# Supplementary material for: Genetic architecture of white matter microstructure captured by unsupervised deep representation learning of fractional anisotropy maps
Source: Nat Commun. 2026 Jun 3;17:7150. doi: 10.1038/s41467-026-73996-z (PMC13396798; doi:10.1038/s41467-026-73996-z)
Supplement: Supplementary file 6 — Source Data [file 41467_2026_73996_MOESM6_ESM.zip]

Archive with 212 entries (201 files):
- Source Data/
- __MACOSX/._Source Data
- Source Data/.DS_Store
- __MACOSX/Source Data/._.DS_Store
- Source Data/Source Data Figure 4/
- __MACOSX/Source Data/._Source Data Figure 4
- Source Data/Source Data Figure 3/
- __MACOSX/Source Data/._Source Data Figure 3
- Source Data/Source Data Figure 2/
- __MACOSX/Source Data/._Source Data Figure 2
- Source Data/Source Data Figure 5/
- __MACOSX/Source Data/._Source Data Figure 5
- Source Data/Source Data Figure 6/
- __MACOSX/Source Data/._Source Data Figure 6
- Source Data/Source Data Figure 4/.DS_Store
- __MACOSX/Source Data/Source Data Figure 4/._.DS_Store
- Source Data/Source Data Figure 4/Fig.4f.csv
- __MACOSX/Source Data/Source Data Figure 4/._Fig.4f.csv
- Source Data/Source Data Figure 4/Fig.4d.csv
- Source Data/Source Data Figure 4/Fig.4e.csv
- __MACOSX/Source Data/Source Data Figure 4/._Fig.4e.csv
- Source Data/Source Data Figure 4/Fig.4a.csv
- __MACOSX/Source Data/Source Data Figure 4/._Fig.4a.csv
- Source Data/Source Data Figure 4/Fig.4b.csv
- __MACOSX/Source Data/Source Data Figure 4/._Fig.4b.csv
- Source Data/Source Data Figure 4/Fig.4c.csv
- Source Data/Source Data Figure 3/.DS_Store
- __MACOSX/Source Data/Source Data Figure 3/._.DS_Store
- Source Data/Source Data Figure 3/Fig.3a.csv
- __MACOSX/Source Data/Source Data Figure 3/._Fig.3a.csv
- Source Data/Source Data Figure 3/Fig.3c.csv
- __MACOSX/Source Data/Source Data Figure 3/._Fig.3c.csv
- Source Data/Source Data Figure 3/Fig.3b.csv
- __MACOSX/Source Data/Source Data Figure 3/._Fig.3b.csv
- Source Data/Source Data Figure 2/.DS_Store
- __MACOSX/Source Data/Source Data Figure 2/._.DS_Store
- Source Data/Source Data Figure 2/Fig.2d.csv
- __MACOSX/Source Data/Source Data Figure 2/._Fig.2d.csv
- Source Data/Source Data Figure 2/Fig.2e.nii
- __MACOSX/Source Data/Source Data Figure 2/._Fig.2e.nii
- Source Data/Source Data Figure 2/Fig.2g.nii
- __MACOSX/Source Data/Source Data Figure 2/._Fig.2g.nii
- Source Data/Source Data Figure 2/Fig.2f.nii
- __MACOSX/Source Data/Source Data Figure 2/._Fig.2f.nii
- Source Data/Source Data Figure 2/Fig.2b.csv
- __MACOSX/Source Data/Source Data Figure 2/._Fig.2b.csv
- Source Data/Source Data Figure 2/Fig.2a_1.csv
- Source Data/Source Data Figure 2/Fig.2c.csv
- __MACOSX/Source Data/Source Data Figure 2/._Fig.2c.csv
- Source Data/Source Data Figure 2/Fig.2a_2.csv
- Source Data/Source Data Figure 5/.DS_Store
- __MACOSX/Source Data/Source Data Figure 5/._.DS_Store
- Source Data/Source Data Figure 5/Fig.5f/
- __MACOSX/Source Data/Source Data Figure 5/._Fig.5f
- Source Data/Source Data Figure 5/Fig.5b.csv
- __MACOSX/Source Data/Source Data Figure 5/._Fig.5b.csv
- Source Data/Source Data Figure 5/Fig.5a.csv
- __MACOSX/Source Data/Source Data Figure 5/._Fig.5a.csv
- Source Data/Source Data Figure 5/Fig.5c&5d&5e/
- __MACOSX/Source Data/Source Data Figure 5/._Fig.5c&5d&5e
- Source Data/Source Data Figure 6/.DS_Store
- __MACOSX/Source Data/Source Data Figure 6/._.DS_Store
- Source Data/Source Data Figure 6/Fig.6.csv
- __MACOSX/Source Data/Source Data Figure 6/._Fig.6.csv
- Source Data/Source Data Figure 5/Fig.5f/genes.tsv
- __MACOSX/Source Data/Source Data Figure 5/Fig.5f/._genes.tsv
- Source Data/Source Data Figure 5/Fig.5f/drugs.tsv
- __MACOSX/Source Data/Source Data Figure 5/Fig.5f/._drugs.tsv
- Source Data/Source Data Figure 5/Fig.5f/interactions.tsv
- __MACOSX/Source Data/Source Data Figure 5/Fig.5f/._interactions.tsv
- Source Data/Source Data Figure 5/Fig.5f/categories.tsv
- __MACOSX/Source Data/Source Data Figure 5/Fig.5f/._categories.tsv
- Source Data/Source Data Figure 5/Fig.5c&5d&5e/TRN/
- __MACOSX/Source Data/Source Data Figure 5/Fig.5c&5d&5e/._TRN
- Source Data/Source Data Figure 5/Fig.5c&5d&5e/.DS_Store
- __MACOSX/Source Data/Source Data Figure 5/Fig.5c&5d&5e/._.DS_Store
- Source Data/Source Data Figure 5/Fig.5c&5d&5e/Co-exp/
- __MACOSX/Source Data/Source Data Figure 5/Fig.5c&5d&5e/._Co-exp
- Source Data/Source Data Figure 5/Fig.5c&5d&5e/PPI/
- __MACOSX/Source Data/Source Data Figure 5/Fig.5c&5d&5e/._PPI
- Source Data/Source Data Figure 5/Fig.5c&5d&5e/TRN/gene_node_shared.txt
- __MACOSX/Source Data/Source Data Figure 5/Fig.5c&5d&5e/TRN/._gene_node_shared.txt
- Source Data/Source Data Figure 5/Fig.5c&5d&5e/TRN/SCZnode.txt
- __MACOSX/Source Data/Source Data Figure 5/Fig.5c&5d&5e/TRN/._SCZnode.txt
- Source Data/Source Data Figure 5/Fig.5c&5d&5e/TRN/ASDnet.txt
- __MACOSX/Source Data/Source Data Figure 5/Fig.5c&5d&5e/TRN/._ASDnet.txt
- Source Data/Source Data Figure 5/Fig.5c&5d&5e/TRN/BIPnet.txt
- __MACOSX/Source Data/Source Data Figure 5/Fig.5c&5d&5e/TRN/._BIPnet.txt
- Source Data/Source Data Figure 5/Fig.5c&5d&5e/TRN/share_net.txt
- __MACOSX/Source Data/Source Data Figure 5/Fig.5c&5d&5e/TRN/._share_net.txt
- Source Data/Source Data Figure 5/Fig.5c&5d&5e/TRN/wholenet.txt
- __MACOSX/Source Data/Source Data Figure 5/Fig.5c&5d&5e/TRN/._wholenet.txt
- Source Data/Source Data Figure 5/Fig.5c&5d&5e/TRN/ADnet.txt
- __MACOSX/Source Data/Source Data Figure 5/Fig.5c&5d&5e/TRN/._ADnet.txt
- Source Data/Source Data Figure 5/Fig.5c&5d&5e/TRN/node_all_data.txt
- __MACOSX/Source Data/Source Data Figure 5/Fig.5c&5d&5e/TRN/._node_all_data.txt
- Source Data/Source Data Figure 5/Fig.5c&5d&5e/TRN/MSnode.txt
- __MACOSX/Source Data/Source Data Figure 5/Fig.5c&5d&5e/TRN/._MSnode.txt
- Source Data/Source Data Figure 5/Fig.5c&5d&5e/TRN/ADnode.txt
- __MACOSX/Source Data/Source Data Figure 5/Fig.5c&5d&5e/TRN/._ADnode.txt
- Source Data/Source Data Figure 5/Fig.5c&5d&5e/TRN/MSnet.txt
- __MACOSX/Source Data/Source Data Figure 5/Fig.5c&5d&5e/TRN/._MSnet.txt
- Source Data/Source Data Figure 5/Fig.5c&5d&5e/TRN/ADHDnode.txt
- __MACOSX/Source Data/Source Data Figure 5/Fig.5c&5d&5e/TRN/._ADHDnode.txt
- Source Data/Source Data Figure 5/Fig.5c&5d&5e/TRN/TRN.cys
- __MACOSX/Source Data/Source Data Figure 5/Fig.5c&5d&5e/TRN/._TRN.cys
- Source Data/Source Data Figure 5/Fig.5c&5d&5e/TRN/ADHDnet.txt
- __MACOSX/Source Data/Source Data Figure 5/Fig.5c&5d&5e/TRN/._ADHDnet.txt
- Source Data/Source Data Figure 5/Fig.5c&5d&5e/TRN/DEPnet.txt
- __MACOSX/Source Data/Source Data Figure 5/Fig.5c&5d&5e/TRN/._DEPnet.txt
- Source Data/Source Data Figure 5/Fig.5c&5d&5e/TRN/PDnode.txt
- __MACOSX/Source Data/Source Data Figure 5/Fig.5c&5d&5e/TRN/._PDnode.txt
- Source Data/Source Data Figure 5/Fig.5c&5d&5e/TRN/DEPnode.txt
- __MACOSX/Source Data/Source Data Figure 5/Fig.5c&5d&5e/TRN/._DEPnode.txt
- Source Data/Source Data Figure 5/Fig.5c&5d&5e/TRN/gene_node_shared_anno.txt
- __MACOSX/Source Data/Source Data Figure 5/Fig.5c&5d&5e/TRN/._gene_node_shared_anno.txt
- Source Data/Source Data Figure 5/Fig.5c&5d&5e/TRN/SCZnet.txt
- __MACOSX/Source Data/Source Data Figure 5/Fig.5c&5d&5e/TRN/._SCZnet.txt
- Source Data/Source Data Figure 5/Fig.5c&5d&5e/TRN/ASDnode.txt
- __MACOSX/Source Data/Source Data Figure 5/Fig.5c&5d&5e/TRN/._ASDnode.txt
- Source Data/Source Data Figure 5/Fig.5c&5d&5e/TRN/BIPnode.txt
- __MACOSX/Source Data/Source Data Figure 5/Fig.5c&5d&5e/TRN/._BIPnode.txt
- Source Data/Source Data Figure 5/Fig.5c&5d&5e/TRN/PDnet.txt
- __MACOSX/Source Data/Source Data Figure 5/Fig.5c&5d&5e/TRN/._PDnet.txt
- Source Data/Source Data Figure 5/Fig.5c&5d&5e/Co-exp/gene_node_shared.txt
- __MACOSX/Source Data/Source Data Figure 5/Fig.5c&5d&5e/Co-exp/._gene_node_shared.txt
- Source Data/Source Data Figure 5/Fig.5c&5d&5e/Co-exp/SCZnode.txt
- __MACOSX/Source Data/Source Data Figure 5/Fig.5c&5d&5e/Co-exp/._SCZnode.txt
- Source Data/Source Data Figure 5/Fig.5c&5d&5e/Co-exp/ASDnet.txt
- __MACOSX/Source Data/Source Data Figure 5/Fig.5c&5d&5e/Co-exp/._ASDnet.txt
- Source Data/Source Data Figure 5/Fig.5c&5d&5e/Co-exp/BIPnet.txt
- __MACOSX/Source Data/Source Data Figure 5/Fig.5c&5d&5e/Co-exp/._BIPnet.txt
- Source Data/Source Data Figure 5/Fig.5c&5d&5e/Co-exp/share_net.txt
- __MACOSX/Source Data/Source Data Figure 5/Fig.5c&5d&5e/Co-exp/._share_net.txt
- Source Data/Source Data Figure 5/Fig.5c&5d&5e/Co-exp/wholenet.txt
- __MACOSX/Source Data/Source Data Figure 5/Fig.5c&5d&5e/Co-exp/._wholenet.txt
- Source Data/Source Data Figure 5/Fig.5c&5d&5e/Co-exp/ADnet.txt
- __MACOSX/Source Data/Source Data Figure 5/Fig.5c&5d&5e/Co-exp/._ADnet.txt
- Source Data/Source Data Figure 5/Fig.5c&5d&5e/Co-exp/node_all_data.txt
- __MACOSX/Source Data/Source Data Figure 5/Fig.5c&5d&5e/Co-exp/._node_all_data.txt
- Source Data/Source Data Figure 5/Fig.5c&5d&5e/Co-exp/MSnode.txt
- __MACOSX/Source Data/Source Data Figure 5/Fig.5c&5d&5e/Co-exp/._MSnode.txt
- Source Data/Source Data Figure 5/Fig.5c&5d&5e/Co-exp/ADnode.txt
- __MACOSX/Source Data/Source Data Figure 5/Fig.5c&5d&5e/Co-exp/._ADnode.txt
- Source Data/Source Data Figure 5/Fig.5c&5d&5e/Co-exp/MSnet.txt
- __MACOSX/Source Data/Source Data Figure 5/Fig.5c&5d&5e/Co-exp/._MSnet.txt
- Source Data/Source Data Figure 5/Fig.5c&5d&5e/Co-exp/ADHDnode.txt
- __MACOSX/Source Data/Source Data Figure 5/Fig.5c&5d&5e/Co-exp/._ADHDnode.txt
- Source Data/Source Data Figure 5/Fig.5c&5d&5e/Co-exp/ADHDnet.txt
- __MACOSX/Source Data/Source Data Figure 5/Fig.5c&5d&5e/Co-exp/._ADHDnet.txt
- Source Data/Source Data Figure 5/Fig.5c&5d&5e/Co-exp/DEPnet.txt
- __MACOSX/Source Data/Source Data Figure 5/Fig.5c&5d&5e/Co-exp/._DEPnet.txt
- Source Data/Source Data Figure 5/Fig.5c&5d&5e/Co-exp/PDnode.txt
- __MACOSX/Source Data/Source Data Figure 5/Fig.5c&5d&5e/Co-exp/._PDnode.txt
- Source Data/Source Data Figure 5/Fig.5c&5d&5e/Co-exp/DEPnode.txt
- __MACOSX/Source Data/Source Data Figure 5/Fig.5c&5d&5e/Co-exp/._DEPnode.txt
- Source Data/Source Data Figure 5/Fig.5c&5d&5e/Co-exp/gene_node_shared_anno.txt
- __MACOSX/Source Data/Source Data Figure 5/Fig.5c&5d&5e/Co-exp/._gene_node_shared_anno.txt
- Source Data/Source Data Figure 5/Fig.5c&5d&5e/Co-exp/SCZnet.txt
- __MACOSX/Source Data/Source Data Figure 5/Fig.5c&5d&5e/Co-exp/._SCZnet.txt
- Source Data/Source Data Figure 5/Fig.5c&5d&5e/Co-exp/ASDnode.txt
- __MACOSX/Source Data/Source Data Figure 5/Fig.5c&5d&5e/Co-exp/._ASDnode.txt
- Source Data/Source Data Figure 5/Fig.5c&5d&5e/Co-exp/BIPnode.txt
- __MACOSX/Source Data/Source Data Figure 5/Fig.5c&5d&5e/Co-exp/._BIPnode.txt
- Source Data/Source Data Figure 5/Fig.5c&5d&5e/Co-exp/PDnet.txt
- __MACOSX/Source Data/Source Data Figure 5/Fig.5c&5d&5e/Co-exp/._PDnet.txt
- Source Data/Source Data Figure 5/Fig.5c&5d&5e/PPI/gene_node_shared.txt
- __MACOSX/Source Data/Source Data Figure 5/Fig.5c&5d&5e/PPI/._gene_node_shared.txt
- Source Data/Source Data Figure 5/Fig.5c&5d&5e/PPI/SCZnode.txt
- __MACOSX/Source Data/Source Data Figure 5/Fig.5c&5d&5e/PPI/._SCZnode.txt
- Source Data/Source Data Figure 5/Fig.5c&5d&5e/PPI/ASDnet.txt
- __MACOSX/Source Data/Source Data Figure 5/Fig.5c&5d&5e/PPI/._ASDnet.txt
- Source Data/Source Data Figure 5/Fig.5c&5d&5e/PPI/.DS_Store
- __MACOSX/Source Data/Source Data Figure 5/Fig.5c&5d&5e/PPI/._.DS_Store
- Source Data/Source Data Figure 5/Fig.5c&5d&5e/PPI/BIPnet.txt
- __MACOSX/Source Data/Source Data Figure 5/Fig.5c&5d&5e/PPI/._BIPnet.txt
- Source Data/Source Data Figure 5/Fig.5c&5d&5e/PPI/share_net.txt
- __MACOSX/Source Data/Source Data Figure 5/Fig.5c&5d&5e/PPI/._share_net.txt
- Source Data/Source Data Figure 5/Fig.5c&5d&5e/PPI/wholenet.txt
- __MACOSX/Source Data/Source Data Figure 5/Fig.5c&5d&5e/PPI/._wholenet.txt
- Source Data/Source Data Figure 5/Fig.5c&5d&5e/PPI/ADnet.txt
- __MACOSX/Source Data/Source Data Figure 5/Fig.5c&5d&5e/PPI/._ADnet.txt
- Source Data/Source Data Figure 5/Fig.5c&5d&5e/PPI/node_all_data.txt
- __MACOSX/Source Data/Source Data Figure 5/Fig.5c&5d&5e/PPI/._node_all_data.txt
- Source Data/Source Data Figure 5/Fig.5c&5d&5e/PPI/MSnode.txt
- __MACOSX/Source Data/Source Data Figure 5/Fig.5c&5d&5e/PPI/._MSnode.txt
- Source Data/Source Data Figure 5/Fig.5c&5d&5e/PPI/ADnode.txt
- __MACOSX/Source Data/Source Data Figure 5/Fig.5c&5d&5e/PPI/._ADnode.txt
- Source Data/Source Data Figure 5/Fig.5c&5d&5e/PPI/PPI.cys
- __MACOSX/Source Data/Source Data Figure 5/Fig.5c&5d&5e/PPI/._PPI.cys
- Source Data/Source Data Figure 5/Fig.5c&5d&5e/PPI/MSnet.txt
- __MACOSX/Source Data/Source Data Figure 5/Fig.5c&5d&5e/PPI/._MSnet.txt
- Source Data/Source Data Figure 5/Fig.5c&5d&5e/PPI/ADHDnode.txt
- __MACOSX/Source Data/Source Data Figure 5/Fig.5c&5d&5e/PPI/._ADHDnode.txt
- Source Data/Source Data Figure 5/Fig.5c&5d&5e/PPI/ADHDnet.txt
- __MACOSX/Source Data/Source Data Figure 5/Fig.5c&5d&5e/PPI/._ADHDnet.txt
- Source Data/Source Data Figure 5/Fig.5c&5d&5e/PPI/DEPnet.txt
- __MACOSX/Source Data/Source Data Figure 5/Fig.5c&5d&5e/PPI/._DEPnet.txt
- Source Data/Source Data Figure 5/Fig.5c&5d&5e/PPI/PDnode.txt
- __MACOSX/Source Data/Source Data Figure 5/Fig.5c&5d&5e/PPI/._PDnode.txt
- Source Data/Source Data Figure 5/Fig.5c&5d&5e/PPI/DEPnode.txt
- __MACOSX/Source Data/Source Data Figure 5/Fig.5c&5d&5e/PPI/._DEPnode.txt
- Source Data/Source Data Figure 5/Fig.5c&5d&5e/PPI/gene_node_shared_anno.txt
- __MACOSX/Source Data/Source Data Figure 5/Fig.5c&5d&5e/PPI/._gene_node_shared_anno.txt
- Source Data/Source Data Figure 5/Fig.5c&5d&5e/PPI/SCZnet.txt
- __MACOSX/Source Data/Source Data Figure 5/Fig.5c&5d&5e/PPI/._SCZnet.txt
- Source Data/Source Data Figure 5/Fig.5c&5d&5e/PPI/ASDnode.txt
- __MACOSX/Source Data/Source Data Figure 5/Fig.5c&5d&5e/PPI/._ASDnode.txt
- Source Data/Source Data Figure 5/Fig.5c&5d&5e/PPI/BIPnode.txt
- __MACOSX/Source Data/Source Data Figure 5/Fig.5c&5d&5e/PPI/._BIPnode.txt
- Source Data/Source Data Figure 5/Fig.5c&5d&5e/PPI/PDnet.txt
- __MACOSX/Source Data/Source Data Figure 5/Fig.5c&5d&5e/PPI/._PDnet.txt
