# Supplementary material for: Genetic architecture of white matter microstructure captured by unsupervised deep representation learning of fractional anisotropy maps
Source: Nat Commun. 2026 Jun 3;17:7150. doi: 10.1038/s41467-026-73996-z (PMC13396798; doi:10.1038/s41467-026-73996-z)
Supplement: Supplementary file 6 — Source Data [file 41467_2026_73996_MOESM6_ESM.zip › Source Data/Source Data Figure 4/Fig.4f.csv]

# MEAN_SAMPLE_SIZE = 17376
# TOTAL_GENES = 13862
# TEST_DIRECTION = one-sided, positive (set), one-sided, positive (covar)
# CONDITIONED_INTERNAL = gene size, gene density, inverse mac, log(gene size), log(gene density), log(inverse mac)
# CONDITIONED_HIDDEN = Average (covar)
VARIABLE	TYPE	NGENES	BETA	BETA_STD	SE	P
Astro	COVAR	13862	1.2981	0.16756	0.13555	6.1182e-22
Endo	COVAR	13862	0.6205	0.1185	0.084996	1.5362e-13
Ex1	COVAR	13862	-0.1863	-0.050457	0.15111	0.89117
Ex2	COVAR	13862	0.031359	0.01143	0.12698	0.40247
Ex3e	COVAR	13862	-0.7981	-0.18034	0.1604	1
Ex4	COVAR	13862	-0.46382	-0.097932	0.18977	0.99273
Ex5b	COVAR	13862	-0.15531	-0.050935	0.14666	0.85518
Ex6a	COVAR	13862	0.19327	0.04886	0.12649	0.063276
Ex6b	COVAR	13862	0.39449	0.099952	0.15334	0.005052
Ex8	COVAR	13862	0.10976	0.031953	0.11859	0.17734
Ex9	COVAR	13862	-0.35988	-0.072184	0.089561	0.99997
In1a	COVAR	13862	-0.50951	-0.099776	0.17877	0.99781
In1b	COVAR	13862	-0.69071	-0.13099	0.21166	0.99945
In1c	COVAR	13862	-0.53811	-0.089059	0.21562	0.99371
In3	COVAR	13862	-0.37887	-0.067028	0.21532	0.96074
In4a	COVAR	13862	-0.61432	-0.1051	0.18258	0.99962
In4b	COVAR	13862	-0.084752	-0.018485	0.15233	0.71102
In6a	COVAR	13862	-0.11577	-0.021679	0.16038	0.7648
In6b	COVAR	13862	0.27454	0.060856	0.15658	0.039783
In7	COVAR	13862	-0.35481	-0.066529	0.18099	0.97501
In8	COVAR	13862	-0.31502	-0.054692	0.2153	0.92828
Microglia	COVAR	13862	1.315	0.15576	0.25079	8.0341e-08
Oligo	COVAR	13862	1.1021	0.10099	0.19326	6.0618e-09
OPC	COVAR	13862	0.88238	0.126	0.18073	5.3211e-07
Per	COVAR	13862	1.403	0.086502	0.28692	5.1155e-07
