# Supplementary material for: Genetic architecture of white matter microstructure captured by unsupervised deep representation learning of fractional anisotropy maps
Source: Nat Commun. 2026 Jun 3;17:7150. doi: 10.1038/s41467-026-73996-z (PMC13396798; doi:10.1038/s41467-026-73996-z)
Supplement: Supplementary file 6 — Source Data [file 41467_2026_73996_MOESM6_ESM.zip › Source Data/Source Data Figure 4/Fig.4d.csv]

# MEAN_SAMPLE_SIZE = 17376
# TOTAL_GENES = 14137
# TEST_DIRECTION = one-sided, positive (set), one-sided, positive (covar)
# CONDITIONED_INTERNAL = gene size, gene density, inverse mac, log(gene size), log(gene density), log(inverse mac)
# CONDITIONED_HIDDEN = Average (covar)
VARIABLE	TYPE	NGENES	BETA	BETA_STD	SE	P
8_pcw	COVAR	14137	0.0017226	0.050967	0.00063888	0.0035115
9_pcw	COVAR	14137	0.0039075	0.095167	0.00076797	1.8393e-07
12_pcw	COVAR	14137	0.0018945	0.053	0.00073791	0.0051311
13_pcw	COVAR	14137	0.0021445	0.062804	0.00070054	0.0011047
16_pcw	COVAR	14137	0.0031	0.081529	0.00084826	0.00012944
17_pcw	COVAR	14137	0.0031935	0.081421	0.00093987	0.00034085
19_pcw	COVAR	14137	0.0014013	0.044733	0.00067873	0.019495
21_pcw	COVAR	14137	0.003399	0.086823	0.00097327	0.00024042
24_pcw	COVAR	14137	0.001528	0.045239	0.00085973	0.03777
26_pcw	COVAR	14137	0.003355	0.07072	0.0014613	0.010852
37_pcw	COVAR	14137	0.00078582	0.024298	0.00083099	0.17218
4_mos	COVAR	14137	-0.0050074	-0.13375	0.0017437	0.99795
10_mos	COVAR	14137	-0.0034948	-0.10547	0.0011155	0.99913
1_yrs	COVAR	14137	-0.0031108	-0.071937	0.0012658	0.993
2_yrs	COVAR	14137	0.00036876	0.0078838	0.00086638	0.33519
3_yrs	COVAR	14137	-4.7518e-05	-0.0012001	0.00098981	0.51914
4_yrs	COVAR	14137	-0.0028942	-0.099794	0.00077916	0.9999
8_yrs	COVAR	14137	-0.0055896	-0.16456	0.0012018	1
11_yrs	COVAR	14137	-0.0051513	-0.13474	0.0011764	0.99999
13_yrs	COVAR	14137	-0.0019322	-0.043963	0.0014396	0.91022
15_yrs	COVAR	14137	-0.0046056	-0.10663	0.0012442	0.99989
18_yrs	COVAR	14137	-0.00046668	-0.010034	0.0012472	0.64586
19_yrs	COVAR	14137	-0.0021896	-0.056075	0.0011261	0.97406
21_yrs	COVAR	14137	-0.0034178	-0.079796	0.001221	0.99743
23_yrs	COVAR	14137	-0.0013956	-0.030802	0.0014478	0.83246
30_yrs	COVAR	14137	-0.0012516	-0.036251	0.00092967	0.91089
36_yrs	COVAR	14137	-0.0035714	-0.075477	0.0014332	0.99364
37_yrs	COVAR	14137	-0.0036618	-0.078621	0.0013974	0.9956
40_yrs	COVAR	14137	-0.0036985	-0.10553	0.0010519	0.99978
