# Supplementary material for: Genetic architecture of white matter microstructure captured by unsupervised deep representation learning of fractional anisotropy maps
Source: Nat Commun. 2026 Jun 3;17:7150. doi: 10.1038/s41467-026-73996-z (PMC13396798; doi:10.1038/s41467-026-73996-z)
Supplement: Supplementary file 6 — Source Data [file 41467_2026_73996_MOESM6_ESM.zip › Source Data/Source Data Figure 4/Fig.4e.csv]

# MEAN_SAMPLE_SIZE = 17376
# TOTAL_GENES = 17926
# TEST_DIRECTION = one-sided, positive (set), one-sided, positive (covar)
# CONDITIONED_INTERNAL = gene size, gene density, inverse mac, log(gene size), log(gene density), log(inverse mac)
# CONDITIONED_HIDDEN = Average (covar)
VARIABLE	TYPE	NGENES	BETA	BETA_STD	SE	P
Astrocytes	COVAR	17926	0.050134	0.097357	0.017447	0.0020328
GABAergic_neurons	COVAR	17926	0.038117	0.059915	0.026603	0.075971
Microglia	COVAR	17926	-0.017414	-0.03147	0.013518	0.90116
Neurons	COVAR	17926	-0.035496	-0.063155	0.025693	0.91643
OPC	COVAR	17926	-0.052035	-0.09289	0.026912	0.97341
Stem_cells	COVAR	17926	0.003498	0.0067183	0.019393	0.42843
