# Supplementary material for: Genetic architecture of white matter microstructure captured by unsupervised deep representation learning of fractional anisotropy maps
Source: Nat Commun. 2026 Jun 3;17:7150. doi: 10.1038/s41467-026-73996-z (PMC13396798; doi:10.1038/s41467-026-73996-z)
Supplement: Supplementary file 6 — Source Data [file 41467_2026_73996_MOESM6_ESM.zip › Source Data/Source Data Figure 4/Fig.4a.csv]

# ALPHA = 0.05
# NUMBER_OF_TESTS = 17009
# _SET1_ VARIABLE = BLALOCK_ALZHEIMERS_DISEASE_UP (set)
# _SET1_ NGENES = 1572
# _SET1_ P-VALUE = 1.96134e-06
_SET1_	GENE	CHR	START	STOP	NSNPS	NPARAM	N	ZSTAT	P	ZFITTED_BASE	ZRESID_BASE
_SET1_	ENSG00000188157	1	905503	1041496	437	44	17376	1.6425	0.00028401	-1.7764e-15	1.6425
_SET1_	ENSG00000248333	1	1520603	1640473	131	19	17376	1.1912	0.001583	-1.7764e-15	1.1912
_SET1_	ENSG00000008130	1	1632671	1761896	176	17	17376	4.2633	1.1272e-09	-1.7764e-15	4.2633
_SET1_	ENSG00000157916	1	2273267	2386883	441	80	17376	-1.2549	0.29037	-1.7764e-15	-1.2549
_SET1_	ENSG00000130762	1	3320990	3447677	481	63	17376	-0.13428	0.067754	-1.8874e-15	-0.13428
_SET1_	ENSG00000049245	1	7781329	7891492	364	44	17376	-0.5857	0.11175	-1.8874e-15	-0.5857
_SET1_	ENSG00000049249	1	7929907	8050926	365	41	17376	0.80205	0.0045794	-1.8874e-15	0.80205
_SET1_	ENSG00000171621	1	9302939	9479591	673	93	17376	1.0116	0.0018606	-1.7764e-15	1.0116
_SET1_	ENSG00000116661	1	11658424	11765842	320	45	17376	-0.71685	0.14941	-1.8874e-15	-0.71685
_SET1_	ENSG00000083444	1	11944262	12085595	480	41	17376	-1.5079	0.35975	-1.7764e-15	-1.5079
_SET1_	ENSG00000162493	1	13859960	13994452	494	56	17376	-2.2118	0.66663	-1.7764e-15	-2.2118
_SET1_	ENSG00000116731	1	13976693	14201574	721	50	17376	-1.9528	0.58117	-1.7764e-15	-1.9528
_SET1_	ENSG00000162438	1	15714935	15825737	326	53	17376	-0.66127	0.13413	-1.8874e-15	-0.66127
_SET1_	ENSG00000132906	1	15767327	15903029	444	31	17376	-0.12971	0.040038	-1.8874e-15	-0.12971
_SET1_	ENSG00000065526	1	16124359	16316955	477	34	17376	2.0332	6.6047e-05	-1.7764e-15	2.0332
_SET1_	ENSG00000116809	1	16218364	16352627	408	33	17376	1.8788	0.00012855	-1.7764e-15	1.8788
_SET1_	ENSG00000127472	1	20304672	20467683	503	45	17376	-1.9797	0.56541	-1.7764e-15	-1.9797
_SET1_	ENSG00000117298	1	21493740	21721997	695	64	17376	1.558	0.00028218	-1.7764e-15	1.558
_SET1_	ENSG00000090686	1	21954791	22160099	737	70	17376	2.4837	9.1452e-06	-1.7764e-15	2.4837
_SET1_	ENSG00000088280	1	23705056	23861061	424	41	17376	1.8882	0.00019912	-1.7764e-15	1.8882
_SET1_	ENSG00000117318	1	23834409	23936285	185	31	17376	2.7379	2.6062e-06	-1.7764e-15	2.7379
_SET1_	ENSG00000117305	1	24078375	24215110	284	17	17376	-1.475	0.38144	-1.7764e-15	-1.475
_SET1_	ENSG00000142677	1	24396261	24519611	389	51	17376	-1.0895	0.21698	-1.7764e-15	-1.0895
_SET1_	ENSG00000117614	1	25499170	25608993	83	29	17376	1.5568	0.00059954	-1.7764e-15	1.5568
_SET1_	ENSG00000157978	1	25820071	25945377	169	23	17376	1.1344	0.0016742	-1.7764e-15	1.1344
_SET1_	ENSG00000117676	1	26806252	26951521	293	35	17376	-1.5175	0.42847	-1.7764e-15	-1.5175
_SET1_	ENSG00000117713	1	26972524	27158595	240	17	17376	0.80014	0.013835	-1.8874e-15	0.80014
_SET1_	ENSG00000175793	1	27139633	27240947	165	16	17376	0.52326	0.021233	-1.8874e-15	0.52326
_SET1_	ENSG00000090273	1	27176729	27323353	218	20	17376	0.17891	0.045654	-1.8874e-15	0.17891
_SET1_	ENSG00000158195	1	27680730	27866669	314	23	17376	2.0412	0.00030504	-1.7764e-15	2.0412
_SET1_	ENSG00000134644	1	31354353	31588838	560	35	17376	-0.054689	0.034609	-1.8874e-15	-0.054689
_SET1_	ENSG00000184007	1	32322022	32460457	273	39	17376	0.19211	0.047982	-1.8874e-15	0.19211
_SET1_	ENSG00000121774	1	32429430	32576451	220	33	17376	0.3771	0.090066	-1.8874e-15	0.3771
_SET1_	ENSG00000025800	1	32523639	32692169	255	23	17376	0.23574	0.091693	-1.8874e-15	0.23574
_SET1_	ENSG00000084652	1	32595287	32713886	190	17	17376	0.39586	0.072462	-1.8874e-15	0.39586
_SET1_	ENSG00000116478	1	32707687	32849236	141	49	17376	-0.26508	0.2206	-1.8874e-15	-0.26508
_SET1_	ENSG00000162520	1	33095507	33219197	267	12	17376	-0.31058	0.28673	-1.8874e-15	-0.31058
_SET1_	ENSG00000004455	1	33423585	33596597	328	31	17376	-0.34443	0.094102	-1.8874e-15	-0.34443
_SET1_	ENSG00000134686	1	33739224	33946653	617	34	17376	1.5423	0.00027076	-1.7764e-15	1.5423
_SET1_	ENSG00000146463	1	35684568	35937659	341	27	17376	-0.67629	0.5113	-1.8874e-15	-0.67629
_SET1_	ENSG00000092847	1	36285409	36445211	176	19	17376	-0.74702	0.3604	-1.8874e-15	-0.74702
_SET1_	ENSG00000171812	1	36510837	36640821	153	17	17376	0.71262	0.011534	-1.8874e-15	0.71262
_SET1_	ENSG00000188786	1	38225239	38375292	387	39	17376	0.20689	0.022408	-1.8874e-15	0.20689
_SET1_	ENSG00000183431	1	38372647	38506593	341	39	17376	1.1345	0.0020339	-1.7764e-15	1.1345
_SET1_	ENSG00000116954	1	39253870	39375495	305	32	17376	-0.63451	0.12246	-1.8874e-15	-0.63451
_SET1_	ENSG00000127603	1	39496988	40002849	1205	59	17376	5.4155	3.3898e-14	-1.7764e-15	5.4155
_SET1_	ENSG00000117394	1	43341052	43474530	393	42	17376	0.86398	0.003235	-1.8874e-15	0.86398
_SET1_	ENSG00000142949	1	43940858	44139343	489	33	17376	2.1392	2.7316e-05	-1.7764e-15	2.1392
_SET1_	ENSG00000117411	1	44394615	44506840	237	33	17376	1.7269	0.00063171	-1.7764e-15	1.7269
_SET1_	ENSG00000142945	1	45155490	45283439	276	28	17376	-0.32656	0.08919	-1.8874e-15	-0.32656
_SET1_	ENSG00000126088	1	45427819	45531247	308	24	17376	-0.14547	0.059398	-1.8874e-15	-0.14547
_SET1_	ENSG00000132781	1	45744835	45856142	166	24	17376	1.1822	0.0023141	-1.7764e-15	1.1822
_SET1_	ENSG00000197429	1	46109996	46266322	363	15	17376	5.5959	9.4426e-14	-1.7764e-15	5.5959
_SET1_	ENSG00000086015	1	46202659	46551796	791	21	17376	5.3748	7.6393e-14	-1.7764e-15	5.3748
_SET1_	ENSG00000123080	1	51376417	51490305	189	22	17376	5.9589	1.521e-14	-1.7764e-15	5.9589
_SET1_	ENSG00000162383	1	53502855	53658289	763	65	17376	-0.62849	0.10202	-1.8874e-15	-0.62849
_SET1_	ENSG00000157184	1	53612101	53729869	295	42	17376	2.8505	1.4564e-06	-1.7764e-15	2.8505
_SET1_	ENSG00000177606	1	59196465	59299785	216	34	17376	-1.4812	0.40172	-1.7764e-15	-1.4812
_SET1_	ENSG00000162607	1	62851968	62967475	219	23	17376	3.567	5.8124e-08	-1.7764e-15	3.567
_SET1_	ENSG00000172380	1	68117149	68349150	602	42	17376	-0.35787	0.060483	-1.8874e-15	-0.35787
_SET1_	ENSG00000057468	1	76212567	76428923	814	33	17376	-0.91815	0.14438	-1.8874e-15	-0.91815
_SET1_	ENSG00000077254	1	78111672	78275537	307	35	17376	0.0681	0.053631	-1.8874e-15	0.0681
_SET1_	ENSG00000117151	1	84965289	85090163	407	34	17376	-0.15187	0.059636	-1.8874e-15	-0.15187
_SET1_	ENSG00000153936	1	87330331	87652334	851	39	17376	0.6377	0.0057369	-1.8874e-15	0.6377
_SET1_	ENSG00000117228	1	89468002	89581043	363	28	17376	1.727	0.00019555	-1.7764e-15	1.727
_SET1_	ENSG00000162645	1	89521815	89666139	404	26	17376	1.4189	0.00064699	-1.7764e-15	1.4189
_SET1_	ENSG00000069702	1	92095902	92421892	1115	92	17376	2.1355	1.0794e-05	-1.7764e-15	2.1355
_SET1_	ENSG00000122406	1	93247582	93357481	225	18	17376	2.1879	6.2637e-05	-1.7764e-15	2.1879
_SET1_	ENSG00000117620	1	100385345	100542535	502	31	17376	0.44169	0.027714	-1.8874e-15	0.44169
_SET1_	ENSG00000079335	1	100760584	101035833	562	42	17376	1.5321	0.00033908	-1.7764e-15	1.5321
_SET1_	ENSG00000162692	1	101135298	101254601	277	26	17376	0.68465	0.0055942	-1.8874e-15	0.68465
_SET1_	ENSG00000117543	1	101405179	101541644	201	17	17376	-1.2742	0.37768	-1.7764e-15	-1.2742
_SET1_	ENSG00000065135	1	110041233	110186975	339	46	17376	-1.1329	0.2622	-1.7764e-15	-1.1329
_SET1_	ENSG00000168765	1	110148703	110258118	281	47	17376	-0.7381	0.15796	-1.8874e-15	-0.7381
_SET1_	ENSG00000134201	1	110204864	110368050	449	71	17376	-0.5811	0.10986	-1.8874e-15	-0.5811
_SET1_	ENSG00000184371	1	110402864	110523614	308	60	17376	2.4548	1.1137e-05	-1.7764e-15	2.4548
_SET1_	ENSG00000162775	1	110831128	110939299	314	28	17376	0.23136	0.019466	-1.8874e-15	0.23136
_SET1_	ENSG00000009307	1	115209534	115351297	276	37	17376	-0.12196	0.057715	-1.8874e-15	-0.12196
_SET1_	ENSG00000134198	1	115540632	115682121	525	37	17376	-2.2483	0.63231	-1.7764e-15	-2.2483
_SET1_	ENSG00000116815	1	117007157	117163661	185	32	17376	-3.0732	0.91666	-1.7764e-15	-3.0732
_SET1_	ENSG00000116882	1	119861402	119986753	330	33	17376	-1.0067	0.24636	-1.7764e-15	-1.0067
_SET1_	ENSG00000143127	1	145474891	145593868	142	24	17376	-1.1504	0.26237	-1.7764e-15	-1.1504
_SET1_	ENSG00000186141	1	145542605	145661025	172	15	17376	-1.8369	0.52546	-1.7764e-15	-1.8369
_SET1_	ENSG00000184678	1	149806010	149908232	108	6	17376	4.6234	3.2349e-09	-1.7764e-15	4.6234
_SET1_	ENSG00000014914	1	149850543	149958791	148	9	17376	4.7113	1.0715e-09	-1.7764e-15	4.7113
_SET1_	ENSG00000143384	1	150497032	150602066	238	33	17376	5.5425	1.9451e-13	-1.7764e-15	5.5425
_SET1_	ENSG00000163131	1	150652672	150788433	300	17	17376	3.2689	2.6548e-07	-1.7764e-15	3.2689
_SET1_	ENSG00000143398	1	151120425	151272012	272	30	17376	0.58639	0.015637	-1.8874e-15	0.58639
_SET1_	ENSG00000143393	1	151214273	151350191	269	28	17376	-0.0029826	0.051034	-1.8865e-15	-0.0029826
_SET1_	ENSG00000143442	1	151325200	151481941	248	24	17376	-0.57616	0.14155	-1.8874e-15	-0.57616
_SET1_	ENSG00000163221	1	153296184	153398125	305	22	17376	-0.98089	0.24144	-1.8874e-15	-0.98089
_SET1_	ENSG00000196154	1	153466089	153572612	240	19	17376	-1.7728	0.6907	-1.7764e-15	-1.7728
_SET1_	ENSG00000143545	1	153904127	154008834	147	18	17376	3.6697	4.2279e-08	-1.7764e-15	3.6697
_SET1_	ENSG00000160712	1	154327669	154491926	450	43	17376	-0.48398	0.082649	-1.8874e-15	-0.48398
_SET1_	ENSG00000143603	1	154619931	154892756	695	108	17376	0.011387	0.028921	-1.8874e-15	0.011387
_SET1_	ENSG00000163346	1	154866552	154978599	177	20	17376	0.093231	0.038304	-1.8874e-15	0.093231
_SET1_	ENSG00000160691	1	154884774	154996871	175	26	17376	0.54285	0.013145	-1.8874e-15	0.54285
_SET1_	ENSG00000169242	1	155049936	155157333	246	24	17376	5.5117	1.3356e-13	-1.7764e-15	5.5117
_SET1_	ENSG00000185499	1	155108300	155212707	201	27	17376	5.63	5.5176e-14	-1.7764e-15	5.63
_SET1_	ENSG00000116521	1	155175770	155282221	192	16	17376	4.7961	4.6081e-11	-1.7764e-15	4.7961
_SET1_	ENSG00000160752	1	155228539	155340457	147	15	17376	3.8716	1.9119e-08	-1.7764e-15	3.8716
_SET1_	ENSG00000163479	1	155928839	156040750	184	29	17376	4.0375	5.6491e-09	-1.7764e-15	4.0375
_SET1_	ENSG00000160789	1	156002364	156159880	335	42	17376	1.8791	0.00018086	-1.7764e-15	1.8791
_SET1_	ENSG00000242252	1	156161753	156263112	243	26	17376	-0.69982	0.1351	-1.8874e-15	-0.69982
_SET1_	ENSG00000132702	1	156539086	156645517	257	22	17376	0.14268	0.042367	-1.8874e-15	0.14268
_SET1_	ENSG00000132692	1	156561182	156679324	246	28	17376	0.035189	0.041064	-1.8874e-15	0.035189
_SET1_	ENSG00000143321	1	156661899	156786717	277	32	17376	-1.1748	0.28507	-1.7764e-15	-1.1748
_SET1_	ENSG00000158473	1	158099737	158204686	522	21	17376	-0.36322	0.076531	-1.8874e-15	-0.36322
_SET1_	ENSG00000163565	1	158919758	159074945	524	30	17376	-0.4403	0.13022	-1.8874e-15	-0.4403
_SET1_	ENSG00000162736	1	160263062	160378742	250	27	17376	1.4843	0.00055852	-1.7764e-15	1.4843
_SET1_	ENSG00000066294	1	160460885	160599306	551	28	17376	-0.72067	0.1738	-1.8874e-15	-0.72067
_SET1_	ENSG00000117090	1	160527890	160667085	471	56	17376	-1.1259	0.26424	-1.7764e-15	-1.1259
_SET1_	ENSG00000162733	1	162551163	162807190	719	61	17376	0.49048	0.011961	-1.8874e-15	0.49048
_SET1_	ENSG00000132196	1	162710492	162832607	368	49	17376	-0.71553	0.16335	-1.8874e-15	-0.71553
_SET1_	ENSG00000143171	1	165320159	165464433	577	67	17376	-0.49886	0.092284	-1.8874e-15	-0.49886
_SET1_	ENSG00000188404	1	169609808	169730839	646	38	17376	1.4845	0.00040665	-1.7764e-15	1.4845
_SET1_	ENSG00000116132	1	170581869	170758560	443	50	17376	2.6744	3.0509e-06	-1.7764e-15	2.6744
_SET1_	ENSG00000094963	1	171104347	171231822	578	34	17376	-2.0381	0.57475	-1.7764e-15	-2.0381
_SET1_	ENSG00000010165	1	171700788	171833163	474	29	17376	0.37982	0.010844	-1.8874e-15	0.37982
_SET1_	ENSG00000117592	1	173396405	173507946	247	19	17376	0.20868	0.028381	-1.8874e-15	0.20868
_SET1_	ENSG00000076321	1	173634080	173805840	213	19	17376	3.5779	8.4471e-08	-1.7764e-15	3.5779
_SET1_	ENSG00000120332	1	174986994	175167202	601	51	17376	0.95656	0.0016299	-1.8874e-15	0.95656
_SET1_	ENSG00000116183	1	176382307	176864735	1106	65	17376	1.2407	0.00039499	-1.7764e-15	1.2407
_SET1_	ENSG00000135837	1	179873873	180134015	806	41	17376	-0.1754	0.046394	-1.8874e-15	-0.1754
_SET1_	ENSG00000153029	1	180953067	181081074	354	47	17376	3.7352	1.6912e-08	-1.7764e-15	3.7352
_SET1_	ENSG00000143333	1	182517758	182623543	269	47	17376	-1.3679	0.34661	-1.7764e-15	-1.3679
_SET1_	ENSG00000135862	1	182942595	183164727	904	24	17376	1.3155	0.000315	-1.7764e-15	1.3155
_SET1_	ENSG00000198756	1	183848796	184056863	495	58	17376	1.9374	6.7965e-05	-1.7764e-15	1.9374
_SET1_	ENSG00000121486	1	185037220	185176204	199	18	17376	0.28452	0.027003	-1.8874e-15	0.28452
_SET1_	ENSG00000116747	1	192978552	193110907	261	22	17376	1.0033	0.0061366	-1.7764e-15	1.0033
_SET1_	ENSG00000080910	1	196738898	196978356	443	37	17376	0.45944	0.0125	-1.8874e-15	0.45944
_SET1_	ENSG00000151414	1	198076093	198341550	842	36	17376	-0.67295	0.12085	-1.8874e-15	-0.67295
_SET1_	ENSG00000118193	1	200470628	200639862	621	44	17376	-0.03798	0.035029	-1.8874e-15	-0.03798
_SET1_	ENSG00000174307	1	201384620	201488365	404	58	17376	-0.0088173	0.042029	-1.8874e-15	-0.0088173
_SET1_	ENSG00000163435	1	201927073	202036316	397	52	17376	-1.1563	0.23995	-1.7764e-15	-1.1563
_SET1_	ENSG00000159388	1	203224619	203328730	293	41	17376	-0.4339	0.099527	-1.8874e-15	-0.4339
_SET1_	ENSG00000188783	1	203394956	203510480	375	45	17376	0.30775	0.021457	-1.8874e-15	0.30775
_SET1_	ENSG00000143842	1	203992243	204146863	455	81	17376	-2.1898	0.6644	-1.7764e-15	-2.1898
_SET1_	ENSG00000133056	1	204341756	204513852	443	52	17376	2.3993	1.7957e-05	-1.7764e-15	2.3993
_SET1_	ENSG00000163531	1	204747779	205041950	900	87	17376	2.4008	8.3924e-06	-1.7764e-15	2.4008
_SET1_	ENSG00000117222	1	205005270	205141143	421	38	17376	3.9796	3.2698e-09	-1.7764e-15	3.9796
_SET1_	ENSG00000069275	1	205631947	205769404	438	51	17376	4.4295	3.576e-10	-1.7764e-15	4.4295
_SET1_	ENSG00000162889	1	206808289	206957628	407	55	17376	-2.0769	0.6293	-1.7764e-15	-2.0769
_SET1_	ENSG00000203710	1	207619492	207863992	670	49	17376	-1.2042	0.22699	-1.7764e-15	-1.2042
_SET1_	ENSG00000117707	1	214106524	214264595	406	47	17376	-0.71113	0.17157	-1.8874e-15	-0.71113
_SET1_	ENSG00000092969	1	218469577	218667961	382	46	17376	1.6224	0.00047395	-1.7764e-15	1.6224
_SET1_	ENSG00000136628	1	220091943	220270000	592	30	17376	3.02	4.5578e-07	-1.7764e-15	3.02
_SET1_	ENSG00000154380	1	225624537	225890844	738	41	17376	-0.30321	0.067775	-1.8874e-15	-0.30321
_SET1_	ENSG00000163041	1	226199552	226309702	230	30	17376	-0.034073	0.041621	-1.8874e-15	-0.034073
_SET1_	ENSG00000143772	1	226769391	226977024	438	67	17376	1.419	0.00060836	-1.7764e-15	1.419
_SET1_	ENSG00000143801	1	227007885	227133806	309	33	17376	0.38193	0.013523	-1.8874e-15	0.38193
_SET1_	ENSG00000135775	1	230728235	230879728	655	66	17376	-0.57102	0.10096	-1.8874e-15	-0.57102
_SET1_	ENSG00000152904	1	235440665	235557847	347	24	17376	-0.55057	0.1041	-1.8874e-15	-0.55057
_SET1_	ENSG00000143669	1	235774341	236096940	621	42	17376	-0.54479	0.076093	-1.8874e-15	-0.54479
_SET1_	ENSG00000116962	1	236089130	236278462	487	54	17376	-0.68065	0.10675	-1.8874e-15	-0.68065
_SET1_	ENSG00000117020	1	243601535	244064381	773	41	17376	3.7347	8.0965e-09	-1.7764e-15	3.7347
_SET1_	ENSG00000121644	1	244766237	244922335	444	58	17376	-0.55092	0.10033	-1.8874e-15	-0.55092
_SET1_	ENSG00000153207	1	246952400	247145280	639	64	17376	-4.1911	0.98776	-1.7764e-15	-4.1911
_SET1_	ENSG00000119185	2	9493604	9613676	207	18	17376	0.76245	0.006003	-1.8874e-15	0.76245
_SET1_	ENSG00000115758	2	10530094	10638630	329	41	17376	-1.4328	0.34127	-1.7764e-15	-1.4328
_SET1_	ENSG00000134324	2	11767721	12017535	828	110	17376	-1.1837	0.2553	-1.7764e-15	-1.1837
_SET1_	ENSG00000151779	2	15257032	15751454	1357	56	17376	-1.4159	0.17517	-1.7764e-15	-1.4159
_SET1_	ENSG00000134323	2	16030686	16137129	260	40	17376	-0.090294	0.042323	-1.8874e-15	-0.090294
_SET1_	ENSG00000118960	2	20710208	20900849	773	95	17376	-0.41606	0.072466	-1.8874e-15	-0.41606
_SET1_	ENSG00000138031	2	24992038	25192708	657	39	17376	1.6257	0.00015542	-1.7764e-15	1.6257
_SET1_	ENSG00000084754	2	26363504	26517594	319	18	17376	-0.88855	0.23584	-1.8874e-15	-0.88855
_SET1_	ENSG00000163794	2	27480268	27581313	149	25	17376	0.49371	0.018083	-1.8874e-15	0.49371
_SET1_	ENSG00000115207	2	27498716	27629868	199	28	17376	0.69713	0.0083336	-1.8874e-15	0.69713
_SET1_	ENSG00000152689	2	33611391	33839817	802	127	17376	0.27893	0.01895	-1.8874e-15	0.27893
_SET1_	ENSG00000171055	2	36728570	36923230	666	60	17376	1.8147	7.2922e-05	-1.7764e-15	1.8147
_SET1_	ENSG00000055332	2	37276353	37434208	696	34	17376	0.37618	0.013871	-1.8874e-15	0.37618
_SET1_	ENSG00000152518	2	43399541	43503748	233	37	17376	3.2148	2.9996e-07	-1.7764e-15	3.2148
_SET1_	ENSG00000138032	2	44345108	44521523	475	41	17376	0.86608	0.0033737	-1.8874e-15	0.86608
_SET1_	ENSG00000119729	2	46718945	46860260	426	51	17376	0.45012	0.011936	-1.8874e-15	0.45012
_SET1_	ENSG00000138081	2	47966455	48182932	626	35	17376	1.7164	0.00023928	-1.7764e-15	1.7164
_SET1_	ENSG00000068878	2	54041204	54247977	657	33	17376	0.64078	0.0060118	-1.8874e-15	0.64078
_SET1_	ENSG00000085760	2	55413731	55546483	407	50	17376	2.0093	0.0001285	-1.7764e-15	2.0093
_SET1_	ENSG00000115380	2	56043102	56201274	592	47	17376	4.1698	9.7427e-10	-1.7764e-15	4.1698
_SET1_	ENSG00000028116	2	58084786	58437055	771	46	17376	4.985	2.1551e-12	-1.7764e-15	4.985
_SET1_	ENSG00000179833	2	64808755	65028139	506	51	17376	-0.7864	0.16553	-1.8874e-15	-0.7864
_SET1_	ENSG00000163217	2	69042613	69148649	347	47	17376	-1.1414	0.25433	-1.7764e-15	-1.1414
_SET1_	ENSG00000116127	2	73562886	73887920	840	25	17376	-0.52182	0.080671	-1.8874e-15	-0.52182
_SET1_	ENSG00000114978	2	74329655	74456025	340	32	17376	-0.21405	0.054603	-1.8874e-15	-0.21405
_SET1_	ENSG00000115317	2	74706504	74810472	109	21	17376	-2.1068	0.81341	-1.7764e-15	-2.1068
_SET1_	ENSG00000135622	2	74831355	74959186	196	15	17376	-1.7434	0.63027	-1.7764e-15	-1.7434
_SET1_	ENSG00000005436	2	75829126	75988115	542	39	17376	0.18083	0.020893	-1.8874e-15	0.18083
_SET1_	ENSG00000172016	2	79334132	79436879	348	53	17376	-2.5323	0.79464	-1.7764e-15	-2.5323
_SET1_	ENSG00000152284	2	85310533	85587511	984	82	17376	2.3807	4.6636e-06	-1.7764e-15	2.3807
_SET1_	ENSG00000168906	2	85716288	85822403	356	31	17376	0.23819	0.022911	-1.8874e-15	0.23819
_SET1_	ENSG00000115486	2	85721846	85838670	367	32	17376	0.30403	0.019378	-1.8874e-15	0.30403
_SET1_	ENSG00000115548	2	86617770	86769839	436	34	17376	-1.0128	0.23005	-1.7764e-15	-1.0128
_SET1_	ENSG00000144026	2	95763075	95881158	106	20	17376	-1.1858	0.34299	-1.7764e-15	-1.1858
_SET1_	ENSG00000115042	2	96018469	96132364	64	15	17376	1.1115	0.002454	-1.7764e-15	1.1115
_SET1_	ENSG00000168758	2	97475453	97586494	170	15	17376	1.2993	0.0024948	-1.7764e-15	1.2993
_SET1_	ENSG00000158417	2	99903816	100067789	427	29	17376	-0.4122	0.077297	-1.8874e-15	-0.4122
_SET1_	ENSG00000071082	2	101568177	101690494	355	42	17376	0.69101	0.0059304	-1.8874e-15	0.69101
_SET1_	ENSG00000115594	2	102631004	102846334	814	62	17376	-0.015233	0.022496	-1.8874e-15	-0.015233
_SET1_	ENSG00000135960	2	109460927	109655828	619	46	17376	-2.6805	0.84624	-1.7764e-15	-2.6805
_SET1_	ENSG00000125630	2	113249492	113384635	374	38	17376	1.8671	0.00011636	-1.7764e-15	1.8671
_SET1_	ENSG00000125637	2	113864902	114016973	512	50	17376	0.064112	0.024716	-1.8874e-15	0.064112
_SET1_	ENSG00000088205	2	118522226	118639955	499	41	17376	1.1295	0.0014859	-1.7764e-15	1.1295
_SET1_	ENSG00000074047	2	121443199	121800229	1037	105	17376	-0.64935	0.092727	-1.8874e-15	-0.64935
_SET1_	ENSG00000136717	2	127755603	127914931	692	63	17376	-0.82354	0.12411	-1.8874e-15	-0.82354
_SET1_	ENSG00000115839	2	135759835	135983964	414	19	17376	-0.028478	0.1048	-1.8874e-15	-0.028478
_SET1_	ENSG00000048991	2	136239025	136532840	422	28	17376	0.19086	0.052005	-1.8874e-15	0.19086
_SET1_	ENSG00000115866	2	136614247	136793670	216	12	17376	0.28092	0.041265	-1.8874e-15	0.28092
_SET1_	ENSG00000196504	2	153458107	153624511	433	41	17376	0.68796	0.0077988	-1.8874e-15	0.68796
_SET1_	ENSG00000123636	2	160125490	160523203	1293	79	17376	-0.15533	0.01736	-1.8874e-15	-0.15533
_SET1_	ENSG00000153250	2	161078662	161400305	872	57	17376	2.1186	1.9061e-05	-1.7764e-15	2.1186
_SET1_	ENSG00000152254	2	169707750	169816505	313	32	17376	0.68924	0.0054568	-1.8874e-15	0.68924
_SET1_	ENSG00000073737	2	169871299	170002677	266	45	17376	-1.0362	0.24441	-1.7764e-15	-1.0362
_SET1_	ENSG00000138398	2	170390850	170547916	594	27	17376	-0.63678	0.098189	-1.8874e-15	-0.63678
_SET1_	ENSG00000091409	2	173242082	173421181	790	55	17376	-0.61292	0.098749	-1.8874e-15	-0.61292
_SET1_	ENSG00000172845	2	174721187	174880430	571	38	17376	-0.8176	0.16894	-1.8874e-15	-0.8176
_SET1_	ENSG00000155657	2	179340716	179745529	902	64	17376	0.84734	0.0039346	-1.8874e-15	0.84734
_SET1_	ENSG00000138434	2	182706560	182845465	213	20	17376	-1.478	0.74421	-1.7764e-15	-1.478
_SET1_	ENSG00000151689	2	191158196	191286391	341	25	17376	-1.1709	0.25797	-1.7764e-15	-1.1709
_SET1_	ENSG00000115896	2	198619426	199487305	1767	103	17376	5.5654	4.2912e-16	-1.7764e-15	5.5654
_SET1_	ENSG00000003402	2	201930827	202091410	344	31	17376	-1.5054	0.46313	-1.7764e-15	-1.5054
_SET1_	ENSG00000115993	2	202191930	202366302	385	32	17376	-0.46305	0.094321	-1.8874e-15	-0.46305
_SET1_	ENSG00000118257	2	206496714	206712857	461	98	17376	2.9063	1.6921e-06	-1.7764e-15	2.9063
_SET1_	ENSG00000183671	2	206990040	207132771	450	38	17376	-1.1015	0.21738	-1.7764e-15	-1.1015
_SET1_	ENSG00000118263	2	207888861	208081991	611	61	17376	1.3011	0.00064939	-1.7764e-15	1.3011
_SET1_	ENSG00000178568	2	212190446	213453565	4978	273	17376	-1.2297	0.058488	-1.7764e-15	-1.2297
_SET1_	ENSG00000197756	2	217312912	217493903	528	57	17376	5.0875	2.8961e-12	-1.7764e-15	5.0875
_SET1_	ENSG00000115461	2	217486828	217610248	263	32	17376	0.088423	0.047576	-1.8874e-15	0.088423
_SET1_	ENSG00000135926	2	219088915	219207309	269	14	17376	0.68012	0.0076774	-1.8874e-15	0.68012
_SET1_	ENSG00000018280	2	219196752	219311617	229	35	17376	1.63	0.00032553	-1.7764e-15	1.63
_SET1_	ENSG00000144579	2	219212979	219320664	205	34	17376	1.9284	0.00010076	-1.7764e-15	1.9284
_SET1_	ENSG00000115657	2	220024490	220133712	252	35	17376	1.9705	0.00021912	-1.7764e-15	1.9705
_SET1_	ENSG00000135924	2	220093989	220201622	305	31	17376	-0.50932	0.1543	-1.8874e-15	-0.50932
_SET1_	ENSG00000169031	2	227979281	228229508	1068	85	17376	-0.4721	0.055362	-1.8874e-15	-0.4721
_SET1_	ENSG00000135899	2	230982009	231140444	684	55	17376	-1.0667	0.18578	-1.7764e-15	-1.0667
_SET1_	ENSG00000067066	2	231230657	231458805	1093	64	17376	-2.8441	0.73107	-1.7764e-15	-2.8441
_SET1_	ENSG00000187514	2	232521605	232628251	288	32	17376	0.24858	0.026857	-1.8874e-15	0.24858
_SET1_	ENSG00000242515	2	234495100	234731951	848	62	17376	-0.85258	0.12465	-1.8874e-15	-0.85258
_SET1_	ENSG00000144476	2	237426430	237541001	312	34	17376	-0.98151	0.28594	-1.8874e-15	-0.98151
_SET1_	ENSG00000163359	2	238182646	238373018	592	65	17376	0.015604	0.030237	-1.8874e-15	0.015604
_SET1_	ENSG00000124831	2	238486219	238772325	1050	64	17376	-0.9302	0.12988	-1.8874e-15	-0.9302
_SET1_	ENSG00000132329	2	238717536	238870756	442	82	17376	-1.1781	0.27128	-1.7764e-15	-1.1781
_SET1_	ENSG00000132330	2	238919530	239058054	494	38	17376	-1.0042	0.19626	-1.7764e-15	-1.0042
_SET1_	ENSG00000132323	2	239029042	239162370	563	49	17376	-2.3893	0.68186	-1.7764e-15	-2.3893
_SET1_	ENSG00000132326	2	239102679	239248743	532	49	17376	-2.635	0.78115	-1.7764e-15	-2.635
_SET1_	ENSG00000065802	2	239285383	239410891	396	37	17376	-0.44173	0.09144	-1.8874e-15	-0.44173
_SET1_	ENSG00000068024	2	239919864	240373348	1650	155	17376	-0.098583	0.017265	-1.8874e-15	-0.098583
_SET1_	ENSG00000142327	2	241455221	241570789	455	59	17376	-1.5231	0.40435	-1.7764e-15	-1.5231
_SET1_	ENSG00000162804	2	241888255	242084983	626	61	17376	2.8821	9.8177e-07	-1.7764e-15	2.8821
_SET1_	ENSG00000168385	2	242204515	242343442	401	38	17376	3.2213	2.804e-07	-1.7764e-15	3.2213
_SET1_	ENSG00000168397	2	242526628	242663272	502	30	17376	-0.22084	0.049188	-1.8874e-15	-0.22084
_SET1_	ENSG00000156983	3	9723413	9839702	247	47	17376	-1.3482	0.38405	-1.7764e-15	-1.3482
_SET1_	ENSG00000114026	3	9741628	9879903	338	41	17376	-1.0261	0.23312	-1.7764e-15	-1.0261
_SET1_	ENSG00000214021	3	9799770	9946822	397	50	17376	-1.1763	0.25907	-1.7764e-15	-1.1763
_SET1_	ENSG00000144560	3	11547544	11812220	907	94	17376	1.2869	0.000549	-1.7764e-15	1.2869
_SET1_	ENSG00000131374	3	17148654	18536309	3454	95	17376	-1.5179	0.051264	-1.7764e-15	-1.5179
_SET1_	ENSG00000114166	3	20031515	20245896	856	55	17376	0.39894	0.0070723	-1.8874e-15	0.39894
_SET1_	ENSG00000077092	3	25165823	25689423	2156	137	17376	4.5797	3.5694e-13	-1.7764e-15	4.5797
_SET1_	ENSG00000033867	3	27364214	27575911	709	37	17376	1.05	0.0015479	-1.7764e-15	1.05
_SET1_	ENSG00000144642	3	29272473	30101886	3391	249	17376	0.60431	0.00030477	-1.8874e-15	0.60431
_SET1_	ENSG00000091317	3	32472804	32594900	394	51	17376	0.091632	0.03386	-1.8874e-15	0.091632
_SET1_	ENSG00000093167	3	37044117	37275180	524	23	17376	4.0631	1.5568e-09	-1.7764e-15	4.0631
_SET1_	ENSG00000144674	3	37234668	37458242	531	27	17376	2.2154	3.2506e-05	-1.7764e-15	2.2154
_SET1_	ENSG00000144677	3	37853451	38075960	560	55	17376	-0.52212	0.13591	-1.8874e-15	-0.52212
_SET1_	ENSG00000060971	3	38094620	38228733	306	32	17376	-0.99522	0.2462	-1.8874e-15	-0.99522
_SET1_	ENSG00000144671	3	38273785	38410066	462	39	17376	-0.1935	0.089196	-1.8874e-15	-0.1935
_SET1_	ENSG00000114857	3	42592106	42740227	365	31	17376	0.26092	0.025177	-1.8874e-15	0.26092
_SET1_	ENSG00000163788	3	43278004	43516256	477	51	17376	-0.28039	0.07869	-1.8874e-15	-0.28039
_SET1_	ENSG00000144791	3	45546886	45777830	797	43	17376	0.83723	0.0021706	-1.8874e-15	0.83723
_SET1_	ENSG00000163820	3	45909396	46087316	554	30	17376	0.68049	0.0057961	-1.8874e-15	0.68049
_SET1_	ENSG00000160801	3	46869236	46995287	224	30	17376	2.1721	7.2497e-05	-1.7764e-15	2.1721
_SET1_	ENSG00000181555	3	47007919	47255457	372	25	17376	2.9679	1.069e-06	-1.7764e-15	2.9679
_SET1_	ENSG00000173473	3	47576762	47873596	411	26	17376	2.7212	3.5455e-06	-1.7764e-15	2.7212
_SET1_	ENSG00000047849	3	47842182	48180769	427	29	17376	3.3694	1.344e-07	-1.7764e-15	3.3694
_SET1_	ENSG00000213689	3	48456445	48559044	165	22	17376	2.3049	2.87e-05	-1.7764e-15	2.3049
_SET1_	ENSG00000114270	3	48551506	48682700	157	25	17376	1.9155	0.0010867	-1.7764e-15	1.9155
_SET1_	ENSG00000114302	3	48732030	48935279	235	26	17376	5.7441	6.1338e-14	-1.7764e-15	5.7441
_SET1_	ENSG00000177479	3	48906254	49073815	205	26	17376	4.4543	5e-10	-1.7764e-15	4.4543
_SET1_	ENSG00000178252	3	48994495	49103386	115	19	17376	4.4692	5e-10	-1.7764e-15	4.4692
_SET1_	ENSG00000172053	3	49083365	49192553	134	22	17376	6.2674	1.3878e-15	-1.7764e-15	6.2674
_SET1_	ENSG00000172046	3	49095479	49208371	141	22	17376	5.9149	1.8707e-14	-1.7764e-15	5.9149
_SET1_	ENSG00000114316	3	49265264	49428145	249	26	17376	4.3667	5e-10	-1.7764e-15	4.3667
_SET1_	ENSG00000173402	3	49456146	49623048	274	24	17376	4.332	5e-10	-1.7764e-15	4.332
_SET1_	ENSG00000004534	3	49927440	50187478	465	27	17376	5.2423	5.7565e-13	-1.7764e-15	5.2423
_SET1_	ENSG00000001617	3	50142478	50276508	204	25	17376	6.1136	1.6099e-15	-1.7764e-15	6.1136
_SET1_	ENSG00000214706	3	50275163	50380349	124	24	17376	4.3581	3.6063e-09	-1.7764e-15	4.3581
_SET1_	ENSG00000088543	3	50545462	50658458	183	17	17376	1.8124	0.00068267	-1.7764e-15	1.8124
_SET1_	ENSG00000164081	3	51646709	51788339	164	30	17376	1.7178	0.0017142	-1.7764e-15	1.7178
_SET1_	ENSG00000163939	3	52529368	52769933	654	26	17376	5.2084	6.5476e-13	-1.7764e-15	5.2084
_SET1_	ENSG00000055955	3	52796991	52915495	315	28	17376	4.3062	6.7761e-10	-1.7764e-15	4.3062
_SET1_	ENSG00000113812	3	53851093	53966229	358	42	17376	-0.70045	0.14325	-1.8874e-15	-0.70045
_SET1_	ENSG00000163946	3	56604161	56767265	691	31	17376	1.1333	0.0013331	-1.7764e-15	1.1333
_SET1_	ENSG00000168309	3	58499844	58663337	592	67	17376	-1.2766	0.28008	-1.7764e-15	-1.2766
_SET1_	ENSG00000163638	3	64451333	64723676	827	87	17376	4.2029	3.2595e-10	-1.7764e-15	4.2029
_SET1_	ENSG00000187098	3	69738586	70067488	1019	54	17376	0.72643	0.0022226	-1.8874e-15	0.72643
_SET1_	ENSG00000163602	3	72370976	72546069	431	69	17376	-1.072	0.24519	-1.7764e-15	-1.072
_SET1_	ENSG00000163320	3	88051094	88249035	500	18	17376	-0.64671	0.15838	-1.8874e-15	-0.64671
_SET1_	ENSG00000114423	3	105324305	105638396	884	57	17376	-0.51284	0.077698	-1.8874e-15	-0.51284
_SET1_	ENSG00000144848	3	112201356	112330893	372	18	17376	-1.5944	0.72445	-1.7764e-15	-1.5944
_SET1_	ENSG00000163607	3	112659765	112783907	314	49	17376	-1.2047	0.34567	-1.7764e-15	-1.2047
_SET1_	ENSG00000181722	3	114006941	114916118	1880	151	17376	3.4566	1.0844e-08	-1.7764e-15	3.4566
_SET1_	ENSG00000082701	3	119490170	119863264	812	58	17376	-0.19275	0.044403	-1.8874e-15	-0.19275
_SET1_	ENSG00000173230	3	121332046	121518602	499	36	17376	1.7353	0.00014782	-1.7764e-15	1.7353
_SET1_	ENSG00000114013	3	121724213	121889983	395	59	17376	-0.22695	0.063397	-1.8874e-15	-0.22695
_SET1_	ENSG00000114030	3	122090796	122283792	503	26	17376	-1.0549	0.22187	-1.7764e-15	-1.0549
_SET1_	ENSG00000169087	3	122408846	122562671	489	35	17376	-2.9423	0.88742	-1.7764e-15	-2.9423
_SET1_	ENSG00000121542	3	122870774	123042977	481	19	17376	-1.1087	0.26021	-1.7764e-15	-1.1087
_SET1_	ENSG00000065534	3	123278896	123653178	721	57	17376	-0.15811	0.054571	-1.8874e-15	-0.15811
_SET1_	ENSG00000082781	3	124430795	124670265	929	56	17376	5.1577	3.8015e-13	-1.7764e-15	5.1577
_SET1_	ENSG00000163848	3	124894405	125144198	571	43	17376	0.026974	0.02955	-1.8874e-15	0.026974
_SET1_	ENSG00000144909	3	125197702	125363934	598	34	17376	-1.1357	0.25357	-1.7764e-15	-1.1357
_SET1_	ENSG00000163870	3	127241912	127367094	185	31	17376	-0.27793	0.076089	-1.8874e-15	-0.27793
_SET1_	ENSG00000183624	3	128947671	129075029	333	19	17376	1.1652	0.0024009	-1.7764e-15	1.1652
_SET1_	ENSG00000184897	3	128983615	129085120	305	21	17376	1.166	0.0022893	-1.7764e-15	1.166
_SET1_	ENSG00000091513	3	133414800	133547850	467	47	17376	-0.78431	0.14271	-1.8874e-15	-0.78431
_SET1_	ENSG00000163785	3	133734147	134019689	803	45	17376	0.91559	0.001999	-1.8874e-15	0.91559
_SET1_	ENSG00000114019	3	134024716	134144321	281	31	17376	-1.1311	0.23971	-1.7764e-15	-1.1311
_SET1_	ENSG00000118007	3	136005077	136521220	966	44	17376	1.7526	7.0405e-05	-1.7764e-15	1.7526
_SET1_	ENSG00000158092	3	136531050	136718665	410	18	17376	0.66563	0.0073055	-1.8874e-15	0.66563
_SET1_	ENSG00000066405	3	137667577	137802494	345	36	17376	-1.564	0.40522	-1.7764e-15	-1.564
_SET1_	ENSG00000118017	3	137792560	137901229	238	13	17376	0.41666	0.017241	-1.8874e-15	0.41666
_SET1_	ENSG00000114098	3	137856109	138067231	271	30	17376	1.5284	0.00044143	-1.7764e-15	1.5284
_SET1_	ENSG00000158186	3	138016539	138174375	293	29	17376	1.4854	0.00063107	-1.7764e-15	1.4854
_SET1_	ENSG00000152952	3	145737227	145931440	656	32	17376	2.6962	1.4404e-06	-1.7764e-15	2.6962
_SET1_	ENSG00000152977	3	147061209	147278080	517	39	17376	4.9791	7.9702e-12	-1.7764e-15	4.9791
_SET1_	ENSG00000144891	3	148365571	148510795	484	50	17376	-0.44393	0.083852	-1.8874e-15	-0.44393
_SET1_	ENSG00000018408	3	149185022	149504501	1176	95	17376	1.2617	0.00037987	-1.7764e-15	1.2617
_SET1_	ENSG00000169359	3	155488813	155622218	398	41	17376	1.0341	0.0031614	-1.7764e-15	1.0341
_SET1_	ENSG00000163655	3	155538325	155711815	538	28	17376	0.042439	0.045542	-1.8874e-15	0.042439
_SET1_	ENSG00000163659	3	156341024	156474559	395	36	17376	-0.10944	0.056929	-1.8874e-15	-0.10944
_SET1_	ENSG00000113810	3	160067062	160202750	268	29	17376	-1.3328	0.34629	-1.7764e-15	-1.3328
_SET1_	ENSG00000114204	3	167109577	167246792	363	28	17376	-1.801	0.50944	-1.7764e-15	-1.801
_SET1_	ENSG00000173905	3	167676465	167863763	559	29	17376	-0.79223	0.15727	-1.8874e-15	-0.79223
_SET1_	ENSG00000008952	3	169634423	169766161	285	30	17376	-1.0087	0.25554	-1.7764e-15	-1.0087
_SET1_	ENSG00000121858	3	172173298	172291297	474	52	17376	-1.6824	0.41383	-1.7764e-15	-1.6824
_SET1_	ENSG00000136518	3	179230668	179356196	252	27	17376	-0.39308	0.086583	-1.8874e-15	-0.39308
_SET1_	ENSG00000058056	3	179320543	179557189	574	66	17376	-1.399	0.31901	-1.7764e-15	-1.399
_SET1_	ENSG00000114416	3	180535929	180750541	558	31	17376	-0.43465	0.10024	-1.8874e-15	-0.43465
_SET1_	ENSG00000181449	3	181379714	181482221	176	39	17376	-0.2629	0.080076	-1.8874e-15	-0.2629
_SET1_	ENSG00000145191	3	183802826	184452546	2148	214	17376	5.1972	1.9782e-14	-1.7764e-15	5.1972
_SET1_	ENSG00000163882	3	184029506	184136384	304	65	17376	2.981	1.2144e-06	-1.7764e-15	2.981
_SET1_	ENSG00000058866	3	185773457	186130026	835	132	17376	-0.11652	0.042964	-1.8874e-15	-0.11652
_SET1_	ENSG00000181092	3	186510463	186626252	361	67	17376	-0.10045	0.047454	-1.8874e-15	-0.10045
_SET1_	ENSG00000127241	3	186885942	187059810	669	96	17376	-1.7095	0.46801	-1.7764e-15	-1.7095
_SET1_	ENSG00000113916	3	187389165	187513515	426	53	17376	0.54864	0.010163	-1.8874e-15	0.54864
_SET1_	ENSG00000145012	3	187821072	188658460	2429	276	17376	-1.5144	0.13771	-1.7764e-15	-1.5144
_SET1_	ENSG00000114315	3	193803934	193906521	374	57	17376	1.2732	0.0013663	-1.7764e-15	1.2732
_SET1_	ENSG00000180370	3	196416728	196609518	750	64	17376	-1.3846	0.27776	-1.7764e-15	-1.3846
_SET1_	ENSG00000178950	4	793064	976161	717	55	17376	1.0253	0.0016089	-1.7764e-15	1.0253
_SET1_	ENSG00000159692	4	1155236	1293741	534	38	17376	1.609	0.00025333	-1.7764e-15	1.609
_SET1_	ENSG00000068078	4	1745034	1860599	229	50	17376	5.9316	1.4876e-14	-1.7764e-15	5.9316
_SET1_	ENSG00000185049	4	1934441	2093630	201	30	17376	0.63713	0.01265	-1.8874e-15	0.63713
_SET1_	ENSG00000123933	4	2199159	2314021	293	35	17376	0.28568	0.023029	-1.8874e-15	0.28568
_SET1_	ENSG00000125386	4	2576988	2784292	639	41	17376	-0.57406	0.096255	-1.8874e-15	-0.57406
_SET1_	ENSG00000087266	4	2744750	2892825	523	61	17376	0.95867	0.0026977	-1.8874e-15	0.95867
_SET1_	ENSG00000087269	4	2889660	3015112	388	34	17376	1.6012	0.00038203	-1.7764e-15	1.6012
_SET1_	ENSG00000159788	4	3244755	3491640	833	87	17376	1.9387	5.1943e-05	-1.7764e-15	1.9387
_SET1_	ENSG00000163132	4	4811393	4915663	510	57	17376	2.3083	1.5249e-05	-1.7764e-15	2.3083
_SET1_	ENSG00000109501	4	6221576	6354992	553	44	17376	-2.3102	0.6459	-1.7764e-15	-2.3102
_SET1_	ENSG00000087008	4	8318009	8492450	892	57	17376	-1.5759	0.34448	-1.7764e-15	-1.5759
_SET1_	ENSG00000109667	4	9722777	10106560	1757	58	17376	1.7422	8.3621e-06	-1.7764e-15	1.7422
_SET1_	ENSG00000118564	4	15556162	15733302	552	28	17376	0.55784	0.0082943	-1.8874e-15	0.55784
_SET1_	ENSG00000109805	4	17762525	17896485	235	19	17376	0.027519	0.050057	-1.8874e-15	0.027519
_SET1_	ENSG00000152990	4	22296694	22567677	1064	84	17376	-1.6812	0.3575	-1.7764e-15	-1.6812
_SET1_	ENSG00000168214	4	26115077	26486541	870	93	17376	1.9641	3.6855e-05	-1.7764e-15	1.9641
_SET1_	ENSG00000047365	4	35899843	36296131	1290	95	17376	-1.736	0.33166	-1.7764e-15	-1.736
_SET1_	ENSG00000174125	4	38742298	38908438	745	33	17376	-0.091913	0.032258	-1.8874e-15	-0.091913
_SET1_	ENSG00000145246	4	47437305	47645503	801	59	17376	-1.7715	0.401	-1.7764e-15	-1.7715
_SET1_	ENSG00000084093	4	57724075	57852010	526	30	17376	3.3717	7.5269e-08	-1.7764e-15	3.3717
_SET1_	ENSG00000126550	4	70866119	70974562	377	28	17376	-1.171	0.31354	-1.7764e-15	-1.171
_SET1_	ENSG00000080493	4	72003003	72487804	1041	72	17376	-0.42627	0.059411	-1.8874e-15	-0.42627
_SET1_	ENSG00000079557	4	74297400	74419691	363	29	17376	-1.6277	0.47768	-1.7764e-15	-1.6277
_SET1_	ENSG00000081041	4	74912752	75015010	113	20	17376	-0.54066	0.12714	-1.8874e-15	-0.54066
_SET1_	ENSG00000118816	4	77918311	78047158	274	34	17376	2.0579	9.8314e-05	-1.7764e-15	2.0579
_SET1_	ENSG00000138756	4	79647496	79887526	446	24	17376	-0.78722	0.29222	-1.8874e-15	-0.78722
_SET1_	ENSG00000172493	4	87806154	88112206	744	52	17376	4.244	2.9246e-10	-1.7764e-15	4.244
_SET1_	ENSG00000138646	4	89328268	89477314	136	28	17376	-0.4209	0.12416	-1.8874e-15	-0.4209
_SET1_	ENSG00000168785	4	99341518	99629780	780	85	17376	-0.2302	0.047271	-1.8874e-15	-0.2302
_SET1_	ENSG00000196616	4	100176121	100292558	504	30	17376	-1.3814	0.302	-1.7764e-15	-1.3814
_SET1_	ENSG00000109320	4	103372486	103588459	590	35	17376	1.2002	0.00083291	-1.7764e-15	1.2002
_SET1_	ENSG00000138795	4	108918701	109140112	522	35	17376	0.11995	0.031142	-1.8874e-15	0.11995
_SET1_	ENSG00000138794	4	110559785	110674739	264	23	17376	-1.0051	0.21276	-1.7764e-15	-1.0051
_SET1_	ENSG00000138798	4	110784040	110983422	531	34	17376	-1.9305	0.53892	-1.7764e-15	-1.9305
_SET1_	ENSG00000170522	4	110917002	111170355	847	109	17376	-0.63531	0.10842	-1.8874e-15	-0.63531
_SET1_	ENSG00000174720	4	113508120	113628748	268	36	17376	3.1848	3.825e-07	-1.7764e-15	3.1848
_SET1_	ENSG00000077684	4	129680779	129846379	364	45	17376	-0.46689	0.09571	-1.8874e-15	-0.46689
_SET1_	ENSG00000151014	4	139886943	140016906	226	34	17376	2.1308	5.8531e-05	-1.7764e-15	2.1308
_SET1_	ENSG00000109381	4	139899266	140148372	525	38	17376	2.6989	3.6373e-06	-1.7764e-15	2.6989
_SET1_	ENSG00000164136	4	142507752	142705140	558	35	17376	-1.4579	0.33661	-1.7764e-15	-1.4579
_SET1_	ENSG00000250361	4	144867257	145111844	937	34	17376	-0.25756	0.032306	-1.8874e-15	-0.25756
_SET1_	ENSG00000170365	4	146352346	146529231	391	40	17376	-1.4879	0.40381	-1.7764e-15	-1.4879
_SET1_	ENSG00000151615	4	147510045	147613626	287	26	17376	-1.1362	0.43624	-1.7764e-15	-1.1362
_SET1_	ENSG00000151617	4	148352069	148516106	396	47	17376	-1.7957	0.47153	-1.7764e-15	-1.7957
_SET1_	ENSG00000181541	4	151453077	151555843	204	25	17376	2.7868	6.0444e-06	-1.7764e-15	2.7868
_SET1_	ENSG00000038295	4	166744410	167075047	963	109	17376	1.7856	0.00011004	-1.7764e-15	1.7856
_SET1_	ENSG00000129116	4	169368217	169899608	1610	136	17376	0.7626	0.0010434	-1.8874e-15	0.7626
_SET1_	ENSG00000137601	4	170264426	170583780	806	29	17376	-0.94989	0.17351	-1.8874e-15	-0.94989
_SET1_	ENSG00000164105	4	174241120	174348683	169	23	17376	-0.46944	0.13469	-1.8874e-15	-0.46944
_SET1_	ENSG00000145451	4	175508065	175800465	1186	83	17376	-2.8177	0.73119	-1.7764e-15	-2.8177
_SET1_	ENSG00000150630	4	177554689	177763881	573	29	17376	-0.24182	0.071294	-1.8874e-15	-0.24182
_SET1_	ENSG00000168556	4	184376147	184482249	566	52	17376	-1.4881	0.36467	-1.7764e-15	-1.4881
_SET1_	ENSG00000164305	4	185498850	185620663	379	26	17376	-0.63883	0.13213	-1.8874e-15	-0.63883
_SET1_	ENSG00000151726	4	185626749	185797972	737	50	17376	-1.1411	0.19907	-1.7764e-15	-1.1411
_SET1_	ENSG00000154553	4	186372851	186506766	449	55	17376	-1.4611	0.37318	-1.7764e-15	-1.4611
_SET1_	ENSG00000188818	5	660471	901101	336	31	17376	-0.98692	0.2563	-1.8874e-15	-0.98692
_SET1_	ENSG00000113504	5	1000499	1162150	635	65	17376	-0.46008	0.076845	-1.8874e-15	-0.46008
_SET1_	ENSG00000078295	5	7346321	7880194	1529	130	17376	-1.6841	0.27988	-1.7764e-15	-1.6841
_SET1_	ENSG00000145495	5	10303815	10490500	324	26	17376	-0.67293	0.17496	-1.8874e-15	-0.67293
_SET1_	ENSG00000183580	5	15450305	15989900	1389	88	17376	5.3452	2.03e-14	-1.7764e-15	5.3452
_SET1_	ENSG00000145555	5	16615395	16986372	1396	161	17376	-1.4186	0.25047	-1.7764e-15	-1.4186
_SET1_	ENSG00000113456	5	34855369	34969094	282	38	17376	0.10334	0.03363	-1.8874e-15	0.10334
_SET1_	ENSG00000113494	5	34998861	35280794	986	85	17376	2.0323	3.2914e-05	-1.7764e-15	2.0323
_SET1_	ENSG00000164190	5	36826861	37116515	450	43	17376	-0.24435	0.073177	-1.8874e-15	-0.24435
_SET1_	ENSG00000113594	5	38425065	38658456	363	42	17376	1.413	0.0005341	-1.7764e-15	1.413
_SET1_	ENSG00000112936	5	40859354	41033041	771	56	17376	0.014196	0.021033	-1.8874e-15	0.014196
_SET1_	ENSG00000250722	5	42749982	42937494	693	46	17376	1.7024	0.0001403	-1.7764e-15	1.7024
_SET1_	ENSG00000172262	5	43015278	43242123	715	43	17376	-0.62588	0.10339	-1.8874e-15	-0.62588
_SET1_	ENSG00000213949	5	52033730	52305040	1060	92	17376	1.3908	0.00022458	-1.7764e-15	1.3908
_SET1_	ENSG00000134352	5	55180923	55340821	416	56	17376	-1.3895	0.37638	-1.7764e-15	-1.3895
_SET1_	ENSG00000113448	5	58214865	59867947	4344	231	17376	0.92042	0.00010637	-1.8874e-15	0.92042
_SET1_	ENSG00000112851	5	65172303	65428377	465	42	17376	1.0735	0.0027752	-1.7764e-15	1.0735
_SET1_	ENSG00000249437	5	70214310	70370941	10	4	17376	-0.096219	0.080031	-1.8874e-15	-0.096219
_SET1_	ENSG00000083312	5	72062139	72262560	391	26	17376	3.3664	1.5166e-07	-1.7764e-15	3.3664
_SET1_	ENSG00000145703	5	75649074	76053957	1301	122	17376	-0.41867	0.037173	-1.8874e-15	-0.41867
_SET1_	ENSG00000181104	5	75961868	76081606	352	38	17376	0.28911	0.014969	-1.8874e-15	0.28911
_SET1_	ENSG00000145708	5	76198538	76326983	392	53	17376	0.10592	0.026142	-1.8874e-15	0.10592
_SET1_	ENSG00000132840	5	78315540	78435289	422	34	17376	0.94716	0.0026966	-1.8874e-15	0.94716
_SET1_	ENSG00000228716	5	79872047	80000802	563	23	17376	-0.72371	0.13153	-1.8874e-15	-0.72371
_SET1_	ENSG00000038427	5	82717284	82928122	663	57	17376	4.3643	1.0951e-10	-1.7764e-15	4.3643
_SET1_	ENSG00000175745	5	92869043	92980321	170	26	17376	6.5741	8.8816e-16	-1.7764e-15	6.5741
_SET1_	ENSG00000164292	5	94999226	95210087	601	70	17376	-0.84348	0.14305	-1.8874e-15	-0.84348
_SET1_	ENSG00000153113	5	95810971	96165299	1315	96	17376	-1.5912	0.26088	-1.7764e-15	-1.5912
_SET1_	ENSG00000164307	5	96046521	96193803	656	38	17376	-0.053163	0.031456	-1.8874e-15	-0.053163
_SET1_	ENSG00000153922	5	98140908	98312240	408	36	17376	-0.097807	0.05522	-1.8874e-15	-0.097807
_SET1_	ENSG00000145779	5	118554387	118785383	739	67	17376	0.22234	0.018372	-1.8874e-15	0.22234
_SET1_	ENSG00000113368	5	126062315	126222712	629	51	17376	1.1581	0.001277	-1.7764e-15	1.1581
_SET1_	ENSG00000138829	5	127543601	128044878	1672	64	17376	6.4746	3.7524e-19	-1.7764e-15	6.4746
_SET1_	ENSG00000131435	5	131543364	131659147	368	34	17376	5.7196	2.9033e-14	-1.7764e-15	5.7196
_SET1_	ENSG00000164404	5	132146873	132252576	215	18	17376	-0.39182	0.10067	-1.8874e-15	-0.39182
_SET1_	ENSG00000081059	5	133400402	133537556	350	38	17376	-0.66353	0.17011	-1.8874e-15	-0.66353
_SET1_	ENSG00000113615	5	133934479	134113513	313	35	17376	1.1284	0.014033	-1.7764e-15	1.1284
_SET1_	ENSG00000113658	5	135418534	135574435	356	19	17376	1.9256	9.921e-05	-1.7764e-15	1.9256
_SET1_	ENSG00000120729	5	137153480	137273540	165	28	17376	0.79989	0.008235	-1.8874e-15	0.79989
_SET1_	ENSG00000044115	5	137896656	138320723	773	43	17376	-0.87221	0.13257	-1.8874e-15	-0.87221
_SET1_	ENSG00000185129	5	139437362	139546321	149	25	17376	3.1126	7.5115e-07	-1.7764e-15	3.1126
_SET1_	ENSG00000113070	5	139662428	139776216	178	28	17376	4.7085	3.8346e-11	-1.7764e-15	4.7085
_SET1_	ENSG00000113578	5	141921743	142127617	614	85	17376	-0.18201	0.065303	-1.8874e-15	-0.18201
_SET1_	ENSG00000145819	5	142099949	142658576	1385	120	17376	1.4279	0.00027818	-1.7764e-15	1.4279
_SET1_	ENSG00000113657	5	146720374	146939619	353	49	17376	0.35781	0.015674	-1.8874e-15	0.35781
_SET1_	ENSG00000113712	5	148821760	148981007	409	47	17376	0.23838	0.018842	-1.8874e-15	0.23838
_SET1_	ENSG00000155850	5	149290300	149423018	318	35	17376	-1.2496	0.31152	-1.7764e-15	-1.2496
_SET1_	ENSG00000113721	5	149443400	149585435	420	72	17376	0.50637	0.0096212	-1.8874e-15	0.50637
_SET1_	ENSG00000070814	5	149687202	149829871	333	38	17376	0.71705	0.0067966	-1.8874e-15	0.71705
_SET1_	ENSG00000070614	5	149815381	149987773	434	48	17376	2.4733	1.0414e-05	-1.7764e-15	2.4733
_SET1_	ENSG00000211445	5	150350124	150458554	407	52	17376	-1.2243	0.29167	-1.7764e-15	-1.2243
_SET1_	ENSG00000145901	5	150359506	150523138	637	78	17376	-1.041	0.20053	-1.7764e-15	-1.041
_SET1_	ENSG00000198624	5	150510613	150653706	580	67	17376	-0.85361	0.14507	-1.8874e-15	-0.85361
_SET1_	ENSG00000113140	5	150990657	151116726	336	43	17376	1.4564	0.00045627	-1.7764e-15	1.4564
_SET1_	ENSG00000164574	5	153520290	153850544	1142	90	17376	-1.7434	0.3344	-1.7764e-15	-1.7434
_SET1_	ENSG00000170271	5	154148051	154288812	290	24	17376	-0.19106	0.11872	-1.8874e-15	-0.19106
_SET1_	ENSG00000072786	5	171419077	171665390	795	79	17376	-0.58645	0.087376	-1.8874e-15	-0.58645
_SET1_	ENSG00000113732	5	172360760	172512448	480	59	17376	-0.53882	0.11487	-1.8874e-15	-0.53882
_SET1_	ENSG00000198055	5	176780205	176919902	202	32	17376	2.2488	3.0952e-05	-1.7764e-15	2.2488
_SET1_	ENSG00000113262	5	178355328	178473207	485	49	17376	1.1955	0.0011044	-1.7764e-15	1.1955
_SET1_	ENSG00000176783	5	178927559	179087027	584	45	17376	2.6015	3.3381e-06	-1.7764e-15	2.6015
_SET1_	ENSG00000131459	5	179677690	179830387	658	65	17376	-0.63969	0.10419	-1.8874e-15	-0.63969
_SET1_	ENSG00000131446	5	180167541	180292652	439	44	17376	-1.4071	0.38343	-1.7764e-15	-1.4071
_SET1_	ENSG00000168903	5	180365845	180483727	209	19	17376	-0.62462	0.14998	-1.8874e-15	-0.62462
_SET1_	ENSG00000112679	6	241630	401355	212	36	17376	-1.1393	0.39746	-1.7764e-15	-1.1393
_SET1_	ENSG00000112739	6	3971501	4115217	462	43	17376	-4.2175	0.99095	-1.7764e-15	-4.2175
_SET1_	ENSG00000124782	6	7057830	7302213	716	69	17376	4.8843	5.2499e-12	-1.7764e-15	4.8843
_SET1_	ENSG00000096696	6	7491808	7636950	492	55	17376	-1.4189	0.307	-1.7764e-15	-1.4189
_SET1_	ENSG00000137203	6	10343419	10469892	432	72	17376	-0.93269	0.19429	-1.8874e-15	-0.93269
_SET1_	ENSG00000137198	6	16188811	16345780	472	50	17376	-0.82935	0.18026	-1.8874e-15	-0.82935
_SET1_	ENSG00000137364	6	18078542	18205305	555	47	17376	-1.5094	0.39014	-1.7764e-15	-1.5094
_SET1_	ENSG00000172201	6	19787617	19890915	450	58	17376	0.35427	0.014423	-1.8874e-15	0.35427
_SET1_	ENSG00000172179	6	22237480	22347730	377	56	17376	-0.20938	0.062895	-1.8874e-15	-0.20938
_SET1_	ENSG00000112312	6	24725159	24836327	393	54	17376	-1.3092	0.32743	-1.7764e-15	-1.3092
_SET1_	ENSG00000112343	6	25913030	26037384	399	34	17376	3.9314	4.5558e-09	-1.7764e-15	3.9314
_SET1_	ENSG00000187837	6	26005968	26106699	328	33	17376	4.2389	8.3423e-10	-1.7764e-15	4.2389
_SET1_	ENSG00000010704	6	26037509	26148571	364	36	17376	4.5072	1.161e-10	-1.7764e-15	4.5072
_SET1_	ENSG00000158373	6	26108349	26221577	363	35	17376	4.0813	3.2005e-09	-1.7764e-15	4.0813
_SET1_	ENSG00000158406	6	26231283	26335762	405	31	17376	3.8345	1.0307e-08	-1.7764e-15	3.8345
_SET1_	ENSG00000111801	6	26390700	26503643	463	33	17376	4.781	3.9942e-11	-1.7764e-15	4.781
_SET1_	ENSG00000204613	6	30069722	30178711	790	39	17376	5.1142	1.5131e-12	-1.7764e-15	5.1142
_SET1_	ENSG00000234127	6	30102232	30231204	819	40	17376	4.7253	1.0234e-11	-1.7764e-15	4.7253
_SET1_	ENSG00000204592	6	30407244	30511982	623	32	17376	3.88	4.2836e-09	-1.7764e-15	3.88
_SET1_	ENSG00000204580	6	30794198	30917933	583	33	17376	5.3373	2.8269e-13	-1.7764e-15	5.3373
_SET1_	ENSG00000204536	6	31060216	31176015	1530	54	17376	6.4872	2.0383e-19	-1.7764e-15	6.4872
_SET1_	ENSG00000204516	6	31412658	31528901	1228	66	17376	6.0203	9.1329e-17	-1.7764e-15	6.0203
_SET1_	ENSG00000213719	6	31648358	31757540	248	38	17376	5.651	2.4736e-13	-1.7764e-15	5.651
_SET1_	ENSG00000244731	6	31899801	32020458	269	46	17376	6.0102	2.0706e-14	-1.7764e-15	6.0102
_SET1_	ENSG00000221988	6	32071218	32184011	327	49	17376	4.4266	5e-10	-1.7764e-15	4.4266
_SET1_	ENSG00000213654	6	32108543	32213300	547	49	17376	5.2237	7.1337e-13	-1.7764e-15	5.2237
_SET1_	ENSG00000204301	6	32112620	32241844	860	57	17376	5.1359	3.8109e-13	-1.7764e-15	5.1359
_SET1_	ENSG00000168394	6	32762986	32871755	973	64	17376	1.9953	2.2877e-05	-1.7764e-15	1.9953
_SET1_	ENSG00000204256	6	32886437	32999282	828	82	17376	1.3294	0.00069298	-1.7764e-15	1.3294
_SET1_	ENSG00000231389	6	32982346	33098552	1813	54	17376	1.1161	0.00010356	-1.7764e-15	1.1161
_SET1_	ENSG00000204231	6	33111365	33218630	441	46	17376	0.41667	0.011939	-1.8874e-15	0.41667
_SET1_	ENSG00000231925	6	33217471	33332164	325	36	17376	1.1483	0.0017667	-1.7764e-15	1.1483
_SET1_	ENSG00000112511	6	33328176	33434230	269	34	17376	2.8175	3.3069e-06	-1.7764e-15	2.8175
_SET1_	ENSG00000064995	6	34795555	34905866	328	33	17376	3.7281	5.6395e-08	-1.7764e-15	3.7281
_SET1_	ENSG00000112033	6	35260335	35445968	641	45	17376	1.7322	0.00071348	-1.7764e-15	1.7322
_SET1_	ENSG00000112039	6	35370138	35484880	400	56	17376	2.1736	8.675e-05	-1.7764e-15	2.1736
_SET1_	ENSG00000010030	6	36272419	36406164	432	52	17376	-1.6452	0.42862	-1.7764e-15	-1.6452
_SET1_	ENSG00000137193	6	37087979	37193202	317	39	17376	-0.22058	0.050002	-1.8874e-15	-0.22058
_SET1_	ENSG00000112130	6	37271748	37412514	299	44	17376	-0.62258	0.12969	-1.8874e-15	-0.62258
_SET1_	ENSG00000156639	6	37737275	38172400	1361	43	17376	-1.7493	0.31957	-1.7764e-15	-1.7493
_SET1_	ENSG00000164626	6	39106749	39247226	630	76	17376	2.2415	1.965e-05	-1.7764e-15	2.2415
_SET1_	ENSG00000146122	6	39710142	39922648	680	77	17376	2.9305	6.8246e-07	-1.7764e-15	2.9305
_SET1_	ENSG00000112561	6	41601716	41753997	471	84	17376	1.3199	0.0010501	-1.7764e-15	1.3199
_SET1_	ENSG00000096088	6	41654449	41771847	318	53	17376	1.5418	0.0004639	-1.7764e-15	1.5418
_SET1_	ENSG00000112576	6	41852671	42068095	641	78	17376	0.44267	0.010225	-1.8874e-15	0.44267
_SET1_	ENSG00000171611	6	42833727	42943573	344	30	17376	1.4529	0.00059249	-1.7764e-15	1.4529
_SET1_	ENSG00000137161	6	42846938	42957025	373	34	17376	1.6593	0.00026873	-1.7764e-15	1.6593
_SET1_	ENSG00000112640	6	42902237	43030080	389	39	17376	1.6297	0.00041865	-1.7764e-15	1.6297
_SET1_	ENSG00000124574	6	43345104	43468168	318	46	17376	0.38505	0.021591	-1.8874e-15	0.38505
_SET1_	ENSG00000137221	6	43395261	43524294	269	34	17376	0.1838	0.054445	-1.8874e-15	0.1838
_SET1_	ENSG00000171453	6	43427440	43547323	238	21	17376	0.34142	0.066443	-1.8874e-15	0.34142
_SET1_	ENSG00000170734	6	43493887	43636701	284	24	17376	0.038312	0.11731	-1.8874e-15	0.038312
_SET1_	ENSG00000096401	6	44305262	44468163	473	69	17376	3.6863	6.2722e-08	-1.7764e-15	3.6863
_SET1_	ENSG00000124813	6	45245894	45682086	1333	94	17376	6.0259	1.2464e-16	-1.7764e-15	6.0259
_SET1_	ENSG00000146233	6	46467541	46670523	508	35	17376	-0.84322	0.18479	-1.8874e-15	-0.84322
_SET1_	ENSG00000112146	6	52866789	53015671	309	41	17376	-1.3948	0.44703	-1.7764e-15	-1.3948
_SET1_	ENSG00000001084	6	53312139	53531768	841	95	17376	-0.5199	0.088354	-1.8874e-15	-0.5199
_SET1_	ENSG00000137269	6	53609295	53838919	653	31	17376	1.1827	0.00083453	-1.7764e-15	1.1827
_SET1_	ENSG00000124749	6	55871388	56308892	1871	89	17376	0.6939	0.00053465	-1.8874e-15	0.6939
_SET1_	ENSG00000151914	6	56272785	56869426	1319	49	17376	3.032	6.2674e-08	-1.7764e-15	3.032
_SET1_	ENSG00000156508	6	74175473	74283520	299	30	17376	0.26938	0.02573	-1.8874e-15	0.26938
_SET1_	ENSG00000196586	6	76408909	76679254	615	43	17376	1.9796	4.7029e-05	-1.7764e-15	1.9796
_SET1_	ENSG00000118418	6	79860962	79994406	320	25	17376	-0.59375	0.15786	-1.8874e-15	-0.59375
_SET1_	ENSG00000112773	6	82151156	82512491	998	66	17376	0.041935	0.021527	-1.8874e-15	0.041935
_SET1_	ENSG00000013375	6	83820869	83953655	255	32	17376	1.5415	0.000626	-1.7764e-15	1.5415
_SET1_	ENSG00000111880	6	89269985	89723348	1103	41	17376	-0.14437	0.027863	-1.8874e-15	-0.14437
_SET1_	ENSG00000025039	6	90024355	90171989	367	61	17376	-0.49297	0.10745	-1.8874e-15	-0.49297
_SET1_	ENSG00000112182	6	90586248	91056627	1040	120	17376	2.5787	2.8278e-06	-1.7764e-15	2.5787
_SET1_	ENSG00000132424	6	99795927	99923207	372	29	17376	2.2909	1.6301e-05	-1.7764e-15	2.2909
_SET1_	ENSG00000112297	6	106909730	107068326	791	59	17376	-1.3041	0.26338	-1.7764e-15	-1.3041
_SET1_	ENSG00000164494	6	107423761	107830768	938	73	17376	2.936	2.9465e-07	-1.7764e-15	2.936
_SET1_	ENSG00000025796	6	108138960	108329393	406	40	17376	-0.91338	0.2087	-1.8874e-15	-0.91338
_SET1_	ENSG00000118689	6	108831038	109055977	435	50	17376	2.6177	7.0718e-06	-1.7764e-15	2.6177
_SET1_	ENSG00000135535	6	109637717	109753762	337	27	17376	1.3855	0.00081907	-1.7764e-15	1.3855
_SET1_	ENSG00000010810	6	111931535	112244655	1069	68	17376	1.5003	0.0001826	-1.7764e-15	1.5003
_SET1_	ENSG00000112769	6	112379963	112626141	641	59	17376	-0.41105	0.059601	-1.8874e-15	-0.41105
_SET1_	ENSG00000111817	6	116525336	116812424	782	60	17376	0.29009	0.011283	-1.8874e-15	0.29009
_SET1_	ENSG00000047936	6	117559463	117797018	822	69	17376	-1.5467	0.34075	-1.7764e-15	-1.5467
_SET1_	ENSG00000152661	6	121706838	121820873	458	46	17376	-2.7421	0.82182	-1.7764e-15	-2.7421
_SET1_	ENSG00000111907	6	125390195	125635553	767	56	17376	-2.6529	0.75834	-1.7764e-15	-2.6529
_SET1_	ENSG00000152894	6	128239924	128891870	1468	106	17376	-1.1739	0.215	-1.7764e-15	-1.1739
_SET1_	ENSG00000196569	6	129154342	129887714	2131	104	17376	-1.3575	0.094102	-1.7764e-15	-1.3575
_SET1_	ENSG00000118515	6	134440384	134689250	764	95	17376	-1.545	0.39305	-1.7764e-15	-1.545
_SET1_	ENSG00000135525	6	136613875	136921957	476	29	17376	-1.0379	0.34113	-1.7764e-15	-1.0379
_SET1_	ENSG00000118503	6	138138351	138254449	238	32	17376	-3.0735	0.92687	-1.7764e-15	-3.0735
_SET1_	ENSG00000118495	6	144211437	144435735	628	67	17376	-3.2041	0.91023	-1.7764e-15	-3.2041
_SET1_	ENSG00000111962	6	149018464	149448126	1319	142	17376	3.4409	1.3541e-08	-1.7764e-15	3.4409
_SET1_	ENSG00000131023	6	149929289	150089392	312	9	17376	4.9659	1.9758e-11	-1.7764e-15	4.9659
_SET1_	ENSG00000120253	6	149995451	150120801	266	8	17376	5.777	7.3719e-14	-1.7764e-15	5.777
_SET1_	ENSG00000146425	6	159007506	159115771	364	32	17376	-1.5418	0.40055	-1.7764e-15	-1.5418
_SET1_	ENSG00000122194	6	161073270	161224347	569	38	17376	-1.1529	0.21436	-1.7764e-15	-1.1529
_SET1_	ENSG00000112531	6	163785032	164049628	740	51	17376	1.0996	0.0010649	-1.7764e-15	1.0996
_SET1_	ENSG00000026297	6	167292992	167420679	481	32	17376	-0.59198	0.095909	-1.8874e-15	-0.59198
_SET1_	ENSG00000130024	6	170054001	170174151	374	33	17376	2.9665	2.8819e-06	-1.7764e-15	2.9665
_SET1_	ENSG00000105963	7	887540	1045043	777	90	17376	1.9663	6.2841e-05	-1.7764e-15	1.9663
_SET1_	ENSG00000106263	7	2343721	2470380	317	30	17376	-1.3982	0.33224	-1.7764e-15	-1.3982
_SET1_	ENSG00000146535	7	2717746	2933958	1019	51	17376	6.1269	1.1357e-16	-1.7764e-15	6.1269
_SET1_	ENSG00000157954	7	5179819	5323457	552	64	17376	-0.0040739	0.03377	-1.8865e-15	-0.0040739
_SET1_	ENSG00000011275	7	5609678	5871370	1181	48	17376	-0.49062	0.075915	-1.8874e-15	-0.49062
_SET1_	ENSG00000122674	7	5888356	6015605	370	46	17376	1.022	0.0036786	-1.7764e-15	1.022
_SET1_	ENSG00000136238	7	6364154	6493608	601	40	17376	-0.4008	0.079936	-1.8874e-15	-0.4008
_SET1_	ENSG00000164631	7	6678064	6796554	443	38	17376	0.61793	0.010666	-1.8874e-15	0.61793
_SET1_	ENSG00000105855	7	20320325	20505377	631	55	17376	1.8207	8.4432e-05	-1.7764e-15	1.8207
_SET1_	ENSG00000136244	7	22715503	22821621	481	53	17376	-1.6568	0.41128	-1.7764e-15	-1.6568
_SET1_	ENSG00000050344	7	26141860	26276745	362	43	17376	-0.66945	0.156	-1.8874e-15	-0.66945
_SET1_	ENSG00000240583	7	30843010	31015131	585	63	17376	0.23785	0.025004	-1.8874e-15	0.23785
_SET1_	ENSG00000106355	7	32474951	32584895	504	25	17376	0.02547	0.027782	-1.8874e-15	0.02547
_SET1_	ENSG00000170852	7	32857784	32983743	326	34	17376	0.43197	0.012231	-1.8874e-15	0.43197
_SET1_	ENSG00000106483	7	37895543	38115297	991	91	17376	6.5858	2.5842e-18	-1.7764e-15	6.5858
_SET1_	ENSG00000006451	7	39613082	39797723	491	50	17376	-1.8046	0.50252	-1.7764e-15	-1.8046
_SET1_	ENSG00000065883	7	39939636	40186733	493	38	17376	-1.9992	0.5562	-1.7764e-15	-1.9992
_SET1_	ENSG00000078967	7	43916037	44045735	362	30	17376	-1.3136	0.3222	-1.7764e-15	-1.3136
_SET1_	ENSG00000106624	7	44093960	44204161	284	39	17376	0.80272	0.0046664	-1.8874e-15	0.80272
_SET1_	ENSG00000105953	7	44596171	44798665	477	46	17376	-1.0973	0.25296	-1.7764e-15	-1.0973
_SET1_	ENSG00000105968	7	44816390	44937682	323	27	17376	0.37967	0.020561	-1.8874e-15	0.37967
_SET1_	ENSG00000136205	7	47264752	47672156	1111	125	17376	0.37309	0.007436	-1.8874e-15	0.37309
_SET1_	ENSG00000106070	7	50607760	50911159	1095	55	17376	1.9414	1.9601e-05	-1.7764e-15	1.9414
_SET1_	ENSG00000146648	7	55036714	55374313	1093	133	17376	1.8799	7.0048e-05	-1.7764e-15	1.8799
_SET1_	ENSG00000169919	7	65375671	65497301	295	20	17376	0.46902	0.015604	-1.8874e-15	0.46902
_SET1_	ENSG00000086730	7	73563982	73694161	185	24	17376	-1.3636	0.39659	-1.7764e-15	-1.3636
_SET1_	ENSG00000106665	7	73653805	73870273	500	49	17376	-0.58005	0.10562	-1.8874e-15	-0.58005
_SET1_	ENSG00000188372	7	75976835	76121388	366	36	17376	1.1354	0.0016049	-1.7764e-15	1.1354
_SET1_	ENSG00000075223	7	80321854	80601675	664	76	17376	1.7218	0.00021005	-1.7764e-15	1.7218
_SET1_	ENSG00000019991	7	81278322	81449754	412	53	17376	4.5452	1.6813e-10	-1.7764e-15	4.5452
_SET1_	ENSG00000075303	7	87412883	87555672	264	24	17376	0.09139	0.099176	-1.8874e-15	0.09139
_SET1_	ENSG00000006634	7	87455531	87588856	235	26	17376	-0.19788	0.10844	-1.8874e-15	-0.19788
_SET1_	ENSG00000127914	7	91520181	91789987	563	15	17376	-0.2312	0.052584	-1.8874e-15	-0.2312
_SET1_	ENSG00000164692	7	93973873	94110544	345	49	17376	-0.49828	0.10021	-1.8874e-15	-0.49828
_SET1_	ENSG00000158528	7	94486514	94975727	995	71	17376	3.1917	6.5443e-08	-1.7764e-15	3.1917
_SET1_	ENSG00000130429	7	98921872	99042424	254	21	17376	3.5582	8.8427e-07	-1.7764e-15	3.5582
_SET1_	ENSG00000160868	7	99304604	99431888	152	13	17376	1.0943	0.010135	-1.7764e-15	1.0943
_SET1_	ENSG00000160862	7	99514343	99623780	255	26	17376	3.4414	7.4529e-08	-1.7764e-15	3.4414
_SET1_	ENSG00000166508	7	99640351	99749563	185	24	17376	2.532	1.0826e-05	-1.7764e-15	2.532
_SET1_	ENSG00000085514	7	99915153	100047719	218	14	17376	4.1859	4.1955e-09	-1.7764e-15	4.1859
_SET1_	ENSG00000166925	7	100010982	100126902	174	15	17376	4.4253	9.0277e-10	-1.7764e-15	4.4253
_SET1_	ENSG00000106351	7	100086834	100215842	187	25	17376	3.5187	1.8986e-07	-1.7764e-15	3.5187
_SET1_	ENSG00000205307	7	100119855	100221270	152	22	17376	2.8155	8.0436e-06	-1.7764e-15	2.8155
_SET1_	ENSG00000077454	7	100119855	100233776	172	26	17376	3.2436	9.1366e-07	-1.7764e-15	3.2436
_SET1_	ENSG00000146828	7	100374442	100514631	392	39	17376	3.2242	1.9174e-07	-1.7764e-15	3.2242
_SET1_	ENSG00000087087	7	100422733	100536285	322	36	17376	3.3747	1.0368e-07	-1.7764e-15	3.3747
_SET1_	ENSG00000106397	7	100799258	100911701	459	45	17376	2.3907	4.2193e-05	-1.7764e-15	2.3907
_SET1_	ENSG00000257923	7	101408959	101977249	1565	110	17376	3.5035	2.3986e-09	-1.7764e-15	3.5035
_SET1_	ENSG00000170667	7	102072892	102208228	164	20	17376	0.9683	0.0047311	-1.8874e-15	0.9683
_SET1_	ENSG00000135250	7	104701151	105089755	857	35	17376	1.0882	0.00092316	-1.7764e-15	1.0882
_SET1_	ENSG00000105835	7	105838731	105976772	396	47	17376	0.21317	0.020122	-1.8874e-15	0.21317
_SET1_	ENSG00000105856	7	106759406	106892974	280	23	17376	2.3179	2.6615e-05	-1.7764e-15	2.3179
_SET1_	ENSG00000198839	7	111796643	112033151	695	38	17376	-1.2385	0.31824	-1.7764e-15	-1.2385
_SET1_	ENSG00000006652	7	112013023	112171072	489	66	17376	-1.6911	0.44016	-1.7764e-15	-1.6911
_SET1_	ENSG00000105967	7	115525202	115849950	887	52	17376	1.1401	0.00077589	-1.7764e-15	1.1401
_SET1_	ENSG00000135269	7	115800547	115948837	576	30	17376	2.3001	1.5644e-05	-1.7764e-15	2.3001
_SET1_	ENSG00000105976	7	116262444	116488440	445	60	17376	1.3682	0.0008713	-1.7764e-15	1.3682
_SET1_	ENSG00000071243	7	120540803	120667270	391	24	17376	3.7082	6.3689e-08	-1.7764e-15	3.7082
_SET1_	ENSG00000128519	7	122584759	122685754	331	25	17376	-0.78934	0.15094	-1.8874e-15	-0.78934
_SET1_	ENSG00000081800	7	122703585	122890040	555	33	17376	-1.6849	0.40815	-1.7764e-15	-1.6849
_SET1_	ENSG00000179562	7	127170672	127283665	272	36	17376	1.1708	0.0017445	-1.7764e-15	1.1708
_SET1_	ENSG00000128591	7	128420431	128549328	345	36	17376	0.14967	0.050496	-1.8874e-15	0.14967
_SET1_	ENSG00000064419	7	128544948	128745198	678	56	17376	1.0316	0.0015539	-1.7764e-15	1.0316
_SET1_	ENSG00000122786	7	134379003	134705479	942	84	17376	5.2149	1.3539e-13	-1.7764e-15	5.2149
_SET1_	ENSG00000155561	7	135192667	135383505	755	37	17376	-0.4525	0.087072	-1.8874e-15	-0.4525
_SET1_	ENSG00000122779	7	138095079	138324738	557	42	17376	0.23156	0.016673	-1.8874e-15	0.23156
_SET1_	ENSG00000105939	7	138678266	138844465	515	42	17376	-0.89847	0.16185	-1.8874e-15	-0.89847
_SET1_	ENSG00000146963	7	138975105	139158198	613	21	17376	0.64449	0.0082343	-1.8874e-15	0.64449
_SET1_	ENSG00000064393	7	139196316	139527577	672	75	17376	0.23636	0.021215	-1.8874e-15	0.23636
_SET1_	ENSG00000133606	7	140102840	140229369	446	45	17376	0.20362	0.022796	-1.8874e-15	0.20362
_SET1_	ENSG00000155660	7	148650154	148775733	364	41	17376	0.59705	0.010509	-1.8874e-15	0.59705
_SET1_	ENSG00000106538	7	149985408	150088763	279	17	17376	-1.332	0.35202	-1.7764e-15	-1.332
_SET1_	ENSG00000214022	7	150015278	150121133	294	22	17376	-1.8929	0.53783	-1.7764e-15	-1.8929
_SET1_	ENSG00000196329	7	150369341	150497121	441	46	17376	-0.8449	0.15404	-1.8874e-15	-0.8449
_SET1_	ENSG00000186480	7	155039486	155151945	620	50	17376	-1.3343	0.27627	-1.7764e-15	-1.3343
_SET1_	ENSG00000104728	8	1722142	1956807	1216	142	17376	0.65515	0.0038331	-1.8874e-15	0.65515
_SET1_	ENSG00000164821	8	6743344	6845860	574	64	17376	-1.0865	0.20985	-1.7764e-15	-1.0865
_SET1_	ENSG00000079459	8	11603082	11746818	886	60	17376	5.0321	6.7655e-13	-1.7764e-15	5.0321
_SET1_	ENSG00000164733	8	11650033	11776957	746	49	17376	4.5597	2.3406e-11	-1.7764e-15	4.5597
_SET1_	ENSG00000129422	8	17451304	17708426	1698	108	17376	-0.31141	0.021223	-1.8874e-15	-0.31141
_SET1_	ENSG00000104760	8	17671889	17817874	936	36	17376	1.1656	0.0009401	-1.7764e-15	1.1656
_SET1_	ENSG00000078674	8	17730349	17935478	1178	36	17376	0.88913	0.0011797	-1.8874e-15	0.88913
_SET1_	ENSG00000104763	8	17863934	17992494	722	54	17376	0.39354	0.0088921	-1.8874e-15	0.39354
_SET1_	ENSG00000175445	8	19709228	19874769	750	51	17376	-0.32245	0.060696	-1.8874e-15	-0.32245
_SET1_	ENSG00000168484	8	21964426	22071992	279	47	17376	2.1493	6.252e-05	-1.7764e-15	2.1493
_SET1_	ENSG00000120913	8	22385792	22505538	294	35	17376	1.5049	0.00046533	-1.7764e-15	1.5049
_SET1_	ENSG00000147439	8	22427931	22576661	372	39	17376	1.2717	0.00090665	-1.7764e-15	1.2717
_SET1_	ENSG00000120889	8	22827646	22976692	448	71	17376	-1.0425	0.22676	-1.7764e-15	-1.0425
_SET1_	ENSG00000134028	8	24191798	24313526	379	42	17376	-0.96283	0.20942	-1.8874e-15	-0.96283
_SET1_	ENSG00000120885	8	27404434	27522548	406	49	17376	-1.772	0.47485	-1.7764e-15	-1.772
_SET1_	ENSG00000197892	8	28874796	29170641	906	62	17376	-0.0045583	0.030478	-1.8865e-15	-0.0045583
_SET1_	ENSG00000157110	8	30191944	30479778	660	54	17376	1.4938	0.00031159	-1.7764e-15	1.4938
_SET1_	ENSG00000165392	8	30841317	31081285	578	46	17376	-1.822	0.46526	-1.7764e-15	-1.822
_SET1_	ENSG00000147475	8	37544117	37666619	105	32	17376	4.2493	3e-09	-1.7764e-15	4.2493
_SET1_	ENSG00000077782	8	38218656	38376352	315	47	17376	3.4832	8.218e-08	-1.7764e-15	3.4832
_SET1_	ENSG00000147526	8	38535704	38760546	551	50	17376	1.6069	0.00023158	-1.7764e-15	1.6069
_SET1_	ENSG00000104332	8	41069481	41217016	396	53	17376	2.3473	1.4316e-05	-1.7764e-15	2.3473
_SET1_	ENSG00000083168	8	41736997	41959508	371	33	17376	-1.5038	0.39326	-1.7764e-15	-1.5038
_SET1_	ENSG00000147434	8	42557763	42701535	431	30	17376	0.49248	0.031333	-1.8874e-15	0.49248
_SET1_	ENSG00000019549	8	49780249	49884299	220	34	17376	-0.21354	0.075362	-1.8874e-15	-0.21354
_SET1_	ENSG00000147488	8	52973399	53423519	1175	101	17376	-1.3913	0.25577	-1.7764e-15	-1.3913
_SET1_	ENSG00000181690	8	57023463	57173883	336	32	17376	0.17609	0.041294	-1.8874e-15	0.17609
_SET1_	ENSG00000104388	8	61379416	61586186	475	25	17376	1.6441	0.00023607	-1.7764e-15	1.6441
_SET1_	ENSG00000185697	8	67424410	67576482	271	23	17376	-0.26044	0.36268	-1.8874e-15	-0.26044
_SET1_	ENSG00000067167	8	71435677	71570622	359	34	17376	3.6677	3.3522e-08	-1.7764e-15	3.6677
_SET1_	ENSG00000091656	8	77543454	77829521	702	59	17376	0.28798	0.020462	-1.8874e-15	0.28798
_SET1_	ENSG00000076554	8	80820571	81193467	1009	51	17376	1.3295	0.00025465	-1.7764e-15	1.3295
_SET1_	ENSG00000205189	8	81347854	81488500	378	42	17376	2.7495	7.4772e-06	-1.7764e-15	2.7495
_SET1_	ENSG00000104497	8	82661816	82805101	536	24	17376	2.1555	2.9944e-05	-1.7764e-15	2.1555
_SET1_	ENSG00000133742	8	86189837	86341243	306	34	17376	-1.0105	0.23167	-1.7764e-15	-1.0105
_SET1_	ENSG00000085719	8	87447059	87623726	538	41	17376	1.9425	6.8873e-05	-1.7764e-15	1.9425
_SET1_	ENSG00000156103	8	88994237	89390254	1028	80	17376	1.9218	4.652e-05	-1.7764e-15	1.9218
_SET1_	ENSG00000164823	8	90864087	90990116	321	36	17376	-0.012981	0.040418	-1.8874e-15	-0.012981
_SET1_	ENSG00000164949	8	95211481	95324578	402	54	17376	-0.20495	0.052013	-1.8874e-15	-0.20495
_SET1_	ENSG00000104324	8	97607455	98211882	1190	99	17376	-1.3033	0.21638	-1.7764e-15	-1.3033
_SET1_	ENSG00000132561	8	98831068	99098944	841	71	17376	-0.9633	0.13583	-1.8874e-15	-0.9633
_SET1_	ENSG00000104450	8	101120134	101321506	357	24	17376	0.38794	0.01289	-1.8874e-15	0.38794
_SET1_	ENSG00000034677	8	101219288	101398446	441	36	17376	-0.13533	0.04193	-1.8874e-15	-0.13533
_SET1_	ENSG00000070756	8	101648044	101785037	488	47	17376	1.1081	0.0012986	-1.7764e-15	1.1081
_SET1_	ENSG00000176406	8	104462976	105318322	3124	52	17376	-1.1386	0.016494	-1.7764e-15	-1.1386
_SET1_	ENSG00000154188	8	108211721	108560283	1134	79	17376	5.7274	1.9995e-15	-1.7764e-15	5.7274
_SET1_	ENSG00000104447	8	116370724	116871899	900	52	17376	3.2735	4.0233e-08	-1.7764e-15	3.2735
_SET1_	ENSG00000164761	8	119885796	120014439	492	38	17376	5.6108	8.5429e-14	-1.7764e-15	5.6108
_SET1_	ENSG00000184489	8	142352093	142491620	542	53	17376	0.17484	0.020122	-1.8874e-15	0.17484
_SET1_	ENSG00000104529	8	144611867	144731711	454	49	17376	-0.52359	0.099108	-1.8874e-15	-0.52359
_SET1_	ENSG00000180900	8	144823090	144947549	280	37	17376	1.4678	0.00086529	-1.7764e-15	1.4678
_SET1_	ENSG00000178209	8	144939321	145100902	368	29	17376	5.5789	5.5068e-14	-1.7764e-15	5.5789
_SET1_	ENSG00000071894	8	145568444	145684753	189	19	17376	0.2794	0.016816	-1.8874e-15	0.2794
_SET1_	ENSG00000187954	8	145624965	145741060	181	20	17376	0.32719	0.014664	-1.8874e-15	0.32719
_SET1_	ENSG00000147789	8	146002849	146122894	316	19	17376	-0.10179	0.050363	-1.8874e-15	-0.10179
_SET1_	ENSG00000107018	9	5284969	5389873	337	36	17376	-2.7913	0.82831	-1.7764e-15	-2.7913
_SET1_	ENSG00000120215	9	5840802	5960606	380	40	17376	-2.4393	0.76168	-1.7764e-15	-2.4393
_SET1_	ENSG00000147862	9	14031842	14448982	1081	152	17376	3.0336	5.1093e-07	-1.7764e-15	3.0336
_SET1_	ENSG00000214042	9	21151468	21252204	503	17	17376	-0.79832	0.19178	-1.8874e-15	-0.79832
_SET1_	ENSG00000147873	9	21254613	21355312	327	22	17376	-1.0263	0.26882	-1.7764e-15	-1.0263
_SET1_	ENSG00000096872	9	26897037	27112928	701	42	17376	1.3053	0.0016072	-1.7764e-15	1.3053
_SET1_	ENSG00000197579	9	32490542	32602551	242	22	17376	-1.367	0.3422	-1.7764e-15	-1.367
_SET1_	ENSG00000137074	9	32922604	33075166	552	19	17376	-1.0435	0.24683	-1.7764e-15	-1.0435
_SET1_	ENSG00000107262	9	33197818	33314761	275	24	17376	-0.072082	0.04935	-1.8874e-15	-0.072082
_SET1_	ENSG00000086102	9	33240509	33421155	309	38	17376	-0.19535	0.071086	-1.8874e-15	-0.19535
_SET1_	ENSG00000137073	9	33871691	34098947	697	33	17376	1.1727	0.0010245	-1.7764e-15	1.1727
_SET1_	ENSG00000107175	9	35682332	35787001	175	29	17376	4.0158	4.3359e-09	-1.7764e-15	4.0158
_SET1_	ENSG00000119139	9	71686209	71920124	1012	59	17376	-0.0036139	0.015536	-1.8865e-15	-0.0036139
_SET1_	ENSG00000135063	9	71889488	72057371	635	57	17376	-0.60798	0.1017	-1.8874e-15	-0.60798
_SET1_	ENSG00000119138	9	72949503	73079540	322	35	17376	-0.067797	0.039613	-1.8874e-15	-0.067797
_SET1_	ENSG00000135046	9	75716673	75835309	407	51	17376	0.72709	0.005092	-1.8874e-15	0.72709
_SET1_	ENSG00000099139	9	78455560	79027255	2183	269	17376	1.6107	2.4577e-05	-1.7764e-15	1.6107
_SET1_	ENSG00000106829	9	82136688	82391658	610	61	17376	1.2401	0.001347	-1.7764e-15	1.2401
_SET1_	ENSG00000180447	9	89509279	89612104	415	42	17376	0.73519	0.0078575	-1.8874e-15	0.73519
_SET1_	ENSG00000135047	9	90290434	90396308	373	40	17376	-2.9227	0.85792	-1.7764e-15	-2.9227
_SET1_	ENSG00000130222	9	92169928	92271470	416	42	17376	2.768	2.403e-06	-1.7764e-15	2.768
_SET1_	ENSG00000106823	9	95206365	95348937	380	27	17376	3.2287	3.434e-07	-1.7764e-15	3.2287
_SET1_	ENSG00000148120	9	97438983	97899441	1071	46	17376	1.5314	0.00024435	-1.7764e-15	1.5314
_SET1_	ENSG00000185920	9	98155262	98329339	410	39	17376	4.3912	5e-10	-1.7764e-15	4.3912
_SET1_	ENSG00000136938	9	100695643	100828225	277	32	17376	2.417	1.3159e-05	-1.7764e-15	2.417
_SET1_	ENSG00000106785	9	100781557	100931494	375	55	17376	1.9589	7.759e-05	-1.7764e-15	1.9589
_SET1_	ENSG00000095383	9	100911311	101067915	775	58	17376	-3.2763	0.90786	-1.7764e-15	-3.2763
_SET1_	ENSG00000119508	9	102534137	102679173	225	30	17376	-0.36171	0.078866	-1.8874e-15	-0.36171
_SET1_	ENSG00000023318	9	102691461	102911322	421	29	17376	-0.1122	0.040238	-1.8874e-15	-0.1122
_SET1_	ENSG00000148154	9	114609046	114747649	757	60	17376	2.0839	2.8919e-05	-1.7764e-15	2.0839
_SET1_	ENSG00000119314	9	114930715	115145947	699	23	17376	-0.6897	0.098156	-1.8874e-15	-0.6897
_SET1_	ENSG00000095397	9	117114360	117317730	675	61	17376	0.78633	0.0032502	-1.8874e-15	0.78633
_SET1_	ENSG00000041982	9	117732806	117930536	725	62	17376	0.95962	0.0017108	-1.8874e-15	0.95962
_SET1_	ENSG00000106804	9	123664616	123862554	566	31	17376	0.87517	0.0032234	-1.8874e-15	0.87517
_SET1_	ENSG00000148175	9	124051355	124182531	365	43	17376	0.30262	0.020822	-1.8874e-15	0.30262
_SET1_	ENSG00000095303	9	125082824	125207982	304	48	17376	-1.7589	0.61285	-1.7764e-15	-1.7589
_SET1_	ENSG00000136940	9	125510668	125640910	286	31	17376	0.7067	0.030396	-1.8874e-15	0.7067
_SET1_	ENSG00000056586	9	125556835	125717620	327	35	17376	2.3253	0.0001172	-1.7764e-15	2.3253
_SET1_	ENSG00000011454	9	125653112	125917145	499	35	17376	2.4826	4.9278e-05	-1.7764e-15	2.4826
_SET1_	ENSG00000136935	9	127590646	127760771	319	23	17376	1.5913	0.00035552	-1.7764e-15	1.5913
_SET1_	ENSG00000136828	9	129627053	130035445	812	40	17376	3.5182	1.539e-08	-1.7764e-15	3.5182
_SET1_	ENSG00000136859	9	129799611	129935162	239	22	17376	2.8159	2.2578e-06	-1.7764e-15	2.8159
_SET1_	ENSG00000106992	9	130578759	130690022	232	48	17376	1.1628	0.0038317	-1.7764e-15	1.1628
_SET1_	ENSG00000136840	9	130620165	130729317	233	31	17376	1.2605	0.0031413	-1.7764e-15	1.2605
_SET1_	ENSG00000148337	9	130878343	131016662	259	31	17376	-1.5387	0.42442	-1.7764e-15	-1.5387
_SET1_	ENSG00000119335	9	131395703	131508679	131	23	17376	-0.36006	0.17271	-1.8874e-15	-0.36006
_SET1_	ENSG00000119383	9	131823229	131961225	300	17	17376	2.2501	3.7561e-05	-1.7764e-15	2.2501
_SET1_	ENSG00000187239	9	132599466	132855473	1175	54	17376	-2.7416	0.79094	-1.7764e-15	-2.7416
_SET1_	ENSG00000148358	9	132765705	132952448	739	63	17376	-2.7016	0.81947	-1.7764e-15	-2.7016
_SET1_	ENSG00000130713	9	133519108	133630248	368	35	17376	-0.1828	0.065978	-1.8874e-15	-0.1828
_SET1_	ENSG00000097007	9	133539333	133813062	829	69	17376	0.84396	0.0028924	-1.8874e-15	0.84396
_SET1_	ENSG00000126883	9	133950948	134160057	512	42	17376	0.17764	0.025464	-1.8874e-15	0.17764
_SET1_	ENSG00000125482	9	135201008	135332209	337	42	17376	-0.74831	0.19729	-1.8874e-15	-0.74831
_SET1_	ENSG00000160271	9	135923107	136089301	496	76	17376	1.3887	0.00060105	-1.7764e-15	1.3887
_SET1_	ENSG00000148297	9	136155160	136264986	430	39	17376	-0.062147	0.039701	-1.8874e-15	-0.062147
_SET1_	ENSG00000160325	9	136275089	136385970	392	48	17376	2.533	8.2719e-06	-1.7764e-15	2.533
_SET1_	ENSG00000169925	9	136845427	136983657	524	37	17376	1.978	4.8513e-05	-1.7764e-15	1.978
_SET1_	ENSG00000107187	9	139038096	139146955	452	67	17376	1.5771	0.00038533	-1.7764e-15	1.5771
_SET1_	ENSG00000165689	9	139246377	139355061	454	41	17376	1.926	8.3716e-05	-1.7764e-15	1.926
_SET1_	ENSG00000169692	9	139517595	139631875	330	51	17376	-1.175	0.25782	-1.7764e-15	-1.175
_SET1_	ENSG00000107223	9	139706571	139810738	197	16	17376	-0.94452	0.24887	-1.8874e-15	-0.94452
_SET1_	ENSG00000107331	9	139851686	139973367	345	37	17376	-0.25829	0.061543	-1.8874e-15	-0.25829
_SET1_	ENSG00000177239	9	139931379	140053635	301	41	17376	-0.93467	0.19694	-1.8874e-15	-0.93467
_SET1_	ENSG00000176248	9	140019236	140132989	241	38	17376	0.95018	0.0036239	-1.8874e-15	0.95018
_SET1_	ENSG00000185736	10	1178073	1829670	2683	252	17376	-2.4733	0.37766	-1.7764e-15	-2.4733
_SET1_	ENSG00000187134	10	4884796	5075475	1111	74	17376	-0.74057	0.078154	-1.8874e-15	-0.74057
_SET1_	ENSG00000196139	10	5027546	5199878	1003	54	17376	-0.85369	0.093282	-1.8874e-15	-0.85369
_SET1_	ENSG00000170525	10	6136881	6327495	787	140	17376	-0.092334	0.047517	-1.8874e-15	-0.092334
_SET1_	ENSG00000086475	10	13309424	13440297	492	55	17376	-0.22278	0.047671	-1.8874e-15	-0.22278
_SET1_	ENSG00000152455	10	14870819	14996314	257	39	17376	-3.1577	0.94825	-1.7764e-15	-3.1577
_SET1_	ENSG00000152457	10	14889358	15046431	487	55	17376	-3.8041	0.97652	-1.7764e-15	-3.8041
_SET1_	ENSG00000078114	10	21018902	21513116	1301	91	17376	0.62213	0.0023844	-1.8874e-15	0.62213
_SET1_	ENSG00000077327	10	22584399	22793153	369	31	17376	0.22684	0.17891	-1.8874e-15	0.22684
_SET1_	ENSG00000150867	10	22773778	23053484	947	60	17376	0.57325	0.0051478	-1.8874e-15	0.57325
_SET1_	ENSG00000148459	10	26936588	27085727	593	36	17376	-0.32229	0.048845	-1.8874e-15	-0.32229
_SET1_	ENSG00000170759	10	32247938	32395359	394	31	17376	5.0547	3.1939e-12	-1.7764e-15	5.0547
_SET1_	ENSG00000148498	10	34348488	35154253	2013	90	17376	4.6524	9.4666e-14	-1.7764e-15	4.6524
_SET1_	ENSG00000169740	10	44089307	44194304	376	41	17376	-0.66029	0.14604	-1.8874e-15	-0.66029
_SET1_	ENSG00000225830	10	50613414	50797584	515	36	17376	-2.0981	0.58855	-1.7764e-15	-2.0981
_SET1_	ENSG00000096746	10	70040931	70152948	321	20	17376	0.24094	0.038501	-1.8874e-15	0.24094
_SET1_	ENSG00000165732	10	70665884	70794829	419	37	17376	0.38426	0.018431	-1.8874e-15	0.38426
_SET1_	ENSG00000166224	10	72525717	72690930	670	58	17376	-1.0391	0.22605	-1.7764e-15	-1.0391
_SET1_	ENSG00000122863	10	73674123	73823322	494	44	17376	0.059697	0.022652	-1.8874e-15	0.059697
_SET1_	ENSG00000176986	10	75454120	75581919	175	15	17376	1.6224	0.00045522	-1.7764e-15	1.6224
_SET1_	ENSG00000156650	10	76535340	76842380	606	39	17376	0.18215	0.044409	-1.8874e-15	0.18215
_SET1_	ENSG00000151208	10	79500549	79736378	692	34	17376	-0.035033	0.027452	-1.8874e-15	-0.035033
_SET1_	ENSG00000108175	10	80778792	81126276	1182	162	17376	1.0966	0.0012444	-1.7764e-15	1.0966
_SET1_	ENSG00000107779	10	88466407	88742595	835	59	17376	0.050118	0.022994	-1.8874e-15	0.050118
_SET1_	ENSG00000138135	10	90915694	91017071	285	35	17376	-2.7929	0.86677	-1.7764e-15	-2.7929
_SET1_	ENSG00000152778	10	91124343	91230758	340	45	17376	0.58569	0.012407	-1.8874e-15	0.58569
_SET1_	ENSG00000138193	10	95703746	96142580	1049	85	17376	3.6288	6.8239e-09	-1.7764e-15	3.6288
_SET1_	ENSG00000138109	10	96648415	96799147	642	33	17376	-0.050068	0.036447	-1.8874e-15	-0.050068
_SET1_	ENSG00000095637	10	97021528	97371171	1349	123	17376	1.8126	4.3918e-05	-1.7764e-15	1.8126
_SET1_	ENSG00000165879	10	99029022	99131672	381	28	17376	2.0603	7.0383e-05	-1.7764e-15	2.0603
_SET1_	ENSG00000155252	10	99294131	99486191	503	51	17376	0.92428	0.0031299	-1.8874e-15	0.92428
_SET1_	ENSG00000095539	10	102679275	102795628	214	32	17376	1.7251	0.00027262	-1.7764e-15	1.7251
_SET1_	ENSG00000107819	10	102740991	102850998	252	51	17376	1.1267	0.0018994	-1.7764e-15	1.1267
_SET1_	ENSG00000166167	10	103063820	103367078	730	33	17376	-0.49094	0.062953	-1.8874e-15	-0.49094
_SET1_	ENSG00000107829	10	103320423	103505052	289	29	17376	0.7237	0.0068961	-1.8874e-15	0.7237
_SET1_	ENSG00000166197	10	103861933	103973627	188	31	17376	2.3392	5.1412e-05	-1.7764e-15	2.3392
_SET1_	ENSG00000148835	10	105077724	105198822	197	26	17376	3.1045	6.1999e-07	-1.7764e-15	3.1045
_SET1_	ENSG00000065613	10	105676959	105838991	453	43	17376	1.1902	0.0015014	-1.7764e-15	1.1902
_SET1_	ENSG00000148700	10	111706126	111945323	468	36	17376	4.4704	1.0892e-09	-1.7764e-15	4.4704
_SET1_	ENSG00000119950	10	111917363	112097123	538	41	17376	1.9261	0.00013946	-1.7764e-15	1.9261
_SET1_	ENSG00000150593	10	112581565	112709764	318	44	17376	-1.5348	0.45707	-1.7764e-15	-1.5348
_SET1_	ENSG00000148737	10	114660009	114977437	703	96	17376	5.0777	2.1327e-12	-1.7764e-15	5.0777
_SET1_	ENSG00000099204	10	116140872	116494762	984	84	17376	0.94776	0.0013471	-1.8874e-15	0.94776
_SET1_	ENSG00000165672	10	120877215	120988345	386	37	17376	-0.45164	0.081586	-1.8874e-15	-0.45164
_SET1_	ENSG00000198873	10	120917101	121265131	1251	104	17376	-0.39888	0.048068	-1.8874e-15	-0.39888
_SET1_	ENSG00000175029	10	126626421	126899739	918	108	17376	1.8665	8.3328e-05	-1.7764e-15	1.8665
_SET1_	ENSG00000185201	11	257631	365272	347	68	17376	2.328	1.9076e-05	-1.7764e-15	2.328
_SET1_	ENSG00000174915	11	398268	541393	574	39	17376	1.4853	0.00049617	-1.7764e-15	1.4853
_SET1_	ENSG00000185507	11	562553	665999	465	47	17376	0.47428	0.011262	-1.8874e-15	0.47428
_SET1_	ENSG00000177595	11	749179	859753	329	40	17376	0.69125	0.0059442	-1.8874e-15	0.69125
_SET1_	ENSG00000177600	11	759647	862880	319	39	17376	0.73443	0.0052758	-1.8874e-15	0.73443
_SET1_	ENSG00000064201	11	2273227	2389430	560	40	17376	-1.1351	0.26047	-1.7764e-15	-1.1351
_SET1_	ENSG00000129757	11	2854443	2957111	330	74	17376	1.6362	0.00031306	-1.7764e-15	1.6362
_SET1_	ENSG00000181649	11	2899503	3000685	337	48	17376	0.56907	0.0080397	-1.8874e-15	0.56907
_SET1_	ENSG00000205531	11	2915667	3063607	526	41	17376	0.50925	0.0078342	-1.8874e-15	0.50925
_SET1_	ENSG00000005801	11	3310491	3450448	344	27	17376	-1.5078	0.42584	-1.7764e-15	-1.5078
_SET1_	ENSG00000129749	11	3636817	3742614	389	45	17376	-0.43685	0.097039	-1.8874e-15	-0.43685
_SET1_	ENSG00000110713	11	3642313	3869022	759	54	17376	-0.59506	0.09201	-1.8874e-15	-0.59506
_SET1_	ENSG00000167323	11	3825757	4164439	915	49	17376	-0.7476	0.092035	-1.8874e-15	-0.7476
_SET1_	ENSG00000167333	11	4569902	4679489	573	43	17376	-2.5971	0.7633	-1.7764e-15	-2.5971
_SET1_	ENSG00000166387	11	7484529	7728358	1092	100	17376	-0.80543	0.10039	-1.8874e-15	-0.80543
_SET1_	ENSG00000166444	11	8664898	8982498	963	55	17376	3.4471	1.5161e-08	-1.7764e-15	3.4471
_SET1_	ENSG00000133805	11	10279860	10579126	1129	98	17376	3.3658	1.8889e-08	-1.7764e-15	3.3658
_SET1_	ENSG00000170242	11	11812970	12030870	624	52	17376	-1.3489	0.28376	-1.7764e-15	-1.3489
_SET1_	ENSG00000129083	11	14414986	14571573	322	25	17376	1.9267	9.8189e-05	-1.7764e-15	1.9267
_SET1_	ENSG00000006611	11	17465442	17615963	523	63	17376	-1.0845	0.20525	-1.7764e-15	-1.0845
_SET1_	ENSG00000110768	11	18293842	18438591	412	42	17376	-0.68677	0.12923	-1.8874e-15	-0.68677
_SET1_	ENSG00000166833	11	19322271	20193144	2536	289	17376	6.4882	2.1272e-20	-1.7764e-15	6.4882
_SET1_	ENSG00000109854	11	20335231	20455329	474	44	17376	-1.7599	0.48879	-1.7764e-15	-1.7599
_SET1_	ENSG00000007372	11	31756340	31889509	203	30	17376	2.3855	1.4586e-05	-1.7764e-15	2.3855
_SET1_	ENSG00000026508	11	35110417	35303949	677	78	17376	-1.8256	0.47346	-1.7764e-15	-1.8256
_SET1_	ENSG00000166326	11	35634353	35879775	376	49	17376	0.14172	0.025609	-1.8874e-15	0.14172
_SET1_	ENSG00000181830	11	45775623	45884566	348	42	17376	0.58308	0.01137	-1.8874e-15	0.58308
_SET1_	ENSG00000135365	11	45900871	46192985	575	41	17376	3.4374	9.4339e-08	-1.7764e-15	3.4374
_SET1_	ENSG00000175220	11	46648630	46772165	191	23	17376	5.0691	1.616e-11	-1.7764e-15	5.0691
_SET1_	ENSG00000134569	11	46828419	46990193	264	23	17376	4.6477	2.2785e-10	-1.7764e-15	4.6477
_SET1_	ENSG00000149182	11	47135848	47248676	208	23	17376	4.9388	1.5747e-11	-1.7764e-15	4.9388
_SET1_	ENSG00000030066	11	47749639	47920107	331	22	17376	3.6968	1.7893e-08	-1.7764e-15	3.6968
_SET1_	ENSG00000086205	11	49118187	49280222	610	25	17376	1.7846	0.00020082	-1.7764e-15	1.7846
_SET1_	ENSG00000134817	11	56951051	57054709	301	31	17376	2.8434	1.8316e-06	-1.7764e-15	2.8434
_SET1_	ENSG00000149131	11	57314860	57432326	261	29	17376	3.7912	9.033e-09	-1.7764e-15	3.7912
_SET1_	ENSG00000183134	11	60568413	60673444	364	43	17376	0.048173	0.034288	-1.8874e-15	0.048173
_SET1_	ENSG00000124920	11	61470114	61605990	233	31	17376	3.4017	8.5543e-08	-1.7764e-15	3.4017
_SET1_	ENSG00000149485	11	61517099	61646790	268	29	17376	3.0741	5.447e-07	-1.7764e-15	3.0741
_SET1_	ENSG00000221968	11	61590991	61709523	315	42	17376	2.2458	2.402e-05	-1.7764e-15	2.2458
_SET1_	ENSG00000167995	11	61667293	61782987	350	51	17376	-0.5898	0.1152	-1.8874e-15	-0.5898
_SET1_	ENSG00000167996	11	61677190	61785132	333	47	17376	-0.84939	0.17324	-1.8874e-15	-0.84939
_SET1_	ENSG00000254772	11	62277073	62392401	174	20	17376	-0.65449	0.15598	-1.8874e-15	-0.65449
_SET1_	ENSG00000162191	11	62393970	62496567	183	24	17376	0.21341	0.028985	-1.8874e-15	0.21341
_SET1_	ENSG00000162236	11	62524369	62649560	228	18	17376	-0.57077	0.24704	-1.8874e-15	-0.57077
_SET1_	ENSG00000133321	11	63254281	63363934	162	32	17376	-0.1612	0.058631	-1.8874e-15	-0.1612
_SET1_	ENSG00000133315	11	63716030	63983578	629	63	17376	0.10216	0.022601	-1.8874e-15	0.10216
_SET1_	ENSG00000110011	11	63947750	64051758	233	35	17376	1.5831	0.00053662	-1.7764e-15	1.5831
_SET1_	ENSG00000173511	11	63952010	64056259	226	35	17376	1.693	0.00035739	-1.7764e-15	1.693
_SET1_	ENSG00000173457	11	63961956	64064413	210	36	17376	1.8905	0.00017776	-1.7764e-15	1.8905
_SET1_	ENSG00000002330	11	63987302	64102176	204	35	17376	2.0184	0.00010899	-1.7764e-15	2.0184
_SET1_	ENSG00000110076	11	64323646	64540660	323	28	17376	-2.0518	0.64518	-1.7764e-15	-2.0518
_SET1_	ENSG00000068831	11	64444383	64562928	153	15	17376	-1.684	0.6026	-1.7764e-15	-1.684
_SET1_	ENSG00000110047	11	64569114	64705768	266	32	17376	0.79805	0.0091498	-1.8874e-15	0.79805
_SET1_	ENSG00000162300	11	64801695	64905870	215	30	17376	-2.0554	0.66089	-1.7764e-15	-2.0554
_SET1_	ENSG00000168056	11	65256276	65376401	183	29	17376	4.7033	7.442e-11	-1.7764e-15	4.7033
_SET1_	ENSG00000173327	11	65315226	65432853	198	33	17376	5.0247	5.022e-12	-1.7764e-15	5.0247
_SET1_	ENSG00000172638	11	65583912	65691063	239	28	17376	3.2555	2.974e-07	-1.7764e-15	3.2555
_SET1_	ENSG00000175467	11	65679160	65797299	304	25	17376	0.77017	0.0059695	-1.8874e-15	0.77017
_SET1_	ENSG00000174903	11	65986004	66094963	193	34	17376	1.7934	0.00021003	-1.7764e-15	1.7934
_SET1_	ENSG00000174807	11	66031958	66134515	202	30	17376	1.6635	0.00030927	-1.7764e-15	1.6635
_SET1_	ENSG00000174669	11	66079992	66189685	234	18	17376	1.1059	0.0024392	-1.7764e-15	1.1059
_SET1_	ENSG00000173914	11	66382469	66495392	134	31	17376	1.5611	0.00066687	-1.7764e-15	1.5611
_SET1_	ENSG00000173599	11	66565704	66775847	327	41	17376	0.92658	0.0046931	-1.8874e-15	0.92658
_SET1_	ENSG00000173120	11	66836740	67075558	337	37	17376	2.0703	0.0028436	-1.7764e-15	2.0703
_SET1_	ENSG00000172830	11	67020919	67130078	166	22	17376	2.2747	0.0011649	-1.7764e-15	2.2747
_SET1_	ENSG00000110075	11	68178186	68432802	762	35	17376	2.8602	1.1627e-06	-1.7764e-15	2.8602
_SET1_	ENSG00000131626	11	70066806	70280509	510	24	17376	1.2483	0.0014388	-1.7764e-15	1.2483
_SET1_	ENSG00000137497	11	71663910	71841739	444	16	17376	-0.67692	0.40255	-1.8874e-15	-0.67692
_SET1_	ENSG00000165458	11	71884745	72000149	292	39	17376	-1.6272	0.61424	-1.7764e-15	-1.6272
_SET1_	ENSG00000186635	11	72346114	72554644	554	39	17376	-0.15054	0.03983	-1.8874e-15	-0.15054
_SET1_	ENSG00000162139	11	74649179	74779938	290	31	17376	1.3925	0.00073391	-1.7764e-15	1.3925
_SET1_	ENSG00000198382	11	75476212	75904239	851	43	17376	-0.18613	0.058822	-1.8874e-15	-0.18613
_SET1_	ENSG00000048649	11	77321041	77582063	579	22	17376	1.1577	0.0018267	-1.7764e-15	1.1577
_SET1_	ENSG00000033327	11	77876343	78179394	635	17	17376	1.0099	0.0032878	-1.7764e-15	1.0099
_SET1_	ENSG00000137509	11	82484544	82731626	657	36	17376	-0.69324	0.1049	-1.8874e-15	-0.69324
_SET1_	ENSG00000168930	11	89480823	89591743	38	6	17376	0.45215	0.17112	-1.8874e-15	0.45215
_SET1_	ENSG00000110330	11	102167942	102299401	282	25	17376	-1.5457	0.48221	-1.7764e-15	-1.5457
_SET1_	ENSG00000196954	11	104763593	104890163	335	29	17376	0.78105	0.0054134	-1.8874e-15	0.78105
_SET1_	ENSG00000110660	11	107611717	107849019	925	54	17376	-3.0349	0.83897	-1.7764e-15	-3.0349
_SET1_	ENSG00000166266	11	107829459	108028503	450	43	17376	-1.2056	0.26126	-1.7764e-15	-1.2056
_SET1_	ENSG00000110723	11	108326158	108514465	482	64	17376	-0.63921	0.11216	-1.8874e-15	-0.63921
_SET1_	ENSG00000137713	11	111547632	111687151	270	18	17376	1.1513	0.0044623	-1.7764e-15	1.1513
_SET1_	ENSG00000170276	11	111732966	111839574	215	22	17376	2.4847	1.9886e-05	-1.7764e-15	2.4847
_SET1_	ENSG00000150782	11	111963974	112084840	264	34	17376	0.1558	0.027014	-1.8874e-15	0.1558
_SET1_	ENSG00000149294	11	112781997	113199158	1251	88	17376	1.857	2.5924e-05	-1.7764e-15	1.857
_SET1_	ENSG00000149295	11	113230318	113396413	464	48	17376	-1.7622	0.45666	-1.7764e-15	-1.7622
_SET1_	ENSG00000109906	11	113880315	114171398	803	123	17376	3.8128	8.344e-09	-1.7764e-15	3.8128
_SET1_	ENSG00000166741	11	114078509	114234007	430	70	17376	2.2078	2.9958e-05	-1.7764e-15	2.2078
_SET1_	ENSG00000149591	11	117020037	117125498	349	40	17376	3.1009	9.9336e-07	-1.7764e-15	3.1009
_SET1_	ENSG00000110324	11	117807063	117922196	408	40	17376	-1.5521	0.42077	-1.7764e-15	-1.5521
_SET1_	ENSG00000118058	11	118257205	118447539	297	30	17376	-0.74656	0.22913	-1.8874e-15	-0.74656
_SET1_	ENSG00000110367	11	118570034	118711858	437	27	17376	2.3578	1.3194e-05	-1.7764e-15	2.3578
_SET1_	ENSG00000160695	11	118888403	119002688	297	33	17376	2.1163	3.4465e-05	-1.7764e-15	2.1163
_SET1_	ENSG00000256269	11	118905576	119014259	262	27	17376	2.1954	2.6318e-05	-1.7764e-15	2.1954
_SET1_	ENSG00000188486	11	118914564	119016177	255	26	17376	2.2039	2.5747e-05	-1.7764e-15	2.2039
_SET1_	ENSG00000166261	11	123544885	123662383	426	42	17376	-1.5836	0.40244	-1.7764e-15	-1.5836
_SET1_	ENSG00000149557	11	125265646	125416213	483	48	17376	0.011107	0.038013	-1.8874e-15	0.011107
_SET1_	ENSG00000134940	11	125491417	125601018	373	28	17376	-0.88252	0.19719	-1.8874e-15	-0.88252
_SET1_	ENSG00000110080	11	126175535	126360239	578	85	17376	0.7302	0.0050389	-1.8874e-15	0.7302
_SET1_	ENSG00000120471	11	128754626	128863040	363	58	17376	-0.87233	0.17914	-1.8874e-15	-0.87233
_SET1_	ENSG00000073614	12	339295	548620	614	33	17376	1.7066	0.00020507	-1.7764e-15	1.7066
_SET1_	ENSG00000060237	12	811759	1070618	611	44	17376	0.082656	0.022093	-1.8874e-15	0.082656
_SET1_	ENSG00000078246	12	2936389	3100306	466	28	17376	-0.54302	0.090499	-1.8874e-15	-0.54302
_SET1_	ENSG00000047621	12	4546894	4697674	335	40	17376	-0.10961	0.047552	-1.8874e-15	-0.10961
_SET1_	ENSG00000111247	12	4597950	4719214	253	35	17376	-0.93675	0.20415	-1.8874e-15	-0.93675
_SET1_	ENSG00000130035	12	4779507	5010277	754	72	17376	-0.47668	0.064105	-1.8874e-15	-0.47668
_SET1_	ENSG00000067182	12	6387923	6501280	305	47	17376	-2.1407	0.6499	-1.7764e-15	-2.1407
_SET1_	ENSG00000010292	12	6552522	6691121	476	38	17376	0.7506	0.0043976	-1.8874e-15	0.7506
_SET1_	ENSG00000111641	12	6616029	6727857	276	30	17376	1.7592	0.00026338	-1.7764e-15	1.7592
_SET1_	ENSG00000111653	12	6709446	6822314	172	31	17376	0.89317	0.010038	-1.8874e-15	0.89317
_SET1_	ENSG00000250510	12	6880711	6989136	231	39	17376	-0.31163	0.063633	-1.8874e-15	-0.31163
_SET1_	ENSG00000111669	12	6926283	7030112	223	16	17376	-0.29638	0.075585	-1.8874e-15	-0.29638
_SET1_	ENSG00000182326	12	7046351	7228336	242	25	17376	-0.1838	0.10572	-1.8874e-15	-0.1838
_SET1_	ENSG00000159403	12	7137513	7295203	264	44	17376	-1.4203	0.39277	-1.7764e-15	-1.4203
_SET1_	ENSG00000177575	12	7573409	7706489	356	52	17376	-3.1803	0.93897	-1.7764e-15	-3.1803
_SET1_	ENSG00000111701	12	7751996	7868499	578	51	17376	-3.483	0.95894	-1.7764e-15	-3.483
_SET1_	ENSG00000065970	12	8135299	8258099	243	25	17376	-2.7278	0.80958	-1.7764e-15	-2.7278
_SET1_	ENSG00000126838	12	9251436	9410966	496	47	17376	-1.7151	0.41318	-1.7764e-15	-1.7151
_SET1_	ENSG00000069493	12	9767565	9898413	580	32	17376	-0.56088	0.093571	-1.8874e-15	-0.56088
_SET1_	ENSG00000110852	12	9955583	10072735	384	55	17376	-1.8483	0.54653	-1.7764e-15	-1.8483
_SET1_	ENSG00000172243	12	10219376	10332857	411	35	17376	-1.3098	0.30015	-1.7764e-15	-1.3098
_SET1_	ENSG00000070018	12	12218959	12469946	665	53	17376	0.36066	0.011917	-1.8874e-15	0.36066
_SET1_	ENSG00000134531	12	13299650	13419708	362	58	17376	-1.3264	0.32337	-1.7764e-15	-1.3264
_SET1_	ENSG00000246705	12	14877270	14980936	315	26	17376	-0.886	0.18742	-1.8874e-15	-0.886
_SET1_	ENSG00000151491	12	15723092	16085263	438	72	17376	0.83035	0.011554	-1.8874e-15	0.83035
_SET1_	ENSG00000111728	12	22166707	22639975	1266	81	17376	-0.061414	0.016553	-1.8874e-15	-0.061414
_SET1_	ENSG00000123096	12	26224924	26502223	1009	85	17376	0.66684	0.0034501	-1.8874e-15	0.66684
_SET1_	ENSG00000064115	12	27076128	27217367	441	54	17376	0.53775	0.0097929	-1.8874e-15	0.53775
_SET1_	ENSG00000211455	12	27346901	27528892	594	43	17376	-0.90975	0.17242	-1.8874e-15	-0.90975
_SET1_	ENSG00000139146	12	31383518	31529992	359	66	17376	1.1477	0.0016304	-1.7764e-15	1.1477
_SET1_	ENSG00000198001	12	44102747	44233346	413	38	17376	-1.1121	0.33757	-1.7764e-15	-1.1121
_SET1_	ENSG00000111371	12	46526846	46713800	454	64	17376	0.304	0.015874	-1.8874e-15	0.304
_SET1_	ENSG00000061273	12	48126505	48276915	471	77	17376	0.18654	0.023277	-1.8874e-15	0.18654
_SET1_	ENSG00000139636	12	49440919	49554683	159	15	17376	5.3078	1.1511e-12	-1.7764e-15	5.3078
_SET1_	ENSG00000167552	12	49528579	49633107	181	17	17376	4.9035	2.2775e-11	-1.7764e-15	4.9035
_SET1_	ENSG00000139644	12	50051508	50208717	386	27	17376	0.59002	0.018892	-1.8874e-15	0.59002
_SET1_	ENSG00000086159	12	50310977	50420922	208	30	17376	0.10598	0.043722	-1.8874e-15	0.10598
_SET1_	ENSG00000066117	12	50428755	50544495	187	19	17376	3.1892	3.6095e-07	-1.7764e-15	3.1892
_SET1_	ENSG00000161813	12	50736166	50923787	353	25	17376	4.1462	3.3513e-09	-1.7764e-15	4.1462
_SET1_	ENSG00000185432	12	51267255	51376300	356	29	17376	4.1916	1.0805e-09	-1.7764e-15	4.1916
_SET1_	ENSG00000183283	12	51582076	51715146	395	31	17376	-1.0683	0.25182	-1.7764e-15	-1.0683
_SET1_	ENSG00000139629	12	51695031	51836651	352	41	17376	-1.5113	0.37308	-1.7764e-15	-1.5113
_SET1_	ENSG00000135503	12	52295451	52440862	351	61	17376	0.23249	0.026854	-1.8874e-15	0.23249
_SET1_	ENSG00000063046	12	53349942	53485993	345	38	17376	1.0809	0.0036996	-1.7764e-15	1.0809
_SET1_	ENSG00000198353	12	54360715	54499813	241	46	17376	0.082965	0.028966	-1.8874e-15	0.082965
_SET1_	ENSG00000135486	12	54623977	54730872	112	20	17376	4.0068	5.0275e-09	-1.7764e-15	4.0068
_SET1_	ENSG00000135447	12	54919171	55032443	268	49	17376	-2.3761	0.74486	-1.7764e-15	-2.3761
_SET1_	ENSG00000135424	12	56028352	56159827	274	44	17376	-2.1073	0.60812	-1.7764e-15	-2.1073
_SET1_	ENSG00000123374	12	56310553	56416568	142	24	17376	2.6475	8.7749e-06	-1.7764e-15	2.6475
_SET1_	ENSG00000123411	12	56351443	56482219	200	19	17376	2.8373	4.0508e-06	-1.7764e-15	2.8373
_SET1_	ENSG00000139613	12	56506767	56633351	139	34	17376	1.7252	0.0016359	-1.7764e-15	1.7252
_SET1_	ENSG00000111602	12	56760903	56893187	211	28	17376	-0.17735	0.055356	-1.8874e-15	-0.17735
_SET1_	ENSG00000076067	12	56865713	57034745	298	34	17376	-0.073365	0.041329	-1.8874e-15	-0.073365
_SET1_	ENSG00000076108	12	56939380	57080600	264	38	17376	1.5413	0.00074283	-1.7764e-15	1.5413
_SET1_	ENSG00000166866	12	57372301	57494982	258	24	17376	-0.21689	0.11508	-1.8874e-15	-0.21689
_SET1_	ENSG00000166888	12	57439191	57575922	235	40	17376	3.7363	2.3499e-08	-1.7764e-15	3.7363
_SET1_	ENSG00000182199	12	57573110	57678718	169	26	17376	0.12517	0.035548	-1.8874e-15	0.12517
_SET1_	ENSG00000135506	12	58037738	58165340	269	16	17376	1.3295	0.0011128	-1.7764e-15	1.3295
_SET1_	ENSG00000135452	12	58081796	58193994	176	20	17376	1.4491	0.00072063	-1.7764e-15	1.4491
_SET1_	ENSG00000175215	12	58163710	58290522	198	19	17376	1.5031	0.00060879	-1.7764e-15	1.5031
_SET1_	ENSG00000166148	12	63489014	63594722	449	32	17376	-0.56502	0.1438	-1.8874e-15	-0.56502
_SET1_	ENSG00000111537	12	68498548	68603527	374	31	17376	-1.9762	0.55238	-1.7764e-15	-1.9762
_SET1_	ENSG00000111554	12	68616223	68776161	471	59	17376	0.55427	0.0079103	-1.8874e-15	0.55427
_SET1_	ENSG00000135678	12	69185977	69415350	695	98	17376	0.39712	0.015021	-1.8874e-15	0.39712
_SET1_	ENSG00000111596	12	70586774	70798773	789	42	17376	-0.51165	0.078732	-1.8874e-15	-0.51165
_SET1_	ENSG00000135643	12	70710056	70878072	591	50	17376	-0.60282	0.10339	-1.8874e-15	-0.60282
_SET1_	ENSG00000139292	12	71783550	72030090	862	52	17376	-0.70815	0.11302	-1.8874e-15	-0.70815
_SET1_	ENSG00000187109	12	76388670	76528813	270	45	17376	-1.7054	0.45798	-1.7764e-15	-1.7054
_SET1_	ENSG00000175183	12	77202495	77322840	390	36	17376	-0.35631	0.080414	-1.8874e-15	-0.35631
_SET1_	ENSG00000177425	12	79918759	80134877	304	22	17376	4.8184	5e-10	-1.7764e-15	4.8184
_SET1_	ENSG00000133773	12	82567460	82802584	614	33	17376	-1.1916	0.2747	-1.7764e-15	-1.1916
_SET1_	ENSG00000049130	12	88836570	89024628	350	17	17376	0.14596	0.0502	-1.8874e-15	0.14596
_SET1_	ENSG00000011465	12	91489025	91626900	313	24	17376	0.18999	0.092549	-1.8874e-15	0.18999
_SET1_	ENSG00000169372	12	94021151	94338616	853	102	17376	1.7035	0.00012827	-1.7764e-15	1.7035
_SET1_	ENSG00000196091	12	101912131	102129796	893	99	17376	0.29865	0.012205	-1.8874e-15	0.29865
_SET1_	ENSG00000171759	12	103180663	103402188	685	52	17376	-1.5458	0.35438	-1.7764e-15	-1.5458
_SET1_	ENSG00000139352	12	103301464	103404294	336	45	17376	-1.2424	0.33507	-1.7764e-15	-1.2424
_SET1_	ENSG00000136026	12	106581655	106748057	548	71	17376	1.6814	0.00021327	-1.7764e-15	1.6814
_SET1_	ENSG00000111783	12	106926685	107206581	652	48	17376	4.4579	1.2199e-10	-1.7764e-15	4.4579
_SET1_	ENSG00000198855	12	108858962	108969614	436	46	17376	-0.80701	0.16958	-1.8874e-15	-0.80701
_SET1_	ENSG00000084112	12	109126466	109301366	494	49	17376	3.885	1.1676e-08	-1.7764e-15	3.885
_SET1_	ENSG00000110887	12	109202708	109344819	452	65	17376	2.6479	6.524e-06	-1.7764e-15	2.6479
_SET1_	ENSG00000076248	12	109485379	109598797	315	42	17376	-1.217	0.30841	-1.7764e-15	-1.217
_SET1_	ENSG00000151148	12	109865207	110024507	593	27	17376	1.953	8.231e-05	-1.7764e-15	1.953
_SET1_	ENSG00000110921	12	109961060	110085067	495	43	17376	2.3229	1.5042e-05	-1.7764e-15	2.3229
_SET1_	ENSG00000186298	12	111107485	111230744	281	19	17376	0.61485	0.019072	-1.8874e-15	0.61485
_SET1_	ENSG00000089234	12	112029950	112173790	145	14	17376	4.7417	1.7566e-10	-1.7764e-15	4.7417
_SET1_	ENSG00000089220	12	118523663	118633389	295	40	17376	0.41651	0.015128	-1.8874e-15	0.41651
_SET1_	ENSG00000152137	12	119566447	119708936	422	78	17376	0.70621	0.006893	-1.8874e-15	0.70621
_SET1_	ENSG00000089159	12	120598250	120753574	310	40	17376	4.9286	2.7754e-11	-1.7764e-15	4.9286
_SET1_	ENSG00000167272	12	120966567	121069201	336	40	17376	1.1028	0.0019683	-1.7764e-15	1.1028
_SET1_	ENSG00000122971	12	121113538	121227811	424	47	17376	0.8296	0.0048529	-1.8874e-15	0.8296
_SET1_	ENSG00000135114	12	121408095	121527045	411	51	17376	-0.10317	0.045063	-1.8874e-15	-0.10317
_SET1_	ENSG00000130787	12	123269000	123397507	378	24	17376	-0.8375	0.31323	-1.8874e-15	-0.8375
_SET1_	ENSG00000111328	12	123695528	123806881	396	26	17376	2.988	1.948e-06	-1.7764e-15	2.988
_SET1_	ENSG00000184209	12	123892188	124007701	240	37	17376	2.1015	6.8456e-05	-1.7764e-15	2.1015
_SET1_	ENSG00000111358	12	124068375	124197153	478	24	17376	-0.025483	0.035069	-1.8874e-15	-0.025483
_SET1_	ENSG00000196498	12	124758961	125102135	1158	166	17376	0.66132	0.0069025	-1.8874e-15	0.66132
_SET1_	ENSG00000073060	12	125211402	125417214	597	91	17376	-1.033	0.2089	-1.7764e-15	-1.033
_SET1_	ENSG00000111432	12	130597004	130700285	483	84	17376	0.77373	0.004937	-1.8874e-15	0.77373
_SET1_	ENSG00000061936	12	132145626	132334282	689	51	17376	-0.30652	0.052913	-1.8874e-15	-0.30652
_SET1_	ENSG00000183495	12	132384508	132615005	466	46	17376	0.80658	0.0095809	-1.8874e-15	0.80658
_SET1_	ENSG00000090615	12	133295495	133455444	666	48	17376	2.4863	4.8069e-06	-1.7764e-15	2.4863
_SET1_	ENSG00000072609	12	133348773	133582890	636	32	17376	2.6668	2.2344e-06	-1.7764e-15	2.6668
_SET1_	ENSG00000198040	12	133563878	133689885	20	4	17376	1.6732	0.00033876	-1.7764e-15	1.6732
_SET1_	ENSG00000090612	12	133657570	133833698	389	18	17376	1.1345	0.0015609	-1.7764e-15	1.1345
_SET1_	ENSG00000198033	13	19697910	19805992	881	47	17376	-0.91705	0.16631	-1.8874e-15	-0.91705
_SET1_	ENSG00000196199	13	20157788	20297599	286	22	17376	0.36807	0.027773	-1.8874e-15	0.36807
_SET1_	ENSG00000132950	13	20347622	20487776	471	22	17376	-0.35534	0.11764	-1.8874e-15	-0.35534
_SET1_	ENSG00000121741	13	20482810	20715968	533	37	17376	0.33119	0.018404	-1.8874e-15	0.33119
_SET1_	ENSG00000173141	13	21700784	21803223	324	30	17376	-2.2759	0.6924	-1.7764e-15	-2.2759
_SET1_	ENSG00000151846	13	25620300	25723389	395	39	17376	-0.016964	0.03229	-1.8874e-15	-0.016964
_SET1_	ENSG00000186184	13	28144903	28291548	672	49	17376	-1.7728	0.41914	-1.7764e-15	-1.7728
_SET1_	ENSG00000132952	13	31141830	31283686	327	36	17376	0.64314	0.0076624	-1.8874e-15	0.64314
_SET1_	ENSG00000120699	13	37522953	37633750	212	22	17376	0.06495	0.053097	-1.8874e-15	0.06495
_SET1_	ENSG00000102710	13	37533449	37683850	339	27	17376	-0.1617	0.059749	-1.8874e-15	-0.1617
_SET1_	ENSG00000150907	13	41079804	41290734	517	39	17376	2.052	4.6595e-05	-1.7764e-15	2.052
_SET1_	ENSG00000083635	13	45463384	45613618	343	47	17376	0.39693	0.028258	-1.8874e-15	0.39693
_SET1_	ENSG00000133112	13	45861008	45965505	355	31	17376	-2.2975	0.68909	-1.7764e-15	-2.2975
_SET1_	ENSG00000176124	13	50606307	51347372	2115	142	17376	5.277	2.6637e-15	-1.7764e-15	5.277
_SET1_	ENSG00000253797	13	52548827	52657736	268	22	17376	0.66634	0.0080186	-1.8874e-15	0.66634
_SET1_	ENSG00000118946	13	58155944	58353445	386	47	17376	0.44762	0.013029	-1.8874e-15	0.44762
_SET1_	ENSG00000184226	13	66826967	67854468	2427	180	17376	-1.521	0.12993	-1.7764e-15	-1.521
_SET1_	ENSG00000083535	13	73306197	73640591	968	52	17376	1.5974	0.00014028	-1.7764e-15	1.5974
_SET1_	ENSG00000102554	13	73579114	73701676	427	63	17376	2.3313	1.87e-05	-1.7764e-15	2.3313
_SET1_	ENSG00000185950	13	110356184	110488915	506	49	17376	1.1786	0.00109	-1.7764e-15	1.1786
_SET1_	ENSG00000139842	13	113812552	113969399	276	17	17376	0.47798	0.018839	-1.8874e-15	0.47798
_SET1_	ENSG00000185896	13	113901556	114027987	264	43	17376	0.054879	0.040051	-1.8874e-15	0.054879
_SET1_	ENSG00000130177	13	114950362	115088198	393	33	17376	0.23215	0.03177	-1.8874e-15	0.23215
_SET1_	ENSG00000169062	13	114997059	115121283	254	24	17376	0.85172	0.0079514	-1.8874e-15	0.85172
_SET1_	ENSG00000258818	14	21102259	21218761	520	73	17376	-2.2161	0.62779	-1.7764e-15	-2.2161
_SET1_	ENSG00000214274	14	21102336	21217130	512	76	17376	-2.1999	0.62475	-1.7764e-15	-2.1999
_SET1_	ENSG00000092200	14	21706098	21869460	407	48	17376	0.29474	0.018901	-1.8874e-15	0.29474
_SET1_	ENSG00000165821	14	21939232	22055350	401	59	17376	-1.471	0.34352	-1.7764e-15	-1.471
_SET1_	ENSG00000197324	14	23290822	23400789	287	46	17376	2.4985	7.4369e-06	-1.7764e-15	2.4985
_SET1_	ENSG00000100836	14	23740498	23845394	232	47	17376	0.58174	0.01049	-1.8874e-15	0.58174
_SET1_	ENSG00000100842	14	23775611	23884961	292	60	17376	0.90268	0.0047577	-1.8874e-15	0.90268
_SET1_	ENSG00000129460	14	23888897	24029071	316	33	17376	-1.6409	0.51082	-1.7764e-15	-1.6409
_SET1_	ENSG00000100918	14	24591062	24699463	226	39	17376	-0.0062548	0.044426	-1.8865e-15	-0.0062548
_SET1_	ENSG00000151322	14	33354139	34323382	3151	372	17376	-0.95428	0.02214	-1.8874e-15	-0.95428
_SET1_	ENSG00000129515	14	34980300	35149389	457	36	17376	-0.7935	0.14245	-1.8874e-15	-0.7935
_SET1_	ENSG00000198604	14	35171937	35394853	798	50	17376	0.42494	0.007235	-1.8874e-15	0.42494
_SET1_	ENSG00000100906	14	35820717	35923955	478	60	17376	-0.29054	0.056125	-1.8874e-15	-0.29054
_SET1_	ENSG00000183032	14	37097636	37692071	1756	123	17376	2.9474	3.8558e-08	-1.7764e-15	2.9474
_SET1_	ENSG00000151748	14	51048776	51185049	412	31	17376	1.5838	0.00030744	-1.7764e-15	1.5838
_SET1_	ENSG00000197045	14	54891202	55005914	199	14	17376	0.011818	0.07196	-1.8874e-15	0.011818
_SET1_	ENSG00000126777	14	55975790	56218244	807	28	17376	1.1439	0.0010733	-1.7764e-15	1.1439
_SET1_	ENSG00000032219	14	58715103	58890605	267	29	17376	4.2197	1.5224e-09	-1.7764e-15	4.2197
_SET1_	ENSG00000100592	14	59605364	59888123	946	52	17376	6.1502	1.1074e-16	-1.7764e-15	6.1502
_SET1_	ENSG00000023608	14	62179075	62313146	434	39	17376	-1.6309	0.51322	-1.7764e-15	-1.6309
_SET1_	ENSG00000125952	14	65422892	65619413	520	43	17376	0.74873	0.0047429	-1.8874e-15	0.74873
_SET1_	ENSG00000100554	14	67711088	67876982	556	19	17376	-1.0375	0.50147	-1.7764e-15	-1.0375
_SET1_	ENSG00000081181	14	68036515	68168437	346	42	17376	0.19628	0.027138	-1.8874e-15	0.19628
_SET1_	ENSG00000185650	14	69204377	69313190	367	39	17376	2.7747	2.2201e-06	-1.7764e-15	2.7747
_SET1_	ENSG00000139985	14	70868874	70976622	453	34	17376	-2.4941	0.78629	-1.7764e-15	-2.4941
_SET1_	ENSG00000133997	14	70997974	71117384	423	35	17376	-0.74813	0.18844	-1.8874e-15	-0.74813
_SET1_	ENSG00000205683	14	73036004	73410809	1262	107	17376	0.58643	0.0030874	-1.8874e-15	0.58643
_SET1_	ENSG00000133961	14	73691815	73980348	726	45	17376	0.17364	0.018373	-1.8874e-15	0.17364
_SET1_	ENSG00000119725	14	74303320	74449214	578	21	17376	-0.50078	0.08064	-1.8874e-15	-0.50078
_SET1_	ENSG00000119688	14	74702126	74819759	366	38	17376	-1.4872	0.38467	-1.7764e-15	-1.4872
_SET1_	ENSG00000119681	14	74914873	75129306	534	48	17376	2.3753	8.3451e-06	-1.7764e-15	2.3753
_SET1_	ENSG00000119638	14	75498822	75644047	298	16	17376	5.0552	4.0672e-12	-1.7764e-15	5.0552
_SET1_	ENSG00000100596	14	77922340	78133116	908	76	17376	-0.7669	0.098203	-1.8874e-15	-0.7669
_SET1_	ENSG00000140030	14	88421468	88528419	488	22	17376	-1.5986	0.42054	-1.7764e-15	-1.5986
_SET1_	ENSG00000100433	14	88599113	88843251	851	90	17376	0.79211	0.0027407	-1.8874e-15	0.79211
_SET1_	ENSG00000053254	14	89541215	90135493	1551	186	17376	-2.3186	0.59573	-1.7764e-15	-2.3186
_SET1_	ENSG00000100784	14	91286799	91576980	821	61	17376	-0.63148	0.091667	-1.8874e-15	-0.63148
_SET1_	ENSG00000100599	14	92930118	93205339	939	132	17376	4.0421	1.2638e-09	-1.7764e-15	4.0421
_SET1_	ENSG00000100605	14	93353259	93632665	1051	73	17376	-1.7861	0.38409	-1.7764e-15	-1.7861
_SET1_	ENSG00000100665	14	94977428	95086250	500	65	17376	-2.131	0.60112	-1.7764e-15	-2.131
_SET1_	ENSG00000196136	14	95028714	95140392	624	65	17376	-2.1549	0.58217	-1.7764e-15	-2.1549
_SET1_	ENSG00000100697	14	95502565	95674347	423	55	17376	-0.050065	0.042112	-1.8874e-15	-0.050065
_SET1_	ENSG00000100811	14	100654635	100799129	334	33	17376	-0.29811	0.06824	-1.8874e-15	-0.29811
_SET1_	ENSG00000080824	14	102497075	102656036	473	45	17376	0.57995	0.021429	-1.8874e-15	0.57995
_SET1_	ENSG00000100664	14	103749881	103861362	356	38	17376	2.3702	1.4712e-05	-1.7764e-15	2.3702
_SET1_	ENSG00000075413	14	103801729	104020168	545	22	17376	4.5176	7.4278e-11	-1.7764e-15	4.5176
_SET1_	ENSG00000182979	14	105836159	105987066	99	15	17376	-1.599	0.51393	-1.7764e-15	-1.599
_SET1_	ENSG00000169857	15	34108428	34381377	1017	54	17376	-0.17566	0.035097	-1.8874e-15	-0.17566
_SET1_	ENSG00000092529	15	42590301	42754516	418	23	17376	-1.2391	0.41984	-1.7764e-15	-1.2391
_SET1_	ENSG00000140259	15	44046690	44167000	190	14	17376	0.21081	0.047226	-1.8874e-15	0.21081
_SET1_	ENSG00000140263	15	45265302	45419383	409	33	17376	-0.027268	0.12229	-1.8874e-15	-0.027268
_SET1_	ENSG00000128951	15	48573208	48685570	325	18	17376	0.14448	0.057004	-1.8874e-15	0.14448
_SET1_	ENSG00000166147	15	48650503	48988046	730	34	17376	5.4524	3.3925e-13	-1.7764e-15	5.4524
_SET1_	ENSG00000128833	15	52434519	52637995	556	53	17376	-1.6388	0.48197	-1.7764e-15	-1.6388
_SET1_	ENSG00000255529	15	57834231	58124960	1186	106	17376	1.2652	0.00038189	-1.7764e-15	1.2652
_SET1_	ENSG00000128918	15	58195622	58840065	2482	189	17376	5.5522	1.1592e-16	-1.7764e-15	5.5522
_SET1_	ENSG00000157483	15	59377113	59715099	1044	94	17376	0.3149	0.010631	-1.8874e-15	0.3149
_SET1_	ENSG00000182718	15	60589333	60745082	515	41	17376	1.2325	0.00080699	-1.7764e-15	1.2325
_SET1_	ENSG00000140455	15	63746793	63936839	555	37	17376	2.5414	5.1312e-06	-1.7764e-15	2.5414
_SET1_	ENSG00000035664	15	64149235	64414232	905	72	17376	0.94939	0.0014893	-1.8874e-15	0.94939
_SET1_	ENSG00000103671	15	64629947	64797502	347	33	17376	0.73908	0.021467	-1.8874e-15	0.73908
_SET1_	ENSG00000103710	15	65295679	65419028	280	44	17376	2.9482	1.8623e-06	-1.7764e-15	2.9482
_SET1_	ENSG00000174444	15	66740355	66866870	401	37	17376	-1.2038	0.30093	-1.7764e-15	-1.2038
_SET1_	ENSG00000129007	15	68433043	68548417	255	18	17376	4.3066	9.0099e-10	-1.7764e-15	4.3066
_SET1_	ENSG00000138604	15	69402923	69614556	478	31	17376	0.81612	0.0042562	-1.8874e-15	0.81612
_SET1_	ENSG00000140332	15	70290129	70440515	375	86	17376	1.1746	0.0017753	-1.7764e-15	1.1746
_SET1_	ENSG00000140464	15	74237014	74390153	363	40	17376	-0.095	0.045821	-1.8874e-15	-0.095
_SET1_	ENSG00000129009	15	74416012	74519213	189	24	17376	1.0775	0.0027796	-1.7764e-15	1.0775
_SET1_	ENSG00000140459	15	74580100	74710081	356	35	17376	1.7321	0.00030678	-1.7764e-15	1.7321
_SET1_	ENSG00000103653	15	75024398	75145539	308	29	17376	3.5673	1.2857e-07	-1.7764e-15	3.5673
_SET1_	ENSG00000140497	15	75086071	75215706	237	24	17376	3.3509	2.1974e-07	-1.7764e-15	3.3509
_SET1_	ENSG00000167173	15	75437984	75554510	150	22	17376	3.1385	6.3706e-07	-1.7764e-15	3.1385
_SET1_	ENSG00000140398	15	75589296	75697592	168	21	17376	1.5385	0.00061193	-1.7764e-15	1.5385
_SET1_	ENSG00000103811	15	79163400	79291916	441	39	17376	-0.67864	0.14271	-1.8874e-15	-0.67864
_SET1_	ENSG00000136371	15	80075927	80239721	610	38	17376	-1.4533	0.31914	-1.7764e-15	-1.4533
_SET1_	ENSG00000197696	15	85148360	85251794	280	34	17376	1.0312	0.0030323	-1.7764e-15	1.0312
_SET1_	ENSG00000140612	15	85162775	85309947	386	39	17376	1.1191	0.0020672	-1.7764e-15	1.1191
_SET1_	ENSG00000170776	15	85873802	86342586	1861	64	17376	2.3469	3.0786e-07	-1.7764e-15	2.3469
_SET1_	ENSG00000140538	15	88368230	88849999	1122	94	17376	-0.90328	0.11785	-1.8874e-15	-0.90328
_SET1_	ENSG00000157823	15	90323831	90487574	406	43	17376	-1.7945	0.45989	-1.7764e-15	-1.7945
_SET1_	ENSG00000182054	15	90576277	90695736	342	37	17376	0.092659	0.026639	-1.8874e-15	0.092659
_SET1_	ENSG00000185043	15	90723207	90827279	333	27	17376	0.078059	0.028685	-1.8874e-15	0.078059
_SET1_	ENSG00000140575	15	90881450	91095475	744	23	17376	1.4119	0.00037826	-1.7764e-15	1.4119
_SET1_	ENSG00000196547	15	91395448	91515814	348	41	17376	4.1403	1.6371e-09	-1.7764e-15	4.1403
_SET1_	ENSG00000176463	15	92346925	92765665	1384	130	17376	0.26455	0.0071507	-1.8874e-15	0.26455
_SET1_	ENSG00000173575	15	93376526	93621237	807	85	17376	0.14048	0.017121	-1.8874e-15	0.14048
_SET1_	ENSG00000140443	15	99142200	99557759	1256	137	17376	4.0687	8.5697e-10	-1.7764e-15	4.0687
_SET1_	ENSG00000182253	15	99588420	99725798	558	55	17376	0.80194	0.0035599	-1.8874e-15	0.80194
_SET1_	ENSG00000103148	16	84273	238859	409	54	17376	-0.99907	0.22389	-1.8874e-15	-0.99907
_SET1_	ENSG00000129925	16	370773	487113	464	47	17376	2.1529	2.5158e-05	-1.7764e-15	2.1529
_SET1_	ENSG00000103202	16	396725	510367	398	43	17376	1.647	0.0002004	-1.7764e-15	1.647
_SET1_	ENSG00000103326	16	527717	654636	374	42	17376	1.0713	0.0019077	-1.7764e-15	1.0713
_SET1_	ENSG00000007520	16	1349241	1451912	397	39	17376	1.1324	0.0023396	-1.7764e-15	1.1324
_SET1_	ENSG00000206053	16	1678257	1802281	268	24	17376	3.6186	3.4211e-07	-1.7764e-15	3.6186
_SET1_	ENSG00000103024	16	1770287	1871731	504	28	17376	2.8928	1.5857e-06	-1.7764e-15	2.8928
_SET1_	ENSG00000162032	16	1776713	1893701	676	26	17376	2.0584	4.9396e-05	-1.7764e-15	2.0584
_SET1_	ENSG00000008710	16	2088711	2235899	239	28	17376	5.7243	2.0344e-13	-1.7764e-15	5.7243
_SET1_	ENSG00000167969	16	2239396	2352301	208	27	17376	2.035	5.2937e-05	-1.7764e-15	2.035
_SET1_	ENSG00000167978	16	2752330	2872539	138	27	17376	-1.4693	0.42249	-1.7764e-15	-1.4693
_SET1_	ENSG00000168158	16	3355889	3456924	272	24	17376	-0.065412	0.044904	-1.8874e-15	-0.065412
_SET1_	ENSG00000005339	16	3725055	3980727	595	43	17376	1.3722	0.0011507	-1.7764e-15	1.3722
_SET1_	ENSG00000089486	16	4510676	4638829	376	26	17376	2.838	3.6254e-06	-1.7764e-15	2.838
_SET1_	ENSG00000118900	16	4846666	4982361	498	52	17376	-0.62363	0.12028	-1.8874e-15	-0.62363
_SET1_	ENSG00000187555	16	8935951	9108371	634	56	17376	-1.9862	0.5451	-1.7764e-15	-1.9862
_SET1_	ENSG00000189067	16	11591853	11780237	801	85	17376	-1.1793	0.19855	-1.7764e-15	-1.1793
_SET1_	ENSG00000103429	16	14676672	14813093	145	20	17376	0.40758	0.030944	-1.8874e-15	0.40758
_SET1_	ENSG00000072864	16	15687124	15870210	484	55	17376	-1.5828	0.43012	-1.7764e-15	-1.5828
_SET1_	ENSG00000167186	16	19028921	19141417	358	38	17376	-0.059511	0.05828	-1.8874e-15	-0.059511
_SET1_	ENSG00000167191	16	19818616	19947489	325	33	17376	0.13835	0.032332	-1.8874e-15	0.13835
_SET1_	ENSG00000140749	16	21602609	21713981	142	24	17376	-1.8937	0.61559	-1.7764e-15	-1.8937
_SET1_	ENSG00000103353	16	23518392	23635710	404	29	17376	-0.93096	0.3125	-1.8874e-15	-0.93096
_SET1_	ENSG00000122257	16	24499014	24634184	503	30	17376	-1.3486	0.31457	-1.7764e-15	-1.3486
_SET1_	ENSG00000140750	16	24880706	25076987	534	40	17376	0.58555	0.0061894	-1.8874e-15	0.58555
_SET1_	ENSG00000077235	16	27420876	27611234	356	44	17376	-0.79007	0.18541	-1.8874e-15	-0.79007
_SET1_	ENSG00000103495	16	29767427	29873649	71	8	17376	0.39661	0.031943	-1.8874e-15	0.39661
_SET1_	ENSG00000103502	16	29819678	29925057	105	11	17376	0.60988	0.012417	-1.8874e-15	0.60988
_SET1_	ENSG00000149930	16	29934962	30053582	190	14	17376	3.4352	9.6774e-08	-1.7764e-15	3.4352
_SET1_	ENSG00000149922	16	30047114	30153208	120	17	17376	3.6278	3.8323e-08	-1.7764e-15	3.6278
_SET1_	ENSG00000169217	16	30312087	30416682	135	17	17376	3.0311	8.8815e-07	-1.7764e-15	3.0311
_SET1_	ENSG00000140682	16	31432906	31539281	187	20	17376	0.53032	0.010719	-1.8874e-15	0.53032
_SET1_	ENSG00000102921	16	48522637	48704059	402	15	17376	-1.6183	0.44186	-1.7764e-15	-1.6183
_SET1_	ENSG00000121281	16	50230048	50402046	410	60	17376	-2.1019	0.61532	-1.7764e-15	-2.1019
_SET1_	ENSG00000087245	16	55373612	55590603	897	76	17376	-0.38123	0.048736	-1.8874e-15	-0.38123
_SET1_	ENSG00000125148	16	56592111	56693409	516	62	17376	-2.9949	0.88632	-1.7764e-15	-2.9949
_SET1_	ENSG00000198417	16	56641606	56744610	542	58	17376	-2.4391	0.73502	-1.7764e-15	-2.4391
_SET1_	ENSG00000205358	16	56653726	56755041	514	54	17376	-2.0211	0.58717	-1.7764e-15	-2.0211
_SET1_	ENSG00000187193	16	56666336	56768108	498	72	17376	-1.9128	0.54826	-1.7764e-15	-1.9128
_SET1_	ENSG00000070915	16	56849119	56999762	550	58	17376	-0.34507	0.063852	-1.8874e-15	-0.34507
_SET1_	ENSG00000205336	16	57594564	57748944	595	95	17376	1.0109	0.0028324	-1.7764e-15	1.0109
_SET1_	ENSG00000070770	16	58141811	58281824	588	37	17376	1.5161	0.00066411	-1.7764e-15	1.5161
_SET1_	ENSG00000067955	16	67013019	67184961	238	25	17376	0.98385	0.021443	-1.8874e-15	0.98385
_SET1_	ENSG00000159792	16	67877175	68013581	187	22	17376	1.0552	0.010084	-1.7764e-15	1.0552
_SET1_	ENSG00000141086	16	67911543	68016317	134	19	17376	1.0338	0.010209	-1.7764e-15	1.0338
_SET1_	ENSG00000072736	16	68068654	68313162	431	23	17376	0.063705	0.04977	-1.8874e-15	0.063705
_SET1_	ENSG00000103064	16	68248433	68385722	314	29	17376	0.1983	0.026401	-1.8874e-15	0.1983
_SET1_	ENSG00000181019	16	69690899	69810854	282	28	17376	5.1174	4.8313e-12	-1.7764e-15	5.1174
_SET1_	ENSG00000198373	16	69746209	70025644	695	35	17376	6.2103	1.4394e-16	-1.7764e-15	6.2103
_SET1_	ENSG00000103051	16	70464471	70607468	191	21	17376	1.8733	0.00014516	-1.7764e-15	1.8733
_SET1_	ENSG00000189091	16	70507691	70658820	278	25	17376	2.7802	2.3957e-06	-1.7764e-15	2.7802
_SET1_	ENSG00000198650	16	71549563	71661033	271	34	17376	0.099287	0.030837	-1.8874e-15	0.099287
_SET1_	ENSG00000102967	16	71992487	72108954	434	42	17376	0.70914	0.004715	-1.8874e-15	0.70914
_SET1_	ENSG00000140836	16	72766784	73143597	973	150	17376	2.2451	3.8109e-05	-1.7764e-15	2.2451
_SET1_	ENSG00000103089	16	74696853	74858729	648	77	17376	-0.79186	0.14092	-1.8874e-15	-0.79186
_SET1_	ENSG00000186153	16	78083310	79296564	8075	533	17376	3.4143	1.6529e-10	-1.7764e-15	3.4143
_SET1_	ENSG00000197943	16	81722702	82041899	1830	188	17376	-0.87018	0.086164	-1.8874e-15	-0.87018
_SET1_	ENSG00000230989	16	83791448	83903342	676	53	17376	-0.43615	0.073909	-1.8874e-15	-0.43615
_SET1_	ENSG00000103187	16	84549200	84701683	824	109	17376	-0.13274	0.038865	-1.8874e-15	-0.13274
_SET1_	ENSG00000103194	16	84683584	84863528	807	83	17376	-0.34321	0.054036	-1.8874e-15	-0.34321
_SET1_	ENSG00000103257	16	87813629	87953094	744	65	17376	-2.0579	0.55238	-1.7764e-15	-2.0579
_SET1_	ENSG00000172530	16	87932850	88160924	1059	46	17376	1.0394	0.00066319	-1.7764e-15	1.0394
_SET1_	ENSG00000167526	16	89577065	89680950	382	35	17376	2.4292	9.7561e-06	-1.7764e-15	2.4292
_SET1_	ENSG00000131165	16	89660839	89774253	456	45	17376	4.5329	7.7561e-11	-1.7764e-15	4.5329
_SET1_	ENSG00000185324	16	89697145	89812772	550	40	17376	5.7883	8.4582e-15	-1.7764e-15	5.7883
_SET1_	ENSG00000258839	16	89928527	90037385	485	37	17376	4.4619	5e-10	-1.7764e-15	4.4619
_SET1_	ENSG00000171861	17	635513	745749	519	61	17376	-0.847	0.16651	-1.8874e-15	-0.847
_SET1_	ENSG00000197879	17	1317392	1446106	511	55	17376	1.7425	0.00022347	-1.7764e-15	1.7425
_SET1_	ENSG00000132376	17	1347865	1470182	460	57	17376	0.70095	0.0071277	-1.8874e-15	0.70095
_SET1_	ENSG00000174231	17	1503923	1638176	364	53	17376	0.26166	0.022423	-1.8874e-15	0.26166
_SET1_	ENSG00000108963	17	1883404	1996724	318	44	17376	4.2898	5e-10	-1.7764e-15	4.2898
_SET1_	ENSG00000196689	17	3418738	3550392	558	67	17376	-2.3779	0.66581	-1.7764e-15	-2.3779
_SET1_	ENSG00000040531	17	3489762	3614836	499	67	17376	-1.0486	0.19919	-1.7764e-15	-1.0486
_SET1_	ENSG00000213977	17	3516196	3621976	465	53	17376	-1.1393	0.21524	-1.7764e-15	-1.1393
_SET1_	ENSG00000141456	17	4524679	4657632	427	34	17376	-1.3692	0.33177	-1.7764e-15	-1.3692
_SET1_	ENSG00000129219	17	4660391	4776729	328	50	17376	0.51623	0.010875	-1.8874e-15	0.51623
_SET1_	ENSG00000167840	17	4958836	5076411	348	36	17376	-1.2509	0.29541	-1.7764e-15	-1.2509
_SET1_	ENSG00000029725	17	5135558	5339129	869	48	17376	-0.26911	0.039902	-1.8874e-15	-0.26911
_SET1_	ENSG00000187838	17	7243046	7357416	255	48	17376	0.8161	0.0052031	-1.8874e-15	0.8161
_SET1_	ENSG00000161956	17	7415192	7525287	314	35	17376	3.8677	7.365e-09	-1.7764e-15	3.8677
_SET1_	ENSG00000141510	17	7515097	7640856	376	46	17376	1.6862	0.00032683	-1.7764e-15	1.6862
_SET1_	ENSG00000179094	17	7993790	8109824	328	42	17376	1.1123	0.0018551	-1.7764e-15	1.1123
_SET1_	ENSG00000198844	17	8163559	8275829	407	38	17376	0.10013	0.026378	-1.8874e-15	0.10013
_SET1_	ENSG00000072310	17	17663713	17790325	184	17	17376	3.5644	7.2673e-08	-1.7764e-15	3.5644
_SET1_	ENSG00000177731	17	18098150	18212230	258	22	17376	3.6297	3.2509e-08	-1.7764e-15	3.6297
_SET1_	ENSG00000177302	17	18124742	18268321	367	24	17376	3.4557	6.7036e-08	-1.7764e-15	3.4557
_SET1_	ENSG00000072210	17	19501449	19630911	360	31	17376	-1.1452	0.26389	-1.7764e-15	-1.1452
_SET1_	ENSG00000083290	17	19624142	19821249	384	32	17376	1.9068	0.000185	-1.7764e-15	1.9068
_SET1_	ENSG00000124422	17	20852910	20997073	428	28	17376	-0.84453	0.15184	-1.8874e-15	-0.84453
_SET1_	ENSG00000034152	17	21137984	21268552	211	36	17376	-0.84454	0.17994	-1.8874e-15	-0.84454
_SET1_	ENSG00000168961	17	25906824	26026586	378	28	17376	-1.0988	0.23464	-1.7764e-15	-1.0988
_SET1_	ENSG00000132591	17	27131956	27238085	184	19	17376	3.1154	1.1375e-06	-1.7764e-15	3.1154
_SET1_	ENSG00000196535	17	27350528	27557430	478	45	17376	1.9778	6.6848e-05	-1.7764e-15	1.9778
_SET1_	ENSG00000108587	17	28754380	28904610	259	24	17376	2.4558	1.0956e-05	-1.7764e-15	2.4558
_SET1_	ENSG00000185862	17	29580784	29691130	170	12	17376	3.7733	2.8472e-08	-1.7764e-15	3.7733
_SET1_	ENSG00000126860	17	29594578	29698902	159	11	17376	3.7353	3.5182e-08	-1.7764e-15	3.7353
_SET1_	ENSG00000125686	17	37510538	37657539	305	16	17376	4.4266	7.2603e-10	-1.7764e-15	4.4266
_SET1_	ENSG00000167258	17	37567764	37771160	438	24	17376	4.1341	3.0446e-09	-1.7764e-15	4.1341
_SET1_	ENSG00000131748	17	37743318	37869737	301	29	17376	2.9012	2.7178e-06	-1.7764e-15	2.9012
_SET1_	ENSG00000008838	17	38125350	38267468	363	30	17376	0.30402	0.01534	-1.8874e-15	0.30402
_SET1_	ENSG00000126351	17	38164543	38300120	292	41	17376	0.85687	0.0043031	-1.8874e-15	0.85687
_SET1_	ENSG00000126368	17	38199040	38306978	204	36	17376	1.0782	0.0035903	-1.7764e-15	1.0782
_SET1_	ENSG00000108349	17	38246571	38378436	279	29	17376	1.1279	0.0063108	-1.7764e-15	1.1279
_SET1_	ENSG00000171475	17	38325556	38490388	317	27	17376	1.2178	0.0048169	-1.7764e-15	1.2178
_SET1_	ENSG00000094804	17	38393885	38509171	187	20	17376	1.3459	0.004804	-1.7764e-15	1.3459
_SET1_	ENSG00000184502	17	39818578	39922221	413	27	17376	-0.93135	0.27188	-1.8874e-15	-0.93135
_SET1_	ENSG00000173786	17	40068759	40179749	198	25	17376	1.2989	0.0021766	-1.7764e-15	1.2989
_SET1_	ENSG00000168256	17	40113400	40227659	208	26	17376	0.61605	0.013234	-1.8874e-15	0.61605
_SET1_	ENSG00000177469	17	40504470	40625535	331	35	17376	2.4666	1.0974e-05	-1.7764e-15	2.4666
_SET1_	ENSG00000068120	17	40663485	40768295	211	20	17376	4.8279	2.4752e-11	-1.7764e-15	4.8279
_SET1_	ENSG00000131470	17	40674333	40779849	226	18	17376	4.7551	3.8481e-11	-1.7764e-15	4.7551
_SET1_	ENSG00000184451	17	40780907	40885935	162	16	17376	4.5774	1.1315e-10	-1.7764e-15	4.5774
_SET1_	ENSG00000131480	17	40946617	41052724	80	33	17376	2.5859	0.00015404	-1.7764e-15	2.5859
_SET1_	ENSG00000108828	17	41116622	41227140	198	15	17376	3.1108	8.6482e-07	-1.7764e-15	3.1108
_SET1_	ENSG00000012048	17	41146312	41327500	392	13	17376	3.1985	4.3272e-07	-1.7764e-15	3.1985
_SET1_	ENSG00000131095	17	42932376	43044305	380	40	17376	1.2677	0.0011507	-1.7764e-15	1.2677
_SET1_	ENSG00000108433	17	44950483	45155003	657	34	17376	2.1425	2.235e-05	-1.7764e-15	2.1425
_SET1_	ENSG00000141279	17	45550308	45750642	407	25	17376	4.4338	1.8137e-10	-1.7764e-15	4.4338
_SET1_	ENSG00000108424	17	45676842	45812871	249	28	17376	4.2332	1.0429e-09	-1.7764e-15	4.2332
_SET1_	ENSG00000082641	17	46075691	46188849	335	33	17376	1.9462	0.00013465	-1.7764e-15	1.9462
_SET1_	ENSG00000002919	17	46130719	46250436	356	28	17376	1.4695	0.00071936	-1.7764e-15	1.4695
_SET1_	ENSG00000120075	17	46618619	46721323	288	43	17376	4.0259	6.6701e-09	-1.7764e-15	4.0259
_SET1_	ENSG00000121067	17	47626246	47805596	309	56	17376	0.23653	0.036036	-1.8874e-15	0.23653
_SET1_	ENSG00000108813	17	47996334	48102321	309	64	17376	-0.51403	0.12603	-1.8874e-15	-0.51403
_SET1_	ENSG00000006283	17	48588429	48754835	486	77	17376	-0.7194	0.12812	-1.8874e-15	-0.7194
_SET1_	ENSG00000108848	17	48746905	48883574	364	55	17376	-1.9158	0.55694	-1.7764e-15	-1.9158
_SET1_	ENSG00000008294	17	48989535	49248226	549	43	17376	-0.2311	0.048845	-1.8874e-15	-0.2311
_SET1_	ENSG00000121057	17	55112453	55248710	467	71	17376	0.082025	0.026637	-1.8874e-15	0.082025
_SET1_	ENSG00000136451	17	55998910	56115620	264	45	17376	1.4684	0.0012879	-1.7764e-15	1.4684
_SET1_	ENSG00000108423	17	57886851	58020304	230	17	17376	3.5277	7.4024e-08	-1.7764e-15	3.5277
_SET1_	ENSG00000170836	17	58627544	58791849	78	18	17376	1.8138	0.0048361	-1.7764e-15	1.8138
_SET1_	ENSG00000108510	17	59969966	60192643	378	31	17376	-0.79086	0.19284	-1.8874e-15	-0.79086
_SET1_	ENSG00000011028	17	60654762	60820958	288	39	17376	3.1077	4.7938e-07	-1.7764e-15	3.1077
_SET1_	ENSG00000136485	17	61577822	61721639	188	24	17376	2.0496	6.1445e-05	-1.7764e-15	2.0496
_SET1_	ENSG00000198909	17	61649775	61823663	234	19	17376	2.335	2.4018e-05	-1.7764e-15	2.335
_SET1_	ENSG00000198231	17	61800963	61946677	338	14	17376	2.1781	3.7234e-05	-1.7764e-15	2.1781
_SET1_	ENSG00000108370	17	63083549	63273821	706	52	17376	1.5821	0.00041274	-1.7764e-15	1.5821
_SET1_	ENSG00000198265	17	65016554	65292105	620	33	17376	-0.10636	0.042602	-1.8874e-15	-0.10636
_SET1_	ENSG00000154217	17	65323575	65743372	1078	141	17376	-0.41974	0.071927	-1.8874e-15	-0.41974
_SET1_	ENSG00000125398	17	70067161	70172561	247	31	17376	4.0197	5.5221e-09	-1.7764e-15	4.0197
_SET1_	ENSG00000179604	17	71229763	71358314	371	53	17376	-0.54793	0.088399	-1.8874e-15	-0.54793
_SET1_	ENSG00000109089	17	72933727	73051895	336	46	17376	1.6185	0.00052958	-1.7764e-15	1.6185
_SET1_	ENSG00000125458	17	73076320	73177890	290	35	17376	0.070696	0.036627	-1.8874e-15	0.070696
_SET1_	ENSG00000177303	17	73446342	73561664	429	44	17376	1.2985	0.0011092	-1.7764e-15	1.2985
_SET1_	ENSG00000073350	17	73471161	73621289	694	64	17376	0.91447	0.0025294	-1.8874e-15	0.91447
_SET1_	ENSG00000266714	17	73534139	73672929	551	52	17376	-0.58677	0.098206	-1.8874e-15	-0.58677
_SET1_	ENSG00000161526	17	73613196	73754142	241	23	17376	-1.581	0.43848	-1.7764e-15	-1.581
_SET1_	ENSG00000132470	17	73667408	73803899	256	44	17376	-0.47932	0.1062	-1.8874e-15	-0.47932
_SET1_	ENSG00000132475	17	73722515	73831974	245	39	17376	-0.087502	0.05669	-1.8874e-15	-0.087502
_SET1_	ENSG00000176170	17	74322665	74433941	298	38	17376	-1.1502	0.30861	-1.7764e-15	-1.1502
_SET1_	ENSG00000070495	17	74658919	74772866	208	19	17376	0.20074	0.02541	-1.8874e-15	0.20074
_SET1_	ENSG00000184640	17	75226651	75546678	1101	123	17376	4.2692	1.5656e-10	-1.7764e-15	4.2692
_SET1_	ENSG00000141524	17	76056539	76178488	425	74	17376	0.96371	0.004037	-1.8874e-15	0.96371
_SET1_	ENSG00000108669	17	76620130	76828379	525	34	17376	-1.1352	0.22448	-1.7764e-15	-1.1352
_SET1_	ENSG00000108679	17	76917320	77026191	364	61	17376	-0.79867	0.19674	-1.8874e-15	-0.79867
_SET1_	ENSG00000171302	17	76937799	77055949	358	56	17376	-1.142	0.34288	-1.7764e-15	-1.142
_SET1_	ENSG00000167280	17	77021021	77134681	399	53	17376	-0.93879	0.20616	-1.8874e-15	-0.93879
_SET1_	ENSG00000181409	17	79041095	79189877	647	75	17376	-0.47592	0.085141	-1.8874e-15	-0.47592
_SET1_	ENSG00000187531	17	79819815	79929199	155	19	17376	1.6487	0.00034028	-1.7764e-15	1.6487
_SET1_	ENSG00000197063	17	79826146	79935590	153	19	17376	1.7471	0.00024362	-1.7764e-15	1.7471
_SET1_	ENSG00000169733	17	79955778	80059707	277	45	17376	2.2333	3.0532e-05	-1.7764e-15	2.2333
_SET1_	ENSG00000141574	17	80228900	80341950	516	21	17376	-0.41129	0.12537	-1.8874e-15	-0.41129
_SET1_	ENSG00000079134	18	164520	318050	440	39	17376	1.1476	0.0013784	-1.7764e-15	1.1476
_SET1_	ENSG00000132199	18	620324	762676	543	34	17376	-2.5158	0.71768	-1.7764e-15	-2.5158
_SET1_	ENSG00000176105	18	671588	862547	773	55	17376	-2.7365	0.76438	-1.7764e-15	-2.7365
_SET1_	ENSG00000101605	18	3016805	3270106	1059	110	17376	0.16882	0.014848	-1.8874e-15	0.16882
_SET1_	ENSG00000177426	18	3361606	3508409	406	73	17376	-0.87349	0.16498	-1.8874e-15	-0.87349
_SET1_	ENSG00000017797	18	9425007	9588114	564	43	17376	0.57553	0.0080721	-1.8874e-15	0.57553
_SET1_	ENSG00000168461	18	9658162	9912548	1056	149	17376	-1.8066	0.45988	-1.7764e-15	-1.8066
_SET1_	ENSG00000168675	18	13167497	13702754	1613	187	17376	1.0791	0.00073379	-1.7764e-15	1.0791
_SET1_	ENSG00000067900	18	18476867	18741812	188	18	17376	1.4084	0.0037099	-1.7764e-15	1.4084
_SET1_	ENSG00000212710	18	19943564	20047878	223	33	17376	0.24002	0.020658	-1.8874e-15	0.24002
_SET1_	ENSG00000141458	18	21036148	21216862	392	40	17376	0.42225	0.011558	-1.8874e-15	0.42225
_SET1_	ENSG00000134489	18	21990593	22109921	444	55	17376	-2.734	0.84258	-1.7764e-15	-2.734
_SET1_	ENSG00000134762	18	28519974	28672781	393	54	17376	-1.3369	0.30466	-1.7764e-15	-1.3369
_SET1_	ENSG00000134769	18	32023254	32521808	1195	52	17376	1.5392	0.0001653	-1.7764e-15	1.5392
_SET1_	ENSG00000172466	18	32862176	32975446	244	24	17376	-0.27949	0.078931	-1.8874e-15	-0.27949
_SET1_	ENSG00000141429	18	33111081	33341798	743	38	17376	-0.73158	0.13479	-1.8874e-15	-0.73158
_SET1_	ENSG00000075643	18	33717482	33902120	548	63	17376	-0.17543	0.04381	-1.8874e-15	-0.17543
_SET1_	ENSG00000078142	18	39485171	39717794	420	27	17376	1.5119	0.00052529	-1.7764e-15	1.5119
_SET1_	ENSG00000141469	18	43254092	43382485	576	37	17376	-2.6387	0.74632	-1.7764e-15	-2.6387
_SET1_	ENSG00000175387	18	45307922	45507515	450	37	17376	0.4328	0.010853	-1.8874e-15	0.4328
_SET1_	ENSG00000101670	18	47037069	47169272	397	67	17376	-1.5915	0.42064	-1.7764e-15	-1.5915
_SET1_	ENSG00000154832	18	47758713	47864674	319	39	17376	-0.94368	0.18866	-1.8874e-15	-0.94368
_SET1_	ENSG00000141642	18	48444361	48564491	181	18	17376	-0.26396	0.070521	-1.8874e-15	-0.26396
_SET1_	ENSG00000141646	18	48444410	48661415	315	23	17376	-0.13926	0.050291	-1.8874e-15	-0.13926
_SET1_	ENSG00000081923	18	55263658	55520333	910	95	17376	-3.1573	0.87287	-1.7764e-15	-3.1573
_SET1_	ENSG00000172175	18	56288618	56467371	553	44	17376	-1.7335	0.45854	-1.7764e-15	-1.7335
_SET1_	ENSG00000171791	18	60740579	61037361	806	130	17376	2.0166	7.5118e-05	-1.7764e-15	2.0166
_SET1_	ENSG00000119537	18	60944959	61084743	282	42	17376	-0.07222	0.039431	-1.8874e-15	-0.07222
_SET1_	ENSG00000206073	18	61254493	61361532	170	20	17376	-1.5106	0.43799	-1.7764e-15	-1.5106
_SET1_	ENSG00000130856	18	74484563	74732683	832	52	17376	0.52948	0.0059496	-1.8874e-15	0.52948
_SET1_	ENSG00000197971	18	74640783	74895639	1139	149	17376	-0.16711	0.03933	-1.8874e-15	-0.16711
_SET1_	ENSG00000131196	18	77105856	77339325	1107	96	17376	1.1061	0.00075099	-1.7764e-15	1.1061
_SET1_	ENSG00000099866	19	439176	555347	588	83	17376	-0.32572	0.076298	-1.8874e-15	-0.32572
_SET1_	ENSG00000099804	19	481714	592097	568	83	17376	-0.41816	0.083827	-1.8874e-15	-0.41816
_SET1_	ENSG00000099821	19	567223	683597	505	75	17376	-0.00712	0.037097	-1.8865e-15	-0.00712
_SET1_	ENSG00000070404	19	626392	733385	500	84	17376	-0.54578	0.10397	-1.8874e-15	-0.54578
_SET1_	ENSG00000011304	19	747075	862327	377	70	17376	0.33698	0.01927	-1.8874e-15	0.33698
_SET1_	ENSG00000118046	19	1139406	1278428	345	56	17376	-0.76036	0.15887	-1.8874e-15	-0.76036
_SET1_	ENSG00000130005	19	1347091	1451569	245	34	17376	-0.68456	0.166	-1.8874e-15	-0.68456
_SET1_	ENSG00000071626	19	1357568	1485719	281	41	17376	-0.97473	0.24084	-1.8874e-15	-0.97473
_SET1_	ENSG00000071655	19	1526639	1642882	229	43	17376	0.45596	0.013979	-1.8874e-15	0.45596
_SET1_	ENSG00000071564	19	1559291	1702604	250	50	17376	1.1818	0.0018229	-1.7764e-15	1.1818
_SET1_	ENSG00000099875	19	1987470	2101243	347	64	17376	0.7858	0.0056994	-1.8874e-15	0.7858
_SET1_	ENSG00000104897	19	2186520	2298678	361	59	17376	2.2761	3.7841e-05	-1.7764e-15	2.2761
_SET1_	ENSG00000099860	19	2426120	2528257	383	62	17376	0.11163	0.026318	-1.8874e-15	0.11163
_SET1_	ENSG00000104969	19	2704712	2833369	355	36	17376	-2.809	0.84848	-1.7764e-15	-2.809
_SET1_	ENSG00000141905	19	3309561	3519215	661	96	17376	1.5164	0.00045723	-1.7764e-15	1.5164
_SET1_	ENSG00000105325	19	3456271	3588328	341	51	17376	-0.41082	0.090525	-1.8874e-15	-0.41082
_SET1_	ENSG00000064961	19	3522775	3629086	362	56	17376	0.69181	0.0062283	-1.8874e-15	0.69181
_SET1_	ENSG00000006638	19	3544504	3656838	374	49	17376	0.98309	0.0026313	-1.8874e-15	0.98309
_SET1_	ENSG00000011132	19	3700817	3811697	344	60	17376	-2.8731	0.85229	-1.7764e-15	-2.8731
_SET1_	ENSG00000167657	19	3908451	4021121	224	40	17376	1.3284	0.0012277	-1.7764e-15	1.3284
_SET1_	ENSG00000105229	19	3957644	4089384	315	34	17376	2.1729	6.5301e-05	-1.7764e-15	2.1729
_SET1_	ENSG00000126934	19	4040319	4174126	315	46	17376	1.9377	0.00011059	-1.7764e-15	1.9377
_SET1_	ENSG00000077463	19	4124106	4232601	334	51	17376	-2.7836	0.8453	-1.7764e-15	-2.7836
_SET1_	ENSG00000105355	19	4788353	4917780	479	78	17376	-3.6006	0.961	-1.7764e-15	-3.6006
_SET1_	ENSG00000196365	19	5641845	5770583	335	42	17376	-0.88029	0.22584	-1.8874e-15	-0.88029
_SET1_	ENSG00000031823	19	5866150	6028153	462	52	17376	-0.43804	0.090207	-1.8874e-15	-0.43804
_SET1_	ENSG00000088247	19	6363359	6474805	418	42	17376	-0.77697	0.21101	-1.8874e-15	-0.77697
_SET1_	ENSG00000125733	19	6687936	6801537	388	52	17376	-0.32703	0.065273	-1.8874e-15	-0.32703
_SET1_	ENSG00000171105	19	7062266	7344045	910	102	17376	0.87394	0.0023088	-1.8874e-15	0.87394
_SET1_	ENSG00000104880	19	7409999	7587363	703	38	17376	-0.94141	0.15084	-1.8874e-15	-0.94141
_SET1_	ENSG00000198816	19	7530178	7635912	414	54	17376	-0.46125	0.079415	-1.8874e-15	-0.46125
_SET1_	ENSG00000032444	19	7548890	7676650	454	54	17376	-0.32869	0.057228	-1.8874e-15	-0.32869
_SET1_	ENSG00000104938	19	7778035	7884491	470	72	17376	-0.46739	0.082748	-1.8874e-15	-0.46739
_SET1_	ENSG00000076984	19	7918728	8029363	321	46	17376	1.2136	0.0014145	-1.7764e-15	1.2136
_SET1_	ENSG00000104976	19	7935201	8038135	304	43	17376	0.65402	0.0081355	-1.8874e-15	0.65402
_SET1_	ENSG00000104980	19	7941603	8058805	345	44	17376	0.51873	0.01183	-1.8874e-15	0.51873
_SET1_	ENSG00000233927	19	8336042	8438224	293	32	17376	-2.0439	0.61857	-1.7764e-15	-2.0439
_SET1_	ENSG00000185236	19	8404865	8519318	364	43	17376	0.49774	0.010821	-1.8874e-15	0.49774
_SET1_	ENSG00000099783	19	8459651	8603998	529	46	17376	0.46738	0.012186	-1.8874e-15	0.46738
_SET1_	ENSG00000090339	19	10331511	10447291	313	56	17376	0.70381	0.0067417	-1.8874e-15	0.70381
_SET1_	ENSG00000105397	19	10411209	10541352	365	47	17376	0.67623	0.0078333	-1.8874e-15	0.67623
_SET1_	ENSG00000142453	19	10932189	11083453	306	28	17376	0.14583	0.029914	-1.8874e-15	0.14583
_SET1_	ENSG00000130164	19	11150038	11294492	548	54	17376	0.73861	0.0043682	-1.8874e-15	0.73861
_SET1_	ENSG00000187266	19	11438236	11545018	231	26	17376	-0.64257	0.22312	-1.8874e-15	-0.64257
_SET1_	ENSG00000196646	19	12223879	12350064	228	19	17376	-1.0188	0.35042	-1.7764e-15	-1.0188
_SET1_	ENSG00000104774	19	12707325	12827556	312	26	17376	0.63427	0.013108	-1.8874e-15	0.63427
_SET1_	ENSG00000104889	19	12867394	12974452	263	30	17376	0.33902	0.038027	-1.8874e-15	0.33902
_SET1_	ENSG00000105610	19	12945237	13047995	214	24	17376	1.754	0.0002745	-1.7764e-15	1.754
_SET1_	ENSG00000160888	19	13211229	13315722	195	38	17376	2.4648	1.6314e-05	-1.7764e-15	2.4648
_SET1_	ENSG00000141837	19	13267256	13784804	1721	202	17376	-1.0196	0.14745	-1.7764e-15	-1.0196
_SET1_	ENSG00000123136	19	14469631	14580192	216	54	17376	-1.6515	0.48002	-1.7764e-15	-1.6515
_SET1_	ENSG00000123143	19	14493865	14632679	399	67	17376	-0.0033517	0.037397	-1.8865e-15	-0.0033517
_SET1_	ENSG00000123159	19	14538572	14656944	405	56	17376	0.43919	0.011667	-1.8874e-15	0.43919
_SET1_	ENSG00000141867	19	15297647	15493356	304	49	17376	1.5245	0.00089991	-1.7764e-15	1.5245
_SET1_	ENSG00000011243	19	15440859	15579952	197	23	17376	0.59754	0.012069	-1.8874e-15	0.59754
_SET1_	ENSG00000186529	19	15701707	15823635	942	45	17376	-0.46628	0.045605	-1.8874e-15	-0.46628
_SET1_	ENSG00000127528	19	16385628	16488685	332	53	17376	0.89864	0.0037067	-1.8874e-15	0.89864
_SET1_	ENSG00000099331	19	17136591	17375346	961	97	17376	1.6193	0.00014301	-1.7764e-15	1.6193
_SET1_	ENSG00000160113	19	17292692	17406749	490	54	17376	0.15811	0.021347	-1.8874e-15	0.15811
_SET1_	ENSG00000130299	19	17395729	17503544	406	50	17376	1.1558	0.0015666	-1.7764e-15	1.1558
_SET1_	ENSG00000130313	19	17572438	17682097	335	51	17376	-0.8647	0.16839	-1.8874e-15	-0.8647
_SET1_	ENSG00000105639	19	17885589	18008880	334	60	17376	1.8222	0.00019873	-1.7764e-15	1.8222
_SET1_	ENSG00000105650	19	18268771	18416229	462	41	17376	1.224	0.00085673	-1.7764e-15	1.224
_SET1_	ENSG00000130522	19	18340563	18442432	341	36	17376	1.7754	0.0001402	-1.7764e-15	1.7754
_SET1_	ENSG00000105701	19	18592561	18704887	328	35	17376	2.3756	1.4422e-05	-1.7764e-15	2.3756
_SET1_	ENSG00000006016	19	18633030	18768551	425	51	17376	-0.24972	0.055192	-1.8874e-15	-0.24972
_SET1_	ENSG00000005007	19	18892747	19029045	324	48	17376	0.20815	0.02757	-1.8874e-15	0.20815
_SET1_	ENSG00000130283	19	18929361	19056905	276	37	17376	-0.42657	0.1018	-1.8874e-15	-0.42657
_SET1_	ENSG00000051128	19	18990010	19102070	199	40	17376	-0.2936	0.070452	-1.8874e-15	-0.2936
_SET1_	ENSG00000256771	19	19926695	20055483	418	41	17376	0.29412	0.030581	-1.8874e-15	0.29412
_SET1_	ENSG00000198521	19	21937752	22084927	474	49	17376	-1.7541	0.49808	-1.7764e-15	-1.7541
_SET1_	ENSG00000213096	19	24166276	24362654	743	34	17376	-3.0771	0.88534	-1.7764e-15	-3.0771
_SET1_	ENSG00000245848	19	33740840	33843470	412	54	17376	-1.4837	0.40271	-1.7764e-15	-1.4837
_SET1_	ENSG00000257103	19	34613409	34770420	427	44	17376	0.21676	0.019942	-1.8874e-15	0.21676
_SET1_	ENSG00000105698	19	35709881	35820724	367	41	17376	2.0276	6.1137e-05	-1.7764e-15	2.0276
_SET1_	ENSG00000012124	19	35760164	35888258	417	77	17376	1.7336	0.00024677	-1.7764e-15	1.7336
_SET1_	ENSG00000068903	19	39319197	39440502	286	38	17376	-1.6563	0.42657	-1.7764e-15	-1.6563
_SET1_	ENSG00000130669	19	39566410	39723456	518	39	17376	-0.62466	0.10109	-1.8874e-15	-0.62466
_SET1_	ENSG00000128016	19	39847453	39950052	265	38	17376	1.0323	0.0025253	-1.7764e-15	1.0323
_SET1_	ENSG00000006659	19	40144946	40250084	397	32	17376	-1.954	0.54053	-1.7764e-15	-1.954
_SET1_	ENSG00000167565	19	40896751	41000612	261	40	17376	0.42513	0.01487	-1.8874e-15	0.42513
_SET1_	ENSG00000086544	19	41173008	41296765	347	37	17376	-0.11548	0.048757	-1.8874e-15	-0.11548
_SET1_	ENSG00000269858	19	41254901	41364338	385	45	17376	-0.88628	0.19383	-1.8874e-15	-0.88628
_SET1_	ENSG00000105323	19	41718401	41863503	279	30	17376	0.53213	0.012346	-1.8874e-15	0.53213
_SET1_	ENSG00000105329	19	41757492	41909816	281	31	17376	0.54371	0.010679	-1.8874e-15	0.54371
_SET1_	ENSG00000105372	19	42313988	42426994	162	12	17376	0.31243	0.019847	-1.8874e-15	0.31243
_SET1_	ENSG00000105722	19	42701724	42809309	131	11	17376	3.6949	7.1409e-07	-1.7764e-15	3.6949
_SET1_	ENSG00000221826	19	43175790	43294721	437	19	17376	-0.31925	0.19406	-1.8874e-15	-0.31925
_SET1_	ENSG00000167384	19	44929854	45054576	598	45	17376	-1.6832	0.40385	-1.7764e-15	-1.6832
_SET1_	ENSG00000187244	19	45262328	45374673	380	49	17376	-0.66843	0.13693	-1.8874e-15	-0.66843
_SET1_	ENSG00000130208	19	45367504	45472606	328	50	17376	2.0078	5.7033e-05	-1.7764e-15	2.0078
_SET1_	ENSG00000267467	19	45395495	45502820	307	35	17376	1.4472	0.00052533	-1.7764e-15	1.4472
_SET1_	ENSG00000104859	19	45492298	45624214	345	40	17376	0.15515	0.022522	-1.8874e-15	0.15515
_SET1_	ENSG00000104881	19	45832892	45959607	339	49	17376	-0.74097	0.14043	-1.8874e-15	-0.74097
_SET1_	ENSG00000177464	19	46043022	46155466	316	54	17376	0.54345	0.0090859	-1.8874e-15	0.54345
_SET1_	ENSG00000125746	19	46060252	46198887	448	56	17376	1.7281	0.00016213	-1.7764e-15	1.7281
_SET1_	ENSG00000104936	19	46222975	46335810	271	29	17376	3.6825	2.3498e-08	-1.7764e-15	3.6825
_SET1_	ENSG00000185800	19	46236205	46346060	303	29	17376	3.6395	3.1342e-08	-1.7764e-15	3.6395
_SET1_	ENSG00000105287	19	47127532	47270384	335	45	17376	-0.085093	0.040441	-1.8874e-15	-0.085093
_SET1_	ENSG00000130749	19	47517444	47667009	224	35	17376	1.334	0.001109	-1.7764e-15	1.334
_SET1_	ENSG00000142230	19	47566531	47763886	275	43	17376	2.2809	2.9019e-05	-1.7764e-15	2.2809
_SET1_	ENSG00000105321	19	47709237	47825210	270	36	17376	3.2231	2.6709e-07	-1.7764e-15	3.2231
_SET1_	ENSG00000105373	19	48198779	48310315	393	39	17376	-2.2647	0.6703	-1.7764e-15	-2.2647
_SET1_	ENSG00000169393	19	48447908	48578410	555	60	17376	-1.02	0.18206	-1.7764e-15	-1.02
_SET1_	ENSG00000182324	19	48908766	49019367	291	36	17376	0.27729	0.043766	-1.8874e-15	0.27729
_SET1_	ENSG00000063177	19	49068585	49172793	345	40	17376	-1.4032	0.33633	-1.7764e-15	-1.4032
_SET1_	ENSG00000176920	19	49149228	49259207	303	28	17376	0.49223	0.010076	-1.8874e-15	0.49223
_SET1_	ENSG00000105552	19	49248319	49364286	321	54	17376	0.2873	0.020469	-1.8874e-15	0.2873
_SET1_	ENSG00000087074	19	49325649	49429314	395	34	17376	-0.45016	0.099538	-1.8874e-15	-0.45016
_SET1_	ENSG00000087086	19	49418558	49520135	290	43	17376	0.79898	0.0053228	-1.8874e-15	0.79898
_SET1_	ENSG00000104852	19	49538676	49661862	381	55	17376	0.62017	0.0074983	-1.8874e-15	0.62017
_SET1_	ENSG00000104894	19	49788428	49896592	262	13	17376	-0.92361	0.2171	-1.8874e-15	-0.92361
_SET1_	ENSG00000142541	19	49940811	50045565	328	30	17376	-0.43215	0.10537	-1.8874e-15	-0.43215
_SET1_	ENSG00000142546	19	50008968	50143519	401	32	17376	2.0206	0.00015038	-1.7764e-15	2.0206
_SET1_	ENSG00000126456	19	50112826	50219132	232	32	17376	1.515	0.00079673	-1.7764e-15	1.515
_SET1_	ENSG00000169136	19	50381959	50487192	351	42	17376	-1.7006	0.47805	-1.7764e-15	-1.7006
_SET1_	ENSG00000105053	19	50429724	50579203	442	33	17376	-2.3207	0.7207	-1.7764e-15	-2.3207
_SET1_	ENSG00000142528	19	50478971	50606671	293	25	17376	-2.3615	0.77403	-1.7764e-15	-2.3615
_SET1_	ENSG00000269404	19	50872195	50984570	322	46	17376	-0.32467	0.080963	-1.8874e-15	-0.32467
_SET1_	ENSG00000167759	19	51509463	51618371	314	67	17376	0.27116	0.015864	-1.8874e-15	0.27116
_SET1_	ENSG00000105497	19	52024551	52142991	486	77	17376	0.18527	0.022321	-1.8874e-15	0.18527
_SET1_	ENSG00000256683	19	52417596	52540109	454	34	17376	0.52803	0.014274	-1.8874e-15	0.52803
_SET1_	ENSG00000167766	19	53047313	53243749	950	88	17376	-1.8325	0.40005	-1.7764e-15	-1.8325
_SET1_	ENSG00000170949	19	53519859	53656689	456	61	17376	-1.546	0.37971	-1.7764e-15	-1.546
_SET1_	ENSG00000187116	19	54768353	54874409	361	51	17376	0.40771	0.011716	-1.8874e-15	0.40771
_SET1_	ENSG00000239998	19	55034387	55149027	628	31	17376	0.78477	0.0056315	-1.8874e-15	0.78477
_SET1_	ENSG00000080031	19	55642616	55770874	440	62	17376	-1.8949	0.60474	-1.7764e-15	-1.8949
_SET1_	ENSG00000108107	19	55846713	55964612	398	71	17376	1.1366	0.0024116	-1.7764e-15	1.1366
_SET1_	ENSG00000063244	19	56115512	56236081	376	44	17376	-0.18797	0.087929	-1.8874e-15	-0.18797
_SET1_	ENSG00000167685	19	56593968	56722262	512	50	17376	-1.8535	0.5823	-1.7764e-15	-1.8535
_SET1_	ENSG00000083844	19	57652868	57774724	410	45	17376	-1.5305	0.36048	-1.7764e-15	-1.5305
_SET1_	ENSG00000121417	19	58091761	58204147	356	27	17376	-1.2118	0.3315	-1.7764e-15	-1.2118
_SET1_	ENSG00000171606	19	58644396	58774928	409	53	17376	-0.37157	0.0729	-1.8874e-15	-0.37157
_SET1_	ENSG00000198131	19	58689960	58838815	442	48	17376	0.57907	0.0073426	-1.8874e-15	0.57907
_SET1_	ENSG00000099326	19	59023298	59134942	145	18	17376	2.4375	1.998e-05	-1.7764e-15	2.4375
_SET1_	ENSG00000177732	20	256207	360865	385	61	17376	-0.78767	0.16458	-1.8874e-15	-0.78767
_SET1_	ENSG00000101255	20	311261	428203	371	71	17376	-1.0699	0.27403	-1.7764e-15	-1.0699
_SET1_	ENSG00000125826	20	338142	461610	370	64	17376	-2.0898	0.64045	-1.7764e-15	-2.0898
_SET1_	ENSG00000125818	20	1043906	1210596	464	66	17376	-1.4098	0.36366	-1.7764e-15	-1.4098
_SET1_	ENSG00000101361	20	2582791	2689039	436	37	17376	-1.8851	0.50029	-1.7764e-15	-1.8851
_SET1_	ENSG00000125817	20	3714498	3817337	314	50	17376	0.39463	0.014376	-1.8874e-15	0.39463
_SET1_	ENSG00000101224	20	3717578	3836762	336	53	17376	0.38272	0.015381	-1.8874e-15	0.38272
_SET1_	ENSG00000125843	20	3751178	3855949	286	46	17376	0.32781	0.017652	-1.8874e-15	0.32781
_SET1_	ENSG00000101236	20	3857956	4046229	600	37	17376	-1.3939	0.30741	-1.7764e-15	-1.3939
_SET1_	ENSG00000088826	20	4051627	4218394	839	109	17376	-1.129	0.20215	-1.7764e-15	-1.129
_SET1_	ENSG00000125844	20	17544323	17712940	457	59	17376	-0.60812	0.1255	-1.8874e-15	-0.60812
_SET1_	ENSG00000125846	20	18219121	18347640	461	44	17376	-2.9416	0.86691	-1.7764e-15	-2.9416
_SET1_	ENSG00000130684	20	25604851	25727477	384	23	17376	0.0020169	0.10629	-1.8865e-15	0.0020169
_SET1_	ENSG00000126003	20	30730306	30845594	149	14	17376	1.4842	0.00069582	-1.7764e-15	1.4842
_SET1_	ENSG00000101350	20	30815467	30972814	241	16	17376	1.4604	0.00065347	-1.7764e-15	1.4604
_SET1_	ENSG00000101400	20	31945761	32081698	161	20	17376	-1.0223	0.24549	-1.7764e-15	-1.0223
_SET1_	ENSG00000125970	20	32531452	32746114	373	22	17376	1.1977	0.0013733	-1.7764e-15	1.1977
_SET1_	ENSG00000025293	20	34309896	34588303	725	23	17376	4.367	1.5374e-09	-1.7764e-15	4.367
_SET1_	ENSG00000131043	20	34774381	34908840	134	36	17376	2.24	7.4401e-05	-1.7764e-15	2.24
_SET1_	ENSG00000118707	20	35151891	35272353	141	39	17376	-0.36387	0.17811	-1.8874e-15	-0.36387
_SET1_	ENSG00000080839	20	35574752	35774398	342	31	17376	0.18035	0.023958	-1.8874e-15	0.18035
_SET1_	ENSG00000132792	20	36272408	36550531	669	37	17376	-2.0287	0.54925	-1.7764e-15	-2.0287
_SET1_	ENSG00000204103	20	39264488	39367880	357	46	17376	1.212	0.0013023	-1.7764e-15	1.212
_SET1_	ENSG00000174306	20	39757088	39996312	521	34	17376	5.1693	1.867e-12	-1.7764e-15	5.1693
_SET1_	ENSG00000101049	20	42137608	42266877	374	42	17376	-1.3945	0.36551	-1.7764e-15	-1.3945
_SET1_	ENSG00000132823	20	42775136	42889431	417	59	17376	-0.6903	0.14924	-1.8874e-15	-0.6903
_SET1_	ENSG00000124251	20	43952526	44086529	328	36	17376	0.55376	0.0086303	-1.8874e-15	0.55376
_SET1_	ENSG00000101443	20	44048346	44160172	383	47	17376	0.34086	0.019537	-1.8874e-15	0.34086
_SET1_	ENSG00000175063	20	44391215	44495596	360	35	17376	1.6945	0.00031465	-1.7764e-15	1.6945
_SET1_	ENSG00000124151	20	46080601	46335621	659	43	17376	0.1417	0.021769	-1.8874e-15	0.1417
_SET1_	ENSG00000124214	20	47679878	47854904	479	35	17376	1.452	0.00045248	-1.7764e-15	1.452
_SET1_	ENSG00000124228	20	47785884	47910614	470	31	17376	1.7763	0.00017681	-1.7764e-15	1.7763
_SET1_	ENSG00000124212	20	48070411	48234683	397	74	17376	-1.1607	0.28624	-1.7764e-15	-1.1607
_SET1_	ENSG00000132819	20	55916463	56034389	482	51	17376	-0.87888	0.19451	-1.8874e-15	-0.87888
_SET1_	ENSG00000124209	20	56834752	56992563	500	52	17376	-0.93619	0.17838	-1.8874e-15	-0.93619
_SET1_	ENSG00000196074	20	58388618	58558710	297	17	17376	-1.3001	0.58803	-1.7764e-15	-1.3001
_SET1_	ENSG00000179242	20	59777482	60565673	3258	322	17376	-0.64235	0.010317	-1.8874e-15	-0.64235
_SET1_	ENSG00000101189	20	61377805	61481945	408	65	17376	-0.25064	0.072525	-1.8874e-15	-0.25064
_SET1_	ENSG00000101199	20	61854137	61971142	493	55	17376	-0.54689	0.10813	-1.8874e-15	-0.54689
_SET1_	ENSG00000125534	20	62102077	62203559	437	66	17376	-0.25868	0.076103	-1.8874e-15	-0.25868
_SET1_	ENSG00000101216	20	62168955	62308394	565	43	17376	2.1925	2.8539e-05	-1.7764e-15	2.1925
_SET1_	ENSG00000125520	20	62321214	62424858	384	31	17376	2.1885	2.4657e-05	-1.7764e-15	2.1885
_SET1_	ENSG00000101150	20	62446596	62572898	442	47	17376	1.1007	0.0026449	-1.7764e-15	1.1007
_SET1_	ENSG00000101161	20	62562488	62714453	359	42	17376	1.3577	0.00099132	-1.7764e-15	1.3577
_SET1_	ENSG00000154640	21	18915971	19035265	272	28	17376	-1.997	0.58711	-1.7764e-15	-1.997
_SET1_	ENSG00000154642	21	19111284	19241703	293	40	17376	-2.4036	0.71134	-1.7764e-15	-2.4036
_SET1_	ENSG00000142192	21	27202861	27593446	1164	91	17376	-0.41761	0.047158	-1.8874e-15	-0.41761
_SET1_	ENSG00000156304	21	32993346	33154388	427	39	17376	-1.8058	0.58023	-1.7764e-15	-1.8058
_SET1_	ENSG00000205929	21	34112985	34236053	257	26	17376	3.9885	5.375e-09	-1.7764e-15	3.9885
_SET1_	ENSG00000243646	21	34588663	34719539	452	52	17376	0.094371	0.022685	-1.8874e-15	0.094371
_SET1_	ENSG00000159147	21	34881848	35011014	167	30	17376	1.2982	0.0013131	-1.7764e-15	1.2982
_SET1_	ENSG00000205726	21	34964706	35322165	769	104	17376	0.24442	0.01832	-1.8874e-15	0.24442
_SET1_	ENSG00000159267	21	38073189	38412536	1116	74	17376	0.6589	0.002205	-1.8874e-15	0.6589
_SET1_	ENSG00000157551	21	39479128	39729279	833	48	17376	-0.44835	0.062945	-1.8874e-15	-0.44835
_SET1_	ENSG00000183486	21	42683870	42831317	548	74	17376	-3.105	0.89895	-1.7764e-15	-3.105
_SET1_	ENSG00000160183	21	43741999	43866955	649	77	17376	-1.4913	0.35008	-1.7764e-15	-1.4913
_SET1_	ENSG00000160226	21	45698827	45809285	377	47	17376	-2.2539	0.67687	-1.7764e-15	-2.2539
_SET1_	ENSG00000184900	21	46175532	46288694	501	37	17376	-1.6394	0.42338	-1.7764e-15	-1.6394
_SET1_	ENSG00000183255	21	46219500	46343752	575	55	17376	-1.3176	0.28841	-1.7764e-15	-1.3176
_SET1_	ENSG00000182871	21	46775052	46983634	924	83	17376	1.4599	0.00025158	-1.7764e-15	1.4599
_SET1_	ENSG00000173638	21	46863486	47014325	553	49	17376	0.87733	0.0028844	-1.8874e-15	0.87733
_SET1_	ENSG00000142173	21	47468011	47602763	697	81	17376	-0.93426	0.17059	-1.8874e-15	-0.93426
_SET1_	ENSG00000160285	21	47558055	47698738	589	42	17376	0.65252	0.0060036	-1.8874e-15	0.65252
_SET1_	ENSG00000160305	21	47828812	48039926	943	42	17376	0.6423	0.0037915	-1.8874e-15	0.6423
_SET1_	ENSG00000160310	21	48005079	48135036	415	37	17376	0.41779	0.014638	-1.8874e-15	0.41779
_SET1_	ENSG00000177663	22	17515844	17646583	437	53	17376	-2.4457	0.72927	-1.7764e-15	-2.4457
_SET1_	ENSG00000183785	22	18543097	18679321	372	50	17376	-1.8548	0.57009	-1.7764e-15	-1.8548
_SET1_	ENSG00000183628	22	18843541	18951751	284	42	17376	1.6422	0.00033225	-1.7764e-15	1.6422
_SET1_	ENSG00000100056	22	19067792	19182197	425	44	17376	0.31448	0.015433	-1.8874e-15	0.31448
_SET1_	ENSG00000100075	22	19113095	19216343	358	41	17376	-0.79731	0.1714	-1.8874e-15	-0.79731
_SET1_	ENSG00000184113	22	19460547	19565068	323	47	17376	1.5467	0.00054829	-1.7764e-15	1.5467
_SET1_	ENSG00000093010	22	19879130	20007498	582	61	17376	1.3957	0.00053802	-1.7764e-15	1.3957
_SET1_	ENSG00000099942	22	21221714	21358037	342	37	17376	3.3166	1.306e-07	-1.7764e-15	3.3166
_SET1_	ENSG00000099949	22	21283751	21403327	374	64	17376	1.5876	0.00030372	-1.7764e-15	1.5876
_SET1_	ENSG00000185651	22	21853736	22028323	248	22	17376	3.7652	2.5193e-08	-1.7764e-15	3.7652
_SET1_	ENSG00000100030	22	22058789	22271970	561	38	17376	-0.0029048	0.033054	-1.8865e-15	-0.0029048
_SET1_	ENSG00000100034	22	22223793	22357209	352	34	17376	-0.090344	0.05197	-1.8874e-15	-0.090344
_SET1_	ENSG00000185686	22	22840123	22951768	437	46	17376	-1.8257	0.49875	-1.7764e-15	-1.8257
_SET1_	ENSG00000128266	22	23362540	23517224	366	28	17376	-0.98371	0.18407	-1.8874e-15	-0.98371
_SET1_	ENSG00000099984	22	24272339	24376106	107	11	17376	-1.148	0.29895	-1.7764e-15	-1.148
_SET1_	ENSG00000100031	22	24929718	25074972	203	25	17376	0.58972	0.011338	-1.8874e-15	0.58972
_SET1_	ENSG00000186998	22	29551840	29705586	434	63	17376	1.0696	0.0029683	-1.7764e-15	1.0696
_SET1_	ENSG00000100263	22	29605841	29714198	267	46	17376	0.77686	0.0058679	-1.8874e-15	0.77686
_SET1_	ENSG00000182944	22	29613998	29746515	303	49	17376	0.76997	0.0057289	-1.8874e-15	0.76997
_SET1_	ENSG00000185340	22	29652572	29758774	191	32	17376	0.67244	0.0086707	-1.8874e-15	0.67244
_SET1_	ENSG00000100280	22	29673669	29869168	480	53	17376	1.1925	0.001313	-1.7764e-15	1.1925
_SET1_	ENSG00000100003	22	30742846	30871305	443	39	17376	0.22045	0.018826	-1.8874e-15	0.22045
_SET1_	ENSG00000128242	22	30900622	31020574	513	56	17376	0.86893	0.004098	-1.8874e-15	0.86893
_SET1_	ENSG00000185339	22	30952825	31073265	589	54	17376	-0.82334	0.15951	-1.8874e-15	-0.82334
_SET1_	ENSG00000182541	22	31558225	31726066	399	36	17376	2.4692	1.3644e-05	-1.7764e-15	2.4692
_SET1_	ENSG00000100105	22	31671790	31792218	281	34	17376	2.2268	5.1658e-05	-1.7764e-15	2.2268
_SET1_	ENSG00000100281	22	35603445	35741800	335	22	17376	-0.62902	0.12874	-1.8874e-15	-0.62902
_SET1_	ENSG00000100284	22	35645268	35793985	417	34	17376	-0.69791	0.12287	-1.8874e-15	-0.69791
_SET1_	ENSG00000100292	22	35726354	35840207	315	49	17376	-1.8175	0.51068	-1.7764e-15	-1.8175
_SET1_	ENSG00000198125	22	35952811	36083998	457	55	17376	-1.7201	0.46581	-1.7764e-15	-1.7201
_SET1_	ENSG00000128335	22	36572256	36686000	551	61	17376	-0.66737	0.10387	-1.8874e-15	-0.66737
_SET1_	ENSG00000128309	22	37365676	37475863	408	45	17376	-0.64153	0.11199	-1.8874e-15	-0.64153
_SET1_	ENSG00000100083	22	37954481	38079571	402	42	17376	2.385	1.2072e-05	-1.7764e-15	2.385
_SET1_	ENSG00000100106	22	38043011	38222563	518	39	17376	5.4945	8.5436e-14	-1.7764e-15	5.4945
_SET1_	ENSG00000100151	22	38402318	38521708	227	28	17376	3.1757	2.7398e-07	-1.7764e-15	3.1757
_SET1_	ENSG00000184381	22	38457502	38651697	585	32	17376	2.8522	7.94e-07	-1.7764e-15	2.8522
_SET1_	ENSG00000185022	22	38547889	38662518	390	31	17376	1.7522	0.00015711	-1.7764e-15	1.7522
_SET1_	ENSG00000213923	22	38636697	38844527	482	79	17376	0.23996	0.019542	-1.8874e-15	0.23996
_SET1_	ENSG00000100206	22	38864954	39016291	287	30	17376	1.5213	0.0009574	-1.7764e-15	1.5213
_SET1_	ENSG00000100226	22	39051728	39184304	348	25	17376	1.2298	0.0015376	-1.7764e-15	1.2298
_SET1_	ENSG00000100242	22	39080730	39240148	382	46	17376	0.74952	0.0054091	-1.8874e-15	0.74952
_SET1_	ENSG00000100311	22	39569364	39690756	523	44	17376	0.47801	0.0080023	-1.8874e-15	0.47801
_SET1_	ENSG00000100393	22	41437790	41626081	433	30	17376	1.6979	0.00018997	-1.7764e-15	1.6979
_SET1_	ENSG00000100401	22	41591615	41732255	315	23	17376	1.5767	0.00033582	-1.7764e-15	1.5767
_SET1_	ENSG00000100403	22	41647526	41806151	315	22	17376	1.4692	0.00061393	-1.7764e-15	1.4692
_SET1_	ENSG00000183864	22	41779496	41893027	218	11	17376	2.2957	5.5481e-05	-1.7764e-15	2.2957
_SET1_	ENSG00000198911	22	42179109	42353312	498	47	17376	1.0105	0.0028141	-1.7764e-15	1.0105
_SET1_	ENSG00000198951	22	42404358	42516846	253	15	17376	0.45106	0.013816	-1.8874e-15	0.45106
_SET1_	ENSG00000100207	22	42506019	42789622	826	57	17376	0.90974	0.0015763	-1.8874e-15	0.90974
_SET1_	ENSG00000100266	22	43181418	43461151	984	34	17376	-1.114	0.15048	-1.7764e-15	-1.114
_SET1_	ENSG00000100300	22	43497520	43609248	514	61	17376	0.21375	0.021875	-1.8874e-15	0.21375
_SET1_	ENSG00000077942	22	45848118	46047015	702	93	17376	2.6552	2.2672e-06	-1.7764e-15	2.6552
_SET1_	ENSG00000188064	22	46266242	46423009	692	92	17376	3.5921	4.0585e-08	-1.7764e-15	3.5921
_SET1_	ENSG00000075218	22	46642638	46776707	424	20	17376	2.9498	5.9739e-06	-1.7764e-15	2.9498
_SET1_	ENSG00000100425	22	50116931	50271160	537	32	17376	4.1723	3.9343e-09	-1.7764e-15	4.1723
_SET1_	ENSG00000100427	22	50447820	50574331	690	45	17376	1.1158	0.0010773	-1.7764e-15	1.1158
_SET1_	ENSG00000188130	22	50633879	50750254	485	63	17376	3.1405	3.2986e-07	-1.7764e-15	3.1405
_SET1_	ENSG00000196576	22	50663408	50796056	528	55	17376	2.0244	5.567e-05	-1.7764e-15	2.0244
_SET1_	ENSG00000025708	22	50914181	51018485	471	60	17376	0.72911	0.0077413	-1.8874e-15	0.72911
_SET1_	ENSG00000205560	22	50957290	51067899	561	53	17376	-0.11994	0.046973	-1.8874e-15	-0.11994
# _SET2_ VARIABLE = CHARAFE_BREAST_CANCER_LUMINAL_VS_MESENCHYMAL_DN (set)
# _SET2_ NGENES = 444
# _SET2_ P-VALUE = 7.4367e-09
_SET2_	GENE	CHR	START	STOP	NSNPS	NPARAM	N	ZSTAT	P	ZFITTED_BASE	ZRESID_BASE
_SET2_	ENSG00000162408	1	6531407	6664595	406	30	17376	-0.16118	0.076103	-1.8874e-15	-0.16118
_SET2_	ENSG00000171608	1	9661790	9839172	309	51	17376	2.9157	2.1806e-06	-1.7764e-15	2.9157
_SET2_	ENSG00000162458	1	16033102	16163089	436	47	17376	1.3562	0.00077087	-1.7764e-15	1.3562
_SET2_	ENSG00000142627	1	16400832	16532582	405	38	17376	1.225	0.0010261	-1.7764e-15	1.225
_SET2_	ENSG00000189410	1	20996225	21109330	369	51	17376	1.0526	0.0023758	-1.7764e-15	1.0526
_SET2_	ENSG00000169641	1	23360516	23554301	429	28	17376	5.124	1.8139e-12	-1.7764e-15	5.124
_SET2_	ENSG00000253368	1	27270198	27377389	171	20	17376	0.43708	0.040306	-1.8874e-15	0.43708
_SET2_	ENSG00000243749	1	35397136	35500954	146	7	17376	-0.25825	0.4404	-1.8874e-15	-0.25825
_SET2_	ENSG00000116560	1	35591979	35708749	228	19	17376	0.2269	0.12025	-1.8874e-15	0.2269
_SET2_	ENSG00000126067	1	36017185	36157445	201	23	17376	0.12313	0.23194	-1.8874e-15	0.12313
_SET2_	ENSG00000116871	1	36571180	36696450	178	24	17376	0.78812	0.0074319	-1.8874e-15	0.78812
_SET2_	ENSG00000090621	1	39976488	40092462	342	35	17376	4.4026	4.539e-10	-1.7764e-15	4.4026
_SET2_	ENSG00000117385	1	43162006	43282755	292	37	17376	-0.93235	0.20795	-1.8874e-15	-0.93235
_SET2_	ENSG00000117399	1	43774626	43878874	157	19	17376	3.8132	1.4725e-08	-1.7764e-15	3.8132
_SET2_	ENSG00000123473	1	47665811	47829819	516	29	17376	4.7561	1.4485e-11	-1.7764e-15	4.7561
_SET2_	ENSG00000123080	1	51376417	51490305	189	22	17376	5.9589	1.521e-14	-1.7764e-15	5.9589
_SET2_	ENSG00000162378	1	53142126	53343014	560	21	17376	-0.27318	0.054928	-1.8874e-15	-0.27318
_SET2_	ENSG00000116717	1	68100744	68204021	250	26	17376	-0.25475	0.067563	-1.8874e-15	-0.25475
_SET2_	ENSG00000172380	1	68117149	68349150	602	42	17376	-0.35787	0.060483	-1.8874e-15	-0.35787
_SET2_	ENSG00000116729	1	68514142	68748803	879	113	17376	1.5066	0.00042924	-1.7764e-15	1.5066
_SET2_	ENSG00000024526	1	68889835	69012904	391	43	17376	-1.2149	0.2773	-1.7764e-15	-1.2149
_SET2_	ENSG00000154027	1	77697736	78075651	1326	102	17376	-0.76265	0.087529	-1.8874e-15	-0.76265
_SET2_	ENSG00000162614	1	78304198	78459580	312	33	17376	-0.16767	0.11853	-1.8874e-15	-0.16767
_SET2_	ENSG00000162616	1	78394859	78533648	342	38	17376	0.43868	0.028477	-1.8874e-15	0.43868
_SET2_	ENSG00000097033	1	87120259	87263867	401	45	17376	-1.1497	0.31845	-1.7764e-15	-1.1497
_SET2_	ENSG00000154511	1	93257724	93477057	451	29	17376	1.8202	0.00012852	-1.7764e-15	1.8202
_SET2_	ENSG00000188641	1	97493299	98436605	2552	163	17376	0.39249	0.0010298	-1.8874e-15	0.39249
_SET2_	ENSG00000162627	1	99077236	99276056	651	35	17376	-1.1629	0.22357	-1.7764e-15	-1.1629
_SET2_	ENSG00000162694	1	101287943	101411554	221	24	17376	-0.52321	0.1137	-1.8874e-15	-0.52321
_SET2_	ENSG00000159164	1	149824870	149939434	133	8	17376	4.6797	1.4765e-09	-1.7764e-15	4.6797
_SET2_	ENSG00000196754	1	153483584	153590366	230	20	17376	-1.513	0.54691	-1.7764e-15	-1.513
_SET2_	ENSG00000183853	1	157913063	158120052	655	97	17376	-1.3718	0.32239	-1.7764e-15	-1.3718
_SET2_	ENSG00000163565	1	158919758	159074945	524	30	17376	-0.4403	0.13022	-1.8874e-15	-0.4403
_SET2_	ENSG00000117152	1	162988565	163096592	410	44	17376	-1.079	0.24641	-1.7764e-15	-1.079
_SET2_	ENSG00000143147	1	168003997	168156821	338	35	17376	0.21318	0.028725	-1.8874e-15	0.21318
_SET2_	ENSG00000057252	1	179212925	179377815	740	36	17376	0.55972	0.0048868	-1.8874e-15	0.55972
_SET2_	ENSG00000135862	1	182942595	183164727	904	24	17376	1.3155	0.000315	-1.7764e-15	1.3155
_SET2_	ENSG00000157064	1	183167372	183437737	745	45	17376	1.2452	0.00057567	-1.7764e-15	1.2452
_SET2_	ENSG00000073756	1	186590923	186699559	340	24	17376	-0.31379	0.10387	-1.8874e-15	-0.31379
_SET2_	ENSG00000116741	1	192728169	192831403	283	30	17376	-2.0817	0.60264	-1.7764e-15	-2.0817
_SET2_	ENSG00000134369	1	201542411	201846102	732	85	17376	2.0953	3.0656e-05	-1.7764e-15	2.0953
_SET2_	ENSG00000123689	1	209798765	209899733	274	52	17376	-1.1776	0.29216	-1.7764e-15	-1.1776
_SET2_	ENSG00000092969	1	218469577	218667961	382	46	17376	1.6224	0.00047395	-1.7764e-15	1.6224
_SET2_	ENSG00000186063	1	222791355	222936552	304	28	17376	1.1338	0.0027063	-1.7764e-15	1.1338
_SET2_	ENSG00000143641	1	230143536	230467870	1257	123	17376	-0.40553	0.048314	-1.8874e-15	-0.40553
_SET2_	ENSG00000143702	1	243237730	243468650	347	28	17376	1.3369	0.00090696	-1.7764e-15	1.3369
_SET2_	ENSG00000117020	1	243601535	244064381	773	41	17376	3.7347	8.0965e-09	-1.7764e-15	3.7347
_SET2_	ENSG00000130508	2	1585659	1798624	956	101	17376	-1.6478	0.36222	-1.7764e-15	-1.6478
_SET2_	ENSG00000119771	2	23558088	23981481	1529	131	17376	0.38759	0.0043855	-1.8874e-15	0.38759
_SET2_	ENSG00000084731	2	26099471	26255618	432	54	17376	0.031444	0.039865	-1.8874e-15	0.031444
_SET2_	ENSG00000075426	2	28565315	28690179	366	58	17376	-0.72587	0.12624	-1.8874e-15	-0.72587
_SET2_	ENSG00000213626	2	30404397	30596596	598	77	17376	0.51246	0.0094013	-1.8874e-15	0.51246
_SET2_	ENSG00000150938	2	36533069	36828278	937	92	17376	3.2415	6.0672e-08	-1.7764e-15	3.2415
_SET2_	ENSG00000171055	2	36728570	36923230	666	60	17376	1.8147	7.2922e-05	-1.7764e-15	1.8147
_SET2_	ENSG00000115825	2	37427645	37601951	718	42	17376	1.4106	0.00062421	-1.7764e-15	1.4106
_SET2_	ENSG00000180398	2	47079009	47218994	621	59	17376	-2.5043	0.75479	-1.7764e-15	-2.5043
_SET2_	ENSG00000115306	2	54633422	54946812	1079	54	17376	6.2526	2.2429e-17	-1.7764e-15	6.2526
_SET2_	ENSG00000115310	2	55149325	55389757	900	63	17376	1.7544	8.6081e-05	-1.7764e-15	1.7544
_SET2_	ENSG00000115355	2	55464978	55697057	850	44	17376	3.4066	3.9867e-08	-1.7764e-15	3.4066
_SET2_	ENSG00000115504	2	62850986	63323622	709	55	17376	-0.87363	0.15729	-1.8874e-15	-0.87363
_SET2_	ENSG00000143952	2	64069280	64296206	764	47	17376	-1.922	0.54985	-1.7764e-15	-1.922
_SET2_	ENSG00000138071	2	65404887	65548387	391	31	17376	-0.403	0.078164	-1.8874e-15	-0.403
_SET2_	ENSG00000119865	2	68461303	68597183	360	46	17376	-1.1207	0.22276	-1.7764e-15	-1.1207
_SET2_	ENSG00000169604	2	69190310	69526459	938	91	17376	0.99772	0.0016037	-1.8874e-15	0.99772
_SET2_	ENSG00000115977	2	69638532	69951481	571	41	17376	1.0768	0.0014319	-1.7764e-15	1.0768
_SET2_	ENSG00000003137	2	72306367	72425167	303	39	17376	2.7779	3.5937e-06	-1.7764e-15	2.7779
_SET2_	ENSG00000115363	2	75646428	75846848	665	80	17376	-0.49769	0.085639	-1.8874e-15	-0.49769
_SET2_	ENSG00000071054	2	102263312	102561149	657	44	17376	2.2323	1.931e-05	-1.7764e-15	2.2323
_SET2_	ENSG00000169679	2	111345275	111485691	122	17	17376	0.49575	0.080148	-1.8874e-15	0.49575
_SET2_	ENSG00000114999	2	113189731	113349316	370	36	17376	1.8794	0.00012903	-1.7764e-15	1.8794
_SET2_	ENSG00000169607	2	113443930	113572254	319	35	17376	0.65992	0.0054274	-1.8874e-15	0.65992
_SET2_	ENSG00000136717	2	127755603	127914931	692	63	17376	-0.82354	0.12411	-1.8874e-15	-0.82354
_SET2_	ENSG00000157827	2	153141751	153556348	1288	85	17376	4.1372	1.1961e-10	-1.7764e-15	4.1372
_SET2_	ENSG00000115935	2	175374300	175597644	458	68	17376	-0.23563	0.053676	-1.8874e-15	-0.23563
_SET2_	ENSG00000018510	2	178207372	178458564	656	27	17376	-0.6538	0.14755	-1.8874e-15	-0.6538
_SET2_	ENSG00000138434	2	182706560	182845465	213	20	17376	-1.478	0.74421	-1.7764e-15	-1.478
_SET2_	ENSG00000138448	2	187404792	187595628	357	38	17376	2.7086	2.7011e-06	-1.7764e-15	2.7086
_SET2_	ENSG00000003436	2	188278957	188480487	522	42	17376	5.5484	7.183e-14	-1.7764e-15	5.5484
_SET2_	ENSG00000144366	2	189106396	189510653	1027	38	17376	0.17521	0.01607	-1.8874e-15	0.17521
_SET2_	ENSG00000151689	2	191158196	191286391	341	25	17376	-1.1709	0.25797	-1.7764e-15	-1.1709
_SET2_	ENSG00000138386	2	191461472	191607492	331	38	17376	1.9062	8.7827e-05	-1.7764e-15	1.9062
_SET2_	ENSG00000115419	2	191695553	191880278	367	37	17376	2.4424	1.2089e-05	-1.7764e-15	2.4424
_SET2_	ENSG00000168497	2	192649028	192761981	236	32	17376	-1.3692	0.39912	-1.7764e-15	-1.3692
_SET2_	ENSG00000196141	2	201120604	201396986	696	73	17376	1.4693	0.00033602	-1.7764e-15	1.4693
_SET2_	ENSG00000082146	2	202202581	202395569	446	38	17376	-0.13444	0.046786	-1.8874e-15	-0.13444
_SET2_	ENSG00000155760	2	202849310	202953160	326	38	17376	4.1995	8.5866e-10	-1.7764e-15	4.1995
_SET2_	ENSG00000135919	2	224789829	224954036	521	47	17376	0.12447	0.023194	-1.8874e-15	0.12447
_SET2_	ENSG00000135905	2	225579807	225957162	1102	77	17376	1.3213	0.00027975	-1.7764e-15	1.3213
_SET2_	ENSG00000135916	2	231679354	231793963	400	63	17376	0.43251	0.013579	-1.8874e-15	0.43251
_SET2_	ENSG00000173692	2	231871578	232087541	538	38	17376	0.24444	0.018684	-1.8874e-15	0.24444
_SET2_	ENSG00000123485	2	234692062	234813212	477	47	17376	-2.2986	0.65712	-1.7764e-15	-2.2986
_SET2_	ENSG00000163359	2	238182646	238373018	592	65	17376	0.015604	0.030237	-1.8874e-15	0.015604
_SET2_	ENSG00000178752	2	239017623	239127541	442	49	17376	-1.9183	0.52315	-1.7764e-15	-1.9183
_SET2_	ENSG00000065802	2	239285383	239410891	396	37	17376	-0.44173	0.09144	-1.8874e-15	-0.44173
_SET2_	ENSG00000233608	2	239706673	239845893	262	43	17376	-0.25177	0.065415	-1.8874e-15	-0.25177
_SET2_	ENSG00000134070	3	10156549	10335427	629	54	17376	-0.56654	0.089526	-1.8874e-15	-0.56654
_SET2_	ENSG00000196639	3	11128779	11355243	678	72	17376	1.0188	0.0020252	-1.7764e-15	1.0188
_SET2_	ENSG00000206560	3	15658743	15951278	718	27	17376	1.7139	0.00013367	-1.7764e-15	1.7139
_SET2_	ENSG00000131378	3	16305081	16605533	999	101	17376	-0.92187	0.13657	-1.8874e-15	-0.92187
_SET2_	ENSG00000144642	3	29272473	30101886	3391	249	17376	0.60431	0.00030477	-1.8874e-15	0.60431
_SET2_	ENSG00000163513	3	30597994	30785634	632	72	17376	-2.1873	0.62563	-1.7764e-15	-2.1873
_SET2_	ENSG00000153551	3	32383163	32574559	782	81	17376	0.051315	0.024403	-1.8874e-15	0.051315
_SET2_	ENSG00000170275	3	33105471	33239265	413	41	17376	-1.1267	0.24196	-1.7764e-15	-1.1267
_SET2_	ENSG00000249992	3	45215958	45317770	609	36	17376	-1.3801	0.3289	-1.7764e-15	-1.3801
_SET2_	ENSG00000144724	3	61497243	62333288	2894	239	17376	-1.5634	0.10551	-1.7764e-15	-1.5634
_SET2_	ENSG00000172986	3	72887224	73097289	608	39	17376	1.0117	0.00133	-1.7764e-15	1.0117
_SET2_	ENSG00000184500	3	93541881	93742910	251	39	17376	4.0991	4.347e-09	-1.7764e-15	4.0991
_SET2_	ENSG00000064225	3	98401080	98590045	548	40	17376	3.3055	9.8107e-08	-1.7764e-15	3.3055
_SET2_	ENSG00000057019	3	98464785	98670533	533	27	17376	3.2157	1.782e-07	-1.7764e-15	3.2157
_SET2_	ENSG00000177707	3	110738918	111044410	803	57	17376	0.98796	0.0018146	-1.8874e-15	0.98796
_SET2_	ENSG00000144824	3	111401344	111745364	1378	83	17376	-0.30143	0.022722	-1.8874e-15	-0.30143
_SET2_	ENSG00000163430	3	120061140	120220100	540	46	17376	-1.3799	0.31711	-1.7764e-15	-1.3799
_SET2_	ENSG00000065534	3	123278896	123653178	721	57	17376	-0.15811	0.054571	-1.8874e-15	-0.15811
_SET2_	ENSG00000173706	3	124634554	124824802	604	72	17376	0.058933	0.023618	-1.8874e-15	0.058933
_SET2_	ENSG00000175040	3	142788173	142891800	300	35	17376	-0.532	0.08862	-1.8874e-15	-0.532
_SET2_	ENSG00000018408	3	149185022	149504501	1176	95	17376	1.2617	0.00037987	-1.7764e-15	1.2617
_SET2_	ENSG00000163661	3	157104578	157211417	336	36	17376	0.76517	0.0046113	-1.8874e-15	0.76517
_SET2_	ENSG00000168779	3	157764948	157874292	286	23	17376	0.30785	0.016436	-1.8874e-15	0.30785
_SET2_	ENSG00000114200	3	165440692	165605260	730	36	17376	-0.89992	0.1731	-1.8874e-15	-0.89992
_SET2_	ENSG00000163577	3	170556204	170676482	311	31	17376	-0.7229	0.14817	-1.8874e-15	-0.7229
_SET2_	ENSG00000176597	3	182921032	183066292	396	32	17376	-2.0528	0.67718	-1.7764e-15	-2.0528
_SET2_	ENSG00000073792	3	185311527	185592844	560	57	17376	1.9471	7.6377e-05	-1.7764e-15	1.9471
_SET2_	ENSG00000244405	3	185714097	185878107	352	46	17376	0.14715	0.029628	-1.8874e-15	0.14715
_SET2_	ENSG00000090530	3	189624517	189890226	1178	71	17376	0.45469	0.0036096	-1.8874e-15	0.45469
_SET2_	ENSG00000152492	3	190996866	191166459	723	40	17376	-0.4868	0.063055	-1.8874e-15	-0.4868
_SET2_	ENSG00000237765	4	15633285	15757188	429	37	17376	0.58257	0.0090771	-1.8874e-15	0.58257
_SET2_	ENSG00000109805	4	17762525	17896485	235	19	17376	0.027519	0.050057	-1.8874e-15	0.027519
_SET2_	ENSG00000145147	4	20204883	20672184	1340	158	17376	4.0578	6.9195e-10	-1.7764e-15	4.0578
_SET2_	ENSG00000065882	4	37842708	38190796	1326	130	17376	-0.40952	0.043332	-1.8874e-15	-0.40952
_SET2_	ENSG00000145246	4	47437305	47645503	801	59	17376	-1.7715	0.401	-1.7764e-15	-1.7715
_SET2_	ENSG00000163069	4	52836872	52954648	239	30	17376	2.6143	7.9621e-06	-1.7764e-15	2.6143
_SET2_	ENSG00000163453	4	57846939	58026551	764	76	17376	2.1801	1.723e-05	-1.7764e-15	2.1801
_SET2_	ENSG00000081041	4	74912752	75015010	113	20	17376	-0.54066	0.12714	-1.8874e-15	-0.54066
_SET2_	ENSG00000163297	4	80772303	81096608	873	62	17376	0.036832	0.019589	-1.8874e-15	0.036832
_SET2_	ENSG00000198189	4	88207762	88362538	514	37	17376	0.54619	0.0076559	-1.8874e-15	0.54619
_SET2_	ENSG00000177432	4	89567066	89669386	258	28	17376	1.1547	0.002903	-1.7764e-15	1.1547
_SET2_	ENSG00000180801	4	114771440	114950883	499	38	17376	-0.6406	0.11097	-1.8874e-15	-0.6406
_SET2_	ENSG00000164099	4	119151193	119324158	540	36	17376	1.0986	0.0023857	-1.7764e-15	1.0986
_SET2_	ENSG00000164111	4	122539110	122668268	587	56	17376	0.63536	0.0051767	-1.8874e-15	0.63536
_SET2_	ENSG00000196159	4	126187554	126464087	923	73	17376	1.1051	0.00079879	-1.7764e-15	1.1051
_SET2_	ENSG00000164136	4	142507752	142705140	558	35	17376	-1.4579	0.33661	-1.7764e-15	-1.4579
_SET2_	ENSG00000145431	4	157631606	157942546	664	56	17376	4.4707	1.4847e-10	-1.7764e-15	4.4707
_SET2_	ENSG00000164236	5	10514442	10700308	567	61	17376	-1.6242	0.37547	-1.7764e-15	-1.6242
_SET2_	ENSG00000038382	5	14093811	14582235	1315	85	17376	0.15684	0.009093	-1.8874e-15	0.15684
_SET2_	ENSG00000154122	5	14654910	14921887	701	75	17376	-3.3346	0.92075	-1.7764e-15	-3.3346
_SET2_	ENSG00000176788	5	17015707	17326943	1151	123	17376	-0.21264	0.035217	-1.8874e-15	-0.21264
_SET2_	ENSG00000151388	5	33473640	33942297	1414	119	17376	-0.77331	0.07147	-1.8874e-15	-0.77331
_SET2_	ENSG00000039560	5	34606342	34882732	1091	108	17376	0.034516	0.017082	-1.8874e-15	0.034516
_SET2_	ENSG00000168685	5	35802797	35929705	458	35	17376	-1.9054	0.50621	-1.7764e-15	-1.9054
_SET2_	ENSG00000145604	5	36102091	36234421	301	42	17376	0.95455	0.004117	-1.8874e-15	0.95455
_SET2_	ENSG00000113569	5	37238239	37421283	353	27	17376	-0.4219	0.11001	-1.8874e-15	-0.4219
_SET2_	ENSG00000145623	5	38795960	38995698	601	56	17376	-0.2762	0.061352	-1.8874e-15	-0.2762
_SET2_	ENSG00000153071	5	39321780	39512402	653	60	17376	-0.97063	0.17302	-1.8874e-15	-0.97063
_SET2_	ENSG00000213949	5	52033730	52305040	1060	92	17376	1.3908	0.00022458	-1.7764e-15	1.3908
_SET2_	ENSG00000134363	5	52726239	52832964	362	45	17376	1.1938	0.0013786	-1.7764e-15	1.1938
_SET2_	ENSG00000164294	5	54405946	54512899	294	23	17376	1.3111	0.0013972	-1.7764e-15	1.3111
_SET2_	ENSG00000197860	5	64911755	65068862	419	29	17376	2.1478	2.7379e-05	-1.7764e-15	2.1478
_SET2_	ENSG00000131711	5	71353061	71555395	540	77	17376	2.6393	4.5604e-06	-1.7764e-15	2.6393
_SET2_	ENSG00000164220	5	75861307	75969259	500	42	17376	-2.0067	0.52662	-1.7764e-15	-2.0067
_SET2_	ENSG00000164176	5	83186373	83730611	1263	118	17376	-0.5674	0.058993	-1.8874e-15	-0.5674
_SET2_	ENSG00000175745	5	92869043	92980321	170	26	17376	6.5741	8.8816e-16	-1.7764e-15	6.5741
_SET2_	ENSG00000151422	5	108033523	108582542	2228	84	17376	1.615	6.3844e-06	-1.7764e-15	1.615
_SET2_	ENSG00000184838	5	119749973	120073027	1400	87	17376	-1.0514	0.1223	-1.7764e-15	-1.0514
_SET2_	ENSG00000120708	5	135314584	135449507	371	41	17376	1.3951	0.00060687	-1.7764e-15	1.3951
_SET2_	ENSG00000120318	5	140982968	141111788	462	88	17376	-0.67282	0.15077	-1.8874e-15	-0.67282
_SET2_	ENSG00000113580	5	142607496	142865077	478	51	17376	0.91878	0.0026759	-1.8874e-15	0.91878
_SET2_	ENSG00000113140	5	150990657	151116726	336	43	17376	1.4564	0.00045627	-1.7764e-15	1.4564
_SET2_	ENSG00000145860	5	158534417	158687061	431	47	17376	0.82337	0.0041881	-1.8874e-15	0.82337
_SET2_	ENSG00000164332	5	158640089	158763044	280	37	17376	-0.77904	0.15867	-1.8874e-15	-0.77904
_SET2_	ENSG00000164611	5	159798829	159905748	323	53	17376	-1.4924	0.39458	-1.7764e-15	-1.4924
_SET2_	ENSG00000040275	5	168960638	169081782	375	24	17376	-0.72894	0.15388	-1.8874e-15	-0.72894
_SET2_	ENSG00000072786	5	171419077	171665390	795	79	17376	-0.58645	0.087376	-1.8874e-15	-0.58645
_SET2_	ENSG00000131459	5	179677690	179830387	658	65	17376	-0.63969	0.10419	-1.8874e-15	-0.63969
_SET2_	ENSG00000164379	6	1262675	1364992	409	46	17376	0.60089	0.0080225	-1.8874e-15	0.60089
_SET2_	ENSG00000137273	6	1340069	1445832	470	56	17376	2.1002	3.836e-05	-1.7764e-15	2.1002
_SET2_	ENSG00000054598	6	1560681	1664127	305	62	17376	1.4421	0.00066109	-1.7764e-15	1.4421
_SET2_	ENSG00000021355	6	2782566	2892240	463	65	17376	-2.9093	0.85357	-1.7764e-15	-2.9093
_SET2_	ENSG00000225921	6	13565559	13682971	178	23	17376	-0.82777	0.17203	-1.8874e-15	-0.82777
_SET2_	ENSG00000180537	6	13874677	14030533	388	35	17376	0.31627	0.012842	-1.8874e-15	0.31627
_SET2_	ENSG00000146112	6	30594166	30705672	511	36	17376	4.5172	1.7491e-08	-1.7764e-15	4.5172
_SET2_	ENSG00000196230	6	30637978	30743203	619	45	17376	5.7527	7.4375e-13	-1.7764e-15	5.7527
_SET2_	ENSG00000204267	6	32739610	32856557	1277	55	17376	1.8071	2.1605e-05	-1.7764e-15	1.8071
_SET2_	ENSG00000240065	6	32761913	32877362	1019	57	17376	2.1157	1.1853e-05	-1.7764e-15	2.1157
_SET2_	ENSG00000137193	6	37087979	37193202	317	39	17376	-0.22058	0.050002	-1.8874e-15	-0.22058
_SET2_	ENSG00000124813	6	45245894	45682086	1333	94	17376	6.0259	1.2464e-16	-1.7764e-15	6.0259
_SET2_	ENSG00000065308	6	52312200	52491713	694	64	17376	-0.68092	0.11425	-1.8874e-15	-0.68092
_SET2_	ENSG00000112208	6	56987124	57104631	154	21	17376	-1.4661	0.46838	-1.7764e-15	-1.4661
_SET2_	ENSG00000135318	6	86109809	86255500	359	25	17376	0.2757	0.023558	-1.8874e-15	0.2757
_SET2_	ENSG00000132429	6	105556155	105677870	341	29	17376	-2.0877	0.7549	-1.7764e-15	-2.0877
_SET2_	ENSG00000111817	6	116525336	116812424	782	60	17376	0.29009	0.011283	-1.8874e-15	0.29009
_SET2_	ENSG00000152661	6	121706838	121820873	458	46	17376	-2.7421	0.82182	-1.7764e-15	-2.7421
_SET2_	ENSG00000093144	6	127559855	127714754	353	26	17376	-0.91211	0.21191	-1.8874e-15	-0.91211
_SET2_	ENSG00000079819	6	131110487	131434462	1104	48	17376	5.792	1.0919e-15	-1.7764e-15	5.792
_SET2_	ENSG00000112319	6	133511736	133903258	1170	81	17376	5.6121	4.054e-15	-1.7764e-15	5.6121
_SET2_	ENSG00000118515	6	134440384	134689250	764	95	17376	-1.545	0.39305	-1.7764e-15	-1.545
_SET2_	ENSG00000171408	6	136122834	136566712	709	67	17376	5.3415	2.0899e-13	-1.7764e-15	5.3415
_SET2_	ENSG00000118503	6	138138351	138254449	238	32	17376	-3.0735	0.92687	-1.7764e-15	-3.0735
_SET2_	ENSG00000131016	6	151511134	151729692	694	79	17376	2.0096	4.314e-05	-1.7764e-15	2.0096
_SET2_	ENSG00000112531	6	163785032	164049628	740	51	17376	1.0996	0.0010649	-1.7764e-15	1.0996
_SET2_	ENSG00000177706	7	142969	350711	510	54	17376	-1.0281	0.23401	-1.7764e-15	-1.0281
_SET2_	ENSG00000197461	7	486895	609933	234	32	17376	0.4986	0.010695	-1.8874e-15	0.4986
_SET2_	ENSG00000075618	7	5582439	5696286	453	53	17376	-0.5572	0.1439	-1.8874e-15	-0.5572
_SET2_	ENSG00000136244	7	22715503	22821621	481	53	17376	-1.6568	0.41128	-1.7764e-15	-1.6568
_SET2_	ENSG00000122591	7	22930878	23103749	572	29	17376	-2.3996	0.68935	-1.7764e-15	-2.3996
_SET2_	ENSG00000136231	7	23299828	23560086	631	64	17376	2.4955	7.5269e-06	-1.7764e-15	2.4955
_SET2_	ENSG00000105928	7	24687972	24859244	600	35	17376	-1.2501	0.30628	-1.7764e-15	-1.2501
_SET2_	ENSG00000173852	7	34918488	35127883	689	34	17376	1.0174	0.0013854	-1.7764e-15	1.0174
_SET2_	ENSG00000011426	7	36379415	36543400	525	54	17376	0.20273	0.022337	-1.8874e-15	0.20273
_SET2_	ENSG00000122641	7	41674712	41792706	269	39	17376	-1.9491	0.59038	-1.7764e-15	-1.9491
_SET2_	ENSG00000164543	7	43572357	43716385	430	27	17376	1.0222	0.0021692	-1.7764e-15	1.0222
_SET2_	ENSG00000183696	7	48078225	48198330	367	39	17376	-0.46398	0.085328	-1.8874e-15	-0.46398
_SET2_	ENSG00000146648	7	55036714	55374313	1093	133	17376	1.8799	7.0048e-05	-1.7764e-15	1.8799
_SET2_	ENSG00000106665	7	73653805	73870273	500	49	17376	-0.58005	0.10562	-1.8874e-15	-0.58005
_SET2_	ENSG00000127955	7	79713271	79898718	466	68	17376	0.017928	0.03702	-1.8874e-15	0.017928
_SET2_	ENSG00000075213	7	83535093	84172040	2106	98	17376	7.9409	8.3246e-27	-1.7764e-15	7.9409
_SET2_	ENSG00000105810	7	92184235	92515908	468	59	17376	2.1375	0.00010592	-1.7764e-15	2.1375
_SET2_	ENSG00000127920	7	93501011	93607922	335	47	17376	-1.8311	0.53277	-1.7764e-15	-1.8311
_SET2_	ENSG00000106366	7	100720370	100832547	407	54	17376	1.376	0.00078283	-1.7764e-15	1.376
_SET2_	ENSG00000091136	7	107514244	107693700	396	48	17376	-1.7587	0.4625	-1.7764e-15	-1.7587
_SET2_	ENSG00000135272	7	114512209	114709256	496	59	17376	1.1133	0.0018224	-1.7764e-15	1.1133
_SET2_	ENSG00000105971	7	115877434	116198595	1021	59	17376	1.835	4.3812e-05	-1.7764e-15	1.835
_SET2_	ENSG00000105974	7	116114839	116251233	371	33	17376	0.42928	0.014501	-1.8874e-15	0.42928
_SET2_	ENSG00000105976	7	116262444	116488440	445	60	17376	1.3682	0.0008713	-1.7764e-15	1.3682
_SET2_	ENSG00000128591	7	128420431	128549328	345	36	17376	0.14967	0.050496	-1.8874e-15	0.14967
_SET2_	ENSG00000205060	7	133924084	134051803	525	25	17376	-0.63847	0.095732	-1.8874e-15	-0.63847
_SET2_	ENSG00000085662	7	134077102	134194036	361	46	17376	-1.0321	0.21968	-1.7764e-15	-1.0321
_SET2_	ENSG00000122786	7	134379003	134705479	942	84	17376	5.2149	1.3539e-13	-1.7764e-15	5.2149
_SET2_	ENSG00000104219	8	16963538	17132308	529	66	17376	-1.6102	0.42761	-1.7764e-15	-1.6102
_SET2_	ENSG00000173530	8	22943101	23071543	355	63	17376	-0.24294	0.066247	-1.8874e-15	-0.24294
_SET2_	ENSG00000134013	8	23104702	23332841	1063	68	17376	1.789	4.1702e-05	-1.7764e-15	1.789
_SET2_	ENSG00000147454	8	23336318	23482976	811	58	17376	1.9744	3.0084e-05	-1.7764e-15	1.9744
_SET2_	ENSG00000240694	8	26312202	26421608	545	39	17376	6.1124	8.4435e-16	-1.7764e-15	6.1124
_SET2_	ENSG00000104332	8	41069481	41217016	396	53	17376	2.3473	1.4316e-05	-1.7764e-15	2.3473
_SET2_	ENSG00000104368	8	41982236	42115242	281	30	17376	-0.50491	0.13278	-1.8874e-15	-0.50491
_SET2_	ENSG00000019549	8	49780249	49884299	220	34	17376	-0.21354	0.075362	-1.8874e-15	-0.21354
_SET2_	ENSG00000147509	8	54714368	54921863	300	33	17376	-1.4749	0.52379	-1.7764e-15	-1.4749
_SET2_	ENSG00000254087	8	56742372	56973940	782	51	17376	-0.44858	0.063962	-1.8874e-15	-0.44858
_SET2_	ENSG00000137575	8	59415483	59545419	341	20	17376	0.4942	0.012231	-1.8874e-15	0.4942
_SET2_	ENSG00000198846	8	59667977	60081767	1153	118	17376	0.23312	0.0113	-1.8874e-15	0.23312
_SET2_	ENSG00000188343	8	94660789	94793755	302	41	17376	-1.3513	0.3376	-1.7764e-15	-1.3513
_SET2_	ENSG00000164951	8	94820035	94988294	530	42	17376	-0.69181	0.11625	-1.8874e-15	-0.69181
_SET2_	ENSG00000182197	8	118756729	119174092	1156	96	17376	4.3706	3.6813e-11	-1.7764e-15	4.3706
_SET2_	ENSG00000170961	8	122574356	122703630	474	55	17376	-1.1559	0.23867	-1.7764e-15	-1.1559
_SET2_	ENSG00000153317	8	131014353	131505906	1800	59	17376	1.8518	6.2214e-06	-1.7764e-15	1.8518
_SET2_	ENSG00000107249	9	3774127	4398392	2712	265	17376	2.3083	1.7647e-07	-1.7764e-15	2.3083
_SET2_	ENSG00000173068	9	16359501	16920841	1998	130	17376	7.2204	1.8645e-22	-1.7764e-15	7.2204
_SET2_	ENSG00000196196	9	35856189	35957138	308	45	17376	1.0968	0.0021668	-1.7764e-15	1.0968
_SET2_	ENSG00000122694	9	36086732	36213910	383	53	17376	-2.0886	0.61163	-1.7764e-15	-2.0886
_SET2_	ENSG00000137142	9	38358991	38474444	464	66	17376	-1.9547	0.55659	-1.7764e-15	-1.9547
_SET2_	ENSG00000135046	9	75716673	75835309	407	51	17376	0.72709	0.005092	-1.8874e-15	0.72709
_SET2_	ENSG00000185963	9	95423645	95577094	489	33	17376	1.7158	0.00023332	-1.7764e-15	1.7158
_SET2_	ENSG00000066697	9	103139438	103263511	360	30	17376	0.16381	0.037164	-1.8874e-15	0.16381
_SET2_	ENSG00000119326	9	111654851	111825809	609	38	17376	0.9436	0.0032683	-1.8874e-15	0.9436
_SET2_	ENSG00000106771	9	111727432	111932225	772	46	17376	0.52449	0.0078056	-1.8874e-15	0.52449
_SET2_	ENSG00000157654	9	112492589	112984792	1831	167	17376	0.12042	0.0084423	-1.8874e-15	0.12042
_SET2_	ENSG00000198121	9	113585543	113850981	1017	92	17376	6.4557	6.5238e-18	-1.7764e-15	6.4557
_SET2_	ENSG00000182752	9	118866083	119214601	593	84	17376	6.614	1.0196e-17	-1.7764e-15	6.614
_SET2_	ENSG00000106991	9	130527291	130667035	313	50	17376	0.94822	0.0042814	-1.8874e-15	0.94822
_SET2_	ENSG00000106976	9	130915658	131067527	328	37	17376	-1.0328	0.24807	-1.7764e-15	-1.0328
_SET2_	ENSG00000130635	9	137483620	137786686	1345	151	17376	-3.1233	0.86811	-1.7764e-15	-3.1233
_SET2_	ENSG00000067057	10	3058525	3229904	1054	89	17376	-1.1069	0.16026	-1.7764e-15	-1.1069
_SET2_	ENSG00000196139	10	5027546	5199878	1003	54	17376	-0.85369	0.093282	-1.8874e-15	-0.85369
_SET2_	ENSG00000152465	10	15094583	15260692	654	63	17376	-1.1221	0.24981	-1.7764e-15	-1.1221
_SET2_	ENSG00000148468	10	15203642	15463061	918	82	17376	0.23403	0.011104	-1.8874e-15	0.23403
_SET2_	ENSG00000026025	10	17220258	17329592	336	31	17376	-0.95136	0.1993	-1.8874e-15	-0.95136
_SET2_	ENSG00000165996	10	17581958	17709376	507	42	17376	-2.3293	0.68724	-1.7764e-15	-2.3293
_SET2_	ENSG00000107863	10	24822538	25062597	579	45	17376	1.5877	0.00020841	-1.7764e-15	1.5877
_SET2_	ENSG00000148516	10	31557424	31868742	420	16	17376	-0.19045	0.18514	-1.8874e-15	-0.19045
_SET2_	ENSG00000099250	10	33416420	33675190	1008	87	17376	5.5645	1.883e-14	-1.7764e-15	5.5645
_SET2_	ENSG00000122870	10	60222900	60641195	1011	53	17376	3.0763	6.0748e-08	-1.7764e-15	3.0763
_SET2_	ENSG00000122862	10	70797862	70914567	370	36	17376	-1.4781	0.36944	-1.7764e-15	-1.4781
_SET2_	ENSG00000197467	10	71511644	71774031	1165	160	17376	-1.4464	0.33312	-1.7764e-15	-1.4464
_SET2_	ENSG00000122863	10	73674123	73823322	494	44	17376	0.059697	0.022652	-1.8874e-15	0.059697
_SET2_	ENSG00000122861	10	75618935	75727255	226	23	17376	1.999	9.7013e-05	-1.7764e-15	1.999
_SET2_	ENSG00000035403	10	75707872	75929918	386	34	17376	2.2046	3.1823e-05	-1.7764e-15	2.2046
_SET2_	ENSG00000165424	10	81092081	81255383	730	72	17376	0.33236	0.013481	-1.8874e-15	0.33236
_SET2_	ENSG00000138134	10	90589491	90784910	617	59	17376	-1.4018	0.31314	-1.7764e-15	-1.4018
_SET2_	ENSG00000107796	10	90644831	90801147	507	60	17376	-1.0472	0.2097	-1.7764e-15	-1.0472
_SET2_	ENSG00000026103	10	90700414	90825542	439	60	17376	-1.3933	0.32135	-1.7764e-15	-1.3933
_SET2_	ENSG00000155254	10	99422930	99527907	356	39	17376	-0.17547	0.057565	-1.8874e-15	-0.17547
_SET2_	ENSG00000148841	10	106021894	106148162	255	33	17376	-1.1938	0.32435	-1.7764e-15	-1.1938
_SET2_	ENSG00000148700	10	111706126	111945323	468	36	17376	4.4704	1.0892e-09	-1.7764e-15	4.4704
_SET2_	ENSG00000198873	10	120917101	121265131	1251	104	17376	-0.39888	0.048068	-1.8874e-15	-0.39888
_SET2_	ENSG00000166033	10	124171041	124324424	591	55	17376	-0.26068	0.053026	-1.8874e-15	-0.26068
_SET2_	ENSG00000170955	11	6290176	6391877	299	64	17376	-0.019855	0.043903	-1.8874e-15	-0.019855
_SET2_	ENSG00000184014	11	9110372	9336937	620	32	17376	1.2731	0.00075629	-1.7764e-15	1.2731
_SET2_	ENSG00000050165	11	11934653	12081316	473	74	17376	1.0118	0.0026953	-1.7764e-15	1.0118
_SET2_	ENSG00000197702	11	12348732	12602348	883	117	17376	0.23268	0.01575	-1.8874e-15	0.23268
_SET2_	ENSG00000187079	11	12645969	13016298	762	71	17376	1.6238	0.00013212	-1.7764e-15	1.6238
_SET2_	ENSG00000176697	11	27626440	27793605	377	47	17376	4.2446	8.6031e-10	-1.7764e-15	4.2446
_SET2_	ENSG00000026508	11	35110417	35303949	677	78	17376	-1.8256	0.47346	-1.7764e-15	-1.8256
_SET2_	ENSG00000149503	11	61841445	61970635	497	37	17376	-3.9149	0.97797	-1.7764e-15	-3.9149
_SET2_	ENSG00000172638	11	65583912	65691063	239	28	17376	3.2555	2.974e-07	-1.7764e-15	3.2555
_SET2_	ENSG00000175592	11	65609520	65718044	214	27	17376	2.738	3.9969e-06	-1.7764e-15	2.738
_SET2_	ENSG00000084207	11	67301066	67404131	304	21	17376	0.059448	0.031499	-1.8874e-15	0.059448
_SET2_	ENSG00000073921	11	85618727	85830924	664	36	17376	0.38311	0.010801	-1.8874e-15	0.38311
_SET2_	ENSG00000109861	11	87976760	88120955	495	56	17376	-2.5944	0.76769	-1.7764e-15	-2.5944
_SET2_	ENSG00000087053	11	95516046	95708479	655	39	17376	3.2706	1.2591e-07	-1.7764e-15	3.2706
_SET2_	ENSG00000184384	11	95659762	96126344	1587	184	17376	1.7167	8.3128e-05	-1.7764e-15	1.7167
_SET2_	ENSG00000149231	11	96035933	96173087	398	45	17376	0.15938	0.027843	-1.8874e-15	0.15938
_SET2_	ENSG00000137752	11	104846170	105022158	588	29	17376	-1.0767	0.2138	-1.7764e-15	-1.0767
_SET2_	ENSG00000149311	11	108043211	108289829	483	24	17376	-1.5558	0.37836	-1.7764e-15	-1.5558
_SET2_	ENSG00000178202	11	108292832	108419159	270	26	17376	0.1639	0.026011	-1.8874e-15	0.1639
_SET2_	ENSG00000149289	11	109914087	110092566	504	36	17376	-0.40957	0.066502	-1.8874e-15	-0.40957
_SET2_	ENSG00000204381	11	111361005	111482264	229	20	17376	2.0798	0.00010093	-1.7764e-15	2.0798
_SET2_	ENSG00000166741	11	114078509	114234007	430	70	17376	2.2078	2.9958e-05	-1.7764e-15	2.2078
_SET2_	ENSG00000076706	11	119129241	119242231	171	28	17376	0.5927	0.0075582	-1.8874e-15	0.5927
_SET2_	ENSG00000154127	11	122476383	122735181	835	103	17376	0.7469	0.0037101	-1.8874e-15	0.7469
_SET2_	ENSG00000166250	11	122893035	123115989	884	81	17376	-1.8203	0.44826	-1.7764e-15	-1.8203
_SET2_	ENSG00000134954	11	128278656	128507453	618	92	17376	2.0189	5.9095e-05	-1.7764e-15	2.0189
_SET2_	ENSG00000151702	11	128506430	128733162	706	92	17376	2.44	7.8351e-06	-1.7764e-15	2.44
_SET2_	ENSG00000111186	12	1589057	1806409	859	154	17376	0.98869	0.0031611	-1.8874e-15	0.98869
_SET2_	ENSG00000182326	12	7046351	7228336	242	25	17376	-0.1838	0.10572	-1.8874e-15	-0.1838
_SET2_	ENSG00000172572	12	20472179	20887315	1391	128	17376	3.367	1.5143e-08	-1.7764e-15	3.367
_SET2_	ENSG00000111716	12	21738276	21960791	316	26	17376	-0.37955	0.097445	-1.8874e-15	-0.37955
_SET2_	ENSG00000060982	12	24914295	25152393	1022	90	17376	-1.8193	0.40149	-1.7764e-15	-1.8193
_SET2_	ENSG00000029153	12	27435787	27626241	631	58	17376	-1.122	0.24466	-1.7764e-15	-1.122
_SET2_	ENSG00000167779	12	53441220	53546129	268	28	17376	1.7975	0.0004446	-1.7764e-15	1.7975
_SET2_	ENSG00000118596	12	59939848	60226395	845	43	17376	-0.75986	0.1161	-1.8874e-15	-0.75986
_SET2_	ENSG00000174099	12	65622423	65932024	558	38	17376	5.4377	1.0611e-13	-1.7764e-15	5.4377
_SET2_	ENSG00000149948	12	66167911	66410075	488	49	17376	2.3518	2.8173e-05	-1.7764e-15	2.3518
_SET2_	ENSG00000139278	12	75824460	75947633	328	20	17376	-1.2735	0.29333	-1.7764e-15	-1.2735
_SET2_	ENSG00000187109	12	76388670	76528813	270	45	17376	-1.7054	0.45798	-1.7764e-15	-1.7054
_SET2_	ENSG00000175183	12	77202495	77322840	390	36	17376	-0.35631	0.080414	-1.8874e-15	-0.35631
_SET2_	ENSG00000067798	12	78174685	78656790	1675	122	17376	6.2646	3.5789e-18	-1.7764e-15	6.2646
_SET2_	ENSG00000111145	12	96538160	96713613	520	62	17376	1.1405	0.0023135	-1.7764e-15	1.1405
_SET2_	ENSG00000166130	12	98957183	99088891	340	39	17376	-0.72947	0.1706	-1.8874e-15	-0.72947
_SET2_	ENSG00000136051	12	105451102	105612912	481	32	17376	0.45239	0.010758	-1.8874e-15	0.45239
_SET2_	ENSG00000110880	12	108988885	109175372	486	52	17376	5.8684	9.8808e-15	-1.7764e-15	5.8684
_SET2_	ENSG00000111252	12	111793752	111939427	156	17	17376	5.6443	2.2504e-13	-1.7764e-15	5.6443
_SET2_	ENSG00000111450	12	131224145	131373811	677	36	17376	-2.8508	0.81324	-1.7764e-15	-2.8508
_SET2_	ENSG00000151835	13	23852965	24057841	930	85	17376	0.43087	0.0064109	-1.8874e-15	0.43087
_SET2_	ENSG00000102781	13	30726767	30931621	649	67	17376	-0.83206	0.15135	-1.8874e-15	-0.83206
_SET2_	ENSG00000120693	13	37368968	37544902	339	50	17376	1.5816	0.00047838	-1.7764e-15	1.5816
_SET2_	ENSG00000183722	13	39867029	40227665	1235	107	17376	-0.40991	0.044019	-1.8874e-15	-0.40991
_SET2_	ENSG00000178695	13	77404312	77510540	338	53	17376	0.45208	0.015928	-1.8874e-15	0.45208
_SET2_	ENSG00000136158	13	80860111	80965086	241	44	17376	0.98184	0.00354	-1.8874e-15	0.98184
_SET2_	ENSG00000125257	13	95622083	96003687	1714	141	17376	-2.3458	0.50283	-1.7764e-15	-2.3458
_SET2_	ENSG00000134874	13	96180457	96346957	303	41	17376	-2.0136	0.59177	-1.7764e-15	-2.0136
_SET2_	ENSG00000065150	13	98555912	98726551	342	50	17376	-0.90858	0.20895	-1.8874e-15	-0.90858
_SET2_	ENSG00000043355	13	100584026	100689018	286	45	17376	3.7948	1.0389e-08	-1.7764e-15	3.7948
_SET2_	ENSG00000187498	13	110751318	111009496	1042	133	17376	0.60027	0.0054455	-1.8874e-15	0.60027
_SET2_	ENSG00000134871	13	110908159	111215374	1524	171	17376	2.3969	3.0304e-06	-1.7764e-15	2.3969
_SET2_	ENSG00000165801	14	21488429	21608399	326	75	17376	1.073	0.0023166	-1.7764e-15	1.073
_SET2_	ENSG00000165410	14	35129593	35234029	437	47	17376	-0.066267	0.04082	-1.8874e-15	-0.066267
_SET2_	ENSG00000100504	14	51274609	51461454	651	80	17376	0.12928	0.022845	-1.8874e-15	0.12928
_SET2_	ENSG00000186469	14	52242913	52496060	995	106	17376	-0.73837	0.10183	-1.8874e-15	-0.73837
_SET2_	ENSG00000087303	14	52421521	52585712	698	53	17376	-0.14537	0.043477	-1.8874e-15	-0.14537
_SET2_	ENSG00000072110	14	69290860	69496157	797	77	17376	2.4526	5.6229e-06	-1.7764e-15	2.4526
_SET2_	ENSG00000119681	14	74914873	75129306	534	48	17376	2.3753	8.3451e-06	-1.7764e-15	2.3753
_SET2_	ENSG00000185070	14	85946488	86145034	722	67	17376	2.8649	6.3722e-07	-1.7764e-15	2.8649
_SET2_	ENSG00000131323	14	103193813	103427837	611	47	17376	1.8249	0.00014378	-1.7764e-15	1.8249
_SET2_	ENSG00000185567	14	105353581	105494694	480	37	17376	-1.2058	0.27626	-1.7764e-15	-1.2058
_SET2_	ENSG00000166073	15	40041233	40263093	595	63	17376	1.2867	0.00075519	-1.7764e-15	1.2867
_SET2_	ENSG00000166147	15	48650503	48988046	730	34	17376	5.4524	3.3925e-13	-1.7764e-15	5.4524
_SET2_	ENSG00000182718	15	60589333	60745082	515	41	17376	1.2325	0.00080699	-1.7764e-15	1.2325
_SET2_	ENSG00000140416	15	63284831	63414114	556	44	17376	3.3657	7.9302e-08	-1.7764e-15	3.3657
_SET2_	ENSG00000166128	15	63431668	63609981	472	47	17376	1.402	0.00076915	-1.7764e-15	1.402
_SET2_	ENSG00000166949	15	67306101	67537533	646	77	17376	3.3537	5.9949e-08	-1.7764e-15	3.3537
_SET2_	ENSG00000103647	15	68821308	69070145	733	76	17376	-1.5423	0.35276	-1.7764e-15	-1.5423
_SET2_	ENSG00000166173	15	71073863	71196498	349	22	17376	0.42435	0.014735	-1.8874e-15	0.42435
_SET2_	ENSG00000129038	15	74168330	74294478	397	57	17376	1.2643	0.0010294	-1.7764e-15	1.2643
_SET2_	ENSG00000140545	15	89391916	89506642	406	46	17376	0.14965	0.021928	-1.8874e-15	0.14965
_SET2_	ENSG00000154237	15	101409420	101660317	827	82	17376	0.38951	0.0093452	-1.8874e-15	0.38951
_SET2_	ENSG00000131873	15	101665928	101842137	638	58	17376	4.5316	7.9007e-11	-1.7764e-15	4.5316
_SET2_	ENSG00000167191	16	19818616	19947489	325	33	17376	0.13835	0.032332	-1.8874e-15	0.13835
_SET2_	ENSG00000166851	16	23638977	23751688	341	39	17376	-1.1449	0.33833	-1.7764e-15	-1.1449
_SET2_	ENSG00000140682	16	31432906	31539281	187	20	17376	0.53032	0.010719	-1.8874e-15	0.53032
_SET2_	ENSG00000087245	16	55373612	55590603	897	76	17376	-0.38123	0.048736	-1.8874e-15	-0.38123
_SET2_	ENSG00000140848	16	57076449	57231878	471	85	17376	-1.2847	0.36407	-1.7764e-15	-1.2847
_SET2_	ENSG00000140937	16	64927656	65210015	1136	56	17376	4.4296	1.8828e-11	-1.7764e-15	4.4296
_SET2_	ENSG00000140931	16	66587777	66697795	281	25	17376	0.69127	0.029536	-1.8874e-15	0.69127
_SET2_	ENSG00000183688	17	239769	345730	177	27	17376	-0.48577	0.12082	-1.8874e-15	-0.48577
_SET2_	ENSG00000167695	17	585652	696206	409	49	17376	-0.34908	0.082345	-1.8874e-15	-0.34908
_SET2_	ENSG00000007168	17	2446504	2638909	533	44	17376	0.60389	0.0078426	-1.8874e-15	0.60389
_SET2_	ENSG00000132388	17	4122554	4319923	428	34	17376	-1.1698	0.25291	-1.7764e-15	-1.1698
_SET2_	ENSG00000142507	17	4649439	4751790	290	54	17376	0.2713	0.019752	-1.8874e-15	0.2713
_SET2_	ENSG00000108559	17	5214258	5373480	638	34	17376	0.46263	0.0089541	-1.8874e-15	0.46263
_SET2_	ENSG00000005100	17	5294232	5422380	568	32	17376	0.43292	0.010487	-1.8874e-15	0.43292
_SET2_	ENSG00000258315	17	6867814	6970844	314	40	17376	0.20873	0.024009	-1.8874e-15	0.20873
_SET2_	ENSG00000170291	17	7104735	7213259	192	25	17376	3.9345	4.8644e-09	-1.7764e-15	3.9345
_SET2_	ENSG00000161960	17	7426024	7532323	292	33	17376	3.864	7.868e-09	-1.7764e-15	3.864
_SET2_	ENSG00000141499	17	7539389	7656820	363	46	17376	0.817	0.005738	-1.8874e-15	0.817
_SET2_	ENSG00000178921	17	8100936	8223809	397	40	17376	1.3111	0.001346	-1.7764e-15	1.3111
_SET2_	ENSG00000166579	17	8266449	8443729	358	36	17376	1.1965	0.0009936	-1.7764e-15	1.1965
_SET2_	ENSG00000109099	17	15083095	15218643	366	46	17376	-1.2883	0.29149	-1.7764e-15	-1.2883
_SET2_	ENSG00000170425	17	15798231	15929060	331	32	17376	1.8388	0.00017119	-1.7764e-15	1.8388
_SET2_	ENSG00000166582	17	16195848	16306970	274	28	17376	0.73304	0.0066074	-1.8874e-15	0.73304
_SET2_	ENSG00000133030	17	16895859	17170993	732	43	17376	-0.21707	0.049995	-1.8874e-15	-0.21707
_SET2_	ENSG00000141034	17	17892606	18021718	238	15	17376	2.088	8.3188e-05	-1.7764e-15	2.088
_SET2_	ENSG00000091542	17	18036392	18163268	281	20	17376	3.2263	3.0071e-07	-1.7764e-15	3.2263
_SET2_	ENSG00000109113	17	26991299	27095447	136	21	17376	2.835	6.4551e-06	-1.7764e-15	2.835
_SET2_	ENSG00000177469	17	40504470	40625535	331	35	17376	2.4666	1.0974e-05	-1.7764e-15	2.4666
_SET2_	ENSG00000180340	17	42584925	42686907	296	36	17376	2.0514	5.5152e-05	-1.7764e-15	2.0514
_SET2_	ENSG00000186185	17	42952077	43075082	408	49	17376	1.38	0.00079873	-1.7764e-15	1.38
_SET2_	ENSG00000004897	17	45145069	45316788	433	48	17376	2.136	4.0619e-05	-1.7764e-15	2.136
_SET2_	ENSG00000108424	17	45676842	45812871	249	28	17376	4.2332	1.0429e-09	-1.7764e-15	4.2332
_SET2_	ENSG00000008294	17	48989535	49248226	549	43	17376	-0.2311	0.048845	-1.8874e-15	-0.2311
_SET2_	ENSG00000011028	17	60654762	60820958	288	39	17376	3.1077	4.7938e-07	-1.7764e-15	3.1077
_SET2_	ENSG00000154229	17	64248754	64856861	2250	176	17376	-0.19848	0.010217	-1.8874e-15	-0.19848
_SET2_	ENSG00000182534	17	74618633	74757098	384	32	17376	-0.3631	0.069938	-1.8874e-15	-0.3631
_SET2_	ENSG00000089685	17	76160267	76271717	522	60	17376	-2.266	0.65758	-1.7764e-15	-2.266
_SET2_	ENSG00000184557	17	76302864	76406158	362	51	17376	1.9444	9.0817e-05	-1.7764e-15	1.9444
_SET2_	ENSG00000035862	17	76799059	76971469	562	51	17376	0.19402	0.020281	-1.8874e-15	0.19402
_SET2_	ENSG00000184009	17	79426997	79540873	488	53	17376	1.1993	0.0011895	-1.7764e-15	1.1993
_SET2_	ENSG00000176890	18	607604	723578	449	42	17376	-2.4687	0.70714	-1.7764e-15	-2.4687
_SET2_	ENSG00000080986	18	2521510	2666634	584	47	17376	-0.30337	0.051976	-1.8874e-15	-0.30337
_SET2_	ENSG00000132205	18	2797028	2965991	458	86	17376	1.7891	0.00016253	-1.7764e-15	1.7891
_SET2_	ENSG00000173482	18	7516780	8456859	3011	222	17376	-0.94236	0.032274	-1.8874e-15	-0.94236
_SET2_	ENSG00000168502	18	8655659	8882776	818	107	17376	1.2256	0.00075135	-1.7764e-15	1.2256
_SET2_	ENSG00000128791	18	9284765	9452418	613	46	17376	-0.0629	0.031695	-1.8874e-15	-0.0629
_SET2_	ENSG00000017797	18	9425007	9588114	564	43	17376	0.57553	0.0080721	-1.8874e-15	0.57553
_SET2_	ENSG00000154845	18	9496789	9665238	632	52	17376	0.71163	0.0054091	-1.8874e-15	0.71163
_SET2_	ENSG00000168461	18	9658162	9912548	1056	149	17376	-1.8066	0.45988	-1.7764e-15	-1.8066
_SET2_	ENSG00000176014	18	12257668	12394319	454	35	17376	-1.4932	0.39505	-1.7764e-15	-1.4932
_SET2_	ENSG00000167088	18	19142228	19260417	160	12	17376	5.8877	2.9532e-14	-1.7764e-15	5.8877
_SET2_	ENSG00000134775	18	33827677	34410018	1539	129	17376	4.7056	1.7508e-12	-1.7764e-15	4.7056
_SET2_	ENSG00000198796	18	56098479	56346189	906	104	17376	-1.5913	0.34569	-1.7764e-15	-1.5913
[truncated: 100,527 more rows]
