# Supplementary material for: Genetic architecture of white matter microstructure captured by unsupervised deep representation learning of fractional anisotropy maps
Source: Nat Commun. 2026 Jun 3;17:7150. doi: 10.1038/s41467-026-73996-z (PMC13396798; doi:10.1038/s41467-026-73996-z)
Supplement: Supplementary file 6 — Source Data [file 41467_2026_73996_MOESM6_ESM.zip › Source Data/Source Data Figure 4/Fig.4b.csv]

ID	Name	Source	p-value	q-value Bonferroni	q-value FDR B&H	q-value FDR B&Y	Hit Count in Query List	Hit Count in Genome	Hit in Query List
EFO_0004464	brainÊmeasurement	GWAS	4.66E-120	4.72E-116	4.72E-116	4.62E-115	357	1677	GDF5,TSPAN18,ABR,MAP2,MAPT,MARK3,CNPY4,MCL1,ACTN4,MEF2C,GATAD2B,MAP3K1,GMNC,VSTM4,PLEKHG1,MFAP2,ARID1B,MGMT,JAG1,MICAL3,SEMA6A,SUPT3H,KIF6,ANGPT1,ANGPT2,ANK3,SLC27A6,PIK3R3,RDH14,APC,DENND1A,PIAS1,MSX2,SHF,CEP112,RSPO2,RASL11B,TMEM108,RERE,ATOX1,SLC41A1,SH3RF3,PRR23A,XKR9,CRADD,ADAM15,FGFRL1,SLC25A26,BICD1,NRP1,NEDD4,SOCS2,BMP4,BMP6,ALDH1A2,ZFP36L1,NFIX,EIF2B2,MTMR3,P4HA2,SLC25A20,TMPRSS6,ROR1,CA…
EFO_0010736	corticalÊsurfaceÊareaÊmeasurement	GWAS	4.20E-112	4.25E-108	2.13E-108	2.08E-107	309	1345	GDF5,ABR,MAP2,MAPT,ACTN4,MEF2C,GATAD2B,MAP3K1,GMNC,VSTM4,PLEKHG1,MFAP2,ARID1B,JAG1,MLH1,SEMA6A,MOV10,AMHR2,SUPT3H,KIF6,ANGPT1,ANK3,SLC27A6,RDH14,APC,DENND1A,MSRA,MSX2,ARHGAP1,ARL3,CEP112,RSPO2,RASL11B,TNKS,RERE,ATOX1,ARHGAP27,SLC41A1,SH3RF3,PRR23A,XKR9,ADAM15,FGFRL1,SLC25A26,NRP1,BMP6,ALDH1A2,NFIX,NSF,ROR1,INA,PAFAH1B1,DGKI,PAPPA,PAWR,PAX3,PCCA,CDH11,PCMT1,TRMT61A,SCFD2,CDKN2C,MAGI1,PRTG,PDE8A,MF…
EFO_0004840	corticalÊthickness	GWAS	4.07E-95	4.12E-91	1.37E-91	1.35E-90	260	1113	MAPT,MARK3,AS3MT,ACTN4,MEF2C,GATAD2B,MAP3K1,GMNC,VSTM4,PLEKHG1,ARID1B,JAG1,MICAL3,DIP2B,SUPT3H,KIF6,ANGPT1,GALR3,SLC27A6,RDH14,DENND1A,MSRA,TNFSF11,SHF,CEP112,RSPO2,RASL11B,TMEM108,RERE,SH3RF3,PRR23A,FGFRL1,SLC25A26,NRP1,BMP4,BMP6,DUOX1,ALDH1A2,NFIX,MTMR3,P4HA2,NSF,ROR1,CAPZA1,RUNX2,FURIN,PROX2,PAFAH1B1,DGKI,PCCA,CDH11,MAGI1,PRTG,PDE8A,ENPP2,VIT,PGM1,SLIT2,DMRT3,PI4KA,FBXO42,PKD1,PKHD1,PLEC,PLXNA…
EFO_0004346	neuroimagingÊmeasurement	GWAS	3.46E-92	3.50E-88	8.75E-89	8.57E-88	251	1069	CLEC18A,MAP2,MAPT,MARK3,ACTN4,GATAD2B,MAP3K1,GMNC,PLEKHG1,JAG1,AHCY,MPP2,DIP2B,SUPT3H,KIF6,ANGPT1,ANK3,SLC27A6,SNX24,RDH14,APC,DENND1A,MSX2,HSPE1-MOB4,CEP112,RSPO2,RASL11B,RERE,ARHGAP27,SLC41A1,SH3RF3,PRR23A,CRADD,NAGLU,FGFRL1,SLC25A26,BICD1,NRP1,SOCS2,BMP6,ALDH1A2,NEUROD2,NFIX,ROR1,RUNX2,CREB3L4,DNAJA3,FURIN,DGKI,PAPPA,PAX3,CDC42,PCCA,CDH11,SCFD2,MAGI1,PRTG,PDE8A,ENPP2,PGM1,EFTUD2,ARHGAP22,SLIT2…
EFO_0004346,ÊEFO_0004464	brainÊmeasurement,ÊneuroimagingÊmeasurement	GWAS	2.82E-86	2.85E-82	5.70E-83	5.58E-82	175	550	GDF5,MAP2,MARK3,ACTN4,GATAD2B,MAP3K1,GMNC,JAG1,MIB1,MPL,MPP2,DIP2B,KIF6,ANGPT1,ANK3,SLC27A6,SNX24,RDH14,MSRA,CEP112,RSPO2,RASL11B,SLC41A1,SH3RF3,PRR23A,SLC25A26,NRP1,ALDH1A2,NFIX,P4HA2,ROR1,NUP43,RUNX2,LATS1,DGKI,PAPPA,MAGI1,PRTG,ENPP2,PGF,PGM1,SLIT2,AP2S1,ABCG2,PLEC,COL5A2,COL11A1,COPB1,GAL3ST1,FAT3,PKDCC,PM20D1,C17orf58,KANSL1,SH3PXD2A,RALGPS1,VCAN,ERC2,FAM53B,PRKCZ,EMC2,HDAC9,ST7L,PTCH1,CHMP7,…
EFO_0005210	brainÊconnectivityÊmeasurement	GWAS	4.00E-80	4.05E-76	6.74E-77	6.61E-76	145	400	GDF5,MAP2,MAPT,GMNC,VSTM4,PLEKHG1,MOV10,SUPT3H,KIF6,ANGPT1,RDH14,HSPE1-MOB4,RASL11B,ATF1,RERE,SH3RF3,ADAM15,SLC25A26,NRP1,NEDD4,ALDH1A2,EIF2B2,P4HA2,NSF,TNFRSF11B,CDC27,PCCA,MAGI1,MFHAS1,ENPP2,CHN2,PGF,SLIT2,DMRT3,SSH1,PLEC,PLXNA2,MOB4,COL5A2,STRN3,NPEPPS,FAT3,POLR2F,PKDCC,C17orf58,KANSL1,PTCD1,VCAN,MACROD2,FAM53B,CNNM2,ZBTB20,CYP26A1,QRICH1,FNBP1L,PTCH1,CHMP7,NUAK1,RAD51B,DPP4,DPYSL2,SH2B3,NDUFA…
EFO_0005674	whiteÊmatterÊmicrostructureÊmeasurement	GWAS	6.19E-51	6.27E-47	8.95E-48	8.77E-47	113	390	MAPT,MC1R,ACTN4,GMNC,SCAND3,PLEKHG1,JAG1,DIP2B,SUPT3H,ERI1,CDK10,TNKS,ARHGAP27,ALDH1A2,NMT1,NSF,RUNX2,CHMP1A,EFTUD2,SPATA33,SPATA2L,PLEC,PICK1,COL5A2,STRN3,GAL3ST1,SMARCAL1,POLR2F,GTPBP1,C17orf58,KANSL1,SH3PXD2A,VCAN,SETBP1,BNC2,DEF8,DAG1,PTCH1,PTHLH,PLEKHM1,NUAK1,TMCC2,SH2B3,ECE1,TRIM27,LPAR1,SEMA3D,EGFR,ABI2,CARF,ROBO2,CATSPERB,UQCC1,C1orf210,ANKRD13B,DCAKD,RPL37A,CTTNBP2,DRAM1,MECOM,CPED1,NSRP…
EFO_0006930	brainÊvolumeÊmeasurement	GWAS	6.27E-45	6.34E-41	7.93E-42	7.77E-41	132	595	GDF5,MAPT,GMNC,PLEKHG1,NUFIP2,MOV10,MPP2,ZSWIM6,SLC41A1,BMP4,BMP6,ALDH1A2,ZFP36L1,NFIX,P4HA2,NSF,CAPZA1,NUP43,RUNX2,LATS1,INA,PAPPA,PAX3,CDKN2C,PRTG,ENPP2,WNT4,VIT,PGF,NUP37,PKHD1,ABCG2,PLCL1,PLXNA2,PICK1,COL5A2,GAL3ST1,FAT3,POLR2F,PM20D1,KANSL1,SH3PXD2A,VCAN,MACROD2,AUTS2,FAM53B,PRKCZ,EMC2,HDAC9,KCTD9,GON4L,PGPEP1,PTHLH,PLEKHM1,PTPRJ,NUAK1,DPP4,NDUFAF2,RFX4,LPAR1,RIC8B,EGFR,FBXO31,CATSPERB,C1orf…
EFO_0004346,ÊEFO_0006930	neuroimagingÊmeasurement,ÊbrainÊvolumeÊmeasurement	GWAS	4.52E-43	4.57E-39	5.08E-40	4.98E-39	89	286	GDF5,ACTN4,ESCO1,GATAD2B,MAP3K1,GMNC,JAG1,MPP2,PIK3R3,RSPO2,ATF1,SLC41A1,CRADD,BICD1,SOCS2,ALDH1A2,RUNX2,LATS1,PAPPA,PDE8A,ABCG2,PLEC,STRN3,GAL3ST1,FAT3,PM20D1,FAM171B,C17orf58,KANSL1,VCAN,MACROD2,ERC2,FAM53B,EMC2,PTCH1,NUAK1,TMCC2,DPP4,DPYSL2,RFX4,LPAR1,RIT2,CCDC88C,ACTR1A,PBRM1,EGFR,CATSPERB,EML1,CALCRL,EPHA3,CCDC91,RIN3,CTTNBP2,CENPW,DRAM1,CPED1,SEMA3A,ZIC4,BPTF,ASCC2,SHBG,NFAT5,TNIK,SLC39A8,S…
EFO_0004980	appendicularÊleanÊmass	GWAS	1.72E-40	1.74E-36	1.74E-37	1.71E-36	225	1607	GDF5,ABR,MAPT,LYPLAL1,MARK3,ACO2,CYP20A1,ADCY9,MFAP2,MGMT,JAG1,ALPK3,PLA2G6,STK24,SUPT3H,RNF169,ANK3,SLC27A6,UVSSA,CALCOCO1,APC,MSH2,ERI1,PDLIM4,MSRA,HSD17B6,RERE,MYO1C,CRADD,PABPC4,NASP,FGFRL1,DCST2,DCAF5,GOLGA6L4,BDNF,NEDD4,BLMH,SOCS2,BMP6,LDB1,ZFP36L2,EME2,SPSB3,P4HA2,RUNX2,SIX6,ZNF800,FURIN,PAPPA,CACNA2D2,MFHAS1,ENPP2,WNT4,TRIP11,PKD1,PKLR,BAMBI,PLCL1,PLEC,SNX11,GMPPB,COL5A2,RBM39,IER2,PPP2R2…
EFO_0021796	sexualÊdimorphismÊmeasurement	GWAS	3.29E-38	3.32E-34	3.02E-35	2.96E-34	175	1106	GDF5,ASIC1,MCL1,ADCY9,SCAND3,EHBP1L1,SNX32,ATXN3,AHCY,ALPK3,MPP2,DIP2B,UVSSA,APC,APOA1,APOA4,APOC3,APOH,TNKS,ATF1,MUC1,CRADD,PABPC4,GOLGA6L4,BDNF,RPL10A,BLMH,SOCS2,BMP6,ALDH1A2,BTN1A1,CPNE1,BSN,P4HA2,NFS1,PAFAH1B2,PAPPA,CACNA2D2,ABT1,TRIP11,CAMKV,PKD1,OCIAD2,BMP8A,PLEC,PGP,AKAP7,NPEPPS,GOSR1,PTPN23,CPD,RBM39,C17orf58,CSF2,SCUBE3,OTUD4,ERC2,FAM53B,CROCC,ABHD15,TRPC4AP,WBP1L,PGPEP1,C20orf173,QRICH1…
EFO_0004346,ÊEFO_0010736	corticalÊsurfaceÊareaÊmeasurement,ÊneuroimagingÊmeasurement	GWAS	1.16E-35	1.17E-31	9.78E-33	9.59E-32	72	227	GMNC,DENND1A,MSRA,CEP112,RASL11B,SH3RF3,SLC25A26,NRP1,NFIX,SLC25A20,ROR1,DGKI,SCFD2,MAGI1,PRTG,ENPP2,PGM1,COL5A2,STRN3,FAT3,PKDCC,C17orf58,VCAN,HDAC9,ST7L,PTCH1,NUAK1,NDUFAF2,RFX4,MCTP1,FARP1,EML1,EPHA3,THSD4,EFCAB5,CTTNBP2,RREB1,WARS2,ZIC4,DACT1,TUBB3,ZNF652,CDC42EP3,SPTBN1,SKIDA1,SLC12A8,LRCH1,BBS9,SLC39A8,ENO4,STRN,TNRC6A,ADAMTS18,SYT1,SMG6,NR2F1,ITIH5,HHIP,DDAH1,CORO1C,AGBL5,VRK2,WNT2B,KIAA17…
EFO_0007788	BMI-adjustedÊwaist-hipÊratio	GWAS	1.31E-34	1.32E-30	1.02E-31	9.96E-31	229	1800	GDF5,ABR,MAPT,LYPLAL1,SCYL1,MAP3K1,MFAP2,EHBP1L1,SNX32,ALPK3,SFXN2,TP53I13,ALDH2,STX7,SLC27A6,SPCS1,VASN,UVSSA,CNTNAP1,ERI1,MSRA,RHOA,HSD17B6,TNKS,ARHGAP27,MUC1,MTMR9,MYL4,XKR9,CRADD,NAGLU,DCST2,NRP1,BNIP3L,ZFP36L1,ZFP36L2,NFIX,BSN,CABP7,TLR9,DNAJA3,MFHAS1,PACSIN3,DPM3,ABT1,WNT4,PFKFB4,PKD1,PLCG1,PLEC,RAB26,COL11A1,POC1A,COPB1,CPD,CRHR1,DNAH1,P4HTM,KANSL1,PRIM1,SETBP1,SCUBE3,OTUD4,PRKAR2A,CROCC,I…
EFO_0008039	BMI-adjustedÊhipÊcircumference	GWAS	8.33E-30	8.43E-26	6.02E-27	5.90E-26	225	1888	GDF5,MAPT,LYPLAL1,ACP2,SCYL1,MAP3K1,SCAND3,MFAP2,ATXN3,AHCY,ALPK3,SFXN2,BCAR3,MOV10,SUPT3H,VASN,RDH14,ARL3,RSPO2,MUC1,XKR9,CRADD,ADAM15,DCST2,GOLGA6L4,NEDD4,SOCS2,BMP6,NFIX,BTN1A1,CPNE1,NMT1,NFS1,CERS5,DNAJA3,PAPPA,CDC27,CDC42,CDKN2C,PDE8A,MFHAS1,WNT4,TRIP11,SPATA33,DBNDD1,CAMKV,PLEC,PGP,RAB26,AKAP7,COL11A1,COPB1,FAM53A,NPEPPS,GOSR1,CPD,GTPBP1,SETBP1,SCUBE3,LHFPL5,AUTS2,OTUD4,ERC2,DHX34,CORO7-PAM…
EFO_0004346,ÊEFO_0004840	corticalÊthickness,ÊneuroimagingÊmeasurement	GWAS	4.95E-26	5.01E-22	3.34E-23	3.27E-22	43	110	CNPY4,GMNC,CDK10,MSRA,NFIX,NSF,RUNX2,CREB3L4,COL5A2,VCAN,FAM53B,HDAC9,PTCH1,NDUFAF2,LPAR1,UQCC1,EML1,EPHA3,CCDC91,CENPW,RREB1,FANCC,SEMA3A,ZIC4,DACT1,C14orf39,THADA,SND1,NT5C2,SLC39A8,ENO4,STRN,SYT1,GNA12,SMG6,NR2F1,CORO6,C16orf95,AMZ1,KCNK2,ZNF438,MSRB3,SLC4A10
EFO_0005763	pulseÊpressureÊmeasurement	GWAS	9.26E-26	9.37E-22	5.85E-23	5.74E-22	175	1392	LYPLAL1,MARK3,CYP20A1,MCL1,ACTN4,PLEKHG1,ARID1B,JAG1,DIP2B,VASN,MSRA,ARL3,SKAP1,MYL4,MYO1C,CRADD,SLC25A26,BMP6,LDB1,NMT1,P4HA2,FMNL3,FURIN,PAWR,CDK11B,LRRFIP2,CHMP1A,CDKN2C,PDE8A,MFHAS1,ENPP2,LPXN,PKD1,SNX11,COL11A1,FAT3,GOSR2,ULK3,KANSL1,FAM171A2,LRIG1,TTLL6,CSNK1G3,PRKAG1,FAM53B,CTNND1,DHX34,CORO7-PAM16,HDAC9,BNC2,CNNM2,CYP17A1,WBP1L,PSMB7,CKAP5,NEK9,PTHLH,DHX8,AREL1,CEP120,MRC2,SLX4IP,PINX1,CO…
EFO_0003923	boneÊdensity	GWAS	1.10E-22	1.11E-18	6.55E-20	6.42E-19	76	388	MAPT,MEF2C,ADCY9,JAG1,SUPT3H,SLC27A6,ARHGAP1,TNFSF11,CEP112,TNKS,RERE,FGFRL1,BMP4,EIF2B2,RUNX2,TNFRSF11B,CCDC34,CDC42,PACSIN3,WNT4,PGF,PLCL1,ING3,PKDCC,CSNK1G3,EPDR1,ESPL1,CKAP5,PTHLH,CEP120,DHH,DLX5,DYNC1I1,HDAC5,LSM12,SEMA3D,ZNF408,RIN3,EYA4,CTTNBP2,LIN7C,LGR4,RREB1,F2,CPED1,NME8,FBN2,WNT16,FAM3C,SLC30A10,SFRP4,C14orf39,COLEC10,RHEBL1,PDE7B,SP7,SP1,SPTBN1,SRP19,ADAMTS18,SMG6,ANKS1A,TCF7L2,DOCK9…
EFO_0005208	glomerularÊfiltrationÊrate	GWAS	6.21E-22	6.28E-18	3.49E-19	3.42E-18	195	1762	MARK3,ACTN4,ADSL,MGMT,PLA2G6,BCAR3,SUPT3H,ANGPT2,PIK3R3,CALCOCO1,NOB1,RDH14,ERI1,CDK10,PDLIM4,MSRA,SHF,DUOXA1,HSD17B6,TNKS,ATF1,RERE,ATOX1,MTX1,MUC1,SLC25A45,GBF1,NASP,FGFRL1,SLC25A26,SOCS2,BMP4,BMP6,DUOX1,ZFP36L1,NFE2L1,CYP26C1,MTMR3,BSN,DENND5B,P4HA2,INA,TRMT61A,CHMP1A,CACNA2D2,MFHAS1,CALHM1,SPATA33,PKD1,PKHD1,ABCG2,PLEC,MED23,PLXNB1,EXOC6,COL11A1,GAL3ST1,ZDHHC5,PKDCC,MED1,GOSR2,ULK3,LRIG1,RALG…
EFO_0004312	vitalÊcapacity	GWAS	6.73E-22	6.81E-18	3.58E-19	3.51E-18	153	1236	GDF5,MAP2,MAPT,MCL1,MAP3K1,MFAP2,ATXN3,MICAL3,ALDH2,MOV10,DIP2B,SUPT3H,SNX24,MYH7B,NOB1,RDH14,APOH,CDK10,RHOC,SKAP1,MUC1,XKR9,MYO1C,CRADD,BDNF,SOCS2,BMP6,MTMR3,RUNX2,CACNA2D2,ENPP2,ABT1,WNT4,TRIP11,PLCL1,COG4,AKAP7,STRN3,PKDCC,MED1,CSF2,KANSL1,AUTS2,OTUD4,ERC2,PRKG1,PPP6R2,HDAC9,BNC2,AHI1,PTCH1,PTHLH,PLEKHM1,CEP120,MRC2,SLX4IP,DNASE1,DYNC1I1,RARG,SEMA3D,VRTN,UQCC1,EPB41L2,EPHA3,PLCE1,CCDC91,SLC17…
EFO_0004509	hemoglobinÊmeasurement	GWAS	1.14E-21	1.15E-17	5.76E-19	5.64E-18	175	1515	MAPT,CYP20A1,MC1R,BCL11A,TRRAP,MEF2C,SCAND3,ARID1B,PLA2G6,ALAS1,APEH,MAPKAPK5,PIAS1,CDK10,ARHGAP27,MTX1,NASP,SLC25A26,BDNF,ALDH1A2,ZFP36L1,ZFP36L2,NFE2L1,NFIX,BTN1A1,MTMR3,BSN,CALD1,NSF,TMPRSS6,PRDX1,CDC27,TRMT61A,CHMP1A,SLC10A4,GLYCTK,ABT1,UBE4A,SPATA33,ZFYVE21,PKLR,PKHD1,PLCG1,PKDCC,GOSR2,DNAH1,KANSL1,CNNM2,BCAS3,WBP1L,CYP26A1,DEF8,PSMC3,PTCH1,PLEKHM1,LRRC37A,PTPRJ,SLX4IP,RAD51B,HDAC5,SH2B3,RBB…
EFO_0004337	intelligence	GWAS	3.96E-21	4.01E-17	1.91E-18	1.87E-17	198	1830	MAPT,BCL11A,ADAR,MEF2C,GATAD2B,ARID1B,MGMT,KLHDC8B,SPCS1,ZSWIM6,RHOA,MST1R,SKAP1,ARHGAP27,SH3RF3,MUTYH,GBF1,MYL4,XKR9,DCAF5,NRP1,LDB1,NFIX,BTN1A1,SERPING1,CPNE1,BSN,NMT1,NSF,NTRK3,ROR1,TLR9,ZNF800,CDC42,TRMT61A,CACNA2D2,PPM1M,ABT1,WNT4,CKB,LSMEM2,CAMKV,PITX3,PKHD1,PLCL1,PLXNA2,COL11A1,FSCN3,SMARCAL1,GOSR1,MMACHC,DNAH1,KANSL1,SETBP1,MACROD2,PRKAG1,AUTS2,PRKAR2A,ELOVL3,CTNND1,NKAPL,ZSCAN23,TANC2,DA…
EFO_0006336	diastolicÊbloodÊpressure	GWAS	1.49E-20	1.50E-16	6.83E-18	6.69E-17	184	1668	MAPT,MARK3,CYP20A1,MEF2C,ADCY9,PLEKHG1,MFAP2,SFXN2,MICAL3,ALDH2,MOV10,DIP2B,ANGPT2,ANK3,PIK3R3,APOA1,MAPKAPK5,PIAS1,MSRA,ARL3,TNKS,ATF1,RERE,PABPC4,BDNF,LDB1,ZFP36L1,BTN1A1,NMT1,NSF,CAPZA1,CERS5,CPLX3,CCDC34,FURIN,PROX2,PAFAH1B2,CHMP1A,CACNA2D2,MFHAS1,CALHM1,ENPP2,ABT1,CHD3,TM9SF2,PKHD1,OCIAD2,PLEC,STRN3,ZDHHC5,PKDCC,PPM1A,ULK3,CSF2,CSK,SH3PXD2A,CSNK1G3,SETBP1,AUTS2,ERC2,DHX34,CYB561,TANC2,HDAC9,…
EFO_0008154	hepatocyteÊgrowthÊfactor-likeÊproteinÊmeasurement	GWAS	4.92E-20	4.98E-16	2.17E-17	2.12E-16	23	38	KLHDC8B,APEH,RHOA,MST1,BSN,SLC25A20,CACNA2D2,PFKFB4,POC1A,DNAH1,PRKAR2A,DAG1,CELSR3,RBM6,TRAIP,ZNF589,SEMA3F,NICN1,NCKIPSD,USP19,ARIH2OS,CCDC71,SLC26A6
EFO_0004314	forcedÊexpiratoryÊvolume	GWAS	2.15E-18	2.17E-14	9.06E-16	8.88E-15	107	789	GDF5,MCL1,MAP3K1,MFAP2,ATXN3,MICAL3,SUPT3H,NOB1,RDH14,PIAS1,SKAP1,MUC1,CRADD,SOCS2,BMP6,MFHAS1,ENPP2,ABT1,WNT4,TRIP11,CHRNB2,PLCL1,BMP8A,COG4,PKDCC,CPOX,MED1,CSF2,KANSL1,SH3PXD2A,OTUD4,PRKG1,IL17RD,PPP6R2,HDAC9,BNC2,BCAS3,CKAP5,PTCH1,PTHLH,PLEKHM1,CEP120,SV2A,RAB5B,DNASE1,RAD51B,ZCWPW1,PBRM1,VRTN,CCDC91,THSD4,SLC17A2,RIN3,PRSS16,TRAIP,DLEU1,MECOM,ANAPC10,EFEMP1,ASCC2,HMGN4,SH3GL3,NPC2,STIL,FOXP1,…
EFO_0004533	alkalineÊphosphataseÊmeasurement	GWAS	1.92E-17	1.95E-13	7.79E-15	7.63E-14	124	1015	ACACB,MAPT,CYP20A1,ADSL,MGMT,NUFIP2,PLA2G6,MICAL3,SUPT3H,ERI1,MSRA,TNFSF11,TNKS,DCBLD2,FGFRL1,ALDH1A2,EIF2B4,TONSL,EIF2B2,SERPING1,CALD1,TNFRSF11B,ZNF800,CDC42,NOLC1,MFHAS1,ENPP3,CHD3,WNT4,PGF,SPATA33,PITX3,PKD1,MIEF1,PLCL1,BMP8A,PGP,COG4,SLC4A8,KANSL1,MACROD2,SCUBE3,ELOVL3,CTSB,PPP6R2,CNNM2,ZBTB20,ZCCHC10,WBP1L,SNX17,PGPEP1,FNBP1L,PTCH1,PLEKHM1,PTPRJ,FAM167A,PINX1,DLX5,DR1,RAP1GAP,PPP1R3B,ECE1,D…
EFO_0004530	triglycerideÊmeasurement	GWAS	6.02E-17	6.10E-13	2.34E-14	2.30E-13	196	1970	ACACB,MAP3K1,PLA2G6,ALDH2,MPP2,MPV17,MED30,PTPMT1,NOB1,NIPSNAP1,APOA1,APOA4,APOC3,APOH,MSRA,TNKS,MUC1,MTMR9,GBF1,XKR9,ADAM15,PABPC4,NAGLU,BDNF,NRP1,BLMH,ALDH1A2,NEUROD2,NF2,ZFP36L1,SLC5A6,EIF2B4,CYP26C1,CAD,TMPRSS6,ROR1,DNAJA3,PAFAH1B2,CDH11,NOLC1,CDKN2C,MFHAS1,CHN2,SSH1,DENND6B,PLCG1,SNX11,HEATR5B,EXOC6,POC1A,COPB1,NPEPPS,GTPBP1,PPM1A,C17orf58,DNAH1,PPP2R2A,CSF2,VCAN,SETBP1,PRKAG1,ELOVL3,CTSB,ZS…
EFO_0001645	coronaryÊarteryÊdisease	GWAS	1.75E-16	1.77E-12	6.54E-14	6.41E-13	136	1194	MARK3,CNPY4,AS3MT,MCL1,MAP3K1,PLEKHG1,EHBP1L1,ALDH2,ARHGAP20,STK24,SLC27A6,RDH14,APOA4,APOH,RHOA,TNKS,MUC1,BDNF,NRP1,NEDD4,ALDH1A2,EIF2B2,BSN,P4HA2,RUNX2,FURIN,PAWR,PGF,CKB,PKHD1,ABCG2,PLCL1,PLCG1,EXOC6,DUOX2,GOSR2,PPM1A,PPP2R2A,PRKG1,CORO7-PAM16,HDAC9,IFT140,CNNM2,TRPC4AP,ZBTB20,BCAS3,WBP1L,PGPEP1,QRICH1,NEK9,CEP120,PTPRJ,CORO7,SH2B3,APOA5,CRTAC1,ZC2HC1C,SRFBP1,FARP1,CARF,B4GALNT2,EML1,PLCE1,ANK…
EFO_0008298	thioredoxinÊdomain-containingÊproteinÊ12Êmeasurement	GWAS	1.15E-15	1.17E-11	4.17E-13	4.09E-12	20	39	APEH,MST1,BSN,IQCF1,PFKFB4,ERC2,IP6K1,QRICH1,CELSR3,RBM6,TRAIP,ZNF589,IP6K2,NICN1,RNF123,GPX1,RASSF1,USP4,HYAL1,CDHR4
EFO_0004641	whiteÊmatterÊintegrity	GWAS	1.49E-15	1.51E-11	5.19E-13	5.09E-12	35	130	MAPT,GMNC,SUPT3H,ARHGAP27,ALDH1A2,NMT1,NSF,TNFRSF11B,SCFD2,PICK1,GAL3ST1,SMARCAL1,POLR2F,KANSL1,SH3PXD2A,VCAN,NUAK1,TMCC2,LPAR1,CCDC88C,EGFR,CARF,DCAKD,CTTNBP2,TCF25,WDR12,SLC39A8,FBXL7,ADAMTS18,GNA12,ICA1L,ARL17B,WNT3,C16orf95,NBEAL1
EFO_0010299	corpusÊcallosumÊvolumeÊmeasurement	GWAS	6.35E-15	6.43E-11	2.14E-12	2.10E-11	30	100	GMNC,JAG1,C1QTNF4,MST1R,NRP1,PLEC,GAL3ST1,ZDHHC5,FAM171B,FAM53B,NUAK1,TMX2,EGFR,RBM6,EML1,EPHA3,CTTNBP2,SEMA3A,WNT16,SND1,FOXP1,TNIK,ENO4,STRN,FBXL7,ATP13A2,MTCH2,C16orf95,NAV3,WNK2
EFO_0004518	creatinineÊmeasurement	GWAS	1.56E-14	1.58E-10	5.10E-12	5.00E-11	115	995	ADSL,MGMT,PLA2G6,BCAR3,MYH7B,RDH14,APOC3,PDLIM4,MSRA,RHOA,SHF,DUOXA1,ATOX1,MTX1,MUC1,SLC25A45,NASP,SLC25A26,BMP4,DUOX1,ZFP36L2,NFE2L1,CYP26C1,MTMR3,BSN,DENND5B,P4HA2,SLC28A2,PKHD1,ABCG2,PLEC,MED23,MED1,ULK3,LRIG1,SETBP1,FAM53B,PRKCZ,CTNND1,CTSB,ZCCHC10,BCAS3,WBP1L,SNX17,CYP26A1,PTPRJ,NR1H3,CELSR3,G3BP1,SLC47A1,RPL3L,ASAH2B,RPL13,EYA4,RNLS,DLEU1,EVC,MECOM,AKR1A1,EYA1,RREB1,PPM1J,FDFT1,FNIP1,TRIM46…
EFO_0007660	neuroticismÊmeasurement	GWAS	4.06E-14	4.11E-10	1.28E-11	1.26E-10	107	909	MAPT,ACO2,AS3MT,MEF2C,MGMT,ALAS1,STK24,ERI1,MSRA,TNKS,RERE,ARHGAP27,MTMR9,DCAF5,SERPING1,NSF,ZNF800,PROX2,PAFAH1B1,DGKI,MAGI1,MFHAS1,PACSIN3,LSMEM2,LHX2,PKHD1,ZDHHC5,CRHR1,SYCE1L,KANSL1,MICAL2,CTSB,BNC2,ZSCAN12,CYP17A1,DAG1,PSMC3,QRICH1,PTCH1,PLEKHM1,SOX7,AREL1,PTPRJ,FAM167A,PINX1,DLST,RPS6KL1,PPP1R3B,ECE1,MBNL2,FARP1,AGBL2,EPB41L2,IPO11,CTTNBP2,CENPW,PRSS16,FANCC,FDFT1,UBD,PRSS55,HEXIM1,ARFGAP2,…
EFO_0008399	meanÊfractionalÊanisotropyÊmeasurement	GWAS	8.29E-14	8.38E-10	2.50E-11	2.45E-10	28	95	SCAND3,NMT1,NSF,SCFD2,MFHAS1,PLEC,PICK1,STRN3,GAL3ST1,SMARCAL1,POLR2F,SH3PXD2A,VCAN,NUAK1,GJC1,EGFR,C1orf210,DACT1,BAIAP2L2,FOXP1,HIGD1B,GNA12,TIE1,SLC16A8,WNT3,C16orf95,AMZ1,WNK2
EFO_0007986	reticulocyteÊcount	GWAS	8.39E-14	8.49E-10	2.50E-11	2.45E-10	117	1045	MAPT,BCL11A,MAP3K1,VSTM4,JAG1,PLA2G6,C1QTNF4,STX7,ANGPT1,SCARF1,CRADD,FGFRL1,NRP1,BNIP3L,ZFP36L1,ZFP36L2,MTMR3,BSN,SLC25A20,TMPRSS6,ZNF800,PRDX1,PKD1,PKLR,COPB1,KANSL1,MICAL2,SETBP1,LHFPL5,OTUD4,SLC45A1,BNC2,CNNM2,BCAS3,SNX17,PSMB7,IP6K1,PTPRJ,TMCC2,RAP1GAP,SH2B3,FAM83C,ARPC1B,TMX2,UQCC1,DDX39A,CCDC91,SLC43A2,PAIP2,DLEU1,AKR1A1,EYA1,RREB1,GREB1L,ANAPC10,ATXN2,FDFT1,FDPS,TESK2,ASCC2,HAX1,USP48,SLC…
EFO_0004713	FEV/FECÊratio	GWAS	2.09E-13	2.12E-09	6.05E-11	5.93E-10	130	1228	ABR,MAP2,LYPLAL1,MCL1,MCM7,BCL11A,MAP3K1,ADD3,MFAP2,MICAL3,ARHGAP20,RDH14,SLC26A9,SKAP1,XKR9,PABPC4,NASP,BMP4,MTMR3,SERPING1,C5AR1,CALD1,RUNX2,NEURL1,SCFD2,WNT4,PLCL1,BMP8A,FAM171B,C17orf58,CSF2,SH3PXD2A,SCUBE3,OTUD4,ERC2,HDAC9,BNC2,ZCCHC10,BCAS3,PTCH1,MRC2,RAD51B,RBBP5,SRFBP1,RIT2,CCDC17,THSD4,EFCAB5,CTTNBP2,CENPW,RNLS,DLEU1,MECOM,AKR1A1,EYA1,RREB1,FBN1,ANAPC10,EFEMP1,FDX1,WNT16,ASCC2,SLC30A10,S…
EFO_0004302	anthropometricÊmeasurement	GWAS	2.22E-13	2.25E-09	6.25E-11	6.12E-10	37	168	MGMT,SUPT3H,RHOC,CRADD,SOCS2,BSN,P4HA2,RUNX2,WNT4,TRIP11,COL11A1,FAM53A,PKDCC,BNC2,PTHLH,CEP120,DLX5,DYNC1I1,RAD51B,UQCC1,CCDC91,DLEU1,MECOM,EYA1,EFEMP1,ATXN2,SUFU,CCDC171,SLC39A8,ASTN2,TBX15,SATB2,RSPO3,HINT1,ADAMTSL3,HMGA2,LTBP3
EFO_0022196	bodyÊsurfaceÊarea	GWAS	2.43E-13	2.46E-09	6.65E-11	6.51E-10	83	643	GDF5,MCL1,ADCY9,ADSL,MGMT,ATXN3,PLA2G6,ALDH2,AMHR2,SUPT3H,SKAP1,CRADD,FGFRL1,BDNF,SOCS2,BMP6,MTMR3,P4HA2,PA2G4,PAPPA,ENPP2,WNT4,PKHD1,PLEC,PGP,AKAP7,COPB1,AUTS2,PRKG1,BNC2,PGPEP1,PTCH1,RAD51B,MCPH1,CRTAC1,E4F1,CAMKMT,RPA1,EPB41L2,EYA4,CENPW,DRAM1,DLEU1,RREB1,CPED1,FBN1,FBN2,EFEMP1,RRAS2,CXXC5,C14orf39,HIF1AN,HABP4,POLD3,LHPP,MTMR11,GLIS2,HES7,TNRC6A,ASTN2,GNA12,SATB2,ATP13A2,BTN3A1,TFAP4,HHIP,NUD…
EFO_0010700	reticulocyteÊmeasurement	GWAS	3.23E-13	3.27E-09	8.59E-11	8.42E-10	116	1053	MAPT,ACTN4,BCL11A,MAP3K1,VSTM4,JAG1,C1QTNF4,STX7,ANGPT1,SCARF1,CRADD,FGFRL1,BNIP3L,ZFP36L2,MTMR3,BSN,SLC25A20,TMPRSS6,DNAJA3,ZNF800,PKLR,COPB1,KANSL1,MICAL2,SETBP1,LHFPL5,SLC45A1,CTNND1,CORO7-PAM16,BNC2,CNNM2,ZBTB20,PSEN1,PSMB7,IP6K1,PTHLH,PTPRJ,TMCC2,CORO7,RAD51B,RAP1GAP,SH2B3,FAM83C,ARPC1B,RIT1,RBM6,UQCC1,DDX39A,CCDC91,SLC43A2,RNLS,PAIP2,DLEU1,AKR1A1,EYA1,RREB1,ANAPC10,ATXN2,FDFT1,TESK2,ASCC2,U…
EFO_0006340	meanÊarterialÊpressure	GWAS	3.58E-13	3.62E-09	9.29E-11	9.10E-10	70	499	PLEKHG1,ALDH2,MOV10,PTPMT1,MAPKAPK5,ARL3,ATF1,RERE,MTX1,PABPC4,ZFP36L1,NMT1,CAPZA1,CERS5,CPLX3,FURIN,PROX2,TRMT61A,PKHD1,GOSR2,ULK3,CSK,AUTS2,CYB561,HDAC9,CNNM2,CYP17A1,WBP1L,CYP26A1,PGPEP1,IP6K1,ST7L,PTPRJ,DLST,PLCE1,SEZ6,SLC17A2,MECOM,NAA25,FBN2,ATXN2,SCD,FES,ZNF652,SIPA1,THADA,NT5C2,GDF10,SLC39A8,TNRC6A,SMG6,SZT2,NXN,RSPO3,THBS3,NANOS3,TNS1,PRDM6,EBF2,HOXB7,HOXC4,WNT2B,XKR6,EML6,ITGB5,SLC12A9,…
EFO_0004309	plateletÊcount	GWAS	3.83E-13	3.88E-09	9.69E-11	9.49E-10	163	1686	MAPT,EMILIN3,ACTN4,MEF2C,ADCY9,VSTM4,SNX32,ALDH2,MOV10,MPL,DIP2B,APOA1,APOA4,ZSWIM6,APOC3,APOH,MAPKAPK5,HSD17B6,SKAP1,RERE,MYL4,PPP1R12A,ZSCAN25,DCAF5,BMP6,ZFP36L1,ZFP36L2,NFE2L1,CYP26C1,SERPING1,TMPRSS6,CAPZA1,P2RX1,PRDX1,SCFD2,CACNA2D2,GLYCTK,SPATA33,SSH1,PI4KA,PLEC,ALG12,AKAP7,STRN3,FAT3,MMACHC,DNAH1,KANSL1,FAM171A2,OTUD4,ERC2,PPP6R2,HDAC9,ZBTB20,BCAS3,CYP26A1,PSMB7,DAZAP2,ST7L,PTPRF,PTPRJ,TMC…
EFO_0004527	meanÊcorpuscularÊhemoglobin	GWAS	8.62E-13	8.72E-09	2.13E-10	2.08E-09	153	1564	MARK3,AS3MT,MCL1,BCL11A,ADAR,TRRAP,MEF2C,GATAD2B,EHBP1L1,ALDH2,ANGPT1,MYH7B,PIK3R3,ERI1,THOC5,HSD17B6,ARHGAP27,GBF1,PABPC4,SLC25A26,BMP6,BNIP3L,NEUROD2,LDB1,ZFP36L1,ZFP36L2,NFIX,EIF2B2,MTMR3,BSN,TMPRSS6,ZNF800,AP4M1,CHMP1A,SLC10A4,PGF,COX5A,PVRIG,MIEF1,OCIAD2,PLCL1,PLEC,COL5A2,VPS9D1,KANSL1,LRIG1,SH3PXD2A,PRIM1,AUTS2,PPP6R2,CORO7-PAM16,HDAC9,CNNM2,TRPC4AP,AHI1,ZSCAN12,TBKBP1,WBP1L,DAZAP2,RPP25,OC…
EFO_0000341	chronicÊobstructiveÊpulmonaryÊdisease	GWAS	1.39E-12	1.41E-08	3.35E-10	3.28E-09	85	688	LYPLAL1,MFAP2,ATXN3,MICAL3,ALDH2,MPP2,XKR9,PABPC4,BMP4,BMP6,BTN1A1,MTMR3,CALD1,RUNX2,PROX2,PRDX1,MFHAS1,KANSL1,SH3PXD2A,OTUD4,ERC2,HDAC9,BNC2,ZSCAN12,ZCCHC10,BCAS3,PTCH1,MRC2,RAD51B,RBBP5,PPP1R3B,SRFBP1,ZKSCAN4,CCDC91,THSD4,EFCAB5,RIN3,MECOM,AKR1A1,RPS26,RREB1,NSRP1,TESK2,ASCC2,FAM3C,SLC30A10,SFRP1,UBE2Q1,UBD,PROCR,SH3GL3,FOXP1,FGD6,GABBR1,MTMR11,ASTN2,GNA12,SPPL2C,SMG6,TCF7L2,FREM3,BTN2A1,RSPO3,…
EFO_0004308	leukocyteÊcount	GWAS	1.57E-12	1.59E-08	3.69E-10	3.62E-09	177	1913	MARK3,AS3MT,ADAR,VSTM4,SNX32,JAG1,NUFIP2,SFXN2,MICAL3,ALDH2,MPL,UVSSA,PIK3R3,APOH,DENND1A,MSRA,MST1R,SKAP1,RERE,ARHGAP27,MYO1C,OST4,NAGLU,BDNF,BMP6,ALDH1A2,ZFP36L1,MTMR3,RUNX2,DNAJA3,FURIN,PAWR,SCFD2,CHRNB2,CLK2,PI4KB,PKD1,PSMC3IP,PLEC,SNX11,HEATR5B,PLXNB1,COL11A1,MED1,CREBBP,KANSL1,PTCD1,MICAL2,AUTS2,FAM53B,CCDC9,HDAC9,BNC2,CNNM2,AHI1,PSMB7,PSMC3,PTCH1,PLEKHM1,PTPRJ,TELO2,TMCC2,PINX1,DNASE1,RAD5…
EFO_0007878	alcoholÊconsumptionÊmeasurement	GWAS	2.15E-12	2.18E-08	4.94E-10	4.84E-09	128	1242	ACACB,MAPT,MARK3,ACO2,CYP20A1,NUFIP2,MICAL3,ALDH2,BCAR3,STK24,CALCOCO1,DENND1A,TCAP,MST1R,RSPO2,RERE,ARHGAP27,BDNF,BNIP3L,NEUROD2,CA5A,CAD,CDH11,NOLC1,MAGI1,WNT4,FBXO42,PKHD1,PLXNA2,SLC4A8,MED1,PPP2R2A,KANSL1,TTLL6,RALGPS1,SETBP1,MACROD2,AUTS2,PRKAR2A,ELOVL3,PSEN1,SNX17,PSMC3,QRICH1,PTPRJ,NQO1,DPP4,NDUFAF2,CRTAC1,ARPC1B,RIT2,ABI2,FARP1,CAMKMT,AGBL2,EPHA3,CTTNBP2,ZIC4,DACT1,ARIH2,SVOP,SLC30A10,IP6…
EFO_0004784,ÊEFO_0008354	cognitiveÊfunctionÊmeasurement,ÊselfÊreportedÊeducationalÊattainment	GWAS	2.37E-12	2.40E-08	5.33E-10	5.22E-09	55	355	BCL11A,MEF2C,GATAD2B,ARID1B,RHOA,NFIX,BSN,ZNF800,CDC42,CACNA2D2,ABT1,WNT4,PFKFB4,PITX3,PKHD1,PLCL1,COL11A1,CRHR1,KANSL1,AUTS2,ELOVL3,ZSCAN23,TANC2,QRICH1,PTCH1,PLEKHM1,PTPRF,PTPRJ,GTDC1,EFNA1,HPS6,RBM5,TRAIP,TAB1,IP6K2,SFMBT1,ST3GAL3,SND1,FOXP1,MOGAT3,SLC39A8,STAB1,NEK4,FAM120A,SUOX,TNRC6A,SYT1,NUP160,TRIOBP,BTN3A2,MTCH2,WNT3,ZNF184,ITIH1,SLC4A10
EFO_0009718	peakÊexpiratoryÊflow	GWAS	2.77E-12	2.80E-08	6.09E-10	5.97E-09	68	498	GDF5,VSTM4,MFAP2,SFXN2,MICAL3,ANK3,RDH14,SLC26A9,ZSWIM6,SKAP1,BMP4,NFIX,PCCA,PKD1,BMP8A,COL11A1,CRELD2,CSK,ERC2,PPP6R2,PSMC3,PTPRF,UST,CAMKMT,AGBL2,RPL13,CCDC91,THSD4,TRAIP,DLEU1,RREB1,ANAPC10,EFEMP1,CXXC5,THADA,STAU2,CCDC171,TAB2,GLIS2,ASTN2,ANKS1A,ZSCAN31,TCP11,DOCK9,FREM3,ATP13A2,NT5C1B,TFAP4,FAF1,HHIP,ERCC6L2,COX14,ALX4,HOXB1,UBA7,MTCH2,PAQR8,XKR6,IGF1,SSH2,KRTCAP2,IRF1,SLMAP,NT5C1B-RDH14,ADA…
EFO_0009930	CalciumÊchannelÊblockerÊuseÊmeasurement	GWAS	5.51E-12	5.58E-08	1.19E-09	1.16E-08	40	213	AS3MT,PLEKHG1,ALDH2,SLC27A6,APOA1,APOC3,MTX1,CHMP1A,PDE8A,MFHAS1,GOSR2,PPP2R2A,CSK,CYB561,ZFP91-CNTF,PINX1,SH2B3,ARPC1B,B4GALNT2,PLCE1,MECOM,FBN2,ATXN2,FES,TRIM46,ARPC1A,SHBG,ZC3HC1,NT5C2,GATA4,BTN3A2,RSPO3,THBS3,ZFP91,NANOS3,PRDM6,NEIL2,HOXC4,WNT2B,SLC4A10
EFO_0004695	intraocularÊpressureÊmeasurement	GWAS	7.60E-12	7.69E-08	1.60E-09	1.57E-08	68	509	TSPAN18,MGMT,ARHGAP20,SUPT3H,ANGPT1,ANGPT2,NEDD4,ZFP36L2,P4HA2,NSF,CAPZA1,RUNX2,NEURL1,CDH11,SCFD2,PRTG,PKHD1,BAMBI,EXOC6,SH3PXD2A,RALGPS1,BCAS3,CKAP5,PSMC3,ST7L,PTPRJ,RAD51B,MCPH1,SH2B3,NR1H3,CTTNBP2,CENPW,MECOM,F2,FANCA,FBN1,FBN2,EFEMP1,ATXN2,FAM186A,SLC30A10,SEMA3F,NPC2,THADA,FOXP1,PDE7B,SPTBN1,BBS9,MAPK8IP3,ADAMTS18,NUP160,SMG6,TCF4,TCF7L2,TRIOBP,ADAMTS8,ATP13A2,ISCU,H1-0,TNS1,WNT3,WNT2B,WNT9…
EFO_0003756,ÊEFO_0003888,ÊEFO_0004337	attentionÊdeficitÊhyperactivityÊdisorder,ÊautismÊspectrumÊdisorder,Êintelligence	GWAS	7.94E-12	8.03E-08	1.64E-09	1.61E-08	58	398	MAPT,BCL11A,MEF2C,GATAD2B,ARID1B,SPCS1,RHOA,MST1R,GBF1,LDB1,NFIX,BSN,NTRK3,ZNF800,CDC42,TRMT61A,CACNA2D2,WNT4,CKB,CAMKV,PLCL1,COL11A1,FSCN3,MACROD2,PRKAG1,AUTS2,PTCH1,PTPRF,GCC1,DPP4,EFNA1,RBM6,CENPW,TRAIP,TAB1,SEMA3F,MED8,NCKIPSD,ST3GAL3,SND1,FOXP1,MOGAT3,LYZL1,SLC39A8,NEK4,TNRC6A,SYT1,SPPL2C,GPX1,TRIOBP,PPP1R16A,UBA7,USP4,NT5DC2,ITIH3,OR5V1,KMT2D,CDHR4
EFO_0008579	risk-takingÊbehaviour	GWAS	1.06E-11	1.07E-07	2.14E-09	2.10E-08	89	764	MAP2,MAPT,MARK3,SAMD12,AS3MT,BCL11A,ARID1B,C1QTNF4,STK24,DENND1A,MSRA,TNKS,MTX1,ADAM15,BDNF,NTRK3,ZNF800,CD34,FURIN,DGKI,PCCA,PRTG,MFHAS1,CHD3,NUP37,ZFYVE21,PLXNA2,MDFIC,MACROD2,AUTS2,PRKCZ,CTSB,CYB561,BNC2,ZBTB20,PTCH1,PTPRF,NQO1,PINX1,PARPBP,TRIM27,ACTR1A,PBRM1,FARP1,CAMKMT,IPO11,ZIC4,BPTF,FBXO11,SIX3,SLC6A4,MAPRE3,SND1,TSR1,CGREF1,ZKSCAN3,FOXP1,CCDC171,NFAT5,ACTR10,GATA4,SLC39A8,TNRC6A,GNAI2,M…
EFO_0004458	C-reactiveÊproteinÊmeasurement	GWAS	1.19E-11	1.20E-07	2.35E-09	2.31E-08	123	1206	ADAR,GATAD2B,ADCY9,MAP3K1,NUFIP2,PLA2G6,MICAL3,C1QTNF4,MPV17,PTPMT1,ANK3,ERI1,APOH,MSRA,MST1R,NRBP2,TNFSF11,TNKS,RERE,PABPC4,NAGLU,BDNF,ALDH1A2,SLC5A6,EIF2B4,CYP26C1,EME2,BSN,SPSB3,CAD,LATS1,CCDC34,NEURL1,MFHAS1,VIT,CHRNB2,CAMKV,ZNF655,PVRIG,PKD1,ABCG2,SNX11,RAB26,AKAP7,GTPBP1,ANKRD44,PTCD1,SLC25A44,CTSB,BNC2,SNX17,CYP26A1,FNBP1L,SOX7,PTPRF,TMCC2,DR1,RAP1GAP,PPP1R3B,RBMS2,CRTAC1,RIT2,GSDMD,RAVER2…
C0036341	Schizophrenia	DisGeNETÊCurated	1.56E-11	1.58E-07	3.03E-09	2.97E-08	98	883	TSPAN18,BCL11A,TRRAP,ADRA1A,JAG1,NUFIP2,PLA2G6,ANK3,APC,APOA4,APOH,MSRA,ARHGAP1,BDNF,SOCS2,ALDH1A2,C1QB,NTRK3,PAFAH1B1,PAWR,STH,CDC42,MAGI1,CHRNB2,SNAP29,CKB,PI4KA,PITX3,PLXNA2,CNTF,PICK1,CSF2,SH3PXD2A,AUTS2,NKAPL,HDAC9,CNNM2,AHI1,PSD,DAO,PTPRZ1,SV2A,LPAR1,PNPO,SEMA3D,PBRM1,EIF2S1,EIF5,ZKSCAN4,PRSS16,AKR1A1,F2,SEMA3A,ATXN2,PPP1R1B,SRR,CDC42EP3,SLC6A4,NPRL2,EDEM2,PDE7B,GABBR1,GABRD,TNIK,SOX10,SP1,…
EFO_0008381	totalÊcorticalÊareaÊmeasurement	GWAS	2.17E-11	2.19E-07	4.14E-09	4.06E-08	25	94	MOV10,ARHGAP27,NFIX,NSF,CRHR1,KANSL1,PLEKHM1,DPP4,NDUFAF2,EML1,CENPW,LIN7C,ELOVL7,ZIC4,DACT1,NT5C2,DAAM1,ADAMTS18,RSPO3,HHIP,ARL17B,WNT3,WNT2B,KIAA1755,HMGA2
EFO_0004343	waist-hipÊratio	GWAS	3.47E-11	3.52E-07	6.51E-09	6.38E-08	123	1226	GDF5,MAPT,BCL11A,MFAP2,STX7,STK24,MPP2,ANK3,VASN,HSD17B6,RERE,MUC1,MYL4,XKR9,CRADD,NAGLU,DCST2,BDNF,NRP1,NFIX,DNAJA3,CD34,WNT4,TRIP11,PKD1,RAB26,COL11A1,COPB1,FAM53A,CRHR1,P4HTM,CSK,PRIM1,SETBP1,IL17RD,CORO7-PAM16,ZCCHC10,DAG1,PGPEP1,CDCA2,PTN,CORO7,GNL3,RAD51B,DPP4,ECE1,RFX4,RIT2,SEMA3D,RIC8B,EFNA1,PBRM1,RBM6,UQCC1,CALCRL,EPHA3,PLCE1,THSD4,EYA4,TRAIP,DLEU1,LGR4,MECOM,EYA1,RREB1,CPED1,WARS2,BPTF,…
EFO_0004526	meanÊcorpuscularÊvolume	GWAS	4.23E-11	4.28E-07	7.78E-09	7.63E-08	170	1889	MAPT,MARK3,CYP20A1,AS3MT,MCL1,BCL11A,TRRAP,MEF2C,VSTM4,EHBP1L1,SCAMP5,MIB1,SFXN2,ALDH2,STX7,DIP2B,ANGPT1,CALCOCO1,APOC3,ERI1,MAPKAPK5,MSRA,HSD17B6,ATF1,MUC1,PABPC4,SLC25A26,BNIP3L,NEUROD2,LDB1,ZFP36L1,ZFP36L2,NFIX,BTN1A1,TONSL,MTMR3,CPNE1,BSN,CAD,TMPRSS6,PAFAH1B2,TRMT61A,NOLC1,CDKN2C,SLC10A4,PEX7,SPATA2L,CAMKV,BMP8A,AKAP7,NPEPPS,POLR2F,ZDHHC5,VPS9D1,KANSL1,LRIG1,PRIM1,AUTS2,OTUD4,ELOVL3,CORO7-PAM…
EFO_0009589	worryÊmeasurement	GWAS	4.65E-11	4.70E-07	8.39E-09	8.23E-08	32	154	MAPT,SERPING1,NSF,PROX2,PLCL1,ZDHHC5,CRHR1,KANSL1,CTNND1,CNNM2,PTCH1,AREL1,PTPRF,DLST,GCC1,ECE1,CTTNBP2,SFMBT1,HEXIM1,SLC6A4,SND1,NT5C2,TMX2-CTNND1,STAB1,GNAT1,TCF4,TCF7L2,CRB1,RASSF1,TWF2,DENND1B,REEP5
EFO_0004532	serumÊgamma-glutamylÊtransferaseÊmeasurement	GWAS	4.89E-11	4.95E-07	8.68E-09	8.51E-08	99	914	MCL1,MLH1,MICAL3,ALDH2,PIK3R3,FAM131C,ADAM15,NAGLU,DCAF5,ALDH1A2,EIF2B4,CYP26C1,CPNE1,CALD1,DPM3,PGM1,UBE4A,SSH1,FBXO42,PKD1,PKHD1,PLCG1,PGP,ARHGEF19,SLC4A8,FAM53A,PTCD1,CSNK1G3,MACROD2,FAM53B,FBLIM1,PPP6R2,CYB561,PSEN1,ZCCHC10,ZFP91-CNTF,SNX17,CYP26A1,GON4L,PGPEP1,SOX7,CEP120,NUAK1,PINX1,ARPC1B,EFNA1,EFNA3,PBRM1,EIF5,YY1AP1,ASAH2B,PLCE1,THSD4,CENPW,RREB1,BPTF,SALL1,SPATA21,TRIM46,MTF2,COLEC10,TH…
EFO_0007822	hairÊcolourÊmeasurement	GWAS	5.46E-11	5.53E-07	9.45E-09	9.27E-08	75	615	MARK3,MC1R,SAMD12,MAP3K1,ADD3,BCAR3,SUPT3H,MYH7B,DENND1A,CDK10,MSX2,SKAP1,RSPO2,MYL4,ZFP36L1,ZNF778,CA5A,RUNX2,PAWR,PAX3,CHMP1A,TRIP11,LHX2,SPATA33,SPATA2L,DBNDD1,PKHD1,AKAP7,PPM1A,VPS9D1,RALGPS1,SETBP1,SLC45A1,EMC2,HDAC9,BNC2,PSMB7,DEF8,TMCC2,RAD51B,EFNA1,CATSPERB,EPB41L2,RIN3,LGR4,EXT1,FANCA,TUBB3,FES,IP6K2,PROCR,SH3GL3,THADA,TCF25,CCDC171,CPNE7,TNIK,SPIRE2,GAS8,LYZL1,ZNF276,TOX3,PRDM7,GSS,ARL1…
EFO_0004696	sexÊhormone-bindingÊglobulinÊmeasurement	GWAS	5.51E-11	5.58E-07	9.45E-09	9.27E-08	146	1553	SCYL1,AS3MT,ADAR,NUFIP2,MICAL3,MOV10,MPV17,DIP2B,MED30,RDH14,APEH,APOH,RHOA,MST1R,ATF1,CRADD,PABPC4,NAGLU,FGFRL1,ZSCAN25,BLMH,SOCS2,ZFP36L1,NFIX,EIF2B4,NMT1,SPSB3,CA5A,PAPPA,CDKN2C,CHD3,ARHGAP22,PITX3,ZFYVE21,PLCG1,BMP8A,PLEC,EXOC6,ARHGEF19,FXR2,NPEPPS,CRELD2,KANSL1,PRKAG1,AUTS2,ZBTB20,TBKBP1,BCAS3,SNX17,CYP26A1,IP6K1,CEP120,PTPRF,PTPRJ,SV2A,TMCC2,RFT1,RBBP5,CRTAC1,SAT2,NUBP2,LSM12,TRAP1,EFNA1,RB…
EFO_0009695	householdÊincome	GWAS	9.94E-11	1.01E-06	1.68E-08	1.64E-07	47	304	MAPT,BCL11A,MEF2C,STK24,APEH,ZSWIM6,RHOA,MST1R,STX10,GBF1,SERPING1,BSN,CAMKV,PLCL1,CRHR1,KANSL1,CTNND1,IP6K1,PTPRF,SGSM2,NDUFAF2,FARP1,HPS6,RBM6,CTTNBP2,CENPW,TRAIP,EXT1,ELOVL7,IP6K2,SEMA3F,ST3GAL3,MON1A,SLC6A4,HABP4,RNF123,FOXP1,TMX2-CTNND1,SUOX,TNRC6A,GNAI2,TCF4,TCF7L2,GPX1,TCTA,USP4,FOXP2
EFO_0005192	obsolete_redÊbloodÊcellÊdistributionÊwidth	GWAS	1.24E-10	1.26E-06	2.06E-08	2.02E-07	130	1347	MARK3,AS3MT,MCM7,BCL11A,ADCY9,MAP3K1,VSTM4,PLEKHG1,EHBP1L1,NUFIP2,PLA2G6,ALDH2,STX7,MPI,DIP2B,SLC27A6,HCN3,APEH,APOC3,ERI1,PDLIM4,HSD17B6,ATOX1,ARHGAP27,PABPC4,FTCDNL1,SLC25A26,BMP6,BNIP3L,NEUROD2,ZFP36L1,NFE2L1,NMT1,P4HA2,TMPRSS6,ZNF800,MUC17,BMP8A,FXR2,DUOX2,KANSL1,LRIG1,CSNK1G3,PRIM1,PRKAG1,AHI1,TBKBP1,PSEN1,BCAS3,PSMB7,ST7L,CDCA2,SOX7,TMCC2,GNL3,ZCWPW1,RBBP5,SCAMP2,SCAMP3,ECE1,PBRM1,G3BP1,PDZ…
EFO_0011015,ÊMONDO_0004975	AlzheimerÊdisease,ÊeducationalÊattainment	GWAS	1.69E-10	1.71E-06	2.76E-08	2.71E-07	41	247	MAPT,AS3MT,BCL11A,MEF2C,BCAR3,STK24,MPP2,ZSWIM6,RHOA,NFIX,BSN,DGKI,PFKFB4,ERCC8,CAMKV,PITX3,GMPPB,MDFIC,FBXL15,KANSL1,ELOVL3,PSD,DAG1,IP6K1,PLEKHM1,PTN,PTPRF,DPP4,NDUFAF2,EFNA1,FARP1,RBM5,ELOVL7,ARIH2,TACC3,IP6K2,ST3GAL3,SNX19,WNT3,FOXP2,LAMB2
EFO_0004875	mathematicalÊability	GWAS	3.21E-10	3.25E-06	5.16E-08	5.06E-07	168	1910	ACO2,SAMD12,BCL11A,MEF2C,GATAD2B,NUFIP2,STK24,MNT,MPP2,NIPSNAP1,ZSWIM6,ERI1,DENND1A,MSRA,TNKS,RERE,SH3RF3,GBF1,BDNF,NRP1,BNIP3L,NEUROD2,LDB1,NFIX,BTN1A1,MTMR3,BSN,DENND5B,KIFC2,PCCA,CDKN2C,MAGI1,CACNA2D2,MFHAS1,PFKFB4,LHX2,DBNDD1,COX5A,LPXN,PLCL1,MDFIC,NPEPPS,FAT3,CPD,MED1,CRHR1,RALGPS1,MACROD2,PRKAG1,AUTS2,ERC2,FAM53B,PRKG1,CTNND1,CORO7-PAM16,PSEN1,GON4L,IP6K1,PTCH1,PLEKHM1,PTPRF,MRC2,FAM167A,PI…
EFO_0009399	subiculumÊvolume	GWAS	3.54E-10	3.58E-06	5.57E-08	5.46E-07	16	43	MAPT,RASL11B,NSF,PCMT1,SCFD2,PLCL1,VCAN,DPP4,TNIK,SPTBN1,LHPP,ASTN2,LRP11,WNK2,MSRB3,SLC4A10
EFO_0004531	urateÊmeasurement	GWAS	3.58E-10	3.62E-06	5.57E-08	5.46E-07	95	895	MARK3,JAG1,ALDH2,MPP2,MPV17,MED30,CNIH2,RDH14,APEH,RHOA,MTX1,MUC1,ADAM15,EIF2B4,VPS51,P4HA2,NIPAL1,MFHAS1,IQCF1,DPM3,CHD3,PKHD1,ABCG2,HEATR5B,DNAH1,ULK3,SETBP1,FAM53B,BNC2,ZBTB20,BCAS3,SNX17,GON4L,FNBP1L,DCST1,PTPRF,RFT1,DNASE1,DR1,HDAC5,FRMD8,DPF2,TRAP1,EFNA3,TBC1D10A,RBM6,SLC47A1,CCDC17,HAO2,EPB41L2,ASAH2B,TRAIP,LGR4,MECOM,EXT1,RREB1,NAA25,ATXN2,TRIM46,SFMBT1,CDC42BPG,SHMT2,PHF7,NAA38,STAU2,NT5…
EFO_0004698	insomnia	GWAS	5.65E-10	5.72E-06	8.67E-08	8.49E-07	147	1620	MARK3,ACO2,ACP2,CYP20A1,AS3MT,SCAND3,STK24,KLHDC8B,MPP2,CNIH2,MSRA,MST1R,HSPE1-MOB4,HSD17B6,MUC1,CCDC175,BLM,NFE2L1,SERPING1,BSN,NMT1,FURIN,PAFAH1B1,DGKI,PAX3,TRMT61A,SCFD2,MAGI1,CACNA2D2,PLCL1,MOB4,MDFIC,FAM53A,PKDCC,C17orf58,SYCE1L,ANKRD44,SETBP1,SCUBE3,AUTS2,DHX34,TANC2,HDAC9,BNC2,CNNM2,BCAS3,PSMC3,IP6K1,DHX8,RAD51B,RBM4B,ZNF322,HEXIM2,ACBD4,OR11A1,PDZK1IP1,GSDMD,RBM6,ROBO2,C3orf18,AGBL2,PSMD1…
EFO_0004329,ÊEFO_0006335	systolicÊbloodÊpressure,ÊalcoholÊdrinking	GWAS	1.05E-09	1.06E-05	1.58E-07	1.55E-06	27	128	AS3MT,PLEKHG1,ALDH2,MOV10,MSRA,TNKS,FURIN,COX5A,CYB561,RPP25,PINX1,SH2B3,LMAN1L,MECOM,NAA25,FBN1,ATXN2,FES,SIPA1,GATA4,SLC39A8,ERP29,RSPO3,NANOS3,HOXC4,XKR6,RP1L1
EFO_0005230	anxiety	GWAS	1.31E-09	1.33E-05	1.95E-07	1.91E-06	37	223	MAPT,AS3MT,DENND1A,MSRA,ARHGAP27,BDNF,NSF,TLR9,INA,PROX2,MAGI1,DNAH1,CYB561,CNNM2,CYP17A1,WBP1L,PTCH1,AREL1,DLST,RPS6KL1,AGBL2,NT5C2,WDR82,UNC80,STAB1,FAM120A,SATB2,MCHR1,NISCH,ERCC6L2,AKAP10,TWF2,MTCH2,ITIH1,ITIH3,DENND1B,LTBP3
C0376634	CraniofacialÊAbnormalities	DisGeNETÊCurated	1.33E-09	1.35E-05	1.95E-07	1.91E-06	30	156	MNT,RHOA,MSX2,RUNX2,PAX3,COL11A1,KANSL1,SETBP1,BNC2,PTCH1,DLX5,DLX6,ECE1,LPAR1,EGFR,EYA1,SIX1,SOX9,SURF1,TBX15,TCF4,SATB2,ALX4,HOXB1,HSPG2,FAM83H,FOXP2,LETM1,ALX1,LTBP3
EFO_0006939	cup-to-discÊratioÊmeasurement	GWAS	1.39E-09	1.40E-05	2.00E-07	1.96E-06	56	430	LYPLAL1,ACTN4,EHBP1L1,PLA2G6,KIF6,ANK3,ZSWIM6,RASL11B,RERE,SLC25A45,ADAM15,BMP4,FMNL3,LATS1,CNTF,COL11A1,NOL12,PPM1A,SNCAIP,CSF2,VCAN,CTNND1,BNC2,BCAS3,RIC8B,EPHA3,PLCE1,THSD4,CTTNBP2,CENPW,EFCAB13,EYA1,RREB1,EFEMP1,SALL1,IP6K2,FOXD2,FLNB,NCKIPSD,C14orf39,FOXP1,CCDC171,TMX2-CTNND1,HORMAD2,TTC28,TRIOBP,ADAMTS8,CDC42EP1,RSPO3,H1-0,FAM89B,WNT2B,PDXP,NAV2,ADAMTSL3,LTBP3
MONDO_0005180	ParkinsonÊdisease	GWAS	1.97E-09	1.99E-05	2.80E-07	2.74E-06	46	321	MAPT,MPP2,LAMTOR2,RERE,ARHGAP27,SLC41A1,GBF1,NAGLU,NSF,COL5A2,KANSL1,FAM171A2,SLC25A44,CTSB,CYP17A1,WBP1L,PLEKHM1,RNF141,RPS6KL1,NDUFAF2,DNM1L,ZNF322,RFX4,RIT2,MBNL2,ELOVL7,FDFT1,IP6K2,PMVK,SP1,ASH1L,SLC39A8,SLC50A1,FGD4,SPPL2C,TPM1,UBTF,NUCKS1,WNT3,WNT9A,KRTCAP2,ZNF165,ITIH1,LACTB,KCNN3,RAB25
EFO_0000305	breastÊcarcinoma	GWAS	1.99E-09	2.02E-05	2.80E-07	2.74E-06	102	1019	MAPT,ACO2,ADCY9,MAP3K1,ADD3,SCAND3,ARID1B,PLA2G6,MED30,CNTNAP1,NIPSNAP1,ARHGAP27,LDB1,NF2,NFIX,MTMR3,NSF,CD34,PRDX1,NIPAL1,SCFD2,CDKN2C,PFKFB4,UBE2U,PKLR,COL5A2,SPAG6,KANSL1,SETBP1,SLC25A44,PRKG1,SLC45A1,BCAS3,PTCH1,PTHLH,CEP120,RAD51B,ZNF322,SCAMP2,MSTO1,CCDC88C,EGFR,CATSPERB,CCDC91,RIN3,PHF20,TMEM69,DLEU1,EXT1,AKR1A1,RREB1,NAA25,FBN1,FBN2,WDR75,FDPS,TRIM46,SETD9,SLC22A4,ZKSCAN3,MAST1,FOXP1,SSBP…
EFO_0009394	hippocampalÊCA1Êvolume	GWAS	2.32E-09	2.35E-05	3.22E-07	3.15E-06	16	48	GMNC,RASL11B,PAPPA,PCMT1,SCFD2,SLIT2,VCAN,FAM53B,PTCH1,DPP4,DACT1,DAAM1,ASTN2,LEMD3,MSRB3,SLC4A10
EFO_0008270	proproteinÊconvertaseÊsubtilisin/kexinÊtypeÊ7Êmeasurement	GWAS	3.00E-09	3.04E-05	4.10E-07	4.02E-06	10	17	APOA1,APOA4,APOC3,PAFAH1B2,APOA5,SIDT2,CEP164,BUD13,SIK3,BACE1
EFO_0006935	thalamusÊvolume	GWAS	3.69E-09	3.73E-05	4.98E-07	4.88E-06	21	85	GMNC,BICD1,PAPPA,FAT3,ERC2,NUAK1,EGFR,EPHA3,SEMA3F,NT5C2,NFAT5,SLC39A8,GNA12,RSPO3,MACF1,ARL17B,NUCKS1,BCL11B,C16orf95,AMZ1,NAV2
EFO_0007869	wellbeingÊmeasurement	GWAS	4.90E-09	4.96E-05	6.52E-07	6.39E-06	76	692	GATAD2B,ALAS1,STK24,KLHDC8B,ANGPT1,ERI1,APOH,MSRA,CEP112,TNKS,RERE,DCAF5,PAFAH1B1,TRMT61A,MFHAS1,SLC10A4,ABT1,LSMEM2,PKHD1,ZDHHC5,AUTS2,FAM53B,BNC2,ZSCAN12,DAG1,PSMC3,PGPEP1,PTCH1,AREL1,SH2B3,ZNF322,ECE1,TMX2,EGFR,AGBL2,SLC17A2,CTTNBP2,PRSS16,BPTF,ATXN2,SFMBT1,NCKIPSD,PRSS55,HEXIM1,SND1,CGREF1,ZKSCAN3,FOXP1,RAPGEF6,C3orf62,STAB1,TAL1,NUP160,TCF4,TCF7L2,ZSCAN31,DEFB134,SIK3,BTN3A2,BTN2A1,YLPM1,TPM…
EFO_0009598	feelingÊmiserableÊmeasurement	GWAS	5.48E-09	5.54E-05	7.20E-07	7.06E-06	20	79	MAPT,SCAND3,KLHDC8B,MST1R,RERE,NSF,PAFAH1B1,KANSL1,PTPRJ,NR1H3,FANCL,AGBL2,LIN7C,UBD,GABBR1,NUP160,CRB1,ARL17B,MTCH2,VRK2
EFO_0006335,ÊEFO_0006527	smokingÊstatusÊmeasurement,ÊsystolicÊbloodÊpressure	GWAS	5.61E-09	5.67E-05	7.27E-07	7.13E-06	29	156	PLEKHG1,SCAMP5,MED30,TNKS,CPLX3,MFHAS1,COX5A,ULK3,PPP2R2A,CSK,CYB561,CNNM2,SOX7,FAM167A,PINX1,SH2B3,CRTAC1,MECOM,EXT1,ATXN2,FES,NAA38,SIPA1,GATA4,RSPO3,NANOS3,WNT2B,BCL11B,FAM219B
C3714756	IntellectualÊDisability	DisGeNETÊCurated	5.71E-09	5.78E-05	7.31E-07	7.16E-06	56	447	BCL11A,TRRAP,MEF2C,ADSL,SCAMP5,APC,CDK10,PPP1R12A,NAGLU,BDNF,SLC5A6,NSF,AP4M1,CDC42,CHD3,MED23,PTPN23,POU3F3,P4HTM,KANSL1,SETBP1,TANC2,AHI1,GON4L,QRICH1,PURA,DPF2,RBM28,TMX2,WAC,BPTF,FDFT1,ACTL6B,PUF60,ST3GAL3,SLC2A1,LARP7,NT5C2,SOX9,ASH1L,KDM6B,MAPK8IP3,SURF1,SYT1,TAF2,GNB1,TAF6,MACF1,TREX1,UMPS,BCL11B,AGMO,TUBA1A,TRIM8,LETM1,SLC4A10
EFO_0006335,ÊEFO_0006336	diastolicÊbloodÊpressure,ÊsystolicÊbloodÊpressure	GWAS	6.14E-09	6.21E-05	7.76E-07	7.61E-06	74	670	SCYL1,MCL1,EMILIN3,ARID1B,JAG1,ANGPT1,ANK3,APOH,PIAS1,ADAM15,CALD1,ZNF800,SCFD2,SPATA2L,POC1A,CPOX,SPAG6,LRIG1,SETBP1,FAM53B,CROCC,HDAC9,BNC2,CEP120,MRC2,SLX4IP,HDDC2,EFNA1,PDZK1IP1,FARP1,EYA4,RPL37A,MECOM,FBN1,EFEMP1,ATXN2,LOXL4,FBLN5,ANKFY1,UBD,PROCR,FBXO11,CEP164,NFAT5,SNX2,GABBR1,CPNE7,SP1,TNRC6B,LRCH1,SNX19,SYT4,ERP29,TAF2,TAL1,TBX15,HORMAD2,ADAMTS8,CRB1,MSH6,PRDM6,MIER3,GPR135,HOXB3,HOXB4,B…
EFO_0003843	pain	GWAS	6.92E-09	7.01E-05	8.65E-07	8.48E-06	33	196	GDF5,NUFIP2,SUPT3H,MSH2,RERE,LATS1,CDKN2C,CAMKV,ING3,CRHR1,RAB5B,DR1,ROBO2,PRSS16,ATXN2,SH3GL3,SNRPC,PGBD1,LRCH1,SLC39A8,SUOX,ASTN2,RPRD2,HORMAD2,TCF4,TCF7L2,FAF1,MSH6,MACF1,INTS3,FOXP2,POM121L2,LRP1
EFO_0000341,ÊEFO_0006527	smokingÊstatusÊmeasurement,ÊchronicÊobstructiveÊpulmonaryÊdisease	GWAS	7.23E-09	7.31E-05	8.92E-07	8.74E-06	21	88	MICAL3,BTN1A1,OTUD4,ZCCHC10,ZKSCAN4,THSD4,EFCAB5,MECOM,RREB1,NSRP1,SLC30A10,UBD,SH3GL3,GABBR1,FREM3,TNS1,HSPA4,AMZ1,ZSCAN9,IRF1,POM121L2
EFO_0004468	glucoseÊmeasurement	GWAS	7.40E-09	7.49E-05	9.03E-07	8.85E-06	50	380	ADCY9,NUFIP2,ALDH2,MED30,ARHGAP1,ATF1,ZFP36L2,EIF2B4,MTMR3,BSN,NMT1,CDKN2C,PEX7,PLCG1,NPEPPS,CSK,AUTS2,ABHD15,ZBTB20,FNBP1L,LRRC37A,PTPRJ,DR1,NR1H3,KCNK7,LMAN1L,LRRC37A3,EFCAB13,MECOM,RREB1,ATXN2,SRL,SIX3,THADA,TNIK,ZHX3,GNAI2,NUP160,HORMAD2,TCF7L2,RSPO3,ARL17B,GIGYF1,PLEKHH2,AGMO,EML6,DPYSL5,KIF11,RTN4,CDHR4
EFO_0010298	corpusÊcallosumÊposteriorÊvolumeÊmeasurement	GWAS	8.68E-09	8.78E-05	1.05E-06	1.02E-05	16	52	TMEM108,GAL3ST1,FAM171B,RBM6,EPHA3,SEMA3A,WNT16,SEMA3F,SND1,SUFU,TNRC6B,ENO4,STRN,FBXL7,ATP13A2,XKR6
EFO_0004338	bodyÊweight	GWAS	1.05E-08	1.07E-04	1.25E-06	1.23E-05	117	1261	GDF5,ADCY9,ADSL,PLA2G6,MPP2,ZSWIM6,DENND1A,CDK10,MSRA,CEP112,SKAP1,MUC1,CRADD,DCST2,BDNF,BICD1,SOCS2,BMP6,ALDH1A2,BTN1A1,MTMR3,PAPPA,CDKN2C,CHN2,SLIT2,PKD1,PLCL1,BMP8A,PGP,COG4,AKAP7,MDFIC,COL11A1,COPB1,SETBP1,MACROD2,AUTS2,ERC2,CNNM2,PSMC3,GON4L,PGPEP1,PTCH1,CEP120,PTPRJ,CRTAC1,E4F1,ECE1,TRIM27,RIT2,PDZK1IP1,CAMKMT,NME6,RPA1,EPB41L2,CCDC91,DLEU1,MECOM,BPTF,BTN2A2,NAA25,ANAPC10,FBN2,EFEMP1,ZNF589…
EFO_0020865	aorticÊmeasurement	GWAS	1.08E-08	1.10E-04	1.27E-06	1.25E-05	38	251	ACTN4,MLH1,ANGPT1,ATF1,CCDC175,MFHAS1,ENPP2,ARHGAP22,GOSR2,LRIG1,HDAC9,CEP120,SLX4IP,LPAR1,PLCE1,THSD4,FBN1,FES,SRL,FLNB,FBLN5,SRR,FOXP1,SNX2,TNRC6B,STAT6,ADAMTS18,RPRD2,SMG6,C12orf75,WWP2,NOC3L,PRDM6,TWIST1,HSPA4,RPRML,LRP1,ELL
EFO_0000537	hypertension	GWAS	1.31E-08	1.32E-04	1.52E-06	1.49E-05	43	307	ALDH2,MOV10,MPI,PTPMT1,MSH2,MSRA,CRADD,ALDH1A2,CAPZA1,CERS5,FURIN,CSK,MACROD2,CNNM2,CYP17A1,WBP1L,PSMC3,PGPEP1,PTPRJ,NR1H3,PBRM1,PLCE1,ATXN2,FES,PLCD3,NT5C2,TAB2,GDF10,SLC39A8,FGD4,NUP160,SZT2,RSPO3,NANOS3,HIC1,PLXNB2,HOXB3,HOXB7,MTCH2,WNT2B,EML6,SLC12A9,FAM219B
EFO_0003761,ÊEFO_0004247	unipolarÊdepression,ÊmoodÊdisorder	GWAS	1.35E-08	1.37E-04	1.55E-06	1.52E-05	26	134	MAPT,KLHDC8B,MST1R,RERE,ARHGAP27,PAFAH1B1,KANSL1,DAG1,AREL1,PTPRJ,NR1H3,AGBL2,UBD,ARFGAP2,GABBR1,ASTN2,NUP160,TCF4,TCF7L2,GPX1,YLPM1,UBA7,USP4,MTCH2,VRK2,WNT3
EFO_0004611	lowÊdensityÊlipoproteinÊcholesterolÊmeasurement	GWAS	1.38E-08	1.40E-04	1.57E-06	1.54E-05	157	1848	GDF5,ACACB,CYP20A1,ADAR,PLEKHG1,SCAMP5,NUFIP2,MICAL3,ALDH2,MPI,DIP2B,PTPMT1,RDH14,APLP2,APOA1,APOA4,APOC3,APOH,CEP112,TNKS,BLMH,ALDH1A2,SLC5A6,EIF2B4,CYP26C1,MTMR3,CAD,TMPRSS6,RUNX2,ZNF800,PROX2,PAFAH1B2,MFHAS1,SSH1,PLCG1,PLEC,EXOC6,ARHGEF19,COPB1,NPEPPS,C17orf58,CSNK1G3,SCUBE3,PRKG1,CTSB,PPP6R2,RNF111,BNC2,ABHD15,TBKBP1,SNX17,CYP26A1,C20orf173,CEP120,PTPRJ,PINX1,DPH1,SH2B3,APOA5,PPP1R3B,DUSP7,SC…
EFO_0004584	meanÊplateletÊvolume	GWAS	1.66E-08	1.68E-04	1.87E-06	1.83E-05	99	1020	ACTN4,MEF2C,SNX24,SCARF1,MYL4,MYO1C,DCAF5,ZFP36L1,NFE2L1,SERPING1,ZNF778,CAPZA1,P2RX1,PAFAH1B1,PFKFB4,SSH1,PI4KA,PLEC,PICK1,STRN3,NPEPPS,POLR2F,CRKL,SETBP1,MACROD2,FAM53B,ESPL1,HDAC9,DAZAP2,DAO,ST7L,ZBED4,PTPRJ,TMCC2,NQO1,RAD51B,HDAC5,RBBP5,DNM1L,CCDC43,CELA1,CATSPERB,PLCE1,SLC43A2,RIN3,PHF20,RNLS,MECOM,ELOVL7,FANCA,ST3GAL6,ATXN2,SCD,TESK2,ACTL6B,SEMA3F,STIL,NAA38,SLC6A4,HABP4,TRABD,SLC22A4,SLC22…
EFO_0000319,ÊMONDO_0004979	asthma,ÊcardiovascularÊdisease	GWAS	2.21E-08	2.24E-04	2.46E-06	2.41E-05	12	30	TCAP,NEUROD2,P4HA2,PNMT,RAD50,PPP1R1B,SLC22A4,SLC22A5,STARD3,FBXL20,PGAP3,IRF1
C0029410	OsteoarthritisÊofÊhip	DisGeNETÊCurated	2.45E-08	2.48E-04	2.70E-06	2.64E-05	10	20	GDF5,MAPT,RUNX2,COL11A1,CRHR1,HDAC9,ASTN2,ITIH1,LMX1B,LTBP3
EFO_0003756,ÊMONDO_0005090	autismÊspectrumÊdisorder,Êschizophrenia	GWAS	2.99E-08	3.02E-04	3.25E-06	3.18E-05	44	327	AS3MT,SCAND3,ALPK3,ZSWIM6,MSRA,ARL3,HSPE1-MOB4,RERE,FTCDNL1,FURIN,DGKI,MOB4,PRKG1,PTPRF,RFT1,TMX2,OR11A1,PRSS16,F2,BTN2A2,HMGN4,SHMT2,SRR,ZKSCAN3,NT5C2,FOXP1,SNX19,SLC39A8,TCF4,SATB2,TCF7L2,BTN3A2,BTN3A1,BTN2A1,SF3B1,TWF2,VRK2,WNT3,ZSCAN9,ITIH3,ITIH4,TRIM8,OR5V1,POM121L2
C0006142	MalignantÊneoplasmÊofÊbreast	DisGeNETÊCurated	3.02E-08	3.05E-04	3.25E-06	3.18E-05	102	1074	ACO2,BCL11A,ADAR,MAP3K1,BAP1,ARID1B,ADRA1A,SNX32,JAG1,BCAR3,KIF6,THOC5,MST1,NEDD4,BMP4,NF2,MTMR3,C1QB,ZNHIT2,TMPRSS6,ROR1,INA,CDC27,CDKN2C,PFKFB4,PGR,ABCG2,TMEM125,PLXNB1,COL11A1,SMARCAL1,POLR2F,SPAG6,CRHR1,CSF2,SETBP1,CYP17A1,PTHLH,LRRC37A,NQO1,RAD51B,RAP1GAP,RARG,LPAR1,EFNA1,PBRM1,EGFR,FARP1,EIF5,CELA1,UQCC1,EPHB4,EFCAB13,MECOM,NME8,FAAH,SEMA3A,TUBB3,NAA25,EFEMP1,SPATA21,FLNB,SFRP1,UBD,FOS,PHF7…
EFO_0004908	testosteroneÊmeasurement	GWAS	3.56E-08	3.61E-04	3.79E-06	3.72E-05	116	1275	TSPAN18,MAPT,AS3MT,ADAR,ADCY9,ARID1B,NUFIP2,DIP2B,ANK3,SLC27A6,APOH,CEP112,SKAP1,CRADD,PABPC4,FGFRL1,NDUFS5,SOCS2,BMP6,ZFP36L1,EIF2B4,CYP26C1,CAPZA1,ZNF800,DGKI,SCFD2,MAGI1,PDE8A,GLYCTK,WNT4,UBE4A,ZNF655,PLCG1,BMP8A,MED23,FXR2,NPEPPS,SH3PXD2A,AUTS2,ERC2,ZBTB20,CYP17A1,WBP1L,DAG1,DAO,ST7L,CDCA2,CEP120,PTPRF,PTPRJ,SV2A,PINX1,RAD51B,ZCWPW1,CRTAC1,SEMA3D,RIC8B,EFNA1,YY1AP1,SLC17A2,CENPW,DRAM1,TRAIP,D…
EFO_0004612,ÊEFO_0004696,ÊEFO_0004735,ÊEFO_0004736,ÊEFO_0007800,ÊEFO_0009946	aspartateÊaminotransferaseÊmeasurement,ÊserumÊalanineÊaminotransferaseÊmeasurement,ÊlowÊdensityÊlipoproteinÊtriglycerideÊmeasurement,ÊbodyÊfatÊpercentage,ÊhighÊdensityÊlipoproteinÊcholesterolÊmeasurement,ÊsexÊhormone-bindingÊglobulinÊmeasurement	GWAS	3.73E-08	3.77E-04	3.93E-06	3.85E-05	47	364	ACO2,SCYL1,ADCY9,SCAND3,PLA2G6,MST1R,TNKS,RERE,BDNF,NMT1,PKHD1,ANKRD44,LRIG1,RALGPS1,SETBP1,AUTS2,BNC2,CRTAC1,RIT2,RPA1,PLCE1,DCAKD,RIN3,FANCA,BPTF,PPP1R21,SLC6A4,COASY,CCDC171,NFAT5,SNX19,SLC39A8,MTMR11,SULF2,TNRC6A,SYT4,TAL1,TCF7L2,RSPO3,YLPM1,MACF1,HOXC4,UBTF,HSD17B1,SSH2,ADAMTSL3,LRP1
EFO_0004833	neutrophilÊcount	GWAS	4.67E-08	4.72E-04	4.87E-06	4.77E-05	123	1382	MAPT,ADAR,ADSL,SNX32,NUFIP2,SFXN2,SNX24,PIK3R3,MST1R,RERE,MYO1C,SLC25A26,BNIP3L,ZFP36L2,CAPZA1,FURIN,TRMT61A,SCFD2,MAGI1,PEX7,CHRNB2,LHX2,COX5A,CLK2,PKD1,PLCL1,COL11A1,CREBBP,MICAL2,SCUBE3,FAM53B,CCDC9,BNC2,AHI1,PTPRJ,TELO2,TMCC2,DNASE1,RAD51B,SH2B3,MSTO1,RIT1,ACTR1A,TRAP1,CELA3A,CELA1,B4GALNT2,YY1AP1,C1orf210,AGBL2,RIN3,EYA4,ERH,SLC39A9,ZNF391,MECOM,RREB1,FANCA,SALL1,ATXN2,FAM186A,FES,FLNB,LIMA1…
EFO_0004190	open-angleÊglaucoma	GWAS	4.71E-08	4.77E-04	4.87E-06	4.77E-05	31	191	MAPT,MOV10,ANGPT1,RERE,CALD1,SIX6,CDH11,SCFD2,PKHD1,COL11A1,NPEPPS,PTHLH,AREL1,AGBL2,PLCE1,CCDC91,CTTNBP2,MECOM,EFEMP1,ATXN2,C14orf39,PDE7B,LHPP,SMG6,TRIOBP,ADAMTS8,H1-0,ITGB3,ITIH1,LMX1B,LTBP3
EFO_0009927	AntihypertensiveÊuseÊmeasurement	GWAS	4.78E-08	4.84E-04	4.89E-06	4.79E-05	38	265	ADCY9,PLEKHG1,DIP2B,ATF1,NMT1,FURIN,CHMP1A,LPXN,OCIAD2,GOSR2,RALGPS1,AUTS2,CYB561,HDAC9,OCIAD1,LMAN1L,MBNL2,RBM6,PLCE1,MECOM,ATXN2,NFAT5,TNRC6A,SMG6,TCF4,TCF7L2,RSPO3,NUDT3,KIAA0825,NANOS3,PRDM6,TWIST1,EBF2,HOXC4,HSPG2,WNT2B,PAQR8,WNT3A
EFO_0007800	bodyÊfatÊpercentage	GWAS	5.07E-08	5.13E-04	5.13E-06	5.03E-05	57	488	ACO2,SCYL1,ADCY9,SCAND3,PLA2G6,STK24,PIAS1,MST1R,TNKS,RERE,BDNF,NMT1,PKHD1,ANKRD44,LRIG1,RALGPS1,SETBP1,AUTS2,BNC2,IP6K1,CRTAC1,RIT2,AGBL2,RPA1,PLCE1,DCAKD,RIN3,CENPW,DLEU1,FANCA,BPTF,PPP1R21,FOS,SLC6A4,COASY,CCDC171,NFAT5,SNX19,SLC39A8,MTMR11,SULF2,TNRC6A,SYT4,TAL1,TCF7L2,RSPO3,YLPM1,MACF1,ZKSCAN5,HOXC4,UBTF,HSD17B1,MTCH2,SSH2,IRS1,ADAMTSL3,LRP1
EFO_0009931	AgentsÊactingÊonÊtheÊrenin-angiotensinÊsystemÊuseÊmeasurement	GWAS	6.11E-08	6.18E-04	6.12E-06	5.99E-05	44	335	ADCY9,PLEKHG1,SLC27A6,MSRA,CHMP1A,MFHAS1,PKHD1,CNTF,GOSR2,CSK,AUTS2,ERC2,CYB561,HDAC9,CNNM2,BCAS3,CYP26A1,SOX7,PINX1,SH2B3,CRTAC1,ARPC1B,B4GALNT2,CALCRL,PLCE1,MECOM,FBN2,FES,ARPC1A,ZC3HC1,NAA38,SIPA1,GATA4,KDM6B,SLC39A8,RSPO3,NANOS3,PRDM6,TWIST1,EBF2,HOXC4,WNT2B,WNT9A,WNT3A
EFO_0008102	copine-1Êmeasurement	GWAS	6.62E-08	6.70E-04	6.55E-06	6.42E-05	9	17	CPNE1,NFS1,TRPC4AP,CNBD2,UQCC1,EDEM2,SPAG4,MAP1LC3A,CEP250
EFO_0020864	cerebellarÊvolumeÊmeasurement	GWAS	6.66E-08	6.74E-04	6.55E-06	6.42E-05	15	52	APC,MTMR9,PAPPA,PAX3,ABCG2,EFNA1,DRAM1,DMRTA2,SLC39A8,ASTN2,FAF1,RSPO3,HHIP,USP4,IGF1
EFO_0004832	opticÊdiscÊsizeÊmeasurement	GWAS	7.38E-08	7.47E-04	7.18E-06	7.04E-05	32	205	MARK3,KIF6,RERE,BMP4,SCFD2,PPM1A,VCAN,TANC2,BCAS3,CYP26A1,PTCH1,EFNA3,PLCE1,CENPW,EYA1,LRRIQ1,FBLN5,C14orf39,DHRS7,FOXP1,SUFU,LRCH1,TRIOBP,ADAMTS8,CDC42EP1,RSPO3,ISCU,H1-0,MACF1,HSF2,NAV3,ADAMTSL3
EFO_0008187	interleukinÊ6ÊreceptorÊsubunitÊalphaÊmeasurement	GWAS	7.55E-08	7.64E-04	7.27E-06	7.13E-05	8	13	ADAR,CHRNB2,BOLA1,OTUD7B,KCNN3,SHE,TDRD10,AQP10
EFO_0005036	plateletÊmeasurement	GWAS	7.92E-08	8.01E-04	7.56E-06	7.41E-05	42	315	ACTN4,MEF2C,MOV10,MPL,APOA4,DCAF5,ZFP36L1,P4HA2,P2RX1,ERCC8,PLEC,HDAC9,ST7L,PTPRF,TMCC2,SH2B3,APOA5,RBMS2,DNM1L,PBRM1,ELOVL7,HABP4,FZD2,SNX2,KDM6B,LRCH1,STRN,FGD4,SMG6,TUBA1C,CBX5,GALNT6,TPM1,HIC1,SMUG1,UMPS,PAQR8,MICALL1,EML6,IRF1,ITGB5,RTN4
EFO_0008475	moodÊinstabilityÊmeasurement	GWAS	9.54E-08	9.65E-04	9.02E-06	8.84E-05	24	128	MAPT,STK24,MSRA,NSF,PLCL1,KANSL1,QRICH1,AREL1,NR1H3,FBXO31,FARP1,AGBL2,UBD,GABBR1,TNRC6A,NUP160,TCF4,TCF7L2,YLPM1,ARL17B,MTCH2,VRK2,WNT3,LAMB2
EFO_0010155	tasteÊlikingÊmeasurement	GWAS	1.01E-07	1.03E-03	9.49E-06	9.30E-05	48	388	MAPT,MEF2C,SCAND3,ARID1B,ALPK3,MSRA,RHOA,MST1R,MTMR9,NSF,CDH11,CACNA2D2,MFHAS1,PKHD1,KANSL1,MACROD2,AUTS2,ZBTB20,DAG1,SGSM2,FAM167A,PINX1,RIT2,CAMKMT,CENPW,HEMK1,SEMA3F,PRSS55,SIX3,HIF1AN,GPIHBP1,FOXP1,CCDC171,SKIDA1,PGBD1,SLC39A8,SYT4,DNAJC1,GNAT1,TCF4,TCF7L2,KIAA0825,ARL17B,HNRNPA1,XKR6,OR2B2,FOXP2,RP1L1
EFO_0004616	osteoarthritis,Êknee	GWAS	1.15E-07	1.17E-03	1.07E-05	1.05E-04	27	158	GDF5,CLEC18A,SCAMP5,BDNF,ALDH1A2,MAGI1,PLEC,FAM53A,RBM39,DYNC1I1,NEIL1,RBM6,UQCC1,PHF20,TACC3,POLD3,SYVN1,NFAT5,SPIRE2,SLC39A8,SMG6,WWP2,ICA1L,XKR6,NT5DC2,SLBP,SLC45A4
EFO_0006335,ÊEFO_0007878	systolicÊbloodÊpressure,ÊalcoholÊconsumptionÊmeasurement	GWAS	1.17E-07	1.18E-03	1.07E-05	1.05E-04	14	47	PLEKHG1,MSRA,FURIN,COX5A,CSK,FAM167A,SH2B3,LMAN1L,MECOM,SIPA1,GATA4,HOXC4,XKR6,RP1L1
EFO_0005035	hippocampalÊvolume	GWAS	1.22E-07	1.23E-03	1.11E-05	1.09E-04	40	297	MAP2,GATAD2B,GMNC,RDH14,PAPPA,PCMT1,ABCG2,PLCL1,PLEC,PLXNA2,VCAN,FAM53B,CYB561,DPP4,CRTAC1,EML1,EFCAB5,DACT1,EFEMP1,SFRP1,SFRP4,TNIK,LHPP,STRN,SYT1,ASTN2,METAP2,MARS2,KATNA1,LRP11,LEMD3,RFTN2,HOXC4,WNT3,XKR6,WNK2,NT5C1B-RDH14,ATP8B2,MSRB3,SLC4A10
EFO_0007985	plateletÊcrit	GWAS	1.27E-07	1.29E-03	1.15E-05	1.12E-04	91	952	MEF2C,VSTM4,ALDH2,MOV10,MPL,DIP2B,SNX24,APOC3,APOH,PIAS1,SCARF1,CEP112,HSD17B6,SKAP1,RERE,SLC41A1,BMP6,ZFP36L1,NFE2L1,NFIX,NMT1,SPSB3,TMPRSS6,P2RX1,SCFD2,PLEC,NPEPPS,KANSL1,PRIM1,OTUD4,HDAC9,AHI1,ZBTB20,BCAS3,CYP26A1,PSMB7,DAG1,ST7L,RAD51B,ZCWPW1,SH2B3,LMAN1L,ACTR1A,CCDC43,EFNA3,TBC1D10A,EGFR,EPB41L2,PLCE1,SLC43A2,RIN3,MECOM,RREB1,NAA25,ATXN2,TESK2,ARIH2,MED8,CXXC5,ZC3HC1,TARS2,HABP4,THADA,TRABD,…
EFO_0000537,ÊEFO_0005665	hypertension,ÊwhiteÊmatterÊhyperintensityÊmeasurement	GWAS	1.37E-07	1.38E-03	1.22E-05	1.20E-04	16	62	MCL1,MAP3K1,PLEKHG1,TNKS,NMT1,SNCAIP,SH3PXD2A,LPAR1,RIT1,CCDC88C,DCAKD,EFEMP1,XKR6,BCL11B,C16orf95,NBEAL1
EFO_0004318,ÊEFO_0007789	smokingÊbehavior,ÊBMI-adjustedÊwaistÊcircumference	GWAS	1.58E-07	1.60E-03	1.40E-05	1.38E-04	23	122	MFAP2,TRIP11,PTCH1,SV2A,CCDC91,SF3B4,EYA1,EFEMP1,FBLN5,SLC22A4,SUFU,STC1,GNA12,ANKS1A,TBX15,ATP13A2,RSPO3,HHIP,HOXC4,NT5DC2,AMZ1,ADAMTSL3,HMGA2
EFO_0020797	tumorÊnecrosisÊfactorÊligandÊsuperfamilyÊmemberÊ6,ÊsolubleÊformÊmeasurement	GWAS	1.71E-07	1.73E-03	1.49E-05	1.46E-04	6	7	APEH,RHOA,MST1,BSN,CELSR3,RNF123
EFO_0010585	cancerÊantigenÊ15.3Êmeasurement	GWAS	1.71E-07	1.73E-03	1.49E-05	1.46E-04	6	7	MTX1,MUC1,GON4L,MSTO1,TRIM46,THBS3
EFO_0004341	bodyÊfatÊdistribution	GWAS	1.74E-07	1.76E-03	1.50E-05	1.47E-04	31	202	GDF5,MFAP2,C1QTNF4,DIP2B,ERI1,UBE4A,PKLR,RALGPS1,VCAN,BNC2,GNL3,PBRM1,RBM6,PLCE1,CCDC91,EFEMP1,CXXC5,POMGNT1,CDC42EP3,MTMR11,GNA12,WWP2,NUDT3,RFTN2,UBTF,MTCH2,WNT2B,XKR6,KRTCAP2,AMZ1,ADAMTSL3
EFO_0005665	whiteÊmatterÊhyperintensityÊmeasurement	GWAS	1.91E-07	1.94E-03	1.64E-05	1.61E-04	40	302	CYP20A1,MCL1,EMILIN3,MAP3K1,PLEKHG1,ADRA1A,ANGPT1,ZSWIM6,TNKS,MUTYH,NMT1,NEURL1,CDH11,AP2S1,POLR2F,SNCAIP,SH3PXD2A,VCAN,SETBP1,GON4L,LPAR1,RIT1,CCDC88C,G3BP1,CARF,CATSPERB,CALCRL,DCAKD,EFEMP1,PDCD11,WDR12,FGD6,NANOS3,XKR6,BCL11B,DCLK3,C16orf95,NBEAL1,DENND1B,KCNK2
EFO_0004340,ÊEFO_1000786	osteoarthritis,Êhip,ÊbodyÊmassÊindex	GWAS	2.48E-07	2.51E-03	2.11E-05	2.06E-04	11	30	MUSTN1,SUPT3H,MFHAS1,SLC39A8,HHIP,GCAT,TNNC1,TWF2,XKR6,ITIH1,LMX1B
C0376358	MalignantÊneoplasmÊofÊprostate	DisGeNETÊCurated	2.73E-07	2.77E-03	2.29E-05	2.24E-04	65	616	ABR,MAP3K1,BAP1,MLH1,APC,NAGLU,NRP1,ALDH1A2,ZFP36L2,CREB3L4,PAWR,CDC27,SERPINF1,CHD3,WNT4,PITX3,PSMC3IP,EFEMP2,CREBBP,PPP2R2A,PRKCZ,IL17RD,CTSB,ZBTB20,CYP17A1,DAG1,PTHLH,NQO1,DNASE1L2,LPAR1,APPL2,EGFR,PDZK1IP1,ROBO2,ALOXE3,WAC,FBLN5,SHBG,SLC5A5,SLC39A1,CDK12,ASH1L,STARD3,RPRD2,ERP29,GOLGA4,ADAMTS8,SF3B1,UMPS,HSD17B1,HSD17B3,IDH1,ZIC2,IGF1,IGFBP6,IL6ST,ZBTB16,IRS1,SMARCAD1,ITGB3,TXNDC5,LAMB2,KMT2D…
C0033578	ProstaticÊNeoplasms	DisGeNETÊCurated	2.73E-07	2.77E-03	2.29E-05	2.24E-04	65	616	ABR,MAP3K1,BAP1,MLH1,APC,NAGLU,NRP1,ALDH1A2,ZFP36L2,CREB3L4,PAWR,CDC27,SERPINF1,CHD3,WNT4,PITX3,PSMC3IP,EFEMP2,CREBBP,PPP2R2A,PRKCZ,IL17RD,CTSB,ZBTB20,CYP17A1,DAG1,PTHLH,NQO1,DNASE1L2,LPAR1,APPL2,EGFR,PDZK1IP1,ROBO2,ALOXE3,WAC,FBLN5,SHBG,SLC5A5,SLC39A1,CDK12,ASH1L,STARD3,RPRD2,ERP29,GOLGA4,ADAMTS8,SF3B1,UMPS,HSD17B1,HSD17B3,IDH1,ZIC2,IGF1,IGFBP6,IL6ST,ZBTB16,IRS1,SMARCAD1,ITGB3,TXNDC5,LAMB2,KMT2D…
EFO_0004348	hematocrit	GWAS	2.78E-07	2.82E-03	2.31E-05	2.26E-04	94	1011	MAPT,LYPLAL1,AS3MT,BCL11A,MEF2C,PLEKHG1,ARID1B,JAG1,SUPT3H,APOA4,CDK10,MTX1,BDNF,ALDH1A2,ZFP36L1,NFE2L1,MTMR3,BSN,CALD1,TMPRSS6,CDC27,SLC10A4,CHD3,SPATA33,ZFYVE21,PKLR,PKHD1,PKDCC,CROCC,ZBTB20,BCAS3,WBP1L,PTPRJ,SLX4IP,RAD51B,SH2B3,APOA5,RBMS2,HDDC2,FEM1B,SEMA3D,C1orf210,POP7,CENPW,RNLS,DLEU1,MECOM,RREB1,FANCC,SALL1,ATXN2,PPP1R1B,ACTL6B,TRIM46,FOXD2,ANKFY1,DDX17,ZC3HC1,CEP164,ASB16,FOXP1,POLD3,NFA…
EFO_0007006	depressiveÊsymptomÊmeasurement	GWAS	2.85E-07	2.88E-03	2.34E-05	2.30E-04	50	426	MEF2C,ALAS1,STK24,MSRA,RERE,DCAF5,BTN1A1,PROX2,PAFAH1B1,CACNA2D2,LSMEM2,PKHD1,ZDHHC5,PRKAR2A,HDAC9,BNC2,ZSCAN12,CYP17A1,DAG1,PSMC3,PTCH1,AREL1,ECE1,FARP1,ROBO2,CTTNBP2,PRSS16,HEXIM1,ZKSCAN3,NT5C2,ZSCAN16,ZHX3,C3orf62,STAB1,FAM120A,NUP160,TCF4,TCF7L2,C12orf75,BTN3A2,BTN2A1,CRB1,YLPM1,VRK2,ZNF184,ITIH4,DENND1B,OR5V1,POM121L2,LRP4
EFO_0008535	post-traumaticÊstressÊdisorderÊsymptomÊmeasurement	GWAS	3.28E-07	3.32E-03	2.68E-05	2.62E-04	18	82	MSRA,NSF,CAPZA1,CAMKV,CRHR1,MACROD2,PGPEP1,IP6K1,PLEKHM1,RAD51B,CTTNBP2,TRAIP,HABP4,TCF4,TCF7L2,ARL17B,UBA7,FOXP2
EFO_0004329,ÊEFO_0006336	diastolicÊbloodÊpressure,ÊalcoholÊdrinking	GWAS	3.57E-07	3.61E-03	2.89E-05	2.83E-04	22	118	PLEKHG1,SCAMP5,ALDH2,MOV10,MSRA,TNKS,FURIN,CYB561,ST7L,PINX1,SH2B3,SCAMP2,MECOM,NAA25,ATXN2,FES,SIPA1,GATA4,SLC39A8,RSPO3,NANOS3,HOXC4
EFO_0006527	smokingÊstatusÊmeasurement	GWAS	3.73E-07	3.78E-03	3.00E-05	2.94E-04	104	1160	MAPT,CYP20A1,AS3MT,ADAR,ADD3,NUFIP2,MSRA,HSD17B6,RERE,GBF1,ADAM15,DCAF5,BDNF,NEUROD2,NSF,PCCA,NOLC1,ABT1,CHD3,SLIT2,ERCC8,CAMKV,ZNF655,ZFYVE21,PKHD1,PLCL1,PLXNA2,SLC4A8,PNMT,FKRP,FAT3,POLR2F,KANSL1,PTCD1,SETBP1,AUTS2,ELOVL3,ERC2,BNC2,CNNM2,ZBTB20,WBP1L,PGPEP1,PTPRF,DPP4,NDUFAF2,RIT2,TRAP1,MCTP1,ROBO2,CAMKMT,AGBL2,SEZ6,CTTNBP2,PDZD7,ELOVL7,ZIC4,BPTF,BTN2A2,SALL1,ZNF394,ATXN2,PPP1R1B,HMGN4,IP6K2,SE…
EFO_0004771	visualÊcorticalÊsurfaceÊareaÊmeasurement	GWAS	3.94E-07	3.99E-03	3.14E-05	3.08E-04	9	20	MOV10,RHOC,HDAC9,PTCH1,CENPW,FANCC,DAAM1,RSPO3,WNT2B
EFO_0006336,ÊEFO_0006527	smokingÊstatusÊmeasurement,ÊdiastolicÊbloodÊpressure	GWAS	4.79E-07	4.84E-03	3.78E-05	3.71E-04	26	159	PLEKHG1,ARID1B,SCAMP5,TNKS,CPLX3,MFHAS1,COX5A,ULK3,PPP2R2A,CSK,CYB561,CNNM2,SOX7,PINX1,SH2B3,CRTAC1,MECOM,ATXN2,FES,NAA38,SIPA1,GATA4,RSPO3,NANOS3,WNT2B,FAM219B
EFO_0004319	smokingÊcessation	GWAS	5.04E-07	5.10E-03	3.96E-05	3.88E-04	41	325	ACO2,KLHDC8B,ANK3,MST1R,TNKS,BDNF,NEUROD2,BSN,ENPP2,WNT4,SLC4A8,ZDHHC5,SH3PXD2A,AUTS2,PRKCZ,CNNM2,ZBTB20,WBP1L,DEF8,PTPRF,SLC35G5,RAB5B,TMX2,ROBO2,CAMKMT,CTTNBP2,ATXN2,SHBG,MAPRE3,NFAT5,DEPDC1B,CPNE7,CDK12,USP19,TNRC6A,ANKS1A,TCTA,BTN3A2,ICA1L,DENND1B,HMGA2
EFO_0000660	polycysticÊovaryÊsyndrome	GWAS	5.24E-07	5.31E-03	4.08E-05	4.00E-04	15	60	DENND1A,NEUROD2,LHX2,RAB5B,CCDC91,RPS26,THADA,CDK12,GATA4,SUOX,TOX3,NEIL2,ZBTB16,IRF1,HMGA2
EFO_0000612	myocardialÊinfarction	GWAS	5.56E-07	5.63E-03	4.30E-05	4.21E-04	43	350	AS3MT,PLEKHG1,EHBP1L1,ALDH2,COX5A,ABCG2,GOSR2,CSK,HDAC9,BCAS3,CYP17A1,WBP1L,RPP25,SRFBP1,CARF,CTTNBP2,CENPW,NAA25,ATXN2,FES,PROCR,ZNF652,NCKIPSD,ZC3HC1,SLC6A4,THADA,SLC22A4,WDR12,SNRPC,FGD6,ZHX3,NDUFA12,GNAI2,SMG6,DOCK9,WWP2,NANOS3,TNS1,SMUG1,TWIST1,NBEAL1,INPP5B,LAMB2
EFO_0008393	reactionÊtimeÊmeasurement	GWAS	6.56E-07	6.63E-03	5.03E-05	4.92E-04	67	658	MAPT,ACTN4,SCAND3,ADRA1A,NUFIP2,SFXN2,ALDH2,APC,ARHGAP1,RERE,ATOX1,NFIX,NSF,PDE12,PAFAH1B1,DGKI,CDC27,ENPP3,VIT,PGF,PKHD1,PLXNA2,PRR15L,PM20D1,ANKRD44,PPP2R2A,KANSL1,AUTS2,BNC2,PGPEP1,PTN,PTPRZ1,RPS6KL1,DPP4,DPYSL2,SH2B3,UST,RIT2,MCTP1,FARP1,CELA1,CAMKMT,MECOM,NAA25,ATXN2,SIX3,ARFGAP2,SND1,RHEBL1,FOXP1,CCDC171,TNIK,STRN,SYT4,SATB2,TTC28,TUBA1C,PPP1R16A,ARL17B,WNT3,ZNF184,SLMAP,NAV2,REEP5,FOXP2,KM…
EFO_0004191	androgeneticÊalopecia	GWAS	7.87E-07	7.97E-03	5.99E-05	5.87E-04	23	133	MAPT,DIP2B,SUPT3H,RSPO2,ATF1,PRR23A,KANSL1,FAM53B,EMC2,HDAC9,CCDC91,CENPW,FOXD2,THADA,SPPL2C,TBX15,FAF1,RSPO3,ARL17B,ALX4,EIF3E,SMARCAD1,MRPS22
EFO_0004541	HbA1cÊmeasurement	GWAS	7.96E-07	8.05E-03	6.00E-05	5.88E-04	68	675	ACACB,BCL11A,ADCY9,DIP2B,MED30,ADAM15,ZFP36L2,EIF2B4,BSN,NSF,TMPRSS6,CDKN2C,CACNA2D2,PKLR,QPCT,ABCG2,LRIG1,PRKAG1,PSEN1,DAG1,IP6K1,PTPRJ,NR1H3,DALRD3,C3orf18,SEZ6,TRAIP,RREB1,NAA25,ATRIP,ATXN2,TMA7,FAM186A,FDPS,ASCC2,SRL,SFRP1,NICN1,ARPC1A,SHBG,SIX3,RNF123,THADA,SND1,ASB16,MAST1,TNIK,C3orf62,ASH1L,NUP160,HORMAD2,TCF7L2,TUBA1C,GPX1,FREM3,FAF1,TFR2,CBX5,MACF1,ZKSCAN5,USP4,PLEKHH2,FOXN2,XKR6,AGMO,IM…
EFO_0004995	leanÊbodyÊmass	GWAS	8.00E-07	8.10E-03	6.00E-05	5.88E-04	45	379	GDF5,ADCY9,ARHGAP20,MST1R,HSD17B6,SKAP1,DCST2,BDNF,SOCS2,BMP6,MTMR3,DGKI,PAPPA,PLEC,PRIM1,VCAN,PTCH1,CEP120,PTPRJ,SLX4IP,ECE1,HEXIM2,PLCE1,CENPW,DLEU1,ANAPC10,EFEMP1,TAB1,TACC3,CXXC5,SLC22A5,GNA12,GNAI2,NUP160,FAF1,RSPO3,HHIP,NUDT6,KIAA0825,NANOS3,IGF1,AMZ1,NADK,ADAMTSL3,HMGA2
EFO_0022195	chronicÊmusculoskeletalÊpain	GWAS	8.61E-07	8.71E-03	6.36E-05	6.23E-04	7	12	GDF5,GMPPB,AMIGO3,RNF123,SLC39A8,WWP2,FOXP2
EFO_0008034	beta-endorphinÊmeasurement	GWAS	8.61E-07	8.71E-03	6.36E-05	6.23E-04	7	12	APOA1,APOA4,APOC3,PAFAH1B2,APOA5,BUD13,SIK3
EFO_0007785	femoralÊneckÊboneÊmineralÊdensity	GWAS	9.30E-07	9.41E-03	6.82E-05	6.68E-04	29	196	MARK3,JAG1,PTPMT1,ARHGAP1,TNKS,RERE,XKR9,FGFRL1,CPNE1,COL11A1,PKDCC,MACROD2,ESPL1,PTHLH,HDAC5,ZNF408,LRRIQ1,WNT16,FAM3C,SFRP4,COLEC10,ADAMTS18,SYT1,SMG6,BUD13,RSPO3,ZKSCAN5,HOXC4,ALX1
EFO_0007191	cannabisÊdependence	GWAS	1.03E-06	1.04E-02	7.51E-05	7.36E-04	23	135	GBF1,BDNF,FURIN,ABT1,CRELD2,ERC2,ZBTB20,PTPRF,DPP4,NDUFAF2,CAMKMT,CTTNBP2,HMGN4,NT5C2,LYZL1,SLC39A8,GNAI2,GNAT1,TPM3,USP4,VRK2,ZNF184,FOXP2
MONDO_0007254,ÊMONDO_0100096	breastÊcancer,ÊCOVID-19	GWAS	1.06E-06	1.07E-02	7.64E-05	7.49E-04	9	22	MAPT,GON4L,PTHLH,PLEKHM1,TRIM46,TTC28,THBS3,ARL17B,WNT3
EFO_0004305	erythrocyteÊcount	GWAS	1.17E-06	1.18E-02	8.36E-05	8.19E-04	138	1694	MAPT,LYPLAL1,BCL11A,TRRAP,MEF2C,ARID1B,EHBP1L1,JAG1,PLA2G6,SUPT3H,ANGPT1,APEH,PIAS1,CDK10,HSD17B6,SKAP1,MTX1,ALDH1A2,BNIP3L,NEUROD2,ZFP36L1,ZFP36L2,NFE2L1,NFIX,CALD1,TMPRSS6,CDC27,TRMT61A,NOLC1,CDKN2C,SPATA33,PKLR,PKHD1,PLEC,KANSL1,CSK,PRIM1,AUTS2,OTUD4,ELOVL3,CROCC,PPP6R2,AHI1,BCAS3,CYP17A1,WBP1L,PTPRF,SGSM2,TMCC2,SLX4IP,RAD51B,DR1,SH2B3,DUSP7,HDDC2,UST,ACTR1A,SEMA3D,PBRM1,SLC29A1,POP7,RPL29,RNL…
EFO_0004329,ÊEFO_0006340	meanÊarterialÊpressure,ÊalcoholÊdrinking	GWAS	1.19E-06	1.20E-02	8.46E-05	8.29E-04	19	98	PLEKHG1,ALDH2,MOV10,FURIN,COX5A,ST7L,RPP25,PINX1,SH2B3,LMAN1L,MECOM,NAA25,ATXN2,FES,SIPA1,SLC39A8,RSPO3,HOXC4,RP1L1
MONDO_0004985	bipolarÊdisorder	GWAS	1.26E-06	1.28E-02	8.92E-05	8.74E-04	60	577	MAP2,ADD3,SCAND3,ANK3,ZSWIM6,MSRA,TMEM108,TNKS,FTCDNL1,NFE2L1,NFIX,FURIN,SLC10A4,PLCL1,PLEC,MACROD2,AUTS2,HDAC9,DHH,ZSCAN2,GNL3,HDAC5,PBRM1,MCTP1,RPA1,RPL13,ZNF391,HAX1,SYBU,PMVK,RHEBL1,NT5C2,ZSCAN16,SUFU,CPNE7,SNX19,SLC39A8,METAP2,MCHR1,BTN3A2,BTN3A1,BTN2A1,SF3B1,PGAP3,TWF2,VRK2,XPNPEP1,BCL11B,ZNF184,ITIH1,ITIH3,OTUD7B,SLC12A9,TRIM8,KCNN3,KIF5B,WNK2,SLC45A4,KMT2D,SLC4A10
EFO_0004535	serumÊalbuminÊmeasurement	GWAS	1.39E-06	1.41E-02	9.79E-05	9.59E-04	61	592	ADAR,ADCY9,EHBP1L1,MICAL3,MPV17,APOH,RHOA,SKAP1,ADAM15,PABPC4,ALDH1A2,EIF2B4,BSN,ZNF800,PAFAH1B2,PLEC,ALG12,ARHGEF19,NOL12,CSK,CSNK1G3,SNX17,PSMC3,IP6K1,DCST1,PLEKHM1,PTPRJ,DR1,SH2B3,RBMS2,TBC1D10A,ABI2,CALCRL,SLC43A2,RIN3,EYA4,WDR81,ANKRD54,ATXN2,SSBP4,CDK12,SKIDA1,SLC39A8,TCF7L2,C12orf75,SIK3,RSPO3,GCAT,MACF1,SH3BP1,NUCKS1,WNT3,LRRC25,KRTCAP2,RAPH1,ITIH1,ATXN7L3,KCNN3,SLC45A4,ELL,CDHR4
EFO_0007778	urinaryÊalbuminÊtoÊcreatinineÊratio	GWAS	1.49E-06	1.51E-02	1.04E-04	1.02E-03	27	179	MUC1,ZFP36L1,P4HA2,AUTS2,SNX17,CYP26A1,MSTO1,ABI2,LIN7C,DLEU1,WDR81,TRIM46,FOXD2,GATM,STC1,STAB1,DNAJC1,TCF4,TCF7L2,THBS3,FBXL20,ICA1L,KRTCAP2,ZBTB16,RAPH1,IRF1,FOXP2
EFO_0009594	irritabilityÊmeasurement	GWAS	1.62E-06	1.64E-02	1.12E-04	1.10E-03	17	82	MAPT,MSRA,MDFIC,KANSL1,AUTS2,PLEKHM1,CAMKMT,SIX3,TCF4,TCF7L2,GSS,ARL17B,USP4,VRK2,WNT3,CCDC71,FOXP2
EFO_0008377	mosquitoÊbiteÊreactionÊitchÊintensityÊmeasurement	GWAS	1.73E-06	1.75E-02	1.19E-04	1.17E-03	22	129	HSD17B6,TMEM108,P4HA2,RUNX2,CSF2,FAM167A,DPH1,RAD50,OR11A1,SPRY1,FNIP1,FBXO11,SLC22A4,SSBP4,AFF4,STAT6,HINT1,LRRC25,IL3,IRF1,CDC42SE2,OR5V1
EFO_0003918	obstructiveÊsleepÊapnea	GWAS	1.94E-06	1.97E-02	1.33E-04	1.30E-03	15	66	HSD17B6,NRP1,NSF,PRIM1,ERC2,CNNM2,CAMKMT,DLEU1,WARS2,ZIC4,THADA,SLC39A8,TBX15,TCF7L2,MSRB3
EFO_1000786	osteoarthritis,Êhip	GWAS	1.96E-06	1.99E-02	1.33E-04	1.31E-03	18	92	MAPT,SUPT3H,RUNX2,PLEC,COL11A1,RALGPS1,HDAC9,PTHLH,GNL3,TACC3,SHBG,GLT8D1,ASTN2,RPRD2,TNNC1,ITIH1,LMX1B,LTBP3
EFO_0021787	ascendingÊaorticÊdiameter	GWAS	1.98E-06	2.00E-02	1.33E-04	1.31E-03	23	140	ANGPT1,SLC27A6,MSRA,CRADD,SLC25A26,ENPP2,LRIG1,CEP120,SLX4IP,LPAR1,PLCE1,THSD4,DLEU1,FBN1,FBN2,FLNB,CEP164,TNRC6B,C12orf75,WWP2,NOC3L,PRDM6,HMGA2
EFO_0009395	hippocampalÊCA3Êvolume	GWAS	2.01E-06	2.04E-02	1.35E-04	1.32E-03	11	36	GATAD2B,MAP3K1,GMNC,JAG1,SLIT2,KANSL1,FAM53B,DPP4,DAAM1,ASTN2,MSRB3
MONDO_0005129	cataract	GWAS	2.24E-06	2.27E-02	1.49E-04	1.46E-03	23	141	VSTM4,JAG1,TNKS,BMP4,MTMR3,ZNF800,SCFD2,CDKN2C,BAMBI,EFNA3,PLCE1,PLEKHH3,SCD,NFAT5,HORMAD2,TTC28,WWP2,FAF1,TOP1,NT5DC2,AGMO,KRTCAP2,HMGA2
EFO_0004736	aspartateÊaminotransferaseÊmeasurement	GWAS	2.27E-06	2.30E-02	1.50E-04	1.47E-03	83	904	MAPT,MARK3,MCL1,SCAND3,C1QTNF4,ALDH2,MOV10,MYH7B,ERI1,APOH,MSRA,CEP112,TNKS,BDNF,ALDH1A2,NFE2L1,CPNE1,P4HA2,NIPAL1,MAGI1,CACNA2D2,MFHAS1,CKB,NUP37,STRN4,ARHGEF19,FKRP,PPP2R2A,ERC2,ST7L,PTCH1,PLEKHM1,PTPRJ,TMCC2,PINX1,ZSCAN2,RAB5B,SH2B3,APOA5,RBBP5,PPP1R3B,KCNK7,NUBP2,TMX2,EFNA1,CALCRL,PLCE1,EYA4,EYA1,NAA25,ATXN2,LOXL4,SLC30A10,TRIM46,FLNB,UBD,PROCR,SND1,EDEM2,PDE7B,GABBR1,RAPGEF6,SLC39A8,ASTN2,NU…
EFO_0007825	baldingÊmeasurement	GWAS	2.29E-06	2.31E-02	1.50E-04	1.47E-03	75	792	MAPT,MC1R,BCL11A,GATAD2B,AHCY,BCAR3,DIP2B,SUPT3H,CEP112,RSPO2,ATF1,RERE,PRR23A,CRADD,BMP4,NSF,RUNX2,FURIN,PAX3,SCFD2,CHN2,LHX2,ARHGEF19,PKDCC,VPS9D1,SETBP1,AUTS2,FAM53B,PRKCH,HDAC9,ZBTB20,PTHLH,SLX4IP,RAD51B,HDDC2,ECE1,HEXIM2,EPB41L2,CCDC91,CENPW,RNLS,LGR4,EXT2,RREB1,WARS2,EFEMP1,FES,TACC3,SLC30A10,FOXD2,C14orf39,THADA,STAU2,FOXP1,ZHX3,SLC39A8,MTMR11,SULF2,ADAMTS18,SMG6,TBX15,TCF4,TCF7L2,FAF1,CBX…
EFO_0004614	apolipoproteinÊAÊ1Êmeasurement	GWAS	2.31E-06	2.33E-02	1.51E-04	1.47E-03	79	848	ACACB,ADAR,SCAND3,PLA2G6,APOA1,APOA4,APOC3,THOC5,ATF1,MUC1,PABPC4,BDNF,NRP1,ALDH1A2,ZFP36L1,EIF2B4,CYP26C1,FURIN,PAFAH1B2,IQCF1,MUC17,MED23,NPEPPS,CRELD2,GTPBP1,FAM53B,RNF111,PINX1,DR1,HDAC5,SH2B3,APOA5,CRTAC1,NR1H3,RFX4,RIT2,RBM6,CCDC17,TRAIP,EYA1,BTN3A3,ATXN2,FES,SLC30A10,PPP1R21,PROCR,PHF7,CEP164,GPIHBP1,FOXP1,SP7,SP1,GATA4,SLC39A8,STAB1,SULF2,STARD3,SYT4,SMG6,TCEA3,BUD13,SIK3,BTN2A1,RSPO3,YLP…
EFO_0003761,ÊEFO_0006336	diastolicÊbloodÊpressure,ÊunipolarÊdepression	GWAS	2.42E-06	2.45E-02	1.56E-04	1.53E-03	10	30	PLEKHG1,ALDH2,CAPZA1,FURIN,COX5A,RPP25,SH2B3,NAA25,ATXN2,SLC39A8
EFO_0803382	perivascularÊspaceÊmeasurement	GWAS	2.42E-06	2.45E-02	1.56E-04	1.53E-03	10	30	CALD1,PDE8A,LPAR1,EFEMP1,ISYNA1,GFAP,NBEAL1,ITGB5,KCNK2,ELL
EFO_0010972	bloodÊphosphateÊmeasurement	GWAS	2.77E-06	2.80E-02	1.77E-04	1.74E-03	26	174	ABR,ADCY9,MGMT,SNX32,SUPT3H,CRADD,INA,ENPP3,MED23,AKAP7,TBKBP1,BCAS3,RAP1GAP,ECE1,LPAR1,DLEU1,EYA1,ATXN2,USP48,TRIM46,PDE7B,ZHX3,FBXL20,HSPG2,WNT3,ELL
MONDO_0004907	alopecia	GWAS	2.93E-06	2.96E-02	1.86E-04	1.82E-03	32	241	MAPT,SUPT3H,RSPO2,PRR23A,NSF,PAX3,CDKN2C,SETBP1,AUTS2,FAM53B,EMC2,HDAC9,PTHLH,PLEKHM1,CCDC91,CENPW,LGR4,WARS2,FOXD2,THADA,ZHX3,SPPL2C,TBX15,TCF4,TCF7L2,FAF1,RSPO3,PRDM6,ALX4,TWIST1,EIF3E,MRPS22
EFO_0004735	serumÊalanineÊaminotransferaseÊmeasurement	GWAS	3.13E-06	3.16E-02	1.98E-04	1.94E-03	80	869	MARK3,MCL1,MAP3K1,AHCY,MLH1,PLA2G6,DIP2B,MYH7B,FAM131C,APOH,MSRA,TNKS,ATF1,GBF1,DCAF5,BDNF,ALDH1A2,CPNE1,KIFC2,MFHAS1,ARHGEF19,FBXL15,MACROD2,PSD,FNBP1L,PTCH1,SOX7,PTPRJ,PINX1,RAB5B,RAD51B,SH2B3,RBBP5,FRMD8,CRTAC1,EFNA1,GSDMD,RBM6,AGBL2,PLCE1,EFCAB13,DLEU1,RPS26,EYA1,DNAJC22,BPTF,NAA25,FBN1,ATXN2,IFI30,USP48,SLC30A10,TRIM46,PPP1R21,UBD,PROCR,TARS2,SLC6A4,EDEM2,GABBR1,RAPGEF6,MAP1LC3A,SLC12A8,SLC3…
EFO_0010100	multisiteÊchronicÊpain	GWAS	3.18E-06	3.22E-02	2.00E-04	1.96E-03	18	95	NMT1,CAMKV,GMPPB,CEP120,AMIGO3,DYNC1I1,SLC25A13,TRAIP,SEMA3F,RNF123,SNRPC,FAM120AOS,SLC39A8,FAM120A,ASTN2,FAF1,UBA7,FOXP2
EFO_0004468,ÊMONDO_0005277	migraineÊdisorder,ÊglucoseÊmeasurement	GWAS	3.39E-06	3.43E-02	2.12E-04	2.08E-03	10	31	EHBP1L1,KIF6,RERE,CDKN2C,SLC45A1,SGSM2,ST3GAL3,PLCD3,AKAP10,OR5V1
C4707243	FamilialÊthoracicÊaorticÊaneurysmÊandÊaorticÊdissection	DisGeNETÊCurated	3.76E-06	3.81E-02	2.34E-04	2.29E-03	13	53	JAG1,PLOD3,PKD1,COL5A2,COL11A1,EFEMP2,VCAN,PRKG1,FBN1,FBN2,FOXE3,EMILIN1,TGFBR1
EFO_0004617	cystatinÊCÊmeasurement	GWAS	3.94E-06	3.99E-02	2.43E-04	2.38E-03	45	402	MGMT,ALDH2,SUPT3H,RDH14,APOC3,MAPKAPK5,ZNF778,BSN,PKHD1,DNAH1,ULK3,BNC2,BCAS3,CYP26A1,DCST1,NQO1,SLX4IP,SH2B3,OR11A1,CCNI2,EYA1,FANCA,NAA25,SALL1,ATXN2,FNIP1,HMGN4,TRIM46,RNF123,NFAT5,CPNE7,CLUAP1,SPIRE2,STC1,ZNF276,GNAI2,CRB1,TPM1,EBF2,HOXB2,FAM117B,KRTCAP2,ZKSCAN8,LACTB,LRP1
