# Supplementary material for: Genetic architecture of white matter microstructure captured by unsupervised deep representation learning of fractional anisotropy maps
Source: Nat Commun. 2026 Jun 3;17:7150. doi: 10.1038/s41467-026-73996-z (PMC13396798; doi:10.1038/s41467-026-73996-z)
Supplement: Supplementary file 6 — Source Data [file 41467_2026_73996_MOESM6_ESM.zip › Source Data/Source Data Figure 4/Fig.4c.csv]

# MEAN_SAMPLE_SIZE = 17376
# TOTAL_GENES = 13672
# TEST_DIRECTION = one-sided, positive (set), one-sided, positive (covar)
# CONDITIONED_INTERNAL = gene size, gene density, inverse mac, log(gene size), log(gene density), log(inverse mac)
# CONDITIONED_HIDDEN = Average (covar)
VARIABLE	TYPE	NGENES	BETA	BETA_STD	SE	P
Early_prenatal	COVAR	13672	0.089356	0.13477	0.015863	9.0898e-09
Early_mid-prenatal	COVAR	13672	0.11136	0.16745	0.018023	3.346e-10
Late_mid-prenatal	COVAR	13672	0.10369	0.1538	0.022474	2.0007e-06
Late_prenatal	COVAR	13672	0.15897	0.21865	0.025934	4.5557e-10
Early_infancy	COVAR	13672	-0.17688	-0.25078	0.045468	0.99995
Late_infancy	COVAR	13672	-0.27926	-0.40728	0.033264	1
Early_childhood	COVAR	13672	0.057411	0.080257	0.023108	0.0064942
Late_childhood	COVAR	13672	-0.32462	-0.47814	0.030367	1
Adolescence	COVAR	13672	-0.080182	-0.11307	0.032514	0.99316
Young_adulthood	COVAR	13672	-0.14551	-0.20718	0.029929	1
Middle_adulthood	COVAR	13672	-0.20213	-0.30017	0.025002	1
