# Supplementary material for: Genetic architecture of white matter microstructure captured by unsupervised deep representation learning of fractional anisotropy maps
Source: Nat Commun. 2026 Jun 3;17:7150. doi: 10.1038/s41467-026-73996-z (PMC13396798; doi:10.1038/s41467-026-73996-z)
Supplement: Supplementary file 6 — Source Data [file 41467_2026_73996_MOESM6_ESM.zip › Source Data/Source Data Figure 3/Fig.3a.csv]

UDIP-FA	Heritability
Feature_UDIP0	0.568959
Feature_UDIP1	0.423173
Feature_UDIP2	0.693794
Feature_UDIP3	0.564688
Feature_UDIP4	0.667858
Feature_UDIP5	0.573674
Feature_UDIP6	0.520056
Feature_UDIP7	0.385824
Feature_UDIP8	0.291242
Feature_UDIP9	0.767183
Feature_UDIP10	0.539268
Feature_UDIP11	0.679684
Feature_UDIP12	0.488092
Feature_UDIP13	0.408517
Feature_UDIP14	0.803836
Feature_UDIP15	0.510894
Feature_UDIP16	0.218857
Feature_UDIP17	0.562361
Feature_UDIP18	0.278634
Feature_UDIP19	0.579755
Feature_UDIP20	0.671152
Feature_UDIP21	0.361792
Feature_UDIP22	0.379969
Feature_UDIP23	0.660132
Feature_UDIP24	0.362666
Feature_UDIP25	0.511938
Feature_UDIP26	0.0916445
Feature_UDIP27	0.658806
Feature_UDIP28	0.463906
Feature_UDIP29	0.57222
Feature_UDIP30	0.668396
Feature_UDIP31	0.498698
Feature_UDIP32	0.296019
Feature_UDIP33	0.809509
Feature_UDIP34	0.356943
Feature_UDIP35	0.59907
Feature_UDIP36	0.234403
Feature_UDIP37	0.674927
Feature_UDIP38	0.418163
Feature_UDIP39	0.82938
Feature_UDIP40	0.76892
Feature_UDIP41	0.663805
Feature_UDIP42	0.554322
Feature_UDIP43	0.588105
Feature_UDIP44	0.695946
Feature_UDIP45	0.553047
Feature_UDIP46	0.629795
Feature_UDIP47	0.613607
Feature_UDIP48	0.498062
Feature_UDIP49	0.650894
Feature_UDIP50	0.481544
Feature_UDIP51	0.518213
Feature_UDIP52	0.474511
Feature_UDIP53	0.464104
Feature_UDIP54	0.218858
Feature_UDIP55	0.477388
Feature_UDIP56	0.437547
Feature_UDIP57	0.0685337
Feature_UDIP58	0.190058
Feature_UDIP59	0.605931
Feature_UDIP60	0.162129
Feature_UDIP61	0.485695
Feature_UDIP62	0.459857
Feature_UDIP63	0.584473
Feature_UDIP64	0.330847
Feature_UDIP65	0.437942
Feature_UDIP66	0.659699
Feature_UDIP67	0.592507
Feature_UDIP68	0.33776
Feature_UDIP69	0.681154
Feature_UDIP70	0.767429
Feature_UDIP71	0.626375
Feature_UDIP72	0.309618
Feature_UDIP73	0.596946
Feature_UDIP74	0.533314
Feature_UDIP75	0.743718
Feature_UDIP76	0.39297
Feature_UDIP77	0.73952
Feature_UDIP78	0.536652
Feature_UDIP79	0.507059
Feature_UDIP80	0.601655
Feature_UDIP81	0.68111
Feature_UDIP82	0.415507
Feature_UDIP83	0.692398
Feature_UDIP84	0.438829
Feature_UDIP85	0.671477
Feature_UDIP86	0.836806
Feature_UDIP87	0.487093
Feature_UDIP88	0.647267
Feature_UDIP89	0.406002
Feature_UDIP90	0.56197
Feature_UDIP91	0.519213
Feature_UDIP92	0.518347
Feature_UDIP93	0.568905
Feature_UDIP94	0.444766
Feature_UDIP95	0.360548
Feature_UDIP96	0.311208
Feature_UDIP97	0.51592
Feature_UDIP98	0.596594
Feature_UDIP99	0.484546
Feature_UDIP100	0.619094
Feature_UDIP101	0.601587
Feature_UDIP102	0.543909
Feature_UDIP103	0.659812
Feature_UDIP104	0.600608
Feature_UDIP105	0.532783
Feature_UDIP106	0.593274
Feature_UDIP107	0.259182
Feature_UDIP108	0.603577
Feature_UDIP109	0.435458
Feature_UDIP110	0.471744
Feature_UDIP111	0.558681
Feature_UDIP112	0.391842
Feature_UDIP113	0.592097
Feature_UDIP114	0.549755
Feature_UDIP115	0.450013
Feature_UDIP116	0.188244
Feature_UDIP117	0.571258
Feature_UDIP118	0.610425
Feature_UDIP119	0.37956
Feature_UDIP120	0.503073
Feature_UDIP121	0.852233
Feature_UDIP122	0.760773
Feature_UDIP123	0.353803
Feature_UDIP124	0.598027
Feature_UDIP125	0.448453
Feature_UDIP126	0.379812
Feature_UDIP127	0.365377
