# Supplementary material for: Genetic architecture of white matter microstructure captured by unsupervised deep representation learning of fractional anisotropy maps
Source: Nat Commun. 2026 Jun 3;17:7150. doi: 10.1038/s41467-026-73996-z (PMC13396798; doi:10.1038/s41467-026-73996-z)
Supplement: Supplementary file 6 — Source Data [file 41467_2026_73996_MOESM6_ESM.zip › Source Data/Source Data Figure 3/Fig.3c.csv]

snp	chr	pos	phenotype
rs2235537	1	1689762	New_idefined
rs301817	1	8503379	New_idefined
rs12125606	1	12546694	New_idefined
rs11260715	1	16607969	New_idefined
rs2235932	1	17303589	New_idefined
rs6661141	1	22248466	New_idefined
rs10753528	1	22444859	New_idefined
rs3765350	1	22447316	New_idefined
rs34963268	1	22710877	New_idefined
rs4655145	1	23404671	New_idefined
rs112824904	1	39647620	New_idefined
rs2842197	1	43927877	New_idefined
rs28482847	1	46595077	New_idefined
rs61784813	1	47938405	New_idefined
rs9969991	1	51058495	New_idefined
rs2787681	1	64221345	New_idefined
rs58161194	1	64636912	New_idefined
rs12726532	1	85915373	New_idefined
rs2624436	1	93952702	New_idefined
rs6577334	1	103214274	New_idefined
rs6658555	1	113098534	New_idefined
rs10923680	1	119328610	New_idefined
rs61806199	1	119450102	New_idefined
rs55909843	1	149881173	New_idefined
rs12726480	1	154026087	New_idefined
rs11264305	1	155033572	New_idefined
rs6676150	1	155123837	New_idefined
rs34720381	1	171455322	New_idefined
rs10922201	1	197321451	New_idefined
rs2071533	1	205012198	New_idefined
rs823152	1	205736285	New_idefined
rs1781032	1	208424176	New_idefined
rs2601645	1	215185552	New_idefined
rs17048367	1	218833890	New_idefined
rs9431119	1	218973587	New_idefined
rs1856327	1	219846013	New_idefined
rs35799012	1	228133322	New_idefined
rs73215860	2	16430982	New_idefined
rs72774337	2	16508960	New_idefined
rs12612429	2	18709836	New_idefined
rs12616177	2	19181851	New_idefined
rs10171927	2	19383019	New_idefined
rs11902826	2	27177545	New_idefined
rs12477217	2	37895784	New_idefined
rs7566967	2	43620826	New_idefined
rs83995	2	45167570	New_idefined
rs4952748	2	45397981	New_idefined
rs4305309	2	54683711	New_idefined
rs58419243	2	54862352	New_idefined
rs112588445	2	54925874	New_idefined
rs3791676	2	56110552	New_idefined
rs4233964	2	56135497	New_idefined
rs2678908	2	58130327	New_idefined
rs6708976	2	66090928	New_idefined
rs7599496	2	71779853	New_idefined
rs13018971	2	71956471	New_idefined
rs10191724	2	104155913	New_idefined
rs435454	2	105406549	New_idefined
rs6714123	2	105496803	New_idefined
rs720978	2	109951931	New_idefined
rs75862663	2	119038119	New_idefined
rs162755	2	119426757	New_idefined
rs10928235	2	145678114	New_idefined
rs2284871	2	162888055	New_idefined
rs971324	2	200450386	New_idefined
rs4673382	2	200492346	New_idefined
rs4675752	2	200514753	New_idefined
rs114863726	2	204158375	New_idefined
rs200542761	2	204298763	New_idefined
rs11679380	2	208691292	New_idefined
rs741007	2	210557542	New_idefined
rs34923683	2	216245694	New_idefined
rs2666290	2	217289515	New_idefined
rs12614773	2	217881943	New_idefined
rs1991161	2	218676890	New_idefined
rs112028523	2	226692507	New_idefined
rs12635833	3	25000664	New_idefined
rs2362824	3	37199453	New_idefined
rs3774800	3	49334768	New_idefined
rs1005678	3	50210289	New_idefined
rs2276824	3	52637486	New_idefined
rs1960758	3	55435943	New_idefined
rs73075478	3	55545914	New_idefined
rs1053711	3	57743246	New_idefined
rs28728070	3	66047196	New_idefined
rs2306272	3	66434643	New_idefined
rs831435	3	71150983	New_idefined
rs73101602	3	73179767	New_idefined
rs12497306	3	77178156	New_idefined
rs1601111	3	88905003	New_idefined
rs9873281	3	89271917	New_idefined
rs2470854	3	98704236	New_idefined
rs12629879	3	113284162	New_idefined
rs6782656	3	114843510	New_idefined
rs628380	3	124880511	New_idefined
rs77761150	3	132445904	New_idefined
rs13088897	3	132792253	New_idefined
rs62275345	3	147052282	New_idefined
rs12488094	3	147085092	New_idefined
rs7635829	3	147094222	New_idefined
rs16854109	3	169295755	New_idefined
rs7619166	3	169330871	New_idefined
rs9880740	3	177335305	New_idefined
rs78362860	3	190641551	New_idefined
rs6855233	4	1002125	New_idefined
rs2896518	4	1757559	New_idefined
rs3135846	4	1797484	New_idefined
rs7680747	4	7871623	New_idefined
rs61177266	4	12863501	New_idefined
rs12233652	4	20286220	New_idefined
rs11933919	4	48600773	New_idefined
rs4864685	4	53728338	New_idefined
rs74904971	4	89050026	New_idefined
rs9307137	4	95135712	New_idefined
rs9684123	4	113404466	New_idefined
rs303120	4	124111155	New_idefined
rs11941227	4	145314014	New_idefined
rs7666450	4	145662842	New_idefined
rs11938874	4	149404854	New_idefined
rs12506228	4	187382294	New_idefined
rs4590179	5	15739051	New_idefined
rs1351637	5	44441703	New_idefined
rs13188599	5	56096029	New_idefined
rs7705121	5	60154424	New_idefined
rs10066689	5	72578158	New_idefined
rs745648	5	81966957	New_idefined
rs34580448	5	82810884	New_idefined
rs62380364	5	88107337	New_idefined
rs1692435	5	91029327	New_idefined
rs62368475	5	92008479	New_idefined
rs888814	5	92186429	New_idefined
rs74489452	5	92943487	New_idefined
rs140550035	5	93189083	New_idefined
rs4869215	5	93908807	New_idefined
rs9326862	5	112054547	New_idefined
rs6898172	5	115922151	New_idefined
rs304373	5	121813744	New_idefined
rs2407208	5	121821194	New_idefined
rs151283	5	122446619	New_idefined
rs1685201	5	122493119	New_idefined
rs6860168	5	122731568	New_idefined
rs79036560	5	127859713	New_idefined
rs4705849	5	131559199	New_idefined
rs28421137	5	139037130	New_idefined
rs2964612	5	151198750	New_idefined
rs4959665	6	2423947	New_idefined
rs17603736	6	7157040	New_idefined
rs75757892	6	7232389	New_idefined
rs73719371	6	7898147	New_idefined
rs9381180	6	12466180	New_idefined
rs13198474	6	25874423	New_idefined
rs806794	6	26200677	New_idefined
rs374577630	6	26915439	New_idefined
rs35883476	6	28368508	New_idefined
rs2820230	6	35012829	New_idefined
rs10948221	6	45236707	New_idefined
rs112627708	6	45350890	New_idefined
rs9449871	6	85065108	New_idefined
rs2452961	6	92773778	New_idefined
rs1487441	6	98553894	New_idefined
rs11756232	6	122581156	New_idefined
rs3757217	6	126069636	New_idefined
rs59698523	6	126733094	New_idefined
rs79636188	6	127078181	New_idefined
rs2143679	6	127107582	New_idefined
rs17054192	6	127212478	New_idefined
rs577721086	6	127440047	New_idefined
rs9482770	6	127443092	New_idefined
rs4897478	6	131307854	New_idefined
rs9321385	6	133265267	New_idefined
rs10457002	6	133388232	New_idefined
rs511490	6	133568151	New_idefined
rs212772	6	133803011	New_idefined
rs10872446	6	136090153	New_idefined
rs9373157	6	136261860	New_idefined
rs9498199	6	149378922	New_idefined
rs12523793	6	149973764	New_idefined
rs6916149	6	151022220	New_idefined
rs12203289	6	157321814	New_idefined
rs17788472	6	169482877	New_idefined
rs2389534	7	15608109	New_idefined
rs3901892	7	18819605	New_idefined
rs12700001	7	18904400	New_idefined
rs2717350	7	19021073	New_idefined
rs17140672	7	19141259	New_idefined
rs11762830	7	19353389	New_idefined
rs73079218	7	19435501	New_idefined
rs73685918	7	19520977	New_idefined
rs2192476	7	19612305	New_idefined
rs6949635	7	19749440	New_idefined
rs849134	7	28196222	New_idefined
rs12532376	7	29360962	New_idefined
rs6966995	7	33525304	New_idefined
rs1052969	7	37946547	New_idefined
rs10273104	7	38118400	New_idefined
rs986412	7	43031154	New_idefined
rs12698818	7	69401395	New_idefined
rs9690948	7	83692153	New_idefined
rs10260131	7	84666851	New_idefined
rs10281460	7	96115099	New_idefined
rs111564934	7	96652216	New_idefined
rs952319	7	99171449	New_idefined
rs221789	7	100271521	New_idefined
rs11772848	7	101044030	New_idefined
rs9332390	7	114171145	New_idefined
rs10264112	7	117609096	New_idefined
rs1917110	7	120788346	New_idefined
rs28476487	7	120819114	New_idefined
rs71569059	7	120871644	New_idefined
rs73217386	7	120941547	New_idefined
rs3757552	7	120963965	New_idefined
rs2536192	7	120967213	New_idefined
rs73219303	7	121004989	New_idefined
rs1609291	7	121093671	New_idefined
rs11761042	7	121178639	New_idefined
rs55660321	7	127591737	New_idefined
rs11556924	7	129663496	New_idefined
rs6943070	7	137116476	New_idefined
rs77324770	7	155772027	New_idefined
rs3020219	8	6372975	New_idefined
rs2959788	8	6458081	New_idefined
rs2945268	8	8116419	New_idefined
rs2955578	8	8137083	New_idefined
rs330060	8	9090902	New_idefined
rs2952225	8	10103179	New_idefined
rs10481445	8	11109269	New_idefined
rs11135712	8	23110503	New_idefined
rs17818981	8	25894943	New_idefined
rs328092	8	26339139	New_idefined
rs11990271	8	26453468	New_idefined
rs10087957	8	60731440	New_idefined
rs1493202	8	71905587	New_idefined
rs2383893	8	74348353	New_idefined
rs1452826	8	78141371	New_idefined
rs13259657	8	88723758	New_idefined
rs2445367	8	108379772	New_idefined
rs4734972	8	108473294	New_idefined
rs629702	8	108972055	New_idefined
rs16879844	8	110648272	New_idefined
rs72673939	8	118867693	New_idefined
rs34266810	8	119806645	New_idefined
rs10611942	8	119954484	New_idefined
rs58486051	8	120433370	New_idefined
rs6469835	8	120636850	New_idefined
rs12681217	8	122145902	New_idefined
rs1516960	8	129474882	New_idefined
rs10112337	8	142233573	New_idefined
rs279889	9	978374	New_idefined
rs13283645	9	13949666	New_idefined
rs10962142	9	15756094	New_idefined
rs72736057	9	83588772	New_idefined
rs10821162	9	96341324	New_idefined
rs28591501	9	98278644	New_idefined
rs10117423	9	98526672	New_idefined
rs2897061	9	98557460	New_idefined
rs521881	9	113611328	New_idefined
rs446783	9	118957985	New_idefined
rs7033487	9	119129257	New_idefined
rs1861881	9	119312256	New_idefined
rs73578186	9	126334485	New_idefined
rs34200683	9	129459314	New_idefined
rs490577	9	129714988	New_idefined
rs643434	9	136142355	New_idefined
rs1444787	10	9063530	New_idefined
rs1149935	10	9194006	New_idefined
rs7088929	10	27894442	New_idefined
rs1888085	10	28966494	New_idefined
rs78862806	10	32267495	New_idefined
rs74571939	10	33653931	New_idefined
rs10822020	10	52734495	New_idefined
rs2576171	10	90257225	New_idefined
rs12263369	10	94823343	New_idefined
rs2149109	10	94917819	New_idefined
rs61861102	10	94923949	New_idefined
rs7916761	10	94941927	New_idefined
rs10882203	10	95032274	New_idefined
rs2077218	10	96071561	New_idefined
rs9651448	10	99948489	New_idefined
rs149658356	10	102245664	New_idefined
rs10786677	10	104313365	New_idefined
rs11191749	10	105378840	New_idefined
rs34326903	10	111768533	New_idefined
rs11196182	10	114750157	New_idefined
rs10886016	10	118668311	New_idefined
rs11244758	10	127687978	New_idefined
rs4751108	10	131440429	New_idefined
rs1004446	11	2170143	New_idefined
rs6484289	11	27317383	New_idefined
rs11029962	11	27367200	New_idefined
rs12362567	11	27526645	New_idefined
rs4551754	11	44171456	New_idefined
rs11037975	11	44410862	New_idefined
rs10838293	11	44493472	New_idefined
rs12795080	11	44850925	New_idefined
rs11039112	11	47174296	New_idefined
rs10769310	11	48091976	New_idefined
rs675154	11	57628345	New_idefined
rs1893362	11	74357437	New_idefined
rs10830948	11	92527522	New_idefined
rs581136	11	100888602	New_idefined
rs317518	11	110890363	New_idefined
rs7924641	11	110953355	New_idefined
rs7940533	11	111078415	New_idefined
rs405388	11	114081271	New_idefined
rs2735181	11	117009789	New_idefined
rs6590483	11	130457883	New_idefined
rs4937576	11	130702192	New_idefined
rs10773940	12	1487421	New_idefined
rs7958415	12	27997918	New_idefined
rs11049260	12	28145898	New_idefined
rs6487658	12	28221970	New_idefined
rs2054474	12	28254212	New_idefined
rs9645730	12	28470084	New_idefined
rs3741878	12	31632449	New_idefined
rs9668328	12	32470788	New_idefined
rs7976890	12	49519185	New_idefined
rs11169484	12	50934931	New_idefined
rs1609474	12	53676814	New_idefined
rs3809162	12	54674235	New_idefined
rs1131017	12	56435929	New_idefined
rs10467124	12	57519694	New_idefined
rs772375	12	77989204	New_idefined
rs79036556	12	78197063	New_idefined
rs8176822	12	80048478	New_idefined
rs324780	12	84003866	New_idefined
rs6538437	12	93989735	New_idefined
rs11111278	12	102846020	New_idefined
rs880298	12	106443134	New_idefined
rs7958469	12	107052620	New_idefined
rs2111211	12	109039869	New_idefined
rs1123028	13	47166195	New_idefined
rs1239684	13	51164719	New_idefined
rs9545540	13	81298245	New_idefined
rs12860027	13	100967869	New_idefined
rs79977118	13	107371135	New_idefined
rs72694396	14	24887101	New_idefined
rs766146	14	31375322	New_idefined
rs17563	14	54417522	New_idefined
rs7147119	14	54777745	New_idefined
rs67627942	14	54838137	New_idefined
rs1253036	14	59830931	New_idefined
rs10143831	14	61081961	New_idefined
rs2253636	14	68922455	New_idefined
rs12889251	14	68994140	New_idefined
rs10162358	14	75429593	New_idefined
rs7153849	14	91964683	New_idefined
rs7153027	14	92427222	New_idefined
rs117068593	14	93118229	New_idefined
rs2607053	14	98400416	New_idefined
rs7152530	14	98641215	New_idefined
rs35604463	14	99712032	New_idefined
rs10151665	14	100263611	New_idefined
rs12436192	14	100378941	New_idefined
rs10143623	14	104186876	New_idefined
rs10459670	15	39056550	New_idefined
rs8026370	15	39377736	New_idefined
rs74011382	15	45460602	New_idefined
rs7184016	15	48810499	New_idefined
rs1104848	15	56112714	New_idefined
rs4775606	15	63327605	New_idefined
rs12438246	15	68518304	New_idefined
rs1473608	15	71628256	New_idefined
rs34933034	15	75079474	New_idefined
rs7178962	15	84573248	New_idefined
rs1036809	15	87987517	New_idefined
rs755359	15	95290678	New_idefined
rs8033360	15	101778710	New_idefined
rs761065	16	1823444	New_idefined
rs9934488	16	2155297	New_idefined
rs71391580	16	24842818	New_idefined
rs6416794	16	51181735	New_idefined
rs4784226	16	52583143	New_idefined
rs62042237	16	65065307	New_idefined
rs12919094	16	69843357	New_idefined
rs4491510	16	87086729	New_idefined
rs8044416	16	87141335	New_idefined
rs4843539	16	87180681	New_idefined
rs13337257	16	87184478	New_idefined
rs12445088	16	87206462	New_idefined
rs72804073	16	87357985	New_idefined
rs3748395	16	87360627	New_idefined
rs12447690	16	88298124	New_idefined
rs11870439	17	833790	New_idefined
rs2376600	17	928078	New_idefined
rs1131600	17	1940232	New_idefined
rs9303241	17	1978963	New_idefined
rs12603057	17	2112567	New_idefined
rs12939056	17	7754993	New_idefined
rs9907752	17	19890237	New_idefined
rs9913320	17	37468598	New_idefined
rs665268	17	40722029	New_idefined
rs5033	17	42326258	New_idefined
rs12936466	17	43231991	New_idefined
rs364308	17	43723929	New_idefined
rs199439	17	44793503	New_idefined
rs12951057	17	44794558	New_idefined
rs62074125	17	44852612	New_idefined
rs77089224	17	45363310	New_idefined
rs200908868	17	45575934	New_idefined
rs79275904	17	46517797	New_idefined
rs12952581	17	47448346	New_idefined
rs9913736	17	59013682	New_idefined
rs34536594	17	61188396	New_idefined
rs56299799	17	63294855	New_idefined
rs34965243	17	63959061	New_idefined
rs2947867	17	67607685	New_idefined
rs638538	17	68216128	New_idefined
rs8066734	17	68938038	New_idefined
rs11651501	17	69148558	New_idefined
rs9912029	17	70086597	New_idefined
rs8089932	18	19478155	New_idefined
rs12605254	18	40303789	New_idefined
rs626498	18	42430467	New_idefined
rs644279	18	53294569	New_idefined
rs2303696	19	18548884	New_idefined
rs60202083	19	47772184	New_idefined
rs6038556	20	6591010	New_idefined
rs650225	20	10489903	New_idefined
rs8183005	20	11125164	New_idefined
rs6074263	20	11209119	New_idefined
rs2876413	20	15783346	New_idefined
rs2207878	20	21951847	New_idefined
rs4911180	20	33972948	New_idefined
rs6069232	20	36843256	New_idefined
rs2224539	20	38552107	New_idefined
rs56374036	20	46367372	New_idefined
rs5843567	21	34169318	New_idefined
rs9305650	21	39881848	New_idefined
rs432775	22	18294704	New_idefined
rs552668	22	21026003	New_idefined
rs143032062	22	28709058	New_idefined
rs1076135	22	30238317	New_idefined
rs4239889	22	38140352	New_idefined
rs5750929	22	40676986	New_idefined
rs7410612	22	50317296	New_idefined
rs1252992	14	59665286	Previous_reported
rs3012434	6	170545279	Previous_reported
rs13107325	4	103188709	Previous_reported
rs6062264	20	61154871	Previous_reported
rs12146713	12	106476805	Previous_reported
rs4128399	7	151498679	Previous_reported
rs2279829	3	147106319	Previous_reported
rs2033939	15	39633904	Previous_reported
rs73006822	19	13109955	Previous_reported
rs1452628	1	215139887	Previous_reported
rs2234675	2	223085955	Previous_reported
rs6097618	20	52448936	Previous_reported
rs74826997	14	59628609	Previous_reported
rs10283100	8	120596023	Previous_reported
rs6658111	1	47980916	Previous_reported
rs7936928	11	130279168	Previous_reported
rs11022130	11	12071547	Previous_reported
rs76928645	7	54941328	Previous_reported
rs3760456	17	27948844	Previous_reported
rs11727676	4	145659064	Previous_reported
rs75721280	4	4780454	Previous_reported
rs7030607	9	119245183	Previous_reported
rs79487293	12	65905126	Previous_reported
rs34254072	9	22381409	Previous_reported
rs1389799	12	65824846	Previous_reported
rs56339059	2	189899079	Previous_reported
rs9345125	6	92002653	Previous_reported
rs17616633	16	51451683	Previous_reported
rs11111090	12	102326461	Previous_reported
rs2267161	22	30953295	Previous_reported
rs62132522	2	37079583	Previous_reported
rs55705857	8	130645692	Previous_reported
rs9937293	16	87225101	Previous_reported
rs3795503	1	180905694	Previous_reported
rs10252734	7	81418596	Previous_reported
rs61938198	12	95500635	Previous_reported
rs66716358	11	44330610	Previous_reported
rs111398992	16	89992613	Previous_reported
rs35891966	11	20129311	Previous_reported
rs9376354	6	138866268	Previous_reported
rs72766530	16	4334962	Previous_reported
rs11683268	2	11529510	Previous_reported
rs41298373	10	7622009	Previous_reported
rs7023465	9	101639827	Previous_reported
rs9809852	3	138696439	Previous_reported
rs79272390	2	54615325	Previous_reported
rs669952	2	4563477	Previous_reported
rs10821083	9	95951477	Previous_reported
rs11669334	19	32200518	Previous_reported
rs9545155	13	80191873	Previous_reported
rs160459	14	59074136	Previous_reported
rs1520	6	39526867	Previous_reported
rs35124509	3	89521693	Previous_reported
rs17265513	20	39832628	Previous_reported
rs11191822	10	105599770	Previous_reported
rs76549352	19	13934296	Previous_reported
rs6444974	3	170986411	Previous_reported
rs12251016	10	21821918	Previous_reported
rs12445412	16	86609658	Previous_reported
rs12051384	16	87184095	Previous_reported
rs2424	2	42285575	Previous_reported
rs140950438	5	59983635	Previous_reported
rs62266110	3	93537923	Previous_reported
rs6555969	5	171128464	Previous_reported
rs10901814	10	126431281	Previous_reported
rs7624274	3	71578737	Previous_reported
rs9939914	16	89939929	Previous_reported
rs34171876	11	14353957	Previous_reported
rs28878174	5	122248172	Previous_reported
rs653178	12	112007756	Previous_reported
rs147918758	8	41167562	Previous_reported
rs28556884	15	55965521	Previous_reported
rs9615351	22	46760481	Previous_reported
rs79966207	22	50722408	Previous_reported
rs12459368	19	18459377	Previous_reported
rs11609649	12	85576492	Previous_reported
rs1022994	9	89537928	Previous_reported
rs35227403	12	68216239	Previous_reported
rs77640487	3	147891874	Previous_reported
rs352358	5	148663992	Previous_reported
rs11187838	10	96038686	Previous_reported
rs2381939	5	174157096	Previous_reported
rs7815993	8	129951769	Previous_reported
rs113898003	6	130341235	Previous_reported
rs2342118	15	85693016	Previous_reported
rs35565319	9	119065043	Previous_reported
rs1159530	20	7103709	Previous_reported
rs7502307	17	65989961	Previous_reported
rs1007966	9	92213967	Previous_reported
rs943080	6	43826627	Previous_reported
rs12921392	16	77320605	Previous_reported
rs7306710	12	66376091	Previous_reported
rs1233393	6	29549653	Previous_reported
rs7788173	7	96219460	Previous_reported
rs1283690	8	108414618	Previous_reported
rs4373707	1	2798712	Previous_reported
rs3790598	1	113196896	Previous_reported
rs58808503	5	31913006	Previous_reported
rs115877304	5	92797166	Previous_reported
rs4556147	9	113651161	Previous_reported
rs11008282	10	31117358	Previous_reported
rs13088	10	50315893	Previous_reported
rs10787774	10	119262900	Previous_reported
rs12789028	11	65326154	Previous_reported
rs7136350	12	95564940	Previous_reported
rs11147235	12	133688707	Previous_reported
rs72651859	13	99639173	Previous_reported
rs4901427	14	53964998	Previous_reported
rs78074080	17	68059706	Previous_reported
rs78990594	19	18020447	Previous_reported
rs7254100	19	39173486	Previous_reported
rs74563367	2	239647672	Previous_reported
rs74283894	3	104721473	Previous_reported
rs3772832	3	124515876	Previous_reported
rs6777925	3	194472606	Previous_reported
rs11993233	8	145002283	Previous_reported
rs17537178	10	48442894	Previous_reported
rs2385882	5	81865645	Previous_reported
rs10039860	5	91902326	Previous_reported
rs2854108	1	19973920	Previous_reported
rs6728237	2	119045109	Previous_reported
rs11021221	11	95308854	Previous_reported
rs1420791	17	63914750	Previous_reported
rs4702	15	91426560	Previous_reported
rs6693567	1	150510660	Previous_reported
rs7579323	2	18702074	Previous_reported
rs7595258	2	134256134	Previous_reported
rs60603116	2	217431561	Previous_reported
rs72704117	1	155175089	Previous_reported
rs1560277	2	198187903	Previous_reported
rs1107361	17	9143864	Previous_reported
rs2347709	7	134403741	Previous_reported
rs10112386	8	74281152	Previous_reported
rs870472	18	57386391	Previous_reported
rs6108906	20	11285932	Previous_reported
rs11205303	1	149906413	Previous_reported
rs71337705	2	72741734	Previous_reported
rs3784264	15	58250246	Previous_reported
rs2306022	15	68628163	Previous_reported
rs9367447	6	51574933	Previous_reported
rs542444	6	44800015	Previous_reported
rs34859790	3	190652830	Previous_reported
rs798548	7	2760935	Previous_reported
rs10827231	10	33586399	Previous_reported
rs2024962	20	6613051	Previous_reported
rs10821723	10	62082737	Previous_reported
rs26341	5	171096729	Previous_reported
rs71390846	16	86714715	Previous_reported
rs1880692	11	80338069	Previous_reported
rs55736210	13	22991579	Previous_reported
rs7770012	6	44446919	Previous_reported
rs11891807	2	48288816	Previous_reported
rs1790643	18	34045251	Previous_reported
rs6946608	7	33324104	Previous_reported
rs10093418	8	72392687	Previous_reported
rs12335820	9	110404076	Previous_reported
rs3779381	7	120966790	Previous_reported
rs2496482	14	99750164	Previous_reported
rs2952565	7	121017812	Previous_reported
rs2619062	12	78288811	Previous_reported
rs6134023	20	10741175	Previous_reported
rs58066679	11	111056158	Previous_reported
rs6546176	2	65977031	Previous_reported
rs512014	1	47997658	Previous_reported
rs77683650	3	168969370	Previous_reported
rs62348895	4	187390023	Previous_reported
rs77097530	5	122609853	Previous_reported
rs7307682	12	28608894	Previous_reported
rs10945391	6	169588360	Previous_reported
rs1883801	20	10647679	Previous_reported
rs3850444	9	16681762	Previous_reported
rs9835833	3	168756827	Previous_reported
rs6740960	2	42181679	Previous_reported
rs4910165	11	10674044	Previous_reported
rs13384908	2	188190475	Previous_reported
rs149801367	2	60647456	Previous_reported
rs117543324	13	43153869	Previous_reported
rs258443	12	28045848	Previous_reported
rs1874583	17	35257012	Previous_reported
rs12088206	1	119523570	Previous_reported
