# Supplementary material for: Genetic architecture of white matter microstructure captured by unsupervised deep representation learning of fractional anisotropy maps
Source: Nat Commun. 2026 Jun 3;17:7150. doi: 10.1038/s41467-026-73996-z (PMC13396798; doi:10.1038/s41467-026-73996-z)
Supplement: Supplementary file 6 — Source Data [file 41467_2026_73996_MOESM6_ESM.zip › Source Data/Source Data Figure 2/Fig.2d.csv]

Fold	DEP	MS	EPI
0	0.52512987	0.8	0.598039216
1	0.507857143	0.708333333	0.725490196
2	0.580649351	0.658333333	0.593582888
3	0.541818182	0.604166667	0.520499109
4	0.521493506	0.7375	0.647058824
5	0.557045455	0.7	0.593582888
6	0.583474026	0.716666667	0.592691622
7	0.557564935	0.7875	0.509803922
8	0.548181818	0.775	0.629233512
9	0.564220779	0.604166667	0.517825312
