# Supplementary material for: Genetic architecture of white matter microstructure captured by unsupervised deep representation learning of fractional anisotropy maps
Source: Nat Commun. 2026 Jun 3;17:7150. doi: 10.1038/s41467-026-73996-z (PMC13396798; doi:10.1038/s41467-026-73996-z)
Supplement: Supplementary file 6 — Source Data [file 41467_2026_73996_MOESM6_ESM.zip › Source Data/Source Data Figure 2/Fig.2b.csv]

Region Value	Region Name	KS Statistic	File
3.0	WM	0.3977277734362308	UDIP-FA0
2.0	GM	0.2159890016258818	UDIP-FA0
1.0	CSF	0.0525281346026458	UDIP-FA0
3.0	WM	0.3524157303569245	UDIP-FA1
2.0	GM	0.234091383894236	UDIP-FA1
1.0	CSF	0.0849646722819112	UDIP-FA1
3.0	WM	0.3422017827992356	UDIP-FA2
2.0	GM	0.243123253642332	UDIP-FA2
1.0	CSF	0.089822255304388	UDIP-FA2
3.0	WM	0.3517702784220176	UDIP-FA3
2.0	GM	0.2339215898953414	UDIP-FA3
1.0	CSF	0.0894587479779844	UDIP-FA3
3.0	WM	0.3801332805902092	UDIP-FA4
2.0	GM	0.2171529687631316	UDIP-FA4
1.0	CSF	0.0816541591307354	UDIP-FA4
3.0	WM	0.3542137750327364	UDIP-FA5
2.0	GM	0.2538261305381698	UDIP-FA5
1.0	CSF	0.0597528427149176	UDIP-FA5
3.0	WM	0.3690868317613752	UDIP-FA6
2.0	GM	0.237558694450973	UDIP-FA6
1.0	CSF	0.0617196769988515	UDIP-FA6
3.0	WM	0.351422524726476	UDIP-FA7
2.0	GM	0.2412239028409042	UDIP-FA7
1.0	CSF	0.085187536892742	UDIP-FA7
3.0	WM	0.3826768881132809	UDIP-FA8
2.0	GM	0.2276614608050625	UDIP-FA8
1.0	CSF	0.0594023177930284	UDIP-FA8
3.0	WM	0.3828244199841167	UDIP-FA9
2.0	GM	0.2216917380025482	UDIP-FA9
1.0	CSF	0.0719411568198674	UDIP-FA9
3.0	WM	0.362023743445109	UDIP-FA10
2.0	GM	0.2190616875093259	UDIP-FA10
1.0	CSF	0.0994075973041976	UDIP-FA10
3.0	WM	0.3766913093536551	UDIP-FA11
2.0	GM	0.2225489049486919	UDIP-FA11
1.0	CSF	0.0767792662355727	UDIP-FA11
3.0	WM	0.3744638415538031	UDIP-FA12
2.0	GM	0.2441958833181074	UDIP-FA12
1.0	CSF	0.0439770574958179	UDIP-FA12
3.0	WM	0.4024659175379855	UDIP-FA13
2.0	GM	0.2222128299301902	UDIP-FA13
1.0	CSF	0.0380917007826166	UDIP-FA13
3.0	WM	0.3896069342960254	UDIP-FA14
2.0	GM	0.2351148318599868	UDIP-FA14
1.0	CSF	0.034067155383148	UDIP-FA14
3.0	WM	0.3575450973661636	UDIP-FA15
2.0	GM	0.2322365308304496	UDIP-FA15
1.0	CSF	0.0882643667626583	UDIP-FA15
3.0	WM	0.3578875820663183	UDIP-FA16
2.0	GM	0.2263054508000975	UDIP-FA16
1.0	CSF	0.1019824408662232	UDIP-FA16
3.0	WM	0.3869842918421489	UDIP-FA17
2.0	GM	0.2280162717130974	UDIP-FA17
1.0	CSF	0.0514852147733212	UDIP-FA17
3.0	WM	0.3546168531798414	UDIP-FA18
2.0	GM	0.2368338497246574	UDIP-FA18
1.0	CSF	0.0812300672499312	UDIP-FA18
3.0	WM	0.3722943327032081	UDIP-FA19
2.0	GM	0.2421431324211266	UDIP-FA19
1.0	CSF	0.0454159406628322	UDIP-FA19
3.0	WM	0.3855405871061124	UDIP-FA20
2.0	GM	0.2247550559412256	UDIP-FA20
1.0	CSF	0.0528591859177634	UDIP-FA20
3.0	WM	0.3555837138333549	UDIP-FA21
2.0	GM	0.2319976482389014	UDIP-FA21
1.0	CSF	0.0916787391499494	UDIP-FA21
3.0	WM	0.3879603732375896	UDIP-FA22
2.0	GM	0.2247831597755254	UDIP-FA22
1.0	CSF	0.0544257293958361	UDIP-FA22
3.0	WM	0.3447888595342498	UDIP-FA23
2.0	GM	0.2356370947807246	UDIP-FA23
1.0	CSF	0.1029063553208324	UDIP-FA23
3.0	WM	0.3752317976314576	UDIP-FA24
2.0	GM	0.2299402133695374	UDIP-FA24
1.0	CSF	0.0672155615766204	UDIP-FA24
3.0	WM	0.3716317565332935	UDIP-FA25
2.0	GM	0.2332412429066672	UDIP-FA25
1.0	CSF	0.0668304169093594	UDIP-FA25
3.0	WM	0.3551832701839433	UDIP-FA26
2.0	GM	0.2449300959891895	UDIP-FA26
1.0	CSF	0.0706169515593971	UDIP-FA26
3.0	WM	0.3941619808080822	UDIP-FA27
2.0	GM	0.2302060288022896	UDIP-FA27
1.0	CSF	0.0354822374752192	UDIP-FA27
3.0	WM	0.3862360944971956	UDIP-FA28
2.0	GM	0.2391219702338989	UDIP-FA28
1.0	CSF	0.0342099618328065	UDIP-FA28
3.0	WM	0.348283520724674	UDIP-FA29
2.0	GM	0.2339696006122702	UDIP-FA29
1.0	CSF	0.0991544404161666	UDIP-FA29
3.0	WM	0.3845236709964224	UDIP-FA30
2.0	GM	0.2166904264902808	UDIP-FA30
1.0	CSF	0.0705130923232818	UDIP-FA30
3.0	WM	0.3776884667306437	UDIP-FA31
2.0	GM	0.2283418077937367	UDIP-FA31
1.0	CSF	0.0680940376154291	UDIP-FA31
3.0	WM	0.3854826281568554	UDIP-FA32
2.0	GM	0.2367190924012666	UDIP-FA32
1.0	CSF	0.0375615859316113	UDIP-FA32
3.0	WM	0.3892539116050968	UDIP-FA33
2.0	GM	0.2235372231215679	UDIP-FA33
1.0	CSF	0.0576756579926113	UDIP-FA33
3.0	WM	0.3783602636424856	UDIP-FA34
2.0	GM	0.2256672595628731	UDIP-FA34
1.0	CSF	0.068987659792838	UDIP-FA34
3.0	WM	0.3689274446509186	UDIP-FA35
2.0	GM	0.2355914260499874	UDIP-FA35
1.0	CSF	0.0667373763436728	UDIP-FA35
3.0	WM	0.3938458410848625	UDIP-FA36
2.0	GM	0.2315070021317509	UDIP-FA36
1.0	CSF	0.0356877922133641	UDIP-FA36
3.0	WM	0.3789490738769822	UDIP-FA37
2.0	GM	0.2173450116308468	UDIP-FA37
1.0	CSF	0.083434912283296	UDIP-FA37
3.0	WM	0.3635464831119504	UDIP-FA38
2.0	GM	0.240016608959109	UDIP-FA38
1.0	CSF	0.0680615816041431	UDIP-FA38
3.0	WM	0.3621067301224542	UDIP-FA39
2.0	GM	0.2389931609933582	UDIP-FA39
1.0	CSF	0.0740551250216313	UDIP-FA39
3.0	WM	0.3672202901455323	UDIP-FA40
2.0	GM	0.2339637456467911	UDIP-FA40
1.0	CSF	0.0647315948461957	UDIP-FA40
3.0	WM	0.3904829047791133	UDIP-FA41
2.0	GM	0.2263335546343973	UDIP-FA41
1.0	CSF	0.0489428272225816	UDIP-FA41
3.0	WM	0.382990393338807	UDIP-FA42
2.0	GM	0.2295935994131733	UDIP-FA42
1.0	CSF	0.0528007650974485	UDIP-FA42
3.0	WM	0.3950603445215647	UDIP-FA43
2.0	GM	0.2252538990000469	UDIP-FA43
1.0	CSF	0.0432889900565539	UDIP-FA43
3.0	WM	0.3812094728980029	UDIP-FA44
2.0	GM	0.2265138875711543	UDIP-FA44
1.0	CSF	0.0614362278336201	UDIP-FA44
3.0	WM	0.369507034143488	UDIP-FA45
2.0	GM	0.2381886887365266	UDIP-FA45
1.0	CSF	0.0546291203998953	UDIP-FA45
3.0	WM	0.3698653258298036	UDIP-FA46
2.0	GM	0.2395938804515163	UDIP-FA46
1.0	CSF	0.0555595260567616	UDIP-FA46
3.0	WM	0.355531023879485	UDIP-FA47
2.0	GM	0.2484524432214302	UDIP-FA47
1.0	CSF	0.0629789702367497	UDIP-FA47
3.0	WM	0.3981479758183435	UDIP-FA48
2.0	GM	0.223890863036507	UDIP-FA48
1.0	CSF	0.0442453605224491	UDIP-FA48
3.0	WM	0.3506598376442085	UDIP-FA49
2.0	GM	0.2503798978571577	UDIP-FA49
1.0	CSF	0.0676439809255961	UDIP-FA49
3.0	WM	0.3550317865665672	UDIP-FA50
2.0	GM	0.2210863345720068	UDIP-FA50
1.0	CSF	0.1115872564728045	UDIP-FA50
3.0	WM	0.3848477142127226	UDIP-FA51
2.0	GM	0.2234353467222312	UDIP-FA51
1.0	CSF	0.0598264096738326	UDIP-FA51
3.0	WM	0.3843537458951919	UDIP-FA52
2.0	GM	0.2327248349514085	UDIP-FA52
1.0	CSF	0.0483586190194329	UDIP-FA52
3.0	WM	0.3676286372880245	UDIP-FA53
2.0	GM	0.2380575375097943	UDIP-FA53
1.0	CSF	0.0674167888465938	UDIP-FA53
3.0	WM	0.3658516685937605	UDIP-FA54
2.0	GM	0.2401196563515416	UDIP-FA54
1.0	CSF	0.0615400870697354	UDIP-FA54
3.0	WM	0.3978937467909211	UDIP-FA55
2.0	GM	0.2216987639611231	UDIP-FA55
1.0	CSF	0.0461321366452108	UDIP-FA55
3.0	WM	0.3735312293703051	UDIP-FA56
2.0	GM	0.2313336951535688	UDIP-FA56
1.0	CSF	0.0704308704280238	UDIP-FA56
3.0	WM	0.35207719740331	UDIP-FA57
2.0	GM	0.2387343715191809	UDIP-FA57
1.0	CSF	0.0821604729067976	UDIP-FA57
3.0	WM	0.3473588120342564	UDIP-FA58
2.0	GM	0.2531059697842376	UDIP-FA58
1.0	CSF	0.0707749041476558	UDIP-FA58
3.0	WM	0.3823673346342949	UDIP-FA59
2.0	GM	0.2219235946355214	UDIP-FA59
1.0	CSF	0.0664777282533845	UDIP-FA59
3.0	WM	0.4099399874944374	UDIP-FA60
2.0	GM	0.2108495129283072	UDIP-FA60
1.0	CSF	0.0479540007454003	UDIP-FA60
3.0	WM	0.3401890265614036	UDIP-FA61
2.0	GM	0.2522066470866442	UDIP-FA61
1.0	CSF	0.0829545633162626	UDIP-FA61
3.0	WM	0.3625282497534137	UDIP-FA62
2.0	GM	0.2355328763951962	UDIP-FA62
1.0	CSF	0.0771752295732623	UDIP-FA62
3.0	WM	0.3754241159630829	UDIP-FA63
2.0	GM	0.2384650431071412	UDIP-FA63
1.0	CSF	0.051928780260897	UDIP-FA63
3.0	WM	0.3980281061732894	UDIP-FA64
2.0	GM	0.2331206306177973	UDIP-FA64
1.0	CSF	0.0208683774601596	UDIP-FA64
3.0	WM	0.3801227425994352	UDIP-FA65
2.0	GM	0.212641132364919	UDIP-FA65
1.0	CSF	0.0854753135261448	UDIP-FA65
3.0	WM	0.3639838097290709	UDIP-FA66
2.0	GM	0.2270841612088209	UDIP-FA66
1.0	CSF	0.0872885226899914	UDIP-FA66
3.0	WM	0.3357472634501672	UDIP-FA67
2.0	GM	0.2346780514352441	UDIP-FA67
1.0	CSF	0.1184181649814724	UDIP-FA67
3.0	WM	0.3701867345484103	UDIP-FA68
2.0	GM	0.2343408054236466	UDIP-FA68
1.0	CSF	0.0661336945337525	UDIP-FA68
3.0	WM	0.4206940070792931	UDIP-FA69
2.0	GM	0.2158964931713117	UDIP-FA69
1.0	CSF	0.0191179165847993	UDIP-FA69
3.0	WM	0.3930489055325796	UDIP-FA70
2.0	GM	0.2290994403267353	UDIP-FA70
1.0	CSF	0.0422525614294865	UDIP-FA70
3.0	WM	0.3815427368562303	UDIP-FA71
2.0	GM	0.2243545763024536	UDIP-FA71
1.0	CSF	0.0662397175039536	UDIP-FA71
3.0	WM	0.4243809866013426	UDIP-FA72
2.0	GM	0.2131329494651654	UDIP-FA72
1.0	CSF	0.0153010896575614	UDIP-FA72
3.0	WM	0.3470663827902783	UDIP-FA73
2.0	GM	0.2412929914335579	UDIP-FA73
1.0	CSF	0.0861503985608944	UDIP-FA73
3.0	WM	0.3809447058798064	UDIP-FA74
2.0	GM	0.2266145929773952	UDIP-FA74
1.0	CSF	0.0577686985582979	UDIP-FA74
3.0	WM	0.3403918828838029	UDIP-FA75
2.0	GM	0.2486444860891454	UDIP-FA75
1.0	CSF	0.0916614292772635	UDIP-FA75
3.0	WM	0.375072410521001	UDIP-FA76
2.0	GM	0.2238674431745905	UDIP-FA76
1.0	CSF	0.0768939441421166	UDIP-FA76
3.0	WM	0.3928552699521075	UDIP-FA77
2.0	GM	0.2226062836103873	UDIP-FA77
1.0	CSF	0.0539908188446032	UDIP-FA77
3.0	WM	0.3305559857451309	UDIP-FA78
2.0	GM	0.2437064082040527	UDIP-FA78
1.0	CSF	0.1114617598958318	UDIP-FA78
3.0	WM	0.3829363861360903	UDIP-FA79
2.0	GM	0.2359602888751722	UDIP-FA79
1.0	CSF	0.0443643658971646	UDIP-FA79
3.0	WM	0.3782706907209067	UDIP-FA80
2.0	GM	0.2342307320726391	UDIP-FA80
1.0	CSF	0.0558646125628504	UDIP-FA80
3.0	WM	0.3405512699942595	UDIP-FA81
2.0	GM	0.249849437984749	UDIP-FA81
1.0	CSF	0.0835019880399538	UDIP-FA81
3.0	WM	0.3606103354325477	UDIP-FA82
2.0	GM	0.2384275713280749	UDIP-FA82
1.0	CSF	0.078700662103706	UDIP-FA82
3.0	WM	0.3729384673892682	UDIP-FA83
2.0	GM	0.2369884208133063	UDIP-FA83
1.0	CSF	0.0569724444147471	UDIP-FA83
3.0	WM	0.3650573675391711	UDIP-FA84
2.0	GM	0.2407004689270706	UDIP-FA84
1.0	CSF	0.0638163353279295	UDIP-FA84
3.0	WM	0.3670767100212367	UDIP-FA85
2.0	GM	0.2413901838605114	UDIP-FA85
1.0	CSF	0.0609840074097013	UDIP-FA85
3.0	WM	0.3833223400481877	UDIP-FA86
2.0	GM	0.237712094546526	UDIP-FA86
1.0	CSF	0.0412269514728477	UDIP-FA86
3.0	WM	0.3979503884913313	UDIP-FA87
2.0	GM	0.2203275310459124	UDIP-FA87
1.0	CSF	0.0462273409449831	UDIP-FA87
3.0	WM	0.3888811301814669	UDIP-FA88
2.0	GM	0.2188099239937235	UDIP-FA88
1.0	CSF	0.0627409594873188	UDIP-FA88
3.0	WM	0.3633330887987772	UDIP-FA89
2.0	GM	0.2339204189022456	UDIP-FA89
1.0	CSF	0.0747518473972382	UDIP-FA89
3.0	WM	0.3583209569368986	UDIP-FA90
2.0	GM	0.247030857603099	UDIP-FA90
1.0	CSF	0.0670402991156758	UDIP-FA90
3.0	WM	0.3769139244087556	UDIP-FA91
2.0	GM	0.2417707566166544	UDIP-FA91
1.0	CSF	0.0399698219690352	UDIP-FA91
3.0	WM	0.4046130331581858	UDIP-FA92
2.0	GM	0.2211120964201149	UDIP-FA92
1.0	CSF	0.0384054422250482	UDIP-FA92
3.0	WM	0.3371751612000427	UDIP-FA93
2.0	GM	0.2527218840488071	UDIP-FA93
1.0	CSF	0.0880588120245134	UDIP-FA93
3.0	WM	0.3832867743293254	UDIP-FA94
2.0	GM	0.2398924836909516	UDIP-FA94
1.0	CSF	0.0382323434981894	UDIP-FA94
3.0	WM	0.3906080434195544	UDIP-FA95
2.0	GM	0.2311053514998829	UDIP-FA95
1.0	CSF	0.0383362027343047	UDIP-FA95
3.0	WM	0.3822975204454172	UDIP-FA96
2.0	GM	0.2259436139334877	UDIP-FA96
1.0	CSF	0.0661769692154672	UDIP-FA96
3.0	WM	0.3623938903710453	UDIP-FA97
2.0	GM	0.243175948331644	UDIP-FA97
1.0	CSF	0.0655884335441471	UDIP-FA97
3.0	WM	0.3726157414218148	UDIP-FA98
2.0	GM	0.2241695593933133	UDIP-FA98
1.0	CSF	0.0812841606020746	UDIP-FA98
3.0	WM	0.3597607099263948	UDIP-FA99
2.0	GM	0.2347061552695439	UDIP-FA99
1.0	CSF	0.084229002692761	UDIP-FA99
3.0	WM	0.3768875794318206	UDIP-FA100
2.0	GM	0.2384826080035786	UDIP-FA100
1.0	CSF	0.0450307959955712	UDIP-FA100
3.0	WM	0.3607907985245523	UDIP-FA101
2.0	GM	0.2412367837649583	UDIP-FA101
1.0	CSF	0.0657593685369202	UDIP-FA101
3.0	WM	0.3837728391537757	UDIP-FA102
2.0	GM	0.2262117713524315	UDIP-FA102
1.0	CSF	0.057563143820153	UDIP-FA102
3.0	WM	0.3813530530222985	UDIP-FA103
2.0	GM	0.2347986637241141	UDIP-FA103
1.0	CSF	0.0444790438037086	UDIP-FA103
3.0	WM	0.3672637593574751	UDIP-FA104
2.0	GM	0.2404323115081267	UDIP-FA104
1.0	CSF	0.0584372923907903	UDIP-FA104
3.0	WM	0.362437359582988	UDIP-FA105
2.0	GM	0.2417918344923793	UDIP-FA105
1.0	CSF	0.0626695562624895	UDIP-FA105
3.0	WM	0.3671083239935587	UDIP-FA106
2.0	GM	0.2221378863720574	UDIP-FA106
1.0	CSF	0.0902052362375633	UDIP-FA106
3.0	WM	0.3378838410795935	UDIP-FA107
2.0	GM	0.251098887617994	UDIP-FA107
1.0	CSF	0.0889091595202075	UDIP-FA107
3.0	WM	0.380076638889799	UDIP-FA108
2.0	GM	0.2291333991265142	UDIP-FA108
1.0	CSF	0.0545663721114089	UDIP-FA108
3.0	WM	0.3802465639910296	UDIP-FA109
2.0	GM	0.2333641971817288	UDIP-FA109
1.0	CSF	0.0507798374613713	UDIP-FA109
3.0	WM	0.4043798801123114	UDIP-FA110
2.0	GM	0.2131294364858779	UDIP-FA110
1.0	CSF	0.0503254533033668	UDIP-FA110
3.0	WM	0.3966555328749773	UDIP-FA111
2.0	GM	0.2237913286233618	UDIP-FA111
1.0	CSF	0.0417137916421383	UDIP-FA111
3.0	WM	0.3965580564603179	UDIP-FA112
2.0	GM	0.2208322290702128	UDIP-FA112
1.0	CSF	0.0476683878460832	UDIP-FA112
3.0	WM	0.3874466461873577	UDIP-FA113
2.0	GM	0.2252293081450346	UDIP-FA113
1.0	CSF	0.0513986654098917	UDIP-FA113
3.0	WM	0.3749762513551883	UDIP-FA114
2.0	GM	0.2305456168000788	UDIP-FA114
1.0	CSF	0.0658805376457214	UDIP-FA114
3.0	WM	0.3735391328633856	UDIP-FA115
2.0	GM	0.2347424560555145	UDIP-FA115
1.0	CSF	0.0622541193180282	UDIP-FA115
3.0	WM	0.3748234504889655	UDIP-FA116
2.0	GM	0.2371312819709969	UDIP-FA116
1.0	CSF	0.0545014600888369	UDIP-FA116
3.0	WM	0.3629958730940095	UDIP-FA117
2.0	GM	0.2352998487691271	UDIP-FA117
1.0	CSF	0.0740205052762595	UDIP-FA117
3.0	WM	0.3995982667986138	UDIP-FA118
2.0	GM	0.22031699210805	UDIP-FA118
1.0	CSF	0.0479691468840005	UDIP-FA118
3.0	WM	0.3777675016614487	UDIP-FA119
2.0	GM	0.2388620097666258	UDIP-FA119
1.0	CSF	0.0428367696326352	UDIP-FA119
3.0	WM	0.3593062590742665	UDIP-FA120
2.0	GM	0.2303488899599802	UDIP-FA120
1.0	CSF	0.0910902034786292	UDIP-FA120
3.0	WM	0.3867063523354849	UDIP-FA121
2.0	GM	0.2335585820356358	UDIP-FA121
1.0	CSF	0.0402619260706095	UDIP-FA121
3.0	WM	0.342450742831271	UDIP-FA122
2.0	GM	0.2498353860675992	UDIP-FA122
1.0	CSF	0.0849213976001965	UDIP-FA122
3.0	WM	0.370497605276243	UDIP-FA123
2.0	GM	0.2300233538793409	UDIP-FA123
1.0	CSF	0.0688881280248942	UDIP-FA123
3.0	WM	0.3839414470061595	UDIP-FA124
2.0	GM	0.2309987911281629	UDIP-FA124
1.0	CSF	0.0514354488893492	UDIP-FA124
3.0	WM	0.3740528599136175	UDIP-FA125
2.0	GM	0.2203462669354456	UDIP-FA125
1.0	CSF	0.0874551302145931	UDIP-FA125
3.0	WM	0.3625993811911381	UDIP-FA126
2.0	GM	0.2392941062189851	UDIP-FA126
1.0	CSF	0.0679252663567418	UDIP-FA126
3.0	WM	0.4064980162578832	UDIP-FA127
2.0	GM	0.2084372671509083	UDIP-FA127
1.0	CSF	0.0578617391239845	UDIP-FA127
