# Supplementary material for: Genetic architecture of white matter microstructure captured by unsupervised deep representation learning of fractional anisotropy maps
Source: Nat Commun. 2026 Jun 3;17:7150. doi: 10.1038/s41467-026-73996-z (PMC13396798; doi:10.1038/s41467-026-73996-z)
Supplement: Supplementary file 6 — Source Data [file 41467_2026_73996_MOESM6_ESM.zip › Source Data/Source Data Figure 2/Fig.2a_1.csv]

FID	IID	QT0	QT1	QT2	QT3	QT4	QT5	QT6	QT7	QT8	QT9	QT10	QT11	QT12	QT13	QT14	QT15	QT16	QT17	QT18	QT19	QT20	QT21	QT22	QT23	QT24	QT25	QT26	QT27	QT28	QT29	QT30	QT31	QT32	QT33	QT34	QT35	QT36	QT37	QT38	QT39	QT40	QT41	QT42	QT43	QT44	QT45	QT46	QT47
S003088	S003088	-36.38594055175781	8.688310623168945	29.778493881225582	17.490596771240234	3.2990450859069824	-32.327903747558594	47.85006332397461	-41.73966598510742	-73.84868621826172	-89.00414276123047	-27.752918243408203	15.366850852966309	59.39798355102539	-3.6873955726623535	2.8234951496124268	-37.72145080566406	55.77764892578125	-6.0897603034973145	-38.38994598388672	-18.307994842529297	-95.34368896484376	-46.45819091796875	39.29771041870117	28.874805450439453	-38.935020446777344	37.43368911743164	100.40062713623048	-39.55652618408203	6.481003284454346	-3.389068365097046	-82.14813995361328	13.445390701293944	-30.2550106048584	-143.2205047607422	-7.3594970703125	51.00000381469727	-38.45932388305664	40.164207458496094	-29.13405036926269	-189.93161010742188	44.33610534667969	-48.91611099243164	53.95571517944336	-2.5645205974578857	87.06581115722656	-134.78085327148438	55.18302154541016	-39.43609237670898
S001774	S001774	-41.82202911376953	-82.51313018798828	-41.30196762084961	15.09821891784668	-92.81218719482422	-7.353215217590332	11.911559104919434	14.18623161315918	-21.400184631347656	-88.70249938964844	-96.79109954833984	-79.82937622070312	92.2212905883789	11.069965362548828	-47.89834213256836	-161.32723999023438	42.76451110839844	44.52642059326172	-8.904748916625977	22.902082443237305	-75.23275756835938	60.966773986816406	26.88285255432129	-35.61209487915039	-11.09261417388916	-82.32129669189453	76.34134674072266	-4.811696529388428	-72.5344009399414	52.1547966003418	8.488433837890625	27.69422912597656	-5.336364269256592	-17.50336456298828	47.28774642944336	-14.636134147644045	-5.866179943084717	-7.629012107849121	-17.130090713500977	-56.55573654174805	50.07949066162109	-68.51300048828125	77.2427749633789	64.24781799316406	-23.462743759155277	12.244382858276367	37.77345275878906	-61.62248229980469
S006613	S006613	22.71015930175781	31.857105255126957	-78.04048919677734	45.15513610839844	69.34629821777344	-75.08299255371094	-35.73662567138672	-39.75251770019531	-5.825881004333496	-1.531902551651001	-13.583847999572754	-9.356879234313965	88.01274871826172	70.69049072265625	-11.185160636901855	-92.32823181152344	55.09763717651367	-31.39764213562012	-22.53523826599121	91.00422668457033	-7.628903865814209	106.65182495117188	80.40734100341797	-67.83143615722656	-20.775585174560547	16.465639114379883	-66.16886901855469	68.69881439208984	-22.31679344177246	50.74353790283203	60.28181076049805	-16.801424026489258	-65.30210876464844	15.19689655303955	52.67409896850586	-6.371561527252197	-28.24687957763672	-16.58608627319336	-2.3426051139831543	-10.564505577087402	86.00279998779297	-88.08279418945312	39.463497161865234	8.205076217651367	-0.034604225307703	3.5845391750335693	69.50874328613281	-8.436817169189453
S004406	S004406	35.5470085144043	-60.377254486083984	-12.0580472946167	23.02671813964844	-13.515695571899414	-51.04084014892578	81.41238403320312	88.48307037353516	-56.13010787963867	52.84072494506836	-106.51332092285156	28.838438034057617	69.47674560546875	30.8123836517334	-34.34748458862305	-1.601035714149475	11.946685791015623	-31.09149169921875	-26.08185577392578	137.51019287109375	-118.52395629882812	41.73884582519531	72.36700439453125	-39.68272018432617	29.105304718017575	54.820068359375	26.568330764770508	-82.50926971435547	-63.04790115356445	-3.054628133773804	-47.34913635253906	-37.65656280517578	-37.53575134277344	-26.002782821655277	101.38574981689452	11.744797706604004	-28.848344802856445	49.51866912841797	6.99503755569458	-73.81465911865234	14.783493041992188	-55.94901657104492	23.135534286499023	73.9773941040039	67.30140686035156	-59.672889709472656	-37.387184143066406	-76.51435089111328
S002643	S002643	-74.2151870727539	-82.88780212402344	-25.682085037231445	24.7875919342041	1.2283704280853271	-46.63782501220703	1.4381829500198364	4.082714557647705	-28.762868881225582	15.886857986450195	-27.58270263671875	6.311013698577881	70.41432189941406	33.176883697509766	-22.48505401611328	11.5421724319458	20.84873390197754	27.23514175415039	-48.89332580566406	16.072202682495117	9.661314010620115	10.12090301513672	-9.470056533813477	-51.89143371582031	-57.3466911315918	-99.89935302734376	-70.15664672851562	132.4221649169922	4.446946144104004	-16.56279182434082	-66.64085388183594	-57.52470016479492	-32.39106369018555	-51.553810119628906	60.57225799560547	64.26464080810547	-71.55186462402344	20.367694854736328	-115.6020736694336	6.789393901824951	141.49310302734375	-53.34092712402344	-14.066600799560549	-99.10149383544922	85.01626586914062	5.852216720581055	40.758277893066406	13.175674438476562
S004857	S004857	-54.15253448486328	-11.118146896362305	-40.635650634765625	-127.23568725585938	49.25817489624024	-10.28855800628662	112.74715423583984	-15.774968147277832	-66.24832916259766	-11.667545318603516	9.282307624816896	0.2297874987125396	22.81741714477539	0.3950905501842499	35.2967643737793	46.81098175048828	2.8052420616149902	29.286033630371094	-34.77490234375	-36.68501663208008	-17.84752655029297	-54.28194808959961	136.64341735839844	-27.060441970825195	2.8689522743225098	-7.148905277252197	24.3271598815918	31.77255630493164	-3.4809317588806152	-9.60936450958252	-127.45158386230467	16.137136459350586	-23.57515525817871	-33.979007720947266	73.00238037109375	16.081911087036133	-44.23430252075195	39.268550872802734	-10.752914428710938	-48.83528900146485	-13.078356742858888	14.098031997680664	73.8226318359375	-24.22999763488769	-24.004865646362305	-17.769441604614258	5.869829654693604	43.81279754638672
S002210	S002210	-32.24577713012695	-8.827759742736816	-47.72257614135742	75.85506439208984	22.199440002441406	-65.06712341308594	141.11398315429688	39.05338287353516	-24.97370338439941	102.9719696044922	-76.63406372070312	18.82697296142578	-7.795577526092529	5.366710186004639	-15.35654640197754	6.457919120788574	-42.10626983642578	51.55056381225586	-43.41241455078125	13.893741607666016	9.833227157592772	-62.97399139404297	-92.82655334472656	-15.537312507629396	6.863736629486084	29.569887161254883	-4.539524555206299	80.62541961669922	-38.439937591552734	8.00342082977295	-65.5380859375	-38.370391845703125	-15.868574142456056	14.177048683166504	69.74370574951172	-16.349084854125977	20.8455867767334	66.91565704345703	5.069115161895752	-29.16346740722656	27.69626235961914	-99.83064270019533	30.43915557861328	-12.169560432434082	57.65486145019531	1.882131576538086	-46.57559585571289	-64.00748443603516
S003958	S003958	-23.469520568847656	106.1466827392578	9.256996154785156	45.05977249145508	30.23367118835449	-82.7024154663086	37.30221939086914	-54.49148941040039	-28.37963485717773	62.61388397216797	-69.07698822021484	-39.63872528076172	86.62245178222656	28.47320556640625	-61.7986946105957	10.21682357788086	104.04635620117188	-11.002203941345217	-41.69956588745117	17.827045440673828	-27.649682998657227	20.896045684814453	-44.88837432861328	89.40824127197266	-8.49542236328125	26.34306526184082	54.1523323059082	-39.11333847045898	-46.97208404541016	38.026634216308594	-31.481895446777344	29.23174285888672	-63.8507080078125	-33.46324920654297	41.55441665649414	21.84620857238769	-60.0976676940918	96.50167846679688	-88.63704681396484	-88.95411682128906	53.059814453125	-39.829689025878906	-37.77270126342773	25.220539093017575	48.70555877685547	-121.62008666992188	46.8234977722168	-75.01286315917969
S001332	S001332	-64.77022552490234	52.00081634521485	-15.49501132965088	-33.74776077270508	71.65858459472656	-19.31269645690918	51.20633316040039	18.417451858520508	-21.662761688232425	-39.46002197265625	47.33062744140625	-41.2925033569336	96.23429107666016	-24.857362747192383	-35.255863189697266	-59.66646194458008	-10.475890159606934	-60.06092071533203	1.8242030143737795	48.95282745361328	-55.406009674072266	-33.28268814086914	49.415645599365234	-16.316211700439453	17.403459548950195	-48.446510314941406	85.64131927490234	-4.5641188621521	24.464866638183597	-0.5299292802810669	-68.37230682373047	0.2160355001688003	-62.39921951293945	-67.56643676757812	5.017308712005615	92.4087371826172	-118.2043914794922	-56.9550895690918	56.39826583862305	-27.512325286865234	79.7607192993164	-48.846641540527344	-9.949254035949709	45.32657241821289	55.3294677734375	5.7388434410095215	84.22105407714844	8.414203643798828
S002646	S002646	35.496795654296875	-8.163536071777344	27.66408920288086	-102.65872955322266	-56.89530563354492	-23.409299850463867	95.57329559326172	84.37433624267578	-24.79233741760254	-38.97732925415039	-71.77825164794922	16.647384643554688	30.896738052368164	13.414807319641112	-7.007744312286377	4.3083271980285645	40.51675796508789	-56.00397109985352	41.625244140625	19.95676040649414	26.104841232299805	-51.81651306152344	83.38768768310547	14.779253005981444	37.84989929199219	81.59323120117188	15.517598152160645	65.1185073852539	-54.872047424316406	-33.18626403808594	-65.4188003540039	-10.728376388549805	31.574874877929688	-32.05677032470703	-60.82853698730469	6.34787654876709	-36.258880615234375	61.35220718383789	19.18142509460449	20.84540367126465	38.71099472045898	7.818428039550781	-56.751220703125	80.52014923095703	-47.750247955322266	-105.8827133178711	-27.26520156860352	-121.19072723388672
S004860	S004860	-22.286252975463867	61.60722351074219	-1.1835311651229858	31.01673698425293	-49.28719711303711	-31.34486389160156	42.06462860107422	-75.10697174072266	0.7888253927230835	-38.64536285400391	-35.479225158691406	-14.355420112609863	43.91387176513672	94.2179183959961	32.193603515625	-73.94741821289062	-41.346710205078125	39.22689056396485	-1.0429458618164062	24.24077415466309	-124.57371520996094	-59.61587524414063	-24.136423110961918	-25.85504722595215	-15.944226264953612	40.87339782714844	35.5085334777832	52.34293365478516	-45.69279861450195	-32.464637756347656	-31.92036247253418	-23.34675025939941	-36.90728759765625	-72.90394592285156	-5.502679824829102	27.947093963623047	12.645410537719728	7.880043506622314	-89.79270935058594	-22.583965301513672	71.27297973632812	-42.119102478027344	17.861051559448242	-22.351247787475582	-43.69186782836914	-91.19955444335938	-15.646178245544434	-70.90847778320312
S000001	S000001	-10.194790840148926	-24.17391586303711	-9.244772911071776	-72.88628387451172	13.316479682922363	-30.991321563720703	34.312747955322266	21.160356521606445	-62.885623931884766	-36.28473281860352	-55.60371017456055	43.415794372558594	53.65275192260742	28.00409698486328	-41.191219329833984	13.870685577392578	-83.94579315185547	15.320459365844728	-76.22980499267578	-17.50663948059082	-38.66971206665039	-41.90680313110352	47.134315490722656	-46.79322814941406	-68.78600311279297	-123.59025573730467	54.74266815185547	-35.56743621826172	38.62458038330078	-20.82634735107422	-72.53093719482422	-12.023903846740724	-16.11532974243164	-22.85454559326172	33.721195220947266	49.76094436645508	-158.4842987060547	-19.29982566833496	-3.364417791366577	67.97877502441406	161.334228515625	7.167848587036133	37.04087448120117	-45.4069938659668	-20.374834060668945	24.352197647094727	6.465280055999756	-55.67579650878906
S002644	S002644	-37.0585823059082	-34.30901336669922	-28.8158016204834	-36.79307174682617	91.21197509765624	-50.37876892089844	83.63932037353516	-26.64194869995117	-75.4949722290039	-27.869647979736328	-49.36140823364258	73.71082305908203	119.9547348022461	-50.0056266784668	-43.0394287109375	121.6702880859375	-27.35113906860352	-90.26774597167967	37.78452682495117	15.331253051757812	11.936384201049805	-49.12894058227539	7.151886463165283	-63.2957763671875	126.26033020019533	-29.818124771118164	68.51494598388672	111.45113372802734	-42.81233978271485	15.315650939941406	-64.38306427001953	-8.540509223937988	23.24325561523437	54.91029357910156	69.77169799804688	-7.084899425506592	-32.084129333496094	0.3685050010681152	-46.34331512451172	47.93501281738281	1.237788438796997	-67.00017547607422	-18.09176445007324	36.586273193359375	4.157265186309815	-120.19847106933594	-5.137229442596436	3.679346799850464
S000440	S000440	-19.69070243835449	-22.551759719848636	-76.07442474365234	-8.537677764892578	89.8127212524414	-50.132469177246094	31.40018653869629	8.41115951538086	-48.27936935424805	-63.727352142333984	-29.484973907470703	24.814603805541992	45.69047927856445	18.616191864013672	-40.489349365234375	0.2452796101570129	-15.255322456359863	-39.99220657348633	14.36580753326416	56.47724914550781	-22.44070625305176	-52.7508544921875	39.20244216918945	-85.58143615722656	-7.971861362457275	59.95369338989258	81.37374114990234	14.499055862426758	6.984556674957275	35.08780288696289	-66.49592590332031	25.418367385864254	5.990771293640137	69.05091094970703	30.28942108154297	-24.692163467407227	9.383176803588867	4.603147506713867	-24.0176944732666	-94.51274871826172	-70.15050506591797	-67.27059936523438	20.759321212768555	38.42139053344727	-33.502281188964844	-110.11669158935548	-31.76546859741211	38.971336364746094
S005299	S005299	-38.89823532104492	-6.926705837249756	-47.25878143310547	6.493217468261719	13.060751914978027	-7.808812618255615	-64.89730072021484	-11.252650260925291	-7.087229251861572	38.67796325683594	-52.75899887084961	48.71425247192383	33.74576187133789	-18.55105209350586	-20.923250198364254	-8.668886184692383	4.239376068115234	-12.546740531921388	-66.3858871459961	-9.732298851013184	-76.86577606201172	-4.230571746826172	86.5232925415039	19.44460105895996	-0.4574147164821625	-2.8152225017547607	18.99165153503418	63.4188346862793	-7.230015754699707	57.74217987060547	-53.286170959472656	-26.16134452819824	-68.67219543457031	-96.18560791015624	37.71569061279297	70.52870178222656	-106.36823272705078	-14.721471786499023	33.53523254394531	-71.539794921875	45.57587432861328	-69.49559783935547	88.81813049316406	-23.717348098754883	106.30331420898438	34.563663482666016	43.01384353637695	-20.368412017822266
S003962	S003962	8.888461112976074	-33.761863708496094	15.151111602783203	33.15464401245117	46.76970672607422	1.7460219860076904	106.61821746826172	-1.4565558433532717	29.680912017822266	-78.04497528076172	-76.00000762939453	34.39234161376953	87.94309997558594	-39.34000015258789	94.14249420166016	-75.84419250488281	38.023624420166016	36.52867889404297	-54.21251678466797	0.4846953749656677	-52.95646286010742	-139.23043823242188	13.99431324005127	-92.11319732666016	-24.736736297607425	8.210498809814453	-16.03119468688965	38.48131561279297	-32.70673751831055	-117.47063446044922	-61.56090545654297	5.121730804443359	13.314935684204102	-26.33310890197754	-53.088993072509766	85.22903442382812	-31.1552677154541	18.291723251342773	13.187291145324709	-30.21636962890625	-16.85874366760254	-61.64167404174805	12.032909393310549	18.956241607666016	-42.46767425537109	-15.915532112121582	11.966961860656738	12.304019927978516
S006180	S006180	-47.76733016967773	-45.29796600341797	15.286057472229004	-5.645278453826904	-67.4319076538086	-18.483293533325195	-42.41551208496094	-5.8497185707092285	4.927727222442627	-17.25425910949707	-12.57264518737793	46.64652633666992	-30.43595695495605	43.067718505859375	-61.68903732299805	-67.0926742553711	-35.47370529174805	51.21587371826172	-66.73657989501953	30.9930477142334	15.568986892700195	12.176396369934082	54.83674621582031	-130.88514709472656	26.91858673095703	-34.30147171020508	-5.38166618347168	30.64902114868164	30.10239028930664	22.05377578735352	-56.6445426940918	-34.44537353515625	-37.51237487792969	2.020719528198242	-19.53032112121582	74.2841567993164	-34.941036224365234	-9.051336288452148	74.70720672607422	34.35905456542969	35.36368560791016	-19.86115264892578	96.88782501220705	-25.124584197998047	-28.401206970214844	-24.53441429138184	79.55345153808594	-4.07062578201294
S005738	S005738	-35.60783767700195	-50.10896682739258	-15.845807075500488	76.08677673339844	-103.11956787109376	-9.94517707824707	-29.771833419799805	124.05207061767578	-68.46573638916016	-40.30498123168945	-65.69170379638672	96.19730377197266	46.80606842041016	0.7950539588928223	-58.09060287475586	59.71588516235352	25.890522003173828	20.24967193603516	-11.637953758239746	70.99559020996094	-39.61860656738281	-35.34846115112305	17.17496109008789	-103.6512680053711	121.66350555419922	103.31646728515624	-27.2567138671875	-4.273430347442627	17.88227653503418	33.38178253173828	-139.21884155273438	24.89239883422852	-59.85917663574219	-18.6846981048584	26.09567070007324	-19.16984367370605	-50.57018280029297	69.60415649414062	134.66650390625	-78.9215316772461	-61.85658264160156	-50.95200347900391	60.45081329345703	59.605770111083984	84.51282501220703	-20.67929077148437	-75.27751159667969	-52.16001510620117
S000890	S000890	-29.1907901763916	-124.59547424316406	-13.394505500793455	-45.606876373291016	-80.37800598144531	-17.683414459228516	47.547828674316406	-31.98520278930664	-37.31880569458008	-19.75640106201172	-24.818262100219727	29.88054084777832	-1.511351227760315	8.906003952026367	49.4240837097168	93.90880584716795	-62.40468215942383	0.9204980731010436	-6.536439895629883	78.2792739868164	-33.255271911621094	20.65808486938477	28.38186836242676	-65.24590301513672	190.9093780517578	73.0501937866211	-37.66340637207031	16.064428329467773	-32.9499626159668	14.085811614990234	12.343520164489746	29.273590087890625	-64.68547058105469	22.548866271972656	59.57435607910156	24.19264030456543	44.95753860473633	69.430908203125	84.40060424804688	-18.654273986816406	4.5170063972473145	-46.10514450073242	35.29148483276367	133.84396362304688	-64.923095703125	-3.6404831409454346	27.91439819335937	-39.48671722412109
S004410	S004410	95.41666412353516	42.73455429077149	-23.442081451416016	-1.2626943588256836	7.62042236328125	-14.211915969848633	-29.875782012939453	87.87459564208984	-38.47114944458008	39.32331466674805	-25.69047737121582	-42.54757308959961	-69.93309020996094	51.36996078491211	-60.84252548217773	-145.70132446289062	-22.42104721069336	-13.459864616394045	-47.46866989135742	65.63902282714844	-75.88497924804688	10.287652015686035	13.954512596130373	-13.115527153015137	56.33209228515625	43.6123161315918	85.14251708984375	-16.634197235107422	-23.071369171142575	-5.468120574951172	-49.64401626586914	-13.351110458374023	36.38119125366211	-12.001420974731444	68.47364044189453	78.12947082519531	-96.93277740478516	-29.73644256591797	95.6907958984375	-18.607540130615234	84.35078430175781	-50.24150466918945	38.93881988525391	-13.184075355529783	45.86054611206055	22.5960750579834	0.3883835971355438	-15.94253158569336
S006618	S006618	67.82172393798828	-71.50859069824219	-76.44178771972656	-10.400553703308104	-121.4216766357422	-11.590020179748535	20.00096702575684	58.07726287841797	-70.88591003417969	-54.63971710205078	-161.62127685546875	52.38187026977539	23.84227561950684	6.0692572593688965	19.35192108154297	-7.863883972167969	-35.09970474243164	-30.293746948242188	53.158836364746094	30.819503784179688	-84.15863800048828	-0.1329312026500702	1.507828712463379	19.13232040405273	140.8596649169922	-61.84780502319336	30.47323226928711	-21.572776794433597	-28.685043334960938	123.44485473632812	44.387943267822266	19.72528648376465	-20.53974914550781	37.7623405456543	2.801799297332764	-5.041240215301514	4.641047954559326	79.51922607421875	30.776710510253903	-82.1100082397461	-25.958654403686523	19.04243850708008	75.4778060913086	50.06422805786133	31.53933334350586	-74.30702209472656	-54.32234954833984	-42.11638641357422
S006182	S006182	57.97676467895508	7.952060699462891	26.913917541503903	-40.66403579711914	49.63078689575195	-65.73493957519531	-24.31734848022461	-7.725234985351562	-6.296378135681152	31.652366638183597	-31.18483161926269	93.30311584472656	17.595285415649414	55.80614471435547	-25.493587493896484	-89.60414123535156	14.82314109802246	51.49114227294922	-82.39295196533203	54.02758026123047	-8.37126636505127	-20.24671745300293	48.167701721191406	-101.19844818115234	40.57613754272461	102.5096435546875	96.01399993896484	36.11431121826172	-71.09075927734375	-49.1469841003418	1.9932057857513428	-90.86813354492188	66.62250518798828	-48.811431884765625	37.71516799926758	68.3835220336914	-48.68844985961914	32.72898864746094	-14.448521614074709	-2.733162641525269	9.60138702392578	-38.500465393066406	37.58467102050781	-27.84165573120117	19.2675724029541	-55.393856048583984	-73.13871002197266	-44.62627410888672
S003518	S003518	28.88156509399414	8.845914840698242	-75.71125793457031	-84.5155258178711	-35.33525848388672	-40.71049880981445	3.318531990051269	-6.568637371063232	-49.91084289550781	-20.1899471282959	-41.214141845703125	-50.03538131713867	-41.622745513916016	-12.13287353515625	-37.326881408691406	-0.3315883874893188	30.28042221069336	-3.991686344146729	-44.49820327758789	59.727909088134766	11.288293838500977	-37.98306274414063	40.24977493286133	-61.8046875	10.123315811157228	-47.060585021972656	79.99786376953125	65.38865661621094	-36.63579559326172	31.78811264038086	24.003171920776367	34.28510284423828	-33.52103805541992	-27.26698875427246	56.828887939453125	34.11670684814453	-31.844770431518555	-64.04251861572266	14.939230918884276	11.453449249267578	-6.919121742248535	-23.21949577331543	22.031686782836918	58.82434844970703	-12.46290397644043	-77.39202117919922	7.0223894119262695	-16.36219024658203
S000892	S000892	1.3738332986831665	21.86602783203125	-30.59903717041016	-78.54389953613281	20.47794532775879	38.635684967041016	44.557613372802734	1.4439644813537598	-13.305374145507812	-67.93783569335938	-65.26513671875	-23.068613052368164	24.90074348449707	38.498680114746094	125.9538345336914	-100.21712493896484	0.4552575051784515	34.29197692871094	-14.996949195861816	17.121305465698242	-13.816484451293944	-51.5946044921875	-21.394309997558597	-11.94504737854004	-19.597824096679688	31.2987060546875	43.98271179199219	-3.777187824249268	-3.40614652633667	40.56833267211914	-89.9644775390625	51.57878875732422	2.151132822036743	-33.81721496582031	79.01744842529297	59.46363067626953	-42.913761138916016	10.817259788513184	17.02079200744629	-80.41610717773438	92.00769805908205	31.50762367248535	-1.2905499935150146	28.87672615051269	-71.52914428710938	-120.10237884521484	5.251574516296387	-54.26997756958008
S003086	S003086	40.00053405761719	-125.64149475097656	-8.993132591247559	8.312698364257812	-29.052711486816406	-34.22195816040039	-21.7290096282959	8.13354206085205	-80.43282318115234	19.91554832458496	-5.458233833312988	-9.301474571228027	17.064842224121094	-28.80086708068848	-18.41891098022461	-27.145517349243164	-14.642227172851562	-4.709975242614746	-24.762773513793945	-1.051979899406433	26.76883316040039	2.990442276000977	30.9145565032959	28.028642654418945	9.387369155883787	-15.816515922546388	4.66651725769043	99.4165496826172	-5.982799053192139	-58.1300048828125	13.763286590576172	-16.72550392150879	-24.45745277404785	-46.00745391845703	6.094257831573486	64.0837631225586	-45.94914245605469	54.889007568359375	45.45722198486328	-5.09484338760376	42.62850189208984	-4.071479797363281	6.036813259124756	-0.157538816332817	53.73988723754883	-21.187414169311523	38.604434967041016	68.55939483642578
S000005	S000005	6.586066246032715	67.2569580078125	-0.9119987487792968	55.29943084716797	89.75146484375	-60.11216354370117	144.362060546875	-39.47697067260742	-25.1608829498291	1.7580958604812622	17.511741638183594	-15.680761337280272	-6.209718704223633	0.1952168345451355	-12.246122360229492	-37.16674423217773	62.41270446777344	-44.91238784790039	15.915011405944824	131.5310821533203	-73.18390655517578	-56.61846923828125	36.26895904541016	8.143948554992676	61.42649841308594	0.9444699883461	65.17221069335938	24.985252380371094	-55.765899658203125	-41.0953254699707	6.919095039367676	-27.87216567993164	-30.09839630126953	29.02139663696289	-5.186037540435791	59.496337890625	6.617053031921387	48.04948425292969	-3.302734851837158	-116.7901611328125	-76.84174346923828	-88.6344985961914	37.997161865234375	19.871906280517575	56.06570053100586	-88.53385925292969	27.11260414123535	-52.33690643310547
S005301	S005301	-47.9547119140625	-169.21389770507812	-26.44437599182129	-47.15072250366211	-49.224266052246094	-9.082270622253418	-40.79438400268555	7.075577259063721	10.65714168548584	-39.89579772949219	-45.282325744628906	75.19719696044922	22.99725151062012	-6.065305233001709	-3.817302942276001	20.79803276062012	29.705686569213867	-12.8046236038208	25.20804214477539	55.36341857910156	-118.68830871582033	-21.02701187133789	99.95466613769533	-115.10289001464844	-29.19244766235352	80.10693359375	-66.26530456542969	123.30266571044922	-24.029327392578125	69.73627471923828	-33.15485382080078	-14.914765357971191	15.49262809753418	-20.181745529174805	9.89894199371338	-19.86680603027344	-25.27643585205078	25.65076065063477	30.784372329711918	-116.77204895019533	-4.993310928344727	-26.58509826660156	75.86611938476562	76.41560363769531	-2.214334726333618	-29.47201919555664	-95.59109497070312	25.376644134521484
S006185	S006185	14.0667142868042	-4.369576930999756	-22.2645263671875	-56.67182922363281	19.97786903381348	-3.807470560073853	60.28986358642578	50.67096710205078	17.731019973754883	22.871021270751957	31.918642044067383	49.7100715637207	29.44953155517578	36.47846603393555	-98.754638671875	-47.82442855834961	-28.7967472076416	-74.1724853515625	-51.3957405090332	114.9212875366211	-58.914005279541016	-13.068231582641602	42.13669204711914	-47.63396835327149	-10.925440788269045	43.064579010009766	-26.919038772583008	35.91382598876953	15.74429702758789	38.469215393066406	-35.69282913208008	-1.5696094036102295	-66.27300262451172	-61.93399810791016	47.64702606201172	110.01634216308594	-5.064664363861084	38.48039245605469	62.33653259277344	53.82393646240234	34.695106506347656	23.008262634277344	-4.25238037109375	-11.55628490447998	-79.12762451171875	68.17235565185547	91.19711303710938	59.01569366455078
S005746	S005746	73.22746276855469	-32.22132110595703	114.03044891357422	-30.57947158813477	28.25636863708496	-2.1558940410614014	192.1281280517578	101.6604461669922	-72.69857788085938	-0.2952643632888794	6.089313983917236	4.674947738647461	-36.69271469116211	0.5712785124778748	-20.08750915527344	-30.995201110839844	64.81511688232422	-75.18004608154297	95.56568908691406	81.75650787353516	10.353835105895996	-70.70330047607422	-57.99375534057617	-114.88416290283205	-49.190189361572266	-129.96151733398438	38.31031036376953	-6.792418003082275	-15.532114028930664	113.55656433105467	51.75239181518555	-4.574582099914551	-34.514976501464844	-70.64147186279297	-68.38011932373047	12.030155181884766	-62.61441802978516	4.949525833129883	-66.75350189208984	73.35490417480469	-78.51927947998047	-32.55451583862305	61.47139739990234	57.93351745605469	116.2902374267578	-62.48652648925781	5.399821758270264	-20.74937057495117
S006189	S006189	32.89250946044922	114.8972396850586	-46.7983627319336	-109.68624114990234	-84.91032409667969	-84.99250030517578	-32.58102798461914	53.54055404663086	-98.8660125732422	22.61197662353516	-77.13581848144531	-38.872196197509766	70.12147521972656	31.415815353393555	51.06824493408203	5.47133207321167	-63.98970413208008	-75.73956298828125	63.75826644897461	147.74334716796875	-39.34275817871094	11.065580368041992	30.815170288085938	-72.97412109375	3.9966864585876474	-69.2601547241211	34.2537841796875	-16.65907096862793	9.07991886138916	14.204754829406738	-65.05030059814453	-57.05083847045898	-11.302642822265623	-17.11757469177246	23.643138885498047	92.90615844726562	-76.35188293457031	66.95707702636719	-72.9568099975586	-26.03681945800781	-20.04773330688477	-19.385353088378903	-47.32543563842773	31.09567642211914	-14.705815315246582	-38.80567169189453	-95.63875579833984	57.591453552246094
S000442	S000442	-13.771782875061035	-25.06847381591797	12.883139610290527	-80.81133270263672	-88.10301208496094	-35.62232971191406	-54.46902847290039	-20.1087646484375	-121.95063018798828	-18.735246658325195	-41.503700256347656	-18.29958724975586	-8.464054107666016	73.92700958251953	-60.59715270996094	-102.79804229736328	62.80004501342773	-23.656925201416016	-9.472637176513672	-62.47542572021485	-29.956897735595703	-4.350734233856201	65.1222915649414	-55.97291564941406	-57.77803421020508	16.96391487121582	80.29704284667969	-12.44651699066162	-24.872018814086918	57.83566284179688	-63.133331298828125	-33.70412063598633	-41.163875579833984	14.105575561523438	85.95768737792969	30.397607803344727	-29.724985122680664	-27.73758888244629	64.81914520263672	-76.3602523803711	139.480224609375	-20.668237686157227	52.41383743286133	2.52415132522583	63.241947174072266	-24.335960388183597	42.09907913208008	-85.7582015991211
S002216	S002216	34.07471466064453	3.4197731018066406	-20.12484741210937	-67.41526794433594	40.88884735107422	13.298897743225098	-47.59229278564453	-22.0117301940918	-4.153963088989258	15.248408317565918	-15.216708183288574	40.81194305419922	-27.599199295043945	16.821813583374023	-65.04082489013672	-19.634721755981445	-36.26062774658203	-23.7292423248291	-47.05652618408203	43.96311569213867	18.99676513671875	-1.607078194618225	52.72384643554688	-82.69391632080078	5.763889789581299	8.672228813171387	33.6824836730957	104.22955322265624	-32.05088424682617	54.18046951293945	-63.84502029418945	-14.797691345214844	13.565980911254885	-13.160903930664062	32.32208633422852	108.20813751220705	-81.69750213623047	-9.560998916625977	23.250951766967773	-60.85319900512695	-21.6020565032959	-69.01327514648438	43.04706954956055	168.18028259277344	5.372464656829834	-56.99441146850586	-8.797806739807129	-45.254032135009766
S000894	S000894	-78.19750213623047	-55.61023712158203	-92.21450805664062	-118.7400894165039	47.18830871582031	-39.36924362182617	78.77774810791016	1.051492691040039	17.093950271606445	16.9774169921875	-26.486684799194336	-13.142268180847168	-54.32046508789063	75.65345001220703	-16.18062400817871	-39.6004753112793	-75.68991088867188	14.983776092529297	15.35312843322754	104.50090789794922	-61.73677062988281	15.663851737976074	45.50028610229492	-22.078458786010746	-7.976117134094238	49.19877624511719	1.9684773683547971	56.77735137939453	8.732243537902832	46.36500930786133	-35.020904541015625	-27.32304954528809	-19.362871170043945	-54.12770462036133	28.32917594909668	35.77851486206055	-22.222488403320312	53.26253128051758	14.500722885131836	-34.66694259643555	-5.97471284866333	-10.35038948059082	-26.729921340942383	50.91436767578125	-12.15622329711914	-69.88347625732422	12.35130500793457	15.58274269104004
S002213	S002213	-56.30244064331055	45.83090972900391	-112.64215087890624	-20.36194229125977	76.43061065673828	-13.792208671569824	-7.607265472412109	-22.473085403442383	16.59755516052246	-90.36170959472656	56.35424041748047	6.612025260925293	-12.690199851989746	59.79303741455078	100.2343292236328	39.41632080078125	-1.9922690391540527	-42.3891487121582	40.06780242919922	10.983354568481444	-24.07179450988769	24.34579467773437	88.77623748779297	-110.05460357666016	-34.336692810058594	35.97498321533203	-56.24765396118164	65.13640594482422	-62.299560546875	-6.881162166595459	-5.056445121765137	20.554821014404297	-93.28638458251952	-60.548587799072266	64.07350158691406	48.243194580078125	-53.86785125732422	59.97918701171875	-14.381928443908691	51.30841827392578	32.30410385131836	-115.39146423339844	6.559390068054199	-30.191186904907227	32.83430862426758	-33.6700553894043	48.25146865844727	-17.362682342529297
S002652	S002652	-83.34312438964844	-9.704115867614746	-5.93572998046875	38.83918762207031	10.36551570892334	-59.49976348876953	15.479816436767578	57.82889175415039	-49.47924423217773	-34.58962631225586	-34.073387145996094	40.27311325073242	143.0596466064453	6.783640384674072	-7.222774505615234	-137.30381774902344	-46.39368438720703	-74.65621185302734	29.865753173828125	-1.8971240520477293	-12.395389556884766	-107.39450073242188	3.4533004760742188	32.83893585205078	59.2119026184082	84.85234069824219	60.86605072021485	50.96413803100586	-130.80494689941406	-24.279991149902344	-78.2307357788086	-51.95656204223633	28.334880828857425	1.841480493545532	-42.80636215209961	51.343788146972656	-22.57606506347656	63.06074905395508	-69.30604553222656	86.02678680419922	-50.32172775268555	-32.734554290771484	-11.997889518737791	133.5038299560547	-85.11113739013672	16.82326889038086	-17.514530181884766	-58.7699089050293
S000006	S000006	-52.40699768066406	-70.53732299804688	-0.1649272739887237	-38.95517349243164	21.0234489440918	-79.98594665527344	59.42174911499024	-23.12586784362793	-5.736397743225098	47.186954498291016	-61.27325820922852	-5.9079694747924805	-6.968790531158447	18.213645935058597	-12.924785614013672	-38.84513473510742	-34.79285430908203	45.61213684082031	-13.285425186157228	11.670125007629396	25.80293846130371	39.63179397583008	69.27960968017578	-15.51002025604248	-77.25460052490234	-34.98143768310547	-22.693897247314453	91.52040100097656	-27.154659271240234	42.27986526489258	-53.2802963256836	-39.159141540527344	-17.027753829956055	-30.67824363708496	3.1364049911499023	6.96256160736084	42.66703414916992	61.53300476074219	-25.97996711730957	25.302392959594727	75.27317810058594	-35.6639518737793	10.123330116271973	16.275999069213867	61.0687370300293	66.790771484375	48.32993698120117	-93.86082458496094
S002655	S002655	-17.77178382873535	78.19547271728516	-41.126346588134766	-17.269376754760742	-84.85265350341797	-50.29181671142578	-24.890474319458008	41.98091125488281	-10.49136734008789	47.38613510131836	-30.865062713623047	32.5970458984375	114.3717269897461	-28.446184158325195	-1.7632331848144531	-36.61370849609375	-55.73234939575195	-7.864437580108643	-0.3280109167098999	-20.34050750732422	-9.748870849609377	-34.94693374633789	13.074294090270996	-67.33026885986328	-9.0409574508667	-13.312050819396973	75.37218475341797	87.20330810546875	-29.035444259643555	14.806602478027344	-84.13603210449219	-4.021536350250244	-131.79632568359375	-19.191486358642575	39.94739532470703	34.640682220458984	-85.31521606445312	29.143808364868164	-13.192955017089844	4.780842304229736	53.16648864746094	-71.47163391113281	-24.23613548278809	32.56581115722656	79.47712707519531	-60.220516204833984	17.52335548400879	23.20497703552246
S006186	S006186	5.296751976013184	-72.85115814208984	-56.95301818847656	24.033178329467773	-116.64572143554688	-27.961631774902344	141.14971923828125	69.44197082519531	1.094123601913452	15.26805305480957	-112.58626556396484	-39.909305572509766	-4.422830104827881	7.451603889465332	-26.19708824157715	-19.2449893951416	-60.84282684326172	65.6497802734375	-57.19145202636719	-37.47677230834961	-46.41530990600586	-24.989931106567383	-21.82752227783203	-28.36632537841797	53.06841659545898	-9.018206596374512	52.48525619506836	32.304439544677734	-22.837778091430664	5.448822498321533	13.412732124328612	22.369850158691406	-19.77352905273437	-56.1253776550293	39.33887481689453	-0.1307289898395538	-47.10955429077149	23.291784286499023	43.81641387939453	127.2119369506836	16.138172149658203	-21.931795120239254	51.887001037597656	32.984676361083984	69.45211791992188	20.110340118408203	-41.4593620300293	-79.14662170410156
S001336	S001336	-43.212196350097656	-89.66625213623047	-20.61656188964844	-28.318588256835938	5.637409687042236	-50.41100311279297	-56.951847076416016	-17.517057418823242	-63.67092514038086	29.88124656677246	-20.40310287475586	67.63903045654297	28.54191398620605	42.45893096923828	-7.690414905548096	1.9708462953567505	-98.427734375	45.08195114135742	-89.53377532958984	19.610525131225582	-106.08121490478516	-70.77716064453125	66.88111877441406	-18.189533233642575	58.27838897705078	-40.85841751098633	49.46495819091797	32.039276123046875	17.81393051147461	73.81966400146484	-10.605536460876465	-14.660964965820312	-37.41267395019531	23.6834716796875	8.485060691833496	69.49947357177734	-48.9543571472168	40.8078727722168	-70.97013854980469	-57.156864166259766	94.67977142333984	-32.48810577392578	-53.40420913696289	43.02575302124024	-11.26837158203125	44.87469100952149	77.88672637939453	-44.10149383544922
S006619	S006619	-3.1122794151306152	92.2334442138672	39.18828582763672	-6.527149200439453	-36.30928802490234	-78.54561614990234	58.88366317749024	6.849818229675293	52.27888107299805	-80.6827163696289	-79.78062438964844	-1.2493327856063845	24.76178550720215	90.62645721435548	-57.725059509277344	-0.6706364750862122	-55.25101852416992	-10.88784885406494	-14.92837619781494	37.40570068359375	-9.676116943359377	-71.70189666748047	-121.12842559814452	-35.742034912109375	-10.479516983032228	-30.062164306640625	35.96200942993164	61.92480850219727	-43.676551818847656	-26.131242752075195	-22.33495330810547	-13.174121856689451	-21.42418670654297	-3.212388753890991	-8.838922500610352	10.848154067993164	-86.678466796875	37.6388053894043	79.93315124511719	38.008243560791016	-9.421603202819824	-56.79499435424805	13.700693130493164	46.90693283081055	-5.735354423522949	-106.27212524414062	148.77394104003906	-24.889249801635746
S000007	S000007	0.9469484090805054	-37.32200622558594	-56.29232025146485	-28.40771484375	-18.504566192626957	-40.31559753417969	-14.586613655090332	53.344757080078125	-37.45281982421875	-41.12139892578125	-49.8111686706543	-14.84878921508789	53.87613677978516	53.350135803222656	3.1130051612854004	82.4690170288086	56.362396240234375	-76.72317504882812	-26.676023483276367	-5.219448089599609	-17.038127899169922	61.064640045166016	73.86837768554688	-53.9139404296875	-18.22774314880371	86.35149383544922	-28.380769729614254	70.33358764648438	11.147775650024414	128.33212280273438	13.162492752075195	21.30379295349121	-40.15102767944336	-40.82136154174805	-19.027347564697266	62.812767028808594	-66.24185943603516	62.100372314453125	27.458702087402344	36.310638427734375	-6.214100360870361	-93.23869323730467	51.29167556762695	7.387219905853271	85.98575592041016	-92.79774475097656	-55.09344482421875	-13.362103462219238
S004412	S004412	-33.26148223876953	-14.1493558883667	20.58803939819336	-29.740947723388672	23.589529037475582	-26.11944961547852	38.5540771484375	82.60741424560547	-24.163122177124023	-53.42805099487305	-106.68389129638672	-17.82512092590332	53.29888916015625	60.80031967163086	-51.42986679077149	0.5367971062660217	71.8897933959961	-120.24613189697266	-8.00505256652832	50.69442367553711	-68.91043090820312	-15.46043872833252	40.03290557861328	35.32905197143555	108.9072723388672	6.499281406402588	42.75181198120117	34.0892448425293	-82.72854614257812	62.45403289794922	-48.61502456665039	5.964354038238525	18.456056594848636	-23.85993003845215	46.413875579833984	8.135305404663086	-43.534915924072266	46.50851821899414	49.0059814453125	-77.56550598144531	16.887100219726562	17.692106246948242	54.28707504272461	81.22245788574219	29.3524169921875	-59.42889404296875	-45.7433967590332	-43.037139892578125
S003963	S003963	-24.81681060791016	-84.25179290771484	-20.51499366760254	-26.247812271118164	-94.41080474853516	-28.704408645629883	-31.893577575683597	-0.8421546816825867	-52.33301162719727	-24.834701538085938	-17.294960021972656	9.282405853271484	-22.930646896362305	-5.15499210357666	-64.82341003417969	-32.63529586791992	-7.801070213317871	-53.44614791870117	-60.21713638305664	16.29250144958496	26.60309791564941	39.4136962890625	-54.59603118896485	28.198984146118164	15.322097778320312	86.14302062988281	37.17396926879883	5.15946626663208	-68.12841033935547	41.77599334716797	-6.845467567443848	-16.02729034423828	-48.021522521972656	-5.416516780853272	123.41973876953124	-1.806287407875061	-59.91106414794922	29.01446533203125	69.0295181274414	19.48843765258789	-24.114479064941406	-51.99768829345703	38.7207145690918	104.09062957763672	32.97064208984375	-49.12340927124024	47.421966552734375	-39.13943862915039
S000898	S000898	-48.13729476928711	-50.31997299194336	-61.13286209106445	-81.24762725830078	69.97236633300781	-48.73444747924805	-17.449092864990234	8.689921379089355	1.3274269104003906	-78.25556182861328	-35.271453857421875	-54.50434494018555	126.1860122680664	-16.267473220825195	80.01934051513672	-59.406837463378906	30.11973571777344	-11.679364204406738	-12.14756965637207	-14.019540786743164	29.61318016052246	-70.11907958984375	93.78011322021484	-73.86177825927734	-65.33245849609375	28.198415756225582	26.691442489624023	146.25970458984375	-81.00114440917969	-25.92288017272949	-89.6755142211914	2.115621566772461	-0.6381416320800781	-11.581485748291016	18.325803756713867	0.9074389338493348	-28.206100463867188	-23.230976104736328	6.605263233184815	-83.7833251953125	-33.05743408203125	-75.42296600341797	35.18215560913086	70.792236328125	-43.19049072265625	-48.79033279418945	21.60479736328125	26.769773483276367
S004864	S004864	-22.17547607421875	39.40008163452149	0.9374130964279176	29.917966842651367	-72.41276550292969	-14.300241470336914	5.5822343826293945	46.6525993347168	2.687056541442871	-37.87862777709961	-71.9690933227539	-6.035745620727539	-30.201696395874023	46.91484069824219	-68.49818420410156	-50.1387939453125	-84.85224151611328	89.52671813964844	-92.7133560180664	-32.769378662109375	-28.970930099487305	-44.50973510742188	-36.420631408691406	-85.86734008789062	95.54548645019533	9.118412971496582	90.55477905273438	-96.85424041748048	5.308187484741211	20.596364974975582	-110.58682250976562	0.3418686091899872	-12.121216773986816	-35.052391052246094	30.97065734863281	79.18864440917969	-2.499729633331299	-9.018696784973145	6.8451247215271	-22.21526527404785	-2.96354341506958	-73.0953598022461	49.67145919799805	-15.415046691894531	34.01129531860352	-45.92494201660156	41.58171463012695	-60.05327987670898
S000895	S000895	-32.121795654296875	-22.53679084777832	46.25787734985352	-83.43305969238281	39.0493278503418	-38.56687927246094	-37.0977668762207	82.2928466796875	-76.15486145019531	-41.337398529052734	-76.69986724853516	-24.18533706665039	63.77621078491211	37.27686309814453	-26.58343505859375	-17.982093811035156	-54.69422912597656	-42.96106719970703	-18.838911056518555	37.27665710449219	34.58995819091797	-90.9103546142578	46.15242385864258	-85.21437072753906	43.16030883789063	20.45207023620605	21.83020782470703	33.94845199584961	-18.825740814208984	-45.27769088745117	-18.99923515319824	-81.50978088378906	29.516939163208008	-0.4347805976867676	96.34711456298828	-15.632893562316896	-20.823484420776367	36.24665451049805	-39.33835983276367	96.0226058959961	43.61655807495117	-13.121981620788574	41.471309661865234	9.904226303100586	22.6803035736084	-28.55599975585937	-47.33817672729492	-37.64482879638672
S003090	S003090	-36.047943115234375	42.70137023925781	-47.6723518371582	-124.04815673828124	-39.57942581176758	41.8154525756836	19.929489135742188	-62.53670883178711	-25.69454765319824	16.964231491088867	-33.64842987060547	-26.814327239990234	58.76364135742188	73.39366149902344	19.674205780029297	31.59058380126953	61.34538269042969	-101.66636657714844	-31.92730712890625	66.9664306640625	-52.55615234375	-111.4535903930664	49.46651840209961	-26.051166534423828	-23.70988655090332	-48.915321350097656	45.230770111083984	-9.323386192321776	5.824776649475098	92.96712493896484	-72.51182556152344	-54.4222526550293	-25.88915634155273	-40.1024169921875	107.25614166259766	10.297593116760254	-79.75398254394531	45.870059967041016	-34.067806243896484	64.40059661865234	-17.51368522644043	-36.97432708740234	37.08358383178711	-17.6231746673584	-8.765536308288574	22.144895553588867	-68.13500213623047	41.23507690429688
S005744	S005744	-66.81586456298828	-6.742593288421631	-12.157197952270508	17.998926162719727	-117.62611389160156	-50.98325347900391	85.12214660644531	-8.776128768920898	-44.771026611328125	3.7316975593566895	-42.06394577026367	3.783531665802002	24.30593490600586	51.027442932128906	-16.546449661254883	30.14724349975586	0.516528844833374	-9.399944305419922	-5.468745231628418	45.972469329833984	24.260438919067383	-39.84274673461914	-30.176164627075195	-52.53915023803711	-18.880699157714844	36.81178665161133	26.37065315246582	62.909645080566406	-41.03585052490234	-32.34025955200195	18.14116477966309	-41.37248992919922	32.607994079589844	53.04571533203125	66.83658599853516	19.16156578063965	-39.60136795043945	45.49748229980469	-20.845489501953125	101.32366943359376	60.18002700805664	-2.8003296852111816	28.760204315185547	-79.33943176269531	-90.03850555419922	20.97851181030273	78.5341796875	-50.50797653198242
S001334	S001334	-110.36619567871094	-126.34310913085938	-92.7097396850586	-32.592796325683594	-29.34994125366211	26.233020782470703	105.21363067626952	46.214725494384766	-53.15008544921875	9.017678260803224	-30.06516456604004	64.64221954345703	-42.346588134765625	-11.317255020141602	-4.77589750289917	23.350860595703125	-59.23963928222656	9.484435081481934	10.43902587890625	34.67382049560547	-22.605073928833008	-15.667834281921388	-55.94123458862305	-74.46475219726562	72.50139617919922	83.19297790527344	-0.1478911936283111	9.839815139770508	-10.895343780517578	33.63198471069336	-51.94351196289063	-22.203828811645508	-8.951869010925293	25.58324241638184	64.05442810058594	-50.236572265625	26.0799560546875	24.660375595092773	107.42172241210938	50.456180572509766	38.43402099609375	-15.578383445739746	-19.81549835205078	18.288522720336918	-1.762911677360535	0.7642662525177002	-78.183837890625	-16.380718231201172
S002649	S002649	53.25048065185547	63.70973205566406	-41.04478454589844	-98.36072540283205	20.680286407470703	-9.428855895996094	73.4647216796875	-16.27776336669922	-16.767776489257812	-33.86101150512695	-106.99031829833984	4.46220588684082	-10.430408477783203	6.230748653411865	-12.304696083068848	14.444281578063965	52.77265548706055	-86.75313568115234	-45.503173828125	24.18195533752441	-20.11389541625977	17.96463966369629	17.455244064331055	-12.80177879333496	-2.3294572830200195	95.66747283935548	13.058110237121582	72.46500396728516	-58.05559158325195	-99.36682891845705	-24.22739028930664	-48.81947326660156	-16.503089904785156	-22.370655059814453	54.64118576049805	28.49791717529297	-99.12765502929688	-14.97054958343506	23.924535751342773	-24.795320510864254	38.84689712524414	-16.13084602355957	3.827039957046509	51.41891479492188	-79.35482025146484	5.849296569824219	53.29467391967773	-32.817115783691406
S006188	S006188	-93.11495208740234	11.636743545532228	-8.994281768798828	19.27786064147949	-79.54474639892578	-17.13160514831543	-69.34304809570312	-35.91708755493164	-59.865848541259766	-17.29311752319336	-15.22725772857666	-56.81716537475586	17.081735610961914	98.21167755126952	-46.88130569458008	-53.13565444946289	-43.963809967041016	-14.182640075683594	-39.56842041015625	72.99728393554688	-22.526195526123047	26.587234497070312	-28.45614624023437	-68.18441009521484	-1.7922061681747437	15.19740867614746	-8.121241569519043	-51.30563354492188	-13.721492767333984	74.54244995117188	-27.13321304321289	-8.74040412902832	-15.762754440307615	-20.270830154418945	77.7576675415039	90.6762237548828	-73.62721252441406	2.330223560333252	17.043149948120117	-10.664045333862305	82.61595153808594	-1.900781273841858	-15.335474967956545	19.839805603027344	53.925140380859375	6.739233493804932	15.059477806091309	-2.137550115585327
S000008	S000008	-88.45758819580078	-26.197240829467773	20.591699600219727	-22.33552360534668	19.436399459838867	-31.46034812927246	-5.654642105102539	12.524789810180664	-59.531192779541016	-33.800537109375	-17.872905731201172	-12.484801292419434	84.4666976928711	114.91728973388672	23.16274642944336	-12.809136390686035	45.00306701660156	27.691598892211918	8.215267181396484	49.10927200317383	-2.728527307510376	-109.57623291015624	45.78174591064453	-90.79342651367188	-3.037241220474243	107.37777709960938	46.25546646118164	-28.311922073364254	-6.071778774261475	32.905635833740234	-17.41493034362793	-32.72623443603516	16.18531608581543	-68.72279357910156	39.488258361816406	9.172524452209473	-18.47686767578125	-30.134187698364254	-54.23583984375	-59.2771110534668	-72.52141571044922	-0.8597747087478638	12.24275016784668	50.759613037109375	-32.879676818847656	-64.82508850097656	-14.385255813598633	4.50338077545166
S000446	S000446	-20.632606506347656	105.91053009033205	-14.51332664489746	-16.22655487060547	8.374557495117188	-42.73977279663086	62.40456008911133	-22.96524429321289	-79.00220489501953	-53.83822250366211	-52.123985290527344	29.73992156982422	63.58853149414063	-2.868396759033203	105.42781829833984	-23.883689880371094	127.1669692993164	-50.35166931152344	0.8976214528083801	36.71612930297852	-80.95565032958984	23.999025344848636	130.5686798095703	-87.7629623413086	-29.99414825439453	-2.8843393325805664	118.6448211669922	-80.87162780761719	-11.90900993347168	72.19152069091797	25.254091262817383	4.13435173034668	-110.32404327392578	-48.49157333374024	59.26801681518555	-21.645523071289062	1.7848533391952517	96.18132781982422	14.851181030273438	13.13157558441162	-9.74481964111328	-97.14952087402344	75.15406799316406	21.656639099121094	-39.39588928222656	56.39379501342773	-24.75685310363769	-7.416660308837891
S004865	S004865	-36.78075408935547	-82.16233825683594	-62.89552688598633	-3.3238093852996826	-141.71815490722656	-31.767274856567383	69.20691680908203	30.280500411987305	-85.75414276123047	-22.403654098510746	-58.50325012207031	106.86532592773438	19.432796478271484	-121.77149963378906	-65.34831237792969	72.83527374267578	-156.04061889648438	-10.414950370788574	20.085073471069336	66.97604370117188	-55.85610580444336	-37.11219024658203	-58.32499694824219	-8.294170379638672	192.86167907714844	8.915548324584961	51.2883415222168	-2.2977187633514404	-32.999732971191406	-71.20802307128906	-80.12296295166016	-67.63555908203125	-37.59331893920898	-65.4459457397461	65.12943267822266	12.995579719543455	9.79173183441162	8.6309814453125	123.83321380615234	39.47597122192383	20.715023040771484	-27.31636428833008	-2.0588059425354004	57.239200592041016	62.218387603759766	-12.249028205871582	66.0933609008789	-12.460880279541016
S004419	S004419	-34.65186309814453	6.225215435028076	-70.55810546875	-24.00831794738769	-18.604347229003903	-88.82426452636719	125.4521942138672	26.31920051574707	-47.89545440673828	2.826085090637207	-45.96399688720703	6.249081134796143	30.46053695678711	36.5019760131836	37.61065673828125	-26.027891159057617	44.1594352722168	21.468494415283203	2.589325189590454	-68.09617614746094	-4.5635857582092285	-4.369039058685303	15.797300338745115	-149.11634826660156	-75.55803680419922	35.899078369140625	42.37096786499024	58.387542724609375	-33.45966720581055	-40.01262664794922	-87.06964874267578	-9.730807304382324	-20.72287368774414	-28.986549377441406	28.405746459960938	76.8362808227539	104.83616638183594	22.19644927978516	-33.82197570800781	52.136329650878906	46.93922424316406	-19.071001052856445	41.83568572998047	-64.47647857666016	7.848330497741699	-38.05517959594727	85.57645416259766	67.29330444335938
S001337	S001337	-58.81706619262695	-2.0015861988067627	-26.025585174560547	-70.21466827392578	-22.51199722290039	-24.682451248168945	114.74181365966795	12.52252197265625	-65.76837921142578	-74.9393539428711	-34.07532501220703	130.94102478027344	43.57197189331055	-38.9038200378418	-33.04458236694336	121.57769775390624	-45.00727844238281	-30.093032836914062	37.353511810302734	-38.8579330444336	16.879005432128906	-126.12052917480467	-37.26401901245117	-34.79093551635742	-42.840293884277344	88.63027954101562	-22.054101943969727	41.68384552001953	-1.4556283950805664	11.480135917663574	-76.9012222290039	-16.41400909423828	-28.826438903808597	-27.36713409423828	44.80479049682617	-17.418691635131836	-22.59304428100586	5.218283176422119	105.1261978149414	77.32752990722656	-24.166452407836918	-16.87100601196289	10.525140762329102	81.92829132080078	102.27240753173828	-123.0666732788086	-30.94759559631348	-21.135143280029297
S003097	S003097	20.47233390808105	42.75398635864258	-71.00215911865234	15.009964942932127	-29.995302200317383	-57.11626052856445	17.895423889160156	29.93052864074707	-39.931907653808594	14.029526710510254	-87.62474060058594	85.92577362060547	176.4300994873047	-2.51389479637146	61.338645935058594	13.143613815307615	104.18839263916016	-35.3249397277832	-8.899955749511719	26.457826614379883	0.8201993107795715	-85.69734191894531	27.45807838439941	21.9882926940918	13.910406112670898	21.264972686767575	36.82009506225586	48.04637145996094	-41.55869674682617	11.89938259124756	24.40306854248047	-54.79530334472656	-57.2213020324707	-34.791446685791016	51.16029357910156	25.70016860961914	-13.48881721496582	100.82969665527344	-42.38697814941406	9.010502815246582	-70.02508544921875	4.963046550750732	70.96234893798828	105.3138198852539	5.743727684020996	-93.17487335205078	-34.77393341064453	-15.8779935836792
S004868	S004868	-0.1123792007565498	-90.16342163085938	-108.5234603881836	-99.08399963378906	-131.8856658935547	-29.250587463378903	22.70777130126953	23.24126625061035	-50.04856491088867	51.38945388793945	-41.16408920288086	0.7868510484695435	29.262718200683597	70.26288604736328	86.94144439697266	18.392770767211918	-23.149717330932617	-23.955759048461918	29.6960391998291	33.45964431762695	-40.07766342163086	61.630958557128906	116.63390350341795	1.6018192768096924	65.4384536743164	59.94962692260742	-56.630149841308594	-44.81758117675781	30.519258499145508	8.572845458984375	39.62665939331055	-48.123680114746094	-38.169532775878906	-21.78073501586914	18.62218475341797	-9.998144149780272	-41.95530319213867	103.11003112792967	67.80316162109375	-48.95952224731445	4.581779479980469	10.444124221801758	64.08147430419922	19.318378448486328	39.64010238647461	-15.767905235290527	-20.58932876586914	-58.451698303222656
S002654	S002654	66.14616394042969	9.685070991516112	48.20707702636719	-44.93488693237305	-17.33574676513672	-75.25711822509766	5.905757427215576	76.49455261230469	-106.5776138305664	40.41508102416992	-67.5062026977539	73.92786407470703	75.95820617675781	47.79672622680664	-92.82915496826172	5.364500045776367	-26.50181770324707	40.24547958374024	-47.72256088256836	5.888461112976074	-52.88552474975586	-6.852502822875977	62.87815475463867	-51.34406280517578	-14.505672454833984	45.16994857788086	62.07267761230469	10.484947204589844	34.84345245361328	33.736202239990234	-25.617677688598636	-34.87765121459961	-13.686360359191896	35.87739944458008	47.58883285522461	19.491729736328125	-25.55055427551269	90.65219116210938	26.570804595947266	-18.741294860839844	51.29059600830078	-27.998897552490234	-47.00202560424805	65.26142120361328	-12.993895530700684	-4.956076622009277	19.51483154296875	-53.5911750793457
S000015	S000015	-2.992854356765747	64.52723693847656	-55.675270080566406	-22.23518180847168	-56.13731384277344	-78.1196517944336	-45.1285514831543	75.21503448486328	-44.93506622314453	-51.43247985839844	-91.49500274658205	12.553648948669434	23.4650936126709	17.298233032226562	-138.9875030517578	-50.73833847045898	-35.74198532104492	-3.957750558853149	-30.454608917236328	51.02207946777344	-23.910249710083008	-42.30690002441406	-14.900336265563965	24.60757064819336	-26.894023895263672	-3.057943105697632	108.0148468017578	10.292071342468262	-66.15562438964844	87.86064910888672	-47.34795379638672	-15.95176887512207	-8.895035743713379	13.774137496948242	62.492774963378906	63.12750625610352	-2.301907777786255	81.10968780517578	-11.86816692352295	-65.77012634277344	3.376387119293213	-2.735870361328125	45.04995346069336	64.80955505371094	144.9893798828125	-56.13006210327149	-85.62834167480469	-29.39765739440918
S003970	S003970	-54.7132682800293	-39.88812255859375	-9.999870300292969	35.96651840209961	-50.08108901977539	-62.71517562866211	-46.14314270019531	28.69204330444336	0.5806632041931152	-2.8490660190582275	3.0706286430358887	4.977110862731934	58.49604034423828	51.00107955932617	-131.74050903320312	-18.329740524291992	-27.377580642700195	77.73788452148438	-67.24923706054688	40.45706558227539	8.60698127746582	-83.22221374511719	28.583314895629883	-2.015742778778076	92.65019989013672	55.53352355957031	29.988698959350582	19.974193572998047	-83.97016906738281	-18.643932342529297	-57.66194152832031	11.105615615844728	-54.35750961303711	-36.50773239135742	-21.41009330749512	3.396907329559326	-77.5221939086914	65.78936004638672	62.74119186401367	-74.72081756591797	18.48379135131836	-73.74351501464844	-71.20612335205078	37.65719223022461	74.15431213378906	-62.521732330322266	-81.38755798339844	-53.2435188293457
S000450	S000450	-76.5407943725586	55.18877029418945	-100.69237518310548	-95.7564697265625	-71.0639419555664	-10.466602325439451	76.7718734741211	-32.2878303527832	-46.52127456665039	-35.0662841796875	7.110504150390625	49.12607955932617	49.68495941162109	4.446135520935059	10.505197525024414	16.876110076904297	-14.258591651916504	-27.1610050201416	103.28955841064452	54.48329925537109	-24.381635665893555	70.68211364746094	-4.6924896240234375	-52.125579833984375	-112.81000518798828	67.4857177734375	-31.34661865234375	32.78776168823242	-5.156840801239014	113.11759948730467	-84.95317077636719	18.70751953125	-92.75308990478516	-66.29158020019531	20.451690673828125	-19.306676864624023	-42.61681365966797	52.79289245605469	97.82012176513672	27.88900756835937	41.69545364379883	-46.801029205322266	15.41028118133545	111.08245086669922	28.492023468017575	-26.66636848449707	-47.49348068237305	-65.50702667236328
S006624	S006624	-39.44895935058594	-79.65258026123047	-49.35238265991211	-26.56432342529297	-22.09621810913086	23.111690521240234	-2.454134941101074	41.97970199584961	-88.33822631835938	49.58406448364258	-11.00669002532959	-23.27228355407715	92.52751922607422	54.85075759887695	10.315991401672363	33.32954788208008	-63.73719787597656	-65.16666412353516	5.037528991699219	-1.8292521238327024	57.03810119628906	-4.098177433013916	53.399662017822266	-83.0892562866211	-24.897396087646484	12.63315773010254	13.784810066223145	51.464237213134766	-8.435783386230469	30.20201110839844	-68.25572967529297	-3.085036277770996	2.9779231548309326	8.686965942382812	67.27631378173828	64.97395324707031	-53.1060791015625	24.668519973754883	-82.6725082397461	-19.1648063659668	34.712032318115234	-42.00007629394531	-29.98292350769043	49.74874114990234	-59.594364166259766	-57.7082405090332	-3.566536664962769	25.2111930847168
S003095	S003095	-80.14453125	13.076991081237791	-85.3075180053711	-41.525508880615234	-1.3176027536392212	-7.566827774047852	-13.546436309814451	-13.22919750213623	-7.403772354125977	2.443290948867798	-17.898666381835938	-58.34775161743164	17.343807220458984	38.22990417480469	-22.481979370117188	-34.6365852355957	2.448662757873535	-11.638429641723633	-93.07958984375	59.12945556640625	-114.07460021972656	-25.004945755004883	68.62815856933594	-9.946182250976562	-33.70741653442383	65.65806579589844	128.0823974609375	-50.37536239624024	-26.25641822814941	45.75021362304688	-84.15116882324219	-81.92759704589844	-25.04216194152832	-89.04261016845703	79.98339080810547	59.50312042236328	-44.05732727050781	7.477496147155762	-6.228590965270996	-63.39753723144531	64.68653869628906	-20.72058486938477	-59.80613327026367	74.43923950195312	61.5499267578125	-14.385421752929688	67.21257781982422	-11.568690299987791
S002656	S002656	-82.18412780761719	43.26422500610352	26.260541915893555	-23.645038604736328	-13.919229507446287	-49.34925079345703	59.390872955322266	-80.14937591552734	-68.054443359375	-13.336015701293944	-34.942874908447266	48.15303802490234	-17.23836326599121	5.166929244995117	58.93955993652344	70.1270523071289	50.36832809448242	43.83637619018555	-46.8071174621582	21.69645500183105	25.379541397094727	32.3183708190918	-5.507174015045166	-41.26562881469727	52.28207778930664	92.62001037597656	49.91216659545898	0.0927206575870513	-42.06555938720703	-30.838972091674805	-111.17023468017578	27.92978286743164	-15.194470405578612	-81.38529205322266	52.04192733764648	77.6219482421875	18.014619827270508	39.20998001098633	-0.3372438848018646	98.8654556274414	-24.532400131225582	-42.21067810058594	102.23831939697266	121.25928497314452	44.95945358276367	-80.33538055419922	-24.395065307617188	-51.90052795410156
S005311	S005311	31.390125274658203	42.289398193359375	-14.270349502563477	23.44320106506348	-82.05274200439453	-92.83609771728516	-22.57558250427246	37.46201705932617	-69.38129425048828	22.317359924316406	-88.52420806884766	-14.091996192932127	111.64541625976562	93.25565338134766	-63.5259895324707	25.77723503112793	27.40816116333008	-104.19104766845705	-3.3831276893615723	37.297245025634766	-41.86661148071289	-132.63137817382812	19.70606231689453	36.92240905761719	16.42530059814453	2.034001350402832	-14.513313293457031	-53.24247741699219	2.9759037494659424	6.255390167236328	-110.53594970703124	-11.959467887878418	-60.7298698425293	-36.83922576904297	16.70012664794922	48.57304000854492	-18.2289981842041	65.74755859375	-13.97070026397705	-38.87714767456055	-64.17982482910156	1.4818731546401978	37.745304107666016	47.66598892211914	52.661659240722656	-5.335637092590332	-2.7342631816864014	-31.17679214477539
S004417	S004417	38.53614807128906	-138.140625	-83.21478271484375	2.9948415756225586	-33.352439880371094	-17.109407424926758	89.32278442382812	88.3895263671875	-74.49967956542969	-51.86655044555664	-82.8095703125	46.01155471801758	6.66388463973999	5.8110198974609375	3.85631799697876	-40.79805374145508	-37.79873275756836	-26.794092178344727	36.58178329467773	79.78791809082031	-65.55567169189453	86.1783676147461	35.53180313110352	-28.78897857666016	160.1015625	24.309614181518555	-32.97096252441406	41.58930587768555	-43.91416931152344	23.33063697814941	47.53211975097656	-4.676846027374268	-25.7139892578125	20.79626846313477	26.308984756469727	2.14750075340271	3.4956350326538086	105.62120056152344	90.55426025390624	-79.87068939208984	-46.22088623046875	-7.407726287841797	32.144493103027344	101.47826385498048	75.61975860595703	-89.72652435302734	-80.87250518798828	-70.5273208618164
S005750	S005750	-104.0077133178711	-152.7328643798828	38.36579895019531	-85.82281494140625	-93.92391204833984	-19.75795555114746	9.99517822265625	-12.11098575592041	-80.62628173828125	28.49684715270996	-65.71846008300781	12.464444160461426	89.88115692138672	-56.18267822265625	101.93710327148438	-13.94809341430664	-16.58338737487793	-14.278101921081545	-31.32195472717285	0.0281824003905057	21.184967041015625	-19.51166534423828	-34.91730499267578	53.17521667480469	-22.28996086120605	17.800350189208984	-22.585742950439453	38.40500259399414	-13.666430473327637	-5.120943069458008	-119.28821563720705	-55.70589065551758	-33.172088623046875	-68.20318603515625	1.261585712432861	87.95539093017578	-38.72380065917969	93.91986846923828	68.5802001953125	5.071347713470459	72.09556579589844	30.566125869750977	41.70628356933594	60.14469909667969	-48.0175666809082	17.932933807373047	132.07113647460938	-16.218801498413086
S000901	S000901	4.204555988311768	36.87808609008789	12.082907676696776	-3.1472134590148926	-98.7709732055664	3.666646718978882	-120.3894271850586	66.456298828125	-40.3935775756836	33.726043701171875	-26.40776634216309	43.842472076416016	98.35617065429688	64.29468536376953	-12.770607948303224	-14.745926856994627	91.56546020507812	-82.1907958984375	-66.74675750732422	60.031681060791016	-7.026953220367432	-65.15241241455078	87.37671661376953	-32.71094512939453	50.62114334106445	-88.31332397460938	19.81234359741211	76.47077941894531	-67.7037353515625	77.77236938476562	-96.65392303466795	13.061738967895508	-27.771631240844727	-92.03076171875	57.13558197021485	4.870755672454834	-70.88589477539062	29.18875312805176	8.247183799743652	-25.88610076904297	10.900741577148438	-9.404882431030272	69.11878204345703	128.5126495361328	-0.1258974969387054	-15.581146240234377	-46.97271347045898	37.00652694702149
S000016	S000016	-36.19791030883789	-52.791595458984375	-35.398414611816406	-37.548824310302734	-114.80958557128906	-67.72305297851562	114.51952362060548	37.26510238647461	-108.72503662109376	-14.378702163696287	-135.7809600830078	26.02947425842285	35.58763122558594	-2.4202423095703125	-1.044337272644043	41.21525955200195	4.110446453094482	-13.855533599853516	-19.73391914367676	34.51662826538086	14.06809425354004	-32.631256103515625	-4.944378852844238	-121.4400405883789	60.84606170654297	38.22872924804688	25.028345108032227	-0.8769720792770386	-5.69248628616333	27.79502487182617	-69.51780700683594	-23.72873878479004	-30.169775009155277	-17.709779739379883	58.703006744384766	-17.676876068115234	-11.454020500183104	29.30424118041992	33.92865753173828	20.30396842956543	-12.20794677734375	-56.092018127441406	49.6697883605957	-5.112977981567383	-76.05821990966797	-54.46695709228516	6.905508041381836	-66.63980102539062
S003968	S003968	-48.20354080200195	-39.78318786621094	5.676183223724365	-82.57384490966797	23.80802154541016	-24.2807731628418	-64.66647338867188	-11.97270393371582	-1.734523057937622	-30.82604217529297	-18.59758949279785	40.88160705566406	132.1461944580078	-77.7677001953125	-11.723389625549316	0.2834659218788147	73.91123962402344	-28.984228134155277	45.8840446472168	77.83463287353516	-41.21408081054688	-17.80084228515625	33.87418365478516	-13.444480895996094	-3.0209553241729736	28.71002197265625	-2.618196487426758	107.2237777709961	-48.4970817565918	16.812482833862305	-39.016902923583984	-20.60297393798828	-23.521320343017575	-42.49626922607422	53.47520065307617	-4.574406623840332	-32.32303237915039	7.514354228973389	82.40717315673828	-81.57672119140625	-43.85611343383789	1.4552098512649536	14.875141143798828	157.25338745117188	114.8927001953125	-26.828601837158203	-67.98692321777344	71.5381088256836
S001786	S001786	15.393510818481444	79.68643951416016	5.690281391143799	-57.45479583740234	3.6749136447906494	-53.84267044067383	30.37257575988769	65.24779510498047	-112.20846557617188	-51.26821517944336	-23.62506866455078	85.30072784423828	99.7908172607422	87.88033294677734	-25.624889373779297	16.297992706298828	-69.00855255126953	5.361118316650391	-40.25465774536133	28.128271102905277	-11.498004913330078	45.24738311767578	178.716796875	-6.88939905166626	-28.0216121673584	-76.89334106445312	6.184787273406982	51.49588394165039	-6.146782398223877	3.675249814987183	-90.40557861328124	-13.07265281677246	-36.11140060424805	-72.65306091308594	57.34817886352539	9.07800006866455	-57.336517333984375	100.95475006103516	4.658294200897217	-41.46415710449219	65.31714630126953	1.1915292739868164	30.882545471191406	53.46882629394531	-76.14769744873047	-7.610760688781738	-47.504005432128906	19.224082946777344
S000451	S000451	6.881910800933838	-133.3421173095703	31.14356803894043	10.26816463470459	-114.45701599121094	-43.78065490722656	69.23216247558594	131.74461364746094	28.452117919921875	-29.630237579345703	-100.7139892578125	45.70392608642578	63.91640853881836	20.85649871826172	-51.41693878173828	6.596674919128418	-92.08871459960938	11.60526180267334	-74.06706237792969	-9.849888801574709	13.98427963256836	-30.683250427246094	15.778923988342283	-76.08927154541016	80.12779235839844	149.73861694335938	-1.6829437017440796	81.58990478515625	4.444713115692139	-139.30953979492188	3.679687261581421	-30.60936737060547	31.02147674560547	-36.52477645874024	-5.512323379516602	59.32309722900391	2.2341110706329346	-0.1992554813623428	105.26140594482422	-52.07280349731445	11.893903732299805	-49.19998550415039	-7.325476169586182	81.11073303222656	47.15059280395508	6.694757461547852	1.0068323612213137	-62.89838409423828
S006194	S006194	-33.67903518676758	23.615421295166016	-4.851912498474121	-29.384634017944336	-38.89938354492188	-23.65909767150879	-28.991268157958984	-29.55620574951172	-21.446014404296875	-126.48223876953124	-95.3384017944336	-13.11309814453125	57.95314025878906	11.78610134124756	-72.49366760253906	-74.0236587524414	-2.4906909465789795	18.83060836791992	-45.30150604248047	34.637794494628906	-92.16973114013672	11.38040828704834	25.559534072875977	71.99046325683594	-79.9911117553711	-47.17879104614258	47.48204040527344	-24.906890869140625	-62.985538482666016	43.730712890625	-44.66809844970703	36.763179779052734	-89.52996063232422	-88.01444244384766	52.11971282958984	35.12849044799805	-57.57093048095703	83.5719985961914	4.812289237976074	-127.60061645507812	1.29975688457489	-60.55936813354492	47.80070495605469	9.71208381652832	35.416873931884766	16.870113372802734	81.0313491821289	-83.51714324951172
S004418	S004418	-53.52268981933594	15.10419750213623	106.57454681396484	32.28280258178711	14.527146339416504	-59.5665397644043	81.63224029541016	118.36932373046876	-15.558867454528809	-50.60838317871094	-72.65263366699219	130.8225555419922	52.20361328125	-52.433692932128906	-54.63312149047852	74.75248718261719	27.573144912719727	-30.71136283874512	39.50493240356445	69.49199676513672	-49.52832412719727	16.476015090942383	-62.471641540527344	-41.0432243347168	43.26781845092773	54.37699890136719	30.01473617553711	11.706768989562988	-39.05532455444336	-35.876258850097656	-57.75383758544922	-21.003137588500977	-44.15788269042969	12.529682159423828	52.69352340698242	8.031227111816406	8.471465110778809	93.76478576660156	93.03636169433594	-14.777127265930176	4.297496318817139	-42.202545166015625	3.261197805404663	48.887054443359375	61.60429382324219	-28.33104133605957	-31.008514404296875	39.049129486083984
S003528	S003528	-23.73393821716309	64.55284881591797	19.609378814697266	11.293268203735352	113.37353515625	-29.330949783325195	91.9926300048828	87.79069519042969	16.518062591552734	-29.50797271728516	24.78319931030273	56.75569152832031	18.600128173828125	46.73828506469727	-48.57828903198242	-117.67076873779295	63.26518249511719	-55.305206298828125	-28.66193008422852	12.873794555664062	-28.243337631225582	-45.132659912109375	28.854148864746094	-40.02266693115234	-0.0640041455626487	19.698522567749023	74.64309692382812	38.09278106689453	-73.14259338378906	-50.57301330566406	-37.87511444091797	-48.74470138549805	71.22442626953125	17.79387664794922	44.44483184814453	29.099973678588867	-66.41348266601562	79.7094955444336	42.680755615234375	-9.211456298828123	-48.50836944580078	-68.54235076904297	62.53160858154297	-40.95333862304688	-38.78149032592773	-38.289249420166016	-0.8529813885688782	22.21565055847168
S002220	S002220	-21.035619735717773	35.55330276489258	-14.865267753601074	36.6524543762207	1.994660258293152	-48.51491928100586	-33.020938873291016	61.19837951660156	60.18074798583984	-61.8043212890625	-38.582664489746094	-56.34733200073242	27.21829605102539	69.6283187866211	-82.49810791015625	-83.60063171386719	40.67795181274414	-12.235506057739258	-21.61652183532715	12.047286987304688	-89.77222442626953	-84.75886535644531	-17.46147918701172	-72.54782104492188	-40.81843948364258	146.16806030273438	80.15673065185547	-2.0048344135284424	-54.274749755859375	51.60179138183594	-107.4854736328125	5.310793399810791	-0.2493523359298706	-7.593625545501709	21.550966262817383	-16.928388595581055	-1.7313947677612305	3.8444504737854	63.6788215637207	-94.5401840209961	-18.69464874267578	-23.943025588989254	22.04484748840332	5.108280658721924	65.16840362548828	-99.26287841796876	-23.058467864990234	-23.92397689819336
S000452	S000452	-88.17315673828125	-114.91584777832033	-14.42683219909668	-7.782928466796875	34.265960693359375	-72.67526245117188	100.00202941894533	70.6990966796875	20.103309631347656	-33.006893157958984	26.741418838500977	46.4785385131836	-8.343045234680176	-4.1498003005981445	-1.8533076047897337	-47.19307708740234	-102.20733642578124	-79.8931884765625	-13.242581367492676	95.0474090576172	-31.203857421875	2.4418301582336426	78.10926055908203	-86.52876281738281	44.35827255249024	147.72825622558594	1.6499089002609253	33.1197624206543	-11.578177452087402	-13.593085289001465	21.2894287109375	-61.86850357055664	80.1430435180664	15.332205772399902	-10.912239074707031	31.584732055664062	49.60245895385742	3.3323254585266118	72.02732849121094	-118.74309539794922	5.349080562591553	-119.57971954345705	53.48875427246094	43.08232879638672	34.748924255371094	-44.63800430297852	-0.3737422823905945	-2.494293451309204
S003103	S003103	-61.458621978759766	-45.58629608154297	-16.74364471435547	-12.968600273132324	-33.22084426879883	-89.50310516357422	5.314066886901856	24.024879455566406	6.845556259155273	26.53511619567871	-31.997663497924805	-90.30648040771484	92.88850402832033	60.2504768371582	45.42885208129883	-94.36470794677734	12.58277702331543	44.02244186401367	15.496925354003906	9.852022171020508	-6.6337409019470215	-66.02855682373047	76.41301727294922	-30.113901138305664	-20.23638916015625	75.84905242919922	116.88988494873048	88.2980728149414	11.857730865478516	-10.091062545776367	-48.64988708496094	1.0203113555908203	-18.85116195678711	33.771419525146484	20.11421203613281	4.305445671081543	52.495582580566406	36.225711822509766	-92.69979095458984	-57.39302444458008	86.14266967773438	-62.438262939453125	63.27892303466797	20.927005767822266	51.20804214477539	3.4572768211364746	18.272056579589844	-86.49317932128906
S000022	S000022	70.55587768554688	69.40245819091797	-94.3984375	25.66012191772461	-58.10573959350586	-74.82699584960938	-177.06683349609375	-40.67599105834961	-97.89389038085938	39.3360481262207	-20.657373428344727	81.07275390625	81.15003967285156	41.32980728149414	-34.01016998291016	-76.77764892578125	-0.5226932764053345	-39.73299407958984	0.0277048908174037	40.39926910400391	30.43690299987793	-53.50281524658203	36.226810455322266	-51.8522834777832	117.11461639404295	-7.533946514129639	111.72256469726562	-12.92074489593506	-65.68003845214844	20.82796669006348	-72.93305969238281	-34.84771728515625	39.39180755615234	0.2327367961406707	-13.756221771240234	75.78096771240234	-39.557159423828125	-20.88520812988281	15.435835838317873	-63.35248565673828	28.41942596435547	-34.329307556152344	113.65444946289062	-39.64973831176758	48.04813766479492	-84.4980697631836	9.439529418945312	-27.64143180847168
S003536	S003536	-79.0042724609375	-70.98568725585938	-21.58564567565918	56.14419555664063	50.98820495605469	-42.82670211791992	-70.88308715820312	-9.66053867340088	-47.63330459594727	-100.04940032958984	40.63274383544922	16.66020393371582	53.58124923706055	24.353981018066406	-59.44965744018555	-125.59841918945312	-25.45466423034668	-18.18306541442871	-97.39078521728516	51.93499755859375	57.87091827392578	-29.62943458557129	-17.23028564453125	-80.27392578125	97.13002014160156	97.74765014648438	73.48814392089844	62.65502166748047	-30.332380294799805	66.71142578125	-39.70843505859375	-49.41839218139648	46.41401290893555	20.588483810424805	15.443378448486328	101.55899047851562	-66.03175354003906	-13.438443183898926	42.01711654663086	-8.654603004455566	-13.881010055541992	-5.440923690795898	25.50379180908203	59.9079704284668	28.5457706451416	-110.94709014892578	10.090981483459473	54.39983367919922
S000017	S000017	-8.409500122070312	-25.65999412536621	-74.9305419921875	-23.984773635864254	119.4213409423828	33.298770904541016	-32.35047149658203	-43.395694732666016	-51.0857048034668	-15.685380935668944	-32.92407989501953	122.68165588378906	-48.13750076293945	17.162784576416016	-4.556564331054688	70.81189727783203	-54.58222579956055	27.121835708618164	15.16907787322998	60.95878219604492	-34.7401008605957	31.53213882446289	97.785400390625	-78.80265808105469	130.1324462890625	114.61254119873048	-7.391581058502197	41.1662483215332	-15.628861427307127	86.52300262451172	40.5728645324707	-34.27393341064453	-17.263324737548828	1.4128338098526	29.428361892700195	42.51054000854492	-25.45148658752441	-5.795296669006348	151.7458038330078	-77.04541778564453	33.88945388793945	-79.66024017333984	-5.57978630065918	0.9722906351089478	84.22908020019531	17.176713943481445	56.55648040771485	-33.18462371826172
S000908	S000908	-71.19500732421875	-55.5706787109375	-31.969118118286133	-33.87321853637695	-82.08658599853516	-46.21952438354492	-80.8280029296875	29.985822677612305	-66.9690933227539	-2.363725423812866	-63.34137725830078	-6.392401218414307	46.11064529418945	-95.29185485839844	29.336877822875977	22.2702751159668	-46.42745590209961	5.60750150680542	-60.49397277832031	15.12680721282959	-10.15679168701172	-81.0018310546875	35.12865447998047	-50.503326416015625	155.25152587890625	43.957794189453125	12.748214721679688	3.7602405548095694	-7.194707870483398	-34.17958068847656	-79.56135559082031	-32.95331954956055	2.14558744430542	-94.6623764038086	24.74578857421875	119.00050354003906	-23.104084014892575	-12.49761962890625	54.82977294921875	-29.618104934692383	50.5335693359375	-16.667098999023438	-48.07288360595703	55.67682647705078	85.74078369140625	-83.8042221069336	102.04478454589844	31.06957244873047
S004870	S004870	-5.779538154602051	129.31771850585938	-22.339754104614254	-8.648219108581543	-8.448302268981934	-104.77256774902344	95.3623275756836	-63.05741500854492	-31.418909072875977	-68.22916412353516	-56.707801818847656	82.49333953857422	-4.845828533172607	67.39002990722656	-24.484638214111328	47.378517150878906	-73.9668197631836	-30.629383087158203	9.71030044555664	35.76020050048828	-41.18698120117188	36.77667236328125	34.55906677246094	-28.622285842895508	28.76230812072754	-15.127039909362791	108.88101959228516	7.464417457580566	-42.11770248413086	61.63308334350586	-57.92921829223633	40.352237701416016	-28.86732292175293	-25.163272857666016	-9.823640823364258	45.63682556152344	72.95919036865234	-2.664890050888061	-3.6255598068237305	4.545472621917725	-30.390872955322266	-22.48388671875	22.233400344848636	52.7555046081543	-73.64816284179688	-57.04447937011719	101.54576110839844	-70.74292755126953
S002661	S002661	49.26235580444336	5.446625709533691	-44.1494369506836	29.807451248168945	-73.05097961425781	-34.2493896484375	-5.504274845123291	24.878318786621094	-59.98719787597656	-59.43708038330078	-106.72205352783205	66.7408447265625	36.67146682739258	120.89913177490234	-42.05525207519531	156.49880981445312	-36.90807342529297	-17.104400634765625	-52.611915588378906	17.083528518676758	-33.995826721191406	-148.16046142578125	86.181396484375	19.088876724243164	83.76295471191406	32.42348098754883	41.06928253173828	-43.29914093017578	-17.49495506286621	72.2961654663086	-95.78474426269533	-49.41796875	-17.78215789794922	4.845787048339844	67.14315795898438	32.30187225341797	1.982206106185913	135.61947631835938	1.920125722885132	-65.1783447265625	-51.56235122680664	-2.337930679321289	8.424285888671875	1.6445684432983398	30.16759490966797	-18.09896278381348	-24.55718994140625	-47.16952896118164
S003533	S003533	1.7974432706832886	-23.15436553955078	-46.3667221069336	-25.579030990600582	-21.000593185424805	-11.606743812561035	-54.244117736816406	15.97220230102539	-91.15960693359376	-51.82695770263672	-5.736340045928955	81.05799865722656	14.67850399017334	26.39456558227539	-117.04771423339844	12.08258056640625	-6.928915023803711	-46.07257080078125	-64.71256256103516	63.653804779052734	-44.70288848876953	-19.60532760620117	-26.643665313720703	7.946681499481201	-12.86332893371582	15.292269706726074	177.36656188964844	4.935805320739746	-50.97027206420898	74.9413833618164	-68.0253677368164	-48.141693115234375	42.91733169555664	-37.82658004760742	50.51280975341797	15.493722915649414	-66.98982238769531	-18.99981117248535	126.28907775878906	-67.86042785644531	67.86619567871094	-12.822025299072266	32.32817840576172	74.33594512939453	126.5794448852539	-51.03118515014648	26.078920364379883	-29.91805648803711
S004422	S004422	-66.11111450195312	-27.3271427154541	-41.73320770263672	-124.7411651611328	-18.556123733520508	-0.7473695874214172	65.10002899169922	4.232216358184815	-57.07301712036133	-93.07296752929688	35.87657928466797	87.3009033203125	3.7921104431152335	-3.740734100341797	-122.62879943847656	-12.494224548339844	92.9177017211914	-77.93193054199219	-43.03360748291016	34.60788345336914	-48.2401123046875	-48.94361877441406	37.65913391113281	-61.68319320678711	12.503425598144531	41.702518463134766	60.48242568969727	125.4613265991211	-65.58816528320312	-16.39058494567871	-39.10077667236328	-35.181880950927734	24.272279739379883	18.05019760131836	47.68842697143555	37.46929168701172	-63.16923904418945	45.839599609375	59.71877670288086	53.58780670166016	49.63958358764648	-73.97276306152344	-9.039671897888184	-9.008421897888184	-21.279232025146484	-45.78944396972656	9.898797988891602	-5.38084888458252
S001345	S001345	15.272042274475098	-46.60311126708984	-11.068371772766112	87.03327178955078	-60.57452392578125	-12.452447891235352	-99.5546417236328	-41.24556350708008	-41.07564926147461	-23.583139419555664	-79.35701751708984	-50.21234130859375	93.22434997558594	-3.922528505325317	-29.79767417907715	-63.87008666992188	-67.67845916748047	-14.70884895324707	-33.16556167602539	4.2823100090026855	48.14235305786133	-22.34628677368164	-22.06628799438477	-36.555118560791016	78.46492004394531	43.17329025268555	128.51625061035156	22.987573623657227	-5.874338626861572	33.42882537841797	-92.2223892211914	16.599720001220703	-37.60805892944336	0.8896471261978149	59.12350845336914	63.88374710083008	-13.874847412109377	-65.95297241210938	-18.31232452392578	-13.531670570373535	50.60425567626953	-35.591121673583984	21.201372146606445	46.95278930664063	23.981231689453125	3.489325523376465	111.68473052978516	-19.420913696289062
S000458	S000458	-12.639132499694824	5.596574306488037	9.870705604553224	-54.76231002807617	-22.665456771850582	-40.195556640625	-44.86151885986328	55.56774520874024	-51.84421920776367	-51.051231384277344	-10.505647659301758	-12.87291145324707	-8.881978988647461	64.14224243164062	-31.414430618286133	-61.27173614501953	21.13162422180176	-42.0805549621582	-29.24221611022949	60.13739013671875	-23.279909133911133	-33.678951263427734	115.08750915527344	-27.56245422363281	76.98332214355469	-20.265596389770508	62.385047912597656	-22.709850311279297	-16.6721248626709	92.59561157226562	-120.43760681152344	-30.77842330932617	3.743279695510864	-92.6591567993164	5.050242424011231	-21.66487693786621	-72.61727142333984	-5.075613975524902	35.1607551574707	-41.45489501953125	59.51625061035156	-12.61550998687744	53.7733154296875	6.157550811767578	113.35503387451172	-159.85496520996094	-9.665343284606934	16.806982040405273
S003972	S003972	-53.13381576538086	83.12964630126953	-24.598302841186523	16.320859909057617	-148.82455444335938	-7.852610111236572	-50.45946502685547	-27.17304039001465	-8.822482109069824	-55.98311233520508	-34.44953536987305	-20.53417587280273	12.27690315246582	3.0517349243164062	-72.0170669555664	-92.94194793701172	48.39457321166992	-58.87930679321289	-43.68008804321289	25.91022682189941	-78.167724609375	-23.366146087646484	30.912857055664062	-84.4994888305664	-69.86642456054688	51.57706832885742	-9.960915565490724	59.3045654296875	-29.1230525970459	49.9555778503418	-67.66258239746094	3.402839422225952	-0.2803547382354736	15.095417022705078	70.22136688232422	41.27294921875	-70.96784210205078	6.456350803375244	35.74492645263672	59.0933952331543	51.602237701416016	-44.29191207885742	41.050743103027344	-26.14594078063965	-50.32306289672852	-9.968952178955078	56.8976936340332	-49.62918472290039
S006631	S006631	17.375934600830078	-35.33112335205078	20.59222412109375	-41.57672500610352	-44.974853515625	-24.548843383789062	76.1675796508789	86.16355895996094	-38.03666305541992	-15.70621109008789	-66.57512664794922	59.7019157409668	73.02662658691406	19.24517059326172	12.727046012878418	-6.264872074127197	-21.414928436279297	-58.61657333374024	5.320921897888184	-19.090970993041992	-85.50334167480469	-57.79523468017578	5.053770542144775	-3.2625458240509038	75.67473602294922	71.98866271972656	-22.8848819732666	10.529890060424805	-34.798133850097656	-46.17034530639648	-54.19853973388672	-8.382410049438477	-68.5965805053711	-1.6501760482788086	57.91813659667969	1.3787200450897217	-38.98484420776367	49.271297454833984	-25.940753936767575	107.86672973632812	-71.52237701416016	56.42922592163086	67.4307632446289	80.04656982421875	-42.670509338378906	-12.72614288330078	-41.159446716308594	-17.217906951904297
S000457	S000457	-94.1230697631836	38.5562629699707	-69.39714813232422	6.481610298156738	-29.8348388671875	-36.5599365234375	-16.499765396118164	40.34334182739258	-47.677093505859375	-45.24245071411133	-20.6072998046875	42.52149200439453	29.15530586242676	53.00592422485352	-52.81778335571289	6.137489318847656	50.750038146972656	-46.30265045166016	-87.99092864990234	14.833165168762209	-30.76649475097656	1.962234377861023	26.974624633789062	-84.04350280761719	-24.47229385375977	8.46923542022705	27.65772819519043	59.92173385620117	16.057567596435547	28.499717712402344	-73.6152572631836	-31.95362663269043	71.26529693603516	-25.877307891845703	68.13847351074219	36.78752517700195	-82.52244567871094	42.76307678222656	-30.56443977355957	-12.855350494384766	45.24444961547852	-8.234312057495117	-36.6054916381836	-14.345100402832031	-24.98885726928711	-44.942630767822266	-1.34343683719635	-22.160593032836918
S001790	S001790	79.90350341796875	42.75364303588867	73.812255859375	-44.47248840332031	-37.27742004394531	-73.47276306152344	-21.44049644470215	-12.019390106201172	-42.892852783203125	-50.06363677978516	-2.6327805519104004	-49.07052230834961	34.70249557495117	68.93162536621094	65.57325744628906	-76.77098846435547	58.4251823425293	-4.04002857208252	-48.264686584472656	170.1597137451172	-29.93148803710937	-22.26898765563965	113.25055694580078	-21.53110885620117	-46.89280319213867	-110.0602569580078	139.29833984375	-39.33363723754883	-9.432157516479492	13.479808807373049	-22.5783634185791	9.691892623901367	-146.0660400390625	-45.350547790527344	58.361026763916016	19.926681518554688	30.52632141113281	22.972070693969727	86.46782684326172	-76.7937240600586	97.09524536132812	-65.33551025390625	-33.49244689941406	133.3291473388672	100.57376861572266	-1.7073235511779783	51.43032455444336	16.35945701599121
S005753	S005753	39.821067810058594	49.01317596435547	-4.015857696533203	-6.9389424324035645	-37.04902267456055	-22.244983673095703	15.144332885742188	26.84696578979492	-55.73246765136719	2.7574942111968994	-19.777780532836918	50.45989227294922	86.93685913085938	12.991748809814451	27.752031326293945	-52.41722869873047	11.183666229248049	-13.198054313659668	14.25022315979004	34.706634521484375	20.261962890625	-126.49046325683594	72.73434448242188	-90.39865112304688	-79.52204132080078	83.10578155517578	53.384124755859375	89.96834564208984	-30.680376052856445	-62.68917465209961	-53.65206527709961	-53.18727493286133	83.65312194824219	-91.5254898071289	30.724590301513672	-16.46728515625	-29.240985870361328	8.977967262268066	-45.09194564819336	-105.82244110107422	-13.660959243774414	-62.13657760620117	3.897305965423584	50.111305236816406	-113.04119110107422	-55.01593017578125	7.835445880889893	-42.642677307128906
S005314	S005314	20.40081214904785	3.0633556842803955	-94.95191955566406	-24.966745376586918	25.3234920501709	-42.99956512451172	88.73055267333984	52.70993041992188	4.839205265045166	-106.7570343017578	-64.3659439086914	-9.190085411071776	-26.56821632385254	52.289546966552734	-56.51850891113281	-128.8987274169922	-43.35029983520508	14.85615348815918	-18.22303009033203	18.43140983581543	46.6822624206543	123.97101593017578	10.487408638000488	-82.73979949951172	51.16838455200195	14.984309196472168	95.27804565429688	-29.910585403442383	-39.1270866394043	79.42720794677734	-15.337882041931152	0.6416103839874268	-9.931220054626465	6.730828762054443	11.950430870056152	44.17913818359375	-48.91474151611328	-39.36656951904297	-10.70948600769043	0.8478808999061584	92.08106231689452	-39.58380889892578	10.995189666748049	-11.31899642944336	-9.144745826721191	-67.97659301757812	16.311281204223633	-22.051856994628903
S005315	S005315	-20.6362361907959	-66.59345245361328	-88.47090148925781	-86.7664794921875	-74.04036712646484	-2.223360300064087	-45.409934997558594	15.528658866882324	-59.45074081420898	-15.424278259277344	-77.64070129394531	59.77556228637695	-77.91254425048828	7.681402206420898	-99.29166412353516	97.69100952148438	-16.12080955505371	-61.58036422729492	-53.26952362060547	109.7611846923828	50.22509002685547	22.652042388916016	26.02594375610352	-39.81844711303711	52.85303115844727	9.196548461914062	-4.99387264251709	37.32268905639648	-36.80138397216797	44.88016128540039	-117.25574493408205	-60.50365829467773	-2.884531259536743	18.539581298828125	41.66241836547852	5.9052252769470215	-45.0947380065918	-56.19791030883789	82.55667114257812	-9.949445724487305	72.8934326171875	-69.08031463623047	-27.44684219360352	-23.38402938842773	113.8330307006836	-49.843021392822266	-41.35593795776367	52.62506484985352
S005756	S005756	-24.14884757995605	52.64255142211914	-17.890335083007812	1.7653629779815674	7.406250953674316	-14.938321113586426	43.60400390625	3.348350048065185	-41.44851303100586	101.41184997558594	-46.38249969482422	8.007838249206543	58.16050720214844	-34.17051315307617	-76.94544982910156	-84.25547790527344	4.029420375823975	-80.93689727783203	-6.518840312957764	95.7469711303711	-123.4947280883789	-89.60823822021484	26.02080535888672	-22.02118492126465	9.11690616607666	-44.88520431518555	62.43975830078125	-33.519283294677734	-23.98441505432129	43.37588119506836	-99.0058364868164	-32.75079345703125	-79.67015075683594	1.7739934921264648	55.23772430419922	69.13954162597656	-111.21576690673828	12.404970169067385	27.73504447937012	128.88368225097656	43.26757049560547	-10.96824073791504	34.46102523803711	100.95150756835938	21.777179718017575	42.92804336547852	-69.39997100830078	-35.38785934448242
S004872	S004872	42.04474639892578	-146.52169799804688	5.967776775360107	-53.05200958251953	-74.80014038085938	-41.6097412109375	21.13643264770508	130.4879913330078	-68.59724426269531	-26.65483856201172	-14.164010047912598	110.54957580566406	-1.964329481124878	37.75270462036133	-4.683744430541992	70.08527374267578	6.627157688140869	-28.11253929138184	-29.81252670288086	13.352319717407228	-10.627952575683594	80.37174987792969	108.96163177490234	-114.9974594116211	53.025047302246094	154.7085418701172	-24.831260681152344	33.690650939941406	-32.72721099853516	-3.470083475112915	6.793888568878174	9.05812168121338	-33.99231719970703	43.56353378295898	14.773744583129885	19.914426803588867	-30.256629943847656	80.09272003173828	111.07588958740234	-39.80135345458984	-58.28536605834961	-43.18223571777344	118.0284652709961	92.42185974121094	48.89155578613281	-80.84986114501953	-64.80400085449219	-14.278213500976562
S004874	S004874	2.3379061222076416	-31.656330108642575	-50.05998611450195	21.521913528442383	57.26240158081055	-43.46631622314453	86.75267028808594	-26.20642852783203	6.904312133789063	26.573471069335938	97.19583129882812	-40.52010345458984	-21.50591468811035	47.49697113037109	-17.071735382080078	-123.11251068115234	58.31778717041016	-26.91173553466797	-60.08218002319336	80.97293853759766	63.01844787597656	-15.798124313354492	29.542627334594727	-126.34091186523438	45.75298309326172	-74.99811553955078	18.237680435180664	83.4291763305664	-61.236778259277344	71.9236068725586	38.40625	-67.74982452392578	-14.521671295166016	-94.3438720703125	21.034521102905277	27.4135856628418	-10.32106113433838	-61.981231689453125	-79.70538330078125	17.49954605102539	74.95242309570312	-34.51614761352539	-13.90858268737793	-79.88549041748047	6.268908977508545	5.582775115966797	21.904449462890625	-6.262631893157959
S006198	S006198	-49.86601257324219	-10.233857154846191	-51.83088684082031	-34.33622741699219	-32.432186126708984	24.591781616210938	-46.34914779663086	16.701383590698242	-6.136172294616699	-53.76988220214844	1.710078477859497	-72.2022933959961	17.87866973876953	14.776937484741213	6.243481636047363	-70.59001922607422	29.9738712310791	13.630437850952148	-5.147138595581055	22.45682716369629	-105.37174224853516	73.46775817871094	79.64246368408203	-98.95777130126952	-44.60099029541016	45.28474807739258	-1.2904584407806396	57.12916564941406	-57.00902938842773	36.41625595092773	37.24838638305664	30.47939682006836	-28.93511390686035	-3.1372339725494385	74.40099334716797	51.73299026489258	-65.38543701171875	-34.743438720703125	62.04911804199219	-117.09483337402344	34.009666442871094	-116.10832214355467	15.693509101867676	121.86492919921876	4.883687496185303	-51.88864135742188	-65.37639617919922	-68.19720458984375
S000023	S000023	-6.801951885223389	-68.7333755493164	-22.54286193847656	-29.817874908447266	-79.51512145996094	-43.43375396728516	140.7502899169922	41.16730499267578	-41.47099304199219	36.99743270874024	-26.32175636291504	44.007080078125	62.25413131713867	91.50897216796876	14.364740371704102	16.242229461669922	-9.944942474365234	-87.1589126586914	-8.03293514251709	78.6148910522461	-47.385780334472656	-84.43315124511719	-0.5581393837928772	-7.564691066741943	104.66526794433594	71.47154998779297	32.295143127441406	-11.656627655029297	-46.406097412109375	-33.34941482543945	-18.280118942260746	29.14212417602539	31.68069648742676	-45.84066390991211	14.481277465820312	110.76222229003906	-60.33481216430664	72.36474609375	-17.10066795349121	122.00699615478516	-41.26018524169922	-23.19801521301269	3.402204751968384	19.765987396240234	-78.66718292236328	-56.35901641845703	-61.17388916015625	11.45716667175293
S005322	S005322	-68.44918823242188	24.66599464416504	-123.6462631225586	4.367720603942871	21.16308212280273	-35.145267486572266	25.83125686645508	-45.0018310546875	22.028953552246094	-51.59611129760742	-85.19010162353516	-14.231359481811523	-136.13027954101562	61.82909393310547	-31.145883560180664	-97.24687957763672	-22.35762405395508	2.243685007095337	-2.9093587398529053	92.01190185546876	-101.86542510986328	137.91342163085938	-66.8587875366211	25.38518714904785	-7.378002643585205	-75.70362091064453	36.16787338256836	-75.26314544677734	-93.68473052978516	27.04249763488769	150.4810333251953	-118.18875885009766	-42.29485702514648	-63.72729110717773	6.928627967834473	-39.68867111206055	-62.65529251098633	2.3981523513793945	115.22135925292967	-0.4855696558952331	50.42449951171875	-103.19036865234376	30.4920711517334	28.598682403564453	60.17477798461914	26.84170150756836	87.0013198852539	-84.01403045654297
S003542	S003542	35.64080047607422	28.20098876953125	0.5335054397583008	-9.32277774810791	22.339902877807617	-55.79803085327149	54.95935821533203	70.26385498046875	-24.71577835083008	-49.44126892089844	-84.14954376220703	-31.38547706604004	14.398426055908203	65.69176483154297	31.32195854187012	-67.0755386352539	35.45479965209961	-30.300216674804688	-27.11557388305664	26.26366233825684	-22.958778381347656	-2.0161826610565186	-32.871578216552734	-81.0775146484375	92.76521301269533	-26.7443790435791	23.536060333251957	-50.0786018371582	10.900506973266602	24.636070251464844	39.80081558227539	-40.45375061035156	-62.977638244628906	24.498687744140625	52.92012023925781	-11.479082107543944	-27.861408233642575	9.194616317749023	15.56020736694336	47.905391693115234	72.7769546508789	-36.26580810546875	46.74737548828125	2.590512275695801	82.72732543945312	33.3809700012207	57.98253631591797	20.338905334472656
S002225	S002225	1.9429851770401	23.539453506469727	-39.09409332275391	-39.02203750610352	-22.26936912536621	-25.300683975219727	-74.2029037475586	-45.035911560058594	-72.5628890991211	-51.0265007019043	-10.027583122253418	4.9549078941345215	104.7988052368164	61.23457717895508	-108.05682373046876	-48.411720275878906	-8.376250267028809	-13.102316856384276	-18.69420623779297	80.10779571533203	-77.31835174560547	-56.65038299560547	73.46452331542969	37.13745880126953	12.730376243591309	71.69029998779297	8.281688690185547	-11.687301635742188	-39.14952850341797	141.81687927246094	-65.26258087158203	23.614484786987305	-27.495994567871094	38.4719352722168	105.75939178466795	9.49948024749756	-44.75701141357422	32.31486511230469	50.9632568359375	-34.86214065551758	-3.920060396194458	-47.35689163208008	-37.25092315673828	62.654876708984375	-24.729637145996094	-39.5873908996582	36.35498046875	-80.95814514160156
S005318	S005318	-30.488754272460938	41.558353424072266	-34.961063385009766	-45.95806884765625	33.29499053955078	-4.800419807434082	-24.78226852416992	55.60929107666016	28.185209274291992	-65.56869506835938	28.009567260742188	101.23246002197266	-25.27275276184082	-14.521520614624023	-123.6305694580078	-59.7349739074707	-30.87501716613769	-22.244245529174805	14.255566596984863	16.42273712158203	-34.826698303222656	-72.46612548828125	50.72329711914063	-26.287887573242188	-44.794395446777344	-29.357940673828125	106.60491943359376	110.84784698486328	-33.736412048339844	26.315519332885746	-38.30492782592773	-80.44894409179688	28.810407638549805	25.57391166687012	99.48991394042967	26.41300392150879	-34.27593994140625	59.14712905883789	29.97553253173828	-16.23223304748535	-27.03618812561035	-35.542205810546875	33.981781005859375	46.91941452026367	-46.57773971557617	-26.73984146118164	-56.84068298339844	-3.629190683364868
S006632	S006632	-73.87979125976562	-35.20084762573242	-66.43589782714844	-52.30587387084961	-49.22211837768555	-15.27849006652832	-25.890161514282227	29.188230514526367	-54.36159896850586	-33.06862258911133	-44.051387786865234	7.738601207733154	-74.80677032470703	-88.44528198242188	-77.72940063476562	-48.61312103271485	-78.74323272705078	-26.1932430267334	-55.83477020263672	-8.107824325561523	-26.64620018005371	11.743868827819824	-7.801112651824951	50.01110076904297	-32.91923904418945	22.700904846191406	51.21345901489258	31.025293350219727	-42.35399627685547	56.43864440917969	-31.713722229003903	21.62193489074707	-44.71929550170898	-30.150583267211918	45.97719192504883	53.46225738525391	8.366449356079102	-38.9250602722168	-20.06027603149414	-95.48458862304688	51.54094696044922	-73.5244369506836	6.697810173034668	91.26354217529295	7.716626167297363	-13.477987289428713	99.53472137451172	-42.03923034667969
S002666	S002666	-2.221985101699829	76.58781433105469	-12.587910652160645	-32.757328033447266	27.21937370300293	-29.93016242980957	0.8134902119636536	56.66889190673828	-16.695606231689453	10.660537719726562	56.3070068359375	23.98681259155273	41.28792953491211	29.443416595458984	-15.519638061523438	-50.80091094970703	-93.19347381591795	-17.66807746887207	-39.23298645019531	67.1854248046875	18.05817604064941	-115.40784454345705	66.95005798339844	-31.648984909057617	9.255359649658203	-20.22260284423828	52.94005584716797	83.18423461914062	17.26737403869629	26.647653579711918	-102.62786865234376	-25.393341064453125	-7.099592208862305	-75.23381042480469	27.2861442565918	54.43682098388672	-58.422550201416016	-19.47674560546875	54.319942474365234	-44.89346694946289	47.7766227722168	-100.5963897705078	-24.83722877502441	13.017617225646973	-36.77604675292969	-46.90416717529297	85.51773834228516	-33.068695068359375
S001350	S001350	-8.596661567687988	44.35554122924805	-5.2251691818237305	-60.71940231323242	-23.65327262878418	-31.39707565307617	61.62853240966797	-15.68966579437256	-45.52533721923828	-37.13229370117188	-33.00185775756836	93.59552764892578	16.42013168334961	56.560394287109375	-91.05184173583984	46.673770904541016	-49.95273208618164	-8.374922752380371	-28.10364151000977	21.926084518432617	-62.40082931518555	2.220616102218628	25.440635681152344	40.63361358642578	20.32394027709961	104.49608612060548	73.03218841552734	-3.192563772201538	27.80853080749512	54.47454452514648	-9.630782127380373	23.03651237487793	-10.508790016174316	52.15321350097656	79.95459747314453	65.50698852539062	-10.714808464050291	8.67788314819336	36.58961868286133	-25.36663055419922	9.91107940673828	-40.91070938110352	-0.8729538321495056	63.9340934753418	-17.523963928222656	-70.7440414428711	4.623157024383545	-133.1925506591797
S000024	S000024	61.52174758911133	7.479679107666016	72.73819732666016	-105.34172058105467	-12.680484771728516	-20.78937530517578	81.42144775390625	56.32989883422852	-14.113667488098145	-57.03583526611328	-72.87283325195312	18.86420249938965	83.3764419555664	8.699955940246582	73.91265106201172	28.67028045654297	78.28709411621094	-59.01236343383789	-32.049068450927734	43.15792846679688	-5.638845920562744	-20.45953750610352	32.2618293762207	-67.80937957763672	-52.02184677124024	-2.4770524501800537	-20.62307929992676	44.42424011230469	-57.14679718017578	-56.62849044799805	8.832498550415039	-23.66789054870605	-111.05093383789062	-86.5463638305664	91.34056091308594	22.676284790039062	-24.245155334472656	80.28064727783203	89.57955169677734	-16.975622177124023	-22.444419860839844	-59.920997619628906	-21.38105010986328	48.202579498291016	80.0147705078125	-68.32447814941406	-91.02183532714844	16.961700439453125
S003106	S003106	15.228811264038086	18.08753967285156	37.86860275268555	39.90454864501953	29.458663940429688	-40.0355339050293	-8.08896541595459	-12.991809844970703	-25.361143112182617	-51.066043853759766	-39.28202438354492	19.13551139831543	45.54801940917969	53.68377685546875	-19.270814895629883	-81.48075866699219	84.88631439208984	9.5084228515625	-39.01298904418945	15.412303924560549	-35.14403533935547	-31.20890998840332	114.72058868408205	4.681734561920166	-52.059608459472656	16.31710433959961	82.07648468017578	95.4532470703125	8.072407722473145	17.417057037353516	-42.777442932128906	-28.6498966217041	-9.323478698730469	12.31806755065918	28.5040225982666	-7.913331985473633	-93.28289031982422	72.37261199951172	-4.221446990966797	-153.05389404296875	45.26749420166016	-38.758243560791016	-11.61640739440918	23.127254486083984	-19.71096611022949	15.474151611328123	81.09343719482422	-45.22984313964844
S004879	S004879	-173.30674743652344	44.72766876220703	-2.396074056625366	-0.5284387469291687	-4.296337604522705	-23.72781181335449	-67.25128173828125	27.082275390625	-39.55401992797852	-33.10310363769531	-45.84783554077149	-30.501110076904297	121.52322387695312	71.33917999267578	-20.61496925354004	10.612102508544922	-35.83428955078125	11.617708206176758	-30.38912582397461	52.94049453735352	-36.85638427734375	-46.73797607421875	125.27587127685548	-13.040003776550291	-78.84712219238281	-26.59276962280273	44.60281753540039	-24.41120147705078	28.57350349426269	50.656883239746094	-60.77416229248047	-58.40742492675781	-71.4721450805664	-120.38796997070312	34.73538589477539	61.26211166381836	-3.847458839416504	23.42057228088379	4.200201511383057	-24.57588195800781	22.113819122314453	-23.433284759521484	-9.127359390258787	3.192789077758789	48.10923767089844	-11.18209171295166	59.5650520324707	7.0346856117248535
S001795	S001795	32.085845947265625	-146.4977569580078	47.66314697265625	-14.380138397216797	64.26342010498047	-10.850777626037598	126.27332305908205	76.81256866455078	-9.163180351257324	52.57266616821289	61.16963958740234	37.55060577392578	-32.004859924316406	-25.980623245239254	-2.2210705280303955	-162.7434844970703	15.946529388427734	-59.07963562011719	78.66316986083984	15.97112274169922	33.69508361816406	11.107625961303713	-94.91326904296876	-91.6753158569336	2.700629234313965	-48.47921371459961	-1.707373023033142	32.223663330078125	-27.20976448059082	94.4031753540039	53.34440612792969	13.551377296447754	75.30056762695312	26.179636001586918	21.75160789489746	3.1739823818206787	-46.2251205444336	-13.284157752990724	27.090023040771484	-73.81420135498047	-81.62796783447266	15.334908485412598	39.37451934814453	24.114574432373047	71.1584701538086	-41.63206100463867	1.1319363117218018	-44.853759765625
S003543	S003543	50.27680206298828	38.34494400024414	-60.916805267333984	65.08283996582031	2.9350473880767822	-41.52294158935547	-28.842744827270508	-15.277793884277344	-24.29053497314453	-24.76137924194336	1.4976146221160889	-10.046134948730469	78.8266830444336	43.89139938354492	-155.47084045410156	-104.63966369628906	10.399274826049805	-26.89776611328125	-33.02072525024414	25.994653701782227	-16.22181510925293	-62.81463241577149	57.431339263916016	6.636663913726807	45.385780334472656	21.38789749145508	123.0500030517578	7.618421077728271	0.4076692461967468	72.50049591064453	20.13701629638672	-49.18273162841797	-31.954769134521484	-2.4574203491210938	30.681182861328125	7.901813507080078	0.1055120751261711	-15.90269947052002	43.42744064331055	-57.81814956665039	68.47356414794922	-56.99488067626953	13.163006782531738	24.628942489624023	22.10197257995605	-29.59015274047852	41.59692001342773	-40.558223724365234
S002663	S002663	-22.37029266357422	47.005218505859375	-32.56914520263672	8.849790573120117	-74.06907653808594	-45.49201965332031	-9.940677642822266	-65.38633728027344	-67.81266021728516	-34.2674560546875	-14.190037727355955	-20.47530746459961	165.01658630371094	33.00318908691406	-36.64036178588867	-39.05325698852539	-12.386188507080078	-30.0962028503418	21.21907615661621	18.63544464111328	-8.009825706481934	-50.30179214477539	41.16919708251953	7.299069404602051	16.908967971801758	-32.32652282714844	86.3710708618164	-20.74407386779785	8.041051864624023	13.419631958007812	-69.69721984863281	-61.913421630859375	24.186880111694336	-30.266008377075195	73.43429565429688	65.08594512939453	3.708926200866699	40.528621673583984	-4.965691089630127	-60.821136474609375	92.54546356201172	-4.782991409301758	17.71449089050293	69.96939086914062	11.820953369140623	27.413196563720703	-0.7209874987602234	-39.32511901855469
S004876	S004876	-4.075623512268066	65.4538345336914	-135.75083923339844	-27.80995178222656	80.99334716796875	-76.79234313964844	144.794677734375	-20.610876083374023	-4.013031959533691	5.630370140075684	-83.0196533203125	46.019039154052734	53.108882904052734	138.62867736816406	98.63267517089844	26.019819259643555	38.14550018310547	-110.57923889160156	-30.78612327575684	42.848880767822266	-1.9105424880981443	20.024946212768555	-18.516300201416016	-19.13463020324707	-40.883399963378906	19.745908737182617	122.4963150024414	-28.20077514648437	-66.56949615478516	17.26071548461914	7.783970832824707	-68.96521759033203	-54.80112838745117	-4.220511436462402	41.19228744506836	-2.603384494781494	-8.672701835632324	25.575029373168945	-19.10968399047852	-16.67329978942871	15.018339157104492	-37.05127334594727	7.509830474853516	6.436515331268311	-39.03751754760742	32.14101028442383	-79.24065399169922	50.38335418701172
S006634	S006634	31.64116859436035	-17.43954086303711	-51.4323616027832	6.4130144119262695	-153.0052947998047	-57.37554168701172	-55.11924362182617	34.2967643737793	-74.40260314941406	-49.117767333984375	-53.16741561889648	-79.38671112060547	21.07790946960449	29.934261322021484	-11.921920776367188	-96.23395538330078	-11.126248359680176	49.21627426147461	3.4339702129364014	-34.416831970214844	-10.757023811340332	35.40044403076172	-11.003334045410156	-55.53095245361328	41.59050369262695	-73.53828430175781	42.389427185058594	-75.52926635742188	-10.400973320007324	115.21389770507812	89.62334442138672	14.43203830718994	1.7922881841659546	-29.931427001953125	50.11990737915039	14.16636562347412	-14.893661499023438	38.125579833984375	55.657527923583984	-44.91381072998047	36.81617736816406	34.516048431396484	118.70541381835938	-40.44063568115234	37.87974548339844	42.10826873779297	104.98040008544922	-0.4515579044818878
S002230	S002230	-142.9036102294922	-71.37225341796875	67.81855773925781	-39.1261100769043	83.77444458007812	35.1977424621582	98.86283111572266	-7.304227828979492	65.83818817138672	-55.72185897827149	-13.205337524414062	56.94083404541016	96.49720001220705	7.391270637512207	-8.700992584228516	-10.188484191894531	-73.6617431640625	-87.02283477783203	28.16710090637207	43.10371780395508	-129.5125732421875	-4.180776596069336	-23.1580753326416	-47.35224914550781	-3.248091220855713	19.937973022460938	-28.35572052001953	72.73397064208984	-5.449878692626953	-10.887211799621582	21.45878028869629	37.33563232421875	-71.2076416015625	-22.032909393310547	61.99423599243164	-30.680992126464844	-35.1357421875	-18.859743118286133	42.44810104370117	-27.56416130065918	-33.063743591308594	-91.22203063964844	18.59525489807129	154.3946533203125	-7.886033535003662	-76.28469848632812	65.79702758789062	-96.96051025390624
S005320	S005320	-24.23278045654297	-51.07826232910156	-164.4051513671875	-5.180070400238037	-126.13813018798828	-4.0243096351623535	-31.023460388183597	8.137557029724121	-61.25300598144531	-31.2175407409668	-116.75960540771484	-22.64438247680664	18.874956130981445	10.311272621154783	-42.49926376342773	33.075531005859375	91.1891098022461	10.06708812713623	37.331687927246094	40.16621780395508	-36.432735443115234	59.73974609375	52.931640625	2.3139662742614746	40.060325622558594	-96.0666961669922	18.241924285888672	28.81825828552246	17.540992736816406	139.869384765625	55.147945404052734	-30.782501220703125	-64.73826599121094	-103.07405853271484	24.32270622253418	34.2037353515625	45.44667816162109	102.0137939453125	134.0761260986328	-71.95631408691406	-55.85960388183594	-68.62744903564453	56.73722457885742	-20.83089828491211	109.7104721069336	6.112300395965576	43.50245666503906	62.239933013916016
S004881	S004881	-23.43574523925781	25.23996353149414	-65.44589233398438	-21.813926696777344	-7.434164047241211	-53.220848083496094	70.68762969970703	40.52866744995117	-21.44786834716797	-21.94927215576172	-26.81266593933105	-1.5162283182144165	-85.09312438964844	71.56913757324219	86.14151763916016	-86.81462860107422	9.375139236450195	-42.13652420043945	-28.848854064941406	15.732898712158203	-58.21788024902344	-58.727176666259766	-27.42671775817871	-117.95565032958984	16.191816329956055	9.78846549987793	81.95196533203125	51.24212265014648	-1.0039117336273191	-8.337715148925781	-68.36512756347656	18.25221824645996	-37.88803863525391	-64.15583801269531	-0.8262030482292175	40.3560791015625	5.611637592315674	2.597618818283081	-4.083571434020996	47.88722610473633	0.7547701597213745	-37.15411376953125	64.69915771484375	-29.08279609680176	-66.4905776977539	-64.36419677734375	90.99854278564452	-49.65927505493164
S002227	S002227	13.641175270080566	-15.898333549499512	-68.30213928222656	-6.57346773147583	9.966649055480955	-70.40818786621094	137.2921600341797	-5.200623512268066	-4.11076545715332	-54.24776077270508	-10.743646621704102	45.40997695922852	-39.7259635925293	9.765317916870115	-27.67595100402832	-24.42181396484375	38.37509536743164	-20.2942008972168	-4.679318904876709	-26.1943473815918	-2.9414713382720947	14.304786682128906	-9.70796012878418	11.363469123840332	44.89446258544922	99.99246978759766	37.27773666381836	80.54566192626953	-75.2415542602539	87.06617736816406	-67.78390502929688	46.47955322265625	-43.43235778808594	-16.219785690307617	1.2478125095367432	15.306071281433104	-35.10407257080078	-9.964961051940918	34.73250961303711	68.52310943603516	-43.320648193359375	8.152515411376953	-23.80487632751465	64.1492919921875	-46.80435943603516	-29.660520553588867	99.61722564697266	-88.6200180053711
S001798	S001798	-160.03726196289062	-81.96685791015625	41.706573486328125	-60.57794952392578	15.57761001586914	-81.69733428955078	131.11131286621094	-53.048736572265625	-50.023712158203125	47.28762435913086	-31.845996856689453	51.29071807861328	68.00514221191406	0.1967536360025406	76.0593032836914	122.29387664794922	-102.3645248413086	-40.2621955871582	-17.980506896972656	86.01881408691406	-1.3513648509979248	40.69367599487305	14.683403968811035	-77.12474060058594	-20.31789207458496	-32.54100799560547	-58.12145614624024	-61.49336242675781	-16.167566299438477	-21.53180694580078	-28.738340377807617	-64.6911392211914	-69.4782485961914	-44.026309967041016	3.1448659896850586	-16.99939727783203	19.887081146240234	81.17353057861328	93.4068374633789	70.62968444824219	4.658996105194092	-55.81602096557617	10.60020637512207	34.12375259399414	-32.52728271484375	-32.33660888671875	-51.339786529541016	41.1898078918457
S005761	S005761	-71.38240051269531	80.2681655883789	-32.40443420410156	59.30266189575195	-47.31608200073242	-57.93031692504883	-55.87931823730469	3.9407217502594	-51.27946090698242	-54.18547821044922	-95.7422332763672	45.178932189941406	77.74065399169922	-43.61228561401367	15.5053071975708	-5.940122127532959	-33.48862838745117	-61.47251129150391	7.1219635009765625	116.6469497680664	22.931474685668945	-58.69304656982422	50.36592483520508	-28.78545379638672	-17.937929153442383	48.61692810058594	134.37655639648438	34.82941818237305	-41.4828987121582	73.74803924560547	-47.06072616577149	-69.56031036376953	14.924373626708984	-88.4967269897461	72.47340393066406	54.55664825439453	2.7749686241149902	65.41986846923828	-17.97808074951172	-43.25790786743164	-29.1676082611084	-100.34909057617188	-32.72241973876953	66.47249603271484	38.812747955322266	-68.88664245605469	-56.33832931518555	17.37978172302246
S006203	S006203	-36.18120956420898	9.257200241088867	11.700456619262695	-98.0579605102539	-82.5962905883789	4.752536296844482	15.302818298339844	41.69273376464844	-23.657161712646484	-8.00028133392334	-0.15677510201931	20.21805763244629	74.98710632324219	68.82770538330078	-17.003692626953125	16.37390899658203	63.46053695678711	51.85918426513672	23.50634002685547	-1.8837621212005613	-59.50152969360352	-22.009410858154297	170.16470336914062	-29.726940155029297	-59.21575164794922	-79.3717041015625	20.372175216674805	64.257568359375	-29.0942497253418	76.21056365966797	-30.171783447265625	19.653715133666992	14.776740074157717	-39.57973098754883	17.868083953857422	-32.614288330078125	-130.35816955566406	70.31666564941406	60.62355422973633	57.47614669799805	8.731807708740234	48.694068908691406	64.83378601074219	81.2132797241211	-77.52230834960938	-71.57160949707031	-29.78004646301269	-61.77971267700195
S006204	S006204	-58.05340576171875	-67.20062255859375	-24.00421524047852	28.09698867797852	-5.465092182159424	-74.73731231689453	34.12266159057617	46.01832962036133	4.0591654777526855	32.05194854736328	-91.86070251464844	87.64730072021484	120.03541564941406	-5.819547176361084	10.164716720581056	-51.98731994628906	-8.782565116882324	-47.71108627319336	-57.83521270751953	83.5443115234375	6.956141471862793	17.105953216552734	38.58599472045898	-28.865886688232425	20.12228775024414	37.56377410888672	82.44709014892578	-7.458664894104004	-55.85746383666992	41.13821029663086	-40.94054412841797	-37.18856430053711	17.5061092376709	14.18598747253418	11.320658683776855	34.549110412597656	-58.277286529541016	19.35387420654297	10.416200637817385	-40.48305130004883	47.21223068237305	-98.01073455810548	-26.590904235839844	37.07718276977539	39.83269500732422	-67.22566986083984	-16.085145950317383	15.190736770629885
S004428	S004428	10.928142547607422	-135.29151916503906	-14.173266410827637	-11.11624240875244	-140.68617248535156	-27.477903366088867	-2.504869222640991	51.90420150756836	-106.17214965820312	-23.280288696289062	-48.34180068969727	39.35384750366211	-4.797656059265137	29.204763412475582	-11.067667007446287	-10.074413299560549	-135.5068817138672	-22.074115753173828	-23.878568649291992	11.48540496826172	-43.24525451660156	34.27850341796875	5.92255449295044	-37.04754638671875	53.21003341674805	-112.0005111694336	156.66358947753906	-32.88118362426758	-4.236296653747559	67.91858673095703	-94.79673767089844	11.797330856323242	-71.77887725830078	-53.24063873291016	22.43682289123535	82.87574005126953	-5.255126476287842	21.083642959594727	107.73829650878906	-132.29385375976562	32.81428146362305	-44.80189895629883	58.66023635864258	17.24236488342285	170.9886016845703	-39.7136116027832	23.18507194519043	30.223054885864254
S001796	S001796	-84.59363555908203	-27.065013885498047	-8.717504501342773	-55.16497421264648	-19.59200668334961	-37.86251831054688	-31.33126449584961	-78.24164581298828	-79.22740173339844	-14.862327575683594	74.62153625488281	-2.7505574226379395	81.44803619384766	115.2701187133789	-1.0333195924758911	7.419463634490967	-9.963933944702148	26.88522148132324	-51.11351013183594	16.908554077148438	-16.098247528076172	-14.273326873779297	78.67752838134766	-72.10710906982422	1.0934369564056396	43.92677688598633	16.86250877380371	13.89620304107666	-15.869060516357422	53.84429168701172	-127.84986877441406	16.40825653076172	-89.75572204589844	-7.428106307983398	54.5399169921875	45.1443977355957	-9.08900547027588	71.20759582519531	-15.903230667114258	88.5289077758789	19.228979110717773	-97.60877227783205	64.25031280517578	-11.163325309753418	-70.65304565429688	-18.984968185424805	2.6908960342407227	40.76888656616211
S003105	S003105	-28.94451332092285	-56.57114791870117	-31.927677154541016	-87.35543823242188	-0.6710768938064575	-51.09788131713867	-6.332424640655518	-7.603494644165039	-23.98944854736328	-11.794241905212402	-46.38219451904297	47.78984069824219	-23.812299728393555	51.31871795654297	-61.166107177734375	-58.57490921020508	-18.52661895751953	12.658384323120115	-64.7669448852539	-105.0444793701172	28.22219467163086	-40.6260871887207	3.396815061569214	-45.57694625854492	-11.013025283813477	-4.950587749481201	21.833087921142575	16.15829849243164	-31.035690307617188	26.4663143157959	-31.685678482055664	25.732746124267575	10.442577362060549	-68.34627532958984	7.719025611877441	88.47525787353516	-90.87947082519533	37.47526550292969	54.56832885742188	86.46823120117188	39.45125961303711	-9.994383811950684	-31.83765411376953	-13.67204761505127	14.18877124786377	13.71041488647461	36.81646728515625	-33.00633239746094
S003111	S003111	-0.7461187243461609	-96.17708587646484	-30.791889190673828	11.026424407958984	-100.63308715820312	-4.365931510925293	40.68211364746094	45.88459777832031	3.616921901702881	0.0750444680452346	-69.39022064208984	-56.26572036743164	38.485107421875	36.142555236816406	-41.2968635559082	-2.758584976196289	-88.29570770263672	-63.09757232666016	-0.1538627743721008	70.3291244506836	-66.52387237548828	-35.658790588378906	-20.99130630493164	32.443939208984375	-12.477581977844238	-77.0131607055664	33.64897155761719	43.37958526611328	10.49377727508545	-0.7275197505950928	-20.43927764892578	30.283838272094727	-11.795650482177734	-72.20066833496094	4.997806072235107	32.292327880859375	12.24161434173584	101.17170715332033	-49.86988067626953	-140.7920379638672	-14.297846794128418	-21.2077579498291	5.488908767700195	-36.29953384399414	-16.393186569213867	-23.64653968811035	50.82809829711914	-83.36878967285156
S004882	S004882	40.56363296508789	-93.31649780273438	-41.21171569824219	35.598487854003906	-79.42072296142578	-22.904470443725582	-54.262725830078125	-22.36636734008789	-91.6029815673828	-17.986757278442383	-7.645683765411377	22.87890243530273	22.64728546142578	-21.819557189941406	-22.898418426513672	-78.15919494628906	-75.01074981689453	37.85224151611328	-13.17466640472412	0.4313514232635498	36.39071273803711	-111.17784881591795	6.3023881912231445	-38.67383575439453	-100.40463256835938	120.31450653076172	75.91704559326172	101.40097045898438	-20.982324600219727	-20.748947143554688	-49.612701416015625	-26.44126510620117	-11.436604499816896	0.8301399350166321	46.09796905517578	77.61032104492188	35.716278076171875	12.2448148727417	-1.1240642070770264	-169.65667724609375	68.80188751220703	-74.35974884033203	-49.88665771484375	6.309967994689941	81.94718933105469	-98.60071563720705	-9.285736083984377	-46.1427116394043
S005326	S005326	-46.69369125366211	95.64488983154295	28.05698585510254	20.68498420715332	21.623292922973636	-56.39907836914063	80.900146484375	33.5184440612793	-5.943790912628174	27.521390914916992	-32.775657653808594	23.02228546142578	44.19235229492188	24.245750427246094	33.04630661010742	-121.85406494140624	28.165132522583008	14.792301177978516	-16.086978912353516	75.24471282958984	-89.0354232788086	-82.85054779052734	45.25241470336914	-68.4190902709961	10.68050479888916	-7.718459129333496	58.04104995727539	70.79651641845703	-51.19971466064453	13.035305976867676	-78.81867980957031	-15.653265953063965	-7.622025966644287	-132.14866638183594	-45.040157318115234	35.92768478393555	2.4909298419952397	58.34782791137695	-74.57907104492188	-144.8160858154297	13.07250690460205	-0.9128566980361938	5.524841785430908	41.74310302734375	-33.72700500488281	39.078704833984375	31.08229255676269	-23.18041038513184
S003981	S003981	38.05629348754883	76.06843566894531	-73.3736343383789	5.130730152130127	-63.85081481933594	-7.171738147735596	-36.44709396362305	19.55597496032715	-75.00999450683594	-35.56420135498047	-17.16090202331543	-9.953728675842283	-14.389190673828123	166.8206024169922	-15.887528419494627	-28.978836059570312	73.6545639038086	-61.92583465576172	-40.23301696777344	60.465911865234375	-107.60352325439452	-64.90972137451172	27.44548797607422	-39.59513854980469	31.23478126525879	68.31285095214844	60.56794357299805	39.0322151184082	-16.550981521606445	48.189971923828125	-82.44327545166016	-39.44675827026367	-52.76787567138672	-55.3529167175293	35.400962829589844	-7.805767059326172	-74.6080551147461	-17.587419509887695	74.98348999023438	-98.24529266357422	41.619178771972656	-109.96276092529295	39.84466171264648	-39.94818878173828	109.3074722290039	-62.6645393371582	-14.216445922851562	-63.850364685058594
S003110	S003110	-53.794281005859375	13.197134971618652	-33.566951751708984	-23.74892807006836	105.34749603271484	-34.18473815917969	-25.24429702758789	-3.4155101776123047	-65.8455810546875	-126.68535614013672	-37.88280487060547	4.795559883117676	-13.004884719848633	76.04309844970703	-11.870794296264648	-22.23119163513184	26.102828979492188	-34.59420394897461	-54.68737030029297	-8.837057113647461	-27.29836845397949	-9.929506301879885	32.67449188232422	22.525840759277344	-29.876100540161133	52.10272979736328	81.04476928710938	0.2567912936210632	-0.5847620368003845	-11.21733283996582	-73.44371795654297	-64.97655487060547	35.98565673828125	-37.76103973388672	87.26172637939453	73.42408752441406	-43.00581741333008	-38.40253448486328	-5.966615676879883	-119.76705169677734	75.3092041015625	-28.62240600585937	-38.8405647277832	22.78955841064453	-36.64356231689453	-22.09357070922852	-18.51487159729004	21.19566345214844
S001353	S001353	37.393821716308594	-109.12564086914062	-0.8137654066085815	-68.49629211425781	-43.58355712890625	-27.373445510864254	78.14591979980469	75.97895812988281	-41.087345123291016	-60.837196350097656	-22.740602493286133	11.289252281188965	8.62035846710205	61.69489669799805	-52.527976989746094	15.46161651611328	-56.69706726074219	26.55614471435547	-56.756004333496094	45.1523666381836	-40.40055084228516	-77.52777862548828	15.321455001831056	22.10127067565918	81.04593658447266	72.4887924194336	-18.58409309387207	66.08558654785156	-16.745067596435547	-18.22341728210449	-26.01161003112793	-19.57615089416504	-33.945579528808594	20.104612350463867	1.7470545768737793	66.84137725830078	-100.34532165527344	82.40450286865234	-8.123069763183594	1.0312566757202148	-23.645910263061523	12.559738159179688	-30.840715408325195	94.19811248779295	-74.04649353027344	25.68500328063965	-13.267581939697266	-122.6793212890625
S003108	S003108	-86.82698059082031	-85.5662612915039	-112.91365051269533	-103.4600067138672	-34.77920150756836	-41.36343383789063	-59.272193908691406	-97.83478546142578	-65.93335723876953	23.518705368041992	-41.88702774047852	-11.761378288269045	57.46283721923828	97.4927215576172	16.96571159362793	-22.296764373779297	33.84385681152344	-57.71821212768555	-30.181718826293945	33.948570251464844	-111.2920150756836	-80.59553527832031	26.6607666015625	-73.37464904785156	-77.01432037353516	23.569738388061523	-22.831939697265625	-52.03211975097656	-47.48613739013672	40.23765563964844	-35.3814811706543	-45.53368377685547	-83.74728393554688	10.271483421325684	-10.633383750915527	58.27063751220703	-53.56997680664063	-2.3825109004974365	59.09319305419922	-66.48926544189453	-0.8047136068344116	-142.46713256835938	21.28299903869629	85.14894104003906	60.438438415527344	-37.040523529052734	38.99947738647461	-41.0166130065918
S002231	S002231	-110.60765075683594	-132.0218505859375	10.711200714111328	10.483551025390623	44.94855880737305	4.595714092254639	46.69336700439453	39.64469528198242	-15.2128324508667	56.95659255981445	-34.82798385620117	96.54818725585938	96.13800048828124	-69.20304107666016	-63.588016510009766	-1.6351776123046875	-17.143335342407227	-80.31452178955078	30.32506561279297	117.02456665039062	-58.04972839355469	-24.46481132507324	-14.656170845031738	-62.4912223815918	31.363710403442383	6.824361801147461	-66.18590545654297	-20.2187442779541	25.34855079650879	32.04425811767578	-19.661283493041992	-28.6796989440918	-69.60533905029297	-18.46749496459961	23.2724552154541	-9.059252738952637	-55.57035827636719	9.007427215576172	63.48248672485352	-32.301963806152344	-60.23696899414063	-31.88807678222656	55.6772346496582	-16.52883529663086	62.47159576416016	-25.198814392089844	21.231096267700195	-32.83639144897461
S004435	S004435	-91.7362060546875	-56.0241813659668	-57.827857971191406	-113.38460540771484	46.253787994384766	4.924276351928711	77.54147338867188	99.56937408447266	3.619635820388794	12.473133087158203	-43.61931610107422	23.98191261291504	-7.323803901672363	7.825421810150146	42.21384048461914	53.56891632080078	99.90192413330078	-39.13801574707031	18.347871780395508	12.2688570022583	-63.7915153503418	-48.96483612060547	48.78235626220703	-21.5571231842041	-20.7493896484375	99.47434997558594	-8.748984336853027	137.16787719726562	-67.66492462158203	-24.47757148742676	33.26505279541016	-52.846954345703125	82.15519714355469	-33.41794204711914	35.37709045410156	19.1639347076416	-46.99557495117188	12.139673233032228	-65.33003234863281	-48.61767578125	1.5081937313079834	6.08795690536499	-83.84957885742188	41.86364364624024	-87.97621154785156	-15.411224365234377	10.671781539916992	0.1721995919942855
S006636	S006636	-11.06820583343506	-15.350460052490234	-42.04547882080078	-98.08614349365234	-91.89063262939452	-64.21246337890625	11.50350856781006	13.672369956970217	-11.95183563232422	-71.42589569091797	-88.00948333740234	-32.76266860961914	-37.32801055908203	53.29168319702149	-16.815855026245117	42.07899475097656	32.00297927856445	10.178909301757812	-48.97694396972656	54.975677490234375	-7.762152194976807	-4.407735824584961	-41.472198486328125	-83.20648956298828	87.79679107666016	-48.59174346923828	-12.52544116973877	17.51461410522461	-49.3546142578125	77.63960266113281	-37.62410736083984	-51.59832763671875	44.45484924316406	66.23983001708984	75.92520141601562	28.12533950805664	-49.85469055175781	-17.797712326049805	-12.19235134124756	54.28139114379883	25.64255714416504	9.20129680633545	92.02357482910156	-8.227497100830078	3.3006649017333984	-39.41739273071289	-30.978757858276367	-42.5621452331543
S002669	S002669	-101.8660125732422	3.236311435699463	6.361878871917725	-51.73274612426758	6.449585914611816	-62.3974609375	41.74837875366211	82.18431091308594	-12.372802734375	-0.1924633830785751	-128.418701171875	23.462970733642575	35.084007263183594	-28.743690490722656	-91.00221252441406	-2.751473903656006	-9.61235809326172	8.709917068481445	28.071025848388672	53.62776184082031	14.361494064331056	-71.0244369506836	35.94396209716797	-61.32425308227539	-35.66138458251953	-52.75235366821289	-42.91878890991211	79.95377349853516	3.4388606548309326	52.31745529174805	-105.83053588867188	-75.03191375732422	-100.81328582763672	-3.8224880695343018	54.00511932373047	11.182906150817873	-44.82708358764648	71.3257064819336	79.94306182861328	153.5790557861328	11.43922519683838	-47.60015487670898	-13.54574966430664	5.225216388702393	12.105740547180176	-13.511744499206545	-58.093875885009766	73.47347259521484
S005328	S005328	11.561744689941406	-69.84382629394531	-66.25531768798828	-18.594417572021484	-92.0522003173828	-43.98927688598633	-26.348787307739254	79.09278106689453	-78.39167785644531	-69.37440490722656	-91.87889862060548	-27.365034103393555	-15.99803638458252	54.89021682739258	14.930076599121094	-69.59050750732422	0.1049277260899543	-47.078369140625	-19.90641593933105	36.336856842041016	59.11125946044922	64.12287139892578	-5.777331352233887	15.018284797668455	53.1983642578125	15.559483528137209	24.270959854125977	15.381471633911133	-65.79814910888672	87.4353256225586	60.77180862426758	-37.40003967285156	-86.49085998535156	-82.7447280883789	7.246671676635742	-19.5044002532959	-16.732650756835938	-4.247346878051758	73.69618225097656	61.42654800415039	18.36180877685547	24.03999328613281	7.174578666687012	95.17721557617188	35.51615524291992	-36.87882614135742	-19.846643447875977	-41.75984191894531
S005767	S005767	99.04174041748048	-29.824939727783203	-23.385713577270508	-2.4491045475006104	-1.341319561004639	5.202727794647217	-89.90084838867188	49.63090133666992	-73.53250122070312	5.942523002624512	8.713419914245605	68.18067932128906	93.4544677734375	-29.47892951965332	-130.5875701904297	-81.27478790283203	-75.99043273925781	-39.08346939086914	-52.84878921508789	-44.1760139465332	-38.76930618286133	-82.59207153320312	40.10141754150391	-56.67792510986328	-25.666748046875	98.52694702148438	10.801547050476074	39.044219970703125	-3.259344577789306	51.66019821166992	-109.98649597167967	-13.807564735412598	-22.762208938598636	9.9241943359375	159.75601196289062	42.85798645019531	-50.727317810058594	18.73554801940918	14.944480895996094	-40.98078918457031	5.237610340118408	-34.27013397216797	92.56454467773438	27.63907623291016	54.94316482543945	-34.65473175048828	56.23735427856445	32.51256561279297
S002674	S002674	-35.89223861694336	15.363492965698242	-17.77718162536621	-37.85482025146485	-50.7989387512207	-36.06438827514648	149.45738220214844	62.82566452026367	-5.233084678649902	-75.95145416259766	-140.5421905517578	19.609922409057617	-108.4687728881836	3.960031270980835	-144.0887451171875	-44.986087799072266	2.9697158336639404	-17.99188232421875	-37.76044845581055	-32.73766326904297	-40.412723541259766	-44.81940841674805	-125.76898956298828	-39.02895736694336	-7.163784503936768	48.02943801879883	54.14726257324219	53.54756927490234	-36.74776077270508	83.8415756225586	-37.26957321166992	-19.142370223999023	-36.05947494506836	50.61066818237305	84.00996398925781	29.445655822753903	-48.0906867980957	14.768248558044434	41.16930389404297	-38.623512268066406	-45.55747222900391	-70.4986572265625	6.654797554016113	-27.69734764099121	10.066956520080566	-25.829877853393555	100.71160888671876	-61.66432571411133
S000467	S000467	-60.59074401855469	-62.25333786010742	-74.4660873413086	-6.321321487426758	-0.2193792313337326	-75.06124877929688	-25.10084342956543	44.46857452392578	-86.39771270751953	-44.96893310546875	-25.224594116210938	13.196266174316406	61.90696334838867	-6.0917181968688965	-33.07521057128906	42.29082107543945	-76.79168701171875	-51.55401992797852	0.2241088449954986	80.6534652709961	-66.11763000488281	-160.9247283935547	18.6176700592041	-29.340822219848636	-57.78207778930664	9.647719383239746	-7.252508640289307	53.45591735839844	0.3661174476146698	-10.43287467956543	-4.815526962280273	-98.12731170654295	-71.72399139404297	84.12284851074219	56.76420593261719	37.45285415649414	-38.77389907836914	-16.108322143554688	-33.49332046508789	8.323131561279297	33.49003601074219	-49.1301383972168	-23.83962059020996	96.23003387451172	6.293750286102295	30.600906372070312	-57.361324310302734	3.482262372970581
S003986	S003986	-15.835859298706056	3.9010002613067623	28.092687606811523	-7.588908672332764	-17.62751579284668	12.689913749694824	-67.40586853027344	87.34241485595703	-45.716773986816406	-21.423561096191406	-18.25431632995605	65.61283874511719	146.7003936767578	11.857013702392578	-19.342748641967773	-57.820594787597656	12.56955623626709	-14.005590438842772	-19.675960540771484	5.550704479217529	-1.2947887182235718	-80.69126892089844	96.71289825439452	-52.55680465698242	-45.5949821472168	-38.44656753540039	-11.540482521057127	9.819554328918455	11.65581512451172	8.186055183410645	-61.77016830444336	-71.2591781616211	-15.479507446289062	-55.463134765625	50.4036750793457	6.9521918296813965	-93.58976745605467	69.3206787109375	-82.58069610595703	73.4275131225586	-25.81859016418457	-51.71754455566406	91.57435607910156	42.79069519042969	-65.97098541259766	82.17719268798828	37.13894271850586	1.7855144739151
S002232	S002232	9.786938667297363	-120.78659057617188	-29.49088287353516	-80.38812255859375	-130.90280151367188	-55.4401969909668	-84.3161392211914	26.23641014099121	-91.70254516601562	16.52510643005371	0.9036077857017516	45.826622009277344	-4.612057685852051	34.259361267089844	-32.95861053466797	-9.27314281463623	-54.14896774291992	-3.6805169582366943	-52.29488754272461	-12.511974334716797	17.17726707458496	15.150126457214355	36.27128982543945	1.1917502880096436	-28.0920524597168	37.865211486816406	78.76920318603516	108.82196807861328	-19.66219711303711	114.37370300292967	-55.863914489746094	-90.81781005859376	9.393824577331545	-32.2114143371582	25.693288803100582	-11.83467960357666	-44.18230056762695	18.69892883300781	3.1379141807556152	-18.113758087158203	36.44095993041992	-66.5550765991211	50.64814758300781	-1.034683108329773	-6.5979509353637695	15.042328834533691	43.02910232543945	-41.37604522705078
S006205	S006205	-24.84690284729004	28.70940399169922	-55.81301498413086	-82.73596954345703	-77.18811798095703	-54.85774993896485	-101.6853485107422	23.62456321716309	-34.58718490600586	-96.70457458496094	-31.46337509155273	21.11571884155273	98.95484924316406	35.89549255371094	-58.25613784790039	17.898616790771484	-23.273365020751957	6.599979877471924	-29.185325622558597	-16.57550621032715	-6.028162956237793	-27.22734260559082	78.78784942626953	-65.8931655883789	-50.33403015136719	34.87773513793945	14.477265357971191	93.74442291259766	-10.711246490478516	65.98490905761719	-113.3297119140625	-17.21897315979004	-88.1463623046875	-49.34267807006836	50.74185180664063	88.62068176269531	-110.48490142822266	-30.93914031982422	78.43203735351562	33.80402374267578	7.133958339691162	31.068220138549805	-21.59662628173828	70.61251831054688	96.8509750366211	-71.82559204101562	-35.769386291503906	-15.574960708618164
S004433	S004433	108.5030288696289	6.858090877532959	83.91388702392578	93.96035766601562	8.663403511047363	-57.061302185058594	26.288854598999023	58.87586212158203	-10.604659080505373	23.059669494628903	-88.24190521240234	-7.00635290145874	-7.407081127166748	80.4918212890625	-60.82136917114258	-148.1805419921875	93.75032806396484	-110.53998565673828	-41.85265350341797	44.7047233581543	14.530738830566406	7.282247066497803	-2.875546932220459	-119.12171173095705	-43.37801742553711	38.63898086547852	-0.8943473100662231	11.62028980255127	-32.31237030029297	36.16469192504883	9.327180862426758	-30.35137367248535	-66.89521026611328	-52.92389297485352	69.05451965332031	-22.612491607666016	-53.38426971435547	59.44894790649414	6.639906406402588	-31.96872329711914	2.6070029735565186	-55.97746658325195	87.09286499023438	-9.107160568237305	125.3202667236328	-11.297890663146973	-44.2577018737793	-37.24626159667969
S002671	S002671	11.897643089294434	82.4409408569336	-59.8672981262207	-19.948211669921875	23.386690139770508	-33.451961517333984	-7.256433963775635	74.74473571777344	28.164794921875	-64.75433349609375	-22.52722549438477	-1.9248013496398928	-4.717509746551514	100.49388122558594	-83.128662109375	-2.949516773223877	25.217931747436523	-39.740325927734375	-26.22116470336914	-37.34126281738281	-61.69708633422852	-41.30278396606445	49.59242248535156	23.171539306640625	-82.9265365600586	23.380226135253903	117.68253326416016	-30.053730010986328	-39.26680755615234	49.07672882080078	-21.881370544433597	-36.34935760498047	36.50337600708008	-69.44735717773438	66.09136962890625	-26.135421752929688	-73.48809051513672	57.00722503662109	138.1575469970703	-203.2135162353516	-43.85399627685547	4.82204008102417	71.25579833984375	-51.0599479675293	-19.626644134521484	-99.7977294921875	-31.480188369750977	-8.56584358215332
S000029	S000029	-57.049842834472656	-57.83617782592773	28.58553123474121	-31.27543258666992	33.67499542236328	11.622715950012209	68.16719818115234	113.2213363647461	-27.727224349975582	-22.982505798339844	-35.120704650878906	77.44828796386719	6.178028583526611	102.8540496826172	-22.31040573120117	-38.84122467041016	49.57363510131836	45.48870086669922	-34.67763137817383	-20.032251358032227	-67.71379852294922	-60.34156036376953	85.22711944580078	-120.1095199584961	16.790605545043945	97.25376892089844	4.863218307495117	38.771766662597656	50.20676803588867	32.44816207885742	-59.72956466674805	-19.471515655517575	-34.59476852416992	-28.726396560668945	4.3045973777771	-29.72488594055176	-78.59294891357422	135.2986297607422	13.59277629852295	-15.643790245056152	-5.169909954071045	0.4567187428474426	92.50856018066406	-22.38031005859375	86.87279510498047	80.57243347167969	-57.313133239746094	-100.35620880126952
S006639	S006639	13.570293426513672	-90.3720474243164	-67.19508361816406	8.214628219604492	-10.78782844543457	-54.19931411743164	14.299101829528809	60.41975402832031	-79.99541473388672	-50.72899627685547	-19.194721221923828	-12.913368225097656	0.3152258396148681	-12.180537223815918	-28.15101623535156	-80.88278198242188	7.776859760284424	-28.829011917114254	-49.38809967041016	62.562686920166016	34.262451171875	-46.12963485717773	26.332475662231445	-21.826282501220703	90.41720581054688	36.228759765625	78.82044219970703	-27.045372009277344	-56.88009262084961	83.77120971679688	-29.456655502319336	8.52634048461914	46.06413269042969	-29.596355438232425	-3.169031143188477	8.20315933227539	-26.038663864135746	39.65321350097656	46.75411987304688	-112.15240478515624	-3.267452955245972	-22.88331794738769	40.06623458862305	40.209999084472656	7.114020347595215	-152.61834716796875	-31.690614700317383	-62.00880432128906
S004884	S004884	-21.95888900756836	34.238529205322266	-66.45543670654297	-63.18537902832031	1.265210747718811	-62.48730850219727	-57.0339241027832	25.23297691345215	-40.905006408691406	-39.06724548339844	-48.76673889160156	-26.790571212768555	68.58480072021484	15.85779094696045	8.639888763427734	-95.80874633789062	-4.181297779083252	11.12695598602295	-68.68329620361328	11.150042533874512	-37.21561813354492	18.9566593170166	66.42237854003906	-36.97289276123047	-22.47530937194824	-9.677675247192385	68.45079803466797	-17.92999839782715	0.7247402667999268	33.093807220458984	-76.3955078125	-21.504375457763672	53.68040084838867	-75.80586242675781	67.02114868164062	8.358839988708496	-54.75123977661133	64.34939575195312	18.612775802612305	-13.70655632019043	14.125194549560549	-3.476269006729126	77.87203979492188	41.165260314941406	49.80481719970703	-9.352277755737305	21.994129180908203	25.07483291625977
S000917	S000917	13.212188720703123	52.74684143066406	33.187286376953125	-65.97199249267578	32.51429748535156	-73.30274200439453	90.18213653564452	29.0720329284668	-131.09934997558594	-18.20848655700684	-30.520862579345703	74.79657745361328	21.277313232421875	-15.807679176330566	-60.32574844360352	36.900333404541016	8.023877143859863	53.24825668334961	9.863282203674316	46.185428619384766	-44.07672500610352	-22.562759399414062	16.447351455688477	10.78040885925293	78.95244598388672	27.98447036743164	83.80353546142578	-121.88314819335938	-20.71291160583496	72.23637390136719	-117.5862808227539	54.77604675292969	1.9517803192138672	-58.92876434326172	14.383785247802734	128.9841766357422	-41.02837371826172	59.6371955871582	48.55680084228516	-52.88755416870117	15.715547561645508	-10.603299140930176	8.698101997375488	32.44401931762695	104.25918579101562	-87.17030334472656	71.1520004272461	-75.1277084350586
S005769	S005769	30.71813201904297	2.6983487606048584	3.2617788314819336	23.97814178466797	57.0631217956543	-44.77540969848633	99.75912475585938	-24.241363525390625	37.74781036376953	-59.40692138671875	-40.66521835327149	-11.264902114868164	25.443035125732425	88.28752899169922	-25.087871551513672	46.83269500732422	-1.9210203886032104	21.02787399291992	-24.6894588470459	75.87899017333984	-26.15583610534668	-31.70203018188477	54.35509490966797	-5.608052730560303	90.3446273803711	3.933181047439575	34.07821273803711	-24.9345760345459	-4.98764705657959	42.79512405395508	13.303815841674805	6.192234992980957	49.06155776977539	7.379508018493652	-11.971146583557127	65.10848999023438	-7.583396911621094	24.19889068603516	-10.5192289352417	37.13595581054688	48.49889373779297	-48.4920539855957	-18.17646026611328	-15.787121772766112	-79.16183471679688	-22.679357528686523	29.818771362304688	-67.62037658691406
S002233	S002233	-33.21104431152344	-129.56207275390625	-82.25144958496094	-166.1431884765625	-70.35330963134766	19.847522735595703	36.4449348449707	-36.2264289855957	-26.75831794738769	-21.017915725708008	-24.44404602050781	24.53387260437012	32.466529846191406	10.205262184143066	130.19630432128906	129.0898895263672	-68.01090240478516	2.0703227519989014	-14.603875160217283	-45.86573028564453	7.919856071472168	10.800989151000977	76.15815734863281	-110.41407775878906	-96.37316131591795	22.670108795166016	-7.925750255584717	145.4888153076172	0.4959029257297516	32.52893829345703	-56.08209609985352	20.870769500732425	-49.72113800048828	-43.30149841308594	20.53916358947754	-8.561197280883789	-35.89573287963867	38.00273132324219	17.249027252197266	-18.092878341674805	10.71422290802002	-34.674705505371094	23.73495483398437	26.25127220153809	-15.720319747924805	-59.72732925415039	-46.90520858764648	30.569486618041992
S001801	S001801	-3.1009416580200195	138.7571563720703	-31.46548843383789	-40.137393951416016	26.54570770263672	-35.75875473022461	49.54057693481445	-11.414031982421877	13.380218505859377	-45.64434051513672	-82.38655853271484	46.81299209594727	53.22159576416016	-6.109568595886231	-12.137846946716309	-60.92121887207031	64.20378112792969	-46.05089569091797	0.5385058522224426	27.04485321044922	-103.57025909423828	-43.23119735717773	-16.8349666595459	-28.524986267089844	1.959549069404602	49.037540435791016	88.19634246826172	-13.512126922607422	20.86400604248047	-40.20237350463867	-72.11421966552734	-93.44230651855467	45.97795104980469	-20.97410011291504	138.5258331298828	81.33171081542969	-64.04851531982422	40.52917098999024	-11.352893829345703	-42.289188385009766	-24.32938575744629	-12.2429780960083	-19.54857063293457	79.85106658935547	-6.154967308044434	-97.91294860839844	-81.73014831542969	-7.264155864715576
S004886	S004886	77.69163513183594	37.79570388793945	41.38894271850586	-2.905853509902954	29.509296417236328	-18.73311424255371	-19.54661750793457	42.73195266723633	-26.87360954284668	-68.2599105834961	-48.91083526611328	36.463375091552734	51.13435745239258	-12.627013206481934	-77.54429626464844	-27.0819149017334	-73.33836364746094	-52.53863143920898	-107.95891571044922	21.03312492370605	-35.00406265258789	-95.35794830322266	25.21281242370605	-2.233044385910034	17.065948486328125	-21.54902458190918	126.71353149414062	-59.70475769042969	0.980884611606598	-45.80241394042969	-92.2486572265625	-65.31359100341797	-28.07092666625977	32.01137161254883	74.5811996459961	41.6513671875	-98.96803283691406	6.624209403991699	56.790775299072266	-22.12445831298828	21.319883346557617	-52.48847579956055	26.05356979370117	20.24681282043457	51.64942169189453	-23.179567337036133	78.76573944091797	5.4994282722473145
S000033	S000033	-16.053373336791992	65.27411651611328	-1.6687647104263306	-73.96756744384766	63.56288528442383	-34.407901763916016	80.24642944335938	45.334014892578125	26.03666114807129	-24.138622283935547	-30.13387107849121	-65.96561431884766	21.48343849182129	-21.61847686767578	-79.07330322265625	-5.171046257019043	78.69271850585938	-43.84749221801758	26.28125	25.38639640808105	-121.52604675292967	-82.42327117919922	45.87654495239258	3.826849937438965	-93.04000854492188	-62.66727066040039	45.30614471435547	-59.40838241577149	11.02778434753418	65.94589233398438	-49.17028427124024	-45.6441535949707	-49.52105331420898	-3.4056272506713867	103.9897232055664	15.391705513000488	-42.459991455078125	57.7419319152832	68.0989990234375	-32.31372833251953	124.3948745727539	-10.045365333557127	11.187421798706056	-3.7346384525299072	27.584827423095703	-56.782169342041016	88.6176528930664	-88.72827911376953
S006208	S006208	-46.2910041809082	34.09773635864258	12.121716499328612	-37.19937896728516	-32.847408294677734	-15.460076332092283	91.57445526123048	97.19747161865234	5.71860933303833	-4.955819606781006	-57.73534393310547	77.648681640625	58.65094375610352	-31.00046157836914	-109.16150665283205	44.37620544433594	0.4747234284877777	-22.363679885864254	46.57924270629883	69.82254028320312	-84.26188659667969	-97.42857360839844	111.57030487060548	-49.194969177246094	-35.768394470214844	-37.11734008789063	80.52992248535156	-15.138070106506348	19.844810485839844	46.879173278808594	-28.47407341003418	-9.681291580200195	-69.75057220458984	5.739602565765381	67.76197052001953	13.535975456237791	12.813475608825684	-0.223522812128067	26.347469329833984	44.26423263549805	-12.503087043762209	-115.9382095336914	8.664539337158203	69.3865737915039	25.78504753112793	16.67169952392578	-15.557947158813477	-56.57059860229492
S000471	S000471	-4.442465782165527	42.6711540222168	-74.76197052001953	24.0172061920166	-68.37972259521484	-75.34445190429688	-92.48090362548828	-51.70348358154297	-37.14204406738281	-32.85676193237305	-25.80888557434082	-8.388031959533691	123.0929946899414	10.35891819000244	5.789801120758057	-58.6450080871582	25.978818893432617	28.706382751464844	-58.45281600952149	4.129137992858887	-35.52904510498047	-133.99191284179688	37.40812301635742	-39.17134475708008	-6.850472927093506	39.54288482666016	61.15678024291992	51.48003005981445	-18.194032669067383	-49.89057922363281	-94.3202896118164	-61.01102066040039	10.413124084472656	-2.788132429122925	34.22520446777344	20.076419830322266	-5.960721492767334	21.131977081298828	85.11677551269531	-45.69585418701172	23.26708602905273	-72.2037124633789	40.42091369628906	-23.209569931030277	-11.67465877532959	-63.2496452331543	-29.2669734954834	37.6750373840332
S002236	S002236	-39.85398864746094	-71.79409790039062	49.48978042602539	-37.86683654785156	22.562519073486328	-55.58248519897461	46.22334671020508	31.568904876708984	-51.28431701660156	-0.915253221988678	-65.27529907226562	52.87686538696289	104.88067626953124	-70.9120864868164	-37.05729675292969	36.72456359863281	-39.534706115722656	-65.23888397216797	-32.45292282104492	27.99103736877441	-12.420032501220703	-95.8746566772461	21.54526901245117	-17.370006561279297	64.36759185791016	24.42591857910156	23.91226959228516	10.306689262390137	2.6692163944244385	-64.26087188720703	-143.6961669921875	22.66160774230957	-73.89888763427734	-3.72173285484314	23.596235275268555	29.42483711242676	0.9116697907447816	15.733147621154783	-14.883123397827148	-25.978893280029297	-84.37385559082031	16.759572982788086	41.49814224243164	148.0675506591797	-19.666393280029297	-47.41057586669922	-10.132240295410156	19.13493537902832
S006211	S006211	29.41668510437012	49.71815872192383	-106.04119873046876	47.30904769897461	-52.33253479003906	-65.19976043701172	-58.52512741088867	-68.01073455810547	-42.41389846801758	-5.759213924407959	10.125557899475098	-10.337322235107422	112.70984649658205	71.61707305908203	-89.2490463256836	-113.75672912597656	17.723657608032227	-6.470188617706299	-76.94245147705078	31.912012100219727	25.59008407592773	-43.529029846191406	20.19202041625977	-15.855700492858888	93.03181457519533	-27.6934871673584	59.437129974365234	-16.959793090820312	-6.027966976165772	84.99964141845703	25.087499618530277	-21.810997009277344	22.88103675842285	-14.66508960723877	-4.326913356781006	29.924468994140625	-32.49985885620117	-25.582202911376957	-23.30785751342773	7.897382259368896	61.542762756347656	-3.281510829925537	34.48532485961914	-21.76884651184082	43.75662612915039	-44.00397491455078	100.07886505126952	-15.6607666015625
S006209	S006209	-110.46818542480467	11.437507629394531	-41.9004135131836	-80.47376251220703	1.0848841667175293	-0.5924504399299622	4.227410793304443	-2.6878175735473637	-19.03224754333496	81.76763153076172	-38.12289810180664	-25.54690361022949	30.31760025024414	-39.71387481689453	20.53997039794922	-69.75401306152344	-64.49593353271484	-18.331239700317383	-52.7184944152832	21.58672523498535	-123.20044708251952	21.18079376220703	13.096659660339355	-46.84628677368164	-54.86903762817383	10.819690704345703	85.28114318847656	41.962013244628906	10.685328483581545	24.679563522338867	-152.16058349609375	51.54787063598633	-32.908958435058594	3.04080867767334	89.59107208251953	75.5672607421875	-4.855323314666748	26.86648941040039	59.461822509765625	-11.5125093460083	73.87335205078125	-20.989673614501957	66.83191680908203	15.276545524597168	108.32042694091795	10.589024543762209	-23.82188415527344	42.67094802856445
S001805	S001805	-71.65969848632812	32.135589599609375	-61.8410758972168	-17.023330688476562	50.95762252807617	-50.57765579223633	43.15914916992188	5.014504432678223	15.908931732177734	-54.11759948730469	-48.11265563964844	-23.635576248168945	100.14740753173828	-25.77421188354492	-2.5412492752075195	-86.67498016357422	57.1321907043457	-23.65001106262207	-4.65722131729126	56.5358772277832	-30.84954261779785	44.57081985473633	-2.24861216545105	-52.53068542480469	26.099475860595703	-25.1901969909668	86.12952423095703	-95.74446105957033	-76.03897094726562	76.94903564453125	-9.516335487365724	49.15661239624024	3.006033182144165	-52.25289535522461	14.733498573303224	74.00849914550781	-15.136689186096191	73.07831573486328	-41.69851303100586	-89.47761535644531	39.36691284179688	-67.72345733642578	58.56710052490234	-33.888389587402344	100.77355194091795	-48.6444091796875	-49.05522918701172	25.948898315429688
S004889	S004889	59.1080322265625	37.896331787109375	-70.07833099365234	27.17379379272461	-25.28152847290039	-35.51373672485352	0.1125790700316429	-8.095532417297363	-129.7365264892578	22.56435203552246	-48.273170471191406	-55.588165283203125	-79.8425064086914	29.396869659423828	30.417917251586918	15.781636238098145	1.4094618558883667	-17.59035301208496	-5.344286918640137	36.22906494140625	-68.84418487548828	-37.17571258544922	4.882331371307373	-41.58452606201172	146.7197723388672	29.59713554382324	98.84303283691406	-3.407891035079956	-23.440326690673828	61.88467025756836	-64.97198486328125	45.68538284301758	-20.50748443603516	-37.865360260009766	111.54288482666016	44.65851211547852	-19.53529167175293	67.80728912353516	-17.83819580078125	-122.42507934570312	19.227882385253903	-44.94246673583984	35.104522705078125	-37.56501770019531	19.90418243408203	-90.9615478515625	-78.08867645263672	-11.430837631225586
S005332	S005332	27.12875747680664	84.46729278564453	71.53531646728516	98.74788665771484	37.63969421386719	57.15544891357422	29.75311851501465	29.55215072631836	40.20806503295898	63.688262939453125	-27.255786895751957	30.036319732666016	22.423992156982425	28.6689510345459	-67.76519012451172	-37.809715270996094	16.492067337036133	-33.92401123046875	-90.02958679199219	25.670751571655277	-122.76248168945312	34.44579315185547	58.81033706665039	-7.253691673278809	-5.92763614654541	32.355892181396484	34.55257034301758	34.97528076171875	1.143007755279541	5.1992058753967285	-89.17706298828125	-7.380944728851318	-59.53887939453125	-64.27890014648438	18.85654067993164	18.81798553466797	-42.89817810058594	49.64440155029297	55.07703399658203	-123.85894775390624	76.8934555053711	-19.79709243774414	57.86859893798828	-3.979495048522949	104.44872283935548	26.451066970825195	-54.18264389038086	-4.7789716720581055
S000474	S000474	68.42293548583984	34.2293815612793	-46.00759506225586	15.694400787353516	-68.33087921142578	-13.41677188873291	74.19187927246094	34.647056579589844	-119.73363494873048	12.69900608062744	-59.64714813232422	40.932090759277344	-39.83797073364258	25.725496292114254	9.731988906860352	-122.58232879638672	47.326942443847656	-61.03416061401367	-14.40790557861328	28.69362068176269	-2.2127506732940674	-27.323219299316406	24.32973861694336	-37.75369644165039	112.76498413085938	40.37619018554688	34.206825256347656	-89.09719848632812	-44.976539611816406	10.007278442382812	-43.12331008911133	-1.9646971225738523	-80.87862396240234	-60.09318161010742	59.57275772094727	-11.989148139953612	-61.878902435302734	14.871219635009766	49.12068939208984	48.1329345703125	7.475315570831299	-27.47725486755371	67.5128402709961	12.138669967651367	57.62148284912109	-33.42150115966797	-28.12708282470703	-122.20866394042967
S006644	S006644	53.224159240722656	38.477657318115234	-96.1345443725586	20.4663028717041	22.90614318847656	-11.763101577758787	74.70787048339844	28.43168258666992	2.848377227783203	-16.008403778076172	-38.16706466674805	16.119661331176758	0.9039940237998962	116.59908294677734	35.72136688232422	-40.73656463623047	82.86373901367188	-6.815556049346924	-84.60620880126953	70.69071197509766	-3.1769909858703613	-1.7610808610916138	28.92459487915039	-63.65285873413086	142.12939453125	28.96758079528809	27.686559677124023	0.5205297470092773	-39.2656135559082	-18.04903221130371	-29.38450813293457	-100.3083724975586	-60.52305603027344	-37.80658721923828	39.47407531738281	68.18548583984375	-52.76102828979492	39.6669921875	-4.57226037979126	37.98956680297852	44.963260650634766	-37.04430389404297	58.82219314575195	-11.844748497009276	69.18566131591797	-28.911605834960938	2.451709270477295	-83.72591400146484
S003551	S003551	-59.07086944580078	-33.31058883666992	-70.59229278564453	-8.313430786132812	2.005795478820801	7.040026664733887	73.36446380615234	61.53955841064453	57.08949661254883	1.2144397497177124	-72.72177124023438	-23.384929656982425	6.7172956466674805	-5.964346408843994	-46.91912460327149	-52.88610458374024	-47.84941482543945	-70.24579620361328	-20.86565399169922	-37.162227630615234	-41.28783416748047	35.24640655517578	-37.67218017578125	-103.62419891357422	-25.372100830078125	-46.44467926025391	26.81417465209961	64.18269348144531	-42.91978454589844	-6.2295427322387695	-59.56574630737305	-6.007314205169678	-40.392704010009766	-57.93535614013672	-16.102527618408203	44.40273284912109	-60.96982955932617	-17.732181549072266	-45.35857772827149	-27.744081497192383	34.207244873046875	-95.96875762939452	75.22833251953125	-58.1407470703125	2.6811091899871826	50.25949096679688	26.926328659057617	36.07881927490234
S002677	S002677	6.4625396728515625	77.97859191894531	13.84795379638672	-9.443007469177246	-50.06130599975586	-23.577850341796875	-11.818047523498535	-24.297365188598636	-52.19499206542969	26.525747299194336	-20.592384338378903	-19.681241989135746	0.1159285530447959	-7.047194004058838	-50.455692291259766	20.47998046875	53.06953430175781	-24.00482940673828	-26.566938400268555	62.57621383666992	-96.4164047241211	-33.880794525146484	117.7050323486328	-72.0997314453125	11.77402687072754	0.8063725829124451	42.629150390625	-42.61716079711914	17.903038024902344	14.16632080078125	-34.7676887512207	-17.6439151763916	-37.25374221801758	-75.10314178466797	102.85993957519533	38.66999816894531	-82.51110076904297	87.7820816040039	18.863170623779297	-78.32097625732422	53.88352584838867	-104.48163604736328	-22.170425415039062	-24.760555267333984	62.48959732055664	34.08444595336914	-68.78628540039062	-5.417450428009033
S003988	S003988	-16.200302124023438	14.577129364013672	-30.59062957763672	43.658199310302734	-13.89450454711914	-53.06664657592773	-34.039588928222656	38.60979461669922	-34.65505599975586	1.7385669946670532	-110.99861907958984	29.9107723236084	147.93946838378906	12.675443649291992	-53.9250373840332	-61.15028381347656	22.573341369628903	-23.06037330627441	-13.325714111328123	68.83984375	-66.10124206542969	-79.94991302490234	74.55072784423828	4.677000522613525	-37.05992889404297	-11.341009140014648	7.400844573974609	31.77908515930176	30.293615341186523	7.751603126525879	-39.05942535400391	-25.990482330322266	-74.10691833496094	29.551721572875977	-5.594219207763672	37.8036994934082	-56.467716217041016	68.08395385742188	52.34724044799805	-6.127571105957031	89.11075592041016	-4.408716201782227	11.283539772033691	23.31650161743164	-23.329078674316406	86.19517517089844	-40.79643630981445	73.28585052490234
S001359	S001359	10.24208164215088	29.83087158203125	76.24436950683594	49.94960784912109	9.41281032562256	-34.26165771484375	145.79693603515625	50.87773895263672	-58.75111770629883	-44.974979400634766	-47.9646110534668	-2.55466890335083	111.5326919555664	-6.599092960357666	-42.26311111450195	4.6342315673828125	41.70980453491211	-148.90443420410156	75.9191665649414	47.80213165283203	-1.3772664070129397	-94.82886505126952	15.212514877319336	-81.3682632446289	97.3664779663086	27.78200912475586	49.2668571472168	-22.77447891235352	-15.98672580718994	-3.268378973007202	48.03730773925781	-4.312843322753906	-80.84601593017578	4.032711505889893	33.95219039916992	50.73601150512695	-18.843061447143555	-1.5719581842422483	-4.707977294921875	123.79448699951172	-78.02789306640625	-48.03092575073242	-7.215156078338623	132.45115661621094	-15.162397384643556	-29.614789962768555	-11.158414840698242	2.7206902503967285
S000472	S000472	-28.158063888549805	-89.26986694335938	3.8021302223205566	-43.19091033935547	-52.62998580932617	-21.20038604736328	-76.61186218261719	-54.94267272949219	-54.05235290527344	-68.78419494628906	-63.33069610595703	-38.881961822509766	12.74180507659912	71.9773178100586	28.261873245239254	33.98652267456055	83.4314956665039	-19.24945831298828	-110.84930419921876	-36.74354553222656	-30.0874137878418	-84.27740478515625	-22.2214298248291	29.2480411529541	-45.16510009765625	-79.4967269897461	63.80506896972656	120.86785888671876	-24.176475524902344	-6.058676719665527	-36.76631927490234	-24.216094970703125	-76.21178436279297	-11.357802391052246	49.33848190307617	97.99944305419922	-69.94145965576172	16.02207374572754	17.80547523498535	-57.0031852722168	138.97378540039062	16.46890640258789	-1.8813860416412356	10.418269157409668	149.05596923828125	-15.599055290222168	44.869388580322266	-119.9417495727539
S002240	S002240	-6.223625183105469	-8.72680950164795	19.277023315429688	-1.6981210708618164	-13.515503883361816	-6.313520431518555	-13.59704303741455	71.15504455566406	-1.1637868881225586	7.970901489257812	-31.417335510253903	-56.70249557495117	57.07143020629883	-14.233234405517578	-11.070104598999023	-123.14887237548828	55.75495147705078	-23.091205596923828	-78.62744140625	33.66999435424805	-54.90325546264648	33.13602066040039	33.6754035949707	-42.47808456420898	-118.62774658203124	-30.96233940124512	60.48511505126953	51.68349456787109	-19.750411987304688	-28.295032501220703	-65.07620239257812	-1.9716813564300537	-66.5418472290039	-40.82290267944336	41.19241714477539	33.20414352416992	-73.23561096191406	-16.808732986450195	105.0031967163086	-25.86884117126465	43.20450973510742	-69.79149627685547	24.8618221282959	-52.72303771972656	54.88849258422852	-35.75334167480469	58.68152618408203	14.879863739013672
S000921	S000921	-87.0206527709961	-63.16672897338867	-88.4214096069336	-33.085182189941406	-21.104835510253903	-130.6883087158203	-48.22146987915039	51.89863204956055	-86.14447021484375	-3.76579475402832	-21.65372085571289	-1.257638931274414	105.7544174194336	-26.77643394470215	-37.40518569946289	28.347915649414062	-29.01388359069824	-8.761529922485352	-19.69482421875	10.70847225189209	37.60430908203125	-112.53645324707033	61.38645935058594	-37.042964935302734	-13.164715766906738	51.190406799316406	-50.57804107666016	73.85555267333984	-9.853193283081056	49.68059539794922	-43.55679702758789	-84.15501403808594	45.14655685424805	66.24722290039062	2.892653226852417	-14.019396781921388	32.72346115112305	61.91422271728516	4.006003379821777	-28.93846321105957	14.738113403320312	-96.56334686279295	9.73344612121582	-30.54631233215332	-14.888384819030762	-14.498844146728516	69.9024429321289	6.724818706512451
S003555	S003555	-107.1708755493164	15.372082710266112	40.49095916748047	-53.17424774169922	-38.99647903442383	-9.277711868286133	-16.726396560668945	-29.78632164001465	-33.6017951965332	-10.723987579345703	53.7901496887207	-35.13766860961914	45.8571891784668	52.70320510864258	-5.1856231689453125	-38.33333206176758	40.393402099609375	-48.374698638916016	-22.972675323486328	19.26850700378418	-199.391845703125	-24.93281364440918	14.69176959991455	11.227383613586426	-116.23280334472656	-45.854740142822266	69.24176025390625	71.50948333740234	6.392300605773926	-25.073776245117188	-82.91190338134766	-6.064512252807617	-51.961692810058594	-52.15280532836914	-29.343175888061523	58.17740249633789	-97.11325073242188	33.317325592041016	-47.65488815307617	-74.39375305175781	64.51455688476562	-10.439669609069824	30.87913703918457	-2.5399765968322754	-59.34286117553711	-44.388797760009766	-1.3175443410873413	-85.60164642333984
S004440	S004440	-14.322793006896973	8.462627410888672	-45.71638870239258	-22.589305877685547	-44.53111267089844	-18.466917037963867	19.62142372131348	33.153358459472656	-22.73412704467773	-16.654579162597656	-112.62521362304688	-49.52909469604492	-37.32925796508789	-19.64785385131836	-13.20230197906494	-56.82156753540039	-73.76872253417969	-23.80449676513672	-13.139205932617188	19.267810821533203	25.800071716308597	-9.93402862548828	-8.221939086914062	12.587334632873535	107.37438201904295	-44.71868515014648	106.12217712402344	37.50028610229492	-29.93718910217285	49.52208709716797	-91.31704711914062	0.4506160318851471	-14.983759880065918	-20.39364624023437	38.09283065795898	103.73676300048828	-17.631635665893555	7.277495861053467	49.38629531860352	-1.4679358005523682	70.88482666015625	86.53400421142578	-34.691368103027344	-4.212617874145508	42.31365203857422	-24.68341827392578	24.422203063964844	34.58784103393555
S001806	S001806	-79.37427520751953	-75.3609848022461	-55.973854064941406	-18.141921997070312	-25.86041641235352	37.48665618896485	-16.08974838256836	-85.82061767578125	-73.07819366455078	4.570688724517822	-13.577207565307615	-19.91991424560547	-49.135555267333984	101.8166046142578	4.621911525726318	-25.44910049438477	38.3448600769043	-31.915510177612305	-5.588881015777588	42.31574249267578	-64.88031768798828	0.8695830702781677	79.38998413085938	-48.99187469482422	51.87590408325195	38.15911483764648	36.93722915649414	-28.26042366027832	-29.235485076904297	41.93671798706055	-20.254207611083984	-32.17520904541016	-31.878143310546875	-18.056306838989254	40.72797393798828	12.66286563873291	-50.95384216308594	61.44405364990234	-3.550402879714966	-33.90273666381836	-11.713655471801758	-5.9331464767456055	-98.25839233398438	16.53478240966797	-49.68268203735352	-32.653038024902344	3.229675769805908	-10.89686393737793
S000038	S000038	18.159442901611328	-55.78745651245117	-47.787086486816406	-15.174922943115234	-20.052026748657227	-30.874740600585938	-27.694969177246094	-0.8583788871765137	-46.83143615722656	-15.394397735595703	-73.13472747802734	7.697537899017334	-38.987918853759766	30.842885971069336	-36.20179748535156	-10.757725715637209	83.33076477050781	-60.64798355102539	-23.1030387878418	90.8982391357422	-9.336362838745115	-30.307212829589844	18.16297149658203	-37.0896110534668	57.14941787719727	61.531620025634766	58.34318923950195	-6.249777793884277	1.2297590970993042	34.51523971557617	-37.92597579956055	-57.03240966796875	-59.3773193359375	39.71589279174805	21.303749084472656	-7.348139762878418	-41.16820907592773	21.551830291748047	6.442958831787109	43.448516845703125	-37.53642272949219	-23.678808212280277	20.78867721557617	-28.174715042114254	1.7519065141677856	-87.4085693359375	-56.68800354003906	70.25003814697266
S001357	S001357	-5.591512203216553	-11.861528396606444	-70.30020141601562	-23.378177642822266	-80.98164367675781	-3.5085737705230717	-47.50785827636719	-73.789306640625	-67.89813232421875	-12.70550537109375	-17.33538055419922	29.707744598388672	61.04586791992188	9.88261890411377	7.930603981018066	95.75601196289062	0.0699548423290252	-26.6307315826416	-10.857137680053713	82.82051086425781	-16.532072067260742	-61.45937728881836	95.4691925048828	61.180606842041016	4.118818283081055	-52.38551330566406	15.03583812713623	154.95838928222656	-56.46409225463867	-17.243520736694336	-56.8047103881836	-75.84383392333984	-42.426666259765625	40.80751800537109	15.421963691711426	107.9854965209961	5.022576808929443	54.09646987915039	43.18010711669922	-54.87656784057617	29.85504150390625	-38.07511520385742	95.04763793945312	7.012021541595459	41.96540832519531	-49.55839920043945	9.301892280578612	-17.192434310913086
S005776	S005776	-74.66332244873047	14.199821472167969	69.984619140625	-11.602689743041992	-8.790924072265625	-71.52796173095703	46.74834060668945	44.98424911499024	-20.85691261291504	13.945878982543944	13.947225570678713	34.09222412109375	51.990455627441406	20.81240463256836	-10.455991744995115	-21.84042358398437	59.15157318115234	3.9123611450195312	-11.22638702392578	45.73197937011719	-38.26188278198242	-20.23744201660156	35.48956298828125	19.05915641784668	1.59833562374115	-28.99822425842285	57.96125030517578	83.49864196777344	-31.860261917114254	26.48526954650879	-17.33705711364746	-32.86676406860352	-46.969573974609375	-18.009164810180664	31.37191772460937	74.83939361572266	-32.669891357421875	34.5915641784668	-0.8598220944404602	-66.15787506103516	41.963111877441406	-12.784380912780762	-39.387603759765625	-0.4515253603458404	14.724047660827637	-45.56402206420898	-31.63800048828125	-15.637551307678224
S003120	S003120	-125.9045639038086	-83.83631896972656	-38.1328353881836	-27.69869613647461	-16.04261016845703	-31.76150131225586	-30.849933624267575	18.96500968933105	-53.22167205810547	-44.75663757324219	-49.40874099731445	2.673502206802368	22.177690505981445	15.525659561157228	-48.3631477355957	-2.8101248741149902	-26.70549774169922	-35.13616943359375	-82.94161987304688	-20.464683532714844	-45.56913757324219	-13.005512237548828	73.99121856689453	17.28221893310547	-22.458993911743164	30.71502494812012	0.268178254365921	47.25601959228516	-10.991915702819824	26.413572311401367	-23.509174346923828	6.345800876617432	-68.18936157226562	-64.11018371582031	43.7841682434082	23.53257179260254	-65.33334350585938	-10.777634620666504	87.73191833496094	-66.44674682617188	6.990781784057617	-47.447078704833984	-12.33325481414795	30.499431610107425	12.910387992858888	-25.13731384277344	11.105668067932127	-60.2491455078125
S003556	S003556	-39.11293029785156	21.33476829528809	-114.4993896484375	-36.80637741088867	-3.972229242324829	-6.8365864753723145	-54.13388442993164	48.11308670043945	3.544422149658203	-74.59210205078125	-48.748046875	3.326845169067383	64.9632797241211	51.50905990600586	13.29844570159912	-85.01544189453125	40.4790153503418	-74.22748565673828	10.808134078979492	57.39753723144531	-54.81902694702149	8.725970268249512	6.936133861541748	-43.78211212158203	36.219608306884766	60.17054748535156	19.4210262298584	-18.09490966796875	-39.92200469970703	22.239410400390625	-36.76984786987305	-7.279582023620605	-92.58907318115234	-31.74073982238769	41.30793762207031	65.0854721069336	-58.10838317871094	-15.868462562561035	73.06148529052734	-17.745386123657227	9.515325546264648	-77.7109603881836	-52.50287628173828	10.917213439941406	2.508208513259888	-121.80912017822266	19.213472366333008	-67.05745697021484
S001360	S001360	9.500191688537598	39.85353469848633	-20.267942428588867	-72.17008972167969	-8.424962043762207	-18.989547729492188	-67.81257629394531	4.078166961669922	22.179275512695312	-65.60955047607422	-45.71533584594727	-71.10528564453125	-16.11719512939453	77.25883483886719	-71.2559585571289	15.283123016357422	43.64248275756836	2.674828290939331	-3.2336621284484863	139.56056213378906	-28.302175521850582	35.02621078491211	40.19880676269531	-53.19967651367188	2.5315258502960205	-80.72797393798828	39.8939323425293	29.313739776611328	-19.850202560424805	114.5403060913086	-25.109668731689453	-28.995555877685547	-101.72148895263672	-114.54216766357422	59.555458068847656	32.8530158996582	-42.44758605957031	32.4763298034668	50.82389068603516	-18.955820083618164	100.45758819580078	-32.012447357177734	1.9711955785751345	91.10364532470705	132.74343872070312	-39.64826583862305	4.543367385864258	-106.7351303100586
S005335	S005335	57.39975738525391	41.671836853027344	-24.42890739440918	104.67791748046876	4.1634840965271	-45.32783889770508	-31.085739135742188	-43.0204963684082	5.0386223793029785	36.43991088867188	68.54605865478516	47.94654846191406	87.54938507080078	-2.6876087188720703	-65.75723266601562	-95.99351501464844	-81.98026275634766	-61.71080780029297	26.57692146301269	53.240966796875	-52.0255241394043	-70.08638000488281	5.561542510986328	-20.154090881347656	92.2270278930664	84.73271179199219	25.71993064880371	-21.3450927734375	8.305749893188477	98.2931671142578	9.061270713806152	-8.474528312683105	13.89112949371338	-61.73295211791992	0.5713672637939453	0.804548442363739	15.82502555847168	42.68878936767578	59.48116683959961	-148.49119567871094	-23.382862091064453	-69.3376693725586	55.7585334777832	-33.04811096191406	38.05581665039063	-64.5180435180664	-40.53765487670898	-37.966793060302734
S001364	S001364	-4.701512336730957	20.173608779907227	64.07722473144531	4.968207359313965	-54.60357284545898	-41.38553237915039	-9.997735977172852	23.751134872436523	-101.7235870361328	-43.776832580566406	-38.89084243774414	28.93173599243164	115.51920318603516	-51.624942779541016	40.96684646606445	-34.3446044921875	-168.0592803955078	70.75611114501953	22.347606658935547	57.698238372802734	29.399280548095703	-42.55730819702149	23.313968658447266	-4.16249942779541	93.19063568115234	-77.65687561035156	95.40087127685548	-4.947177886962891	1.0998780727386477	-49.53501892089844	-58.32977294921875	-32.2969856262207	64.41403198242188	-17.684616088867188	79.96136474609375	61.92291259765625	-58.12923431396485	115.25030517578124	-22.841527938842773	-36.650875091552734	46.73320770263672	18.811906814575195	31.254581451416016	53.904747009277344	-13.988088607788086	-79.70540618896484	26.062070846557617	-3.428105115890503
S006218	S006218	-15.99886703491211	81.69856262207031	-7.069614410400391	-102.88267517089844	-60.94981384277344	-61.22953796386719	-26.373462677001957	20.33356094360352	-59.2613410949707	-13.589553833007812	-29.41039657592773	4.719964027404785	92.02011108398438	13.44594383239746	-5.479100227355957	51.59153747558594	31.68608665466309	8.55877685546875	1.929628133773804	13.58850383758545	-17.019325256347656	-90.46672821044922	65.2293930053711	73.22982788085938	-21.77001953125	-94.16294860839844	102.10702514648438	75.77136993408203	-52.59898376464844	5.298769474029541	-78.77061462402344	-53.47851943969727	-79.23594665527344	-49.42696762084961	8.179484367370605	129.46005249023438	-65.18635559082031	61.49655151367188	27.54197883605957	-29.218242645263672	81.5779037475586	-27.842300415039062	8.079082489013672	55.378448486328125	48.804874420166016	-62.11027145385742	-39.70951461791992	-42.20922470092773
S000476	S000476	-83.2265853881836	-41.70167541503906	7.290334701538086	3.5253777503967285	41.91954803466797	-15.744315147399902	5.680642604827881	-3.2409470081329346	-82.91497802734375	-36.48903274536133	28.44964027404785	40.2767333984375	9.486618041992188	15.249899864196776	64.36428833007812	26.654638290405277	-35.05068588256836	-21.110231399536133	14.628597259521484	69.58228302001953	-108.38096618652344	0.6817334294319153	30.19745635986328	-2.4786694049835205	-24.50477409362793	79.2394027709961	45.71737289428711	-22.815996170043945	-25.862621307373047	15.010608673095703	-80.90797424316406	-36.98571395874024	-50.42107772827149	2.263174533843994	-34.70303726196289	82.02914428710938	-25.96406364440918	55.46317672729492	123.96234893798828	-153.78981018066406	131.7406005859375	-27.56161117553711	-31.209884643554688	82.94145202636719	44.424354553222656	-90.67137145996094	88.12178039550781	-4.880427837371826
S004449	S004449	-84.25637817382812	23.456682205200195	-40.70759582519531	8.947121620178223	2.84233832359314	23.57746124267578	85.40937805175781	-38.639915466308594	-31.088197708129883	-28.68342399597168	-43.806915283203125	-43.36675262451172	91.16968536376952	67.7223892211914	49.59227752685547	29.74315452575684	27.453588485717773	-20.882326126098636	-12.028915405273438	31.94691467285156	-9.892815589904783	10.126361846923828	51.15068054199219	-11.30315113067627	64.38236999511719	25.2294864654541	89.6982192993164	-31.077686309814453	9.763340950012209	30.82972526550293	-46.724098205566406	4.682299137115479	-47.81151580810547	-50.94932556152344	77.46247863769531	57.67956161499024	-14.10295867919922	78.95207214355469	-60.51635360717773	-30.053136825561523	38.45952987670898	-3.005183458328247	-24.824689865112305	9.66291332244873	-1.85578715801239	-29.45488166809082	99.72474670410156	-107.85713958740234
S003121	S003121	-78.71533203125	-45.01124572753906	-26.01744079589844	-61.29140853881836	53.53950881958008	-37.32664108276367	38.1719970703125	30.88794708251953	15.444292068481444	-70.36198425292969	-5.7428879737854	-5.616157531738281	50.63258361816406	14.303177833557127	-27.37883758544922	-29.586822509765625	-13.341056823730469	20.56503295898437	-1.94989013671875	52.839820861816406	-14.787715911865234	-37.921531677246094	59.78382873535156	-67.57677459716797	-43.7052116394043	24.34157943725586	98.55435943603516	97.17303466796876	-6.242659568786621	100.00355529785156	-69.71112823486328	32.44962310791016	-78.40321350097656	18.826875686645508	51.973243713378906	-21.655908584594727	-29.56894302368164	58.04930114746094	21.654430389404297	-7.429438591003418	61.27622222900391	-12.887811660766602	-18.567033767700195	-10.112409591674805	52.17363357543945	-96.7107925415039	-68.24175262451172	-20.71261978149414
S004444	S004444	-90.35530853271484	115.19628143310548	-62.01876449584961	-12.955517768859863	-32.35242462158203	-13.597932815551758	6.248343467712402	-32.31721878051758	-39.31105041503906	53.67269515991211	-24.07339859008789	94.71697235107422	128.9864959716797	-46.39938735961914	-49.48281097412109	79.44156646728516	-38.86785507202149	-2.580605745315552	-55.20437240600586	54.68951034545898	-32.134029388427734	-116.28138732910156	130.32337951660156	16.46543312072754	6.466075897216797	-18.126802444458008	21.67954635620117	-12.180025100708008	5.043361186981201	-30.925540924072266	-90.32876586914062	12.792966842651367	-2.583693504333496	-124.06812286376952	22.674503326416016	130.37750244140625	-48.36454391479492	72.53132629394531	-53.48321533203125	-46.40970230102539	37.50645065307617	-56.018333435058594	-42.55464172363281	-21.69814109802246	-56.30532455444336	63.639835357666016	-56.45106506347656	46.52455139160156
S004447	S004447	30.3801212310791	12.88413429260254	-76.88713836669922	-26.977331161499023	7.265482425689697	-18.01177406311035	-83.53606414794922	87.47570037841797	-49.35301208496094	-9.389031410217283	-54.4720458984375	120.52931213378906	14.10330581665039	48.701622009277344	-69.70307159423828	-2.079188585281372	-69.56672668457031	-34.13716506958008	-71.77281951904297	60.34803771972656	-24.647018432617188	-29.36129379272461	54.39033126831055	-76.30272674560547	39.49929428100586	1.7821656465530396	-3.28527307510376	-12.371230125427246	27.279882431030277	50.31768035888672	-159.9894561767578	-0.368712842464447	-11.003210067749023	-24.40029525756836	54.74093627929688	30.84501266479492	-60.23294448852539	59.33692169189453	27.043441772460938	99.91494750976562	2.87009334564209	-46.503543853759766	55.36670684814453	-31.593017578125	-8.794929504394531	44.247352600097656	47.36325454711914	33.97593307495117
S000042	S000042	22.85546493530273	54.02653121948242	-8.330397605895996	-12.853928565979004	-27.170499801635746	-87.7242660522461	-20.005956649780277	-9.916342735290527	29.530317306518555	-26.8316650390625	-67.25553131103516	-46.1849479675293	103.10467529296876	-40.86715698242188	-26.613330841064453	-4.253010272979736	-12.68026065826416	28.225006103515625	-76.1588363647461	58.64199066162109	-38.3834342956543	-31.62300682067871	68.23048400878906	-15.633500099182127	-56.607818603515625	-48.0189094543457	3.718258619308472	-9.751696586608888	31.54772186279297	15.757373809814451	-25.920711517333984	-40.2325439453125	-28.11244773864746	-33.70811462402344	-2.83762264251709	22.502832412719727	-51.70918655395508	40.890586853027344	85.53557586669922	-101.97501373291016	83.89916229248047	-46.82058334350586	62.79629898071289	-17.724008560180664	15.085041046142578	22.526540756225582	-13.256823539733888	7.841759204864502
S000481	S000481	-30.039474487304688	33.4876823425293	28.46746253967285	-52.6579704284668	-97.09835052490234	-29.39711570739746	-5.586314678192139	47.309513092041016	-39.18303298950195	53.30418395996094	-77.5160903930664	42.39150619506836	96.60694885253906	-6.85042667388916	34.689048767089844	-114.23907470703124	52.43041610717773	52.440677642822266	40.9408073425293	22.867773056030277	-42.24405288696289	60.223480224609375	47.87392044067383	-25.40519142150879	41.329219818115234	-10.591595649719238	28.89155578613281	72.99402618408203	-64.9546127319336	-48.358394622802734	-10.074029922485352	-1.398403286933899	-21.550724029541016	-41.41257858276367	53.759765625	80.41488647460938	-37.246238708496094	63.7259521484375	59.25313186645508	-11.647570610046388	33.97278594970703	58.34318542480469	33.073097229003906	38.68478012084961	-25.008901596069336	14.760820388793944	18.91779136657715	-21.472749710083008
S004892	S004892	-19.437986373901367	-13.625688552856444	-92.25023651123048	23.093658447265625	-110.53326416015624	4.1233015060424805	-25.14738273620605	-28.095008850097656	-21.992429733276367	-32.04100036621094	-82.79837036132812	-60.62679672241211	52.49756622314453	1.4471757411956787	-70.98435974121094	-57.97553634643555	-21.583045959472656	-16.56233787536621	-13.669471740722656	48.3833236694336	-78.5084457397461	9.029130935668944	-68.74706268310547	-36.92563629150391	10.229557991027832	102.35771942138672	12.107778549194336	7.27296257019043	-17.582691192626953	-14.355713844299316	20.35683822631836	15.954092979431152	-29.223188400268555	-8.999412536621094	16.902122497558594	-12.444908142089844	0.3780949711799621	-55.28335571289063	20.919261932373047	-85.48348236083984	19.09916114807129	-66.2870864868164	-64.93408966064453	22.707090377807617	-42.70405578613281	-67.39149475097656	43.014610290527344	-38.39054870605469
S001809	S001809	37.35324478149414	-97.75306701660156	-27.678651809692383	-1.5520778894424438	-120.5399932861328	-24.82403564453125	131.2405548095703	58.51192474365234	-63.09190368652344	-28.985498428344727	-72.01212310791016	43.35007095336914	-35.385047912597656	-1.2178634405136108	-22.2189998626709	-12.591558456420898	-82.05362701416016	-0.2829106450080871	24.697568893432617	22.112764358520508	-21.6124267578125	7.982922554016113	-3.297574758529663	47.43898391723633	31.117721557617188	-23.241798400878903	71.96452331542969	-39.69819259643555	-15.835362434387209	-26.34036064147949	-69.5823745727539	4.429137706756592	-156.06568908691406	-96.0802001953125	2.632493019104004	27.64220428466797	-47.29769515991211	70.62466430664062	107.30723571777344	64.01793670654297	-9.820716857910156	-33.92982864379883	-13.010764122009276	66.73290252685547	114.55582427978516	-31.66166877746582	-13.497040748596191	-31.49158096313477
S006214	S006214	-8.586896896362305	-53.09429168701172	-30.93944931030273	-64.22732543945312	88.08049011230469	-48.54801559448242	-95.27244567871094	100.94783020019533	22.571481704711918	-127.98707580566406	-84.83711242675781	22.401287078857425	105.19303131103516	-60.12916946411133	-50.50992202758789	-76.91669464111328	-32.3315315246582	12.51838493347168	4.330095291137695	31.463985443115234	-30.169496536254883	-85.86177062988281	57.732852935791016	5.917427062988281	-33.18097686767578	28.977317810058597	5.255792140960693	139.75460815429688	17.357181549072266	-18.40179252624512	26.43677520751953	-35.28594207763672	-35.01340866088867	33.87287902832031	29.400026321411133	37.64628601074219	-41.252174377441406	55.35700225830078	29.469810485839844	-121.59124755859376	-6.643996715545654	-7.881543636322021	33.862510681152344	20.90260124206543	54.416969299316406	21.01833915710449	-25.790599822998047	67.13299560546875
S005336	S005336	3.673728466033936	54.43046951293945	22.294017791748047	-96.32381439208984	19.295822143554688	-8.860148429870605	13.300668716430664	-8.859819412231445	-68.93966674804688	17.006229400634766	-8.32536506652832	-24.15470123291016	101.17373657226562	16.8797550201416	32.96414566040039	19.082738876342773	34.899925231933594	-3.661692142486572	72.14823913574219	42.68882369995117	8.459943771362305	19.707820892333984	8.454208374023438	-51.65325927734375	-13.130828857421877	53.270263671875	87.03710174560547	14.495922088623049	-42.94732284545898	-40.15486145019531	-89.70166778564453	-28.722169876098636	-24.06777572631836	-19.48689079284668	121.7921905517578	-2.93229341506958	-11.111059188842772	84.9848403930664	-81.2088851928711	-4.388585090637207	3.1413652896881104	-3.504042148590088	-41.247650146484375	-40.59920120239258	-32.73145294189453	-102.179931640625	-76.79757690429688	-15.40003490447998
S000927	S000927	-56.12096786499024	-39.3029670715332	-126.07184600830078	-8.821782112121582	-96.7525405883789	18.95992851257324	9.97647762298584	2.9262866973876958	-5.349198341369629	-45.82527923583984	-86.91898345947266	-56.84695053100586	-44.655033111572266	24.509859085083008	-66.24784851074219	-50.38372802734375	34.20134353637695	-40.527252197265625	-32.02288055419922	46.7545166015625	-21.818382263183597	99.98019409179688	-14.679308891296388	-43.86103057861328	33.2806282043457	12.157708168029783	14.941123962402344	-38.412540435791016	6.354183673858643	56.83899688720703	3.0690488815307617	-67.32535552978516	-10.776362419128418	-12.65684700012207	28.96775245666504	4.811643600463867	-53.90032958984375	-85.0945816040039	200.00083923339844	-6.082197666168213	75.9723892211914	-72.45894622802734	9.895557403564451	-24.786012649536133	11.145703315734863	10.88004207611084	79.46913146972656	-40.7222900390625
S000480	S000480	-17.51317024230957	24.801069259643555	-46.636940002441406	-44.43605041503906	-63.39996719360352	-127.67341613769533	-44.06494140625	66.17899322509766	-3.704954862594605	-23.273290634155277	-75.174560546875	16.325668334960938	-54.80362701416016	28.741533279418945	-7.203794956207275	-87.30610656738281	-1.100640058517456	6.757888317108154	-35.21076583862305	-14.057687759399414	-33.58860778808594	-73.68504333496094	77.743408203125	-77.83612823486328	-18.946388244628903	-48.96304702758789	-29.04916000366211	67.54435729980469	7.282187461853027	25.199695587158203	-89.01701354980469	-24.21693420410156	-58.06883239746094	51.96722030639648	-0.8168163299560547	-20.062612533569336	-55.767311096191406	1.4115769863128662	4.859429359436035	-65.05675506591797	24.246267318725582	-46.43018341064453	47.07729721069336	14.82491970062256	-79.60613250732422	42.61319732666016	10.333770751953123	8.808700561523438
S003561	S003561	0.3703904747962951	80.59386444091797	-5.860158443450928	35.40080642700195	-44.23812484741211	-25.380990982055664	98.44345092773438	-20.585561752319336	-31.27178955078125	7.0744948387146	-9.959174156188965	-30.954256057739254	41.865116119384766	27.01790809631348	1.184286117553711	85.30924224853516	-47.634521484375	9.07441234588623	12.403077125549316	47.113956451416016	-61.280704498291016	-35.65470504760742	43.28963088989258	-9.563472747802734	108.45306396484376	-19.901233673095703	5.349921226501465	64.18136596679688	-31.11438751220703	-45.806419372558594	-42.22015380859375	-6.545700073242188	-121.10460662841795	-18.90615463256836	38.30360794067383	9.743413925170898	-24.823467254638672	57.52013397216797	26.03883171081543	33.34483337402344	-9.329208374023438	-17.655771255493164	39.66016387939453	35.36216354370117	132.7428741455078	-96.61217498779295	-108.80819702148438	-34.33005905151367
S002246	S002246	34.948734283447266	28.18020248413086	-35.56362533569336	1.6432151794433594	-84.94964599609375	-49.74019241333008	-12.683626174926758	-24.265403747558597	-44.92919921875	-10.570059776306152	-91.35770416259766	-8.809382438659668	-31.821807861328125	52.03060150146485	-86.44108581542969	-16.10926055908203	59.37725067138672	-46.21331405639648	-52.46749496459961	59.92088317871094	-52.18177795410156	-22.21364974975586	38.70338439941406	1.5470528602600098	66.41471862792969	-31.24148368835449	67.3437271118164	105.74267578125	-98.0174560546875	-22.666637420654297	-53.27256774902344	-10.772852897644045	-133.41317749023438	-120.56881713867188	-5.653128623962402	-23.90410614013672	4.483183860778809	14.359824180603027	32.53627014160156	-118.17721557617188	42.43073272705078	21.406349182128903	5.659463405609131	7.02668571472168	56.93760681152344	-85.85924530029297	14.226612091064451	-53.03717422485352
S001815	S001815	-159.00738525390625	-133.34278869628906	-139.35325622558594	29.17970466613769	79.6287841796875	2.72247052192688	-50.59693145751953	-41.0438232421875	34.681922912597656	-62.3482666015625	-13.082683563232422	-1.4899311065673828	7.785354137420654	121.51764678955078	-117.11766815185548	-37.03373718261719	-47.957767486572266	-64.11227416992188	50.713714599609375	49.59658432006836	-19.06085586547852	126.7711410522461	-53.91357421875	-85.5884780883789	-61.8213119506836	-5.380397796630859	-2.2530853748321533	118.10224151611328	-31.283126831054688	16.025737762451172	76.88642120361328	-88.2384262084961	59.63419723510742	-19.919496536254883	22.3194522857666	77.89505767822266	-49.04408264160156	-72.52715301513672	102.188720703125	23.028806686401367	27.259939193725582	-73.12822723388672	51.87507247924805	26.11223793029785	73.19126892089844	-75.4111328125	15.502211570739746	64.76952362060547
S006220	S006220	-7.523856163024902	12.532925605773926	-26.631580352783203	-59.2247428894043	-8.131731986999512	-10.923025131225586	-15.014750480651855	32.790435791015625	-110.53123474121094	-55.82931518554688	-19.59267234802246	107.78104400634766	26.963441848754883	-28.48226356506348	-2.8306124210357666	30.81083297729492	-3.8000118732452393	11.511131286621094	55.1302604675293	5.142247200012207	-38.079620361328125	-25.26872062683105	92.9892120361328	-55.11736679077149	45.88052368164063	-23.426607131958008	47.28229904174805	64.01210021972656	-35.372554779052734	12.280922889709473	-99.7359390258789	-75.10203552246094	-79.4188232421875	1.5843713283538818	92.45575714111328	24.734405517578125	-87.03934478759766	83.77396392822266	109.06625366210938	-39.54953002929688	76.85191345214844	-64.19700622558594	27.21291923522949	22.04665184020996	151.8219451904297	33.97390365600586	15.862788200378418	-35.113555908203125
S002689	S002689	50.21331787109375	99.17495727539062	-40.90573120117188	-25.76634979248047	-8.812799453735352	-62.289093017578125	30.293895721435547	-68.74590301513672	29.15223693847656	49.29076385498047	-7.994487285614014	-21.423583984375	2.234338760375977	7.772761344909668	-28.8912410736084	-59.01486587524414	-3.869718074798584	-5.915885925292969	-83.19065856933594	-15.213762283325195	-25.249895095825195	-114.939208984375	41.859031677246094	26.10017967224121	114.91410064697266	-12.612550735473633	13.51804256439209	25.933080673217773	-7.221783638000488	-51.372589111328125	14.695257186889648	-9.607817649841309	-10.753631591796877	-0.4567149579524994	13.330817222595217	-18.440900802612305	-57.520992279052734	0.7053189277648926	-40.771141052246094	55.742286682128906	55.28982925415039	-57.15342712402344	-2.7271735668182373	-74.53931427001953	29.455034255981445	48.74327087402344	-9.367398262023926	-80.68051147460938
S001369	S001369	-6.051268100738525	-4.686496734619141	27.03734016418457	-1.1981102228164673	22.241443634033203	8.622998237609863	-45.317195892333984	-4.781642913818359	-27.117351531982425	-25.871400833129883	-25.83679580688477	-68.19145965576172	30.98344039916992	-3.836205720901489	8.818707466125488	-132.40872192382812	41.79214096069336	-100.01376342773438	-69.27056884765625	85.36892700195312	-3.146748781204224	-38.02853012084961	-32.71913528442383	-68.17695617675781	-23.33571434020996	-58.040138244628906	152.46148681640625	1.353764891624451	-32.93781661987305	18.733413696289062	-15.86937427520752	25.101341247558597	-22.063072204589844	-8.590811729431152	40.59488677978516	24.836685180664062	26.170543670654297	-80.60277557373047	27.259685516357425	-176.0810089111328	46.02259063720703	-95.94408416748048	39.34702682495117	120.71878051757812	122.38688659667967	-52.67026138305664	10.627517700195312	6.595551490783691
S002248	S002248	22.101543426513672	2.4469411373138428	17.405508041381836	-38.402442932128906	-113.89543151855467	-30.790679931640625	-69.28298950195312	102.0800323486328	7.123350143432617	-14.330917358398438	-78.8347396850586	29.93518447875977	27.56895637512207	116.4134292602539	41.90690612792969	-51.55208587646485	-4.159090518951416	10.850461959838867	-48.345680236816406	76.42288208007812	-26.660118103027344	40.373329162597656	-77.33306884765625	-12.695902824401855	-9.21406364440918	11.364047050476074	-27.342029571533203	50.35682678222656	14.851140975952148	-16.96504020690918	-45.75880813598633	-49.210445404052734	7.719797611236572	25.94212532043457	2.217710494995117	32.30795669555664	-65.54782104492188	55.27828598022461	84.6594467163086	-22.11791038513184	-34.21537399291992	32.8371696472168	23.33004379272461	41.59702301025391	-24.057506561279297	-49.31961441040039	-19.851686477661133	-12.159683227539062
S005782	S005782	-3.987560272216797	-6.429778099060059	-69.21669006347656	-61.69551467895508	51.52968978881836	-23.46392250061035	34.9089469909668	27.34361457824707	-28.29125022888184	-80.93135070800781	29.806053161621094	-29.938949584960938	-38.92258834838867	15.177624702453612	-11.25125503540039	-31.151256561279297	10.995767593383787	-37.4915771484375	-25.004621505737305	105.02094268798828	-8.176194190979004	-58.56100845336914	60.03056716918945	-90.19058990478516	31.546401977539062	-3.058156490325928	-20.917987823486328	39.70895385742188	8.353559494018555	21.32475471496582	-105.1290512084961	41.51570510864258	-32.039306640625	-66.33150482177734	62.0807991027832	34.94687271118164	-25.238265991210938	-6.856905460357666	28.168346405029297	-57.64337921142578	8.91535472869873	-54.19819641113281	40.10235977172852	18.121746063232425	47.37361907958984	-86.16060638427734	-36.76324844360352	-27.0793514251709
S001368	S001368	0.4452134668827057	-39.96227645874024	-1.473834991455078	61.13715362548828	-25.761459350585938	11.377294540405272	55.73492050170898	29.63770866394043	-8.724406242370605	-34.50894546508789	-29.09691619873047	94.43220520019533	6.200585842132568	-43.22610855102539	-110.19637298583984	-143.9098358154297	-120.2362060546875	12.459169387817385	-82.43025207519531	-8.431564331054688	-0.0501291044056415	-35.756248474121094	-10.388575553894045	-37.64352416992188	-42.93631362915039	33.52433776855469	33.27356719970703	127.92058563232422	-43.10857391357422	97.602783203125	-58.16889953613281	-30.4682559967041	8.927192687988281	3.534029006958008	51.40945053100586	50.32033157348633	-26.13602828979492	-0.937292218208313	-37.23289108276367	-110.39611053466795	110.38392639160156	-77.9036865234375	-4.083340644836426	27.675390243530277	50.79238510131836	51.17711639404297	32.15585708618164	38.5224723815918
S004900	S004900	9.683218955993652	-63.08134078979492	-15.451704025268556	-48.874908447265625	6.716222763061523	4.714554309844971	68.10423278808594	103.88033294677734	-65.47637176513672	-57.67261505126953	-102.36275482177734	-37.05777740478516	-37.39231872558594	50.11061477661133	26.064817428588867	-10.205418586730955	-44.4172477722168	56.08961868286133	-71.64537811279297	-29.78880882263184	20.127838134765625	-39.446197509765625	-39.84767532348633	-37.50699615478516	92.31719207763672	-51.81872177124024	106.3746566772461	23.1533145904541	-37.93518829345703	-29.197826385498047	-35.94279861450195	-38.79416275024414	-35.891780853271484	-81.54916381835938	55.69516372680664	81.91860961914062	-65.61653137207031	5.856734752655029	40.52002716064453	47.87422943115234	73.20039367675781	1.6836798191070557	40.01262283325195	25.267675399780277	65.8624496459961	-45.28861999511719	-42.41777801513672	-116.0938949584961
S000484	S000484	-120.91484832763672	-63.88364410400391	42.38628387451172	-26.148326873779297	-116.1619644165039	-13.484112739562988	82.79864501953125	47.118431091308594	-0.3799719512462616	-20.844114303588867	-11.534296035766602	85.26466369628906	-75.35411834716797	26.40082359313965	-94.85543060302734	-76.58781433105469	-60.18060302734375	-7.259658813476562	-23.838491439819336	-9.933568000793455	-28.68678474426269	12.472567558288574	-11.409268379211426	-65.3716812133789	13.372773170471191	15.373856544494627	14.321938514709473	70.74002838134766	-7.868014812469482	25.67162322998047	-71.94509887695312	41.36004638671875	-83.00399780273438	-33.269493103027344	53.3983268737793	2.0786008834838867	-34.20395278930664	42.57630920410156	15.344428062438965	25.01261329650879	42.13278579711914	9.601258277893066	29.658748626708984	140.08920288085938	8.633615493774414	-38.06731796264648	127.44454956054688	-86.8155288696289
S002249	S002249	-43.79838943481445	-85.93240356445312	-9.361903190612791	-42.052520751953125	-30.98857879638672	-28.327543258666992	98.25196838378906	-10.948678970336914	-22.06605529785156	-63.93206405639648	4.40048885345459	-43.36278533935547	18.610694885253903	27.918575286865234	-5.350715637207031	-93.74090576171876	-20.74161720275879	16.805561065673828	1.051943302154541	69.11363983154297	15.28210163116455	-62.82607650756836	39.942508697509766	0.5480448603630066	2.752157211303711	77.57674407958984	-40.942626953125	-25.48545837402344	-17.31290054321289	-71.30384063720703	-16.025800704956055	-15.5293550491333	-57.115909576416016	-26.608705520629883	24.8477840423584	4.79486608505249	49.71510696411133	45.002716064453125	32.07099151611328	-24.66972923278809	-50.295597076416016	-66.89661407470703	-10.631813049316406	7.560342311859131	55.09477233886719	-135.2740020751953	-68.77660369873047	-22.860355377197266
S004452	S004452	-26.1369571685791	34.688602447509766	-6.3596391677856445	-35.9421272277832	22.195985794067383	-32.929325103759766	7.386427879333496	83.16620635986328	-2.447711706161499	-72.41313934326172	11.970556259155272	-8.898065567016602	93.10655212402344	8.069099426269531	-7.600199699401855	-227.85076904296875	37.14736557006836	-82.42887878417969	-14.802831649780272	-16.71654510498047	-0.1950977891683578	-16.4078311920166	-25.56356239318848	-40.80974197387695	-39.05267333984375	44.04763412475586	59.67570114135742	44.73432159423828	-30.31437110900879	7.515212059020996	2.9403395652771	-43.93198394775391	-34.22393798828125	-3.306427240371704	-23.029630661010746	72.4150161743164	-73.27460479736328	-33.70948028564453	9.132760047912598	-8.566417694091797	103.26421356201172	8.299324035644531	27.45783042907715	28.24349021911621	145.8660888671875	-14.514480590820312	60.78255462646485	-11.452021598815918
S005785	S005785	56.197174072265625	24.55740165710449	22.573850631713867	-83.08983612060547	-112.2164306640625	-24.86441421508789	50.9756088256836	46.05732345581055	-10.329815864562988	-37.98431396484375	-85.67107391357422	88.11093139648438	16.144468307495117	-75.00575256347656	0.2072270065546035	38.79326248168945	0.8455553650856018	42.33518981933594	-42.98119735717773	27.241533279418945	92.77039337158205	-6.068224906921387	-8.90850830078125	-69.84183502197266	49.538482666015625	-34.65988540649414	42.83893966674805	13.918314933776855	-36.54467391967773	35.03348922729492	-178.9768829345703	-43.102535247802734	-85.89740753173828	-26.90103912353516	129.2174530029297	61.11747360229492	-38.99513244628906	19.783098220825195	50.81353759765625	126.23585510253906	19.31957244873047	3.229389905929565	67.9144287109375	60.09993743896485	75.61143493652344	-12.430331230163574	-17.031936645507812	9.198954582214355
S006649	S006649	-1.4985079765319824	75.96236419677734	-27.46231842041016	-79.46089172363281	34.79186248779297	-67.59742736816406	96.5090789794922	-2.851999282836914	-58.01087188720703	22.333955764770508	10.90859317779541	-22.88294792175293	-5.193782806396484	-0.7368414402008057	30.336841583251957	-48.89064407348633	66.75440216064453	-21.681215286254883	-20.281625747680664	1.0115363597869873	8.932339668273926	-42.92359161376953	81.79438781738281	-49.64088439941406	-7.688622951507568	-57.110313415527344	77.54788970947266	65.61127471923828	-31.257640838623047	-6.492984771728516	39.9340934753418	-53.60629653930664	-24.17236328125	-62.509864807128906	82.44595336914062	-14.549735069274902	-63.53987884521485	-0.7274672985076904	-44.39279556274414	-18.293888092041016	68.65487670898438	-71.80679321289062	19.587980270385746	4.868024826049805	61.94226837158203	-5.60184383392334	26.079044342041016	-70.71622467041016
S006651	S006651	-12.929832458496094	52.68394088745117	-33.03471374511719	-47.52155303955078	57.516357421875	-86.3717269897461	55.3385009765625	41.08574676513672	-14.649750709533691	-90.22865295410156	-35.17115020751953	36.80358505249024	-11.512081146240234	107.87969207763672	-84.50906372070312	-110.4044952392578	18.64263916015625	38.1009635925293	-23.43123817443848	-35.6157341003418	38.696250915527344	-8.379769325256348	98.46539306640624	-39.329193115234375	-82.97256469726562	74.38082885742188	5.126145362854004	0.256221055984497	-39.160152435302734	77.74933624267578	-27.09611320495605	-67.01058959960938	-24.556583404541016	-17.14163589477539	33.027862548828125	-6.766323089599609	-66.4194107055664	53.88615417480469	95.69046783447266	25.17544174194336	-6.828459739685059	-45.62281799316406	37.9796257019043	31.77364158630371	44.71671295166016	20.42626190185547	-53.86495208740234	-48.88963317871094
S002250	S002250	4.5644850730896	21.338245391845703	34.73521041870117	-23.943397521972656	66.27704620361328	-61.76480865478516	79.90882110595703	115.7909164428711	15.701383590698242	-46.57651901245117	-7.667772769927978	29.70719146728516	36.335697174072266	75.11204528808594	-59.53353500366211	-1.8199434280395508	-7.366750717163086	-70.70233154296875	-17.47275733947754	33.78137969970703	-47.61366271972656	-95.01724243164062	47.18405151367188	11.14226245880127	40.90804290771485	40.69213485717773	104.23429870605467	-108.2070083618164	-23.789146423339844	11.845145225524902	-117.47452545166016	15.631343841552734	-13.826756477355955	-17.533029556274414	20.599796295166016	43.7430305480957	-93.65950012207033	87.38424682617188	35.890995025634766	33.444618225097656	13.58515167236328	10.481732368469238	-38.11888122558594	19.94448471069336	-8.34605884552002	-50.037506103515625	-99.73711395263672	-27.227514266967773
S006658	S006658	-35.751312255859375	87.53080749511719	-23.441829681396484	-29.25450897216797	-64.30329895019531	-87.8116455078125	-36.1157455444336	-36.648067474365234	-26.456432342529297	84.8045883178711	23.60844612121582	-24.68907928466797	20.694549560546875	-3.876208543777466	-84.66210174560547	-44.87713241577149	-17.807485580444336	25.83824348449707	-44.94662094116211	40.0722770690918	29.86485481262207	35.6386604309082	44.5493392944336	-46.56993865966797	11.529925346374512	103.04935455322266	123.78131866455078	45.193355560302734	-30.85998916625977	10.953064918518066	-56.17112350463867	-56.00926208496094	65.51810455322266	-51.438873291015625	88.83214569091797	114.72311401367188	-77.87433624267578	1.6629228591918943	-20.38145065307617	3.5705790519714355	64.75338745117188	-19.736024856567383	22.66612434387207	35.718711853027344	26.99918556213379	-11.535009384155272	-12.242061614990234	32.54645156860352
S000488	S000488	75.73538208007812	47.341827392578125	-3.148824453353882	-34.68316650390625	-83.90415954589844	-0.2254853695631027	98.89836883544922	41.165260314941406	-49.218048095703125	-51.85308456420898	-87.92102813720703	-37.22710418701172	12.3582124710083	-91.14875030517578	-109.94449615478516	-16.477184295654297	108.8309555053711	90.11980438232422	9.040077209472656	44.67605972290039	-45.48821640014648	-89.94852447509766	38.29966354370117	31.74790573120117	33.970115661621094	7.048511981964111	70.34188842773438	115.28963470458984	-61.63021469116211	66.75508880615234	-34.87001037597656	42.54196548461914	-9.242749214172363	-26.744407653808597	74.94628143310547	-50.829246520996094	24.13858795166016	79.96466827392578	-36.037933349609375	-18.09404563903809	17.76513671875	-25.222963333129883	98.95977783203124	33.37278747558594	-36.829620361328125	12.538766860961914	2.596882104873657	-45.5711784362793
S000047	S000047	-29.70227813720703	-16.90461540222168	-83.6466064453125	-6.297297477722168	-35.45676040649414	-32.67579650878906	-64.19711303710938	-96.3267059326172	75.40201568603516	36.68299102783203	-33.29441833496094	11.80405330657959	-37.613075256347656	-23.825733184814453	16.598344802856445	51.15810012817383	6.530389308929443	-2.8000667095184326	-132.31716918945312	58.028953552246094	-92.24203491210938	17.868715286254883	-44.15473175048828	-26.188974380493164	9.69252872467041	45.88945770263672	35.00795364379883	53.96510696411133	15.744176864624023	-22.68743324279785	-60.18193054199219	-51.31088638305664	-119.38239288330078	-3.062305450439453	82.3105697631836	64.01374816894531	-24.565582275390625	-7.403637886047363	68.07506561279297	-125.93355560302734	49.77851867675781	-60.81856536865234	36.68589401245117	54.43563079833984	100.1329345703125	68.11853790283203	123.55580139160156	58.3383674621582
S001371	S001371	-28.977489471435547	10.305086135864258	76.45775604248047	-14.250030517578123	-23.33305931091309	-30.077638626098636	69.13321685791016	-31.78395271301269	-12.705855369567873	-97.5834732055664	-59.52163314819336	19.450477600097656	-0.2559987902641296	-23.20672416687012	12.813278198242188	-84.82415771484375	56.5565299987793	-19.412189483642575	-15.437729835510254	60.7861557006836	-149.9998321533203	-69.36236572265625	1.8610156774520876	-2.261094808578491	-68.75879669189453	-34.14189910888672	84.83425903320312	-15.686882019042969	-43.74417495727539	-46.4893913269043	-34.765438079833984	-82.06475830078125	-15.016392707824709	-67.01428985595703	32.48534393310547	50.01650238037109	-10.242321968078612	0.5975268483161926	-30.561279296875	-76.55298614501953	68.73829650878906	10.490293502807615	4.204020977020264	83.41780853271484	54.63808822631836	-36.10379409790039	25.603546142578125	-25.64779090881348
S000049	S000049	-6.047075271606445	61.106964111328125	-28.956809997558597	9.09399700164795	8.617838859558105	10.184476852416992	19.661779403686523	-8.52118968963623	7.066550254821777	-36.563106536865234	-50.51961517333984	31.198381423950195	63.35280227661133	102.827880859375	7.934426784515381	-135.9608612060547	15.024839401245115	-57.04001998901367	26.85944366455078	126.03994750976562	-126.45661163330078	77.03105926513672	57.65550994873047	-77.19466400146484	-72.07884979248047	-33.92224884033203	87.41658782958984	21.168949127197266	-26.502277374267575	48.34433364868164	-27.243900299072266	13.846216201782228	-22.061525344848636	-78.70044708251953	20.939830780029297	20.9481201171875	18.0180778503418	22.46855354309082	146.79592895507812	-153.745849609375	47.87989044189453	-38.18601608276367	86.98770904541016	14.377941131591797	-58.81826400756836	-56.78718566894531	14.05070972442627	47.75108337402344
S003569	S003569	4.683069705963135	19.932756423950195	-18.72222900390625	-4.650137901306152	3.4982690811157227	-60.755516052246094	-94.2930908203125	34.21840286254883	-58.94994354248047	10.408763885498049	-45.47527694702149	-40.64759826660156	51.21807861328125	-5.111138343811035	-69.7127914428711	-1.179617404937744	-20.06993103027344	-44.49123001098633	3.9693527221679688	14.767614364624023	-83.30591583251953	-36.458984375	58.73338317871094	4.707376480102539	-2.123887538909912	-50.82823181152344	76.19551849365234	87.78486633300781	-15.006068229675291	-22.23956298828125	-46.72018814086914	-4.000985622406006	-73.0517349243164	-41.065956115722656	37.33688735961914	54.96738815307617	-48.4915657043457	46.04121780395508	66.84471893310547	-34.61208724975586	55.76602554321289	2.868410110473633	48.921043395996094	66.78907012939453	32.84953308105469	74.44468688964844	64.19361114501953	13.451578140258787
S005788	S005788	-24.481204986572266	-17.385570526123047	-55.410675048828125	-23.55892562866211	-91.91706085205078	-84.40007019042969	-57.03971481323242	-55.28694534301758	9.90874481201172	-47.560977935791016	-43.146427154541016	-36.40108871459961	71.74667358398438	44.59611129760742	-41.52456665039063	-47.40527725219727	-25.421613693237305	-29.91338157653809	-91.84284973144533	47.56840896606445	-43.89206314086914	63.81648635864258	20.210918426513672	-68.56700897216797	-26.198183059692383	19.81254196166992	33.444602966308594	90.68238830566406	-21.96810913085937	-56.78725051879883	-10.11280918121338	-39.20947265625	-14.678899765014648	31.596797943115234	26.41251373291016	58.90708923339844	-42.20308303833008	-65.41903686523438	-5.440783977508545	10.126490592956545	66.82897186279297	-34.42464828491211	51.78403854370117	47.93271255493164	-15.167491912841797	-56.012882232666016	8.3154296875	-38.54644012451172
S006224	S006224	-16.1909236907959	-3.3973634243011475	1.604145050048828	-49.30044937133789	-32.78075408935547	-50.54829406738281	43.07606506347656	81.7819595336914	-51.72492980957031	-30.642810821533203	-56.34246826171875	42.98152923583984	-12.320643424987791	92.36048889160156	-113.4779052734375	-33.73368835449219	-26.512584686279297	3.2779035568237305	-47.3952522277832	-51.21095275878906	18.391218185424805	-39.32832336425781	18.304903030395508	-21.58600234985352	10.377281188964844	-15.055495262145996	35.914085388183594	-25.97178077697754	-24.785852432250977	126.0716781616211	-111.5494155883789	-33.49033737182617	-44.11543655395508	27.352375030517575	34.817413330078125	18.154491424560547	-46.44584274291992	51.779598236083984	-23.9093074798584	-7.180576324462891	25.95534896850586	-1.73745858669281	39.07760620117188	17.401805877685547	62.75010681152344	-39.61393737792969	8.969842910766602	-69.5264892578125
S006653	S006653	-21.48468017578125	69.65067291259766	0.7980170845985413	-46.38263320922852	-4.657060623168945	-22.959379196166992	64.71646118164062	46.22881317138672	1.020425796508789	45.05339431762695	-22.960044860839844	55.475128173828125	92.85553741455078	1.542487859725952	-72.72930908203125	-40.97290802001953	41.47277069091797	-25.082761764526367	-66.45555114746094	11.953740119934082	-86.50117492675781	-103.3154525756836	97.5756378173828	52.54741287231445	-60.06612777709961	-20.629091262817383	53.028419494628906	122.76451873779295	-5.635177135467529	-61.18175506591797	7.802019596099853	-22.747486114501957	49.04742813110352	-62.3692626953125	47.0664291381836	29.051074981689453	-19.36412239074707	35.685577392578125	-65.79925537109375	-44.97202682495117	50.36788177490234	-71.72245025634766	47.29972839355469	66.23056030273438	-4.592276096343994	6.8503522872924805	-15.109200477600098	-73.02438354492188
S006659	S006659	-60.45092010498047	75.3388671875	55.18191909790039	-43.06697463989258	113.12471771240234	-38.71523666381836	50.60626983642578	31.34725570678711	-42.81169128417969	-97.25069427490234	-14.63520622253418	63.770751953125	29.569726943969727	40.86335372924805	-33.503421783447266	-85.33734130859375	50.491676330566406	-24.63827133178711	17.85879135131836	31.89386558532715	-60.21710968017578	-11.796314239501951	12.196687698364258	-48.18966293334961	-65.84068298339844	99.94888305664062	115.83146667480467	-33.64002227783203	-17.61662483215332	17.04806900024414	-61.53905487060547	22.43906593322754	-24.14032745361328	-35.29957580566406	55.36009216308594	9.468509674072266	0.4684294164180755	128.76039123535156	64.8836441040039	-15.33790397644043	-66.44640350341797	10.258928298950195	45.66429138183594	-40.42049407958984	16.09879493713379	10.01583766937256	-13.716727256774902	-55.516357421875
S004902	S004902	22.88255500793457	47.09040832519531	-75.18783569335938	-53.4974250793457	30.582386016845703	3.8602449893951416	18.5396785736084	-48.02434921264648	20.96148681640625	0.8879432082176208	-6.562170028686523	48.64201736450195	70.56544494628906	11.47812271118164	-56.84296798706055	-31.392803192138672	44.43017959594727	-30.267208099365234	-23.94654655456543	78.08456420898438	-66.7054672241211	-42.32437133789063	47.8526611328125	-20.03639030456543	-8.667184829711914	13.278236389160156	76.01335906982422	64.76289367675781	-9.459736824035645	50.586368560791016	-58.12529754638672	-0.6196843385696411	-29.171876907348636	-9.430511474609377	96.40441131591795	52.34056854248047	-20.92756462097168	72.2156982421875	93.61227416992188	-25.07872772216797	-1.6688361167907717	-68.90210723876953	-48.58937072753906	27.36160659790039	-4.816629409790039	-57.91860961914063	-28.18245887756348	48.063209533691406
S004905	S004905	-45.99636459350586	-42.5965461730957	-4.319934844970703	-74.753173828125	46.28066635131836	-64.11103820800781	11.06260108947754	9.26700210571289	-62.80234146118164	-60.80133438110352	-72.00492858886719	49.47922897338867	-16.592390060424805	-16.648569107055664	19.017513275146484	-25.869770050048828	83.34165954589844	9.56293773651123	-15.534520149230955	3.200287342071533	-118.53607177734376	-20.08656883239746	-9.441411018371582	-30.431276321411133	21.39906311035156	137.83526611328125	76.83429718017578	79.12571716308594	-23.28520965576172	-30.03772354125977	-62.09869766235352	-57.41121292114258	38.819942474365234	24.779634475708008	20.88067626953125	56.18478393554688	-22.48647689819336	28.298763275146484	40.21492767333984	-78.8033447265625	-5.5926666259765625	43.817138671875	-28.05879211425781	121.38262939453124	-2.079699277877808	-53.6592025756836	26.85320854187012	-30.322023391723636
S006225	S006225	-18.29633903503418	3.7883379459381104	-32.24485778808594	5.996672630310059	17.876914978027344	-70.59822082519531	-98.42058563232422	-56.83913040161133	-73.06327819824219	-10.994336128234863	35.906105041503906	8.412468910217285	2.8998634815216064	71.31407165527344	31.73326873779297	-73.14676666259766	39.122859954833984	-43.65514373779297	-44.68431854248047	76.7236557006836	-28.461427688598636	112.98698425292967	67.28913879394531	-59.16182327270508	-35.98448181152344	-36.22190856933594	26.1618766784668	-57.75514221191406	10.283987045288086	58.373294830322266	25.40300750732422	-35.61142349243164	-84.19192504882812	-36.94036102294922	29.643707275390625	13.43184757232666	-95.66152954101562	-36.98394012451172	25.385866165161133	24.217792510986328	94.3093719482422	12.607531547546388	-2.818689107894897	35.64878463745117	55.41829681396485	40.17050552368164	23.533205032348636	13.57026481628418
S006654	S006654	-36.85165023803711	85.90277862548828	-107.31422424316406	14.588398933410645	-71.79474639892578	-45.40075302124024	-12.522767066955566	-11.742671966552734	-85.8615493774414	38.47211456298828	4.398978233337402	53.96942138671875	-111.31143951416016	76.3775863647461	-65.28694915771484	-3.770921230316162	34.99320602416992	4.775792598724365	-28.315750122070312	-17.967084884643555	-141.38388061523438	10.018134117126465	69.06573486328125	13.416074752807615	8.562373161315918	24.75299453735352	61.112831115722656	-56.5077018737793	-85.76582336425781	168.75759887695312	-25.42782211303711	14.529393196105955	-100.19884490966795	-29.804367065429688	16.936233520507812	-24.784521102905277	-36.03712844848633	25.999177932739254	101.32275390625	-0.9714980721473694	74.82357025146484	-73.65121459960938	42.89436340332031	73.64983367919922	44.175025939941406	99.46575927734376	-9.575876235961914	-89.63833618164062
S005347	S005347	18.67539405822754	-10.825970649719238	45.09190368652344	-64.80461883544922	-95.02254486083984	-9.828363418579102	32.74356460571289	-36.83157730102539	-33.25968551635742	26.556554794311523	5.86460018157959	37.9868049621582	-20.181615829467773	-57.30115509033203	-28.449432373046875	-6.958503723144531	-11.528938293457031	79.63760375976562	-4.536770820617676	-4.51328182220459	8.960697174072266	-108.2340087890625	-29.96932029724121	39.22920608520508	-8.79299545288086	10.546555519104004	-5.41912317276001	130.11532592773438	3.6420490741729736	-2.707223415374756	-62.64812088012695	22.252117156982425	13.633405685424805	6.838682651519775	106.6427993774414	56.00832748413086	-63.66270446777344	59.66779327392578	12.431356430053713	49.29115295410156	7.786372661590576	-47.33599853515625	16.05272674560547	39.913360595703125	24.042221069335938	43.24171829223633	99.17157745361328	-21.590028762817383
S005790	S005790	-15.29970359802246	17.44855499267578	29.60469436645508	-29.71735191345215	47.44908905029297	-53.99928283691406	53.3509521484375	-103.54933166503906	-87.58824920654297	-49.31754302978516	-39.90559005737305	22.343599319458008	86.52696228027344	-101.92562866210938	81.17770385742188	35.49451446533203	85.8160629272461	-36.27647399902344	22.309553146362305	77.05545043945312	-51.58228302001953	34.669551849365234	84.10304260253906	-38.73423004150391	11.574270248413086	44.26112365722656	78.43524932861328	21.18461227416992	-49.20110321044922	32.90370178222656	8.899957656860352	-9.118942260742188	-51.13962936401367	-30.37728881835937	19.033933639526367	47.20479202270508	36.47438430786133	57.489288330078125	48.7597885131836	-66.69271850585938	-11.911788940429688	-53.7357063293457	59.03205108642578	84.65471649169922	13.680425643920898	-65.70598602294922	-69.29547882080078	-30.51141357421875
S006655	S006655	20.784528732299805	81.47013092041016	59.48466491699219	59.19473648071289	-46.77935409545898	16.953125	-64.0536880493164	14.212430953979492	30.451608657836918	57.95450592041016	7.057174682617188	37.997352600097656	77.52779388427734	19.636016845703125	-113.7063980102539	-41.60791397094727	-22.875093460083008	-56.83443832397461	-10.22679042816162	80.353759765625	-71.9374771118164	-58.184661865234375	-8.831549644470215	-39.83958053588867	51.03560256958008	99.9292984008789	27.69513320922852	90.623291015625	-8.667679786682129	-20.52236557006836	-58.69058227539063	-15.260339736938477	-14.044198989868164	12.027149200439451	59.81393814086914	104.8785629272461	-9.697126388549805	65.20218658447266	-74.7918472290039	-115.37571716308594	-22.77354621887207	-115.72549438476562	12.423243522644045	14.610992431640623	51.17170333862305	-75.5579605102539	0.8788979053497314	21.644794464111328
S003567	S003567	48.28711700439453	48.905494689941406	-133.81350708007812	-51.32088851928711	-50.266090393066406	20.50615692138672	-63.231719970703125	32.1706428527832	-18.856704711914062	-12.098703384399414	-84.0687484741211	-23.78525924682617	-25.14707374572754	45.80550003051758	67.81878662109375	54.92145919799805	-46.83024597167969	4.232664585113525	-36.53473663330078	24.85480117797852	-115.9628448486328	-122.49058532714844	23.05250740051269	-58.45020294189453	85.69243621826172	69.46940612792969	90.34242248535156	-11.537405014038086	8.936583518981934	38.2188606262207	-16.719154357910156	-59.28884506225586	77.49522399902344	39.18661880493164	32.53839874267578	78.75450897216797	-42.82982635498047	1.6474374532699585	-39.46390151977539	-96.13630676269533	7.618515014648437	-13.662426948547363	28.35206413269043	12.138714790344238	-18.518857955932617	101.20208740234376	-36.98812103271485	-30.03314781188965
S001822	S001822	-26.93745231628418	19.3505802154541	-62.59024810791016	16.068700790405273	31.64833641052246	16.559890747070312	-15.862221717834473	0.4462969303131103	-50.78251647949219	-101.51911926269533	34.83097839355469	-22.00936508178711	80.147216796875	26.00648498535156	-29.58878326416016	-22.301204681396484	-10.30149745941162	-51.94521331787109	-17.841976165771484	39.39152908325195	-98.38945770263672	-64.36714172363281	-11.90517807006836	40.17252349853516	-108.10954284667967	19.42778587341309	64.33512115478516	-16.666702270507812	-12.693613052368164	-13.46890640258789	-90.91661834716795	31.888782501220703	-42.86311721801758	-28.513391494750977	30.58502197265625	-3.446704149246216	-25.52808380126953	-25.186420440673828	-69.0574951171875	-183.7510528564453	24.390329360961918	-76.63401794433594	-63.79326248168945	42.25394821166992	-80.79667663574219	-91.02072143554688	67.65108489990234	-81.96785736083984
S003130	S003130	30.529640197753903	-75.90548706054688	-44.9909782409668	0.7426924109458923	-49.41271209716797	-10.980778694152832	-22.859508514404297	76.30182647705078	-40.43717575073242	-12.186345100402832	-7.675344467163086	-12.199528694152832	29.368331909179688	19.895294189453125	-52.842567443847656	-101.28208923339844	9.677933692932127	7.573283672332764	-48.65651321411133	80.08271789550781	-79.94572448730469	31.996856689453125	-50.24072647094727	-75.539794921875	-95.61710357666016	8.958477020263672	3.1563751697540283	109.235107421875	-9.05339527130127	-40.74430084228516	-49.13099670410156	-23.629711151123047	-68.81475830078125	-4.682925224304199	25.20736122131348	18.20830726623535	-56.05045700073242	-25.40926551818848	23.062822341918945	-57.5821418762207	-15.544313430786133	-68.66425323486328	89.02236938476562	37.89166641235352	66.0927963256836	39.08639526367188	34.01478958129883	15.602289199829102
S001372	S001372	36.30771255493164	-28.275897979736328	-27.21808242797852	-17.770402908325195	-90.63922119140624	-29.35838890075684	-16.33831214904785	69.67132568359375	-14.105623245239258	-10.82390594482422	-100.86009979248048	-68.26438903808594	23.50375366210937	5.1209588050842285	-80.83222961425781	-8.054985046386719	20.55756378173828	-22.44143295288086	-43.190242767333984	25.62697982788086	19.642189025878903	-18.496192932128903	13.096146583557127	-0.2169932276010513	30.58829116821289	-55.66633224487305	97.2562026977539	28.37462043762207	-26.532175064086918	53.72499465942383	-123.94403076171876	-11.195595741271973	-46.81303024291992	-19.736162185668945	40.57533645629883	28.46111488342285	-64.78097534179688	-10.813838958740234	-33.42263412475586	-34.7044677734375	47.40287399291992	-1.4747837781906128	-4.533693790435791	7.634253978729248	98.84168243408205	-35.68307876586914	45.23995590209961	0.5222964882850647
S004458	S004458	-1.3219116926193235	14.854659080505373	66.56526184082031	43.65154266357422	35.48488235473633	-75.05812072753906	24.31117057800293	113.88507843017578	-24.30316734313965	12.58827781677246	-114.95516967773438	5.38209867477417	85.73727416992188	37.331016540527344	-68.84741973876953	28.97663688659668	14.072854042053224	7.888233661651611	-60.880958557128906	53.991695404052734	-18.789491653442383	-130.2293701171875	17.76572608947754	38.36553192138672	-58.53027725219727	-5.161904811859131	115.99198150634766	9.465015411376951	-7.1860857009887695	22.32712745666504	-31.74779319763184	-45.31720733642578	-33.497596740722656	-4.0584211349487305	27.99484062194824	10.668354988098145	-35.93335723876953	29.74488639831543	-60.25917816162109	-110.21080780029295	56.77958297729492	-27.784637451171875	10.422441482543944	87.06123352050781	17.88343048095703	-35.506629943847656	-29.62061882019043	-35.80631637573242
S003568	S003568	80.45913696289062	-12.089272499084473	-4.495337963104248	-65.20792388916016	-10.477805137634276	-69.9632797241211	53.74056625366211	35.31219482421875	-46.12378692626953	-44.57108688354492	11.339567184448242	97.96846771240234	79.2984390258789	66.9896011352539	37.83830642700195	-48.09701156616211	-83.62020111083984	-39.03462600708008	25.22679901123047	54.52096176147461	-67.09986877441406	-13.641427993774414	65.75196838378906	-63.68104934692383	78.5479507446289	100.1415786743164	93.44454193115234	27.72625732421875	44.064571380615234	-77.78258514404297	-21.644207000732425	29.250734329223636	16.688060760498047	47.949974060058594	44.99734115600586	47.6690673828125	-50.01858901977539	47.08226013183594	-66.05543518066406	-101.67405700683594	-39.75397872924805	-8.245787620544434	70.8843994140625	143.73887634277344	-57.28301239013672	-51.72143173217773	-4.730763912200928	2.453174829483032
S000492	S000492	-0.1639109551906585	24.84595489501953	-104.56341552734376	-122.1187744140625	34.34844207763672	-13.890958786010742	83.30335998535156	28.63012313842773	-32.224082946777344	-17.027053833007812	-35.90362930297852	-39.32257080078125	17.511672973632812	27.86346435546875	34.818931579589844	-2.6515214443206787	-6.7486724853515625	-25.64681434631348	-42.501983642578125	-42.390872955322266	48.62054061889648	-144.98338317871094	63.94793319702149	-49.43807220458984	58.073822021484375	-40.96282958984375	40.29880142211914	53.790283203125	-8.32658863067627	-31.6054744720459	-28.26559257507324	2.995590925216675	124.58110809326172	-26.97679901123047	49.72210693359375	45.74145126342773	-52.89607620239258	7.982776165008545	-57.86742782592773	200.5030212402344	-6.084216117858887	-50.716121673583984	74.83631134033203	0.7987650632858276	-50.38217544555664	20.91857147216797	22.195724487304688	-77.70861053466797
S000939	S000939	29.20171356201172	3.1716673374176025	-44.20162963867188	-53.47190475463867	14.688097953796388	-35.364524841308594	-34.59210968017578	129.8806915283203	-49.007137298583984	-49.6801986694336	-71.19384765625	-34.957706451416016	156.53488159179688	89.68187713623047	-7.573453903198242	-83.38387298583984	83.91096496582031	-52.62847518920898	11.806188583374023	72.23158264160156	-75.87689208984375	54.925514221191406	101.0849380493164	-70.35636138916016	-30.15484619140625	40.94916534423828	-24.24205780029297	86.05059814453125	-31.68888664245605	-10.798152923583984	-47.78561782836914	-20.346519470214844	-61.07749557495117	40.47541046142578	28.663484573364254	24.568580627441406	-31.093969345092773	68.52186584472656	21.80331039428711	-42.37758255004883	-50.964332580566406	-47.86588287353516	64.38931274414062	94.04988861083984	11.259509086608888	-13.220466613769531	6.886014461517334	-24.870492935180664
S004003	S004003	100.81898498535156	10.685047149658203	-26.14263153076172	12.349400520324709	0.2901597321033478	1.427897334098816	-35.79356002807617	43.12587738037109	-56.23405456542969	-46.7432861328125	-37.55565643310547	35.17156219482422	35.11145782470703	58.4149284362793	-44.92073822021485	36.57741928100586	-54.88533401489258	-33.75722122192383	-35.48076629638672	17.24247169494629	-1.6980030536651611	-77.9671401977539	92.18890380859376	-16.258256912231445	44.564430236816406	18.47953224182129	90.48096466064452	23.620954513549805	8.403196334838867	33.88766860961914	-43.55402755737305	-43.6416130065918	-11.872848510742188	31.5817813873291	76.26358032226562	88.38375091552734	-44.911598205566406	61.79438400268555	46.00909423828125	-16.085186004638672	23.520626068115234	-102.5394058227539	47.26571273803711	17.79783058166504	73.91986083984375	16.784805297851562	4.802545547485352	45.10268020629883
S002256	S002256	-20.104232788085938	-31.078161239624023	-13.674956321716309	-64.70211029052734	-14.712717056274414	8.000889778137207	-16.574691772460938	18.666017532348636	-145.6278839111328	-53.458778381347656	19.83455467224121	66.63743591308594	75.4642105102539	74.52423858642578	-21.105308532714844	2.3182482719421387	36.51415252685547	-40.70844268798828	0.9326388835906982	18.2169246673584	-18.92345428466797	-34.5390625	134.37353515625	-36.95846176147461	37.64778518676758	93.20779418945312	24.608264923095703	103.96902465820312	-7.40018367767334	49.81550979614258	-97.7132568359375	-21.997106552124023	-21.799169540405277	-33.31189727783203	-57.1634521484375	39.9662971496582	-20.893451690673828	62.15373611450195	5.953636169433594	-46.47880935668945	-10.82883644104004	-15.771641731262209	43.417701721191406	55.94120788574219	1.460257053375244	-100.05807495117188	0.948805332183838	-17.943817138671875
S002255	S002255	111.91696166992188	95.3568878173828	-57.09769058227539	-28.383825302124023	-42.89458084106445	-71.26020050048828	33.47162628173828	41.0121955871582	-82.29214477539062	-37.1112174987793	-16.078744888305664	-4.483004093170166	-5.554226398468018	12.831501960754396	11.949413299560549	-10.736520767211914	62.18428421020508	-103.63568115234376	-46.259090423583984	33.901084899902344	-5.471540927886963	5.1714396476745605	99.39804077148438	-119.09779357910156	189.3141632080078	38.95368576049805	106.45469665527344	12.171712875366213	-63.63930130004883	34.719600677490234	21.34066772460937	-39.48478698730469	-48.78929138183594	32.584659576416016	49.02753448486328	-1.1679133176803589	28.54420280456543	-10.707343101501465	-18.367401123046875	86.16241455078125	21.334278106689453	-80.73099517822266	83.57710266113281	69.34021759033203	-47.72836685180664	-61.43439102172852	-25.067413330078125	8.125924110412598
S006656	S006656	32.00938415527344	-17.113874435424805	-15.785797119140623	-52.40647888183594	70.12997436523438	-31.59793472290039	149.8275909423828	138.11038208007812	-34.93914031982422	-6.157919883728027	-113.2640609741211	63.70534133911133	45.44182968139648	-13.7692232131958	30.98674201965332	-19.313779830932617	78.08568572998047	-68.90574645996094	42.71931076049805	51.04236602783203	32.96360397338867	-31.710304260253903	-4.1890058517456055	-75.00642395019531	-73.3343276977539	-24.08109664916992	35.490421295166016	7.07578706741333	-9.420472145080566	91.28273010253906	-24.71758460998535	-35.8997802734375	-33.01973342895508	15.817505836486816	31.50242805480957	46.2193717956543	-0.7056166529655457	37.153419494628906	18.139741897583008	2.156902551651001	-56.74539566040039	45.18526077270508	33.613216400146484	95.4049072265625	35.24857711791992	3.221555709838867	22.62186622619629	85.14092254638672
S006226	S006226	47.83329772949219	100.70891571044922	23.677051544189453	-74.3599853515625	-48.00895690917969	-41.98181915283203	-17.306365966796875	67.64024353027344	6.843590259552002	-3.2822422981262207	-37.74590301513672	96.61368560791016	47.27742767333984	41.19389724731445	14.31847095489502	-53.87052536010742	-3.2639451026916504	6.137076377868652	26.64633178710937	109.2370834350586	-61.2213249206543	33.70014190673828	-18.84979820251465	-19.42963218688965	15.855782508850098	16.490093231201172	104.76265716552734	-44.64503479003906	-64.61820983886719	13.530832290649414	-53.5382194519043	13.54631519317627	18.022165298461918	9.14791774749756	6.257242679595947	24.040924072265625	-50.68452453613281	23.678512573242188	89.83572387695312	-84.52271270751953	31.69417953491211	-17.747285842895508	-19.87186050415039	45.20626068115234	-160.12062072753906	-59.33478927612305	-30.17426872253418	-117.0589370727539
S001819	S001819	45.67348861694336	46.2614860534668	-7.955963611602783	18.826744079589844	-69.54995727539062	-75.5413818359375	-43.63740921020508	42.36724472045898	-104.8777084350586	-18.38023376464844	-19.901168823242188	82.65025329589844	12.29568862915039	27.93814468383789	-70.7917251586914	-55.660980224609375	-0.6722742915153503	-135.4520263671875	-43.75411605834961	65.78631591796875	20.89763069152832	10.985124588012695	-25.354076385498047	-91.19640350341795	107.90666961669922	7.79496955871582	73.20785522460938	3.557303667068481	-5.500926971435547	64.76400756835938	-35.408668518066406	-30.46295738220215	29.503612518310547	50.9703483581543	81.38189697265625	62.482269287109375	-31.02762031555176	8.30308723449707	25.77242088317871	42.95139694213867	44.47846984863281	-10.552582740783691	107.49435424804688	37.56997680664063	51.16772079467773	-32.14081954956055	57.88396835327149	21.10066795349121
S004904	S004904	-87.84799194335938	-63.67174911499024	-90.16610717773438	-50.00634765625	-75.38490295410156	-35.91242599487305	-28.361618041992188	15.587275505065918	-50.633182525634766	-14.821231842041016	-57.25317001342773	31.70401763916016	-111.82241821289062	7.950440406799316	-54.78346252441406	45.95395660400391	-52.05210876464844	91.52670288085938	-41.62880325317383	2.9548826217651367	-19.787710189819336	-6.505590915679932	-85.37754821777344	-98.5285186767578	18.61248016357422	18.71862030029297	38.56803894042969	106.2268295288086	25.12685203552246	-22.57212448120117	-73.18214416503906	-53.60565948486328	-10.29602336883545	-18.08893585205078	58.75730514526367	65.79232788085938	-67.45995330810547	-50.74654006958008	24.844444274902344	17.413211822509766	23.04847526550293	-84.06649780273438	5.706912994384766	38.272552490234375	91.60399627685548	-145.09056091308594	40.206809997558594	11.120434761047363
S005791	S005791	4.2384419441223145	-56.778804779052734	79.31250762939453	37.65313720703125	-66.41097259521484	-40.18373489379883	42.18836212158203	18.17460250854492	-43.42449569702149	-70.858154296875	-90.4016571044922	134.82635498046875	90.29460906982422	-61.26255798339844	13.731382369995115	-12.52802276611328	2.553701877593994	42.77802276611328	-45.514347076416016	-49.13300704956055	-74.61803436279297	-45.78789138793945	79.63765716552734	-13.514460563659668	57.09667205810547	72.66858673095703	-43.75963973999024	67.74128723144531	21.500675201416016	-104.0885238647461	-60.50426483154297	-3.854222297668457	-20.830825805664062	-0.1526622325181961	36.36955261230469	0.1128652170300483	-63.77622604370117	57.8344612121582	46.646331787109375	-71.13387298583984	59.346675872802734	-14.726306915283203	47.68846893310547	57.44620513916016	-6.651278018951416	55.97809982299805	-36.59900665283203	-55.040164947509766
S006228	S006228	48.38540649414063	9.7435884475708	7.019100189208984	67.30887603759766	36.66536712646485	23.063135147094727	-92.9706039428711	55.854286193847656	-113.19490051269533	45.16493225097656	-11.43404769897461	19.020824432373047	125.1444854736328	-52.80927276611328	1.151982665061951	-95.3861846923828	-46.08907318115234	13.237709999084473	-28.322725296020508	99.28385925292967	-35.770362854003906	-46.8369026184082	107.33935546875	-115.5278091430664	25.389068603515625	104.88288879394533	8.021705627441406	45.666465759277344	28.27768325805664	79.25691223144531	-11.689427375793455	-26.872051239013672	44.69070053100586	-57.387962341308594	18.4265079498291	77.20135498046875	-121.53823852539062	-0.8077893257141113	-14.386544227600098	-86.57720184326172	26.23179244995117	-121.45528411865234	82.43628692626953	74.70177459716797	28.49116325378418	24.926807403564453	-85.98222351074219	47.297176361083984
S002695	S002695	-55.402565002441406	-79.09086608886719	-99.29322814941406	44.68455123901367	-9.552332878112791	-35.32684326171875	22.2806339263916	23.82096290588379	-33.383697509765625	-64.03530883789062	-123.79234313964844	9.713107109069824	31.888011932373047	37.92702102661133	36.49119186401367	-68.04210662841797	-0.3451322615146637	18.097789764404297	-2.3214364051818848	63.38064956665039	-28.398305892944336	-73.41458892822266	-22.111644744873047	-11.096884727478027	60.31779098510742	21.796554565429688	72.2379150390625	-82.16580963134766	-20.958572387695312	21.677886962890625	42.84542465209961	-88.13909149169922	-95.66462707519533	-73.3518295288086	37.30834579467773	40.39045715332031	-20.95824432373047	25.35493850708008	71.29088592529297	44.47024917602539	17.971067428588867	13.349810600280762	-19.99886703491211	-0.902779459953308	130.9828338623047	4.208014965057373	-88.20599365234375	22.37137222290039
S001380	S001380	-28.77808952331543	-143.44789123535156	-53.10921478271485	-4.582061290740967	-94.83391571044922	-54.77087020874024	57.81607437133789	-58.21453475952149	-29.1914005279541	-34.88829040527344	-58.71669006347656	-14.794958114624023	-6.715135097503662	-56.467079162597656	21.18507575988769	-74.58304595947266	-100.28687286376952	-35.68494415283203	-94.5260772705078	44.48530197143555	-35.835697174072266	55.822261810302734	-112.6024169921875	-36.95640563964844	39.63946533203125	-5.943572521209717	44.63782501220703	-4.517806529998779	-65.13175964355469	-35.18635559082031	-18.91755485534668	54.62310791015625	-128.966552734375	-103.77244567871094	2.4792983531951904	89.71987915039062	37.07870101928711	-34.70067596435547	108.24203491210938	-8.920205116271973	53.83552551269531	-60.228816986083984	48.73291015625	132.43829345703125	21.27389144897461	-45.32828903198242	172.91741943359375	-47.202178955078125
S004906	S004906	-20.78382873535156	-46.992713928222656	57.84739685058594	0.4413679838180542	-19.154691696166992	8.257674217224121	-39.06454849243164	62.2756233215332	-19.873685836791992	65.69737243652344	-10.685714721679688	4.640904426574707	76.75003051757812	-26.626108169555664	-28.59842872619629	42.76263427734375	-13.794113159179688	23.96620750427246	-123.2437744140625	66.2442398071289	-27.10480690002441	-24.1231746673584	54.31893157958984	-6.6076507568359375	34.571510314941406	-35.974571228027344	-9.003494262695312	38.864707946777344	13.057950973510742	12.644515991210938	-142.68495178222656	-7.861895084381103	-6.91132402420044	-1.9457882642745967	-5.763553619384766	22.191804885864254	-99.56573486328124	58.86219787597656	-15.75047206878662	-43.9774284362793	15.59874153137207	-43.23881530761719	88.78308868408203	1.5182877779006958	-18.250173568725582	64.60752868652344	12.523277282714844	25.332069396972656
S003139	S003139	-30.98771476745605	47.01204299926758	-99.2237548828125	48.98148727416992	-4.657027721405029	-23.63153648376465	-108.54681396484376	-27.660457611083984	-18.64773750305176	3.124115467071533	-4.823123455047607	-26.867321014404297	50.326690673828125	89.138427734375	-72.74693298339844	-31.5039119720459	-1.3855661153793335	-74.37059783935547	-93.31896209716795	21.69048500061035	-8.09627914428711	-145.38145446777344	-31.57383155822754	5.588759899139404	44.35503005981445	-5.6778669357299805	72.43262481689453	84.10063171386719	-55.92710494995117	57.88718032836914	-32.68243408203125	-35.67245101928711	-89.4684066772461	-26.85817527770996	104.49546813964844	98.9384994506836	-37.043643951416016	27.141231536865234	42.609710693359375	-105.3344497680664	-24.73198509216309	-33.79273986816406	25.708026885986328	61.85429763793945	116.19903564453124	-24.52871322631836	-12.253652572631836	-12.03288745880127
S000497	S000497	-66.49590301513672	-13.3475341796875	-38.96603775024414	43.06901550292969	5.296500205993652	4.191609859466553	8.094449043273926	-106.51128387451172	-28.811906814575195	89.37384033203125	-12.097285270690918	28.98932838439941	127.2926254272461	65.19783782958984	96.07777404785156	-84.66825866699219	-2.945260763168335	-60.2180290222168	-75.3489761352539	87.09595489501953	-18.094650268554688	-3.56223726272583	-47.59050369262695	28.931360244750977	-18.22220802307129	-17.453649520874023	20.856096267700195	-32.70100021362305	5.593929290771484	53.95542144775391	48.24370574951172	-82.09664154052734	14.07258415222168	-1.7122642993927002	9.056321144104004	35.30051803588867	-53.87253189086914	40.78125	-32.33359146118164	-46.8794059753418	117.97965240478516	-22.356861114501957	-41.02321243286133	-8.3222017288208	60.57950210571289	29.735111236572266	97.09431457519533	28.720815658569336
S005352	S005352	-2.754286527633667	-11.778884887695312	-69.00401306152344	-85.86176300048828	-58.14033508300781	9.599933624267578	53.22338104248047	-69.23155212402344	-77.1429214477539	-126.9974136352539	-86.10869598388672	-11.695734024047852	-62.26435089111328	59.91568756103516	89.74437713623047	10.123552322387695	105.01632690429688	49.896934509277344	-99.25820922851562	-66.56873321533203	19.29256629943848	4.655252933502197	26.63245010375977	-27.52976417541504	29.045063018798828	26.840953826904297	52.95064163208008	6.0574445724487305	-24.345176696777344	62.1342658996582	-98.5674057006836	42.01887512207031	-107.26761627197266	-71.23439025878906	34.68109130859375	43.52321243286133	-14.939674377441406	-14.35654640197754	35.05582809448242	-44.276397705078125	59.469764709472656	-12.781307220458984	-11.895023345947266	89.35810089111328	19.00138282775879	-49.62873077392578	49.12813186645508	-138.27774047851562
S002699	S002699	33.016632080078125	-70.06612396240234	-1.880916237831116	12.52606964111328	7.006407737731934	-96.28787994384766	-12.951824188232422	30.1544132232666	-152.82826232910156	-127.35984802246094	-68.03168487548828	-56.68466567993164	33.62845993041992	-72.99197387695312	43.23704528808594	-49.36013412475586	-27.738155364990234	-65.45305633544922	-49.67171096801758	80.6405029296875	-78.79481506347656	-14.995648384094238	-17.80960464477539	-46.30929946899414	20.64797592163086	2.247709989547729	27.41698837280273	7.439631462097168	-29.249061584472656	-21.399852752685547	20.247188568115234	-57.38085174560547	-38.75066757202149	43.67460250854492	-26.040849685668945	16.327289581298828	40.86871337890625	15.177227020263672	56.79168319702149	-160.21826171875	60.64569091796875	7.598678112030029	13.760520935058594	92.40569305419922	-13.97849178314209	-33.387786865234375	-5.650557041168213	-42.72367858886719
S001823	S001823	19.264568328857425	9.273275375366213	-25.844512939453125	-65.52973937988281	-8.462231636047363	-59.51318359375	23.292814254760746	-4.669698238372803	-73.1375503540039	-25.49531936645508	-48.327911376953125	71.3266372680664	-46.87338638305664	32.39377212524414	-108.34629821777344	16.53168487548828	-24.92623519897461	71.38736724853516	-13.288077354431152	40.00583267211914	-5.783528327941895	-33.666542053222656	118.99569702148438	-102.57780456542967	17.62808609008789	8.287550926208496	-33.66300201416016	64.87702178955078	-11.525211334228516	-33.48674774169922	-53.90326690673828	14.419973373413086	-6.487849235534668	-77.92813110351562	57.82367706298828	64.21624755859375	-84.49996185302734	-16.972885131835938	61.43732833862305	28.829967498779297	53.87727737426758	-114.4043197631836	4.134305477142334	-77.8248062133789	70.4384536743164	-30.94268798828125	-5.483273029327393	-40.4099006652832
S004010	S004010	-54.86084365844727	42.9639778137207	51.50993347167969	-84.09458923339844	-47.22604751586914	-6.454023838043213	71.06419372558594	54.266883850097656	6.926019191741943	-27.736648559570312	-7.4421305656433105	11.803229331970217	10.002708435058594	27.74183464050293	4.022696495056152	-28.50160789489746	-10.405587196350098	-42.58805847167969	-36.98664474487305	25.804588317871094	-105.16275787353516	60.45132064819336	56.99416732788086	98.6293716430664	-90.0621566772461	-16.464988708496094	3.983961582183838	50.14342498779297	-67.61873626708984	42.77334976196289	-30.48884391784668	-0.3138854205608368	-120.52327728271484	-53.67617416381836	-20.452184677124023	57.51737594604492	-54.114593505859375	34.286590576171875	54.64826965332031	-21.108667373657227	82.38748931884766	-36.79057693481445	-7.490094184875488	134.44142150878906	-11.588125228881836	6.899112224578857	59.11391830444336	-78.64753723144531
S003571	S003571	9.032285690307615	-163.91014099121094	-22.838802337646484	-17.31250762939453	-93.34546661376952	46.56708908081055	16.93846893310547	1.3324856758117676	-57.55112075805664	-49.8763542175293	-42.2783317565918	32.5173225402832	13.841315269470217	-34.6661262512207	-0.369437426328659	-9.391453742980955	-7.333967685699463	30.0150146484375	-67.78812408447266	54.41743087768555	-8.215205192565918	-5.823303699493408	-6.681304931640625	-20.66561317443848	-17.7929630279541	26.47740173339844	18.829132080078125	120.44667053222656	-16.647737503051758	37.36642456054688	-32.83308410644531	-49.17801284790039	-82.98578643798828	4.077246189117432	26.08717155456543	87.3305892944336	-11.417265892028809	29.30073547363281	61.526588439941406	-108.76392364501952	40.96135330200195	-46.28091049194336	-35.64592742919922	-11.339747428894045	93.81867980957033	-34.4433479309082	-45.66436004638672	26.528732299804688
S000942	S000942	11.2593994140625	-52.066593170166016	-4.425841331481934	33.012149810791016	-99.00038146972656	-30.14013290405273	-28.54955673217773	74.92170715332031	-48.01878356933594	-12.121170043945312	-66.89710998535156	57.75406265258789	99.89022064208984	69.90811157226562	-22.3607234954834	-37.47905349731445	-19.395172119140625	42.30922317504883	-67.24291229248047	-11.164560317993164	45.20574569702149	-44.7661247253418	82.97925567626953	-70.97984313964844	107.95394897460938	-37.57325744628906	118.6471176147461	25.04255104064941	-80.33991241455078	17.455259323120117	-106.25505828857422	-35.76364517211914	31.123151779174805	-11.14169216156006	62.882850646972656	-35.65093994140625	-17.494884490966797	57.17189025878906	33.39222717285156	-10.612131118774414	42.398582458496094	14.241599082946776	31.429906845092773	-3.0388824939727783	45.45716094970703	-40.89527130126953	-47.08642959594727	79.88180541992188
S000053	S000053	49.830753326416016	-16.1345272064209	-92.38664245605467	-55.23625946044922	-53.83904647827149	-4.534095287322998	43.72458267211914	59.88489532470703	-14.050244331359863	11.308860778808594	-76.35086822509766	-3.796852588653565	51.67026519775391	46.9152717590332	6.124185562133789	-2.8812403678894043	43.019134521484375	-93.88233184814452	-64.4192886352539	36.57122421264648	9.921093940734863	65.46053314208984	12.919708251953123	-54.87336349487305	-38.83478546142578	-13.515440940856934	11.194863319396973	33.834774017333984	40.823978424072266	61.968894958496094	26.835554122924805	-46.60609817504883	-40.41797256469727	-18.026247024536133	40.94314956665039	46.27775573730469	-42.47118377685547	41.0733642578125	79.74242401123047	45.499732971191406	2.7416176795959477	-58.066139221191406	48.01122283935547	38.30029296875	49.40447998046875	2.127864122390747	-64.37293243408203	67.66060638427734
S006229	S006229	30.427961349487305	-55.08959579467773	1.589791178703308	11.012251853942873	-31.138784408569336	-5.004732608795166	-25.965789794921875	57.81857299804688	23.54194450378418	-31.73481559753418	-51.48982620239258	46.05025100708008	-46.06833267211914	73.74526977539062	-16.707307815551758	-57.17445373535156	39.27847290039063	-3.256627082824707	-18.918724060058597	48.50411224365234	-20.07611083984375	-61.589603424072266	-21.066619873046875	-122.6764907836914	42.10224914550781	14.895813941955566	34.15991973876953	83.02123260498047	4.382817268371582	39.40133666992188	-86.3281021118164	-28.48322296142578	-11.269529342651367	-14.391892433166504	104.29737091064452	23.477441787719727	-51.27685928344727	34.41861343383789	51.75862503051758	57.09523391723633	-0.7099000811576843	-26.939868927001957	20.580039978027344	7.27197265625	57.16606903076172	-64.35893249511719	26.623632431030277	39.99367904663086
S002697	S002697	-133.96591186523438	-36.057899475097656	-46.59969329833984	-9.61600399017334	-59.20064163208008	24.89448928833008	51.05037689208984	-23.40374755859375	-7.084832191467285	-47.195709228515625	-62.97432327270508	-25.828598022460938	-64.0185546875	-27.47496032714844	-35.386962890625	30.310094833374023	-13.408123970031738	4.514606952667236	-63.73100662231445	98.95128631591795	-45.51525115966797	-10.289213180541992	5.161487579345703	-77.45660400390625	33.3380012512207	0.6879020929336548	-33.28262710571289	14.97246265411377	39.216678619384766	25.405317306518555	-93.62318420410156	-30.62745475769043	-90.31942749023438	-70.75979614257812	70.26848602294922	22.979909896850582	-29.77591133117676	-68.8714599609375	45.83943176269531	4.303693771362305	-2.6214559078216557	-36.71273040771485	-29.12222671508789	21.844371795654297	5.625696659088135	-38.45257568359375	7.078029155731201	-3.587139368057251
S000944	S000944	-38.99820709228516	11.48034954071045	-34.19770431518555	-1.837258100509644	-61.659156799316406	-12.496027946472168	-2.822661876678467	17.898584365844727	3.390256404876709	-44.92112731933594	-53.51811599731445	19.49906539916992	22.72606658935547	-4.777114391326904	-68.4487075805664	-8.13476276397705	-21.61867904663086	-13.876511573791504	-12.474178314208984	15.177911758422852	29.72449493408203	-62.91171646118164	66.20018768310547	-60.05147552490234	-92.25355529785156	0.6146596074104309	53.4926872253418	63.84624862670898	-20.673885345458984	-4.399188041687012	-51.91194915771485	-16.872318267822266	-74.95117950439453	-58.10521697998047	-15.19638729095459	-36.27485656738281	-70.977783203125	2.640894889831543	15.56520652770996	-85.22876739501953	-38.22237014770508	-26.924978256225582	13.414724349975586	-2.7582366466522217	48.970848083496094	-42.087310791015625	-12.807117462158203	-35.52993392944336
S005350	S005350	-79.8449935913086	94.52904510498048	-71.07462310791016	-88.91512298583984	75.35920715332031	-28.306581497192383	75.92831420898438	10.228565216064451	-8.468879699707031	-62.460723876953125	-73.0002212524414	71.68573760986328	31.314733505249023	32.25853729248047	22.200401306152344	-0.0638607516884803	27.428544998168945	-16.53785514831543	-80.33414459228516	16.702577590942383	14.763763427734377	-37.40052795410156	38.143436431884766	-36.26858901977539	125.44351959228516	-7.321104049682617	100.16403198242188	31.853519439697266	-40.517669677734375	-34.21708679199219	-61.737060546875	42.07161712646485	88.79108428955078	-110.69840240478516	41.51776123046875	50.2426643371582	-68.4923095703125	18.404735565185547	122.6218032836914	141.41539001464844	-48.04036331176758	-36.72823715209961	22.204795837402344	68.00029754638672	-50.29320907592773	-128.5819854736328	41.05256271362305	-124.06354522705078
S005796	S005796	-84.982177734375	-27.98531913757324	-32.41703414916992	-35.44192123413086	-53.11416244506836	20.38656616210937	9.58449649810791	72.5921401977539	-46.377384185791016	-36.50710678100586	-12.815264701843262	42.40425491333008	-9.839191436767578	29.989261627197266	-13.03474235534668	68.43193817138672	-43.886260986328125	16.265031814575195	-6.478717803955078	33.82012176513672	-47.5153923034668	-15.705495834350586	108.01654052734376	-100.26585388183594	-32.07859802246094	6.063826084136963	68.17835998535156	110.24762725830078	-37.54685592651367	-35.339134216308594	-31.21966552734375	-122.4525375366211	-11.153709411621094	-15.31752586364746	20.23542022705078	61.99920272827149	-36.96902084350586	67.55621337890625	-39.32177734375	-152.04542541503906	54.93021774291992	-36.75214385986328	22.232223510742188	0.0502236448228359	23.534181594848636	-20.18396377563477	-42.65010452270508	27.346933364868164
S001378	S001378	25.66274642944336	12.961856842041016	8.193048477172852	-2.635000944137573	10.686399459838867	-82.49600219726562	-4.379482746124268	-32.04551696777344	-27.57343292236328	14.196934700012209	-11.683297157287598	113.22183990478516	46.27927017211914	-37.76192092895508	17.000263214111328	-44.680423736572266	89.40340423583984	-61.05596160888672	-44.017974853515625	177.30934143066406	-9.728200912475586	60.21113967895508	1.803253412246704	-6.721697807312012	36.920448303222656	37.203346252441406	84.88374328613281	90.50273895263672	-92.86244201660156	-14.038564682006836	32.373233795166016	-33.371543884277344	-92.37267303466795	-58.67157745361328	-13.815786361694336	54.787933349609375	31.713298797607425	97.7774429321289	47.986236572265625	-30.96344566345215	-60.42765808105469	-9.97714614868164	-43.43089294433594	143.40650939941406	42.77449035644531	-62.54023361206055	-54.41786193847656	45.26708221435547
S000941	S000941	-96.3701629638672	63.75302505493164	-23.130353927612305	20.195268630981445	-16.660322189331055	-44.15690994262695	-44.06362915039063	7.566617488861084	-31.902158737182617	-24.62967300415039	-61.30967330932617	37.15192031860352	69.23160552978516	75.7242202758789	-13.808369636535645	35.438209533691406	-20.87438201904297	10.816116333007812	-38.590240478515625	63.09351348876953	-52.60449981689453	-40.613311767578125	4.303623676300049	-77.50593566894531	51.89408493041992	72.14309692382812	107.4621353149414	-114.30396270751952	40.15111541748047	67.27267456054688	-144.5226287841797	-30.905323028564453	55.02767562866211	-61.0915641784668	29.968358993530277	61.80342483520508	-45.69585800170898	10.01333999633789	-87.11307525634766	-26.269994735717773	94.63224792480467	2.816644191741944	45.62007141113281	6.21738862991333	-14.740476608276367	-9.659175872802734	-33.66266250610352	28.657400131225582
S005794	S005794	95.04693603515624	-30.16352844238281	-57.04915618896485	-115.2005615234375	17.209138870239258	-4.319192886352539	-33.75532531738281	16.16948127746582	-86.92801666259766	-37.49694442749024	-9.817617416381836	24.231184005737305	-26.51341438293457	1.8060919046401975	45.68613815307617	-0.0508018061518669	-6.379129409790039	25.29566764831543	-75.32005310058594	-5.592958927154541	59.46595001220703	-34.80537796020508	112.1012954711914	21.521772384643555	32.10395812988281	-53.12270736694336	-5.540287017822266	60.147239685058594	-33.55983352661133	0.4578881561756134	-31.974477767944336	-1.5912913084030151	-16.938549041748047	-89.1192398071289	2.800888061523437	45.43258285522461	-37.768775939941406	75.86746978759766	-14.859044075012209	-69.87509155273438	108.75619506835938	-8.966005325317383	44.7083740234375	-35.71438217163086	61.41781997680664	-22.29720115661621	-60.87335205078125	-69.9491958618164
S002259	S002259	-47.59682846069336	-30.331296920776367	5.730820655822754	-41.36421203613281	74.2068862915039	-70.66799926757812	85.32913208007812	8.416023254394531	17.58707618713379	104.79436492919922	-30.99841690063477	44.03009796142578	32.95383834838867	38.07002258300781	68.65827178955078	-27.85305404663086	-13.157296180725098	-91.2342758178711	-45.15750503540039	65.42210388183594	-10.48224639892578	65.93681335449219	-6.73690128326416	-135.6869659423828	-60.29554748535156	-37.28266143798828	-1.693099856376648	72.54193115234375	-3.439182043075561	63.38270950317383	-17.937498092651367	37.23558044433594	-51.90975189208984	-67.12711334228516	10.7826509475708	-0.1012597158551216	-1.9559539556503296	-34.88594436645508	-27.156530380249023	-31.98343086242676	54.320682525634766	-26.856111526489254	94.3274917602539	77.921142578125	91.61312866210938	-20.141403198242188	29.601119995117188	58.76877212524414
S006662	S006662	8.621381759643555	32.401153564453125	-23.698354721069336	-39.38802337646485	67.98065185546875	-89.5278091430664	57.95391845703125	16.707557678222656	-9.146446228027344	-64.92123413085938	-33.542747497558594	-4.650149345397949	3.823932886123657	54.92612075805664	35.1520881652832	-22.75554084777832	-7.94602632522583	-11.247900009155272	-17.547813415527344	138.24160766601562	4.610043048858643	88.00654602050781	64.6380844116211	-49.68907165527344	-30.00258445739746	-69.12696075439453	87.75587463378906	81.74635314941406	-76.7702865600586	-6.6477789878845215	-15.233766555786133	-15.451896667480469	-140.18785095214844	-57.13119125366211	10.420759201049805	-45.74562454223633	-8.323875427246094	-16.732839584350586	95.93865203857422	-134.27183532714844	49.81966781616211	-23.688751220703125	36.342403411865234	98.7636260986328	107.65658569335938	-63.14999771118164	13.992711067199709	-35.663665771484375
S001831	S001831	-19.447101593017575	-4.49993371963501	-17.210468292236328	-150.373046875	31.34432601928711	-28.94189071655273	72.53145599365234	-95.3177490234375	25.068065643310547	36.56453704833984	22.951642990112305	36.51436233520508	-40.86574935913086	81.76179504394531	29.310497283935547	121.99771118164062	10.843612670898438	41.247257232666016	-26.35203742980957	-0.9995961785316468	-50.08517074584961	-61.28189086914063	127.78225708007812	-62.8526496887207	-72.48077392578125	-125.4074935913086	-2.777036666870117	42.7338981628418	-18.901403427124023	115.93860626220705	-61.42546463012695	8.687912940979004	-22.973033905029297	-86.2755355834961	1.087309718132019	26.011369705200195	-81.95687866210938	64.66797637939453	7.400057792663574	17.87116813659668	25.436498641967773	-15.782280921936035	4.861428260803223	-74.0908432006836	-61.05365753173828	-4.281132221221924	34.155521392822266	-15.169377326965332
S000502	S000502	-59.35283660888672	-60.935054779052734	-43.67197799682617	-16.545351028442383	-18.20280265808105	-64.24506378173828	-18.34676170349121	24.364124298095703	-49.78244400024414	-33.56752395629883	-21.453676223754883	-58.08908462524414	69.39059448242188	-10.593101501464844	10.43716526031494	9.205056190490724	80.15945434570312	-65.5290298461914	26.33003044128418	90.35256958007812	-70.4571762084961	4.3844170570373535	61.90178298950195	16.4626407623291	43.39918899536133	23.69676399230957	12.155200958251951	42.67732238769531	-46.64225006103516	13.583457946777344	90.14000701904295	-20.56773376464844	-9.595731735229492	22.44161605834961	-2.433167695999145	26.90785026550293	31.611513137817383	61.02735900878906	88.90084838867188	-105.03768157958984	17.15482521057129	-27.046844482421875	23.24176788330078	102.09266662597656	61.48542785644531	-105.24063873291016	-98.5268783569336	-28.37288475036621
S003576	S003576	-26.854455947875977	3.437889337539673	0.2689244449138641	-23.8640251159668	-27.17436981201172	49.51418685913086	94.6839599609375	45.4903678894043	2.9544320106506348	1.8285369873046875	-20.77499008178711	81.36907958984375	26.448131561279297	25.98444175720215	-13.537571907043455	-81.51917266845703	-19.38020896911621	82.73741912841797	-61.46949005126953	11.236388206481934	-51.51692199707031	-123.9990005493164	74.26383209228516	-104.579345703125	-50.2647819519043	78.56053924560547	6.223358631134033	28.43309783935547	-20.333959579467773	-64.99180603027344	-111.46746826171876	-43.31986999511719	3.558527946472168	-31.14289093017578	23.40957260131836	5.937629222869873	-31.771595001220703	33.886844635009766	-31.31700897216797	-6.648105144500732	-3.183999538421631	-24.711544036865234	-8.920570373535156	-54.14454650878906	-42.94990539550781	8.899218559265137	-21.41967391967773	-10.7334566116333
S004012	S004012	-101.31381225585938	-0.6215595006942749	108.53205871582033	35.52560043334961	37.173248291015625	3.204981565475464	133.437255859375	28.1302433013916	8.89440631866455	-125.92674255371094	-41.4710578918457	25.210657119750977	62.06288909912109	-63.65351867675781	-29.26457023620605	-49.32534790039063	38.36098098754883	-85.84677124023438	46.587100982666016	46.8003158569336	-47.059268951416016	-61.00413513183594	10.828439712524414	-80.1401596069336	56.31504440307617	46.15084838867188	-3.5535569190979004	5.889754295349121	-71.5638427734375	0.0775935724377632	25.705795288085938	3.793542861938477	3.82781195640564	-6.11949348449707	29.604812622070312	30.391008377075195	-18.614240646362305	50.44782257080078	40.99111175537109	18.42047500610352	-23.321102142333984	-100.37921142578124	85.3894271850586	91.64158630371094	27.497108459472656	-69.09017944335938	-8.582818031311035	-29.30242347717285
S001830	S001830	66.26155853271484	37.7602653503418	-17.655563354492188	-39.59946060180664	-3.4342241287231445	-47.52483749389648	-37.96601867675781	-20.869285583496094	-78.37750244140625	-116.064208984375	-30.13766098022461	26.073637008666992	-9.472352027893066	53.1515998840332	7.764052391052246	-26.671615600585938	76.5487060546875	-6.731328010559082	25.12247657775879	18.634939193725582	1.274544596672058	-25.879358291625977	15.320704460144045	-15.579843521118164	-64.66824340820312	-25.507104873657227	67.53376007080078	41.871463775634766	-46.75823211669922	95.08357238769533	-100.58529663085938	-27.292844772338867	-62.34025955200195	17.40591049194336	23.0231876373291	1.3851829767227173	-67.93338012695312	35.95545196533203	-46.5391731262207	-136.77365112304688	95.9975814819336	-31.405235290527344	-32.880027770996094	32.063228607177734	-17.490936279296875	-45.17453384399414	48.95463562011719	-151.40528869628906
S002702	S002702	-49.813697814941406	-87.63700866699219	57.94268798828125	-9.268176078796388	-51.21767425537109	1.93792736530304	113.6197738647461	70.42237091064453	-14.546008110046388	-49.180999755859375	-76.29533386230469	101.39125061035156	118.81684112548828	-3.1724915504455566	26.607553482055664	113.37315368652344	-41.65111541748047	-74.78402709960938	55.05319595336914	105.08887481689452	-50.46368408203125	64.49594116210938	105.67401123046876	9.334750175476074	-29.703096389770508	-23.163557052612305	19.19590377807617	51.37750244140625	-23.58835220336914	-59.42485809326172	46.0350341796875	-12.160374641418455	-37.15449905395508	-96.12176513671876	-73.96094512939453	15.330282211303713	-25.44778633117676	84.2577896118164	83.08253479003906	-93.18341827392578	14.39395236968994	-46.66621017456055	54.65340042114258	48.17193984985352	-5.829936981201172	-96.35124969482422	-14.604835510253906	8.025341987609863
S006233	S006233	-7.2807698249816895	-11.830307006835938	33.32967758178711	-1.1100149154663086	-30.739044189453125	-36.42428207397461	28.528499603271484	75.55128479003906	-26.224550247192383	-57.41450500488281	-24.29094886779785	142.7864532470703	67.64102935791016	46.54401779174805	-15.198976516723633	-100.12896728515624	-59.68658828735352	-6.631102561950684	-9.116621971130373	25.16358757019043	2.3948652744293213	-7.892503261566162	13.637102127075195	-63.81624221801758	-89.18575286865234	6.2173380851745605	2.69307804107666	122.84833526611328	-45.207157135009766	24.706682205200195	-86.95812225341797	-29.7460880279541	-31.09676170349121	-16.940820693969727	17.18870735168457	47.91031265258789	-6.526859283447266	71.328369140625	-40.81978225708008	-89.08338928222656	40.29792785644531	-75.26664733886719	7.327777862548828	29.356876373291016	-37.87371826171875	-41.12925720214844	32.3030891418457	-26.29183006286621
S005797	S005797	4.128116607666016	105.58019256591795	22.384212493896484	58.94447708129883	-64.07186889648438	-8.18048095703125	79.4981460571289	-60.04721450805664	-79.59500885009766	-2.9336984157562256	0.4914276003837585	115.14462280273438	-9.900250434875488	-46.56349182128906	-69.32018280029297	-29.225568771362305	-94.33374786376952	48.793270111083984	-34.327476501464844	8.692534446716309	-93.5309829711914	-30.685771942138672	16.72585105895996	-45.26108551025391	96.95372772216795	21.674766540527344	96.98284912109376	-59.63479995727539	11.739127159118652	9.33796215057373	-75.2713851928711	-46.6949577331543	-52.23353958129883	-55.311824798583984	51.17218780517578	62.1114501953125	-35.98542785644531	13.051570892333984	-31.474529266357425	10.554805755615234	84.2500991821289	-121.8981704711914	-28.36860656738281	7.166862964630127	9.633889198303224	27.4366512298584	145.7079620361328	-107.1567611694336
S001384	S001384	-85.52033233642578	-16.180870056152344	3.131465196609497	-6.00791597366333	-70.11004638671875	-86.12638854980469	117.56573486328124	14.339495658874512	-76.26567077636719	-57.93780899047852	-98.3960418701172	43.126991271972656	-19.535690307617188	6.3243794441223145	29.15903854370117	20.81805229187012	-108.28015899658205	-5.827020168304443	-47.38685607910156	65.95840454101562	-0.8581910133361816	13.67857265472412	-13.912782669067385	23.724529266357425	31.69000816345215	-14.217157363891602	-10.804262161254885	-61.6908073425293	-2.695798397064209	55.64113998413086	-96.0129165649414	-54.942752838134766	-148.88632202148438	-78.42098999023438	47.49993133544922	-56.17281723022461	-35.58496856689453	40.94402694702149	120.28749084472656	-35.86698532104492	16.504802703857422	-44.27505874633789	-11.226536750793455	47.31327819824219	-33.395870208740234	25.70157241821289	24.14414405822754	-109.56005096435548
S006236	S006236	-27.76646041870117	59.78512954711914	21.87355613708496	-57.37124633789063	-21.10469627380371	-47.78622055053711	43.4768180847168	-5.901066780090332	10.281208992004396	58.28016662597656	-34.27865982055664	49.03050231933594	106.65936279296876	3.798788547515869	24.34247589111328	11.963712692260742	33.120365142822266	-16.04106903076172	-28.55945205688477	29.507936477661133	-57.21775436401367	-149.18247985839844	28.009355545043945	-23.0261287689209	16.38189697265625	53.71165084838867	-37.375	28.16878890991211	12.6254243850708	-53.197845458984375	-14.9031982421875	-46.354286193847656	31.609981536865234	22.447111129760746	-9.489673614501951	-19.961027145385746	-68.38284301757812	44.839637756347656	-46.3873405456543	43.86003494262695	-58.23566818237305	-74.99745178222656	10.080284118652344	31.047700881958008	-89.97014617919922	2.476544141769409	-3.9752700328826895	-73.75579833984375
S001381	S001381	63.754356384277344	66.20072174072266	28.87154006958008	65.82442474365234	8.828024864196777	-54.24130630493164	89.1545639038086	92.29671478271484	-45.37325668334961	51.45145797729492	-134.86216735839844	45.97800827026367	198.1070709228516	46.27755737304688	-46.813926696777344	-83.5120849609375	-1.4796769618988037	-74.54707336425781	-21.116798400878903	52.28955841064453	-16.928064346313477	-96.57549285888672	-71.38410949707031	-52.168338775634766	9.79460620880127	97.61170196533205	23.17584228515625	21.397724151611328	24.54482078552246	45.92780685424805	3.676835060119629	1.771021008491516	8.434037208557129	80.13286590576172	28.27364921569824	3.333756685256958	-59.728965759277344	2.6010067462921143	7.172881126403809	-79.00627136230469	49.38570022583008	38.68363571166992	83.55512237548828	4.4028801918029785	-34.71870422363281	103.06536865234376	75.34715270996094	-15.952630043029783
S000946	S000946	-42.706912994384766	-43.29444122314453	-11.13726806640625	-48.14426040649414	59.1843376159668	-18.92816162109375	40.44070053100586	-19.365785598754883	-17.94025421142578	-42.91520690917969	36.47595977783203	14.009156227111816	21.03000259399414	79.98876953125	-51.22897720336914	-49.31208419799805	-56.64804458618164	-9.309493064880373	-10.47548770904541	36.48228454589844	-2.4123010635375977	84.1053695678711	51.76516342163086	-80.0040054321289	-32.83944320678711	34.4580078125	-26.40583229064941	93.18862915039062	-9.588921546936035	-39.20442962646485	-2.0606377124786377	37.03049850463867	-86.22439575195312	-20.85501480102539	10.04783821105957	56.6354866027832	-36.58250045776367	16.375774383544922	67.03610229492188	-153.81842041015625	76.43047332763672	-61.91020584106445	-11.351702690124512	43.98875427246094	112.47122192382812	-101.21175384521484	105.73851013183594	-45.701908111572266
S003577	S003577	-66.1831283569336	-84.39541625976562	-45.33760070800781	-41.3824348449707	-78.95367431640625	-46.32938766479492	58.31758117675781	41.83102798461914	-28.70824813842773	18.93781471252441	-53.54158020019531	136.8733367919922	0.3145190179347992	-2.9146108627319336	28.01190948486328	113.37278747558594	-117.57286071777344	-51.49174118041992	65.49066162109375	47.386680603027344	-94.10869598388672	37.70660400390625	2.3950037956237797	-109.95499420166016	123.94547271728516	113.06609344482422	-20.903881072998047	-27.159671783447266	8.092190742492676	-79.16630554199219	-58.93120193481445	-29.557113647460938	-0.4398010373115539	-22.662267684936523	41.90272521972656	39.82942199707031	-3.4136807918548584	40.890254974365234	78.47932434082031	50.52928924560547	-9.558727264404297	-12.212312698364258	3.094124317169189	46.37172317504883	-73.17350769042969	-81.8748550415039	-23.40305519104004	10.202674865722656
S001829	S001829	-17.928987503051758	-107.80541229248048	0.6784121990203857	-39.14114761352539	-115.52051544189452	5.221204280853272	-11.977380752563477	-4.682823181152344	-75.07936096191406	65.55821228027344	-14.36301040649414	62.80070114135742	65.54888153076172	-84.16920471191406	112.44414520263672	40.77555847167969	-40.30887985229492	-41.57697677612305	-44.22649002075195	56.33257293701172	-70.77330017089844	-58.636375427246094	-5.053892612457275	-33.762882232666016	39.362117767333984	82.45623779296875	-34.19898223876953	-27.22589874267578	19.749631881713867	-74.0460433959961	-55.41494369506836	-25.431028366088867	-63.87828826904297	-102.35955810546876	-20.301807403564453	69.479248046875	-58.76702499389648	35.61154556274414	71.66230010986328	-48.30164337158203	-9.817750930786133	-50.18682861328125	48.067039489746094	111.88050842285156	23.320899963378903	4.926957130432129	52.49847412109375	25.31012725830078
S003144	S003144	-61.59997177124024	-45.83648300170898	6.516376495361328	-64.25715637207031	34.80585861206055	62.623722076416016	102.78550720214844	105.41719818115234	40.639404296875	6.019058704376221	-27.382387161254883	16.056306838989258	51.36308288574219	3.234675645828247	83.75198364257812	-66.92833709716797	35.70600891113281	7.865729331970215	12.254183769226074	14.047771453857422	-73.24911499023438	-49.74599456787109	-4.595710754394531	-100.83426666259766	-63.611083984375	52.19858932495117	49.006107330322266	32.03874206542969	-9.828479766845703	-27.49456787109375	-80.55084228515625	1.1027934551239014	0.0345333814620971	-20.85490226745605	63.3986930847168	-37.78761672973633	-119.08777618408205	63.4599609375	-1.9531457424163816	34.35198211669922	51.3335189819336	-11.713622093200684	-15.565422058105469	-24.92683219909668	-153.6903076171875	47.36293411254883	33.57208251953125	-134.0955810546875
S005800	S005800	-23.24428939819336	-56.360145568847656	-12.616371154785156	-12.562950134277344	16.882959365844727	-37.18966674804688	103.07112884521484	-24.4050235748291	-31.097434997558597	-31.22055053710937	-8.69531536102295	27.628623962402344	54.5137825012207	-20.95849609375	62.63439178466797	35.504520416259766	13.487990379333496	24.04993057250977	10.146295547485352	63.79584503173828	-47.33990478515625	-106.18805694580078	61.72404098510742	-46.5301513671875	113.5954818725586	33.758201599121094	75.24032592773438	33.633544921875	-15.659043312072754	-69.5796890258789	-105.28990173339844	-32.93474197387695	4.317297458648682	-12.586833953857422	77.99490356445312	39.96085357666016	-7.864443778991699	47.81934356689453	-44.02471160888672	31.6401481628418	-1.063908338546753	-63.172481536865234	40.90391159057617	125.66154479980467	72.7901382446289	-82.21380615234375	-8.507879257202148	-50.81479263305664
S002264	S002264	-3.9570603370666495	-75.19328308105469	-80.3297119140625	30.04005241394043	-26.846912384033203	-67.23030090332031	-81.11814880371094	-16.07391357421875	-85.6252212524414	20.063291549682617	-82.31214904785156	-68.61624908447266	91.28177642822266	-38.33088684082031	67.6872787475586	-36.9351806640625	4.928325653076172	18.85723304748535	13.85427474975586	113.21436309814452	9.38107967376709	20.66849708557129	80.80340576171875	-2.719007968902588	64.60191345214844	-16.25608253479004	43.27503204345703	68.47018432617188	-26.651264190673828	-49.65179443359375	51.42979431152344	-59.85364532470703	-17.937999725341797	-20.80958747863769	-8.097829818725586	59.98370742797852	9.667707443237305	-46.79469299316406	44.4142951965332	-68.04735565185547	96.44508361816406	-1.1744675636291504	-45.7100944519043	49.260284423828125	-35.136348724365234	-23.16604423522949	38.49348068237305	-8.79128360748291
S003142	S003142	-69.52005767822266	3.9063527584075928	-28.08691024780273	-140.7037811279297	-9.451492309570312	-43.10223007202149	89.672607421875	101.7893524169922	2.191251516342163	-63.54673004150391	-87.95166778564453	21.36152458190918	111.52571868896484	70.3724365234375	-14.302030563354492	0.2063177227973938	58.63671875	27.227313995361328	5.628247261047363	9.303112030029297	16.19513511657715	70.32636260986328	64.31412506103516	6.377860069274902	3.839740514755249	-22.753278732299805	36.51858901977539	101.98606872558594	-52.90045166015625	21.25438499450684	-77.11360168457031	13.052274703979492	-58.14904022216797	-52.85259246826172	48.31179428100586	25.7779483795166	-88.94246673583984	102.34384155273438	98.95929718017578	-5.767171382904053	36.1678352355957	-8.4393892288208	24.83814239501953	75.10804748535156	1.075208067893982	-129.95822143554688	-21.389427185058597	-77.8265380859375
S004472	S004472	-77.4784164428711	4.488650798797607	-87.00193786621094	-74.64582824707031	27.55976676940918	-78.8179931640625	62.33500289916992	5.527406692504883	-126.12882995605467	-3.936493396759033	-17.533491134643555	-2.173755168914795	54.901763916015625	51.44693756103516	89.48527526855469	55.48526382446289	54.2039680480957	-39.60344696044922	16.680917739868164	0.1941995620727539	13.364432334899902	-34.04860305786133	38.36471939086914	-15.375484466552734	-61.74247360229492	-36.2264404296875	70.1890869140625	135.262939453125	-15.466529846191406	-43.5029296875	-16.927513122558594	-13.389925956726074	-50.605201721191406	-39.30489349365234	-20.784727096557617	33.82746505737305	-75.50608825683594	55.846134185791016	14.262038230895996	105.69011688232422	32.6666374206543	-31.547771453857425	107.50238800048828	-18.723121643066406	-105.07389068603516	-46.77089691162109	42.17375564575195	-24.91169548034668
S003143	S003143	8.394759178161621	-39.798038482666016	16.330860137939453	-53.26513671875	-23.210620880126957	-59.49975204467773	32.024497985839844	37.369876861572266	-64.73683166503906	-41.545692443847656	-63.0053596496582	-9.040135383605955	-17.165945053100586	28.19188690185547	-49.3840446472168	-20.17621612548828	-85.53052520751953	22.496286392211918	-96.3653793334961	-55.50568389892578	50.208763122558594	-29.582231521606445	34.78998565673828	-75.43936920166016	-50.286563873291016	8.366714477539062	141.9049835205078	5.4592461585998535	-6.448321342468262	-27.905242919921875	-102.40025329589844	-25.54826164245605	5.583779335021973	74.81781005859375	34.73923873901367	63.22724151611328	-19.856210708618164	-4.181166648864746	16.99652671813965	35.40919876098633	48.48887252807617	-52.69650650024414	52.97140121459961	6.662908554077148	103.53067016601562	-22.7539005279541	-0.3235267698764801	58.943992614746094
S004914	S004914	-79.49069213867188	36.51797103881836	37.66307067871094	13.233967781066896	20.99749565124512	-89.43199920654297	54.19304275512695	0.1774763017892837	-19.74951171875	14.580713272094728	41.31553268432617	2.701759099960327	79.4788589477539	33.584590911865234	-69.50566864013672	-34.61651992797852	45.19176483154297	-58.91756057739258	10.550410270690918	56.869327545166016	-37.634857177734375	-41.65401458740234	23.871782302856445	-49.06880187988281	-22.542871475219727	10.173145294189451	-63.818603515625	92.13756561279295	-83.36662292480469	43.512672424316406	-3.856086015701294	-33.64208221435547	-134.02261352539062	18.1733341217041	18.48782539367676	-9.014409065246582	-32.461029052734375	64.18687438964844	7.122372150421143	74.01644897460938	41.2762451171875	-69.87676239013672	-14.560874938964844	-23.21699333190918	-29.37532615661621	19.99568748474121	96.14205932617188	-29.37395668029785
S005355	S005355	-32.56680679321289	4.154717445373535	-12.395689010620115	40.82407379150391	58.60932922363281	-28.411420822143555	-97.82888793945312	10.28130054473877	19.37897682189941	-31.46922492980957	-39.07046890258789	-13.527697563171388	89.99623107910156	0.9614521265029908	-74.48556518554688	-43.1783332824707	72.24778747558594	-45.99571990966797	-57.45241928100586	16.0125675201416	-121.1780242919922	-35.037879943847656	98.22777557373048	7.721894264221191	-13.686856269836426	-22.369733810424805	57.23392105102539	18.012182235717773	-20.37420654296875	19.4726619720459	-78.07830810546875	17.213491439819336	4.80363655090332	-15.874791145324709	78.23456573486328	-18.340246200561523	-88.85345458984375	43.08050155639648	-27.54147148132324	-134.2467041015625	56.91850280761719	-146.559814453125	-11.85400676727295	46.59518432617188	-3.799356698989868	-77.90795135498047	27.3995418548584	2.325630187988281
S006237	S006237	40.33948516845703	39.66046524047852	-27.443960189819336	-82.2467269897461	26.83277702331543	1.7750529050827026	12.362292289733888	-69.91297149658203	-87.01907348632812	-38.50439453125	20.128772735595703	50.67290496826172	-9.252762794494627	-19.901424407958984	-0.6968718767166138	24.3030948638916	-15.345586776733398	-0.0840716958045959	0.1220370084047317	100.96802520751952	-39.77122116088867	-53.57213973999024	28.66289520263672	-47.704532623291016	-24.41532325744629	99.38258361816406	-26.87698554992676	-23.14314842224121	13.316054344177246	79.20037841796875	-62.42663192749024	11.24548053741455	19.009937286376957	-32.816986083984375	86.26509857177734	12.316030502319336	-55.17024612426758	-12.347203254699709	189.7607421875	-45.2987060546875	-66.15898895263672	-87.07044219970703	26.50445938110352	-46.62198638916016	2.727576971054077	-22.92066764831543	49.33818054199219	27.343307495117188
S001387	S001387	-15.171308517456056	60.7558822631836	21.689817428588867	61.894493103027344	56.04742431640625	-60.05825424194336	22.132041931152344	32.46849822998047	-6.09297513961792	-23.319509506225582	-11.166915893554688	-35.35284805297852	67.01777648925781	57.97769927978516	-6.831472396850586	-63.06086730957031	-11.107036590576172	1.0722440481185913	-69.602783203125	41.659969329833984	-46.212249755859375	-107.87672424316406	83.5006332397461	-22.929866790771484	36.5267448425293	-83.1172103881836	94.10248565673828	79.41947937011719	-24.68671989440918	-26.57438087463379	-74.49148559570312	-49.81089782714844	-10.771743774414062	-70.54622650146484	63.361846923828125	57.69593811035156	-66.20069885253906	16.51365089416504	-20.35125541687012	-76.60733032226562	77.98469543457031	-92.09317016601562	69.13521575927734	31.42313575744629	19.254318237304688	4.9181413650512695	-27.635921478271484	-55.96881484985352
S002269	S002269	25.702747344970703	-36.57576370239258	-52.57272338867188	-50.91290664672852	-26.88592529296875	-28.43606758117676	-17.930152893066406	-62.0767822265625	-116.14289855957033	12.63590145111084	-11.419596672058104	90.34403228759766	132.65586853027344	7.604028701782227	-22.09556770324707	81.34292602539062	-0.0633995532989502	69.57864379882812	23.04302215576172	77.70746612548828	-13.410122871398926	42.60182189941406	160.4055938720703	-94.07564544677734	-2.1916465759277344	-60.769439697265625	26.450904846191406	19.3129825592041	-80.99195861816406	54.71352005004883	-11.491817474365234	8.126054763793945	-72.96216583251953	-18.803173065185547	35.74504470825195	-7.81640625	-35.579437255859375	22.257156372070312	62.43685531616211	-51.045894622802734	38.45620727539063	-106.4209976196289	14.489291191101074	10.488983154296877	44.58440017700195	-104.40018463134766	51.28876495361328	38.66014099121094
S004477	S004477	-59.80336380004883	11.748417854309082	124.37532806396484	10.27318286895752	-25.33614921569824	-20.2046012878418	28.861421585083008	-25.119985580444336	-92.82705688476562	13.883328437805176	-56.28141784667969	55.7822265625	114.9388427734375	-51.51105880737305	3.43400239944458	11.606708526611328	28.44196319580078	5.8944926261901855	-68.78394317626953	-23.62787628173828	19.08941078186035	-96.22900390625	-35.06733703613281	36.12965774536133	-1.7627049684524536	-5.840523719787598	52.57582473754883	41.38475036621094	-127.657958984375	-46.30312728881836	-137.07568359375	-41.224029541015625	6.019137382507324	-39.1316032409668	58.65311050415039	86.638427734375	-39.29016876220703	100.90519714355467	-3.5005552768707275	3.8216633796691895	30.840160369873047	-17.6859130859375	35.86865997314453	27.90673065185547	-6.439645290374756	-20.34844207763672	-38.91663360595703	38.039527893066406
S004474	S004474	-55.57311630249024	-52.55718994140625	-66.84410095214844	-106.3612289428711	-47.11692428588867	-2.179866075515747	9.740172386169434	10.287762641906738	-26.443601608276367	51.46589660644531	-33.02336120605469	-37.789642333984375	-52.03208923339844	17.73845100402832	-57.67124938964844	-28.62733459472656	25.35676002502441	26.237865447998047	-51.33978271484375	-67.80557250976562	-37.287628173828125	-83.30752563476562	49.1109733581543	-36.58427810668945	-33.66486358642578	-64.75138092041016	48.11507797241211	7.706878662109375	-63.18778991699219	3.165484666824341	-27.04171371459961	-10.775527954101562	-22.53945541381836	-84.44805145263672	40.888648986816406	11.06481647491455	-44.07598114013672	-17.152023315429688	50.786319732666016	53.55445861816406	52.0032958984375	-46.66343688964844	-18.94191551208496	-41.29686737060547	13.51901912689209	17.45781898498535	30.86915779113769	-20.452407836914062
S004021	S004021	-20.51890563964844	-21.231534957885746	37.044700622558594	-13.304240226745604	48.680763244628906	-51.366329193115234	105.55396270751952	36.10154724121094	-32.39131546020508	3.882756233215332	-43.20818710327149	10.42149829864502	-47.9365119934082	13.123184204101562	-27.68197250366211	-39.46604537963867	40.236846923828125	12.835740089416504	-69.32771301269531	76.51927185058594	-8.050162315368652	-109.32698059082033	-18.582353591918945	43.841121673583984	70.58646392822266	74.3324203491211	40.8192138671875	-6.076690196990967	-71.9920425415039	-12.65054416656494	-61.288970947265625	-57.36750030517578	-59.790321350097656	-38.83131790161133	53.98151779174805	36.98986053466797	-49.24196243286133	68.22286987304688	68.60539245605469	-34.290733337402344	26.37390899658203	18.3857479095459	-87.84928131103516	-52.91495132446289	42.63330841064453	-20.675079345703125	-104.75714874267578	-140.1221923828125
S003584	S003584	-94.09037017822266	-32.67746353149414	-61.267120361328125	-49.178184509277344	2.034382104873657	-55.66543197631836	-66.88740539550781	38.06121063232422	-23.6513786315918	-23.32050323486328	-59.3224983215332	22.7271728515625	76.51658630371094	70.05158233642578	15.67096710205078	-59.7698974609375	142.28411865234375	-58.647857666015625	-49.159141540527344	37.51364517211914	-100.95923614501952	-24.78629493713379	23.14994430541992	-36.9266242980957	-45.67753982543945	127.82211303710938	-2.936981439590454	2.3540048599243164	-42.86309051513672	18.982894897460938	-49.08094024658203	-44.74737930297852	-29.63595390319824	-7.260118961334228	10.859768867492676	51.69665145874024	-44.418922424316406	72.98413848876953	10.165188789367676	-56.88384628295898	-3.722534418106079	-9.585562705993652	-52.983829498291016	66.3603286743164	-11.052814483642578	100.02509307861328	46.47880935668945	0.4062767326831817
S003582	S003582	-26.514080047607425	-76.12942504882812	-37.089298248291016	-79.33765411376953	-54.73735046386719	-66.67133331298828	-98.71095275878906	-6.795782566070557	-76.84349060058594	-0.9861895442008972	-45.51393508911133	-27.265016555786133	32.981353759765625	29.885255813598636	-26.113187789916992	-26.76034545898437	-50.30144119262695	-17.569568634033203	-47.40003204345703	59.7752799987793	38.927581787109375	7.5008063316345215	12.835970878601074	-40.64508056640625	26.085060119628903	-26.020177841186523	43.18852996826172	17.32984733581543	-23.566072463989254	42.6192512512207	-58.83006286621094	-58.45077133178711	-9.333381652832031	-38.179290771484375	57.21719741821289	4.559117317199707	4.789151668548584	-18.90728759765625	61.49063491821289	-22.931859970092773	84.89588928222656	-2.8712592124938965	52.54194641113281	16.549226760864258	28.68735122680664	-0.9761770963668824	72.12152862548828	36.1849479675293
S006240	S006240	-27.4661922454834	-33.65592575073242	-101.51986694335938	14.208744049072266	14.640439987182615	-55.013702392578125	0.2787201404571533	-12.527216911315918	-46.360958099365234	-71.0267562866211	-18.560941696166992	-28.053207397460938	2.9321300983428955	18.875518798828125	17.991174697875977	-17.220863342285156	10.736348152160645	-42.26869583129883	-62.71599578857422	-63.443843841552734	45.11354446411133	-18.027536392211918	21.168336868286133	-8.08620834350586	-42.74840545654297	25.03687858581543	31.087499618530277	64.14570617675781	-66.03280639648438	-21.90986442565918	-47.60692596435547	-48.6544303894043	15.114876747131348	-72.23258209228516	45.49281692504883	-23.316246032714844	-20.204030990600582	54.46354675292969	22.346508026123047	-156.1008758544922	66.88139343261719	-42.23140335083008	46.61069488525391	-1.498052000999451	50.33543395996094	-107.1407470703125	2.9442834854125977	-67.5447998046875
S005803	S005803	1.880676031112671	29.74815368652344	0.2250121533870697	-75.34346771240234	53.01115036010742	64.16416931152344	92.3049545288086	101.23585510253906	-26.10922622680664	-108.39105224609376	-38.07373428344727	62.55165481567383	26.44600296020508	43.459266662597656	-15.539636611938477	10.236716270446776	45.1226692199707	-52.8192138671875	64.65398406982422	104.37303924560548	-80.35017395019531	-109.01265716552734	25.413745880126957	-13.646933555603027	-24.582414627075195	53.445499420166016	41.28878402709961	127.77579498291016	-27.256452560424805	7.741996765136719	-64.22599792480469	-1.6914666891098022	33.80442428588867	33.016090393066406	122.91832733154295	-19.32888412475586	-66.04815673828125	51.753787994384766	19.12613677978516	1.491488337516785	48.88541030883789	21.03885269165039	-55.82493209838867	-13.179913520812988	-66.11341094970703	-23.030712127685547	-21.83224105834961	-97.55201721191406
S006671	S006671	-113.3714828491211	-8.772202491760254	-42.27056503295898	-75.9557113647461	-32.87051010131836	-21.756092071533203	-20.715044021606445	11.37501049041748	22.14437866210937	-51.74324417114258	-22.048473358154297	34.99556350708008	30.151775360107425	66.76170349121094	-87.77088928222656	2.097849130630493	-28.084909439086918	-16.692955017089844	-25.861928939819336	31.66904067993164	-48.32420349121094	40.487403869628906	12.394072532653809	-36.791751861572266	57.83335494995117	81.38600158691406	74.42774200439453	37.37786483764648	-0.4305653274059295	66.64652252197266	-62.552772521972656	30.760347366333008	10.91178035736084	-38.3375129699707	48.71660614013672	77.86223602294922	-73.74016571044922	62.68929672241211	56.348541259765625	-36.20904159545898	-68.51314544677734	-30.40581703186035	-17.755895614624023	31.16099548339844	-50.85699081420898	-103.0801773071289	-69.60836791992188	-58.789459228515625
S004019	S004019	-117.90506744384766	-50.10599136352539	45.42586898803711	-32.38391876220703	8.83742904663086	-12.526541709899902	33.8267936706543	114.34819793701172	30.97843360900879	-86.65807342529297	-53.28779220581055	11.650925636291504	12.229915618896484	-7.636386871337891	-49.95134353637695	-2.177229166030884	50.78428649902344	-61.091575622558594	28.668643951416016	79.90656280517578	-89.77165222167969	-78.55184173583984	74.70609283447266	-68.82300567626953	-110.23198699951172	32.84099197387695	-41.49560546875	-7.776717185974121	13.693730354309082	-104.81561279296876	4.9214863777160645	-44.27245330810547	-12.185328483581545	-19.35925674438477	16.38884735107422	-6.27829647064209	-48.243350982666016	37.33669662475586	-7.440698146820068	-7.154469966888428	-0.5624539256095886	9.472774505615234	17.34599494934082	38.98411178588867	-29.956707000732425	-56.46949768066406	29.46525001525879	16.932876586914062
S000951	S000951	-12.97619915008545	31.07486724853516	-73.38968658447266	86.22268676757812	13.473139762878418	-89.4105453491211	-55.64802932739258	-66.78845977783203	-67.82357025146484	-42.060359954833984	-18.953996658325195	-0.8580858111381531	57.602935791015625	28.20446014404297	-71.92852020263672	-15.8632230758667	-94.31028747558594	15.519207000732422	-52.41759490966797	32.361289978027344	-37.22806930541992	-48.62443923950195	62.28390121459961	-110.58621215820312	34.8018684387207	32.86994171142578	75.75907897949219	31.511701583862305	55.36116790771485	-104.5729751586914	-84.60379791259766	-31.72997283935547	-36.28644180297852	-101.74520111083984	-6.22452449798584	116.98909759521484	20.734516143798828	11.963397026062012	20.927148818969727	-76.42159271240234	76.41627502441406	-162.62962341308594	71.5264663696289	-23.59242057800293	84.45208740234375	-50.768348693847656	67.83841705322266	-3.692161321640015
S000506	S000506	-15.982986450195312	118.03761291503906	36.33550262451172	3.4916179180145264	34.85731506347656	12.41115951538086	110.27603912353516	14.00106430053711	-29.78469657897949	-34.74106216430664	30.21358871459961	61.422760009765625	31.53142738342285	47.87455368041992	-46.26647567749024	-74.9860610961914	-7.566962242126465	-59.20631408691406	7.342658042907715	16.93708610534668	-86.50981140136719	-103.33460998535156	16.348413467407227	49.92555236816406	-6.622819423675537	92.66365051269533	88.73438262939453	-5.190647602081299	-43.4415397644043	-7.769485950469971	-55.32065200805664	11.19728183746338	61.72264862060547	-85.99818420410156	-4.042712211608887	37.52874374389648	-67.77198791503906	20.6353702545166	-20.41002655029297	-59.77539825439453	28.80777359008789	-103.10403442382812	31.38186836242676	-13.373454093933104	-19.842248916625977	-156.9526824951172	32.126731872558594	-79.55883026123047
S005360	S005360	76.2100601196289	107.79657745361328	-48.8016357421875	-68.22164916992188	55.13880157470703	-41.78210067749024	25.35640335083008	32.940467834472656	40.53702545166016	-6.324514865875244	-1.432483792304993	-9.354741096496582	33.65582275390625	94.26058197021484	-25.17718315124512	-61.158477783203125	42.80802536010742	-31.32384490966797	-11.728154182434082	23.21428871154785	-31.89635467529297	-152.08868408203125	60.54785537719727	-69.59400177001953	-32.13566970825195	17.675884246826172	84.13472747802734	89.44151306152344	-9.983845710754396	-16.44744300842285	-42.91581344604492	-108.6307373046875	81.4979476928711	26.509653091430664	100.69776916503906	54.99980926513672	-50.665374755859375	27.14712905883789	-83.35337829589844	-114.29402160644533	0.1664261817932129	-12.887263298034668	12.70168113708496	47.21052169799805	10.300337791442873	-21.554311752319336	-21.78197479248047	22.868438720703125
S003148	S003148	-111.56969451904295	30.138517379760746	64.20050811767578	-6.399897575378418	-34.22323989868164	-38.45052719116211	57.90608215332031	51.726524353027344	-0.4696560800075531	-24.906902313232425	11.179838180541992	33.85093307495117	91.14713287353516	8.05062198638916	-21.78537368774414	47.153995513916016	29.387571334838867	-16.691614151000977	-91.80526733398438	74.257080078125	-63.22786331176758	-89.16746520996094	47.068695068359375	23.51475143432617	-44.09624481201172	23.14622688293457	51.96017074584961	3.740788698196411	-32.870174407958984	-48.07179641723633	-60.47486877441406	-58.93413162231445	-39.84205627441406	-89.75755310058594	20.80109596252441	-23.14137840270996	-57.90399932861328	50.17940902709961	2.610809326171875	-102.83893585205078	66.7208251953125	-52.367149353027344	52.47088241577149	-24.251171112060547	52.87786102294922	0.0062805898487567	-49.98050308227539	-35.18830108642578
S005365	S005365	-77.41897583007812	14.975483894348145	-15.214882850646973	-115.2063217163086	119.30079650878906	-11.630702018737791	145.73092651367188	-21.028165817260746	-33.5515022277832	-54.44803237915039	-18.103836059570312	109.30315399169922	46.76216125488281	-5.474376201629639	31.35027885437012	110.74839782714844	22.39461326599121	51.010040283203125	-32.26399230957031	60.9345932006836	-5.6864190101623535	-132.26219177246094	101.37214660644533	-15.96750259399414	31.34108161926269	-34.08059310913086	-24.972225189208984	80.47167205810547	50.36423873901367	-11.623181343078612	-68.00666046142578	-28.780941009521484	-86.57103729248047	-102.19996643066406	44.09492111206055	47.69296646118164	-42.923805236816406	31.58335304260254	67.33588409423828	28.18246078491211	-17.226839065551758	-110.08644104003906	-48.50748825073242	22.504638671875	11.081523895263672	-47.26417541503906	0.7507877945899963	-11.093194961547852
S005807	S005807	5.536546230316162	-38.238189697265625	53.23011016845703	-92.4131317138672	-31.20513343811035	-44.98102951049805	34.26768493652344	51.38180541992188	-69.46633911132812	-25.870582580566406	20.62354278564453	-12.800280570983888	-29.053476333618164	50.93930816650391	13.171957015991213	132.93960571289062	-22.648666381835938	-63.69129180908203	-6.544914245605469	2.4199864864349365	48.4846076965332	-77.51756286621094	74.25358581542969	-30.483911514282227	14.62382984161377	-25.677379608154297	-24.829065322875977	106.41222381591795	-118.12098693847656	36.66899108886719	-15.367752075195312	-39.13142013549805	-158.73159790039062	-17.3843994140625	11.920286178588867	-12.88491153717041	-20.149635314941406	42.75344467163086	-85.43722534179688	-55.843482971191406	-60.82398986816406	-71.999755859375	50.89399719238281	77.34203338623047	115.98672485351562	-35.81085586547852	12.58292007446289	-14.653095245361328
S002277	S002277	-137.8620147705078	-39.3361930847168	-79.55162048339844	6.211789608001709	-57.68106842041016	-13.156893730163574	41.09819412231445	34.853981018066406	9.751387596130373	-11.825230598449709	-86.51632690429688	0.6836209893226624	-22.744121551513672	75.8587646484375	-46.46489334106445	-27.51613044738769	45.35357284545898	-31.25719451904297	12.60258674621582	77.360595703125	-144.4237823486328	145.8154754638672	-6.030489921569824	-95.23394012451172	-10.388976097106934	59.53811264038086	19.299135208129883	18.43182945251465	-0.6087647080421448	94.79460144042967	-68.38538360595703	2.8765227794647217	-28.702014923095703	-51.08806228637695	39.0859489440918	10.06975555419922	-44.47792434692383	60.26982116699219	48.725624084472656	40.9754524230957	16.298931121826172	16.95020866394043	13.544556617736816	58.07150650024414	22.26144027709961	-65.25263214111328	62.61324691772461	-39.97360610961914
S004924	S004924	57.06640625	31.76592063903809	31.071252822875977	-24.473220825195312	8.810686111450195	-5.93154764175415	38.97774887084961	36.66017150878906	3.359230756759644	-14.09112548828125	30.96746253967285	32.6582145690918	30.541542053222656	-29.52170181274414	-49.978946685791016	-37.78328323364258	-50.0095100402832	23.722511291503903	60.373802185058594	89.64381408691406	-34.55210876464844	-38.75977325439453	-0.2232928872108459	-106.14080810546876	-19.23863220214844	-39.88372802734375	-42.89366149902344	132.34207153320312	12.04150104522705	-20.32367706298828	-86.15096282958984	-2.818047285079956	-20.109643936157227	-32.092899322509766	68.7992935180664	114.18048095703124	-35.557960510253906	16.259349822998047	20.181177139282227	-7.277831554412842	76.6241455078125	-55.30859756469727	15.5426025390625	-40.07491302490234	6.108524322509766	-28.821826934814453	-18.972585678100582	-2.612703561782837
S003153	S003153	-53.13347244262695	-27.87997055053711	43.83176803588867	-29.66997528076172	-18.66427230834961	-27.81436920166016	128.1096954345703	99.09945678710938	-7.286942481994629	12.379766464233398	-93.54363250732422	70.85490417480469	58.69953918457031	-0.9926152229309082	-36.95613861083984	-24.29944610595703	-55.56659698486328	-21.742555618286133	27.110700607299805	117.57775115966795	-65.0799789428711	-38.33251953125	11.80797290802002	-66.62779998779297	22.85799217224121	-20.8615665435791	11.243492126464844	-34.76148986816406	-7.0435075759887695	97.80656433105467	-81.35804748535156	16.157657623291016	-71.06279754638672	4.918396949768066	107.61115264892578	41.71923828125	-2.820744514465332	67.11205291748047	36.017391204833984	-52.00369644165039	68.08341979980469	-27.658327102661133	-52.023529052734375	25.34048843383789	6.469202041625977	-80.5770034790039	24.53909111022949	0.0205671582370996
S002274	S002274	-110.26014709472656	48.90288543701172	-82.27136993408203	-6.585842609405518	-29.22740936279297	-36.67290496826172	-146.05584716796875	11.811988830566406	-81.1141357421875	-0.9815140962600708	11.232534408569336	87.73114013671875	24.089542388916016	58.7509651184082	-90.80094146728516	-15.91360569000244	-78.11637115478516	47.83884811401367	-50.66834259033203	-10.43012809753418	14.946457862854004	-50.512149810791016	11.769489288330078	-47.328121185302734	25.978708267211918	68.73171997070312	58.0975456237793	25.41332626342773	-8.144452095031738	39.94597244262695	-150.80093383789062	7.243099212646484	-71.81478118896484	-18.461286544799805	58.156044006347656	86.68414306640625	-65.6198501586914	-11.98346996307373	75.41340637207031	-97.02233123779295	2.98858380317688	-62.801902770996094	0.8470653891563416	22.11141967773437	115.1369400024414	-1.900905013084412	54.22483444213867	18.496248245239254
S004026	S004026	40.838165283203125	17.242738723754883	-18.866085052490234	-81.06195068359375	31.18979835510254	-12.555259704589844	69.81100463867188	26.33233642578125	-58.824363708496094	-46.03651809692383	-40.3243408203125	59.98313903808594	-14.70762538909912	27.292064666748047	-13.835728645324709	-24.62249755859375	-28.48109245300293	48.106075286865234	-94.96146392822266	-39.48574066162109	-48.89896011352539	-104.00390625	-8.878040313720703	45.19654846191406	-26.56039810180664	117.5377426147461	52.90130233764648	25.26361083984375	6.182950973510742	-48.3394775390625	-101.05304718017578	-62.47611999511719	-45.42647933959961	-14.755489349365234	-12.530715942382812	68.29753875732422	-138.91477966308594	21.39655113220215	23.415864944458008	62.15498352050781	3.3007326126098637	-21.38046264648437	-25.24996566772461	-7.341610908508301	-34.66062927246094	-71.99439239501953	3.0381014347076416	-141.90357971191406
S001838	S001838	0.3578748404979706	-61.32798767089844	11.086420059204102	-0.7205290794372559	55.36556243896485	15.777563095092772	-58.54182815551758	27.64147186279297	18.197162628173828	9.262252807617188	-46.172019958496094	-37.47732162475586	-13.471200942993164	35.891624450683594	14.21833038330078	-115.54849243164062	-6.170969009399414	-30.72064971923828	-49.96872329711914	57.95955276489258	-28.96683692932129	-29.832778930664062	-5.01108455657959	20.029863357543945	-43.33892440795898	-14.595316886901855	101.70873260498048	18.449424743652344	-39.41471099853516	11.947436332702637	-38.44274139404297	13.888161659240724	-61.43170547485352	-73.53950500488281	-18.03133773803711	79.14814758300781	-116.62085723876952	-26.32740974426269	-20.75867080688477	-86.85879516601562	70.72755432128906	-50.9398078918457	74.48089599609375	26.27992248535156	79.61925506591797	-39.3355598449707	12.655139923095703	-31.19022750854492
S002713	S002713	-54.70798110961914	10.921390533447266	-5.341363906860352	-10.21293830871582	93.65119934082033	-74.65853881835938	-13.306289672851562	50.31393051147461	-28.36021041870117	59.15514373779297	-27.16949462890625	23.83253669738769	43.008636474609375	-38.38743591308594	-89.94511413574219	-32.01129531860352	31.317657470703125	15.160252571105955	25.04436683654785	-15.783307075500488	-43.74972915649414	-18.65458297729492	53.6889762878418	-29.584123611450195	-77.5836410522461	-17.94024085998535	44.63488006591797	106.77295684814452	-24.25144386291504	-52.49458694458008	-55.71763229370117	-21.55608940124512	15.131410598754885	-33.06986999511719	30.927356719970703	18.894210815429688	-76.00358581542969	26.10832023620605	42.76886367797852	1.2142399549484253	28.109378814697266	-64.0954818725586	45.37308883666992	21.42877769470215	-5.595221519470215	34.43987274169922	20.26435852050781	42.10420227050781
S001392	S001392	59.01127624511719	15.41416358947754	-48.48659896850586	2.5492372512817383	-39.15628433227539	-42.35245513916016	30.326976776123047	-6.408044338226318	-14.064249992370604	-36.1583251953125	-85.03709411621094	72.07064056396484	7.740204334259033	89.77093505859375	-55.32713317871094	-19.983325958251957	52.14019012451172	-34.323028564453125	-19.713150024414062	115.64327239990234	2.386831760406494	-30.68120765686035	-58.21478271484375	-26.28870010375977	106.9753189086914	-94.78899383544922	16.38261604309082	-0.2942120432853699	-37.65393829345703	106.93775939941406	-77.9198989868164	3.322060823440552	-34.922847747802734	-6.200410842895508	22.868457794189453	19.650728225708008	-5.56944465637207	-6.487631797790527	28.623950958251957	-31.032901763916016	14.444754600524902	-56.3123893737793	91.72785949707033	22.53420066833496	22.29172134399414	-105.50922393798828	56.11524963378906	6.084629535675049
S000958	S000958	8.89360237121582	48.8071517944336	-128.3945770263672	-74.5733871459961	-5.042116165161133	-27.552431106567383	2.876798391342163	-73.87730407714844	0.6265890002250671	125.3237075805664	-13.16976833343506	20.960451126098636	74.32493591308594	19.069843292236328	35.39516830444336	34.3712043762207	15.04287052154541	-91.73860168457033	26.35514068603516	121.36479949951172	-47.984806060791016	90.56095886230467	37.68925476074219	-42.32944107055664	-56.452857971191406	-57.44567489624024	3.457526683807373	56.85563659667969	-13.562169075012209	17.06476402282715	20.351030349731445	-45.90287399291992	-127.7267074584961	86.99015045166016	58.95011138916016	42.76653289794922	-83.02305603027344	7.605557918548584	46.37932205200195	101.68011474609376	84.03990936279297	-1.8360875844955444	-19.53990936279297	-17.04566764831543	-33.36134338378906	85.77409362792969	-66.77420806884766	-40.87127304077149
S004925	S004925	108.77423858642578	58.41044616699219	-69.67684173583984	-90.13251495361328	36.1292724609375	-0.6581014394760132	6.31820821762085	115.46267700195312	-19.44779586791992	-30.656339645385746	-21.927539825439453	47.53181076049805	65.60674285888672	158.79261779785156	-43.25848388671875	-39.830352783203125	18.938196182250977	-6.824517250061035	-19.33847427368164	76.10758972167969	-70.4382095336914	-6.284672260284424	85.59468078613281	-4.83297872543335	86.8886489868164	28.599557876586918	54.23455810546875	-26.85168838500977	-48.4524040222168	92.66996002197266	-9.138175010681152	-16.483570098876953	50.91702651977539	-27.782066345214844	62.528167724609375	50.21041870117188	-75.10771942138672	27.43148422241211	-47.98616409301758	-5.639560699462891	-20.80254364013672	49.15972518920898	40.59396362304688	38.52931213378906	-20.16582679748535	1.7657992839813232	-84.38959503173828	-102.21897888183594
S000068	S000068	-41.08890151977539	-84.38412475585938	-108.38716888427734	-15.636382102966309	-155.81375122070312	-90.72215270996094	20.392316818237305	23.783557891845703	-19.24687957763672	22.848676681518555	-95.11961364746094	29.83636474609375	-91.07006072998048	8.435400009155273	-19.51247215270996	44.19390869140625	-74.3255844116211	52.06121826171875	-14.386151313781738	56.00066375732422	61.4585189819336	111.19894409179688	-59.105350494384766	-90.9163055419922	94.94151306152344	-79.61509704589844	-14.297931671142578	60.910457611083984	-8.101041793823242	98.09747314453124	-46.48147201538086	-126.1003646850586	-20.98021125793457	42.06698226928711	-21.45317840576172	49.21280670166016	94.66171264648438	-27.412498474121094	103.53517150878906	8.496502876281738	84.27837371826172	-83.49567413330078	16.997940063476562	71.81948852539062	-17.993789672851562	-42.39035034179688	5.624464988708496	7.60603666305542
S004926	S004926	-6.285561561584473	-32.323020935058594	-42.83086013793945	-32.77091979980469	-25.306873321533203	-21.651641845703125	37.29561996459961	50.860313415527344	20.74312973022461	2.4454920291900635	3.8748080730438232	18.29108047485352	-67.15843963623047	99.3730010986328	-168.41729736328125	9.966702461242676	36.75689315795898	-37.518062591552734	-32.00677490234375	59.2218132019043	37.01692962646485	46.83081817626953	-10.845176696777344	20.637609481811523	41.84166717529297	43.56488800048828	70.94184875488281	16.492136001586914	-70.21300506591797	163.8546142578125	1.661673069000244	-3.264489889144897	-18.133180618286133	12.246359825134276	23.059223175048828	3.8531551361083984	-36.44376373291016	-44.30047607421875	87.67285919189453	30.48836326599121	9.193340301513672	-22.027433395385746	-6.76969051361084	78.06665802001953	101.19698333740234	-60.57118606567383	66.9679183959961	-61.1601676940918
S003590	S003590	-94.5147933959961	-145.9552764892578	-58.47024917602539	-50.37960052490234	-35.6807975769043	-17.389419555664062	19.937219619750977	24.32672500610352	-52.647762298583984	-71.9282455444336	-81.50216674804688	-12.735024452209473	178.5541534423828	-34.805355072021484	27.279098510742188	98.8059539794922	-86.9931869506836	9.712477684020996	-69.3738021850586	-12.789182662963867	-38.56526184082031	-102.913330078125	72.83561706542969	-38.87167739868164	-75.7542724609375	21.49700927734375	-61.671199798583984	14.387249946594238	54.2044677734375	-55.31001281738281	-83.08553314208984	-34.82347106933594	-63.48714447021485	-11.788000106811523	14.828242301940918	14.602632522583008	-46.115631103515625	40.72053146362305	44.77607727050781	20.461429595947266	-39.976810455322266	-74.6140365600586	18.55226325988769	11.639349937438965	58.78349304199219	-36.899452209472656	-6.327662944793701	19.63361930847168
S002714	S002714	-95.03347778320312	-15.79658031463623	27.49678611755371	-38.83251953125	95.53802490234376	-19.043310165405277	-14.695775032043455	13.946874618530272	-31.89333724975586	1.8247268199920652	-49.34889602661133	96.07504272460938	46.94053649902344	11.574166297912598	4.619831562042236	74.3990478515625	-51.307395935058594	-18.43822860717773	-32.481204986572266	58.660980224609375	-14.85745620727539	-79.78731536865234	29.851282119750977	42.76565170288086	-38.37594604492188	25.3994197845459	53.49589157104492	19.918432235717773	36.336273193359375	-18.382417678833008	-33.991302490234375	22.555286407470703	11.979517936706545	-9.981144905090332	89.78697204589844	52.38552474975586	5.290029525756836	116.95067596435548	64.24811553955078	-30.24514579772949	60.837162017822266	-61.7242317199707	34.9932861328125	63.50765228271485	15.42115306854248	-75.4954833984375	-40.12155532836914	-52.77251052856445
S003155	S003155	-17.208778381347656	-3.4933125972747803	89.8165512084961	10.490948677062988	71.94063568115234	-30.017667770385746	127.5991668701172	7.718986511230469	-14.128722190856934	-71.1153564453125	13.086695671081545	10.282325744628906	12.245829582214355	-72.89039611816406	62.61935424804688	-36.81111145019531	67.95814514160156	-75.85340118408203	-10.232397079467772	46.66511154174805	-82.27000427246094	-47.86284637451172	84.40689086914062	-104.80264282226562	-4.4898834228515625	99.82775115966795	13.828880310058594	3.205792188644409	24.27751350402832	42.73688507080078	-49.59257507324219	57.55790328979492	-105.46168518066406	-21.48744773864746	36.54135513305664	11.915643692016602	-19.13773536682129	111.93570709228516	15.107986450195312	-18.08652114868164	-63.04776382446289	-29.44106101989746	48.95456314086914	-5.7204461097717285	-73.52603912353516	62.96349334716797	-11.022825241088867	13.819668769836426
S000956	S000956	-147.6837921142578	-86.83445739746094	98.99283599853516	-61.308815002441406	-16.680532455444336	-18.89448356628418	16.16595458984375	56.245567321777344	-1.300644874572754	-44.66693115234375	-45.78243637084961	60.53140258789063	126.86779022216795	-31.55165672302246	-18.100244522094727	-32.04050827026367	-87.9043960571289	73.0309829711914	5.504607677459717	-3.567983627319336	-83.74021911621094	-57.26323699951172	63.30901718139648	-111.14232635498048	47.567901611328125	39.42057800292969	-30.811548233032227	-8.135379791259766	-42.82545471191406	-83.86100006103516	-24.769081115722656	-22.896381378173828	4.796755313873291	-85.60505676269531	1.6432321071624756	12.138073921203612	0.343580424785614	52.68132781982422	14.02116870880127	34.9506721496582	-79.97984313964844	-35.655853271484375	-48.26218795776367	44.335968017578125	17.04970932006836	-43.43987274169922	-50.148582458496094	-29.967309951782227
S000515	S000515	-100.27843475341795	43.89299011230469	-134.01788330078125	-74.96795654296875	46.862060546875	-44.36323547363281	49.9526481628418	4.226048469543457	-28.04756164550781	-44.89363479614258	16.30235481262207	11.876033782958984	-53.51136016845703	46.541988372802734	55.46159744262695	30.550376892089844	-46.68846130371094	-30.418842315673828	5.593740940093994	30.52420425415039	-32.94159698486328	36.163909912109375	63.94267272949219	-74.83086395263672	-9.155439376831056	1.0119309425354004	107.37892150878906	-16.71761703491211	-32.41426086425781	32.600284576416016	-68.07686614990234	-66.9487533569336	7.423825263977051	37.698848724365234	50.21660232543945	33.77239990234375	-94.60027313232422	-48.19025802612305	3.137603759765625	37.220306396484375	74.99986267089844	-62.22565078735352	31.392305374145508	-46.03833770751953	-28.609174728393555	-24.18814849853516	30.30718421936035	26.88766098022461
S003160	S003160	-47.499961853027344	-57.49635314941406	-15.833036422729492	-42.19980239868164	-62.1323471069336	-15.747163772583008	-8.012722969055176	-46.33213424682617	-16.506410598754883	25.153240203857425	51.34410095214844	29.32817840576172	-35.37865447998047	19.8126220703125	-134.89791870117188	-47.72446441650391	4.274648189544678	-67.88178253173828	-26.330535888671875	55.59157943725586	10.655021667480469	-54.65437316894531	0.9400025010108948	-37.91334533691406	-13.977879524230955	159.7681884765625	17.87795639038086	56.51175308227539	-20.63937187194824	118.89116668701172	-64.40824127197266	-8.830323219299316	-70.57917785644531	15.067058563232422	109.18767547607422	24.12087059020996	-56.397216796875	34.970947265625	60.174564361572266	-18.65198135375977	-38.00837326049805	-66.18067932128906	-7.363877296447754	-1.0400378704071045	14.256717681884766	-82.90276336669922	66.60968017578125	0.4451698362827301
S000071	S000071	-92.86087799072266	8.995635032653809	-33.86915588378906	-42.39349365234375	-73.69967651367188	-37.0856819152832	66.36320495605469	39.0472412109375	-65.70552825927734	-54.2674446105957	-61.69403076171875	-8.118060111999512	-2.573772668838501	-6.458729267120361	-16.139930725097656	23.728626251220703	58.35149765014648	12.741374015808104	24.182456970214844	9.600003242492676	-75.69341278076172	-17.569522857666016	-41.538570404052734	-17.63319206237793	36.6168327331543	10.501953125	71.15550994873047	63.0202522277832	-61.89118194580078	35.61416244506836	-32.38616180419922	-62.9801139831543	-93.86447143554688	10.159797668457031	61.61761474609375	-49.08343505859375	-1.709835648536682	-17.99797821044922	61.19470977783203	31.009431838989254	69.06289672851562	-16.497323989868164	41.64469528198242	21.3769588470459	14.17283535003662	40.142696380615234	-22.47933959960937	-0.0742246136069297
S000960	S000960	45.65621948242188	78.59781646728516	-64.77326965332031	16.358121871948242	64.40882110595703	-31.99545669555664	-55.35942459106445	88.05628204345703	-43.487674713134766	24.645557403564453	17.599931716918945	54.10459899902344	110.09317779541016	-2.91489577293396	-124.40823364257812	-163.88063049316406	-80.95106506347656	44.13648223876953	-12.036407470703123	-18.88772773742676	-34.75950622558594	12.95110034942627	57.637996673583984	-129.14260864257812	-51.47966384887695	51.65861892700195	-26.47840118408203	100.07373809814452	51.24518203735352	63.96501159667969	-65.50237274169922	-35.28873443603516	24.56088638305664	-19.392316818237305	43.092041015625	62.41203689575195	-101.93460845947266	29.85097312927246	60.23686218261719	-51.43525695800781	72.24095153808594	-46.418888092041016	27.92682647705078	-106.57237243652344	102.21177673339844	19.645675659179688	39.21753692626953	28.43605232238769
S005368	S005368	-42.5439567565918	-127.23975372314452	-73.44155883789062	-75.60432434082031	-91.60491180419922	-41.85126876831055	43.55921173095703	62.83358383178711	27.09311294555664	30.645191192626957	-77.00227355957031	4.003958702087402	-45.6647834777832	16.154037475585938	-80.72396850585938	51.72461318969727	-126.26390838623048	5.417357921600342	-1.2070462703704834	-33.17043685913086	-143.37022399902344	13.772958755493164	50.97803497314453	-67.70906829833984	87.37055206298828	99.21864318847656	48.28057098388672	87.8362045288086	-7.778621673583984	40.799713134765625	-45.34482192993164	51.19307708740234	-6.295647621154785	1.925431728363037	61.83316040039063	48.14543151855469	28.84041786193848	33.14200592041016	27.985200881958008	-90.2795181274414	72.0438232421875	-41.32621383666992	10.240190505981444	40.38229751586914	6.184020519256592	79.98139190673828	56.885345458984375	-23.42087745666504
S004927	S004927	-63.93128967285156	-82.03060913085938	-109.78739166259766	-15.914895057678224	-54.95851516723633	-32.395694732666016	17.770084381103516	0.9672555327415466	-36.86026382446289	-58.79484558105469	-74.49752807617188	-29.59076690673828	45.470947265625	82.55035400390625	88.71961212158203	-48.39475631713867	35.69759750366211	33.83108901977539	20.485740661621094	-29.66207504272461	-40.75912094116211	12.5698881149292	-37.153076171875	9.029581069946287	-127.05591583251952	59.54102325439453	94.0597686767578	-54.70573425292969	-43.49971008300781	6.639782428741455	9.731328964233398	-22.753143310546875	15.540630340576172	-20.928466796875	-9.42046070098877	54.23222732543945	-50.218353271484375	12.493911743164062	48.1819953918457	3.782725095748901	25.60475349426269	-36.832496643066406	80.55933380126953	-5.286169528961182	-5.08218240737915	0.5766849517822266	-9.11438274383545	-38.93942260742188
S000962	S000962	-10.92383861541748	38.39409255981445	24.89295196533203	55.41365051269531	19.341066360473636	-55.560848236083984	6.760741233825684	-11.172979354858398	-2.7540087699890137	-16.053293228149414	-7.246940612792969	43.37397766113281	59.65641403198242	64.85237121582031	-79.05906677246094	-56.75083923339844	48.12639999389648	18.084033966064453	-11.506962776184082	40.8300666809082	-65.19746398925781	84.97664642333984	78.80264282226562	-118.66348266601562	33.09734344482422	95.49436950683594	28.171987533569336	26.155332565307617	-43.30504608154297	77.68254089355469	-11.398749351501465	-4.636168956756592	44.2235107421875	-32.209129333496094	93.47798919677734	-24.641033172607425	-7.708456039428711	74.33497619628906	49.263816833496094	-151.83860778808594	53.382625579833984	-30.13618850708008	8.001976013183594	31.456769943237305	-33.580684661865234	-46.68998336791992	0.5920494198799133	-22.75950813293457
S005814	S005814	-64.57987976074219	31.15924644470215	-51.9392204284668	24.36896514892578	-30.66074752807617	-72.3126220703125	-28.509313583374023	-63.21016311645508	-11.708270072937012	-50.34186935424805	-45.18351745605469	-12.551372528076172	44.21073532104492	78.32965850830078	-39.079368591308594	-28.321956634521484	20.208045959472656	8.040534973144531	-16.205156326293945	-28.697961807250977	-51.20192337036133	-89.47559356689453	15.241949081420898	-4.790289878845215	63.98931503295898	-87.56352233886719	85.60771179199219	12.682836532592772	-33.89030838012695	30.28146171569824	-43.74699783325195	-42.71693801879883	-1.56980299949646	-77.01058197021484	8.370139122009277	67.83507537841797	-30.23037338256836	15.313525199890137	-24.180099487304688	-21.813003540039062	52.70703125	-61.09483337402344	27.333919525146484	53.772010803222656	36.98969650268555	-68.92279815673828	29.180944442749023	-65.64327239990234
S006247	S006247	12.604175567626951	-80.97421264648438	-59.72173690795898	13.71424961090088	-74.24897766113281	-34.79145431518555	-75.62812805175781	-31.63707160949707	-28.21873664855957	-11.033040046691896	-77.27574920654297	-18.118667602539062	14.848509788513184	11.412168502807615	-38.33145904541016	-27.404216766357425	-3.022294521331787	-47.058841705322266	-71.25643157958984	-3.3184072971343994	53.822898864746094	-23.85701560974121	-1.1317050457000732	-25.53883934020996	-22.82748794555664	-59.33375930786133	42.95716857910156	57.10253143310547	-9.855063438415527	26.62956047058105	3.88435435295105	-27.92168235778809	-61.18630599975586	-66.72167205810547	-1.2711268663406372	-9.451879501342772	2.3749899864196777	-77.4103012084961	-7.569024085998535	-67.58531188964844	55.739356994628906	-66.9756088256836	68.87593841552734	18.380107879638672	61.454227447509766	-7.336996555328369	78.80035400390625	23.864913940429688
S003157	S003157	14.153454780578612	-36.46695327758789	30.19190216064453	4.069876194000244	9.45885181427002	-27.88743782043457	8.555203437805176	44.59726333618164	-54.84722900390625	0.2290223836898803	-47.49230194091797	38.76458358764648	130.8904266357422	15.109830856323242	11.766921043395996	15.543625831604004	-9.464003562927246	-33.47508239746094	-36.883548736572266	87.88507843017578	-101.20111083984376	32.16731643676758	64.68572235107422	5.908808708190918	1.8364790678024288	76.14862823486328	-45.32024765014648	73.61212921142578	42.79800033569336	-49.42555618286133	-15.232332229614258	-46.8686408996582	-30.71120834350586	33.32292938232422	26.228410720825195	50.85295104980469	-57.61443710327149	111.67731475830078	54.751121520996094	-54.33144378662109	26.109128952026367	-31.220029830932617	96.46666717529295	107.87494659423828	-12.951138496398926	28.430971145629883	8.139466285705566	-69.28657531738281
S006248	S006248	-103.13681030273438	20.83557510375977	-38.04063034057617	-37.87492752075195	-74.10966491699219	31.91498374938965	75.55667877197266	21.057666778564453	-17.540813446044922	-55.28705978393555	-86.02244567871094	25.664979934692383	39.76766204833984	-30.995689392089844	60.6460189819336	8.239457130432129	30.26997375488281	38.590293884277344	-7.869238376617432	49.31364059448242	-99.63363647460938	-10.048224449157717	6.387252330780029	-52.3077507019043	-7.198428153991699	-23.92201805114746	42.59601974487305	27.840639114379883	7.1234564781188965	67.35497283935547	-44.75299453735352	-61.10992050170898	-5.155643939971924	-75.0659408569336	77.92474365234375	-29.438032150268555	-49.69719314575195	32.56474685668945	-38.9218635559082	-22.34766387939453	25.336257934570312	15.53654956817627	27.396833419799805	51.12680816650391	12.625709533691406	4.4878458976745605	32.05459976196289	-5.333935737609863
S003592	S003592	-102.36132049560548	61.13058853149414	-41.17919158935547	16.20378303527832	78.26023864746094	-41.85295104980469	44.52217483520508	15.35167407989502	-43.50059509277344	-99.8620834350586	-88.0400161743164	31.69250869750977	67.41310119628906	21.58127784729004	-16.001527786254883	-15.213278770446776	34.675743103027344	-16.544620513916016	-50.34177017211914	-72.58038330078125	-103.15984344482422	-26.350852966308597	3.968686103820801	38.30727005004883	-57.22011947631836	62.508392333984375	58.756935119628906	-32.24869155883789	-50.333683013916016	33.368350982666016	-79.80585479736328	-33.13921356201172	-69.50630950927734	-31.5989933013916	13.409208297729492	21.784048080444336	-35.73551940917969	135.1887969970703	-17.954978942871094	-0.3809451758861542	-6.305118083953857	-70.16851806640625	30.372865676879883	-8.648650169372559	27.78145408630371	22.34524345397949	29.43954086303711	-24.751909255981445
S003161	S003161	-94.28162384033205	-50.05504608154297	-46.6899642944336	-56.59811401367188	-37.25547790527344	-27.154146194458008	73.49800872802734	-29.253740310668945	-49.77839279174805	-145.96591186523438	-69.98635864257812	-21.366838455200195	-50.69761657714844	16.87778663635254	-23.17811584472656	5.188626289367676	-2.0672101974487305	-17.11292266845703	-11.787708282470703	77.06863403320312	-41.72962951660156	-43.92938232421875	-35.13889694213867	-25.32200050354004	2.639308452606201	-46.12163543701172	106.9411849975586	67.67483520507812	-14.66511344909668	30.452091217041016	-28.418243408203125	-22.303730010986328	-26.921499252319336	6.968746185302734	-8.75072193145752	0.3408467173576355	-7.847579479217529	-74.1191177368164	69.09864044189453	-46.12886428833008	114.4103775024414	-12.214761734008787	13.189468383789062	22.73220634460449	22.21087646484375	-57.89427947998047	93.0009994506836	-20.57192611694336
S002718	S002718	-33.35294723510742	7.674397945404053	65.06858825683594	62.459808349609375	26.3984375	-78.04674530029297	53.56345748901367	78.5689926147461	-48.59912490844727	-13.980494499206545	4.006679058074951	11.960074424743652	70.13202667236328	21.23577308654785	-106.7005615234375	-54.28472137451172	107.12380981445312	36.1325798034668	-82.27216339111328	47.97760009765625	-79.620849609375	-7.757906913757324	21.835479736328125	-25.53543472290039	-49.78076171875	121.31585693359376	78.19290924072266	3.133188247680664	25.759727478027344	5.442774772644043	-86.58856964111328	10.13999843597412	-65.34135437011719	-46.02408981323242	20.94776725769043	84.13567352294922	14.588027954101562	66.6029052734375	-15.071012496948242	-71.81236267089844	-7.00031852722168	-61.949317932128906	44.48689651489258	-8.680045127868652	72.1501235961914	-50.84489440917969	22.374834060668945	-35.77495574951172
S003591	S003591	-30.579574584960938	-69.02367401123047	-13.167263984680176	-16.651473999023438	-13.42752456665039	-52.651954650878906	25.835113525390625	99.47926330566406	-44.86702346801758	-23.52147674560547	-62.69473648071289	-35.16530990600586	-100.71115112304688	-10.75453281402588	-58.623802185058594	49.07896423339844	-26.45548439025879	-39.68230438232422	-47.88163375854492	17.742502212524414	-39.35660552978516	-87.22638702392578	-15.178569793701172	-14.151212692260742	100.25157165527344	37.540802001953125	21.783973693847656	71.97896575927734	-14.159607887268066	0.9004096984863281	-50.99807357788086	-67.7722396850586	-38.511322021484375	23.772869110107425	54.791282653808594	52.68428802490234	-2.3602867126464844	31.575658798217773	78.67255401611328	75.70296478271484	-38.85628509521485	-13.647345542907717	48.83771133422852	56.01395034790039	137.61672973632812	-37.64419174194336	-56.45545196533203	-52.48656845092773
S001842	S001842	-23.81207847595215	-1.005512237548828	22.76787376403809	-47.201759338378906	-74.65637969970703	33.348331451416016	44.053348541259766	-0.8085547685623169	-45.03231430053711	-81.92969512939453	-62.32294845581055	41.47740173339844	53.89896011352539	37.70388412475586	-30.638891220092773	-32.348628997802734	5.745677947998047	-67.05297088623047	21.22270774841309	75.8790054321289	-100.7151336669922	-4.493419170379639	60.92026138305664	-107.80574798583984	-109.90455627441406	-6.99742317199707	-10.991658210754396	5.240692138671875	-18.718107223510746	31.7216911315918	-82.43547821044922	8.022943496704102	-35.32286071777344	-102.95128631591795	44.88029479980469	-10.128067016601562	-53.009857177734375	-15.8294038772583	2.025564670562744	-74.44529724121094	10.711459159851074	-34.14973449707031	30.139556884765625	43.11359786987305	-90.31875610351562	-86.58967590332031	87.80252075195312	-67.65029907226562
S004035	S004035	51.56422805786133	17.0582332611084	-95.69316864013672	-34.02736282348633	118.09333038330078	-45.793399810791016	58.49428939819336	-27.386579513549805	-54.694217681884766	-23.82320022583008	19.92309188842773	121.10787963867188	66.42984008789062	106.67262268066406	-21.71367645263672	68.88501739501953	-35.05097579956055	11.10869598388672	11.12094497680664	84.90342712402344	-18.756149291992188	58.86854553222656	64.20579528808594	-67.25635528564453	11.20155143737793	106.7352294921875	60.72420120239258	45.384727478027344	-14.116036415100098	20.19346046447754	-14.494800567626951	-40.24106979370117	-16.870168685913086	-51.13708114624024	39.14070892333984	53.23321533203125	-53.355255126953125	21.04265022277832	37.78792572021485	54.91493988037109	-41.667625427246094	-66.61701202392578	50.71735000610352	-2.9707226753234863	-8.746917724609375	-40.290672302246094	9.53022003173828	-31.578088760375977
S004929	S004929	-12.875350952148438	59.98712921142578	36.314697265625	15.29339599609375	9.527127265930176	14.495540618896484	24.449670791625977	13.844863891601562	2.059720993041992	-54.05107498168945	-49.464111328125	85.67279052734375	71.8948745727539	48.38641357421875	-87.81847381591797	-5.33989953994751	38.32858657836914	57.33237075805664	-67.14799499511719	15.356931686401367	-98.60973358154295	-75.21698760986328	-5.167129039764404	-18.684894561767575	-26.291282653808597	39.789493560791016	-52.34901428222656	26.389375686645508	-8.07882022857666	5.813663482666016	3.746381282806397	-31.3984489440918	-15.855234146118164	-102.17727661132812	70.40924072265625	58.0619010925293	-77.14403533935547	21.864408493041992	10.373538970947266	38.05099868774414	67.3793716430664	-25.10100555419922	19.58583641052246	-25.066036224365234	144.50682067871094	7.183614253997803	36.55781173706055	-52.61688232421875
S005815	S005815	-34.28395462036133	14.561457633972168	19.564416885375977	-90.0211410522461	-48.33561706542969	23.55844116210937	36.88373565673828	26.430570602416992	-47.46501159667969	-51.3819694519043	-25.01412010192871	40.41903305053711	0.4552126228809356	-15.207676887512209	-44.845306396484375	57.13604736328125	78.14900970458984	-17.684391021728516	41.33872222900391	-2.964085578918457	-45.92926788330078	-7.696698665618896	47.03861618041992	23.75784111022949	-37.780948638916016	12.46030616760254	42.4801025390625	61.45880889892578	-27.313217163085938	50.015228271484375	-5.394300937652588	-31.58790397644043	-33.410648345947266	-37.247657775878906	42.98228073120117	70.5663070678711	-57.94723510742188	98.02456665039062	34.85741424560547	-67.44337463378906	35.688819885253906	-18.105443954467773	45.90976333618164	86.30890655517578	68.43548583984375	-78.52107238769531	-75.55245971679688	-51.3908805847168
S001844	S001844	-45.139347076416016	2.0457208156585693	-59.07283020019531	16.33652114868164	-52.32038116455078	-51.944461822509766	-93.2699966430664	14.38741970062256	28.76141929626465	-64.74539947509766	-40.53880310058594	-29.80194664001465	51.91608428955078	63.796348571777344	-113.71939086914062	-30.538957595825195	41.47233963012695	38.582550048828125	-125.72528076171876	-37.63585662841797	-1.4479924440383911	-144.3132781982422	4.854487419128418	-6.214599132537842	17.381385803222656	51.83164978027344	75.72845458984375	93.68880462646484	-57.67970275878906	-46.40937042236328	-113.43643188476562	-114.64012908935548	29.834123611450195	39.19820785522461	15.434101104736328	97.3235321044922	-63.3454704284668	44.341094970703125	-63.62464141845703	-9.601451873779297	-64.79016876220703	-78.33414459228516	66.95291137695312	12.167612075805664	109.9614028930664	-14.478965759277344	13.680135726928713	28.35447120666504
S006252	S006252	-92.39967346191406	-61.91175079345703	18.93818664550781	-34.38080596923828	-62.27825164794922	-41.676944732666016	16.19097137451172	25.377145767211918	-58.07968521118164	-42.13309097290039	-62.5609016418457	-39.161865234375	60.55973434448242	-35.72018814086914	47.71982955932617	12.75024127960205	-28.67361068725586	10.624749183654783	11.616427421569824	29.023029327392575	-71.70238494873047	9.415934562683104	-5.786263465881348	9.963929176330566	68.38496398925781	86.1039810180664	62.287254333496094	-8.956859588623047	-113.30624389648438	40.093406677246094	-24.432823181152344	2.143315076828003	-3.4104650020599365	-49.54312896728516	78.7644271850586	22.52027702331543	12.410463333129885	27.75747299194336	74.90312194824219	-67.30786895751953	10.444586753845217	-60.94516754150391	-76.64647674560547	76.2831802368164	75.12918090820312	-118.11711120605467	-40.60096740722656	-54.36199188232422
S004032	S004032	-2.208388328552246	-56.70136260986328	-2.033469915390014	-20.60530662536621	6.423195838928223	-41.694114685058594	-58.557647705078125	57.73191833496094	-84.7378158569336	-79.03790283203125	-4.612021446228027	16.98752212524414	80.27488708496094	-11.9003267288208	-48.14820098876953	-111.70648193359376	18.656715393066406	2.184775114059448	8.585161209106445	-35.15776062011719	-74.66265106201172	1.3345133066177368	74.6897964477539	-50.81040573120117	-32.56521987915039	21.721939086914062	96.22562408447266	3.184108018875122	-17.252277374267578	31.569923400878903	-86.5120849609375	-84.37787628173828	30.082677841186523	-14.165313720703123	66.7871322631836	59.64360809326172	-42.161582946777344	39.59132385253906	5.392567157745361	-11.857032775878906	120.09281158447266	-21.631629943847656	-44.12895965576172	69.42266082763672	7.532344818115234	33.011962890625	5.40275239944458	-13.64844799041748
S001845	S001845	-40.66324234008789	-74.39746856689453	-36.5718002319336	-37.32149505615234	0.1396691650152206	-57.15258407592773	33.20683670043945	65.35166931152344	20.58816909790039	-3.703599214553833	-121.44229125976562	18.996774673461918	63.83397674560547	14.586126327514648	-4.059423923492432	-3.7802767753601074	-49.930213928222656	10.580418586730955	-41.32181930541992	-35.8861198425293	-67.70238494873047	-38.54257583618164	27.184675216674805	5.060598373413086	48.58709335327149	75.34980773925781	8.668937683105469	23.10100555419922	-48.42344665527344	24.302658081054688	-46.18527221679688	-14.431913375854492	-53.99419403076172	-14.271079063415527	77.01312255859375	58.7822380065918	42.56127548217773	63.63811492919922	62.19316101074219	-42.1665153503418	28.136722564697266	-30.789440155029297	-0.1800965666770935	-4.593151092529297	21.52675437927246	6.674009799957275	5.79164981842041	-60.780982971191406
S005816	S005816	-15.399145126342772	-9.215409278869627	3.8579487800598153	18.84443664550781	-51.25997161865234	-24.74477195739746	65.59930419921875	48.532981872558594	-91.83899688720705	39.73216247558594	-34.48583221435547	119.13359832763672	109.6815948486328	-69.94234466552734	16.738845825195312	50.13362121582031	-45.8164291381836	-95.98001098632812	22.291414260864254	80.9686050415039	11.251689910888672	-97.20880126953124	35.621971130371094	-89.64540100097656	108.32942962646484	14.431607246398926	-37.47985458374024	-52.9664306640625	9.636384963989258	25.236236572265625	-102.71428680419922	11.488656997680664	27.423946380615234	-22.176231384277344	40.742305755615234	45.95050048828125	-38.25805282592773	16.982810974121094	-24.005172729492188	86.56269073486328	20.15717124938965	-26.12422180175781	33.29023361206055	73.9217758178711	-8.201560020446777	-46.51676940917969	-7.701178550720215	-32.40693283081055
S000076	S000076	-35.11655044555664	-20.742055892944336	-23.93911361694336	-2.6165213584899902	-67.67337799072266	-66.03414154052734	39.38800430297852	-14.15262508392334	-72.25914764404297	4.163328647613525	-49.51256942749024	71.42574310302734	94.24893951416016	-95.7530746459961	-16.317441940307617	30.267763137817383	-8.411628723144531	151.3101043701172	-24.041000366210938	-44.36565399169922	25.48446083068848	25.83719825744629	50.00472640991211	-18.48942375183105	33.705989837646484	19.62436294555664	20.761398315429688	64.98985290527344	3.905384302139282	-14.233802795410156	-88.09034729003906	0.129636213183403	-120.32384490966795	-102.7208023071289	26.317766189575195	59.93414688110352	-65.83136749267578	37.80553817749024	137.6936492919922	-30.93832778930664	67.69895935058594	-67.05979919433594	9.142118453979492	33.26169204711914	25.8564453125	-21.21424865722656	51.77013397216797	-71.37808990478516
S006257	S006257	4.340203762054443	-19.003177642822266	-77.18045806884766	-102.45951080322266	-171.52149963378906	-68.71830749511719	-14.817590713500977	55.79049301147461	-108.81419372558594	-63.328460693359375	-15.409607887268066	-20.380809783935547	-14.341038703918455	15.998627662658691	-26.99468421936035	-35.014835357666016	-32.540802001953125	10.490026473999023	-4.246519088745117	32.2556266784668	-14.666596412658691	-24.98259162902832	67.83465576171875	26.332258224487305	11.834996223449709	45.8723258972168	98.45435333251952	69.03941345214844	-3.2929155826568604	-1.274704098701477	-19.703628540039062	-41.437232971191406	11.995397567749023	13.029574394226074	69.17660522460938	26.04610252380371	-41.65621948242188	14.81080436706543	2.6142375469207764	-149.86764526367188	42.93251800537109	-9.478763580322266	-35.2689208984375	-2.718246459960937	49.94747161865234	-10.131163597106934	5.6818718910217285	-150.72616577148438
S006688	S006688	-73.170654296875	-26.84264373779297	31.893930435180664	-48.65584182739258	-38.51406097412109	13.067681312561035	64.05659484863281	45.10530853271485	-34.2103271484375	28.12715148925781	-94.0698013305664	10.524614334106444	-1.4956389665603638	14.772353172302246	-61.36904525756836	109.46481323242188	24.43637466430664	20.065771102905277	-54.17171096801758	-18.069726943969727	-61.68608474731445	-60.88608551025391	12.251029014587402	-13.774507522583008	74.76609802246094	51.96118927001953	-42.87165451049805	2.375394821166992	-40.6533203125	48.5247688293457	-124.7471923828125	-5.411199569702148	-85.5324935913086	32.84082794189453	-10.44564437866211	34.29025650024414	-71.3136215209961	34.974822998046875	36.80364608764648	-11.033390998840332	55.11767959594727	-41.374794006347656	-5.340686321258545	77.13243103027344	2.3103458881378174	12.569000244140623	-37.36652374267578	-43.095096588134766
S004487	S004487	-13.567106246948242	49.29649353027344	-115.20677185058594	54.36499786376953	-51.69922637939453	-40.3817024230957	10.007157325744627	-42.68044662475586	-35.65583801269531	26.93621635437012	-39.6774787902832	3.8460323810577393	35.691123962402344	106.1368179321289	15.320063591003418	-6.73295783996582	-28.693233489990234	-10.888961791992188	-5.307522296905518	-3.9653148651123047	-80.64007568359375	-17.266870498657227	48.59869003295898	13.084905624389648	111.14163208007812	-12.680727005004885	-26.15464782714844	29.79112243652344	-6.910654544830322	32.93842315673828	-47.88238525390625	-6.525035858154297	-115.83551788330078	26.243696212768555	60.92481994628906	35.448673248291016	32.299983978271484	28.49471664428711	-8.019499778747559	-20.26795959472656	74.34235382080078	-23.33199691772461	32.55405807495117	-1.5452392101287842	50.13970184326172	22.724557876586918	10.032546043395996	-83.22853088378906
S004039	S004039	-116.51141357421876	-126.56238555908205	39.882083892822266	-80.87348175048828	-64.19119262695312	-48.25215530395508	57.03385162353516	70.01472473144531	41.97510147094727	-3.62503981590271	-103.16230010986328	63.09264755249024	40.99839782714844	41.14501190185547	-0.7274786233901978	80.13724517822266	-4.416430473327637	7.927540302276611	-24.51369857788086	-31.388160705566406	-8.095861434936523	23.38126564025879	-38.830848693847656	-21.287654876708984	130.5779266357422	72.39398193359375	3.3968451023101807	24.3626766204834	-14.007789611816406	-28.593271255493164	24.68046760559082	-7.025538444519043	22.74164581298828	18.362892150878903	-37.25008010864258	-36.0215950012207	-18.4422550201416	44.07952880859375	81.58948516845703	24.43586158752441	-85.99345397949219	-9.702102661132812	41.92623519897461	46.15890502929688	34.19451141357422	-91.80796813964844	29.254114151000977	-78.7916488647461
S006687	S006687	26.458499908447266	-4.599717140197754	-30.46561622619629	-21.75186920166016	-36.30916213989258	-105.24290466308594	-90.32371520996094	83.12384033203125	45.34441375732422	-2.967572927474976	-68.16555786132812	81.12590789794922	63.10459899902344	18.51967430114746	-61.96083450317383	-76.82302856445312	45.6811752319336	5.204881191253662	-86.40161895751953	-15.253141403198242	-0.5820087194442749	-73.77003479003906	49.34713363647461	-109.25338745117188	-53.432891845703125	-4.282392978668213	-0.1935291886329651	95.57894897460938	-0.7517648339271545	41.134037017822266	-19.38218116760254	-7.433078289031982	-65.24372100830078	43.2775993347168	87.23856353759766	83.33272552490234	-77.43794250488281	-22.893314361572266	25.539308547973636	-32.15362548828125	34.751766204833984	-70.40937805175781	42.88821792602539	45.79707717895508	-88.976318359375	58.040225982666016	87.95147705078125	-16.62766456604004
S004037	S004037	-65.90837860107422	-2.738786220550537	-9.781405448913574	-49.41278076171875	4.9308180809021	-42.62630081176758	24.8719425201416	6.4672441482543945	18.446090698242188	-69.1034927368164	-3.786240577697754	36.84517288208008	-47.40478515625	58.258583068847656	-104.8082046508789	42.89655303955078	-33.47672271728516	4.113346099853516	-12.991241455078123	106.3796157836914	-65.33301544189453	-44.88869857788086	35.283451080322266	43.28574752807617	88.89485931396484	47.8122444152832	15.406255722045898	-7.904560565948486	-46.2388916015625	146.52352905273438	-19.461469650268555	-10.077794075012209	-38.74626541137695	8.579168319702148	37.6383056640625	35.80084609985352	4.987494468688965	27.008644104003903	39.88752365112305	-68.50233459472656	-17.34857177734375	-81.6806869506836	-27.123247146606445	58.53488540649414	34.568904876708984	-59.20225524902344	36.42876434326172	-60.22219467163086
S002283	S002283	-93.29924774169922	-23.500886917114254	-133.0138397216797	-58.84706497192383	-60.3206901550293	8.73448371887207	-27.418472290039062	51.80672073364258	-62.18586349487305	-155.24497985839844	-70.88317108154297	0.2227938175201416	41.07501602172852	59.756103515625	-81.58464813232422	63.95236587524414	-24.156169891357425	-96.68759155273438	17.736297607421875	60.32734298706055	-51.80966567993164	-31.994665145874023	43.22185516357422	-76.17373657226562	124.39839935302734	-37.67903900146485	20.8981876373291	64.51062774658203	-66.39698028564453	54.80802154541016	-79.29900360107422	-22.446468353271484	-48.01177597045898	14.900430679321287	28.888473510742188	44.71077728271485	-53.07882690429688	-11.816893577575684	70.32107543945312	9.25606632232666	17.745616912841797	-77.78478240966797	-34.24366760253906	33.10856628417969	45.46825408935547	-102.68817901611328	0.3555055558681488	-25.234424591064453
S005378	S005378	-99.61500549316406	72.76835632324219	9.210437774658203	-63.377140045166016	69.80325317382812	-104.18084716796876	107.02841186523438	106.93836975097656	-13.99818515777588	19.939041137695312	-27.90188980102539	45.65159606933594	135.1323699951172	123.4637451171875	-120.8348617553711	-56.93334579467773	80.6587905883789	4.451122760772705	46.07295227050781	52.06000900268555	-24.575294494628903	-1.009677529335022	114.71590423583984	-55.10091781616211	-49.72041320800781	-47.79268646240234	89.90851593017578	-34.95433807373047	-36.485748291015625	28.945579528808597	-53.59065246582031	-80.4919662475586	44.79309844970703	-27.30321884155273	86.46595001220703	59.15380859375	-42.43524932861328	20.475927352905277	53.02148818969727	-10.91366958618164	14.6741304397583	-22.455785751342773	122.6405258178711	86.80779266357422	43.621620178222656	-59.67086791992188	4.132892608642578	-17.708906173706055
S000077	S000077	-88.5309829711914	-41.35472869873047	-20.272220611572266	-23.733545303344727	-22.88326644897461	-89.44034576416016	34.164424896240234	55.08207702636719	-74.40953063964844	-13.810198783874512	-33.59287643432617	115.45093536376952	185.7189178466797	42.41789627075195	-71.32749938964844	21.82557487487793	-75.51313781738281	-83.0423812866211	-48.89933013916016	65.66371154785156	-63.354740142822266	1.0526725053787231	34.787017822265625	-19.585479736328125	65.01238250732422	-78.69532012939453	48.05795669555664	0.3316924273967743	-1.101578712463379	5.719830513000488	-42.70062255859375	0.4753541052341461	-110.4671401977539	42.766746520996094	4.41566801071167	34.050323486328125	-29.66139411926269	53.1888542175293	90.51834106445312	73.28889465332031	22.33187294006348	-45.769832611083984	26.227859497070312	73.37919616699219	20.08985137939453	-60.67546463012695	17.605937957763672	-74.04853057861328
S000519	S000519	-7.504154682159424	95.37982177734376	22.98390769958496	-28.650634765625	54.68756484985352	-8.881050109863281	77.68123626708984	-21.09337043762207	-103.87493133544922	23.53810310363769	-7.093535423278809	59.80280303955078	50.62911224365234	-82.21251678466797	19.587299346923828	30.61316299438477	45.04927444458008	-0.2838563024997711	6.220558166503906	156.62583923339844	-22.19879913330078	-64.67029571533203	67.21793365478516	-61.57262802124024	-38.44689178466797	-35.75849533081055	79.69184875488281	60.193119049072266	51.81326675415039	114.46248626708984	-59.67600631713867	-48.52753829956055	-30.595230102539062	6.727322578430176	34.292484283447266	-7.2728753089904785	2.7882604598999023	33.58779525756836	-55.10801315307617	-75.79837036132812	-22.654369354248047	-76.67668151855469	-12.183076858520508	43.55384826660156	78.80962371826172	-37.46935272216797	21.43756866455078	46.42471694946289
S001846	S001846	-71.79736328125	-50.862152099609375	80.658203125	-19.638751983642575	18.48332977294922	-4.098503589630127	6.42646598815918	-7.245437622070312	1.4752147197723389	-73.28608703613281	-20.660057067871094	72.7203140258789	124.69181823730467	-68.24410247802734	-48.89984893798828	47.35026550292969	-47.27997589111328	-67.49663543701172	-47.16753387451172	58.47489547729492	-0.4368154108524322	-115.59356689453124	11.312036514282228	23.329608917236328	37.7884407043457	64.00334930419922	-59.62085723876953	-16.908952713012695	14.057610511779783	-72.88263702392578	-32.50748825073242	25.32929992675781	-80.4361801147461	-55.11735916137695	16.105693817138672	67.69486999511719	7.378677845001221	84.78491973876953	48.45171356201172	-22.236955642700195	-3.928066730499268	-58.59172058105469	-8.734217643737793	90.08987426757812	19.05571174621582	-2.016895055770874	-1.8635225296020508	4.197478294372559
S002724	S002724	-39.16061782836914	-77.44662475585938	38.99612045288086	-31.66508674621582	-30.660823822021484	-44.078269958496094	-84.42253112792969	36.21456527709961	-92.81360626220705	15.871415138244627	10.189208030700684	62.854225158691406	40.70067596435547	-70.85783386230469	-111.45889282226562	-31.377899169921875	-134.3729248046875	-32.871246337890625	-53.73751831054688	53.0833625793457	-30.620311737060547	-21.442611694335938	20.03210830688477	-35.52534484863281	116.2122573852539	75.4426040649414	35.3299560546875	-57.25715637207031	-35.643898010253906	48.77617645263672	-126.06342315673828	11.91673469543457	-65.5199966430664	13.039690017700195	88.27679443359375	50.46816635131836	-45.18033599853516	25.24724006652832	112.5763168334961	-34.28392791748047	-2.881535291671753	-69.18701934814453	43.96279144287109	109.59910583496094	112.10420989990234	-48.268341064453125	40.29841995239258	-27.17885398864746
S002725	S002725	39.58933639526367	-9.460891723632812	-55.72045516967773	21.09640312194824	-57.18548583984375	-110.45988464355467	-10.395641326904297	32.45712661743164	-83.50572204589844	21.854394912719727	-19.932771682739254	39.86237716674805	-2.325500965118408	16.224523544311523	-56.52066040039063	-134.07379150390625	-89.23204040527344	29.388782501220703	-49.56342697143555	58.86998748779297	7.40443754196167	22.849822998046875	-25.70576477050781	35.93958282470703	-39.612789154052734	74.8093032836914	36.17684555053711	-87.35643005371094	-3.280620574951172	22.27243423461914	-34.33247756958008	-78.51605987548828	8.559890747070312	-54.5073127746582	-9.454824447631836	-16.813493728637695	-54.0958251953125	7.752348899841309	60.46261978149414	-32.984649658203125	90.51113891601562	-21.94790267944336	105.63330841064452	-6.316330909729004	10.389215469360352	14.449135780334473	58.981563568115234	-0.055451177060604
S001401	S001401	-12.814152717590332	-28.683670043945312	-23.39535903930664	30.408262252807617	-133.90206909179688	-34.27649688720703	-14.240741729736328	7.8611273765563965	-77.60611724853516	-48.49129104614258	-32.621585845947266	63.833343505859375	75.94429779052734	0.0236843712627887	-60.02434921264648	139.81385803222656	-37.47661590576172	20.79526901245117	-62.02547454833984	71.76782989501953	-21.88616943359375	-7.77915620803833	49.7800407409668	-28.562225341796875	71.65115356445312	-15.655908584594728	49.238399505615234	-2.9690327644348145	-7.65800142288208	12.463040351867676	-91.9832763671875	12.496548652648926	-92.55549621582033	-86.5767822265625	43.2833137512207	142.909423828125	-55.14662551879883	32.436988830566406	36.36254119873047	12.060938835144045	23.71702766418457	-118.90921020507812	-14.476188659667969	-6.243728160858154	-4.246666431427002	-50.5073127746582	-31.72567176818848	10.917121887207031
S000078	S000078	-46.514286041259766	-0.6742643713951111	-58.68983840942383	-109.99661254882812	-30.87449073791504	-44.914546966552734	6.703233242034912	28.90562438964844	-10.149481773376465	-3.3861308097839355	-35.057220458984375	71.95037841796875	61.260555267333984	25.24142265319824	29.514169692993164	101.2299575805664	0.9529964327812196	-38.388893127441406	-6.529829502105713	68.50039672851562	-26.94147682189941	19.78157615661621	85.07706451416016	-16.60518455505371	-90.07601928710938	100.47505950927734	-8.941216468811035	35.015743255615234	33.41899871826172	36.21191787719727	9.89611530303955	-41.81549072265625	-66.60594177246094	-56.034576416015625	5.939070224761963	36.46484756469727	-72.2139892578125	62.62138366699219	41.8531608581543	-46.176300048828125	-61.620399475097656	-53.012054443359375	-0.1704970747232437	-1.922578811645508	-44.39497756958008	5.5233073234558105	-35.04134750366211	-10.947357177734377
S002288	S002288	-38.23047256469727	-15.285125732421877	-28.086450576782227	11.14128303527832	27.17767333984375	-8.226801872253418	-46.84944152832031	-57.64577102661133	-96.37969207763672	-103.22689056396484	-48.628360748291016	33.79471206665039	69.5570297241211	23.1060791015625	-32.313018798828125	-31.48032760620117	43.67393112182617	-22.82955551147461	-117.32149505615234	26.648605346679688	-44.98261260986328	-9.22023582458496	-24.303123474121094	21.944625854492188	-31.586101531982425	24.111724853515625	30.425695419311523	-37.73583221435547	-7.08857011795044	105.76544189453124	-42.84071731567383	3.793759822845459	-19.774694442749023	-46.80158233642578	36.14409255981445	72.53104400634766	-61.13644790649414	34.86044692993164	-6.998934268951416	-133.9560546875	43.99596405029297	-7.935764312744141	2.435295581817627	-23.854347229003903	139.91001892089844	-57.06949996948242	86.91290283203125	-36.96879196166992
S004934	S004934	5.148321151733398	7.088879108428955	-7.236392974853516	-30.064245223999023	-34.91305923461914	-17.741086959838867	13.235506057739258	-14.600955963134766	-53.3554573059082	-18.487852096557617	-73.53134155273438	14.558238983154297	13.370290756225586	43.86421585083008	-17.535184860229492	100.16545867919922	-16.08409309387207	-37.69608688354492	35.41849136352539	87.7490463256836	-55.98345184326172	-113.09307098388672	-12.069765090942385	-4.3058180809021	5.559828758239746	-18.752296447753903	77.84619903564453	22.275108337402344	9.106307983398438	15.85516357421875	-81.84288024902344	-13.159771919250488	-122.90559387207033	-61.59239196777344	40.756004333496094	45.26945114135742	-20.986425399780277	77.2018814086914	-24.76865577697754	-31.181808471679688	32.695167541503906	-48.71110916137695	-7.201346397399902	-21.72132110595703	59.75470733642578	-36.41172790527344	7.753152370452881	38.97487258911133
S001847	S001847	-53.00743103027344	11.934978485107422	43.20100021362305	-24.46188735961914	77.89165496826172	-27.037342071533203	119.14147186279295	85.92906951904297	-50.64087677001953	3.9636056423187256	-50.470829010009766	73.90385437011719	95.60446166992188	6.328210353851318	-34.59892654418945	-70.60704803466797	85.61344146728516	-74.42098236083984	-20.822471618652344	23.851049423217773	-129.51025390625	-95.62116241455078	36.97728729248047	-61.724369049072266	2.3490006923675537	78.71585083007812	46.280460357666016	-90.38420104980467	14.798895835876465	-46.45574569702149	-45.64664459228516	-32.33647155761719	41.88030242919922	36.52515411376953	37.4603385925293	68.4937744140625	-63.94868469238281	56.09796905517578	47.85585784912109	102.60758972167967	16.705556869506836	-5.003187656402588	1.9954862594604488	14.708837509155272	-52.34648132324219	-11.34194564819336	6.577542304992676	-38.17928695678711
S005819	S005819	-7.1367363929748535	-55.83085632324219	-77.82600402832031	-9.9266357421875	-13.051959037780762	-27.3330020904541	38.4738883972168	11.578168869018556	-50.169212341308594	-34.18590545654297	-32.579681396484375	22.856861114501957	-114.91978454589844	29.05495262145996	-11.53995418548584	-88.01280975341797	-29.119600296020508	2.5221073627471924	-34.643917083740234	60.58312225341797	-63.12342834472656	40.81953811645508	-33.120365142822266	-66.55905151367188	-42.035404205322266	-8.77828311920166	30.880634307861328	-21.174776077270508	24.53608703613281	35.16887283325195	-70.35164642333984	2.0475730895996094	-59.135929107666016	-58.858028411865234	-12.220905303955078	42.71399688720703	-55.24198532104492	2.58333158493042	97.5476531982422	-81.55131530761719	31.95697784423828	-114.94471740722656	69.83375549316406	-42.864105224609375	-12.419480323791504	-6.98934268951416	40.14784622192383	-89.08615112304688
S004038	S004038	-24.520183563232425	-73.55952453613281	-14.238751411437988	-27.81104278564453	-19.06624984741211	-6.908104419708252	-34.900108337402344	1.4478915929794312	-43.78213119506836	-19.708051681518555	57.35115051269531	42.32255554199219	95.89263916015624	29.59866714477539	-37.497825622558594	-0.5649847388267517	-34.50336837768555	-30.152250289916992	-55.1900520324707	22.428539276123047	49.49781799316406	-101.4120864868164	48.24668884277344	-92.82868957519533	99.19530487060548	106.52013397216795	-9.320395469665527	91.84481811523438	-24.186771392822266	-74.8133773803711	-94.8723602294922	-24.55055046081543	3.695485591888428	0.3653291761875152	79.20902252197266	44.472537994384766	-81.07437896728516	82.50019836425781	58.74219131469727	-23.427461624145508	-46.054473876953125	-59.729488372802734	40.03158187866211	34.894901275634766	22.83502578735352	-57.829715728759766	-0.7221450209617615	-3.087103366851806
S003600	S003600	-3.2268826961517334	100.82722473144533	-9.114720344543455	-13.740822792053224	-17.961681365966797	-52.550201416015625	-72.83537292480469	42.00761795043945	-115.27052307128906	-13.340128898620604	-27.17102813720703	5.526167869567871	33.2415771484375	37.5782585144043	-91.4113540649414	-30.43805694580078	18.25916290283203	9.59983253479004	-44.96824645996094	25.414730072021484	-124.57398223876952	-1.483851432800293	74.47900390625	-27.6726131439209	-17.01154136657715	-77.952880859375	58.68844223022461	44.87849426269531	-7.325016021728516	60.029518127441406	-97.64417266845705	-20.230688095092773	-61.42117691040039	-81.73853302001953	-11.067615509033203	72.14202880859375	-34.863182067871094	101.62704467773438	35.07872009277344	-59.33118438720703	36.60136032104492	-1.5193307399749756	62.053802490234375	14.150897026062012	58.63946533203125	13.183290481567385	-51.43920135498047	22.34716033935547
S000972	S000972	-92.29167938232422	11.58415412902832	-7.622925281524658	14.247966766357422	-45.57025146484375	-83.2055435180664	-4.99290132522583	47.28375244140625	4.370186805725098	-30.07662582397461	-90.75177764892578	41.65697860717773	38.47096633911133	-36.57843780517578	-83.84135437011719	-13.03277587890625	-18.18404769897461	52.385528564453125	-27.473344802856445	37.16606903076172	57.68219757080078	-65.01054382324219	9.405195236206056	-49.07329177856445	14.758935928344728	-84.03772735595703	112.89495086669922	-64.30690002441406	-48.96651077270508	61.51029586791992	-167.885009765625	-38.25210571289063	-33.360382080078125	-91.8819351196289	-6.4103288650512695	38.3989372253418	-19.316877365112305	-5.188077926635742	41.4148063659668	-26.906661987304688	-41.30371856689453	4.519473552703857	16.5067081451416	-56.35729217529297	74.46748352050781	-70.90235137939453	46.30168151855469	-10.714109420776367
S003167	S003167	-3.782290935516357	-133.6645965576172	34.31739044189453	0.0129247801378369	-136.1563720703125	-21.69196510314941	-3.228136777877808	56.762332916259766	-63.95624923706055	57.80452728271485	-31.37497329711914	-27.146242141723636	106.08185577392578	24.121137619018555	-24.53214836120605	-28.45170783996582	-66.26875305175781	77.26832580566406	-50.716583251953125	8.941200256347656	1.6760507822036743	57.69076156616211	93.36870574951172	-59.11219787597656	89.6500015258789	89.57804870605469	4.896839618682861	66.34163665771484	-52.54988479614258	-15.172362327575684	12.291930198669434	-13.222936630249023	-11.016438484191896	33.50933074951172	80.508056640625	66.6235122680664	12.291284561157228	6.553384304046631	-26.81232261657715	32.67115020751953	46.48168563842773	-34.47127914428711	5.544368743896484	1.326569437980652	52.86334991455078	-6.627319812774658	54.7725830078125	-53.503150939941406
S004044	S004044	-8.554749488830566	-58.1027717590332	29.87952041625977	-22.19852066040039	-13.3299560546875	-114.71648406982422	-0.5594139099121094	48.34529876708984	-118.45109558105467	-9.402803421020508	-26.32002258300781	90.4044189453125	19.409099578857425	-12.914793014526367	6.459939479827881	0.5554161667823792	-28.07233619689941	-57.50593948364258	-49.5508918762207	16.801952362060547	-21.10773277282715	-25.88754272460937	35.776023864746094	-64.32614135742188	-45.86071014404297	77.6633529663086	-3.180021047592163	80.57674407958984	8.207273483276367	-76.30024719238281	-47.21606063842773	-51.95722961425781	-87.97831726074219	10.076760292053224	20.22355461120605	95.47109985351562	39.83127212524414	152.65817260742188	51.39693832397461	-28.306869506835938	-80.9698257446289	-66.37840270996094	118.61564636230467	5.55210018157959	-2.989487409591675	-60.656471252441406	43.332366943359375	46.902442932128906
S004495	S004495	5.362142562866211	-17.769176483154297	-18.447250366210938	-60.26288604736328	-5.000414371490479	-57.69550323486328	66.89535522460938	79.41696166992188	-53.2218132019043	-29.84295082092285	-59.32733917236328	22.68303871154785	33.95899200439453	-6.520870685577393	-26.26907157897949	11.001431465148926	37.74291229248047	-22.04671287536621	32.77445983886719	66.71504211425781	15.136455535888672	48.591121673583984	55.09917449951172	-85.8591537475586	6.896457195281982	-98.61000061035156	24.78470802307129	45.90109634399414	-24.437095642089844	8.286178588867188	-102.61203002929688	22.538646697998047	-25.51534843444824	-53.613548278808594	27.24814796447754	-2.847487688064575	-68.97434997558594	48.802494049072266	67.99617767333984	-134.06716918945312	38.96652221679688	-93.12598419189452	27.624910354614254	73.93094635009766	52.4366340637207	-64.1148452758789	-52.04917526245117	-34.10565185546875
S000524	S000524	-90.44649505615234	-64.92295837402344	-16.728328704833984	18.99876976013184	112.17896270751952	22.05967903137207	91.19378662109376	104.66668701171876	-13.17823314666748	22.04420280456543	-7.190978050231934	0.9227107763290404	47.65052795410156	-1.226693630218506	11.74742603302002	1.8411145210266116	4.412850379943848	-59.37515258789063	-22.2546329498291	57.426265716552734	-128.60826110839844	-59.51365280151367	47.84521865844727	-18.22477912902832	18.17235565185547	4.114267826080322	-26.635766983032227	41.41782379150391	0.9629915356636048	-38.71846771240234	-47.2935905456543	15.41896629333496	-23.52464866638184	-36.83160400390625	76.14409637451172	9.784586906433104	-63.20235824584961	54.4160041809082	14.93425464630127	70.2001953125	49.019996643066406	-70.57197570800781	4.444849967956543	102.38836669921876	-64.23440551757812	-52.98345947265625	46.63755416870117	-80.2223129272461
S004042	S004042	-32.179439544677734	67.90733337402344	6.748139381408691	-22.09374046325684	17.744295120239258	-17.759201049804688	-44.60237884521485	-60.82745361328125	-28.19446182250977	-45.69747161865234	-18.198448181152344	61.59728240966797	16.59370231628418	95.25018310546876	-2.671539545059204	15.288511276245115	62.70001983642578	-14.827804565429688	-47.47388458251953	55.52778625488281	-97.6170654296875	4.050368785858154	65.13599395751953	-30.030447006225582	-3.346813917160034	0.6757439374923706	-4.527957439422607	-51.57057189941406	0.8502025604248047	84.23355102539062	-62.17390060424805	-45.78037643432617	-58.9852294921875	18.13193893432617	69.0514907836914	39.16099166870117	-57.84564208984375	14.198724746704102	11.918310165405272	-109.98767852783205	44.2520637512207	-64.71611785888672	58.64128112792969	24.17500686645508	81.74418640136719	-57.65359878540039	-13.134669303894045	-38.34460067749024
S005382	S005382	12.005846977233888	-126.69237518310548	-38.82146072387695	-43.39697647094727	4.721217155456543	-28.935884475708008	20.512470245361328	-17.690467834472656	-91.96582794189452	-12.825275421142578	-63.28313064575195	51.052040100097656	93.96392059326172	-49.71831512451172	30.815492630004883	-34.96923065185547	7.901895523071289	-74.34986114501953	7.476532936096191	65.45861053466797	14.750166893005373	77.9186782836914	52.44576644897461	-93.69312286376952	-101.40555572509766	88.50228881835938	-13.250032424926758	60.93149185180664	-62.58138275146485	27.960018157958984	-23.432109832763672	-43.19523239135742	2.1052749156951904	-42.17363739013672	19.0051212310791	67.66455841064453	-20.641765594482425	-7.09805965423584	66.53385162353516	-23.37876319885254	23.79727935791016	-71.51055908203125	40.60849380493164	90.07608032226562	61.31217193603516	-77.30821990966797	-49.066436767578125	31.6226806640625
S004941	S004941	-43.251739501953125	-146.40663146972656	-33.58702850341797	36.54224395751953	41.28402328491211	-28.955400466918945	60.722076416015625	55.67476272583008	-69.06082153320312	-16.911754608154297	-72.24434661865234	2.7013001441955566	69.00059509277344	43.69231796264648	-28.990253448486328	-64.89886474609375	-23.57341766357422	-37.189823150634766	49.90752029418945	18.6650333404541	-47.25331878662109	-99.62372589111328	20.163198471069336	-39.15123748779297	18.76289939880371	124.7993392944336	-7.410925388336182	33.29956817626953	-65.250244140625	-78.23509216308594	22.207454681396484	-30.14112663269043	31.01713752746582	-4.729288101196289	5.172524452209473	-9.710723876953123	23.10959815979004	24.26467514038086	-36.45303726196289	-120.61598205566406	-34.68423080444336	-65.72877502441406	-49.916385650634766	18.93926048278809	-60.19403076171875	-19.638412475585938	12.499795913696287	51.437042236328125
S003601	S003601	-82.50992584228516	-10.329438209533691	-15.565037727355955	18.385128021240234	79.60861206054688	-127.34268188476562	38.22622299194336	27.252525329589844	-57.57986831665039	-56.8688850402832	-40.76216125488281	-4.566756725311279	75.75788879394531	78.81993103027344	94.09779357910156	-45.96186828613281	-50.29439926147461	12.192183494567873	-17.02715492248535	28.738630294799805	-32.41840744018555	69.65847778320312	56.85767364501953	-135.06756591796875	18.952829360961918	0.819355845451355	86.71835327148438	-38.0553092956543	-22.403688430786133	-42.4112434387207	-19.428232192993164	-45.41290664672852	-16.449260711669922	2.1829073429107666	41.21232986450195	96.85340881347656	30.567724227905277	13.30608367919922	-21.515474319458008	15.704824447631836	55.20843124389648	-52.3870964050293	-17.176204681396484	15.85154628753662	-20.36038589477539	-30.84103012084961	44.02306365966797	-16.712154388427734
S003169	S003169	2.207674264907837	3.626697301864624	-80.0948257446289	24.13235282897949	34.7093620300293	-13.614545822143556	-113.98162078857422	-19.5759334564209	-59.59732055664063	-50.20775985717773	-32.62043380737305	-32.21065139770508	82.69309997558594	68.25764465332031	-42.9956283569336	-64.19955444335938	-62.03933334350586	-32.80587387084961	-11.23430061340332	-27.66330909729004	-60.356082916259766	-35.6943473815918	12.110061645507812	-136.224853515625	-51.79241943359375	-16.544933319091797	28.10293197631836	65.20842742919922	53.71544647216797	13.053681373596191	14.479729652404783	-38.121978759765625	13.147326469421388	54.61901473999024	67.47100830078125	25.330034255981445	-89.76034545898438	6.236769199371338	89.9544906616211	14.699932098388672	28.4150505065918	-104.77044677734376	34.49409484863281	-2.863852024078369	75.95794677734375	62.25601196289063	71.27394104003906	23.629127502441406
S001852	S001852	-41.07212829589844	-35.33096694946289	-18.45394515991211	-75.65383911132812	0.7160771489143372	-32.542327880859375	19.66790008544922	21.9346923828125	-83.32046508789062	-39.776737213134766	18.393861770629883	16.950176239013672	93.6331558227539	67.84907531738281	-22.552539825439453	14.6793851852417	26.416603088378903	-35.025001525878906	-3.2821364402771	-87.74998474121094	4.684764385223389	-64.44452667236328	78.11058807373047	-85.44888305664062	-63.8495979309082	-12.787004470825195	14.469508171081545	55.1365966796875	-28.574392318725582	17.37767219543457	-38.34202575683594	-50.3199348449707	-74.34371948242188	14.696760177612305	-4.705526351928711	31.460243225097656	-34.46913528442383	29.585676193237305	8.72199821472168	-104.23078155517578	-3.432789802551269	28.31732749938965	6.280803680419922	-27.152217864990234	17.569236755371094	-66.20362854003906	8.915743827819824	-36.96220016479492
S001853	S001853	100.2031021118164	-24.292930603027344	8.345080375671387	-17.789045333862305	30.518104553222656	13.470097541809082	142.92921447753906	174.0447235107422	-79.90008544921875	-6.101737976074219	-72.27204132080078	-17.920574188232422	50.62019729614258	-23.71175575256348	41.87813949584961	-50.25103759765625	-20.41942024230957	-89.28298950195312	51.33053970336914	76.02084350585938	-46.4644660949707	25.93033599853516	-6.763260841369629	-15.326471328735352	50.11970520019531	-75.80896759033203	26.62580299377441	-21.69536781311035	-38.63041305541992	0.0359847657382488	72.61109924316406	-16.042753219604492	-19.39455986022949	-65.76921844482422	25.68275451660156	50.19524765014648	0.7423290610313416	72.76049041748047	22.519306182861328	-43.19011306762695	-31.217472076416016	11.337212562561035	45.880672454833984	70.04116821289062	64.19132995605469	12.488009452819824	-22.05262756347656	-27.302526473999023
S000085	S000085	-34.56888198852539	-1.001659274101257	23.302322387695312	-23.754375457763672	-58.85592651367188	-42.828643798828125	-66.01546478271484	67.3051528930664	-23.48830986022949	-27.58970069885254	-98.9490737915039	89.18791961669922	157.25827026367188	53.463985443115234	-45.78590393066406	24.626293182373047	112.41742706298828	-4.064302921295166	-16.151268005371094	-15.86954402923584	-74.86868286132812	31.91206359863281	114.71692657470705	-12.545520782470703	-20.24393653869629	10.940166473388672	0.5001959204673767	29.486473083496094	-26.140918731689453	11.30752182006836	-83.42982482910156	-54.40678024291992	48.98316955566406	-53.29060745239258	115.3109359741211	29.35542297363281	-28.60187530517578	69.13996124267578	-60.406375885009766	-117.15796661376952	16.43464469909668	-10.190613746643066	56.2906494140625	68.19245147705078	39.06452560424805	2.3316409587860107	-3.968733072280884	25.616918563842773
S000970	S000970	24.0456485748291	55.92079162597656	-70.94546508789062	-45.6182975769043	-21.40961456298828	-96.65377807617188	35.679466247558594	11.06937026977539	-87.02140045166016	-67.42859649658203	-101.36515808105467	66.44711303710938	41.64243698120117	67.5764389038086	-8.060012817382812	30.63889503479004	30.723630905151367	22.024229049682617	-47.57526397705078	39.66448593139648	25.62690544128418	32.2779655456543	-40.84963607788086	20.31649398803711	50.26718521118164	-9.936087608337402	117.0032958984375	-58.04350280761719	-77.85281372070312	-9.623966217041016	-57.32602691650391	1.7857500314712524	-41.40285873413086	-60.7065658569336	-9.650590896606444	78.66570281982422	-37.879486083984375	35.67730712890625	52.10863494873047	-29.684009552001957	48.619171142578125	5.157436370849609	49.20511245727539	52.36629104614258	2.015425205230713	-115.0849151611328	-33.8161506652832	-43.8029899597168
S004939	S004939	-81.78585815429688	-45.6641845703125	-13.53244686126709	3.191019296646118	24.104297637939453	1.6716206073760986	-28.482126235961918	21.302318572998047	-4.617038249969482	31.58697891235352	-34.77901077270508	8.298898696899414	53.1551628112793	25.04867935180664	-19.05255126953125	40.044429779052734	-60.9221305847168	6.4679694175720215	-64.59652709960938	77.08500671386719	15.89194679260254	54.85077667236328	-47.02650833129883	-22.98326873779297	-78.5515365600586	-20.468467712402344	-28.534183502197266	160.65406799316406	14.847593307495115	17.248498916625977	1.20050048828125	-96.42572021484376	-36.13058471679688	-13.200316429138184	54.38688278198242	49.21950149536133	-84.63568878173828	43.457027435302734	-17.635448455810547	-24.692035675048828	96.2557144165039	62.48638916015625	47.52376174926758	-8.322909355163574	126.56414031982422	83.07341003417969	-22.56881332397461	32.1645393371582
S004942	S004942	-39.57517623901367	-4.605650424957275	9.570414543151855	80.0266342163086	3.941420078277588	-40.43389129638672	25.823362350463867	-13.87254810333252	-6.2198686599731445	27.937156677246094	12.02605438232422	69.68035125732422	41.735107421875	-88.25320434570312	-76.17132568359375	-32.607967376708984	-50.32602310180664	-70.80746459960938	-13.476426124572754	4.712631702423096	-12.833521842956545	-100.3130340576172	-4.272726058959961	-0.4193364083766937	61.04119110107422	122.00186920166016	37.85467147827149	61.67234420776367	5.192142486572266	-109.7686538696289	-30.827192306518555	-85.45484924316406	8.614768028259277	38.261375427246094	42.41939163208008	39.65411376953125	-12.68593692779541	13.459208488464355	-13.864501953125	-51.840370178222656	61.32466506958008	1.5077905654907229	11.36910915374756	90.70793151855467	23.365358352661133	33.52468490600586	8.105213165283203	-91.09194946289062
S006261	S006261	2.1821818351745605	65.6037826538086	87.61854553222656	-37.45294570922852	38.32913589477539	-42.98184967041016	37.271297454833984	55.4942512512207	-90.04166412353516	-90.8755874633789	-119.08917236328124	9.251863479614258	92.02894592285156	89.10147857666016	64.07168579101562	-10.05400848388672	-55.50537490844727	-14.217586517333984	-8.831567764282227	42.35932922363281	18.127849578857425	-85.23662567138672	2.463474035263061	-76.6746597290039	-49.45448684692383	-85.28532409667969	75.21868896484375	-24.689950942993164	4.321515083312988	47.30799102783203	-80.96755981445312	-42.77962493896485	-21.203685760498047	-36.602046966552734	50.00566101074219	29.031688690185547	-120.7078857421875	33.2091178894043	12.361702919006348	-77.12662506103516	11.306443214416504	-11.105568885803224	21.71504783630371	59.26560592651367	149.08499145507812	-42.88654327392578	-55.652305603027344	-62.465110778808594
S003171	S003171	-1.6920620203018188	-10.433475494384766	6.427878379821777	6.13292407989502	-47.40976333618164	-55.39195251464844	30.81197738647461	4.1298828125	-40.16231536865234	-38.59025192260742	-6.0665602684021	-20.23516273498535	-1.454512596130371	38.06246566772461	-50.72069549560547	-1.1584581136703491	18.36517906188965	66.68212890625	16.045732498168945	74.79814910888672	-3.4205334186553955	26.74531555175781	103.16114807128906	-70.06922149658203	54.616458892822266	14.186358451843262	83.20133209228516	19.87270736694336	8.47426986694336	66.2068862915039	-54.17330932617188	80.44568634033203	-25.936450958251957	-60.68387985229492	26.713037490844727	65.89567565917969	5.521616458892822	11.911524772644045	30.611263275146484	5.517853260040283	57.32190704345703	-24.305858612060547	14.37961769104004	56.5931396484375	39.60113143920898	-87.91508483886719	10.940553665161133	-15.78226089477539
S006693	S006693	-55.27165603637695	-144.20945739746094	-13.769399642944336	-43.84363555908203	-75.16487884521484	-48.06435394287109	23.94597625732422	88.54884338378906	-24.63503646850586	-9.181815147399902	-50.43534469604492	19.874467849731445	-57.789188385009766	-51.80968475341797	-166.81248474121094	14.391427040100098	-34.23599624633789	-14.647342681884766	-56.36495208740234	48.65922164916992	-70.14584350585938	30.212514877319336	0.5964349508285522	-32.685237884521484	10.46833038330078	52.072021484375	18.363977432250977	45.848751068115234	-35.321197509765625	-0.5466501712799072	-75.72367858886719	-28.01824760437012	-62.284969329833984	25.142333984375	-0.6264171600341797	38.94509506225586	55.55868148803711	51.242095947265625	120.53533172607422	-48.32670211791992	15.320775032043455	-19.34480857849121	-10.32544994354248	22.849273681640625	176.55499267578125	-61.18073272705078	-16.723209381103516	-60.59526824951172
S002729	S002729	-37.84460067749024	68.24407196044922	-21.460248947143555	-2.409412384033203	48.94449234008789	-62.796478271484375	-12.3916015625	-41.34186935424805	-18.233264923095703	-55.01287078857422	-28.462852478027344	55.31337356567383	-10.234760284423828	44.507843017578125	-72.14913940429688	58.18144989013672	-13.100589752197266	12.61540985107422	-74.84648132324219	22.444181442260746	-52.28868103027344	-55.32638549804688	67.17123413085938	-13.525096893310549	57.2773666381836	5.482692718505859	79.43480682373047	71.33863830566406	33.18525314331055	73.94937896728516	-55.92357635498047	-14.641036033630373	-17.33717155456543	-20.1873722076416	20.798730850219727	104.31120300292967	-66.0406723022461	27.819292068481445	-11.724898338317873	69.86563873291016	41.87682342529297	-4.531968593597412	15.191070556640623	30.55721664428711	102.4757308959961	56.947750091552734	36.615501403808594	-59.42841339111328
S004043	S004043	-99.17784881591795	-62.12411117553711	-3.210562467575073	-11.293177604675291	-75.35037231445312	-58.5107421875	84.10962677001953	-81.31172943115234	-37.69874954223633	-17.452075958251953	-33.324806213378906	70.53386688232422	105.5222396850586	11.250722885131836	107.18775177001952	48.35053634643555	31.33547782897949	12.705705642700195	23.744829177856445	88.2746353149414	-39.268775939941406	0.69483482837677	-21.696592330932617	-18.96601867675781	25.03048324584961	54.36445999145508	46.73582458496094	23.130006790161133	13.26915454864502	16.174604415893555	-10.331513404846191	-1.0208030939102173	16.605253219604492	-41.33708190917969	58.23737335205078	8.49022388458252	-25.047935485839844	24.19131088256836	-0.9239689111709596	-114.89905548095705	31.45195579528809	3.232224702835083	-67.0346450805664	36.473140716552734	-52.1297607421875	-104.38204956054688	40.829532623291016	-113.8017120361328
S002733	S002733	-2.717973232269287	-64.93273162841797	52.270240783691406	-53.90537643432617	18.22910690307617	-45.85673141479492	43.85356903076172	57.90135192871094	-56.12687301635742	-37.282962799072266	-19.254802703857425	66.92870330810547	128.6532745361328	50.477806091308594	16.11077117919922	-4.90031099319458	-57.162227630615234	-107.05243682861328	59.1085090637207	50.638797760009766	-78.31965637207031	-109.00789642333984	42.96956634521485	-74.91820526123047	-21.85681915283203	-35.39019012451172	20.652536392211918	60.08616256713867	-32.0533447265625	-30.725317001342773	-44.89570617675781	-17.322195053100586	-96.85218811035156	80.69815063476562	22.9400691986084	4.310911655426025	39.47687911987305	87.2475814819336	-47.32115173339844	-12.409971237182615	-83.86473846435547	7.742923736572266	93.49834442138672	59.6797981262207	-162.34518432617188	-17.735227584838867	16.9052677154541	14.124978065490724
S001415	S001415	34.68916702270508	16.022815704345703	-78.84046173095703	-29.416820526123047	23.084247589111328	-58.03277206420898	23.04279327392578	0.9511106610298156	-48.04388046264648	-60.55016708374024	-41.53377151489258	115.0102310180664	5.0650553703308105	68.50248718261719	6.2627854347229	-25.225831985473636	9.694106101989746	-2.729700326919556	24.29949378967285	1.3777421712875366	-15.401058197021484	35.10061264038086	49.219970703125	-86.83013916015625	4.325730800628662	-26.71916961669922	50.18288040161133	-4.998782157897949	-35.62310791015625	122.52884674072266	-3.165173053741455	-28.340227127075195	-62.52124786376953	-51.411258697509766	45.65544128417969	11.092204093933104	3.1241183280944824	9.422051429748535	55.44021987915039	-4.4751152992248535	104.01188659667967	-31.340635299682617	-21.863340377807617	-11.028364181518556	6.777914047241211	70.5853271484375	-88.5704116821289	11.4160795211792
S000527	S000527	43.95542526245117	-59.18220138549805	57.08258056640625	-26.15406990051269	-19.13245010375977	-5.275228023529053	-67.55799102783203	35.426544189453125	13.232178688049316	-3.845429420471192	-16.592912673950195	73.34896850585938	77.09786224365234	-28.090829849243164	0.9015596508979796	-55.95480346679688	-105.9571304321289	27.353004455566406	-47.68174743652344	0.4373203814029693	19.663721084594727	-53.29635238647461	57.35115814208984	-30.187435150146484	-9.343379974365234	110.00978088378906	18.637306213378903	66.75428771972656	-6.51644229888916	-9.800238609313965	-73.18138122558594	26.179468154907227	42.591304779052734	-26.661333084106445	38.32867813110352	27.16020774841309	-53.84483337402344	17.41973304748535	31.688751220703125	-13.30699062347412	9.19375228881836	-112.08142852783205	-16.219493865966797	86.24504852294922	23.188987731933597	19.965988159179688	-63.13770294189453	-30.566579818725582
S001859	S001859	-68.24334716796875	-191.7035675048828	29.00042152404785	-102.32341003417967	-90.74346160888672	-69.79960632324219	20.4498233795166	39.38136672973633	-80.55358123779297	-103.77384948730467	-71.00568389892578	7.718085765838623	63.27751541137695	17.664962768554688	69.77278900146484	60.05232620239258	-36.58208847045898	-20.94363212585449	102.93645477294922	63.52510833740234	5.869513034820557	-47.02034759521485	11.251202583312988	-23.466495513916016	28.83123207092285	-45.29058074951172	6.499464511871338	54.196327209472656	-45.089962005615234	92.22960662841795	-44.36035919189453	-12.74075984954834	-72.97245025634766	-21.04366111755371	-1.0311996936798096	-12.254022598266602	-0.9682435393333436	115.8047866821289	57.10369110107422	35.96840286254883	26.04567146301269	-18.85578346252441	-63.06016159057617	75.16820526123047	30.394481658935547	-29.337665557861328	-35.18607711791992	-39.80561065673828
S002737	S002737	-67.07164001464844	-124.12254333496094	8.075047492980957	-38.79911804199219	-58.85053253173828	-53.42197036743164	-71.695068359375	-26.377012252807617	-43.41234588623047	-81.55249786376953	-8.768795013427734	29.321386337280277	44.0074348449707	29.340463638305664	30.34855842590332	59.64702224731445	-39.98435974121094	-34.36643600463867	4.8962483406066895	57.24877166748047	-17.292734146118164	85.87390899658203	56.98331451416016	-33.8577995300293	103.00198364257812	-8.941909790039062	-39.24052810668945	-31.96107292175293	-75.06880950927734	86.31757354736328	-22.258363723754883	-13.798713684082031	-16.683326721191406	-32.37578201293945	-9.945730209350586	75.65493774414062	8.697468757629395	57.77983093261719	85.17980194091797	44.944950103759766	69.09117889404297	-17.624238967895508	-3.6125028133392334	65.86402130126953	37.85404968261719	-125.42153930664062	-11.796521186828612	-23.59062385559082
S005385	S005385	-3.669485092163086	37.300537109375	56.053409576416016	-85.19982147216797	53.96427154541016	-34.20679473876953	94.83602905273438	-3.6257357597351074	-46.9243278503418	-6.918107986450195	-44.11739349365234	12.245596885681152	43.31938934326172	16.594039916992188	-72.16425323486328	36.17804718017578	66.3719482421875	-26.289087295532227	29.746034622192383	125.44230651855467	-29.166969299316406	-45.98100662231445	115.8957748413086	-49.82745361328125	-35.265193939208984	-50.93123245239258	25.10183334350586	-34.54658508300781	14.560608863830566	44.85105895996094	2.7622032165527344	-42.84311676025391	-1.1302977800369265	-15.043815612792969	14.160365104675291	31.665246963500977	-55.39592361450195	29.621458053588867	40.74275588989258	-16.89651107788086	47.146026611328125	-13.431875228881836	-55.25153350830078	19.80036163330078	36.43584060668945	-67.20939636230469	54.13826751708984	10.83490753173828
S006264	S006264	-27.925432205200195	-77.0982666015625	6.54111909866333	-43.36684036254883	-89.32412719726562	-53.45304489135742	-17.4249210357666	-19.694780349731445	-32.09769821166992	-34.75798797607422	-93.405029296875	9.149836540222168	16.316959381103516	-22.06761741638184	14.230524063110352	51.724212646484375	4.3974714279174805	-21.53400039672852	15.836965560913086	78.1948013305664	-26.31309509277344	1.8056199550628664	-51.51740264892578	-30.212343215942383	-62.47802734375	62.386756896972656	-29.190187454223636	96.9349365234375	-6.0114030838012695	116.01959228515624	-48.22791290283203	16.699777603149414	-46.32167816162109	-1.3902159929275513	91.9988784790039	22.82071685791016	3.989541292190552	113.6463394165039	68.48859405517578	-96.84574127197266	56.22397994995117	-38.32261276245117	45.08430099487305	79.2367935180664	52.645240783691406	-103.9523696899414	83.11051940917969	-75.3005142211914
S002294	S002294	-56.8060302734375	24.75061416625977	56.408111572265625	-32.811767578125	91.3213119506836	-67.4148941040039	-2.297396421432495	54.40697479248047	3.9906680583953857	-47.746395111083984	47.8325309753418	81.22693634033203	20.049766540527344	51.96149063110352	-126.88119506835938	-95.66048431396484	12.948083877563477	-106.7066879272461	24.079301834106445	60.58013534545898	-82.1030044555664	-64.0748291015625	-32.68743133544922	-20.14386749267578	35.6400146484375	117.76421356201172	80.62732696533203	-5.568419933319092	13.214240074157717	-3.071894645690918	-43.80466079711914	-4.036624908447266	10.541637420654297	101.81389617919922	35.1270751953125	92.01506042480467	-59.47419357299805	10.64559555053711	51.33730697631836	-28.87474250793457	-13.090539932250977	-1.0026342868804932	111.70166778564452	45.46488571166992	90.97260284423828	-76.27434539794922	111.52718353271484	2.992246389389038
S004048	S004048	-6.602414608001709	-12.333410263061523	-27.066356658935547	-12.098949432373049	-11.592132568359377	22.84354591369629	10.717747688293455	74.05093383789062	-17.411914825439453	-20.599056243896484	-66.6974105834961	-61.75082778930664	28.33672523498535	18.608375549316406	-67.59870147705078	-79.6559066772461	-49.21745681762695	-50.19941711425781	-5.275047779083252	-51.22661209106445	-43.42802047729492	-31.322126388549805	-27.699886322021484	-37.100860595703125	85.66905212402344	-83.58409118652344	-0.5132814645767212	6.451307773590088	-33.1363639831543	20.934959411621094	-21.95465087890625	28.414857864379883	-6.219189643859863	-142.5635528564453	48.350955963134766	49.07917022705078	-43.8714599609375	54.582481384277344	-2.370691537857056	14.498284339904783	26.47640609741211	-87.41842651367188	87.73302459716797	18.52518844604492	69.79408264160156	-51.23286437988281	-9.01284885406494	-55.91982269287109
S001856	S001856	-73.99949645996094	-30.450658798217773	-44.16432571411133	-79.76306915283203	100.9400863647461	-38.7954330444336	140.29669189453125	-72.02936553955078	25.60243034362793	28.912282943725582	-34.635520935058594	71.55752563476562	1.1239742040634155	66.93096923828125	109.45695495605467	-115.20907592773438	20.724401473999023	-43.94200134277344	3.625244855880737	31.87818717956543	-35.010589599609375	71.14546966552734	-7.8159637451171875	-88.83906555175781	-14.902313232421877	-19.40899658203125	19.13152313232422	-22.95150375366211	-90.60265350341795	-32.776268005371094	64.76873779296875	-24.66961479187012	-127.21573638916016	-18.139453887939453	28.93732261657715	-55.74323654174805	-47.53104019165039	-14.268821716308594	-18.50644302368164	-27.08551406860352	-3.1486473083496094	8.113773345947266	31.086315155029297	13.072821617126465	-16.39727210998535	92.56949615478516	37.706275939941406	52.68065643310547
S002736	S002736	-109.74272918701172	6.899326801300049	-14.529356956481934	9.718196868896484	-56.46481704711914	-13.783616065979004	-45.27201461791992	66.1844482421875	5.68070650100708	1.270072102546692	11.435325622558594	37.38097381591797	17.28148651123047	36.44232940673828	-63.39098358154297	-25.342708587646484	9.411662101745604	-5.119787693023682	-90.35049438476562	2.185502052307129	-58.728553771972656	-61.37120056152344	-74.3527603149414	-39.7900505065918	6.424902439117432	8.031631469726562	30.416093826293945	73.64547729492188	-26.505050659179688	-76.9267349243164	-47.40155029296875	-23.103775024414062	-10.553876876831056	-96.44718170166016	56.40994644165039	66.17528533935547	-111.4572982788086	-4.15093469619751	-33.91651916503906	45.05636596679688	53.27393341064453	-38.85564422607422	38.9551010131836	23.251150131225582	-32.073699951171875	-3.6143057346344	-80.13568878173828	-18.44101905822754
S004496	S004496	56.27972030639648	12.756961822509766	6.8480963706970215	-106.27863311767578	45.98138046264648	-4.025952339172363	112.47525024414062	86.41213989257812	-63.9306526184082	-39.60943603515625	-145.96836853027344	-53.14690399169922	65.46620178222656	-5.746005535125732	121.04615783691406	-63.92958831787109	-35.51118850708008	39.55906295776367	14.667021751403809	56.51789474487305	-3.9532411098480233	-56.11817932128906	63.56758117675781	4.229307174682617	101.39810180664062	-134.44808959960938	95.66322326660156	-15.640158653259276	-19.714460372924805	108.20857238769533	22.88347816467285	-6.925612926483154	-24.868906021118164	-49.47782897949219	50.16842269897461	-25.278247833251957	18.453441619873047	71.07907104492188	10.858880996704102	-17.676355361938477	-1.996753573417664	-6.717973709106445	90.06405639648438	97.40093994140624	133.03663635253906	-4.435003757476807	-10.630264282226562	28.50173568725586
S003179	S003179	11.50351905822754	20.304548263549805	-108.71979522705078	50.32028198242188	-58.53976058959961	-57.79814147949219	79.54778289794922	32.09126281738281	-31.428712844848636	13.626392364501951	-82.66577911376953	18.64764213562012	5.421011924743652	57.29574203491211	-109.08101654052734	-147.8673553466797	-12.988083839416504	-47.69711685180664	-33.886070251464844	129.28256225585938	-33.61753845214844	-12.001032829284668	-102.09407806396484	45.81983184814453	62.73965835571289	-35.32032775878906	59.50687026977539	-60.74087905883789	-7.1337409019470215	129.4157257080078	-20.9731388092041	-27.424264907836918	-52.66305923461914	44.966094970703125	24.533588409423828	13.357312202453612	14.04879379272461	7.079875946044922	63.895877838134766	-27.660320281982425	-74.73003387451172	-18.91971969604492	-14.127419471740724	74.88546752929688	23.013959884643555	-56.54048156738281	70.9961166381836	-36.15730667114258
S005389	S005389	-86.97242736816406	22.696048736572266	67.26439666748047	5.40875768661499	81.50396728515625	-33.47257232666016	38.91352081298828	-10.909550666809082	-52.8121223449707	-93.70866394042967	-92.86991119384766	63.88631820678711	77.9476089477539	28.58523941040039	10.209227561950684	15.647794723510742	16.840293884277344	22.3884220123291	29.459131240844727	-9.051894187927246	3.085310220718384	-35.341094970703125	87.2107925415039	4.951111793518066	-96.51885986328124	-56.499473571777344	5.148578643798828	99.07665252685548	-23.58677673339844	8.102327346801758	-42.5404167175293	-56.195892333984375	9.239788055419922	-35.6663932800293	11.389440536499023	48.11520385742188	-51.89956283569336	71.9727554321289	-68.10625457763672	-148.6747589111328	69.72801971435547	-47.6470832824707	33.34262466430664	-27.819610595703125	1.2243146896362305	29.39584732055664	-3.2342255115509038	-2.072277545928955
S005833	S005833	-5.210974216461182	83.22697448730469	-73.61912536621094	-61.728302001953125	-1.690355658531189	-76.08013916015625	1.922461986541748	-44.49814987182617	-49.4858512878418	8.031900405883789	-21.169414520263672	39.88256454467773	-5.752609252929688	38.83308029174805	90.10832214355467	70.83489227294922	-68.46707916259766	37.99550247192383	-75.94011688232422	41.07520294189453	0.6990665197372437	-4.637430667877197	68.91120910644531	-42.64889144897461	129.9913330078125	92.0597152709961	126.9557876586914	-90.61384582519533	-17.136199951171875	29.022768020629883	-83.29027557373047	-64.23844909667969	47.34871292114258	-30.64238548278809	88.7216567993164	51.954193115234375	-13.58588695526123	3.956220388412476	-40.78737258911133	-72.34261322021484	43.18352127075195	-41.94325637817383	-31.33184814453125	-30.184389114379883	36.026912689208984	-13.084219932556152	-43.67267227172852	-66.76039123535156
S000978	S000978	-105.00961303710938	-5.7114691734313965	-36.40742111206055	-19.15386009216309	-108.42080688476562	-25.42486572265625	10.264264106750488	-30.18970489501953	18.85602378845215	-48.71685791015625	-25.90791702270508	-0.7472659349441528	69.11768341064453	8.355640411376953	13.871822357177734	-22.799264907836918	-12.856162071228027	-2.144376039505005	-89.40907287597656	75.23389434814453	-28.7902889251709	-131.87225341796875	-25.395551681518555	62.03046417236328	33.38379669189453	39.89722442626953	-1.442103624343872	31.535449981689453	30.982404708862305	29.52404022216797	-100.0455322265625	-6.191471576690674	-95.2535400390625	11.014412879943848	29.74364852905273	116.28784942626952	-14.070096015930176	42.81297302246094	74.02436828613281	16.039188385009766	5.2061686515808105	-44.80720901489258	-37.71425247192383	51.26556015014648	-71.29267120361328	-28.718713760375977	91.17887878417967	-31.405214309692383
S002302	S002302	3.81599235534668	45.67183303833008	16.920066833496094	-108.84201049804688	-52.273956298828125	-60.06060028076172	-5.285306930541992	32.449222564697266	-67.43209075927734	-57.34157943725586	-28.07929801940918	-2.2034411430358887	52.26948547363281	52.440372467041016	-21.552906036376957	-53.34176635742188	-30.377840042114254	87.37042999267578	-27.378557205200195	39.62959671020508	-4.366377353668213	12.25836944580078	94.84667205810548	-53.13357162475586	3.275752544403076	-41.398414611816406	83.33091735839844	-47.51350784301758	22.07071876525879	17.064983367919922	-91.6075668334961	33.48252868652344	-60.40285873413086	-49.70943832397461	55.92646026611328	122.98291778564452	-29.380006790161133	37.23322677612305	-3.1535441875457764	-28.968448638916016	40.0310173034668	-44.35222625732422	15.220430374145508	-8.242825508117676	18.71712303161621	-46.02281188964844	14.165328025817873	-13.273658752441406
S002738	S002738	26.266149520874023	75.13404083251953	-4.151053428649902	66.23997497558594	48.35771942138672	-34.81792449951172	33.436546325683594	66.0475845336914	-27.101228713989254	12.15768337249756	-45.09200668334961	-44.56664276123047	-14.374956130981444	1.143844485282898	-13.697473526000977	-166.69403076171875	13.484769821166992	16.26071548461914	-51.03204345703125	61.43255233764648	-9.120368003845217	-96.60486602783205	68.5663070678711	-121.04711151123048	1.4982094764709473	111.91515350341795	61.73287963867188	-0.5892929434776306	-1.65794575214386	-7.172423839569092	-51.737037658691406	-61.50983047485352	111.57456970214844	9.227768898010254	92.45083618164062	64.17957305908203	-3.3264880180358887	5.576733112335205	-14.180667877197266	-69.65132904052734	3.610683917999268	-65.77465057373047	77.8175048828125	45.418399810791016	38.93668746948242	-56.07744216918945	-3.158539295196533	13.649299621582031
S002298	S002298	60.81264114379883	57.25178909301758	-38.33254623413086	32.38235855102539	-93.14141845703124	-24.404247283935547	-118.13076782226562	14.261086463928224	-69.74983978271484	54.232383728027344	-36.27534484863281	-40.020145416259766	136.86419677734375	-23.03402137756348	41.34030151367188	-113.60124969482422	-51.2524528503418	22.992467880249023	-41.093360900878906	7.474789619445801	4.262239933013916	-62.70120620727539	45.19721984863281	-18.84381866455078	-22.114830017089844	-15.828940391540527	66.41926574707031	0.0822021961212158	-26.09561538696289	33.22447967529297	-45.61098861694336	-93.2928237915039	-4.030838489532471	-62.88478469848633	73.56795501708984	4.3269476890563965	-19.685583114624023	10.87009620666504	46.089012145996094	-21.248056411743164	85.87689971923828	-64.3814697265625	-0.3767082095146179	64.71582794189453	11.768392562866213	77.3786392211914	3.80702543258667	-10.05463981628418
S004501	S004501	43.34268951416016	-48.417945861816406	-57.55639266967773	-33.58334732055664	-93.97850799560548	-38.66229248046875	-23.267677307128903	-21.550600051879883	-170.63938903808594	-37.64103698730469	-31.95426368713379	0.3135806024074554	55.50969696044922	23.700395584106445	49.2330207824707	-64.88291931152344	-125.72101593017578	71.67676544189453	-82.08524322509766	-89.48014068603516	31.579532623291016	-58.80696105957031	85.58929443359375	-44.0609016418457	42.188018798828125	11.22916316986084	66.01546478271484	23.76540756225586	34.75030899047852	-35.98468399047852	-64.12861633300781	-0.1519298404455185	22.26301002502441	27.21358299255371	39.20336151123047	55.9443244934082	-41.70227813720703	86.75736236572266	-13.710367202758787	-14.24323272705078	96.84197235107422	-5.674974918365479	124.6692352294922	-28.72380828857422	-29.83301544189453	24.039257049560547	39.93715286254883	-6.21314001083374
S005837	S005837	4.768338680267334	61.81282043457031	-15.870509147644045	-72.21302032470703	-107.79100036621094	8.08278751373291	68.41802215576172	36.9303092956543	-5.284267902374268	41.6566162109375	-109.43973541259766	62.01063537597656	117.15078735351562	68.2453384399414	-4.046602725982666	-43.33754348754883	81.16606903076172	-33.32764434814453	-14.765846252441406	-19.950231552124023	-108.62262725830078	69.39893341064453	17.27696418762207	-108.3143081665039	-32.72274398803711	-18.687175750732425	53.245723724365234	-10.636500358581545	-17.49704933166504	88.36317443847656	21.590267181396484	30.974624633789062	-55.93914031982422	4.669826984405518	67.8781967163086	11.933406829833984	-30.484018325805664	30.105195999145508	-16.740739822387695	-5.717898368835449	-2.988122940063477	16.404720306396484	44.99193572998047	-28.21979141235352	-118.13606262207033	82.66783905029297	12.498746871948242	-104.37849426269533
S005392	S005392	-61.03419876098633	-29.218212127685547	-62.3203353881836	7.737271308898926	-21.70571517944336	12.485872268676758	-131.5484619140625	70.25163269042969	52.08186721801758	0.3018206357955932	-59.59525680541992	-62.29404067993164	29.924591064453125	67.18547058105469	-74.56769561767578	-105.09342193603516	-50.2664794921875	-1.468485713005066	-87.42001342773438	83.44346618652344	-61.15176010131836	44.05601501464844	-52.01824569702149	-26.568544387817383	-34.00724029541016	-41.658203125	16.861404418945312	79.53874969482422	-14.006561279296877	23.30282211303711	-91.88015747070312	-108.51071166992188	-44.36880874633789	-41.73579788208008	25.387168884277344	97.47919464111328	-77.33536529541016	22.262231826782227	-17.59952735900879	-82.7162094116211	107.55792999267578	7.819371223449707	-66.63111877441406	-38.93441390991211	135.75259399414062	-24.998973846435547	31.989913940429688	49.27297592163086
S006701	S006701	-23.441368103027344	-1.6810234785079956	15.861242294311523	-21.56548118591309	18.59575462341309	-18.294586181640625	25.0821533203125	36.82738876342773	-68.20423126220703	-80.98048400878906	-87.23495483398438	28.812389373779297	118.83556365966795	15.561059951782228	-25.764463424682617	-20.479671478271484	-2.6123180389404297	97.80653381347656	11.830100059509276	23.674373626708984	-47.381465911865234	-26.920936584472656	-6.790367603302002	-87.21281433105469	-54.86325073242188	35.979530334472656	10.139100074768066	41.72582626342773	-6.25046968460083	-24.06591033935547	-81.86198425292969	-34.97349166870117	-3.9624760150909424	-31.40422821044922	14.88047218322754	44.696380615234375	-15.868657112121582	-2.8252174854278564	92.95791625976562	-124.15663146972656	82.94977569580078	21.970815658569336	35.54943084716797	-54.71698760986328	-12.7567720413208	-32.555904388427734	132.1077423095703	-17.672517776489258
S004051	S004051	-57.92939376831055	-66.09282684326172	-18.968246459960938	19.28277587890625	-12.907965660095217	-50.13517761230469	30.70693016052246	-63.14506912231445	-74.68659973144531	-39.47818374633789	-16.82588768005371	87.33202362060547	-36.384647369384766	115.15948486328124	33.77226257324219	-29.49319839477539	-66.6262435913086	30.42354393005371	-29.270801544189453	-49.41576385498047	26.608797073364254	13.132200241088867	-68.64936828613281	-94.41993713378906	-6.659350872039795	4.546890735626221	66.08747863769531	43.8511962890625	-35.32167053222656	40.93285369873047	-29.9139347076416	-32.56706237792969	-7.899453639984131	-50.55683898925781	19.28355598449707	44.77802276611328	-24.340805053710938	-82.04822540283203	20.739368438720703	-16.077392578125	101.57549285888672	-11.408385276794434	64.68386840820312	-23.004026412963867	24.222139358520508	-41.40328979492188	91.90833282470705	43.838623046875
S005835	S005835	3.469914674758911	136.9821014404297	14.701436042785645	40.079402923583984	3.2027182579040527	-26.95574760437012	2.8850321769714355	-28.70755386352539	-60.63966369628906	-15.19643783569336	3.4015846252441406	31.935821533203125	58.77191925048828	19.379199981689453	-16.35445785522461	22.997709274291992	97.77879333496094	-11.189720153808594	-45.87118911743164	68.87538146972656	-99.06420135498048	-66.32337188720703	31.37942886352539	94.1982421875	-57.84550476074219	-58.20777893066406	82.00639343261719	-32.22697448730469	-3.698671817779541	42.86809539794922	-21.91024208068848	6.708940982818604	-42.033599853515625	-122.7726058959961	14.836318016052246	-0.3495124578475952	-20.39897727966309	160.71640014648438	-88.2597427368164	-121.45526885986328	7.882954120635986	-107.15599822998048	-57.7671012878418	17.60599708557129	54.555274963378906	-61.23210906982422	111.55240631103516	-20.505842208862305
S004503	S004503	-17.580995559692383	-62.434078216552734	-90.2287368774414	41.48641204833984	6.884729385375977	2.527440309524536	3.90462064743042	-11.344383239746094	-26.332902908325195	-9.360973358154297	-35.892730712890625	7.300162315368652	74.85596466064453	41.197452545166016	24.354602813720703	-22.78109359741211	-0.4121064841747284	-96.7815933227539	-39.11216354370117	42.409706115722656	-40.70548248291016	-58.324256896972656	-18.49043846130371	-57.74365234375	64.95263671875	31.04720497131348	-31.08189010620117	56.416622161865234	-31.024999618530277	4.816704273223877	-11.18149185180664	-48.03963851928711	50.79018783569336	17.348888397216797	76.86141204833984	23.728809356689453	-24.76856803894043	11.116517066955566	-116.95011901855467	-54.510372161865234	31.32776641845703	-84.4103775024414	-20.962575912475582	112.58667755126952	-88.44659423828125	-78.91600799560547	-26.059614181518555	2.438171625137329
S004505	S004505	-53.127254486083984	-41.42738723754883	-101.38250732421876	-78.98937225341797	-24.10855865478516	15.595372200012209	60.23961639404297	-16.281248092651367	15.800768852233888	-22.183818817138672	-3.578927516937256	-34.37750625610352	-1.0400022268295288	23.411489486694336	38.12691116333008	-80.55418395996094	51.72041320800781	35.01226806640625	-8.530924797058105	25.40631675720215	-19.250795364379883	-38.317039489746094	-1.506954312324524	-89.1218032836914	-63.91364288330078	24.39531517028809	134.1516876220703	90.82678985595705	-11.346428871154783	-78.49395751953125	-43.2765998840332	-18.01766586303711	-17.9141788482666	7.584282398223877	113.28172302246094	36.5587272644043	-50.77550506591797	53.985328674316406	40.89857864379883	44.96139526367188	17.019033432006836	-76.362060546875	12.742212295532228	-24.04213523864746	27.46661758422852	18.659107208251957	-42.57278823852539	42.472312927246094
S004952	S004952	-7.279581546783447	32.44485092163086	7.714328765869141	-56.76342391967773	-74.52587127685547	-50.645633697509766	10.270461082458496	-101.93400573730467	-74.43636322021484	-12.427644729614258	71.69391632080078	0.2094005793333053	48.613037109375	76.66787719726562	102.25679779052734	-27.870222091674805	-44.53395080566406	1.1680821180343628	-5.206244468688965	84.2490234375	-2.958017587661743	-29.86159324645996	-34.06420135498047	-28.656024932861328	150.72792053222656	-12.20518970489502	37.44879531860352	30.56063270568848	8.358659744262695	-27.085124969482425	15.370698928833008	86.13705444335938	-132.84214782714844	-21.930400848388672	49.71391296386719	10.797964096069336	-29.695144653320312	18.03624725341797	-6.073019027709961	72.16602325439453	45.4560546875	-23.53925132751465	7.623798847198486	66.88978576660156	-25.012195587158203	12.306787490844728	95.82342529296876	-75.23729705810547
S001862	S001862	47.03837585449219	49.84283447265625	-86.53540802001953	-6.844486236572266	103.8321304321289	-27.965476989746094	-93.0186004638672	-37.7048225402832	-12.137846946716309	82.28535461425781	4.601328372955322	-64.3148193359375	17.93604278564453	52.00063705444336	-28.68640518188477	-96.06639099121094	34.99408721923828	-68.95199584960938	-32.39301300048828	76.7093734741211	-30.720123291015625	42.4638900756836	52.43369674682617	-56.19611740112305	72.23158264160156	1.1875333786010742	126.4871063232422	-65.60540008544922	-23.63222312927246	-11.511198043823242	-0.4238478541374206	-38.676116943359375	97.50605010986328	-5.929508686065674	75.8626937866211	33.31313705444336	-2.964200496673584	8.047335624694824	56.351341247558594	-86.86358642578125	19.257516860961918	-36.78137969970703	95.38117980957033	-22.30699348449707	46.93695831298828	16.524337768554688	-59.57428741455078	20.478271484375
S004053	S004053	50.63169860839844	-124.47157287597656	80.7861328125	-73.55699920654297	-35.259159088134766	27.233905792236328	98.85386657714844	89.25066375732422	12.967260360717772	-44.26507186889648	-78.05277252197266	16.829307556152344	57.1163444519043	-62.48160171508789	91.6243896484375	39.7719841003418	44.34513473510742	-40.66364288330078	-9.557391166687012	25.99905204772949	-89.8624267578125	26.276302337646484	18.99198532104492	-13.97500991821289	-34.66842269897461	47.18455505371094	12.73105239868164	85.02462768554688	-29.218748092651367	-31.891027450561523	25.3685245513916	17.424081802368164	-67.60951232910156	-10.084476470947266	27.65973663330078	-54.2358283996582	-40.9256477355957	75.48548126220703	47.9461555480957	-28.503433227539062	-33.337650299072266	-21.97013664245605	-36.42486572265625	156.70030212402344	-33.274715423583984	-147.2206573486328	-99.26128387451172	-82.34317016601562
S001420	S001420	-30.43699836730957	-62.62387466430664	-101.03844451904295	-38.91482925415039	4.770138263702393	-50.542137145996094	-2.3154449462890625	7.588852405548096	-57.57653427124024	28.68309593200684	-64.14269256591797	-58.761451721191406	52.93927001953125	-9.30744743347168	30.828344345092773	-41.01839447021485	-16.335994720458984	-55.673072814941406	-42.75124740600586	6.77762508392334	-44.658241271972656	-50.80013656616211	14.042283058166504	-36.8784065246582	-40.26265335083008	119.0160675048828	8.918326377868652	108.09569549560548	-55.802093505859375	9.303495407104492	-25.037738800048828	-11.8567476272583	-19.95945167541504	-50.27251815795898	64.51994323730469	37.27483367919922	-2.3449602127075195	32.546043395996094	57.21333312988281	-150.77381896972656	-75.20665740966797	-64.28875732421875	-15.210121154785156	76.80533599853516	27.11299133300781	-15.404560089111328	37.77166366577149	-16.129667282104492
S004950	S004950	-65.42887878417969	-86.31371307373047	51.24873733520508	9.440766334533691	-4.765392780303955	-12.420795440673828	-3.2205564975738525	0.7554159760475159	15.465693473815918	98.43470001220705	-96.24884033203124	-43.39030838012695	-33.39976119995117	-9.207533836364746	-6.170122623443604	-36.86022567749024	83.49713134765625	-25.72628593444824	-35.661163330078125	107.56324005126952	-98.23383331298828	3.899418354034424	-41.1387825012207	-13.653045654296877	27.250429153442383	120.20819091796876	33.82033157348633	48.69167709350586	-19.862628936767575	-100.59535217285156	-8.472526550292969	-32.970672607421875	-99.89805603027344	4.710605144500732	137.74684143066406	77.23272705078125	35.54127883911133	95.40235137939452	148.24461364746094	-121.58715057373048	11.607421875	-31.02269744873047	-5.613224029541016	-0.3462291359901428	109.97740936279295	-37.54060745239258	22.64443588256836	-16.919456481933594
S004502	S004502	-36.111289978027344	0.3383776843547821	7.653152942657471	-106.63629150390624	-1.1690051555633545	-43.810176849365234	52.60055923461914	34.98252487182617	-43.108619689941406	-74.31809997558594	5.453510284423828	-11.621175765991213	-49.28810501098633	115.60057067871094	36.67641067504883	36.74673843383789	12.920181274414062	-71.07238006591797	43.27816009521485	56.54708480834961	-13.227242469787598	68.59352111816406	68.43276977539062	-49.14989471435547	-2.197866916656494	14.23465061187744	31.291475296020508	-86.30237579345703	-97.20731353759766	72.0427017211914	-46.1800422668457	-29.374670028686523	-37.95949172973633	-74.81758117675781	14.398664474487305	-7.377749443054199	-27.92217063903809	31.221479415893555	85.89472198486328	-3.6547911167144775	55.03769302368164	-23.00474166870117	2.5485401153564453	34.98044204711914	-23.42881393432617	-135.8480682373047	-60.92429733276367	-1.8819804191589355
S002743	S002743	-61.76751327514648	-53.846412658691406	27.92988395690918	-48.644317626953125	-91.96028137207033	-9.974235534667969	-4.171085834503174	7.1502861976623535	-17.734411239624023	-85.57301330566406	-29.391515731811523	-62.56414794921875	38.508975982666016	47.14560317993164	3.0980029106140137	-35.19972229003906	43.28794860839844	-18.3040714263916	-36.53230285644531	-0.7608364820480347	-28.645801544189453	-33.7687873840332	40.57022857666016	-30.49043846130371	-178.9475860595703	27.37016868591309	38.08187484741211	92.5246124267578	43.48545837402344	19.203533172607425	-75.77011108398438	-58.22982406616211	-93.83480834960938	-57.59458541870117	39.675052642822266	47.37110900878906	-90.75204467773438	30.481847763061523	42.25537109375	-72.60038757324219	59.21358489990234	-50.230255126953125	45.90627670288086	-8.083338737487793	-98.57721710205078	-28.671772003173828	80.83023071289062	-171.35223388671875
S005393	S005393	-16.546228408813477	-49.38950729370117	-16.41640281677246	86.5149917602539	-45.4835090637207	15.626094818115234	-51.88430404663086	5.265425205230713	-78.59355163574219	130.1009521484375	9.963059425354004	10.281962394714355	29.73487663269043	49.47076416015625	-33.878299713134766	-118.33930206298828	-49.761009216308594	67.3048095703125	-82.63796997070312	2.881001234054565	-33.94233322143555	-53.7071533203125	-44.03167724609375	-60.83706665039063	25.91561508178711	49.60599136352539	49.38681411743164	57.69762802124024	5.33897876739502	-16.54364585876465	-83.32102966308594	-61.71256637573242	-44.4819564819336	8.685412406921387	12.303160667419434	78.3909912109375	14.581745147705078	34.36929702758789	26.72477531433105	-108.4483642578125	13.18415355682373	-21.50005149841309	45.76686096191406	-19.9888973236084	62.09621047973633	-31.55984687805176	-14.278876304626465	-48.89813995361328
S005391	S005391	-97.97103118896484	-34.739749908447266	28.231054306030277	14.82496166229248	-3.8157589435577393	-15.043542861938477	95.83230590820312	71.7080078125	-13.995829582214355	5.35952091217041	-32.04179382324219	7.198323726654053	63.92447280883789	30.59466361999512	-20.246694564819336	-1.5944384336471558	165.21237182617188	-66.52335357666016	-35.99233627319336	135.52235412597656	-89.10409545898438	41.4329948425293	19.7905216217041	-38.80437469482422	-31.28034019470215	13.21476936340332	5.434407234191895	54.69850540161133	11.20671272277832	-45.06012725830078	65.70957946777344	-69.12641143798828	-101.92528533935548	-57.10232162475586	28.79218864440918	-18.067806243896484	-64.49263000488281	62.97031784057617	84.80294799804688	13.572416305541992	45.54109191894531	-71.41303253173828	-78.95491790771484	35.97122573852539	-40.18581771850586	-14.404544830322266	-44.322296142578125	3.544243574142456
S003615	S003615	36.33880615234375	-70.61420440673828	-30.18172264099121	-75.85115814208984	-14.71219253540039	3.8138020038604736	21.044065475463867	85.11013793945312	3.374232530593872	-56.50410079956055	-87.77494049072266	-10.719061851501465	34.01248550415039	14.204916000366213	-46.6624870300293	-41.78658676147461	41.4930419921875	-29.065574645996094	14.924513816833496	-6.167088031768799	1.4065780639648438	-24.26463508605957	24.46202087402344	29.088775634765625	-62.84907150268555	-21.293201446533203	85.98861694335938	20.8884334564209	-44.68338394165039	-37.56458282470703	40.15153884887695	10.409729957580566	-47.34159469604492	-28.53426551818848	59.895145416259766	87.04427337646484	-28.402482986450195	12.241313934326172	47.4449348449707	-10.115968704223633	-39.74034881591797	-11.228866577148438	43.63874816894531	52.94292068481445	69.10636138916016	-29.09569931030273	-4.290616512298584	-11.090655326843262
S002307	S002307	86.27693176269531	29.310518264770508	53.61552047729492	2.6214141845703125	-60.85699081420898	-31.071918487548828	9.774863243103027	36.54606246948242	-81.904052734375	-38.628868103027344	-32.8221435546875	31.94426155090332	111.36209869384766	56.04248046875	-37.25973510742188	45.67683029174805	-40.80928421020508	-29.254270553588867	28.527965545654297	54.994117736816406	-44.05215835571289	-63.683570861816406	138.93753051757812	-42.84990310668945	136.96937561035156	38.29615783691406	49.20088577270508	35.43670654296875	-45.72705459594727	45.3857421875	-102.36489868164062	21.324853897094727	-22.44770622253418	61.76133346557617	119.92691040039062	-1.3008300065994265	-0.873927891254425	64.5604248046875	-3.47867751121521	25.117868423461918	-24.33491897583008	20.58614730834961	27.094074249267575	91.47765350341795	69.53059387207031	-60.346412658691406	-152.4430389404297	-10.290457725524902
[truncated: 25,853 more rows]
[truncated: 80 more columns]
