# Supplementary material for: Genetic architecture of white matter microstructure captured by unsupervised deep representation learning of fractional anisotropy maps
Source: Nat Commun. 2026 Jun 3;17:7150. doi: 10.1038/s41467-026-73996-z (PMC13396798; doi:10.1038/s41467-026-73996-z)
Supplement: Supplementary file 6 — Source Data [file 41467_2026_73996_MOESM6_ESM.zip › Source Data/Source Data Figure 2/Fig.2c.csv]

IID	FID	fold	true_age	pred_age_svr
1053404	1053404	1	71.9001775191345	71.49749798879229
1420870	1420870	1	68.58743611337133	71.4510793060403
1639739	1639739	1	59.09821155768934	59.10604672245753
1264118	1264118	1	65.16518259502092	71.33518093725787
1582606	1582606	1	60.105722993491696	64.52311745505027
1693621	1693621	1	66.03032828445991	67.70394574004824
1583024	1583024	1	65.6141822566285	62.0418579206264
1317397	1317397	1	59.62934530373733	67.15291859525598
1421172	1421172	1	68.3684118881969	69.80145684376275
1054027	1054027	1	55.59382395489853	53.66593446136969
1420945	1420945	1	54.08529460400968	60.9512867930761
1640089	1640089	1	63.78259217360736	75.49478292608828
1000658	1000658	1	68.19593031087204	76.15291458505509
1000717	1000717	1	70.36427014009885	67.08600237203534
1582925	1582925	1	68.10832062080226	62.33323403077785
1053959	1053959	1	54.03327635053076	55.548003406532615
1807134	1807134	1	60.00442428934853	59.703518088205136
1807322	1807322	1	69.0638138031257	67.66061313235782
1421199	1421199	1	61.707337640079686	61.98888694865833
1583219	1583219	1	65.58132862285234	60.18920129192755
1474067	1474067	1	66.30410856592793	64.49719445633443
1421212	1421212	1	59.051668909839776	61.670637344668606
1749486	1749486	1	73.93710281325666	70.50523201324927
1421363	1421363	1	49.603511396378	56.178675839899455
1694617	1694617	1	49.52959072038163	50.555095861839845
1749565	1749565	1	72.69140253257711	70.18809255361
1212848	1212848	1	69.06655160594038	66.78664130494637
1749836	1749836	1	60.33296062711016	66.179637500305
1641333	1641333	1	62.29048963960659	62.403521258305844
1584145	1584145	1	60.779222485903055	63.46545941750204
1694836	1694836	1	79.08143430204098	70.77093179558038
1422242	1422242	1	63.5690435540623	63.85115870614966
1158402	1158402	1	57.71014553064642	63.40187249827884
1159002	1159002	1	58.28782192454397	60.90340048295037
1422746	1422746	1	61.62794135845395	58.414185140531124
1422447	1422447	1	64.34110394780215	65.85477939445573
1475035	1475035	1	64.13303093388645	57.36280374792903
1750492	1750492	1	57.0174814185323	64.28541501014885
1056583	1056583	1	62.8873306532069	58.653946136962745
1266025	1266025	1	65.35409098923387	66.17841379099846
1106373	1106373	1	66.57241324176661	62.19698847845825
1531680	1531680	1	65.35135318641919	65.4407425752483
1002189	1002189	1	50.79719342357862	53.384983265640784
1475248	1475248	1	69.11856985941931	66.07899997603234
1106603	1106603	1	58.04141967122274	64.106919772697
1056612	1056612	1	75.64001616398782	72.1729628299069
1531973	1531973	1	49.24485922765488	56.17779995628717
1266418	1266418	1	58.367218206169696	56.85730028017801
1319525	1319525	1	78.53934934473428	69.60532024299232
1644098	1644098	1	68.27806439531244	67.6550648750397
1532814	1532814	1	66.55051081924917	69.69763612499119
1697647	1697647	1	60.06465595127149	66.3768715593098
1320290	1320290	1	59.37746744478673	60.691233198606504
1751315	1751315	1	51.98539984514988	57.67558306874225
1810682	1810682	1	77.52910010611724	69.22933980771822
1215970	1215970	1	66.8242911007172	70.45075661941299
1698173	1698173	1	69.38961233807265	69.63773936314253
1698164	1698164	1	56.90796930594509	56.564762341081014
1585243	1585243	1	73.4470361094289	62.98267376796686
1320274	1320274	1	64.31098811684066	65.06962157626452
1003600	1003600	1	64.9324693557731	70.99353184969743
1644277	1644277	1	62.96125132920327	64.88118050530967
1751622	1751622	1	69.66065481672601	70.75391696942421
1108408	1108408	1	56.69989629202938	61.701516963373464
1320811	1320811	1	59.12558958583615	67.2118010411404
1267298	1267298	1	79.75493379445234	69.14310281733451
1267057	1267057	1	65.8222552705442	68.30900141339184
1424797	1424797	1	76.39017413521023	74.05398533477323
1161345	1161345	1	63.55261673717422	60.11546756166946
1424832	1424832	1	56.1687625459814	62.600247458363214
1161360	1161360	1	55.05995240603587	62.137514592374515
1811161	1811161	1	54.19754451941157	58.357093524365666
1425177	1425177	1	69.0775028171991	70.46749838854358
1109698	1109698	1	57.52123713643348	59.81796464744035
1161623	1161623	1	73.92341379918327	68.95017240534541
1477956	1477956	1	56.97641437631209	62.442918397951104
1585997	1585997	1	61.75661809074393	60.773650032858114
1320982	1320982	1	62.85173921661605	61.51102894676024
1217021	1217021	1	66.43004749540323	61.49636109891699
1267532	1267532	1	63.3609705401466	65.64365386813199
1109560	1109560	1	68.89133222580084	70.5400879198597
1058777	1058777	1	52.17978384499218	57.31461177628573
1586040	1586040	1	57.80049302353087	55.33941237601585
1425261	1425261	1	73.21432287018106	72.34223145634242
1376597	1376597	1	66.72025459375935	66.36596790801075
1535172	1535172	1	73.28003013773339	63.349794218908585
1059897	1059897	1	61.794947330149455	58.0041469025015
1376583	1376583	1	62.468446822560814	68.13492571530114
1109896	1109896	1	74.83783993928648	65.96719321915042
1321734	1321734	1	63.62653741317059	61.963144559644235
1005292	1005292	1	53.30228299901111	58.26381573951621
1322012	1322012	1	75.37718709377852	67.51913697557598
1588070	1588070	1	71.40737301249204	72.5749966097191
1535639	1535639	1	63.12278169526941	62.610502858021164
1814440	1814440	1	67.1309250159614	70.00848158565734
1646818	1646818	1	67.8810829871838	67.42221175217294
1005716	1005716	1	67.63194293104789	72.79417869181889
1163355	1163355	1	71.24036704079656	64.00096339835616
1322556	1322556	1	57.92916975582085	60.86426728002224
1425964	1425964	1	54.44668457554748	59.09555749168794
1536066	1536066	1	72.42036005392377	67.60603187456852
1377506	1377506	1	66.50670597421428	69.32594109388953
1218655	1218655	1	70.52580050616498	69.33674469513163
1061459	1061459	1	60.68887499301861	64.17958152007108
1005936	1005936	1	60.300106993334	65.1733926545446
1647738	1647738	1	67.1035469878146	70.36841017458579
1479870	1479870	1	67.5607600578662	68.91829812468592
1269191	1269191	1	76.11913165655687	70.6984615984617
1647855	1647855	1	73.20063385610766	69.22014871915579
1006455	1006455	1	73.84949312318689	73.79324230881213
1111006	1111006	1	61.6635327950448	60.734879324083266
1480694	1480694	1	64.71344513059867	70.25565178991654
1006827	1006827	1	60.98729549981876	63.10400662066404
1479815	1479815	1	65.07757290495115	63.1443875140351
1269561	1269561	1	54.93675127937526	61.321566733178656
1219770	1219770	1	55.13387308203224	55.45237997212628
1648144	1648144	1	57.54861516458028	66.3303638146737
1269907	1269907	1	72.75437199731476	69.78128279617552
1112242	1112242	1	73.72902979934096	70.00097020959281
1702268	1702268	1	70.1206056895923	69.83261800702964
1815719	1815719	1	77.90144128891376	76.08025194974476
1324643	1324643	1	70.9008794917762	62.858569505514104
1427630	1427630	1	77.45791723293556	76.94261433329314
1702572	1702572	1	75.63727836117314	72.37459654408275
1008271	1008271	1	59.16665662805635	60.45617241115481
1063333	1063333	1	68.83931397232192	65.66348386862407
1702764	1702764	1	59.725168402251136	68.56009931297609
1538692	1538692	1	71.79887881499134	70.35944420473544
1817057	1817057	1	75.27041278400598	69.18508856621901
1482385	1482385	1	72.00421402609236	69.56057350942541
1428889	1428889	1	59.04345550139573	59.37091014024045
1538631	1538631	1	64.0974394972956	65.6996761874271
1114078	1114078	1	68.51625324018963	70.11846358097908
1166470	1166470	1	62.67104423084716	69.21211179485088
1757496	1757496	1	70.54222732305307	65.64051707943541
1325771	1325771	1	78.0492826409065	65.78983553956732
1429407	1429407	1	73.0281522787828	70.55052049687247
1538925	1538925	1	71.23489143516719	72.76520597224467
1483576	1483576	1	71.49498270256181	69.15354291411853
1272324	1272324	1	66.64085831213362	64.14376437601788
1009767	1009767	1	72.57915261717523	71.49728860083646
1591810	1591810	1	71.28417188583144	69.54345778712081
1704934	1704934	1	66.55324862206385	66.2777684530575
1705092	1705092	1	54.35633708266303	58.80972264631393
1649834	1649834	1	55.982591954583135	48.34427413527984
1114931	1114931	1	73.90698698229518	63.53751252594308
1381626	1381626	1	64.46430507446276	63.535610655818886
1649982	1649982	1	66.18638304489669	67.76700020203528
1592525	1592525	1	76.18757672692388	70.84004830958402
1166832	1166832	1	63.18301335719237	59.54485873873279
1540513	1540513	1	56.88880468624232	64.11156484178832
1115890	1115890	1	70.4546176329833	70.66744918024663
1115732	1115732	1	77.04177120510414	75.61935591863899
1222476	1222476	1	56.87511567216893	62.41715174098035
1116228	1116228	1	58.81895567059195	58.65705328537387
1010440	1010440	1	61.8168497526669	64.60739275093599
1541367	1541367	1	67.02141290337418	64.89964517774169
1431910	1431910	1	67.58540028319833	69.14851651552287
1705794	1705794	1	52.735557816372285	61.649451521082305
1541189	1541189	1	66.49575476295556	67.9334175420167
1758107	1758107	1	58.87097392407088	64.59730843800945
1222922	1222922	1	73.74271881341436	75.02213193099428
1010744	1010744	1	58.45756569905414	56.00034389414708
1820196	1820196	1	57.644438263094095	59.97114810598856
1382946	1382946	1	61.96742890747432	71.92507082115763
1650933	1650933	1	55.39670215224155	57.85770903753211
1486166	1486166	1	58.02773065714933	61.12184908646124
1651067	1651067	1	61.36237448542996	65.31738183930742
1707297	1707297	1	76.23959498040281	77.58002311451864
1707872	1707872	1	55.45693381416452	59.731507801941724
1329056	1329056	1	64.59571960956742	68.79423223826787
1383710	1383710	1	59.9250280077228	59.125724176354154
1759832	1759832	1	56.02092119398866	52.26835465045613
1433264	1433264	1	59.10642496613338	67.73209869678757
1760099	1760099	1	50.23320604375447	59.52087589969966
1651717	1651717	1	57.68550530531429	61.85458062351772
1759642	1759642	1	67.14461403003479	66.44421639028273
1544104	1544104	1	65.34861538360451	58.839415391369414
1594753	1594753	1	66.20280986178477	68.29371458330267
1708500	1708500	1	65.31302394701366	63.443623495186124
1708665	1708665	1	63.13647070934281	65.57058824446277
1433884	1433884	1	74.74749244640203	63.920323948732786
1595999	1595999	1	67.70312580422959	65.18665643763421
1709165	1709165	1	62.93387330105647	75.81013972377957
1274338	1274338	1	69.97550214041425	66.85420867379521
1595664	1595664	1	55.94152491236294	61.692077318180885
1117489	1117489	1	55.62120198304534	59.85348069309916
1760761	1760761	1	80.59817706137387	69.98542493111168
1012033	1012033	1	80.75696962462534	76.21886284124798
1544594	1544594	1	73.85496872881626	70.27381726299271
1012397	1012397	1	66.04127949571863	61.32675702900556
1822047	1822047	1	66.04127949571863	64.64067511896465
1170927	1170927	1	65.92902958031674	63.71863273581094
1385956	1385956	1	68.51077763456027	62.47170616182091
1170842	1170842	1	72.8474572930139	68.15875039849809
1487993	1487993	1	71.30881211116356	71.9428913608379
1652917	1652917	1	66.55051081924917	70.78080799612236
1487643	1487643	1	59.67041234595753	65.18002504645219
1434514	1434514	1	72.97887182811856	71.6204283428213
1434557	1434557	1	65.02555465147223	63.568997895369854
1434654	1434654	1	66.57241324176661	64.42865031772132
1118485	1118485	1	62.90375747009498	57.740009141827166
1488883	1488883	1	48.795859566047305	56.9974640438305
1761797	1761797	1	63.35275713170255	64.4454180164387
1171464	1171464	1	65.74559679173315	63.6575215799297
1545867	1545867	1	66.851669128864	62.11806494419897
1711042	1711042	1	58.93941899443788	62.0369480640817
1067674	1067674	1	60.24535093704039	62.69382017451088
1761752	1761752	1	65.91807836905801	67.6069584572114
1171353	1171353	1	73.18968264484894	71.58729430758335
1067734	1067734	1	74.1561270384311	69.31161509734774
1710370	1710370	1	74.06851734836133	69.08169022449835
1275417	1275417	1	49.92930993132496	54.555549858316844
1596688	1596688	1	51.42688807095509	57.8165966710198
1014183	1014183	1	69.02000895809081	67.55471630665528
1330950	1330950	1	67.1993700863284	59.49221702533522
1386548	1386548	1	52.46451533771893	53.82807151149609
1118933	1118933	1	59.35282721945461	59.33067960941699
1275804	1275804	1	76.04521098056051	65.082605394813
1489499	1489499	1	63.87841527212117	64.29735988517618
1436001	1436001	1	72.36560399763016	71.48209409486488
1275597	1275597	1	66.61074248117214	70.29021040081058
1435947	1435947	1	73.98364546110624	68.5865867010555
1069523	1069523	1	74.47918777056337	75.89925644674935
1489589	1489589	1	73.80842608096668	66.04696374653012
1276033	1276033	1	80.87195734284191	76.5127425417402
1172229	1172229	1	60.26451555674316	66.90273199400873
1712156	1712156	1	68.20414371931608	64.85471691689298
1489688	1489688	1	64.95163397547586	59.257834543725295
1654509	1654509	1	55.20505595521393	60.04278693101651
1762475	1762475	1	53.58975229455254	51.477110109578675
1712037	1712037	1	67.43482112839091	66.96019702860521
1276352	1276352	1	70.73934912571005	71.62575907882886
1597758	1597758	1	73.96174303858879	69.19480072179546
1069824	1069824	1	66.39993166444175	63.11201200262796
1015399	1015399	1	65.447176284933	67.03889790827448
1332156	1332156	1	76.81179576867099	73.29530913058102
1227415	1227415	1	73.4853653488344	72.92442332140644
1598183	1598183	1	48.07034182015702	59.1025069060567
1763430	1763430	1	68.84752738076595	69.02586415600544
1654720	1654720	1	65.95366980564886	61.20181427526048
1436883	1436883	1	76.46135700839191	65.08432674674711
1015538	1015538	1	78.12867892253223	67.22822272852197
1120470	1120470	1	65.87153572120845	63.50197116031372
1712850	1712850	1	68.89407002861552	66.17126906168068
1655919	1655919	1	60.34391183836888	63.7082648559269
1598666	1598666	1	60.59852750013415	59.129313450330166
1824335	1824335	1	57.79775522071619	59.096571218907535
1228841	1228841	1	50.56448018433079	53.72408353139052
1120776	1120776	1	74.41348050301104	67.3345023153683
1229308	1229308	1	65.29659713012558	69.74970822012183
1070870	1070870	1	74.33682202419999	65.89751920797832
1175051	1175051	1	72.59284163124863	69.91374913374932
1825117	1825117	1	58.64373629045241	67.62493686534324
1656247	1656247	1	62.03587397784132	59.68553381030091
1230185	1230185	1	76.72418607860122	73.20584851826149
1229473	1229473	1	53.77044728032144	61.905530030801806
1713559	1713559	1	66.6572851290217	63.93699067070766
1278712	1278712	1	58.30151093861737	59.75562449070287
1825367	1825367	1	49.75956615681478	53.48098298063385
1121371	1121371	1	52.5110579855685	54.6724941948127
1016729	1016729	1	55.28992784246902	59.525944178125265
1713832	1713832	1	53.7622338718774	59.72374072326705
1599817	1599817	1	77.78919137351187	64.82826866161226
1279920	1279920	1	64.9324693557731	64.7871359269003
1656987	1656987	1	65.66893831292211	57.50871966603916
1334805	1334805	1	58.37543161461374	55.245019052199254
1765967	1765967	1	62.39726394937912	66.65487710083241
1279244	1279244	1	69.30747825363224	71.97757685391441
1017115	1017115	1	65.28290811605218	72.21992450404677
1825581	1825581	1	76.55444230409104	74.93579114172994
1438482	1438482	1	64.3903843984664	59.12432514363192
1335629	1335629	1	59.16391882524167	64.8538215573868
1230758	1230758	1	52.773887055777806	57.6971882989034
1825706	1825706	1	52.505582379939135	58.84813075677824
1600195	1600195	1	51.01347984593836	49.278269971873975
1550545	1550545	1	64.04542124381668	65.1348858051292
1826859	1826859	1	67.37732726928262	67.19242529881656
1491640	1491640	1	66.47659014325279	69.6417892547712
1657350	1657350	1	63.92222011715606	61.53567410844473
1766334	1766334	1	70.56412974557051	69.10002800489687
1230951	1230951	1	67.40196749461474	64.28277566281757
1280427	1280427	1	49.677432072374366	56.179430822183036
1550435	1550435	1	72.63117087065415	66.86032324451998
1176205	1176205	1	63.9441225396735	66.50151525908298
1600678	1600678	1	65.89070034091121	68.13708370149234
1122378	1122378	1	79.4263974566907	67.48252382743966
1281340	1281340	1	71.27869628020207	70.83326478520694
1657607	1657607	1	69.34033188740841	61.89817136251199
1766631	1766631	1	75.38813830503723	72.32804965500924
1551144	1551144	1	61.222746541881264	59.12953438262476
1073016	1073016	1	55.36658632128007	57.98939338280036
1601357	1601357	1	71.56616557574351	68.99241963759057
1073253	1073253	1	58.31793775550545	58.13529950498939
1019201	1019201	1	70.62436140749348	68.74927511565863
1492405	1492405	1	52.62878350659975	62.66248221675976
1828008	1828008	1	66.64085831213362	62.06089724927758
1658135	1658135	1	57.02569482697634	62.52509494613798
1019280	1019280	1	64.78462800378036	62.82238040484636
1177780	1177780	1	59.8401561204677	62.45978465589602
1281697	1281697	1	55.971640743324414	58.70629693475633
1231592	1231592	1	76.5325398815736	73.73618901871637
1337165	1337165	1	72.20407363156403	72.79407222346464
1551554	1551554	1	62.36714811841764	60.464201139554895
1768111	1768111	1	62.11253245665237	71.62894047377789
1603127	1603127	1	60.680661584574565	61.24622166974472
1232002	1232002	1	53.18729528079454	60.34427584559522
1658324	1658324	1	65.28290811605218	65.73487030983628
1283151	1283151	1	62.372623724047	64.61137524530582
1716193	1716193	1	72.1657443921585	67.03181378300181
1602999	1602999	1	59.90860119083472	65.11991156270932
1552168	1552168	1	59.651247726254766	58.89849953720974
1392750	1392750	1	54.00316051956927	54.6750015776188
1602552	1602552	1	62.81340997721053	62.488259549759476
1231790	1231790	1	64.2918234971379	66.38351202586958
1019728	1019728	1	68.07820478984078	66.00183159278177
1232253	1232253	1	68.73527746536406	75.16604874760537
1495722	1495722	1	68.63124095840621	66.57430086228277
1074385	1074385	1	59.90038778239067	61.10483161391608
1603385	1603385	1	64.10017730011027	55.97385577725818
1232311	1232311	1	78.16974596475244	77.02330403882597
1393447	1393447	1	64.8065304262978	62.325236100918374
1019891	1019891	1	72.8748353211607	74.35035087228225
1829408	1829408	1	73.96995644703283	64.8565792054076
1716723	1716723	1	73.36490202498848	70.26196872549048
1020666	1020666	1	60.79017369716178	68.23189923475084
1829482	1829482	1	71.53331194196734	68.59993419283487
1074396	1074396	1	70.7475625341541	73.88417506216311
1233123	1233123	1	71.41284861812142	67.90073846412318
1339045	1339045	1	71.68936670240413	69.00536545588184
1179130	1179130	1	77.0609358248069	72.46133786757136
1830099	1830099	1	58.014041643075934	56.587705314492226
1075200	1075200	1	65.447176284933	62.69574124486772
1553542	1553542	1	54.50417843465577	60.22766524506763
1553487	1553487	1	53.20645990049729	55.72910578269555
1126576	1126576	1	72.84198168738453	63.024196590829504
1661116	1661116	1	73.67974934867671	65.92873280147595
1443402	1443402	1	65.19256062316772	73.56841529786888
1605145	1605145	1	72.13562856119701	66.16378011895527
1717281	1717281	1	68.65588118373833	64.03355281715517
1233364	1233364	1	51.095613930378775	63.8067870692139
1717941	1717941	1	72.6092684481367	68.04220217742625
1233398	1233398	1	77.73169751440358	70.52168270667664
1233700	1233700	1	64.26992107462046	67.49828181676736
1339710	1339710	1	65.95914541127821	66.83732574906573
1022607	1022607	1	75.96033909330542	68.7009447393552
1554530	1554530	1	49.99227939606261	61.41486077785641
1662033	1662033	1	63.03790980801432	66.18491979807457
1394879	1394879	1	74.79677289706628	70.04308791903411
1444128	1444128	1	75.24029695304449	65.62441102159947
1606239	1606239	1	50.58912040966291	59.763342051144015
1022752	1022752	1	61.110496626479375	64.64320864027356
1497727	1497727	1	48.02653697512213	55.05650398445188
1285580	1285580	1	67.53611983253408	71.65410877749169
1554287	1554287	1	54.96960491315142	54.51004364354983
1285259	1285259	1	57.87715150234192	60.835968014530756
1718604	1718604	1	74.60238889722397	71.89269507869278
1663562	1663562	1	55.21874496928733	55.406164538172135
1607140	1607140	1	75.40182731911064	65.9425836263915
1234481	1234481	1	72.11098833586489	70.87900828026214
1180562	1180562	1	65.89617594654057	67.01427678969728
1180669	1180669	1	52.40975928142532	60.731094691924596
1554947	1554947	1	68.97072850742657	68.85084916984341
1234580	1234580	1	64.89961572199694	64.88489532394148
1771336	1771336	1	70.31772749224929	66.82721214096007
1498758	1498758	1	55.259812011507535	48.966469621973374
1396101	1396101	1	52.773887055777806	61.56554488829004
1444712	1444712	1	67.63741853667725	65.1636420744768
1127867	1127867	1	67.12544941033204	62.40022568658882
1719726	1719726	1	62.59164794922143	55.177294815468315
1608618	1608618	1	66.61895588961617	69.57116600791193
1499820	1499820	1	69.8413498024949	66.15199207716113
1078182	1078182	1	74.52846822122761	70.84576962629373
1665928	1665928	1	69.21713076074779	68.72324706096512
1025464	1025464	1	58.78883983963046	69.14448377550107
1128593	1128593	1	66.48754135451152	69.7448891630242
1129238	1129238	1	57.46921888295455	61.86839617404783
1721969	1721969	1	72.1520553780851	60.036896404058396
1182706	1182706	1	64.78462800378036	67.87233856747915
1129433	1129433	1	65.64703589040467	65.945054716448
1501664	1501664	1	74.4463341367872	71.94998409670448
1666770	1666770	1	60.45889955658546	58.63682265882951
1447683	1447683	1	66.48754135451152	66.78896082572452
1558009	1558009	1	73.21158506736639	74.57498204705152
1773733	1773733	1	74.32587081294128	66.10567570482371
1773358	1773358	1	64.78462800378036	62.685033669665046
1667141	1667141	1	69.99740456293169	69.13107399050828
1130462	1130462	1	63.49512287806593	64.64807925541828
1667365	1667365	1	54.17290429407945	56.85985512628842
1238174	1238174	1	51.57472942294783	61.12788066432814
1026889	1026889	1	56.75191454550831	61.563246193287014
1130357	1130357	1	59.054406712654455	66.2502979273499
1667153	1667153	1	57.67455409405557	55.220040848907665
1237920	1237920	1	69.34580749303777	69.89073527313433
1774488	1774488	1	68.81741154980448	70.86829120524999
1722973	1722973	1	61.52116704868142	56.889727221196516
1448552	1448552	1	67.16925425536692	71.43276705618115
1774371	1774371	1	67.51147960720196	62.77387318819332
1344530	1344530	1	78.86788568249591	70.84494902662331
1344586	1344586	1	67.31983341017434	67.66173048629233
1610937	1610937	1	75.98224151582286	69.87674327121688
1611377	1611377	1	55.62941539148938	61.83336007568164
1027770	1027770	1	64.22064062395621	63.5832291878323
1836631	1836631	1	78.94728196412164	78.82495226115311
1668138	1668138	1	69.16511250726887	67.7666511125982
1611236	1611236	1	54.914848856857816	56.38361885533908
1775252	1775252	1	69.74278890116642	69.5340614673616
1028305	1028305	1	67.8400159449636	64.6893566665067
1028219	1028219	1	67.29245538202753	67.33017614977729
1291185	1291185	1	67.25686394543669	61.789818165481094
1027946	1027946	1	72.79270123672029	69.45181909719982
1080864	1080864	1	74.73380343232864	70.53299439366877
1560426	1560426	1	66.62443149524553	67.42615699519305
1399988	1399988	1	64.08648828603688	60.514625281109396
1291515	1291515	1	67.80716231118743	74.1158057177373
1775763	1775763	1	63.45405583584573	60.68789939561686
1291667	1291667	1	57.351493361923296	54.98204217064095
1503840	1503840	1	69.44163059155159	68.84482162549565
1291541	1291541	1	59.18582124775911	56.94455667168787
1724003	1724003	1	70.65173943564028	69.90229077693448
1400166	1400166	1	71.32250112523695	69.7242801205366
1028550	1028550	1	69.0364357749789	68.61830800972588
1238664	1238664	1	67.45398574809367	67.52800256960083
1724353	1724353	1	65.07757290495115	65.82378171606697
1081555	1081555	1	55.487049645126	70.14802040397412
1776421	1776421	1	51.377607620290846	57.49678712373105
1346061	1346061	1	69.95633752071149	70.16107887842665
1400628	1400628	1	58.994175050731485	59.59781960545313
1837246	1837246	1	71.53604974478202	63.91068133228957
1346272	1346272	1	68.6175519443328	72.8302521069113
1029266	1029266	1	67.94405245192145	65.2595820912061
1505198	1505198	1	73.29645695462146	70.29278355013304
1346783	1346783	1	77.08010044450967	72.70852560128341
1081944	1081944	1	58.99965065636085	63.1351866371153
1450207	1450207	1	61.41986834453825	68.29458425876622
1133052	1133052	1	66.87357155138145	67.63683990695598
1562717	1562717	1	68.92144805676232	63.1673193723597
1133582	1133582	1	58.11807815003379	64.43997388271733
1777428	1777428	1	64.75724997563356	63.83378233797914
1082196	1082196	1	71.66198867425732	67.5426850888458
1450953	1450953	1	75.80428433286863	76.6941980930922
1777445	1777445	1	60.46985076784418	69.66789905126312
1669642	1669642	1	70.21642878810611	71.6851532699776
1613996	1613996	1	67.47862597342579	73.01071326698458
1777989	1777989	1	60.04001572593937	54.98648556621966
1346988	1346988	1	55.17494012425245	60.2683308145995
1838152	1838152	1	55.259812011507535	58.932449124525675
1030972	1030972	1	66.24387690400496	60.89605319455504
1614532	1614532	1	52.86971015429162	59.326776448641546
1669783	1669783	1	63.522500906212734	67.62833346328613
1670053	1670053	1	70.03847160515188	68.55170698633819
1837964	1837964	1	72.79270123672029	71.39106086933495
1294122	1294122	1	57.51028592517476	62.528382565362534
1726106	1726106	1	55.43503139164707	58.53196136188105
1506150	1506150	1	82.33668184869587	76.99227135052239
1452146	1452146	1	52.05658271833156	61.638526136323804
1401256	1401256	1	71.91386653320791	64.65234359749716
1780560	1780560	1	78.64612365450681	71.32401287031956
1838572	1838572	1	60.43152152843866	64.61772409037849
1727426	1727426	1	61.6498437809714	59.61774661640738
1348648	1348648	1	55.94700051799229	58.874799219665086
1670358	1670358	1	68.19593031087204	69.07982756834325
1187699	1187699	1	59.55268682492628	57.647241571391916
1135640	1135640	1	54.63011736413106	51.91662306001045
1506667	1506667	1	72.21228704000806	69.75417610141335
1187726	1187726	1	56.33029291204754	61.54205599958108
1241018	1241018	1	61.36785009105933	61.7776905608586
1295319	1295319	1	77.6030207821136	78.36311092111308
1507126	1507126	1	69.0063199440174	69.38507914268871
1670896	1670896	1	56.730012122990864	61.4580642610409
1839166	1839166	1	78.82408083746103	75.03979874664776
1839007	1839007	1	67.60456490290109	69.08436899324316
1616796	1616796	1	55.72523849000319	57.00321510762411
1295978	1295978	1	68.98715532431464	68.78248852190497
1188857	1188857	1	56.913444911574445	57.214088082530594
1241888	1241888	1	59.58280265588776	57.658622766991044
1782010	1782010	1	72.20954923719339	71.78686347544803
1782904	1782904	1	54.34538587140431	61.86318186516759
1350659	1350659	1	52.604143281267625	60.206111216975295
1032918	1032918	1	67.81537571963148	70.6748350782705
1783012	1783012	1	63.36370834296128	65.33151254491754
1032904	1032904	1	61.91814845681007	57.59957979546641
1296509	1296509	1	59.9250280077228	60.668195996372965
1672921	1672921	1	72.23966506815486	70.00565780175529
1673367	1673367	1	75.20470551645366	69.12431487762385
1242440	1242440	1	70.75303813978346	71.26750815588846
1350668	1350668	1	60.37950327495973	58.42461412910937
1137776	1137776	1	76.24507058603217	71.51084197400861
1455138	1455138	1	67.85096715622231	71.35413457718556
1618271	1618271	1	63.642964230058666	62.80004327531512
1454833	1454833	1	63.9030554974533	65.46419688109373
1454961	1454961	1	66.93380321330442	67.30983762606927
1084427	1084427	1	57.97297460085573	59.564432862666536
1508742	1508742	1	63.777116567978005	70.25976976762705
1729673	1729673	1	55.85117741947848	56.15020835938884
1618463	1618463	1	70.90361729459087	65.56794300136023
1508836	1508836	1	69.77564253494258	58.69421121339515
1783324	1783324	1	57.63622485465005	60.85402807125071
1033574	1033574	1	61.94552648495687	63.700648552611526
1455265	1455265	1	50.09905370583514	56.71867222356475
1404400	1404400	1	56.21530519383096	59.85345984163205
1033765	1033765	1	66.12615138297372	68.3330613274224
1509870	1509870	1	69.26641121141203	61.0435970771316
1190985	1190985	1	65.17065820065028	68.85155956282027
1619660	1619660	1	69.09392963408717	66.91516782682152
1033894	1033894	1	68.64219216966492	65.7028110885796
1138647	1138647	1	69.69077064768749	68.0863557347513
1620917	1620917	1	60.61495431702224	59.76930670865566
1404605	1404605	1	69.26367340859736	70.43496759082203
1086024	1086024	1	61.96469110465964	62.491627474481625
1298851	1298851	1	80.50782956848943	70.46033579587606
1510499	1510499	1	63.861988455233096	70.40408849396773
1842157	1842157	1	71.00765380154873	70.84090218444426
1352459	1352459	1	55.51990327890216	58.45039926673191
1510071	1510071	1	60.34664964118357	56.35659406414442
1298704	1298704	1	53.03671612598712	56.680117293005196
1404698	1404698	1	62.52867848448378	59.709008722704404
1510593	1510593	1	72.10551273023553	64.4710562277197
1785484	1785484	1	67.90298540970124	66.78178749033033
1034947	1034947	1	65.02007904584286	64.90727820424124
1842687	1842687	1	65.41432265115684	64.71521760623719
1192082	1192082	1	51.71161956368184	60.7415029024057
1674893	1674893	1	56.03461020806206	56.97811033542425
1086459	1086459	1	60.94896626041324	61.075388523380376
1244514	1244514	1	61.42808175298229	60.74252454982878
1139523	1139523	1	57.953809981152965	62.761496284100154
1785349	1785349	1	68.73527746536406	70.20865161524239
1457529	1457529	1	55.81284818007296	57.40095272036969
1405229	1405229	1	50.706845930694165	58.061531737758735
1511599	1511599	1	77.15402112050603	71.21905395043865
1299908	1299908	1	57.83608446012171	60.20042878516293
1353919	1353919	1	69.19796614104503	69.067604513835
1405328	1405328	1	56.94903634816529	60.17235509922744
1300419	1300419	1	64.11660411699836	63.86571212603795
1677111	1677111	1	71.79340320936197	67.85952454806632
1406109	1406109	1	62.28775183679191	69.18121956498698
1844236	1844236	1	64.57929279267934	59.706312578900274
1457856	1457856	1	61.14335026025554	65.13568454348713
1354797	1354797	1	50.621974043439074	54.34453709966056
1087189	1087189	1	57.608846826503246	60.76586955096425
1786875	1786875	1	50.13464514242598	58.83363287480281
1732902	1732902	1	59.065357923913176	55.14056650572438
1458039	1458039	1	55.20231815239925	57.423946411857685
1037705	1037705	1	75.0294861363141	73.8139825736617
1787682	1787682	1	60.40688130310653	63.83033126828109
1512601	1512601	1	72.35465278637145	69.31598669526471
1245995	1245995	1	66.3095841715573	72.42162254340666
1569910	1569910	1	52.89161257680906	61.65961874923973
1354965	1354965	1	57.644438263094095	52.47746391978293
1087757	1087757	1	64.78736580659505	59.04113099239521
1194614	1194614	1	61.50474023179334	65.17048440643545
1037987	1037987	1	62.29048963960659	63.01074791189345
1038440	1038440	1	57.52671274206284	61.328345360553705
1246024	1246024	1	72.78175002546156	70.4168036365314
1088502	1088502	1	71.78792760373261	71.95729188251443
1141552	1141552	1	72.64759768754223	75.26192010397038
1458932	1458932	1	69.78385594338663	64.3873711657872
1196706	1196706	1	76.7132348673425	74.23716163289401
1459275	1459275	1	66.36981583348026	65.04835436492327
1788769	1788769	1	67.51421741001664	65.43812109896935
1407151	1407151	1	60.54103364102587	63.552642103311655
1406944	1406944	1	70.52580050616498	66.79811001071587
1246207	1246207	1	70.30677628099056	69.11485609073047
1623969	1623969	1	62.43833099159933	63.95151607510959
1142861	1142861	1	59.85658293735579	56.5038870983084
1571001	1571001	1	55.62941539148938	62.77364346542672
1459724	1459724	1	59.15844321961231	63.325833095620865
1679057	1679057	1	51.207863845780665	65.36352137563567
1356985	1356985	1	63.52523870902741	62.149948308007396
1247426	1247426	1	61.441770767055694	59.69834056287882
1846592	1846592	1	70.03299599952253	68.75034099045895
1846069	1846069	1	69.29105143674417	65.52718425510103
1089948	1089948	1	56.57121955973941	59.68894917789862
1357125	1357125	1	79.0923855132997	78.62721073835186
1679249	1679249	1	65.77571262269464	68.06727274033818
1247647	1247647	1	66.36160242503622	66.7342254797909
1303332	1303332	1	52.237277704100464	57.49049470995012
1143247	1143247	1	68.96799070461189	69.9203983108671
1846654	1846654	1	71.4840314913031	72.73553042979844
1090180	1090180	1	73.30467036306551	73.45643892182241
1143513	1143513	1	62.13169707635513	65.92683178072849
1198023	1198023	1	56.324817306418176	63.954537418683465
1572148	1572148	1	56.899755897501045	58.730009201051956
1846781	1846781	1	66.87357155138145	65.38513642246903
1735674	1735674	1	55.45145820853516	55.544935526096864
1572374	1572374	1	57.60610902368857	60.18071222641299
1461137	1461137	1	68.10832062080226	66.38282663969436
1408324	1408324	1	50.28248649441872	57.21119425780366
1735891	1735891	1	63.19670237126578	65.782887608198
1791434	1791434	1	61.33773426009784	59.18707060102856
1090307	1090307	1	62.38357493530573	65.16288775630329
1847955	1847955	1	62.27953842834787	63.33164318824104
1198859	1198859	1	67.7414550436351	71.61063920691485
1039782	1039782	1	74.94461424905901	69.51069820755684
1572802	1572802	1	80.61460387826196	74.44864020699922
1626703	1626703	1	56.76834136239639	59.19497493509977
1408870	1408870	1	56.06472603902355	58.09774934153794
1040297	1040297	1	71.24858044924059	71.31685157350366
1462478	1462478	1	65.58954203129638	64.46461270085274
1572753	1572753	1	70.93647092836703	62.52931181259395
1573293	1573293	1	54.59452592754022	54.71090331180087
1792290	1792290	1	74.99389469972327	72.36182413281455
1144024	1144024	1	65.07483510213648	64.82544359880828
1199825	1199825	1	58.28782192454397	57.90576306030231
1091630	1091630	1	68.56827149366856	68.80473371869341
1248891	1248891	1	55.944262715177615	59.33432293670527
1517469	1517469	1	66.99129707241269	60.36319695051225
1144188	1144188	1	78.5366115419196	71.55602616257096
1304927	1304927	1	55.78273234911148	59.35185316241837
1627436	1627436	1	61.29392941506296	63.046337775986096
1681503	1681503	1	66.49301696014088	68.98098190679023
1627750	1627750	1	70.66816625252837	67.33716506978253
1144970	1144970	1	76.10818044529816	70.0803311780791
1200218	1200218	1	68.69968602877321	67.19713838465995
1200122	1200122	1	61.82780096392562	65.99717332904697
1092141	1092141	1	61.93731307651283	63.65202465237241
1574029	1574029	1	56.042823616506105	63.73031345919923
1793047	1793047	1	55.50621426482876	63.85281163642606
1305689	1305689	1	62.101581245393646	60.10773850379933
1849773	1849773	1	68.48066180359879	69.78622341332365
1627898	1627898	1	61.09954541522065	61.275141362541966
1359637	1359637	1	61.20084411936382	61.53178389682291
1360047	1360047	1	56.48634767248432	58.47374491638887
1682219	1682219	1	61.38153910513272	60.747857447412834
1249698	1249698	1	65.66072490447806	68.95705925454247
1410304	1410304	1	72.2341894625255	68.93085366947412
1200815	1200815	1	56.28101246138329	54.447952029619955
1360229	1360229	1	79.16356838648139	74.70525710575485
1145957	1145957	1	74.9610410659471	69.74307257211696
1093247	1093247	1	71.36630597027184	63.971248542068054
1093216	1093216	1	68.92966146520637	65.51127609811091
1042493	1042493	1	67.63468073386257	67.04726391172314
1464679	1464679	1	54.06065437867756	59.58887802483612
1146566	1146566	1	57.02295702416166	63.977243141438606
1519310	1519310	1	73.55107261638673	67.42999917164641
1093300	1093300	1	62.89006845602158	65.93436375525194
1519850	1519850	1	69.00358214120273	63.10002988819985
1042901	1042901	1	61.99206913280644	62.09305680414488
1147047	1147047	1	63.73331172294312	66.35407547060191
1629178	1629178	1	59.22141268434996	60.965700465397845
1520044	1520044	1	68.17129008553991	63.21105292471679
1201604	1201604	1	71.93576895572535	64.94363571021084
1251231	1251231	1	71.56616557574351	67.46354362706235
1465442	1465442	1	65.43896287648896	66.04124845807337
1683208	1683208	1	61.75388028792925	63.74437782670121
1202626	1202626	1	61.76756930200265	58.95301850347199
1411553	1411553	1	68.00975971947378	70.12941858498061
1411566	1411566	1	59.41853448700694	67.71244101135055
1412085	1412085	1	69.78111814057193	59.4817497047942
1043255	1043255	1	58.10712693877507	63.286583758806785
1251896	1251896	1	67.87834518436912	71.63641065653296
1576295	1576295	1	64.92973155295842	69.19351198575957
1094036	1094036	1	68.60112512744472	65.70127914372236
1465991	1465991	1	58.89287634658832	57.06291568330875
1683762	1683762	1	60.376765472145046	58.08595706860282
1094157	1094157	1	73.9316272076273	66.36346522750368
1251999	1251999	1	68.19045470524267	64.26870808798158
1740893	1740893	1	64.50263431386828	60.74311736191266
1684642	1684642	1	69.85777661938299	69.71924887876534
1630295	1630295	1	69.01179554964678	68.25073330929371
1094281	1094281	1	78.32580072518921	67.55349202158293
1252074	1252074	1	66.05223070697735	62.698684289935755
1148427	1148427	1	73.98638326392091	71.23630120087086
1466714	1466714	1	66.29041955185454	66.73570005380739
1852293	1852293	1	60.55472265509927	61.95777074197607
1466911	1466911	1	63.6676044553908	68.14691222033044
1685121	1685121	1	59.1310651914655	63.02780479386215
1253463	1253463	1	51.41319905688169	57.92170437195592
1095149	1095149	1	70.2876116612878	63.72855165540674
1852601	1852601	1	77.72074630314486	75.66087266685538
1467364	1467364	1	63.45131803303104	61.21415449509792
1576892	1576892	1	50.24415725501319	55.477764922112684
1095466	1095466	1	72.60653064532202	69.44036067692618
1797231	1797231	1	78.2436666407488	74.4385485369252
1521660	1521660	1	71.46212906878566	76.2445725737451
1577089	1577089	1	68.48887521204283	68.24139726673647
1413462	1413462	1	52.64521032348783	57.501346162922005
1630910	1630910	1	60.72994203523881	56.343019369418926
1686032	1686032	1	64.03720783537264	68.9251447995718
1363989	1363989	1	66.15900501674989	69.7602465652022
1308970	1308970	1	63.0132695826822	59.155816288945175
1742273	1742273	1	60.877783387231545	58.460066984112
1149410	1149410	1	57.5732553899124	57.620055998176795
1096594	1096594	1	77.61397199337233	80.51406799449525
1522279	1522279	1	67.45672355090835	71.73142198147782
1414005	1414005	1	53.36799026656344	54.58737622473804
1854168	1854168	1	61.480100006461214	62.99603105594207
1364498	1364498	1	69.50186225347454	72.51374379747953
1686506	1686506	1	62.25489820301575	62.20660737702789
1631841	1631841	1	64.59298180675273	69.5667458662455
1742766	1742766	1	59.52804659959415	61.20991208501386
1364855	1364855	1	51.93338159167095	56.248938869899575
1255093	1255093	1	61.794947330149455	63.0419246224758
1797948	1797948	1	70.75577594259813	70.44533754684075
1364872	1364872	1	66.16448062237924	60.01761180923258
1254994	1254994	1	68.66135678936769	66.46013019037598
1365331	1365331	1	76.8665518249646	68.67912798506231
1468708	1468708	1	74.38884027767891	72.27321703577778
1743508	1743508	1	76.07806461433667	74.3686475341536
1096838	1096838	1	57.98118800929977	61.86152694097606
1687454	1687454	1	65.52657256655873	60.92563163077864
1743384	1743384	1	79.33331216099157	76.06085482432688
1688115	1688115	1	55.97711634895378	62.870231191529136
1205121	1205121	1	53.96483128016374	58.388246671398704
1468917	1468917	1	70.22190439373547	74.0700052707846
1150840	1150840	1	74.99937030535263	73.8886772528201
1743613	1743613	1	52.77114925296313	59.0490378126082
1743636	1743636	1	62.58891014640675	63.83895787170219
1523875	1523875	1	65.95640760846354	69.84135155006041
1257631	1257631	1	80.08620793502865	75.50366687330497
1310325	1310325	1	58.49315713564499	57.65248613267499
1857012	1857012	1	66.6435961149483	63.744924573067905
1688916	1688916	1	65.19256062316772	64.07125264161525
1743726	1743726	1	73.76188343311712	69.11615047876188
1634104	1634104	1	58.49041933283031	63.474147148825864
1856242	1856242	1	65.3212373554577	71.62233175612494
1151723	1151723	1	57.926431953006166	62.12904591778903
1367695	1367695	1	54.99698294129823	64.73792032234205
1800552	1800552	1	63.70593369479632	66.94047448343105
1047828	1047828	1	66.09877335482692	62.200946116097924
1744257	1744257	1	72.00147622327768	67.88809764753326
1310770	1310770	1	70.40807498513374	70.0896886585234
1258159	1258159	1	52.53296040808594	57.00529680589622
1690033	1690033	1	64.2370674408443	63.628654257813785
1634431	1634431	1	66.39993166444175	68.05720104579011
1206693	1206693	1	73.31014596869487	62.75467326949173
1470445	1470445	1	73.46346292631696	69.50398055707697
1206654	1206654	1	64.4040734125398	64.9121624992293
1801383	1801383	1	56.51372570063112	57.88674199600629
1857671	1857671	1	64.43966484913064	67.0133500235235
1634440	1634440	1	62.15907510450194	68.36918338664
1580582	1580582	1	59.371991839157374	64.66772833174096
1525018	1525018	1	65.75654800299188	58.028154170224305
1257974	1257974	1	60.155003444155945	60.287415056381036
1099049	1099049	1	66.46563893199408	68.25240842854602
1858571	1858571	1	49.88824288910475	65.4379156958231
1635075	1635075	1	72.55998799747246	69.13248557457457
1581116	1581116	1	65.27469470760813	69.72026021189808
1258689	1258689	1	64.09196389166624	62.13177476419135
1049414	1049414	1	63.67308006102015	62.42576047361846
1368988	1368988	1	52.3303629997996	51.52738967483285
1635412	1635412	1	70.17809954870059	59.161344493514164
1745360	1745360	1	50.72601055039693	54.55010858510355
1581209	1581209	1	61.61972795000991	60.282433462841844
1745688	1745688	1	76.21769255788537	75.86731456664324
1525389	1525389	1	57.24745685496545	53.842463120942355
1802950	1802950	1	48.55219511554076	54.23403303201919
1690704	1690704	1	66.63264490368958	66.08177000040271
1859223	1859223	1	70.1206056895923	69.44637334908924
1416651	1416651	1	67.53611983253408	62.2808188163292
1312505	1312505	1	73.96448084140347	69.94021763710535
1525393	1525393	1	65.24457887664666	66.96764218013634
1635565	1635565	1	66.15900501674989	64.9597102938956
1859400	1859400	1	54.51512964591449	60.10677785564289
1259952	1259952	1	51.8977901550801	64.68155928524025
1260160	1260160	1	54.44942237836216	60.6326707461354
1369967	1369967	1	61.79768513296413	69.10041081785678
1260152	1260152	1	57.67455409405557	61.24022409032085
1370000	1370000	1	62.30965425930936	66.97296947747523
1582345	1582345	1	63.25693403318874	59.81450822706017
1313751	1313751	1	70.31772749224929	69.88828911267069
1100270	1100270	1	64.2781344830645	65.69126827781473
1100436	1100436	1	60.11119859912106	52.33639895008144
1209474	1209474	1	58.62730947356432	64.86365532298576
1417725	1417725	1	61.94826428777155	66.01439940447477
1637715	1637715	1	53.4282219284864	59.97083335712388
1418401	1418401	1	57.009268010088256	59.93624969958955
1418328	1418328	1	70.18357515432994	70.45559732107036
1861214	1861214	1	67.37458946646794	68.96681294316384
1209831	1209831	1	51.3830832259202	57.197132125456335
1155498	1155498	1	48.33043308755165	56.56919223531709
1262000	1262000	1	63.39108637110808	61.437821922871684
1805327	1805327	1	55.05173899759183	65.13730890968993
2030270	2030270	1	52.69722857696676	59.08990803112344
1922087	1922087	1	62.2056177523515	63.40680901887901
1861119	1861119	1	68.98715532431464	66.41066050249874
1209944	1209944	1	62.41369076626721	57.78538779961907
1973802	1973802	1	66.8242911007172	64.43178230106767
1638834	1638834	1	68.52446664863368	62.772185681356945
2030974	2030974	1	57.23924344652141	55.237939868162684
1861417	1861417	1	65.38146901738067	60.828028469577134
1974276	1974276	1	64.07279927196348	65.34341178584748
1210214	1210214	1	70.78041616793026	67.67785357960489
1865625	1865625	1	48.50565246769119	46.59433005622979
1923049	1923049	1	60.04275352875405	65.52836371425785
1210292	1210292	1	54.86556840619357	59.34587448379899
2031335	2031335	1	62.38905054093508	67.12633086163696
1102566	1102566	1	67.62372952260385	62.36604999940297
2031463	2031463	1	76.10544264248348	64.59349901152845
1528884	1528884	1	72.26978089911636	66.55536943764506
1053340	1053340	1	66.36160242503622	67.10432164690273
2086767	2086767	1	57.52123713643348	64.89328770319104
1866775	1866775	1	64.01804321566988	67.53834433815747
1102648	1102648	1	59.00786406480489	68.89024474010205
2423798	2423798	1	62.616288174553546	62.08987324055519
2198156	2198156	1	58.99143724791681	64.32347791271285
2258289	2258289	1	74.6133401084827	70.08893822000762
2365430	2365430	1	57.42541403791967	58.76703864685146
1975450	1975450	1	62.48761144226357	62.2665068377393
2311665	2311665	1	59.14749200835359	53.98069900469072
1923866	1923866	1	63.5964215822091	62.011232828289835
2143894	2143894	1	59.45412592359778	67.20526235628311
1867360	1867360	1	67.95500366318016	69.04757169331633
2311898	2311898	1	59.16939443087103	61.38711894362922
1924258	1924258	1	62.747702709658206	59.704332241668524
1862878	1862878	1	69.85230101375363	65.09119497746698
2532204	2532204	1	70.33962991476673	73.43119615543813
1867805	1867805	1	70.76672715385685	70.5534525487582
2087587	2087587	1	55.96342733488038	63.209246751054096
2532051	2532051	1	73.14313999699937	65.88212319764806
1103677	1103677	1	57.74847477005194	60.888447555575915
1924141	1924141	1	60.85861876752878	62.31041510240007
2366496	2366496	1	57.19270079867184	51.75308962327203
2199236	2199236	1	60.16321685259999	60.623021748299244
2366505	2366505	1	65.49645673559725	63.632527710197365
2259895	2259895	1	67.6593209591947	54.62012485426169
2199267	2199267	1	55.02436096944503	52.93232839771099
1863300	1863300	1	57.228292235262685	56.52454699160322
2260779	2260779	1	68.7024238315879	63.387152673346876
1863474	1863474	1	66.4629011291794	66.75558709554106
2638920	2638920	1	66.52039498828768	61.48950086187219
2585820	2585820	1	65.50740794685596	66.00507823204869
2199797	2199797	1	62.76686732936097	61.6438288631008
2200014	2200014	1	57.26114586903885	64.44267536036168
2033338	2033338	1	66.1425781998618	71.0102347111019
2585917	2585917	1	65.72916997484506	72.76172730375899
1977027	1977027	1	70.07680084455741	68.42170136070183
2260882	2260882	1	57.951072178338286	59.09925300828907
2532808	2532808	1	76.12460726218623	72.4467551261247
2033753	2033753	1	57.45279206606647	56.58535160078727
1925072	1925072	1	73.26634112365998	74.43295603006068
2314609	2314609	1	63.15837313186025	63.843099992030325
2639786	2639786	1	69.06107600031102	64.56741845299821
2314799	2314799	1	70.07680084455741	75.20553354485612
2425173	2425173	1	68.47792400078411	62.43475204123796
2366947	2366947	1	71.9001775191345	65.05629147450762
2147018	2147018	1	77.91786810580184	66.15780495151272
2367409	2367409	1	65.93998079157545	61.389642775813364
1869049	1869049	1	64.40681121535448	67.15193581187121
2640106	2640106	1	64.63404884897294	62.710509018177625
2533646	2533646	1	67.63468073386257	63.47799476406867
2200569	2200569	1	72.2205004484521	75.64447452624022
1925543	1925543	1	70.97753797058724	74.0859106335053
2587026	2587026	1	56.30291488390073	52.78146666019508
2695069	2695069	1	69.56483171821219	65.25259831719448
2088845	2088845	1	74.66262055914694	63.69297409343003
2368386	2368386	1	63.71414710324036	67.44158265992039
1977372	1977372	1	50.92860795868327	59.971001051483405
2426479	2426479	1	61.10502102085001	64.98620273827255
2035611	2035611	1	55.61025077178662	61.68364192470658
2368809	2368809	1	76.92952128970225	70.59861541815812
2535094	2535094	1	70.09048985863082	63.93014158537935
2484304	2484304	1	76.26423520573493	67.30414399346499
2426807	2426807	1	77.98631317616885	72.22332438591864
2696074	2696074	1	54.01958733645735	55.68675689687629
2534935	2534935	1	64.01530541285518	68.02487260053212
1978173	1978173	1	61.38701471076209	61.71755149495373
2316362	2316362	1	58.14819398099527	60.044619890569045
2535784	2535784	1	57.10235330578739	63.30374097124224
2484595	2484595	1	62.56153211825994	64.0151607601332
2484940	2484940	1	79.77136061134043	74.9019679018059
2485083	2485083	1	49.31604210083656	55.14400556790718
2149497	2149497	1	72.26704309630166	67.43104561924744
2263704	2263704	1	66.99951048085674	58.716772218742285
2536436	2536436	1	62.638190597071	62.70380311507252
2149526	2149526	1	63.31169008948235	67.06050154372602
2316957	2316957	1	61.061216175815126	54.520779142177375
2485150	2485150	1	53.98399589986651	62.94673828291871
2370351	2370351	1	65.92629177750206	68.39062560886985
1926906	1926906	1	68.05356456450866	64.08761565975429
2696573	2696573	1	70.01930698544913	68.0612758761655
2588499	2588499	1	75.25672376993258	73.77942561988378
2264760	2264760	1	79.06774528796758	69.47679486226399
2485874	2485874	1	79.12523914707586	67.38131167991429
2536777	2536777	1	57.61979803776197	61.46347091104306
2317233	2317233	1	71.88375070224643	69.41463259610718
2642792	2642792	1	52.58497866156486	61.33409926791472
2203220	2203220	1	67.55528445223685	65.59972161280261
2371248	2371248	1	65.99747465068374	65.12429357282444
1872041	1872041	1	67.1035469878146	61.46122830175351
1927991	1927991	1	69.72088647864898	68.14249145842244
2264957	2264957	1	64.01530541285518	64.41444671081894
2429469	2429469	1	67.46219915653771	63.887200333903145
1871893	1871893	1	58.18926102321547	61.98880006878242
2038255	2038255	1	67.88655859281316	66.23149410231308
2643661	2643661	1	47.62955556699349	50.52596156211709
2644390	2644390	1	50.72601055039693	49.78634530742143
2698845	2698845	1	52.72734440792824	53.887202274125904
2204471	2204471	1	74.23552332005681	64.41825906431083
2643921	2643921	1	76.14924748751837	72.14352304343912
2039612	2039612	1	54.07981899838032	55.02683184728403
2318951	2318951	1	63.777116567978005	68.92258094712115
1928807	1928807	1	54.78069651893848	59.5051377713155
2266087	2266087	1	65.1405423696888	62.99047619704713
2093154	2093154	1	61.40070372483549	65.54635439727008
2488404	2488404	1	62.74222710402884	60.36778296845233
2319230	2319230	1	68.02618653636186	69.34034842947347
2430096	2430096	1	74.36420005234679	65.75290073648094
2152603	2152603	1	65.84141989024697	67.01855218103096
2040667	2040667	1	73.18420703921957	71.93451434980155
2319591	2319591	1	61.502002428978656	61.08154663484433
2538975	2538975	1	61.75661809074393	63.260004546892674
2430608	2430608	1	65.49098112996788	63.88198683794831
2430705	2430705	1	59.47055274048586	55.96181040304184
1930193	1930193	1	56.39873798241455	54.97935862895925
2591521	2591521	1	78.49280669688471	70.6846158258969
2699500	2699500	1	54.11541043497116	55.28439084395215
2699144	2699144	1	59.82920490920898	65.19844490099028
2430751	2430751	1	58.353529192096296	56.78300624542681
2645862	2645862	1	53.74033144935996	58.678964770675684
2152908	2152908	1	65.36778000330727	64.89061169051736
2489378	2489378	1	75.65370517806122	79.2120787600213
2539340	2539340	1	72.82829267331114	68.59112202702124
2041756	2041756	1	71.29512309709015	69.01001299872676
1983361	1983361	1	62.04408738628536	65.4877509498267
2431491	2431491	1	77.3812587541245	74.43086717290896
2373801	2373801	1	62.04408738628536	65.03905305069293
2094586	2094586	1	65.11863994717136	62.25642953350092
2699623	2699623	1	70.59424557653199	73.84968715689385
2432255	2432255	1	63.95233594811754	57.062207170845134
2700484	2700484	1	58.282346318914605	59.808671632962955
2374428	2374428	1	69.72636208427834	66.18338342804505
2206912	2206912	1	71.96862258950152	72.60548441981778
2375125	2375125	1	70.77767836511558	65.3500329863827
1931319	1931319	1	59.678625754401565	61.505487474502196
2154832	2154832	1	60.10298519067702	64.50348738177777
2433257	2433257	1	67.67574777608277	64.6067118209015
2268920	2268920	1	59.41305888137758	56.477699818497015
2592685	2592685	1	67.0460531287063	61.93572907360023
2207132	2207132	1	66.90368738234292	70.50681472841224
2269004	2269004	1	67.48957718468452	73.0261633044277
2542274	2542274	1	68.52446664863368	63.47218336277907
2376033	2376033	1	55.96068953206569	59.51968606403935
2701318	2701318	1	73.83032850348413	75.43435796931853
2269501	2269501	1	57.926431953006166	48.71513809918458
2096752	2096752	1	71.33619013931036	68.46974459798089
2096619	2096619	1	72.91590236338091	66.35657513383534
2322273	2322273	1	75.11162022075452	67.98213486172821
2593541	2593541	1	59.91407679646407	66.27926656679121
1876706	1876706	1	71.55795216729946	70.71918981357959
2044096	2044096	1	63.95233594811754	66.1422737472515
1985875	1985875	1	72.39298202577696	71.19091033617053
2648268	2648268	1	58.26591950202653	59.05360322493232
2269727	2269727	1	78.68445289391234	71.3211371583431
2542717	2542717	1	62.22752017486894	61.983631443133085
2155769	2155769	1	64.71344513059867	68.72357425918868
2097271	2097271	1	58.93394338880852	60.09781356251936
2097284	2097284	1	73.62225548956843	72.29223296321085
2648903	2648903	1	60.94349065478387	58.96966974318447
2377431	2377431	1	55.93878710954825	64.2405322089374
2270340	2270340	1	55.70333606748574	58.60705185667818
2702313	2702313	1	77.01713097977202	69.16494877704099
2434515	2434515	1	50.21951702968107	57.36591578392324
2648932	2648932	1	67.08985797374119	64.83168202798466
2208855	2208855	1	50.3536693676004	58.62996843789082
2270780	2270780	1	70.45187983016862	64.55382824297496
2493621	2493621	1	71.96040918105747	67.02003466939641
1986856	1986856	1	72.75437199731476	70.25238997907877
2323541	2323541	1	68.52446664863368	67.85341688367089
2650184	2650184	1	73.99185886955027	77.1745840407131
2156565	2156565	1	69.4252037746635	71.93954858527336
2649902	2649902	1	54.81081234989996	60.13113642137749
2702475	2702475	1	75.24303475585917	69.1698243718351
2651713	2651713	1	56.987365587570814	57.393853840231216
2271036	2271036	1	54.07708119556564	52.78992996018848
2377927	2377927	1	71.99326281483364	68.97549088458554
2271013	2271013	1	50.56174238151611	60.20738639171596
2595095	2595095	1	71.33892794212504	72.92011120129345
2271055	2271055	1	66.2384012983756	69.76153578049747
2435252	2435252	1	76.23685717758813	69.27217695114035
2046031	2046031	1	68.20414371931608	64.83608994657037
2045779	2045779	1	58.42471206527798	61.30978495523116
1878526	1878526	1	66.2685171293371	64.17383907807438
2493946	2493946	1	72.00421402609236	69.10580498991364
2702788	2702788	1	50.98336401497688	56.226216255453146
2271994	2271994	1	46.56181246926816	52.690450303793945
2158512	2158512	1	66.34791341096282	58.90886362766954
2157576	2157576	1	74.54215723530102	67.60377554390739
2324649	2324649	1	47.87322001750004	52.28335034458598
2595614	2595614	1	57.16806057333972	62.96808252375739
2436462	2436462	1	69.67981943642877	70.06558293232618
2324698	2324698	1	60.83124073938198	60.382647631518424
2545293	2545293	1	72.59284163124863	72.43026174609014
2158074	2158074	1	63.03790980801432	59.53623654970826
1934385	1934385	1	69.21165515511844	67.65027349156283
2101684	2101684	1	59.69231476847497	61.58699885967773
2652509	2652509	1	66.13162698860307	64.06247774593737
2272040	2272040	1	71.33619013931036	65.50184523431872
2326039	2326039	1	65.88522473528185	64.23113956509472
2437338	2437338	1	59.4376991067097	65.3149305364664
2325424	2325424	1	58.94489460006725	65.92189807635498
2378247	2378247	1	56.22078079946033	67.97041201285033
2159085	2159085	1	75.02127272787007	71.2038771677067
2325535	2325535	1	72.4148844482944	66.40258742306882
2272092	2272092	1	80.86100613158318	74.10969105383663
2212097	2212097	1	69.78111814057193	68.28983046293807
2704264	2704264	1	53.63903274521679	64.37076240587052
2437993	2437993	1	62.60259916048015	64.904053213447
2494781	2494781	1	71.2321536323525	69.66545183918801
2546498	2546498	1	72.8611463070873	64.47251301394994
2653571	2653571	1	51.27357111333299	51.636884082678506
2705292	2705292	1	68.43685695856391	71.98453019270869
2101894	2101894	1	58.159145192254	62.43837828283209
2326857	2326857	1	56.40695139085859	64.58438676371343
2546678	2546678	1	59.32544919130781	57.92602874582057
2046868	2046868	1	80.03692748436441	76.51893134373756
2101934	2101934	1	66.78596186131168	52.43384777022594
2272381	2272381	1	65.18708501753837	77.02046566525772
2438327	2438327	1	76.41481436054235	68.97420547727971
2159216	2159216	1	53.433697534115765	59.69469751636733
2547066	2547066	1	55.96068953206569	57.50045012076973
2495713	2495713	1	73.79747486970797	67.31533865035684
2046993	2046993	1	77.87406326076696	74.06439402752353
2495628	2495628	1	50.61376063499504	58.50053930689529
2273289	2273289	1	50.41390102952337	60.88537974007669
1936102	1936102	1	70.05489842203997	68.3687242104086
1881758	1881758	1	71.96588478668683	67.60079021894116
2102453	2102453	1	55.58287274363981	57.19890996923212
2212368	2212368	1	71.34166574493972	71.91983541886601
2653681	2653681	1	54.00316051956927	60.78733127606664
2047007	2047007	1	60.12488761319446	62.26617484764545
2380412	2380412	1	57.15163375645164	57.55298479172365
2495573	2495573	1	46.16209325832484	56.34479030947398
2273949	2273949	1	71.26500726612868	71.42478270484136
2439294	2439294	1	70.93099532273767	71.68591368793146
1936725	1936725	1	57.95654778396765	63.696878786546094
2654253	2654253	1	50.33450474789764	57.10096891514564
2213342	2213342	1	60.63138113391032	65.5394670730843
2047800	2047800	1	70.60245898497604	68.11276849585992
2654589	2654589	1	62.96398913201795	65.01099186188841
2160020	2160020	1	72.72973177198264	69.52642824349346
2381736	2381736	1	63.092665864307925	59.37084663618566
2496691	2496691	1	61.26107578128679	62.34174239710175
2600150	2600150	1	57.43362744636371	63.211926759420365
2706657	2706657	1	64.46978068009213	66.33222893277764
2160095	2160095	1	64.51632332794169	72.48328096258673
1882764	1882764	1	63.31442789229703	62.8510153421577
2048375	2048375	1	60.965393077301314	63.12929892259034
2214430	2214430	1	63.851037243974375	65.85064345878416
2047971	2047971	1	63.81270800456885	62.76456447105294
2440224	2440224	1	72.00695182890703	66.02664497735674
2440035	2440035	1	65.45812749619172	68.24707664463219
2599725	2599725	1	75.44015655851616	76.56241612152448
2214565	2214565	1	53.52952063262958	65.21995274377785
2548530	2548530	1	71.3444035477544	69.01135569673885
2103804	2103804	1	63.191226765636415	65.27649804836823
2497475	2497475	1	62.79424535750777	61.44350878603344
2275110	2275110	1	57.49385910828668	62.20299375678054
2440711	2440711	1	65.81951746772953	62.138296339616865
2160589	2160589	1	72.10277492742085	59.443115117466895
1938141	1938141	1	68.03987555043526	63.458198892952424
2441261	2441261	1	70.21095318247676	64.27519679443708
1883893	1883893	1	58.11807815003379	58.31296539029872
1938933	1938933	1	66.97487025552462	65.3255560081725
2049318	2049318	1	72.15753098371445	71.36941764402387
2497723	2497723	1	56.97367657349741	64.59417986431279
2275424	2275424	1	63.533452117471455	67.41697202233533
2383832	2383832	1	68.92144805676232	64.84194096258611
1939085	1939085	1	52.344052013873	57.95966562372757
2331147	2331147	1	61.28024040098956	61.19461985818123
2601211	2601211	1	70.21916659092079	68.4634806609863
2656538	2656538	1	67.46767476216708	64.02357883893276
2601646	2601646	1	70.31772749224929	71.28818278371368
1884399	1884399	1	58.51232175534776	63.91296066216071
2276300	2276300	1	72.7215183635386	66.84101445899691
2441791	2441791	1	64.32193932809939	56.927080340042295
2276183	2276183	1	68.73527746536406	63.59900561070438
2216192	2216192	1	70.87897706925875	68.48061238389339
2549354	2549354	1	76.57908252942318	76.48826763648965
2549975	2549975	1	67.63468073386257	68.84992436705639
2217671	2217671	1	75.19375430519493	72.15972451261118
2709450	2709450	1	64.22611622958557	64.87173251782683
2709477	2709477	1	61.49926462616398	66.22634654691694
2106115	2106115	1	67.82085132526083	69.75631329877478
2657398	2657398	1	70.4819956611301	65.23399842685778
2549670	2549670	1	53.250264745532185	60.768118505561574
1994636	1994636	1	53.83067894224441	59.774667331897135
2164315	2164315	1	52.45903973208957	50.24037149657295
2499955	2499955	1	72.27525650474571	74.98178446326335
2052262	2052262	1	62.76686732936097	67.04714263529128
2709799	2709799	1	54.45216018117684	61.21949467843298
2499375	2499375	1	62.24120918894234	58.3861201493339
1942193	1942193	1	76.98427734599586	75.58290077247776
2332640	2332640	1	65.82773087617356	61.48375129221818
1995283	1995283	1	58.94763240288192	62.551155723880534
2709878	2709878	1	53.26669156242026	63.5544425256501
2602455	2602455	1	70.7174467031926	70.46485706433725
2386372	2386372	1	67.36363825520922	64.90346065675574
1995308	1995308	1	69.22534416919184	64.99569534869157
2658148	2658148	1	79.33604996380625	76.0318449919879
2052296	2052296	1	63.21312918815386	69.03163954256671
2332990	2332990	1	65.62239566507253	68.06410428568009
2500702	2500702	1	71.80983002625005	69.15126697239279
2164824	2164824	1	65.85237110150568	64.72966072661855
2500649	2500649	1	63.39108637110808	63.45856502393427
2278403	2278403	1	78.53934934473428	71.37200803003606
2603970	2603970	1	70.00561797137573	70.735476826286
2711451	2711451	1	62.09884344257897	57.04376390497395
2444073	2444073	1	77.61670979618701	68.13763992718363
2218875	2218875	1	75.07055317853431	71.51104027431012
2387811	2387811	1	53.29406959056707	64.20209458363078
2053159	2053159	1	70.58329436527328	70.52770380700692
2165530	2165530	1	72.85840850427262	73.22199158923164
2603994	2603994	1	58.29877313580269	54.737331854241326
1887486	1887486	1	50.57816919840419	53.03855514971083
2552028	2552028	1	76.8665518249646	70.3564988218089
2219206	2219206	1	67.17472986099628	64.97260395798021
2711763	2711763	1	65.90165155216994	64.32267840396983
2279171	2279171	1	61.52938045712546	62.199460057700115
2604378	2604378	1	58.84085809310939	69.19696273527579
2108351	2108351	1	69.78933154901598	65.85087293985274
1943867	1943867	1	67.67848557889745	62.365456808714924
1944428	1944428	1	61.209057527807865	63.47147775575946
2108420	2108420	1	65.62239566507253	59.326627379729835
2167098	2167098	1	75.4483699669602	70.20322251334437
2502091	2502091	1	67.94679025473613	69.35047274282141
2553167	2553167	1	65.447176284933	66.10048320973384
2605064	2605064	1	60.436997134068015	64.58731616176864
2109963	2109963	1	56.33303071486222	57.496520433415135
2388741	2388741	1	75.88368061449437	71.81055739238069
1944621	1944621	1	74.95008985468839	69.56138994321473
2167296	2167296	1	60.01263769779257	64.02975582234781
1998603	1998603	1	73.78926146126392	69.97471393125826
2446560	2446560	1	70.64078822438157	67.68775962818152
2334879	2334879	1	63.29800107540895	63.02262074717314
2712345	2712345	1	68.07820478984078	66.36029444328479
2110172	2110172	1	53.4008439003396	56.84494061440082
2447661	2447661	1	58.79431544525983	61.21938389361628
2280825	2280825	1	63.21312918815386	64.97577348361784
2447824	2447824	1	73.32931058839763	67.63879539905555
1945292	1945292	1	54.08529460400968	62.722571602996815
2221331	2221331	1	59.4240100926363	62.962182737342545
2280601	2280601	1	63.46774484991913	58.17654361291794
2502588	2502588	1	70.09596546426017	70.56837549064635
2661347	2661347	1	70.928257519923	65.66761973414043
2281091	2281091	1	60.82028952812326	63.61953016273251
2390213	2390213	1	59.86753414861451	58.78153403836632
1945896	1945896	1	63.938646934044144	65.65069377794252
2281116	2281116	1	50.52341314211058	60.89775905670627
2223906	2223906	1	80.71316477959046	78.5420257822636
2448777	2448777	1	61.92088625962475	66.89576995101987
2606884	2606884	1	52.86971015429162	58.93907438977837
2713468	2713468	1	69.62780118294984	71.18208521879022
1892014	1892014	1	58.93394338880852	57.695710388162496
2393063	2393063	1	60.067393754086176	60.749584129100896
2713585	2713585	1	59.03797989576638	57.062491697035156
2607137	2607137	1	68.70516163440257	75.36153329144987
1891982	1891982	1	67.90572321251592	68.93631083319511
2282925	2282925	1	68.30544242345925	68.48451070642375
1947667	1947667	1	53.24205133708814	57.852606611641804
2336895	2336895	1	69.36497211274053	70.41888849029333
2282679	2282679	1	62.45202000567273	69.46059167447767
2283165	2283165	1	63.76890315953396	63.391640387310716
2112182	2112182	1	52.69996637978144	55.25824578915458
2283131	2283131	1	65.77023701706527	60.572845553708504
2505658	2505658	1	59.85932074017047	58.51539450423421
2450019	2450019	1	77.69610607781274	72.80001838618904
2001327	2001327	1	48.53029269302331	62.859972722154595
2171440	2171440	1	65.66072490447806	63.540888860306374
2713687	2713687	1	73.63320670082715	69.37887694167769
2713929	2713929	1	62.14264828761385	68.91724691791983
1948442	1948442	1	71.47855588567374	65.18409056417269
2001416	2001416	1	53.47750237915065	54.1257751547432
1893261	1893261	1	61.20358192217851	66.6410901051156
2113694	2113694	1	73.21432287018106	69.2580763946294
2663418	2663418	1	58.58624243134412	65.64458171021302
2113653	2113653	1	60.59852750013415	64.86632814824193
2337968	2337968	1	56.6971584892147	58.48863985550189
2172295	2172295	1	67.23769932573393	65.02262412736695
1893541	1893541	1	59.763497641656656	66.23682000218733
2393817	2393817	1	76.92952128970225	69.9349875186824
2172160	2172160	1	53.83067894224441	58.74781410812501
2505746	2505746	1	59.40484547293354	61.07035313866359
2113806	2113806	1	54.99698294129823	58.827511885404284
2608288	2608288	1	63.03243420238496	63.94676042327585
2608980	2608980	1	61.01193572515088	67.95021741110305
2664348	2664348	1	53.98673370268119	64.1865629814068
2557616	2557616	1	72.95423160278644	70.10397094643827
2058798	2058798	1	75.59894912176762	67.35627408589164
2059530	2059530	1	68.81741154980448	67.61658634092164
2557706	2557706	1	74.49287678463676	64.75815559557053
2506093	2506093	1	69.35128309866712	64.41128603590515
2172749	2172749	1	58.33436457239353	56.3830776264111
2394507	2394507	1	65.6826273269955	66.69999825110577
2714823	2714823	1	63.790805582051405	61.72944762398657
2558272	2558272	1	54.01684953364267	62.180064369459814
2059835	2059835	1	59.67041234595753	64.97816583453599
2394952	2394952	1	65.65798710166338	61.09356308260187
2715934	2715934	1	70.4819956611301	64.35421545581242
2059701	2059701	1	55.43776919446176	62.899231199926646
2558061	2558061	1	61.6772218091182	59.7433265165133
2664671	2664671	1	61.74292907667053	63.391971182573485
1950899	1950899	1	69.94264850663808	67.60434126716082
2452434	2452434	1	61.72650225978244	62.20790411013435
2060252	2060252	1	62.19466654109278	64.17878689661927
2116423	2116423	1	62.67651983647652	63.40745958190994
2173564	2173564	1	72.86935971553135	68.65757893202817
1895068	1895068	1	63.59094597657974	65.60034222701394
2286820	2286820	1	71.25679385768463	74.41951258407339
1895270	1895270	1	49.23390801639616	61.090588578596126
2452847	2452847	1	64.87497549666482	62.04194277711316
2610772	2610772	1	50.9943152262356	56.485578623264004
2116566	2116566	1	65.3924202286394	65.8339780628439
2228199	2228199	1	71.01860501280744	69.64465460961638
2228503	2228503	1	69.85230101375363	68.4406715803876
2004784	2004784	1	66.01390146757183	66.9802811324092
2508951	2508951	1	75.20196771363896	72.51522951398647
2228662	2228662	1	69.55661830976815	75.94050353867104
1953054	1953054	1	58.52053516379179	59.07813117296615
2116930	2116930	1	69.14594788756611	67.72563325629832
2005266	2005266	1	66.55598642487853	68.75191038299364
2398589	2398589	1	71.56068997011415	65.89819631125803
2288257	2288257	1	77.74538652847698	75.56652324948135
2398095	2398095	1	69.34033188740841	67.32500255103142
2509264	2509264	1	65.48002991870916	67.26444072064976
2341300	2341300	1	56.24268322197777	53.52204733898194
2398688	2398688	1	75.21018112208301	65.32267893097156
2612639	2612639	1	66.28220614341049	62.41602303942995
2229217	2229217	1	74.36420005234679	70.31176589250765
2717995	2717995	1	64.71618293341335	63.28280274864278
2560650	2560650	1	50.34271815634168	59.39987631321568
2062821	2062821	1	67.69217459297086	67.31754081253601
2288686	2288686	1	62.873641639133496	57.587469432756876
1954175	1954175	1	65.6826273269955	64.59393038584467
2455517	2455517	1	68.5491068739658	60.58037036625762
2063502	2063502	1	56.36588434863838	62.15263986018284
2666759	2666759	1	70.95837335088447	71.38221429305874
2119285	2119285	1	71.47308028004437	71.68064436595438
2666999	2666999	1	58.44661448779542	58.58678781588047
2667498	2667498	1	62.53415409011314	61.848292833846216
2510021	2510021	1	57.84703567138043	68.68849011982417
2288698	2288698	1	61.441770767055694	63.13737172981189
2510216	2510216	1	67.25412614262201	65.6232017196071
2613150	2613150	1	67.83727814214892	71.41627135797079
2006840	2006840	1	72.55177458902843	75.3582933947545
1897663	1897663	1	74.95282765750306	70.82259449439765
2561489	2561489	1	68.08094259265546	72.75376677604199
1898581	1898581	1	64.11934191981304	63.1075697433733
2119324	2119324	1	72.63390867346884	70.07233457385755
2510548	2510548	1	66.88452276264016	66.72564318803315
2007173	2007173	1	63.22681820222726	66.71879258488995
2510840	2510840	1	67.82632693089019	64.06247362522535
2719396	2719396	1	68.09736940954355	69.8967742800319
2007224	2007224	1	56.33850632049158	62.66068151005755
2064750	2064750	1	54.561672293764055	65.93384321055764
2456666	2456666	1	73.32383498276828	78.81031988669477
2064535	2064535	1	73.85496872881626	66.86972336942347
2342347	2342347	1	62.03039837221196	63.77455541645768
2175411	2175411	1	71.04872084376893	71.40067217559772
1898731	1898731	1	58.05510868529614	57.90597885015774
2231807	2231807	1	75.46479678384829	71.50356439444467
2668777	2668777	1	75.13626044608664	72.31905780020368
2614375	2614375	1	57.488383502657314	65.49395138892012
2064942	2064942	1	73.069219321003	73.27544405782876
2563077	2563077	1	77.96988635928078	72.72386591178375
1955629	1955629	1	66.16448062237924	64.21736217526903
2511135	2511135	1	73.45798732068761	68.47576884266408
2175621	2175621	1	78.89252590782804	64.81011732029954
2343374	2343374	1	64.91330473607033	61.257926599631304
2614493	2614493	1	74.87069357306265	74.26176107102735
2668614	2668614	1	75.93296106515861	71.21053788326758
2669067	2669067	1	75.28410179807938	74.46363484329946
1899168	1899168	1	69.68255723924345	63.00652355987077
2175989	2175989	1	70.65721504126964	65.9554321697006
1899234	1899234	1	68.96251509898252	71.54359588120032
2511616	2511616	1	51.93611939448563	58.6990852088074
2232295	2232295	1	64.3328905393581	66.26458336638993
2458403	2458403	1	65.10495093309795	62.46501608024829
2009026	2009026	1	58.2412792766944	64.8719816942269
2616572	2616572	1	55.10101944825608	61.01410916220655
2563786	2563786	1	70.08775205581614	67.8634051743964
2401854	2401854	1	67.79347329711403	70.81980553454817
2460162	2460162	1	57.611584629317925	64.52873687498631
2616806	2616806	1	70.14524591492442	71.55537221231114
2563910	2563910	1	72.45321368769993	72.35387998190622
2120908	2120908	1	54.76153189923572	55.27008954330056
2011139	2011139	1	60.23439972578167	52.781576875412775
2177091	2177091	1	59.66219893751349	60.81664638784819
2563987	2563987	1	65.08578631339519	62.189971025450966
1957543	1957543	1	74.071255151176	76.51305859262344
2291559	2291559	1	67.15008963566416	67.99123944744352
2460636	2460636	1	75.40456512192532	73.33740295487577
2564123	2564123	1	53.874483787279296	67.47490338050972
2233549	2233549	1	77.7289597115889	71.93805548508776
2292189	2292189	1	65.64429808758997	67.21398051755479
1957722	1957722	1	61.71555104852372	68.26862994736582
2011863	2011863	1	52.97922226687883	54.79355875915017
2617656	2617656	1	62.859952625060096	66.62923197088504
2068212	2068212	1	73.98090765829154	65.71695295788066
2403299	2403299	1	73.00898765908003	71.36111815086977
2068325	2068325	1	64.2918234971379	67.37302865258549
2011667	2011667	1	75.81249774131268	67.99604841336064
2292519	2292519	1	52.34131421105832	58.79889709244722
1957915	1957915	1	73.57297503890418	69.61226293199178
2462126	2462126	1	70.79410518200366	69.11547762269359
2672104	2672104	1	65.64703589040467	59.721567095117074
2618030	2618030	1	69.09392963408717	63.79546645727592
2235057	2235057	1	62.5670077238893	69.0534806345163
2292815	2292815	1	76.4504057971332	80.47028897728285
2565224	2565224	1	66.26304152370773	69.07569619905881
2346416	2346416	1	65.42801166523023	64.79005547193383
2346484	2346484	1	67.09259577655587	64.53344715405217
2723747	2723747	1	77.49350866952639	75.61350858099397
2068961	2068961	1	60.17143026104402	63.55816340992757
2069289	2069289	1	73.23074968706914	69.20154065016308
2069680	2069680	1	67.0460531287063	65.43553510464265
2403965	2403965	1	56.26732344730989	61.17306532719013
2565441	2565441	1	56.46444524996687	59.91698854846428
2618301	2618301	1	67.0734311568531	60.68603890149008
2672515	2672515	1	71.930293350096	65.18887471541723
2565681	2565681	1	71.25679385768463	70.88620565509949
2724185	2724185	1	61.14061245744086	62.291244141834085
2513094	2513094	1	67.47041256498176	63.10971063975676
2723924	2723924	1	73.33478619402699	68.86229764511157
2672699	2672699	1	73.57297503890418	68.6417846966477
2462561	2462561	1	77.64135002151913	70.68301772543448
2723999	2723999	1	57.696456516573015	56.81629280633818
2235741	2235741	1	75.66191858650527	70.72875649955765
2404383	2404383	1	61.88803262584859	63.38161674082723
1959479	1959479	1	65.87153572120845	65.66743253575594
2619211	2619211	1	73.84675532037221	74.04912428118666
2346834	2346834	1	57.39803600977287	65.83637315009798
2513877	2513877	1	70.4135505907631	64.54850812667522
2404777	2404777	1	54.18659330815285	62.706953718269865
2123661	2123661	1	74.91176061528286	65.53849417218109
2513716	2513716	1	75.15816286860408	72.05240064542907
2070460	2070460	1	74.82688872802777	73.69906416073351
2014135	2014135	1	68.59564952181536	63.84631380467073
2180477	2180477	1	59.640296514996045	62.765879930236736
2725855	2725855	1	73.08838394070577	66.05149906130059
2124307	2124307	1	64.63952445460231	63.55436852505509
1905135	1905135	1	73.22801188425446	64.52855529615351
2238047	2238047	1	69.37592332399926	65.14187947076215
2124922	2124922	1	53.85258136476185	55.820303897717594
2405958	2405958	1	62.3178676677534	69.22336213686668
2347841	2347841	1	74.94735205187371	75.06108133245048
2181433	2181433	1	55.27350102558093	61.24603791517848
1905556	1905556	1	49.702072297706486	56.90358051133752
2726421	2726421	1	65.21993865131454	68.83451612433313
2406154	2406154	1	50.61649843780972	57.00126017685582
2071066	2071066	1	70.13977030929506	69.08080036498004
2405580	2405580	1	50.90122993053647	65.2586899985896
2015006	2015006	1	68.7571798878815	63.910006008800934
2125716	2125716	1	69.70719746457557	71.92877071248776
2071446	2071446	1	69.15142349319547	64.22297517861433
2568337	2568337	1	77.44970382449151	74.04180091347892
2348656	2348656	1	54.69034902605403	52.80889728263213
2674738	2674738	1	62.99958056860879	61.46658166107107
2674661	2674661	1	70.47104444987139	68.27859336836309
2568486	2568486	1	67.13913842440543	63.491888629356765
2071279	2071279	1	53.80877651972697	60.94668665297795
2182136	2182136	1	73.5154811797959	68.88133731036335
2295082	2295082	1	68.2014059165014	63.26853387303665
2181687	2181687	1	74.48466337619273	71.38555276257333
2568523	2568523	1	58.7286081777075	58.019107056103145
2348533	2348533	1	56.45623184152284	55.06319459968397
2348858	2348858	1	56.42885381337603	65.00503454501083
2674801	2674801	1	60.25630214829911	65.15095446567197
2515813	2515813	1	51.8841011410067	54.39965801893621
2348887	2348887	1	76.20400354381196	69.75882895584542
2295417	2295417	1	73.19789605329298	68.85813037717813
2406519	2406519	1	54.63011736413106	63.67638005939141
2015503	2015503	1	69.82766078842151	64.13382547466986
2622430	2622430	1	62.48487363944889	65.75049433041735
2349156	2349156	1	58.17557200914207	58.74067244136245
2071967	2071967	1	74.55037064374505	69.95747332438313
2349597	2349597	1	70.17536174588591	64.14302711435991
2241410	2241410	1	70.22190439373547	70.84697041882328
1962712	1962712	1	70.13703250648038	61.50047512750591
2241469	2241469	1	53.83615454787377	57.708416228694375
1963564	1963564	1	68.521728845819	64.66486414467957
2571379	2571379	1	68.10010721235822	72.28950534370169
2127293	2127293	1	71.74959836432708	71.27004558311957
2675767	2675767	1	52.749246830445685	58.56201674402609
1908877	1908877	1	49.68290767800373	62.27922078120737
2466411	2466411	1	54.391928519253874	56.06486938058151
2349733	2349733	1	71.96862258950152	73.7104295532047
2516439	2516439	1	54.76700750486508	58.9696648644468
2016387	2016387	1	52.11681438025453	59.38336995383652
2241659	2241659	1	56.3357685176769	64.84400194276388
2676603	2676603	1	73.80021267252265	69.01677727789905
1964250	1964250	1	72.5134453496229	70.81769362389528
2624780	2624780	1	66.6709741430951	64.30559826982798
2297570	2297570	1	66.5313461995464	58.92943703027295
2184008	2184008	1	76.26971081136429	73.81529103137926
2624748	2624748	1	71.32250112523695	70.89755048545246
2571598	2571598	1	76.06163779744858	69.6276738860916
2184174	2184174	1	63.5964215822091	60.44546227306815
2467074	2467074	1	67.12271160751735	64.17559295934407
2677894	2677894	1	56.52741471470452	64.32308233347504
1909453	1909453	1	73.87139554570433	67.56241892963695
2298749	2298749	1	58.50684614971839	64.79741867632154
2351015	2351015	1	71.33892794212504	70.02991849668118
2625669	2625669	1	50.337242550712325	63.941824569699634
2350978	2350978	1	69.189752732601	65.56190548150248
2128419	2128419	1	60.78469809153242	67.37962090186475
2409787	2409787	1	76.91583227562884	69.92918534131078
1909584	1909584	1	58.0332062627787	59.879606701944724
2571861	2571861	1	56.130433306575874	59.55196374989997
2128481	2128481	1	57.85798688263915	64.3926905532709
2677590	2677590	1	56.10579308124375	61.73585908025845
2729981	2729981	1	62.873641639133496	61.54830565522799
2731071	2731071	1	69.26914901422673	66.38120903088115
2730560	2730560	1	69.79754495746002	71.32932172261307
2351630	2351630	1	61.30488062632168	60.8178479495544
2730913	2730913	1	65.79213943958271	60.0555654155134
2299357	2299357	1	70.47378225268606	70.69874119957156
2245044	2245044	1	56.645140235735774	60.33965327122645
1965031	1965031	1	56.59585978507153	59.65112641983166
2353233	2353233	1	66.08508434075351	63.85192574797087
2185665	2185665	1	58.09891353033103	59.875823675645904
2244732	2244732	1	61.20358192217851	60.539127366241566
2519144	2519144	1	59.484241754559264	61.58644848929334
2075832	2075832	1	57.1707983761544	61.47034010411695
2679664	2679664	1	58.74777279741026	64.51643457759613
1965989	1965989	1	60.105722993491696	63.290813249264474
1911761	1911761	1	60.74910665494157	56.468648562406344
2519376	2519376	1	56.22899420790437	53.56956826066151
2627442	2627442	1	58.13176716410719	67.51466885878276
2627991	2627991	1	69.15416129601014	66.97245237239089
2131153	2131153	1	69.34306969022309	64.2989222325709
2412403	2412403	1	68.256161972795	62.679491094348045
2679733	2679733	1	69.99740456293169	68.04611043041591
2021014	2021014	1	65.0720972993218	56.589832431849686
2519851	2519851	1	64.86402428540609	64.27705486726838
2679768	2679768	1	57.0859264888993	61.74994876949349
1966511	1966511	1	70.7475625341541	69.08696235362714
1912591	1912591	1	67.94405245192145	70.95194433859949
2411979	2411979	1	58.89835195221768	60.22292849419208
2021113	2021113	1	68.83383836669255	68.99004289770191
2470417	2470417	1	71.18561098450294	63.50437130749127
2469965	2469965	1	50.52615094492526	53.0338114366655
2628680	2628680	1	58.23306586825036	60.24610346849749
2301816	2301816	1	64.92425594732906	67.40988099601451
2576005	2576005	1	68.65861898655301	63.75342530009875
2575637	2575637	1	76.93773469814629	71.88532912224488
1967245	1967245	1	60.76005786620029	58.78663854844059
2247802	2247802	1	68.8968078314302	60.028905942032
2248048	2248048	1	55.55823251830769	63.260899390519505
2077126	2077126	1	63.522500906212734	55.897914079693116
2356278	2356278	1	70.66542844971369	69.74317907071264
2628930	2628930	1	61.77030710481733	65.1914550162554
2521308	2521308	1	49.91562091725155	58.640669356215724
2248099	2248099	1	62.26037380864511	66.42155836376621
2076905	2076905	1	71.50867171663522	74.1603433680739
2187988	2187988	1	68.66135678936769	67.3162173066744
2576426	2576426	1	71.79887881499134	65.05960125479702
2022543	2022543	1	74.24099892568618	76.17295197222522
2077688	2077688	1	58.31793775550545	59.27484731944829
2414342	2414342	1	54.9723427159661	55.20005394997299
2024186	2024186	1	64.8202194403712	61.596069835614315
2133385	2133385	1	50.27701088878936	58.96517328909848
2248484	2248484	1	57.83334665730703	56.19218784651049
2734628	2734628	1	70.76946495667154	63.63999932300603
2134679	2134679	1	52.75198463326036	56.330835987313534
2248828	2248828	1	76.6037227547553	70.45756742086229
2472742	2472742	1	61.97290451310367	66.52721349400237
2577447	2577447	1	70.9419465339964	73.49812606338438
2249132	2249132	1	71.50867171663522	72.34202298887355
2630005	2630005	1	61.477362203646535	60.96410512946064
2629794	2629794	1	52.37416784483448	57.780473188031046
2472087	2472087	1	64.84485966570332	65.26642530548796
2472252	2472252	1	71.85089706847026	67.97878387427748
2415901	2415901	1	69.13499667630738	68.65744829650838
2189880	2189880	1	65.08304851058051	62.990959541303184
1968851	1968851	1	72.4450002792559	70.81437125427152
2578587	2578587	1	58.31519995269077	67.44666722743328
2189725	2189725	1	62.93113549824179	59.666947575642226
1969099	1969099	1	70.62983701312284	64.25047330597036
2682586	2682586	1	68.25068636716564	63.60283279050275
2415948	2415948	1	72.38203081451825	73.1639637687809
2304619	2304619	1	74.7666570661048	67.88540053580037
2735860	2735860	1	67.87013177592507	62.152830922818744
2358689	2358689	1	63.76890315953396	66.90980583364865
2251704	2251704	1	67.94405245192145	68.87172863048319
2630444	2630444	1	62.6929466533646	60.3407176593501
1917017	1917017	1	75.41551633318403	70.48901293083782
2523048	2523048	1	63.459531441475086	64.34124833805951
2305371	2305371	1	65.74559679173315	61.894903226028674
2191147	2191147	1	59.87848535987323	63.06044480728227
2191252	2191252	1	77.35661852879238	71.1671598131425
2305624	2305624	1	55.91688468703081	65.40840128344435
2417011	2417011	1	80.43117108967837	72.47101385680153
2684080	2684080	1	71.17465977324423	69.30008651796007
2736734	2736734	1	70.40807498513374	66.33962081696957
2079808	2079808	1	69.47722202814242	65.82705053887516
2305508	2305508	1	61.25286237284275	60.73772674370398
2137351	2137351	1	51.120254155710896	61.62163510688063
2252159	2252159	1	52.28382035195003	57.52580251665269
2418160	2418160	1	49.85265145251391	59.353216702423104
2685272	2685272	1	64.77093898970696	64.10272378728868
2631753	2631753	1	54.6246417585017	58.904559094323346
2737346	2737346	1	69.51555126754795	65.5691363556835
2080202	2080202	1	52.32762519698491	62.05921408093058
2360043	2360043	1	73.74545661622903	70.77534222263141
2737438	2737438	1	67.61004050853045	67.9897365116032
2080536	2080536	1	80.95135362446764	75.00595567060839
2253556	2253556	1	75.36349807970511	73.56846694079046
2360202	2360202	1	72.57641481436055	72.2444473059705
2685810	2685810	1	70.95015994244044	62.53508348842502
2137929	2137929	1	70.65173943564028	63.10224949379054
1971442	1971442	1	54.63559296976042	56.46249622112765
2580437	2580437	1	55.4733606310526	56.47123315619187
2632281	2632281	1	49.58160897386056	53.495849045410665
2524548	2524548	1	75.94391227641734	67.6967561414704
2361005	2361005	1	55.59382395489853	62.410309316673775
2737814	2737814	1	73.79473706689329	75.236852229089
2738431	2738431	1	67.25138833980732	67.81264691828856
1971637	1971637	1	73.42513368691144	67.03577139010913
1971641	1971641	1	68.77360670476958	68.51732151011605
2192796	2192796	1	63.96602496219094	62.78711506551294
2632562	2632562	1	73.46620072913164	70.87402147016493
2081731	2081731	1	59.59649166996116	54.55271432474419
2633376	2633376	1	77.05272241636287	71.68267481682723
2738655	2738655	1	76.56265571253509	76.1640387708376
2361519	2361519	1	61.1762038940317	63.528517990224685
2029548	2029548	1	70.42450180202182	72.35838923547603
2633830	2633830	1	55.358372912836025	61.16287855576792
1971910	1971910	1	64.24254304647366	67.15859863276633
1972289	1972289	1	72.74068298324137	70.58961228479042
2363303	2363303	1	61.98659352717708	62.0283322066429
2082429	2082429	1	63.12551949808409	64.4193492878436
2139973	2139973	1	65.3924202286394	62.82473166998875
2687215	2687215	1	64.4177624266132	63.5614420040922
2029247	2029247	1	59.98799747246044	61.4604182802181
2633956	2633956	1	54.41109313895664	53.27605258175639
2525765	2525765	1	72.03432985705385	74.32165233513827
2193644	2193644	1	69.72088647864898	65.57123014252434
2140446	2140446	1	63.078976850234525	59.70775716986104
2419947	2419947	1	81.61390190562028	71.01782705902063
2476224	2476224	1	79.40175723135857	72.57938968923355
2476017	2476017	1	75.82071114975672	73.27783517937546
2739497	2739497	1	58.37816941742842	67.73776119166502
2082869	2082869	1	58.10438913596038	65.79231832641736
2634844	2634844	1	71.91660433602259	70.82378817298992
2688774	2688774	1	54.70403804012743	58.229267441054844
2256875	2256875	1	64.8777132994795	60.954837311547806
2308404	2308404	1	54.01137392801331	60.73774773538346
2740026	2740026	1	55.85391522229316	55.68760528312788
2363850	2363850	1	56.3083904895301	60.430632868900396
1973587	1973587	1	52.50832018275381	58.52280007819172
2257062	2257062	1	64.30277470839663	68.30777609791014
2526307	2526307	1	57.60337122087389	56.0433702563452
2634931	2634931	1	48.83145100263815	58.81059954103294
2797158	2797158	1	56.78476817928447	58.20729147843026
2526434	2526434	1	56.96272536223869	63.14430201767038
2747484	2747484	1	63.51702530058338	62.78263401273094
2851684	2851684	1	65.10495093309795	62.94119441885827
2364076	2364076	1	67.92762563503337	69.96808797275978
2797436	2797436	1	50.18666339590491	63.166426096793096
2195313	2195313	1	55.31456806780114	58.91267885114871
2747883	2747883	1	72.17121999778786	73.99257449787517
2477490	2477490	1	57.04212164386442	64.64356100946402
2740719	2740719	1	70.37248354854289	68.42055218164485
2527129	2527129	1	69.12130766223399	70.78325729343932
2748148	2748148	1	58.90656536066172	54.653571641549306
2689671	2689671	1	52.22632649284174	62.58049042528062
2195563	2195563	1	79.33331216099157	74.4040657111246
2636486	2636486	1	77.5208866976732	73.71718741668984
2257730	2257730	1	59.741595219139214	69.31038445999546
2309991	2309991	1	62.38083713249104	69.00844942870445
2422634	2422634	1	71.01312940717808	63.99430665121163
2195525	2195525	1	54.78069651893848	64.13113940061997
2583652	2583652	1	63.96876276500563	64.19196658078239
2142635	2142635	1	71.61818382922243	65.13050675250115
2195765	2195765	1	68.61481414151812	66.06270139834608
2799277	2799277	1	68.0343999448059	73.87121171345888
2799117	2799117	1	62.922922089797744	63.702149225917445
2528843	2528843	1	64.10839070855432	67.81486317977752
2690128	2690128	1	62.86269042787477	67.0137260654692
2636848	2636848	1	75.02401053068475	67.2982925050621
2958818	2958818	1	73.88234675696306	70.78844378937632
2690730	2690730	1	58.21116344573292	62.62004519594194
2637223	2637223	1	74.36967565797616	73.98596383777115
2749819	2749819	1	57.13794474237823	60.46203944407971
2959470	2959470	1	58.24949268513844	71.29288720958436
2196409	2196409	1	55.185891335511165	69.6763014284687
2853924	2853924	1	68.453283775452	69.21510075361196
2584348	2584348	1	53.518569421370856	60.00143714487865
2196558	2196558	1	57.44184085480775	63.3674398222253
3115281	3115281	1	66.67918755153914	70.4205241109062
2311208	2311208	1	77.07188703606563	65.78751491951391
2959979	2959979	1	72.47785391303205	63.46996118438243
2750516	2750516	1	58.02773065714933	59.87727303072083
2197056	2197056	1	74.72011441825524	73.06721292363292
2743595	2743595	1	53.2338379286441	58.33438178066187
3169229	3169229	1	69.92074608412064	65.89895697027934
3011046	3011046	1	53.95114226609034	64.59077319288721
3116385	3116385	1	57.07497527764058	59.80244244609228
2800956	2800956	1	64.00709200441115	63.768428753691495
2800827	2800827	1	70.46283104142734	66.41953886274477
3011396	3011396	1	60.67792378175989	59.96631266876676
3331624	3331624	1	57.52397493924816	65.12123394150242
3064389	3064389	1	66.34517560814814	68.05473516567345
3281052	3281052	1	68.45602157826667	68.26346157958791
2744383	2744383	1	62.37809932967636	62.11220243265658
2855939	2855939	1	52.17157043654814	58.620163847515265
2908413	2908413	1	77.89870348609908	77.91117144911338
2908059	2908059	1	61.97564231591836	58.441741635221966
2908448	2908448	1	72.08908591334745	74.8872371165063
2960610	2960610	1	68.50256422611623	65.23070641287272
2855184	2855184	1	76.41207655772767	76.09699342486364
3224670	3224670	1	52.47272874616297	59.05983356390229
2751097	2751097	1	78.38603238711218	72.57510540639053
3117524	3117524	1	50.192139001534265	57.65982450914912
2908499	2908499	1	74.47644996774869	70.62645813546168
3011957	3011957	1	71.90565312476387	67.75933861604369
2694028	2694028	1	58.9093031634764	62.64540601196731
2694045	2694045	1	71.94398236416939	66.55247332428753
2694083	2694083	1	60.03180231749533	63.336101515338235
2744956	2744956	1	55.788207954740834	61.05752738051916
3117926	3117926	1	72.38476861733292	71.1399599519351
2745145	2745145	1	76.85833841652057	71.76499066090902
3118028	3118028	1	69.89063025315916	67.05611195982196
3170700	3170700	1	58.282346318914605	60.927088166341164
3170735	3170735	1	69.28831363392948	70.54707669843064
2910087	2910087	1	77.7152706975155	72.42631784991177
3226006	3226006	1	61.32404524602444	60.70552918734773
2961520	2961520	1	55.259812011507535	52.98252940486624
3333968	3333968	1	65.34861538360451	66.11582090772997
3443855	3443855	1	66.0440172985333	65.2888191498831
2858691	2858691	1	65.35956659486322	65.48278747366358
2752910	2752910	1	65.85784670713504	75.85547928141013
2803390	2803390	1	62.50951386478101	53.06652462484907
3226532	3226532	1	59.03250429013701	59.176015754422195
3012976	3012976	1	54.01137392801331	53.451037336297695
2910867	2910867	1	67.87286957873975	67.51691604073149
3226946	3226946	1	67.02962631181822	70.58592885939514
3444871	3444871	1	61.54306947119886	70.29124492596647
3013540	3013540	1	52.71365539385484	56.99455343498961
3393044	3393044	1	66.38350484755367	67.0361661633519
2746788	2746788	1	71.50867171663522	69.84986608778713
3284581	3284581	1	53.63903274521679	63.229402211898964
3014782	3014782	1	71.9713603923162	65.65452375643764
3445240	3445240	1	69.994666760117	68.4436441834786
3120042	3120042	1	69.38139892962862	67.14499204043834
3392894	3392894	1	63.13373290652813	68.9650583938222
3068174	3068174	1	64.00161639878179	59.50521111114704
3393003	3393003	1	63.97971397626435	63.971005146950866
2753652	2753652	1	78.83229424590508	71.52366708337904
3227291	3227291	1	70.54496512586775	69.96950692459001
2860037	2860037	1	63.30621448385299	64.09360627559373
3120598	3120598	1	63.533452117471455	69.96170172902019
3559436	3559436	1	67.99880850821505	70.29628888240904
3336369	3336369	1	72.21776264563742	66.51239149093709
3336461	3336461	1	55.90867127858677	58.55957637047679
3068784	3068784	1	65.49371893278256	75.17607163917026
2860214	2860214	1	67.26233955106605	70.09972024311485
3559241	3559241	1	60.3548630496276	71.81318618588226
3445759	3445759	1	68.96251509898252	68.27570648145428
3393781	3393781	1	68.84752738076595	65.23066991887401
3069339	3069339	1	62.28775183679191	70.15256764431876
3227713	3227713	1	59.59375386714648	56.55081723888681
3285532	3285532	1	64.13029313107177	57.41391954724425
2964802	2964802	1	75.23482134741514	72.84119321485625
3069595	3069595	1	65.38968242582472	62.83123195530051
3394569	3394569	1	70.98027577340191	66.79745260220689
3017423	3017423	1	57.96202338959701	64.72355747581918
3560528	3560528	1	70.9419465339964	72.89368132561648
3017566	3017566	1	65.8359442846176	69.56984577712687
2861144	2861144	1	70.87623926644407	66.43715537780494
2861016	2861016	1	77.61944759900169	74.04702167047525
3394587	3394587	1	73.83306630629882	70.67230969917956
2913797	2913797	1	68.43959476137859	61.81275725467004
3176640	3176640	1	62.28775183679191	65.16346133712103
2965999	2965999	1	68.51077763456027	74.06383489169191
3122737	3122737	1	70.37522135135757	66.14541404990491
3338974	3338974	1	55.02436096944503	53.004254200724375
2807399	2807399	1	68.37936309945562	67.86012324176139
2913988	2913988	1	56.85321324965148	57.19984707875981
3070862	3070862	1	56.73274992580554	57.799630479460504
3561270	3561270	1	67.13640062159075	67.33255345541185
3395292	3395292	1	75.76595509346312	72.3042689797394
2966020	2966020	1	70.6079345906054	76.30378719347254
3176785	3176785	1	70.25202022469695	68.10427498345948
3561071	3561071	1	61.72650225978244	65.9910842014441
3503136	3503136	1	73.90972478510986	66.86000923613025
3287763	3287763	1	74.95008985468839	71.55134334285685
3448183	3448183	1	64.11934191981304	58.84241259636511
2755434	2755434	1	68.37936309945562	64.54017820444089
2861925	2861925	1	59.96335724712832	66.90676788910197
3448335	3448335	1	68.7708689019549	61.609510840914396
3071535	3071535	1	57.3241153337765	57.274171771926554
3339484	3339484	1	70.328678703508	72.89168350941196
3396309	3396309	1	66.07687093230948	59.67434280527072
2915438	2915438	1	65.25553008790537	63.204102880641706
3230055	3230055	1	77.47160624700895	68.16114388056673
3396413	3396413	1	76.72144827578654	67.14555564184546
2915524	2915524	1	73.44977391224357	70.36504122660179
2809181	2809181	1	63.85925065241841	65.27495035467756
3230603	3230603	1	75.54145526265933	74.38816664399445
2967289	2967289	1	63.4020375823668	62.17016111564827
3019232	3019232	1	79.02667824574738	76.90399605396716
3178050	3178050	1	53.66093516773423	58.44135423977057
2915513	2915513	1	52.91625280214118	52.869399103162266
3505846	3505846	1	61.60603893593651	57.70896449858057
2756583	2756583	1	70.18905075995931	71.33992297201236
2967758	2967758	1	67.72502822674703	68.31918202627212
2809583	2809583	1	51.793753648122255	57.67647530305757
2967440	2967440	1	57.92369415019149	58.48505689317762
3562592	3562592	1	69.66886822517004	73.59889250576595
3450091	3450091	1	69.49912445065986	64.4015243545927
3178823	3178823	1	62.67378203366184	65.09922577992295
3506165	3506165	1	69.70172185894621	67.14824311067215
3397347	3397347	1	73.59487746142162	72.30941072479426
3450069	3450069	1	63.97150056782031	59.87552887091339
2916146	2916146	1	67.38554067772667	61.78956814050259
3020696	3020696	1	69.08571622564314	62.31117142245536
3020544	3020544	1	75.14447385453069	73.79579694698707
2863491	2863491	1	77.08557605013903	68.50684590896707
3288606	3288606	1	77.52362450048788	71.67135054798372
3073684	3073684	1	58.13998057255123	62.37016198596099
3289416	3289416	1	71.41284861812142	66.13970553643078
3341841	3341841	1	68.20688152213076	70.51770289413692
3288851	3288851	1	78.97465999226844	69.59600568627366
3451108	3451108	1	56.52741471470452	58.2776604288562
3180600	3180600	1	76.50242405061212	78.0657072293959
3125554	3125554	1	77.77276455662378	74.57543436949962
2759386	2759386	1	67.75788186052318	66.51210110600405
3451916	3451916	1	72.1931224203053	71.11308628419282
2759504	2759504	1	77.31555148657218	62.18271163421613
3021972	3021972	1	56.8641644609102	59.768240088891964
3074038	3074038	1	67.31435780454497	61.799169265677065
3398926	3398926	1	67.3526870439505	66.56628424182057
3290081	3290081	1	61.18715510529042	64.0672517559018
3234374	3234374	1	66.08508434075351	63.58767296019175
3564019	3564019	1	79.57423880868343	73.10799130684298
2759789	2759789	1	52.22085088721239	62.62228724334201
2759994	2759994	1	63.67308006102015	67.03321587551086
2918167	2918167	1	64.60119521519678	66.10677878304685
3126969	3126969	1	59.00786406480489	54.35006449386393
3399822	3399822	1	57.44457865762243	67.23610885384007
3564772	3564772	1	58.10712693877507	55.13694110274666
3234526	3234526	1	58.28782192454397	59.422352945953065
3565055	3565055	1	57.95654778396765	56.21869206184703
2971556	2971556	1	68.42043014167582	74.35015154983273
3343310	3343310	1	68.91871025394764	69.29476643649845
3399920	3399920	1	55.93604930673357	60.23575345320013
3290232	3290232	1	76.9924907544399	71.88827360391207
3343612	3343612	1	73.7646212359318	72.34264591107639
3127516	3127516	1	52.34678981668768	59.19137817112915
2866318	2866318	1	78.33948973926262	75.25769347200244
2918685	2918685	1	55.72797629281787	58.54018428360346
2918544	2918544	1	50.34271815634168	65.24522254721904
2812937	2812937	1	65.68810293262487	62.237104690813524
3565242	3565242	1	53.250264745532185	58.019074843384175
2760314	2760314	1	69.31569166207629	69.83920031835484
2918993	2918993	1	76.76525312082143	64.15908600960637
3290878	3290878	1	68.3684118881969	67.72143816546907
3075845	3075845	1	60.08655837378893	58.66420675170493
3452818	3452818	1	67.12544941033204	64.67779176547829
3401557	3401557	1	51.80196705656629	61.527004764460244
3236084	3236084	1	61.16799048558766	66.98012596218696
3452771	3452771	1	64.38217099002236	57.295157589122205
3128193	3128193	1	49.85265145251391	56.22849235774672
2919097	2919097	1	74.57774867189185	67.50880636229677
3453164	3453164	1	64.34110394780215	64.33217718879993
2813750	2813750	1	54.646544181019145	55.14760442338714
3129689	3129689	1	56.90523150313041	57.259927068541984
3402095	3402095	1	49.21474339669339	55.07415451655028
3024131	3024131	1	51.708881760867165	63.37616366411534
3511298	3511298	1	59.42948569826566	60.440104401970004
3402383	3402383	1	72.87209751834602	72.26259514507515
3453255	3453255	1	67.34447363550646	69.38264930870814
2972988	2972988	1	46.81095252540408	59.34088293001229
3402126	3402126	1	63.08719025867856	63.96610207373993
3292092	3292092	1	59.10916276894806	60.568097792898904
3345228	3345228	1	65.47181651026511	69.41002958178225
2973303	2973303	1	72.64212208191287	70.19205198261322
2920413	2920413	1	70.28487385847312	70.21801014838768
3292618	3292618	1	55.2789766312103	60.775652849804175
2814078	2814078	1	50.107267114279175	56.91948457322012
2973310	2973310	1	65.03103025710159	70.66668237413543
2920472	2920472	1	68.60933853588877	72.33700386771436
3345394	3345394	1	73.11576196885257	67.07598270454969
2814017	2814017	1	59.00512626199021	54.820579535898545
3454657	3454657	1	67.6866989873415	65.27559008199914
2868537	2868537	1	54.93675127937526	64.73988225341135
3567085	3567085	1	51.68150373272036	55.67058091633768
2763807	2763807	1	53.2475269427175	59.17291455826374
3024669	3024669	1	63.875677469306495	63.79561267696993
2814362	2814362	1	48.23187218622316	60.89183245540451
3346854	3346854	1	59.71695499380709	60.94158882911692
3130222	3130222	1	57.66086507998217	63.234940641093125
3456475	3456475	1	57.47743229139859	61.61947701785303
2921599	2921599	1	53.74580705498932	61.58954460700833
3185393	3185393	1	63.28431206133555	64.7980314901971
3184785	3184785	1	53.66641077336359	58.45041201862396
3455823	3455823	1	76.24507058603217	73.43665967294979
2868819	2868819	1	73.28276794054807	67.6357640124326
3403521	3403521	1	51.07644931067601	53.650743753546934
2764885	2764885	1	72.735207377612	68.23160041283258
3185730	3185730	1	70.98848918184596	71.04228909980382
3515139	3515139	1	70.59972118216136	66.09643356456678
3078986	3078986	1	61.57044749934567	65.00087574123046
2922083	2922083	1	65.79213943958271	55.20555025851376
3404145	3404145	1	76.39291193802491	72.48266713285454
3185641	3185641	1	77.31555148657218	70.3959593550237
3514625	3514625	1	80.4284332868637	76.436229303709
3404354	3404354	1	66.20280986178477	56.536506326704476
3026028	3026028	1	52.08396074647837	55.23654795411783
3131693	3131693	1	70.96384895651384	70.31618128015506
2816977	2816977	1	66.23566349556093	68.07407631886487
3569460	3569460	1	67.79347329711403	73.80220028100503
2870045	2870045	1	79.70565334378809	76.82207982920721
3294446	3294446	1	60.78469809153242	65.09541349339233
2975211	2975211	1	65.85510890432036	65.31250437212135
3569212	3569212	1	61.99206913280644	62.109968808652724
2817190	2817190	1	63.22408039941258	64.7653507718674
3348982	3348982	1	66.76953504442359	60.0876976307518
3569227	3569227	1	78.42436162651771	72.2429750788398
3517082	3517082	1	56.50551229218708	57.276945844458034
2922775	2922775	1	74.68999858729376	66.89277631776929
3080458	3080458	1	63.00505617423816	61.08686266583295
3457970	3457970	1	79.90277514644508	71.71330729640331
3349606	3349606	1	71.48950709693246	74.22305572485693
3405952	3405952	1	75.33338224874363	70.1348987742317
3458180	3458180	1	70.21095318247676	68.40344186059238
2975781	2975781	1	61.562234090901626	64.05392765513032
2870316	2870316	1	50.279748691604034	54.7762722184784
2766021	2766021	1	61.93183747088347	65.50433168390553
3295472	3295472	1	76.23959498040281	73.99482256153064
3569935	3569935	1	48.76300593227114	57.03509779363097
3027561	3027561	1	69.7044596617609	66.74766098340831
2766798	2766798	1	66.56146203050788	61.58838913974633
3080960	3080960	1	60.37402766933037	61.171823786716985
3571498	3571498	1	69.06107600031102	69.71611994712033
3459395	3459395	1	67.76609526896722	63.42037841211798
3571514	3571514	1	70.68459306941645	67.44590989045706
2976404	2976404	1	74.13970022154301	75.1800897687448
2870710	2870710	1	78.59410540102789	75.22262194716674
3296202	3296202	1	58.84085809310939	62.30557108201566
3242238	3242238	1	70.59424557653199	72.57784958066516
2818226	2818226	1	59.99347307808981	63.70609319110265
3350583	3350583	1	54.82723916678805	53.918989258547356
3296216	3296216	1	64.61762203208487	64.55798863405222
3081428	3081428	1	79.45103768202283	75.96009117929523
2872002	2872002	1	72.99256084219195	69.1336187402613
2871939	2871939	1	71.75781177277113	65.17615959003348
3519694	3519694	1	64.49715870823893	72.45557645057474
3572925	3572925	1	57.439103051993065	63.561341176125104
3133305	3133305	1	67.42660771994687	63.076098295426895
3351215	3351215	1	67.85918056466636	66.42203572232052
3081895	3081895	1	71.16918416761486	65.65286753377865
3245011	3245011	1	58.51779736097711	54.46149482335106
2925042	2925042	1	66.1425781998618	63.83197752176879
3573238	3573238	1	63.19396456845109	68.81762449577255
3133970	3133970	1	74.88164478432137	67.06538116853869
3573675	3573675	1	63.53071431465678	65.70009841958334
3461912	3461912	1	69.88241684471511	65.92986979109375
3520482	3520482	1	65.68536512981018	61.030796214606404
2925379	2925379	1	64.39586000409575	63.679047279002326
3189863	3189863	1	71.01586720999276	65.39453965461516
2926351	2926351	1	63.47595825836317	66.82394979026333
3409595	3409595	1	64.37669538439299	62.66157124802552
3574322	3574322	1	77.77276455662378	68.52662884892271
2979448	2979448	1	67.31162000173029	66.01905515029144
3297520	3297520	1	57.37065798162606	59.324903708819534
3352646	3352646	1	70.63257481593752	67.60911607743583
3030419	3030419	1	61.696386428820965	61.76497227338453
2926691	2926691	1	61.66627059785948	58.45447541495834
3135976	3135976	1	68.20961932494544	67.25502789104162
3521537	3521537	1	55.8073725744436	59.186788916198644
3521515	3521515	1	54.953178096263336	56.45707466137976
2820466	2820466	1	71.32797673086633	65.15493111693877
2926994	2926994	1	64.25896986336174	64.49835050211422
3135086	3135086	1	60.98729549981876	71.33945525673573
3574926	3574926	1	67.76883307178191	61.39502156954997
3410042	3410042	1	72.94054258871303	69.52225131940102
2820186	2820186	1	58.84085809310939	62.29539108783831
2770659	2770659	1	62.87637944194818	58.6062908689846
2770469	2770469	1	60.1331010216385	61.08819719528682
3191791	3191791	1	53.48845359040937	54.060098571354025
3353542	3353542	1	65.79213943958271	64.31902396728914
2980583	2980583	1	73.94805402451539	68.64187046805615
3411398	3411398	1	64.28634789150854	69.01407348007672
3299451	3299451	1	63.861988455233096	70.97857888929053
3246872	3246872	1	59.96061944431364	68.22783925804909
3575837	3575837	1	63.163848737489616	63.74974630162871
2981110	2981110	1	60.56567386635799	63.25352602522009
2873761	2873761	1	63.78259217360736	67.15800132922769
3464983	3464983	1	79.35247678069433	71.84912945236675
2981376	2981376	1	52.04015590144349	61.72807966470873
2770960	2770960	1	65.86332231276441	71.70077711011714
3576057	3576057	1	75.05138855883155	70.8557229004214
3136884	3136884	1	67.58266248038365	71.1694580649204
3031765	3031765	1	70.54496512586775	64.8000010507455
3464671	3464671	1	64.65047566586102	61.281386956252305
3136737	3136737	1	69.3567587042965	71.14520980766164
3465092	3465092	1	62.32608107619743	64.54224588242201
3464714	3464714	1	53.02302711191371	57.556246703395686
3522183	3522183	1	66.76132163597956	66.67707473846393
3411610	3411610	1	52.79031387266589	59.04179372515523
2874501	2874501	1	66.31779758000134	64.51250802930397
3523141	3523141	1	64.40681121535448	65.88787435132971
3576766	3576766	1	73.40596906720869	66.50442428794084
3576802	3576802	1	59.530784402408834	63.25507339723154
3248038	3248038	1	55.53906789860493	57.06613490879735
3033804	3033804	1	65.62513346788722	71.04217347259629
3523609	3523609	1	62.93661110387114	65.37232913580748
2772114	2772114	1	68.26437538123905	68.16221043346877
2772305	2772305	1	60.72446642960945	65.11222583874327
3301310	3301310	1	53.69652660432507	57.23901897001501
2982707	2982707	1	77.63587441588977	67.4700461974167
3193232	3193232	1	66.2657793265224	67.00056299125347
3578037	3578037	1	73.98364546110624	68.45022609128321
3194189	3194189	1	70.49842247801818	65.52731383378872
3138552	3138552	1	53.14896604138901	63.98246695654259
2875960	2875960	1	68.76813109914022	67.33214311732881
3301511	3301511	1	57.09140209452867	61.38199134967157
3193676	3193676	1	73.93710281325666	74.76897304170612
2929387	2929387	1	63.68403127227887	61.676572748694916
2983296	2983296	1	58.0742733049989	64.5508402814364
3414174	3414174	1	57.25840806622417	62.64120220799483
3466980	3466980	1	74.96651667157646	73.36983976052124
3035719	3035719	1	61.88803262584859	61.96338357045341
2930079	2930079	1	57.95654778396765	62.72700533979979
3138913	3138913	1	67.9084610153306	66.84386743061692
2772778	2772778	1	58.599931445417525	65.92199923961158
3086044	3086044	1	78.4791176828113	67.67927434232706
3139494	3139494	1	60.70256400709201	65.09919027657378
3250059	3250059	1	70.13977030929506	68.92593844923275
2823210	2823210	1	57.49385910828668	59.64010440150425
2929702	2929702	1	58.21116344573292	61.49320466868739
3250208	3250208	1	71.8727994909877	73.59679106014869
3035824	3035824	1	68.19045470524267	67.13810213179698
3525113	3525113	1	53.79508750565356	63.68560883076275
3195023	3195023	1	67.7414550436351	61.036678513250834
3467693	3467693	1	61.37606349950337	58.05759378317815
3086486	3086486	1	71.04324523813956	73.59764177860181
2823421	2823421	1	65.84689549587632	66.06909747783396
3140241	3140241	1	65.55121279189085	65.75607396627848
3140208	3140208	1	73.15682901107277	69.6291956604932
3415309	3415309	1	47.74728108802474	57.70490067544646
2824444	2824444	1	53.3871548862662	52.28613802173233
2985114	2985114	1	77.08010044450967	71.45439440483614
3036551	3036551	1	79.1772574005548	72.78232192486988
3196041	3196041	1	70.33415430913736	69.43083084744634
3525961	3525961	1	56.79298158772851	57.15507741215461
3525782	3525782	1	56.50003668655772	62.627112144037106
3087446	3087446	1	60.67244817613052	60.37018826675831
3357268	3357268	1	66.19185865052604	63.73336500991003
3251268	3251268	1	70.61341019623475	63.3259677506903
3087015	3087015	1	63.61284839909718	60.7206267226996
3468500	3468500	1	63.0132695826822	63.44487342868971
3358566	3358566	1	71.27869628020207	72.77821194949698
3196630	3196630	1	57.9072673333034	67.78730442117987
2878303	2878303	1	53.31597201308451	58.34805933858408
3140925	3140925	1	58.49041933283031	63.47620661638526
3251615	3251615	1	68.12200963487567	62.43567143876356
3468851	3468851	1	68.8694298032834	66.0602591369735
3526747	3526747	1	69.14594788756611	73.86508740629036
2825057	2825057	1	69.94264850663808	70.43084276602947
3303730	3303730	1	67.80716231118743	63.39069144900924
3088182	3088182	1	67.65384535356533	66.81408964377123
3526972	3526972	1	65.95093200283418	64.35484748559459
3527341	3527341	1	51.8567231128599	53.388174584884545
3304024	3304024	1	71.3033365055342	65.91487089568848
2879105	2879105	1	65.2801703132375	64.27821111101035
2826936	2826936	1	53.92376423794354	57.2969665257993
2986663	2986663	1	65.25005448227601	60.36050438920856
3527405	3527405	1	70.61614799904943	68.84975974787557
3527412	3527412	1	67.9385768462921	66.16519395509059
3088586	3088586	1	71.14454394228274	66.79832899563658
3417783	3417783	1	62.922922089797744	60.070379805059375
3359917	3359917	1	58.561602206012	64.30759516848637
3359794	3359794	1	72.70235374383584	67.37478053538803
3038080	3038080	1	71.80161661780602	65.23720012588396
3089524	3089524	1	66.20828546741413	62.976608766405406
3142613	3142613	1	62.11527025946705	65.35459727558734
3582372	3582372	1	62.48213583663421	69.74069658489452
3089096	3089096	1	60.15774124697062	59.012502226497745
2933050	2933050	1	51.11204074726685	57.122484775233595
3198938	3198938	1	66.27946834059581	67.45393323240698
3254087	3254087	1	68.93513707083572	67.03355604334334
3038596	3038596	1	69.24450878889459	66.08998667937871
2776370	2776370	1	61.07216738707385	62.63510831083291
3418581	3418581	1	68.37388749382626	67.90031132379148
3254506	3254506	1	71.664726477072	63.86987404287782
3470578	3470578	1	58.06605989655486	59.20949574367971
3360792	3360792	1	74.0849441652494	67.2995829620548
3255822	3255822	1	58.6026692482322	65.17077159626729
2827622	2827622	1	76.07806461433667	72.2229628382167
2933786	2933786	1	67.99880850821505	69.55246925289885
3305516	3305516	1	61.64436817534204	64.97856412513168
2933490	2933490	1	52.69996637978144	58.34624666427236
3255485	3255485	1	57.40898722103159	56.3188476201018
2776738	2776738	1	57.85524907982448	61.92734389886444
3306492	3306492	1	55.21326936365797	58.91442466275744
3529937	3529937	1	68.14938766302247	63.188602858260886
3039187	3039187	1	71.96588478668683	68.26456246684901
3199140	3199140	1	59.18034564212975	57.533447215106314
3256484	3256484	1	73.3484752081004	74.05016979470577
3306905	3306905	1	68.48887521204283	65.68152448611147
3039750	3039750	1	75.54966867110338	67.8779629028873
3419315	3419315	1	73.92888940481262	65.96835771547372
3306613	3306613	1	60.119412007565096	61.82507696347305
2828413	2828413	1	54.92306226530186	60.907243260889466
2988672	2988672	1	59.43222350108034	66.668928380062
[truncated: 15,403 more rows]
