# Supplementary material for: Genetic architecture of white matter microstructure captured by unsupervised deep representation learning of fractional anisotropy maps
Source: Nat Commun. 2026 Jun 3;17:7150. doi: 10.1038/s41467-026-73996-z (PMC13396798; doi:10.1038/s41467-026-73996-z)
Supplement: Supplementary file 6 — Source Data [file 41467_2026_73996_MOESM6_ESM.zip › Source Data/Source Data Figure 2/Fig.2a_2.csv]

eid	25056-2.0	25057-2.0	25058-2.0	25059-2.0	25060-2.0	25061-2.0	25062-2.0	25063-2.0	25064-2.0	25065-2.0	25066-2.0	25067-2.0	25068-2.0	25069-2.0	25070-2.0	25071-2.0	25072-2.0	25073-2.0	25074-2.0	25075-2.0	25076-2.0	25077-2.0	25078-2.0	25079-2.0	25080-2.0	25081-2.0	25082-2.0	25083-2.0	25084-2.0	25085-2.0	25086-2.0	25087-2.0	25088-2.0	25089-2.0	25090-2.0	25091-2.0	25092-2.0	25093-2.0	25094-2.0	25095-2.0	25096-2.0	25097-2.0	25098-2.0	25099-2.0	25100-2.0	25101-2.0	25102-2.0	25103-2.0
S000001	0.537838	0.409932	0.722382	0.709063	0.775687	0.471004	0.4934	0.505188	0.601337	0.563056	0.565731	0.564598	0.699173	0.702997	0.676892	0.655734	0.582988	0.567307	0.649212	0.658281	0.588708	0.576915	0.447033	0.440893	0.452875	0.466129	0.440202	0.466268	0.571217	0.613795	0.55554	0.568006	0.430209	0.445499	0.572251	0.609747	0.418575	0.437279	0.513766	0.496135	0.483752	0.510178	0.453751	0.454921	0.527931	0.523667	0.459278	0.514266
S000002	0.538352	0.425879	0.69188	0.714718	0.759523	0.465598	0.568457	0.557556	0.633678	0.629436	0.567633	0.552822	0.720981	0.737516	0.704449	0.723656	0.6236	0.599481	0.649442	0.67118	0.558205	0.553286	0.467928	0.45403	0.48883	0.486627	0.450241	0.454699	0.565369	0.594382	0.555113	0.557644	0.424785	0.454967	0.555577	0.585216	0.422534	0.404584	0.543538	0.531132	0.490101	0.486677	0.514837	0.52443	0.498853	0.484936	0.502518	0.524387
S000003	0.582328	0.422387	0.792758	0.764277	0.822433	0.552173	0.561829	0.565097	0.616081	0.609383	0.552222	0.543119	0.705949	0.704785	0.723857	0.751678	0.632018	0.614806	0.687165	0.708621	0.630629	0.664632	0.504829	0.516113	0.510814	0.54359	0.514089	0.527328	0.667437	0.681024	0.634441	0.624217	0.484471	0.492222	0.668721	0.711598	0.514722	0.519041	0.57447	0.590735	0.56596	0.600149	0.499502	0.542706	0.554909	0.550501	0.500174	0.502687
S000004	0.556941	0.443107	0.742378	0.685343	0.784855	0.531456	0.509944	0.563192	0.586277	0.585031	0.559101	0.562563	0.715678	0.735685	0.73847	0.723439	0.600852	0.583825	0.69074	0.69099	0.607725	0.600706	0.491673	0.475463	0.481423	0.488092	0.488663	0.47307	0.617941	0.633106	0.577234	0.589811	0.450032	0.454395	0.567602	0.606096	0.419389	0.434115	0.556303	0.554019	0.539807	0.550588	0.438462	0.442981	0.505382	0.548533	0.545847	0.583894
S000005	0.548704	0.365129	0.718156	0.708387	0.808752	0.477057	0.538978	0.564575	0.575826	0.562619	0.589103	0.592103	0.701462	0.717928	0.728842	0.724552	0.599173	0.612595	0.679387	0.714062	0.665928	0.666215	0.465159	0.472044	0.486859	0.500033	0.514236	0.516149	0.618682	0.640957	0.629087	0.626146	0.482086	0.49006	0.580466	0.602599	0.427098	0.459765	0.466646	0.526519	0.533387	0.527211	0.466717	0.463717	0.528456	0.57927	0.516433	0.638778
S000006	0.529275	0.335232	0.634662	0.637349	0.781938	0.30228	0.461014	0.407006	0.553431	0.578789	0.504855	0.482786	0.628026	0.639819	0.687564	0.66087	0.592082	0.514916	0.668123	0.668178	0.563274	0.582889	0.419774	0.359666	0.44703	0.428353	0.462424	0.455666	0.562281	0.60242	0.539269	0.559987	0.425726	0.432965	0.552795	0.537131	0.428156	0.415387	0.461974	0.467914	0.498384	0.504263	0.473217	0.427273	0.525715	0.49057	0.594307	0.574354
S000007	0.562622	0.441984	0.741778	0.726687	0.824331	0.181967	0.578204	0.58643	0.634559	0.637577	0.553958	0.581338	0.737304	0.717121	0.741339	0.72485	0.626249	0.613052	0.712979	0.722705	0.609978	0.626529	0.492889	0.477972	0.523069	0.541666	0.529505	0.50998	0.616717	0.651238	0.555246	0.566754	0.470061	0.456516	0.564705	0.658762	0.511944	0.482019	0.513464	0.500308	0.557187	0.565692	0.464259	0.444415	0.583948	0.542233	0.687786	0.688847
S000008	0.473015	0.35151	0.689643	0.678631	0.740839	0.443185	0.413105	0.46182	0.536523	0.540579	0.517918	0.472451	0.689619	0.697715	0.674605	0.699875	0.580617	0.566414	0.652275	0.666343	0.500985	0.499678	0.400246	0.409632	0.443247	0.450529	0.440543	0.435262	0.509711	0.486226	0.463107	0.45162	0.402107	0.421128	0.549825	0.587419	0.430297	0.431678	0.495886	0.518658	0.429341	0.450586	0.524096	0.441615	0.511281	0.477589	0.461262	0.477315
S000009	0.515822	0.367468	0.669405	0.692812	0.792327	0.452317	0.463256	0.491153	0.591808	0.605609	0.54771	0.572927	0.70555	0.721385	0.697831	0.696411	0.572153	0.567444	0.657058	0.644146	0.581694	0.589606	0.463942	0.450571	0.468896	0.463877	0.46107	0.456002	0.552089	0.531587	0.549844	0.555276	0.467468	0.464544	0.5271	0.610542	0.376865	0.392332	0.466107	0.421989	0.501797	0.499191	0.478551	0.472934	0.514755	0.505806	0.497452	0.603133
S000010	0.560797	0.397971	0.709409	0.708406	0.776509	0.381773	0.513197	0.592013	0.558823	0.571879	0.538891	0.530307	0.709209	0.72262	0.700576	0.719695	0.592242	0.592235	0.657	0.710408	0.577064	0.60614	0.484734	0.433409	0.474479	0.464917	0.480138	0.462974	0.565513	0.597856	0.589507	0.586179	0.441587	0.469471	0.527745	0.592352	0.46215	0.495239	0.502129	0.505042	0.508444	0.520737	0.489206	0.480896	0.494586	0.47575	0.422468	0.509352
S000011	0.446933	0.430457	0.736182	0.727123	0.80718	0.44226	0.531581	0.558884	0.631995	0.673868	0.441248	0.402158	0.665205	0.625188	0.712244	0.728329	0.62646	0.616212	0.713647	0.711296	0.643808	0.642254	0.467339	0.482469	0.528838	0.539544	0.549593	0.517267	0.599953	0.599453	0.602375	0.613836	0.458167	0.473206	0.612615	0.650129	0.48035	0.434542	0.533785	0.49479	0.539373	0.527883	0.466496	0.472189	0.558143	0.482949	0.423222	0.44801
S000012	0.571142	0.399361	0.761214	0.73516	0.825421	0.407332	0.454618	0.490002	0.532676	0.586101	0.586019	0.571505	0.698987	0.728853	0.665059	0.691922	0.612605	0.615748	0.682832	0.684999	0.630432	0.642092	0.516247	0.51224	0.493681	0.515489	0.510534	0.519289	0.645229	0.668347	0.624907	0.603002	0.48062	0.503667	0.632863	0.66698	0.494211	0.491438	0.512165	0.525804	0.534948	0.551727	0.478129	0.497744	0.514345	0.49829	0.477864	0.676174
S000013	0.57017	0.362385	0.746976	0.740839	0.789642	0.491256	0.564036	0.55594	0.633718	0.608804	0.594524	0.591351	0.668957	0.690904	0.716378	0.721421	0.58038	0.613033	0.683632	0.696079	0.608823	0.612174	0.479904	0.475289	0.521379	0.511103	0.508391	0.501257	0.587842	0.625718	0.530307	0.563112	0.478347	0.481289	0.59863	0.610604	0.46972	0.461862	0.534907	0.518899	0.533288	0.52678	0.481596	0.484707	0.56159	0.556895	0.602775	0.691916
S000014	0.562108	0.442819	0.663375	0.704473	0.778307	0.445436	0.484589	0.531626	0.59389	0.593263	0.545023	0.563366	0.704797	0.698731	0.703862	0.709968	0.579593	0.583212	0.686532	0.691616	0.617303	0.609841	0.422049	0.423832	0.493865	0.486069	0.476545	0.46673	0.580957	0.598687	0.540994	0.556579	0.480655	0.481916	0.584198	0.63229	0.516129	0.508712	0.519912	0.483804	0.531748	0.520112	0.461116	0.475061	0.5704	0.567007	0.498241	0.499134
S000015	0.557191	0.442981	0.743307	0.743648	0.815877	0.380276	0.526628	0.553007	0.647327	0.641067	0.574036	0.56914	0.683256	0.703253	0.691237	0.685084	0.618051	0.613547	0.70766	0.698171	0.631681	0.633697	0.467441	0.469175	0.508283	0.522575	0.549834	0.535121	0.629777	0.638037	0.628391	0.621637	0.492934	0.50922	0.646389	0.673389	0.523219	0.494123	0.545057	0.556366	0.547423	0.57377	0.418135	0.4429	0.516812	0.487455	0.519653	0.604495
S000016	0.587342	0.419433	0.755998	0.761221	0.834384	0.550056	0.511277	0.60022	0.583835	0.575024	0.580795	0.574348	0.692504	0.720149	0.763325	0.766651	0.661922	0.66141	0.723287	0.737655	0.61841	0.645325	0.499158	0.500217	0.535117	0.533089	0.517894	0.50834	0.60711	0.624587	0.565682	0.541083	0.473631	0.484036	0.631204	0.676583	0.503877	0.503697	0.548805	0.557898	0.586047	0.593184	0.504393	0.505271	0.559885	0.524983	0.529063	0.579723
S000017	0.502449	0.466848	0.672553	0.682128	0.776867	0.403854	0.547177	0.551245	0.547174	0.531552	0.558467	0.526083	0.664452	0.693879	0.694429	0.69681	0.591461	0.587494	0.648924	0.659201	0.587754	0.589591	0.438773	0.412344	0.446051	0.4597	0.449601	0.456583	0.564558	0.578022	0.528153	0.548954	0.443913	0.484441	0.546535	0.595588	0.469885	0.468641	0.493877	0.5109	0.486332	0.512495	0.458425	0.428071	0.491033	0.496685	0.594633	0.607016
S000018	0.573662	0.375707	0.733011	0.70298	0.77834	0.318325	0.552213	0.549281	0.627603	0.622258	0.594522	0.603585	0.737807	0.752032	0.717496	0.712436	0.607525	0.612137	0.719831	0.723045	0.644209	0.647469	0.461933	0.4578	0.493106	0.505938	0.529762	0.518907	0.606482	0.615437	0.613921	0.619185	0.471699	0.473239	0.591943	0.625339	0.478065	0.528945	0.475022	0.493262	0.55808	0.57492	0.448804	0.448211	0.528258	0.489028	0.461549	0.443148
S000019	0.518183	0.369658	0.752471	0.710038	0.789458	0.514678	0.480395	0.512662	0.574	0.566094	0.558836	0.525591	0.711051	0.72261	0.711107	0.724739	0.609798	0.593103	0.681244	0.670256	0.584515	0.651044	0.510882	0.49006	0.495793	0.523312	0.497425	0.486804	0.624717	0.634961	0.559726	0.581574	0.456476	0.507193	0.599585	0.655044	0.466583	0.495596	0.523418	0.565938	0.558332	0.537027	0.480062	0.505439	0.483319	0.528098	0.498387	0.630214
S000020	0.565705	0.439901	0.736805	0.734693	0.790889	0.506279	0.520253	0.572246	0.593318	0.611512	0.584572	0.570501	0.722305	0.741435	0.683571	0.742542	0.576307	0.580005	0.670913	0.694653	0.591432	0.657244	0.459213	0.467739	0.507455	0.510087	0.523123	0.511307	0.627398	0.656483	0.572728	0.590432	0.453058	0.474929	0.607991	0.652861	0.477856	0.495265	0.580353	0.569895	0.54383	0.544115	0.451583	0.454249	0.470553	0.488812	0.612602	0.615629
S000021	0.559457	0.469742	0.718265	0.726879	0.779087	0.393294	0.602248	0.620399	0.622232	0.610357	0.554184	0.553888	0.702728	0.698318	0.681835	0.699669	0.609308	0.609167	0.66802	0.67587	0.569016	0.613876	0.462829	0.446335	0.46046	0.454154	0.490963	0.472042	0.57318	0.606103	0.576336	0.580593	0.456983	0.46221	0.563887	0.605203	0.479451	0.499824	0.512834	0.533721	0.52494	0.528467	0.502619	0.485215	0.559428	0.516285	0.589068	0.569129
S000022	0.565565	0.449675	0.721056	0.740491	0.811029	0.54473	0.478954	0.513113	0.59408	0.586142	0.550929	0.531485	0.718219	0.736354	0.741214	0.744573	0.594153	0.601322	0.658028	0.688695	0.591465	0.600713	0.471624	0.488484	0.46246	0.484135	0.469898	0.481468	0.581583	0.548466	0.55874	0.514632	0.486861	0.485209	0.567023	0.613753	0.470978	0.427675	0.526896	0.540343	0.537672	0.53329	0.412063	0.447131	0.548976	0.546264	0.447384	0.587622
S000023	0.556602	0.373193	0.753688	0.719241	0.809337	0.251411	0.491084	0.561708	0.621593	0.604474	0.552564	0.575024	0.73756	0.767092	0.708844	0.72363	0.608967	0.615623	0.705818	0.711487	0.641219	0.660133	0.462949	0.468874	0.483996	0.507341	0.553577	0.521748	0.590645	0.6124	0.588529	0.603641	0.470255	0.480841	0.650423	0.669117	0.506122	0.559762	0.477266	0.48859	0.565797	0.567977	0.477506	0.45283	0.556359	0.548418	0.512507	0.585587
S000024	0.542516	0.404688	0.693846	0.690578	0.786196	0.392554	0.497708	0.539984	0.592113	0.585771	0.486707	0.522233	0.674367	0.685977	0.666331	0.687886	0.563146	0.558577	0.659769	0.666704	0.573334	0.598891	0.416063	0.403113	0.446897	0.456171	0.475756	0.437494	0.551814	0.526641	0.514501	0.520394	0.427173	0.419611	0.532687	0.579961	0.416385	0.46083	0.435929	0.472604	0.499607	0.492424	0.422675	0.417485	0.50846	0.478545	0.467154	0.421972
S000025	0.54891	0.460941	0.766888	0.739465	0.781259	0.561229	0.538808	0.566084	0.617005	0.613065	0.588361	0.598035	0.713406	0.725149	0.714604	0.735733	0.611527	0.57371	0.670752	0.673458	0.597261	0.602663	0.5024	0.472623	0.486913	0.489431	0.499555	0.477459	0.633512	0.644235	0.576048	0.599864	0.472788	0.4676	0.563858	0.618325	0.472644	0.472086	0.577885	0.5852	0.54218	0.540022	0.499193	0.499307	0.566822	0.50966	0.611816	0.591252
S000026	0.573253	0.415056	0.745867	0.718306	0.784354	0.523976	0.527004	0.584486	0.629552	0.626429	0.567313	0.554522	0.667537	0.694232	0.709761	0.718179	0.628569	0.603667	0.703632	0.698466	0.632075	0.619814	0.521234	0.493185	0.511541	0.502821	0.499875	0.490707	0.644749	0.64938	0.599672	0.605254	0.472728	0.478979	0.632929	0.651383	0.453654	0.467308	0.534688	0.536364	0.554438	0.558908	0.470353	0.457723	0.559213	0.541062	0.618833	0.622975
S000027	0.537834	0.440624	0.782648	0.769882	0.807512	0.535789	0.527078	0.548241	0.641767	0.620362	0.531348	0.540511	0.719265	0.729314	0.724478	0.730517	0.622294	0.611228	0.700929	0.669231	0.620764	0.632155	0.504357	0.515484	0.51284	0.511654	0.520194	0.513151	0.636608	0.647155	0.596759	0.58964	0.48738	0.469266	0.64315	0.686696	0.494063	0.494259	0.535052	0.570582	0.552018	0.558212	0.43319	0.463758	0.576821	0.532843	0.539741	0.628951
S000028	0.560896	0.374865	0.746336	0.712632	0.806058	0.259064	0.517021	0.549716	0.621435	0.618567	0.598221	0.584752	0.718026	0.740025	0.724448	0.721887	0.629892	0.604494	0.712504	0.721142	0.646582	0.652243	0.488147	0.493451	0.472769	0.481815	0.4901	0.481866	0.618418	0.62266	0.607951	0.595258	0.467515	0.493824	0.622549	0.672114	0.46006	0.469144	0.534108	0.502819	0.52084	0.541197	0.414711	0.410462	0.52586	0.523591	0.424985	0.540265
S000029	0.576353	0.411967	0.735192	0.708318	0.804429	0.504151	0.570669	0.609431	0.60357	0.600873	0.559815	0.568941	0.701175	0.697718	0.743972	0.763705	0.626623	0.608739	0.723908	0.72777	0.596748	0.62272	0.502312	0.487449	0.5049	0.502206	0.494101	0.481218	0.624289	0.624114	0.554408	0.575271	0.469269	0.48143	0.593291	0.637001	0.411076	0.414761	0.527801	0.551466	0.523067	0.531741	0.503348	0.46975	0.580455	0.523298	0.621146	0.618559
S000030	0.517018	0.373999	0.707265	0.691512	0.792001	0.353003	0.560144	0.554858	0.616067	0.605084	0.544957	0.543109	0.670578	0.680249	0.714358	0.71452	0.603533	0.585159	0.686183	0.683368	0.593322	0.61571	0.42141	0.43182	0.469026	0.464168	0.501019	0.46644	0.555216	0.588378	0.524913	0.559099	0.418773	0.443277	0.542048	0.552535	0.41852	0.411355	0.482845	0.490154	0.506043	0.500493	0.442898	0.44455	0.513265	0.476401	0.575367	0.634775
S000031	0.55266	0.440896	0.741769	0.740137	0.791866	0.545542	0.541356	0.506956	0.625981	0.621245	0.602272	0.597788	0.717384	0.732883	0.721321	0.712762	0.590963	0.602918	0.65023	0.670301	0.599481	0.617568	0.494574	0.484685	0.482297	0.491038	0.497631	0.486461	0.608855	0.652732	0.565556	0.559972	0.457341	0.464946	0.627129	0.643952	0.410679	0.460766	0.539845	0.552805	0.529988	0.556448	0.4899	0.523564	0.522139	0.49638	0.585031	0.537602
S000032	0.540638	0.416907	0.64581	0.675696	0.810602	0.425759	0.507876	0.553112	0.584806	0.558015	0.539781	0.493377	0.657276	0.676749	0.735873	0.731119	0.602165	0.603001	0.724768	0.719992	0.644449	0.613807	0.45268	0.425665	0.506277	0.506017	0.503801	0.499424	0.616124	0.619408	0.59041	0.59246	0.467557	0.476036	0.605726	0.6279	0.460165	0.425499	0.505148	0.480753	0.554952	0.561622	0.440945	0.453867	0.530247	0.523914	0.508834	0.523518
S000033	0.516344	0.330017	0.675244	0.661262	0.725219	0.359513	0.525425	0.555675	0.583041	0.588579	0.531788	0.522554	0.668068	0.687575	0.651457	0.676974	0.57023	0.565502	0.64535	0.640952	0.5606	0.585662	0.394616	0.409344	0.418057	0.439959	0.456309	0.443153	0.559811	0.571558	0.517397	0.507732	0.436554	0.453856	0.519425	0.555467	0.448263	0.436424	0.506698	0.521098	0.466792	0.47322	0.44442	0.386957	0.51819	0.509456	0.523529	0.47917
S000034	0.589638	0.440227	0.73891	0.74474	0.80563	0.480326	0.497696	0.522942	0.595092	0.605395	0.569855	0.584934	0.677305	0.697304	0.727343	0.730858	0.612006	0.591766	0.666075	0.67376	0.593055	0.650417	0.477044	0.476097	0.491287	0.493308	0.495059	0.4886	0.624396	0.638804	0.586049	0.591705	0.486931	0.472742	0.554405	0.603508	0.474127	0.47183	0.560607	0.58918	0.529318	0.553296	0.443758	0.461156	0.556123	0.521469	0.585773	0.634776
S000035	0.566849	0.432963	0.726923	0.716454	0.781838	0.468444	0.52914	0.578404	0.600881	0.602405	0.581418	0.575164	0.708245	0.718025	0.7342	0.752591	0.603846	0.597373	0.730368	0.716745	0.620311	0.621861	0.473896	0.445278	0.477185	0.487731	0.489541	0.485054	0.598862	0.604436	0.604239	0.578816	0.43799	0.432405	0.569359	0.579314	0.427065	0.395791	0.551886	0.514727	0.499123	0.508265	0.48784	0.516278	0.465528	0.463455	0.616923	0.624391
S000036	0.526762	0.427509	0.640486	0.667559	0.762922	0.247225	0.492465	0.52449	0.570083	0.577977	0.494475	0.481901	0.69526	0.715666	0.678399	0.668577	0.581426	0.578764	0.692444	0.703497	0.550712	0.581499	0.373008	0.399176	0.476655	0.49743	0.495192	0.483202	0.491045	0.498795	0.491846	0.513586	0.420911	0.42514	0.519621	0.598715	0.497373	0.512115	0.51426	0.487742	0.462837	0.472475	0.466993	0.422396	0.453353	0.447243	0.421539	0.549151
S000037	0.575155	0.486594	0.786947	0.753726	0.820369	0.086443	0.551278	0.524473	0.645972	0.63715	0.598207	0.55622	0.766516	0.76238	0.735871	0.738125	0.640061	0.615858	0.720983	0.725267	0.62509	0.688988	0.521449	0.49266	0.532441	0.538911	0.561574	0.52792	0.648654	0.623037	0.612561	0.619041	0.522235	0.550909	0.647734	0.679575	0.518568	0.549746	0.624324	0.593726	0.584851	0.583218	0.519078	0.464167	0.663376	0.641706	0.609116	0.711176
S000038	0.555888	0.383645	0.702149	0.711909	0.781694	0.44037	0.461967	0.558382	0.577809	0.576475	0.578956	0.548072	0.706172	0.705334	0.678604	0.718804	0.579496	0.565514	0.690852	0.698681	0.594074	0.596652	0.438037	0.420055	0.472286	0.471051	0.472907	0.465417	0.592025	0.569429	0.524728	0.525205	0.422319	0.42987	0.531236	0.568073	0.43306	0.411477	0.50308	0.520527	0.528532	0.534348	0.466457	0.394938	0.440188	0.422469	0.571332	0.651567
S000039	0.526535	0.363076	0.697346	0.693052	0.764283	0.41398	0.462994	0.481293	0.569913	0.588101	0.5407	0.539082	0.688467	0.675784	0.689597	0.676697	0.559949	0.537642	0.645476	0.636509	0.592605	0.590949	0.424547	0.404148	0.458819	0.458928	0.476764	0.472053	0.568668	0.577872	0.547941	0.561496	0.421706	0.422624	0.584125	0.630702	0.420408	0.452401	0.506946	0.486928	0.475221	0.476448	0.406517	0.419947	0.499067	0.512774	0.457047	0.568461
S000040	0.5444	0.418669	0.716459	0.682951	0.783479	0.394887	0.528649	0.55757	0.590522	0.612583	0.508877	0.563316	0.696808	0.706897	0.690502	0.685071	0.585168	0.583325	0.67574	0.685245	0.596207	0.621022	0.430474	0.437388	0.458629	0.473982	0.443425	0.45528	0.546376	0.546826	0.550088	0.505245	0.46671	0.470708	0.582271	0.630515	0.454655	0.488486	0.521635	0.536683	0.53074	0.539739	0.466444	0.475833	0.563994	0.56955	0.534898	0.583982
S000041	0.58617	0.44059	0.765923	0.738383	0.782804	0.509456	0.536122	0.550897	0.617094	0.611107	0.56373	0.55392	0.701919	0.70445	0.738343	0.733686	0.627922	0.614373	0.692249	0.684862	0.570834	0.580807	0.468262	0.459371	0.496093	0.49529	0.504618	0.474127	0.570627	0.599115	0.546275	0.56403	0.46634	0.493854	0.634065	0.648248	0.439988	0.479923	0.554066	0.550183	0.527899	0.531148	0.441436	0.459661	0.548368	0.52652	0.569222	0.565423
S000042	0.525061	0.384691	0.661443	0.6584	0.760084	0.366003	0.493217	0.527359	0.581322	0.570089	0.487412	0.496012	0.68978	0.694168	0.660978	0.660042	0.583845	0.565839	0.670518	0.680868	0.557799	0.596804	0.421546	0.403224	0.43376	0.453379	0.451636	0.417147	0.536536	0.558546	0.480239	0.509749	0.390136	0.389595	0.522777	0.562482	0.384908	0.419641	0.468383	0.459514	0.461308	0.474145	0.433866	0.414588	0.514941	0.480056	0.551095	0.646998
S000043	0.549827	0.384952	0.728843	0.736012	0.825364	0.304473	0.529024	0.569465	0.597516	0.601294	0.561382	0.580074	0.722866	0.726102	0.708508	0.730203	0.608755	0.611631	0.685205	0.702452	0.588657	0.649566	0.455426	0.44718	0.472925	0.494734	0.529594	0.503722	0.587539	0.618309	0.578824	0.57739	0.459172	0.467751	0.595312	0.65027	0.416919	0.444029	0.511696	0.522468	0.540576	0.575431	0.45092	0.455653	0.560327	0.57676	0.634382	0.632796
S000044	0.562218	0.42847	0.74514	0.708504	0.780367	0.509024	0.508099	0.496607	0.603797	0.609507	0.563382	0.578288	0.678037	0.704598	0.702965	0.682292	0.59678	0.596739	0.674719	0.680907	0.611121	0.631367	0.474611	0.48119	0.49206	0.503159	0.51	0.498658	0.630471	0.626502	0.609776	0.593867	0.505285	0.491669	0.631281	0.66876	0.539963	0.495387	0.546458	0.569999	0.5501	0.549168	0.472298	0.476027	0.562985	0.565758	0.491716	0.495383
S000045	0.534302	0.401769	0.718616	0.713926	0.790481	0.424908	0.546913	0.532526	0.601821	0.597315	0.563519	0.582936	0.690449	0.704701	0.709003	0.730227	0.585503	0.587725	0.700077	0.713464	0.60752	0.621444	0.440843	0.473265	0.480454	0.50143	0.484187	0.463421	0.569492	0.585743	0.563071	0.558982	0.464408	0.458695	0.569413	0.608689	0.456553	0.444416	0.516421	0.542264	0.507008	0.500124	0.420765	0.463606	0.506945	0.52894	0.544147	0.656249
S000046	0.554144	0.393541	0.682906	0.674352	0.768965	0.376644	0.524605	0.534688	0.54646	0.539678	0.525371	0.524833	0.636408	0.647876	0.703763	0.714225	0.586788	0.577863	0.699698	0.683228	0.589876	0.569666	0.438175	0.433358	0.48465	0.46567	0.462787	0.457359	0.529558	0.533457	0.522614	0.539402	0.445135	0.452774	0.547179	0.603515	0.477188	0.450542	0.471578	0.453282	0.491319	0.472894	0.402286	0.368576	0.492224	0.468423	0.556811	0.561937
S000047	0.543985	0.45869	0.698879	0.68108	0.773926	0.403024	0.51665	0.533814	0.563531	0.552571	0.545742	0.530175	0.677941	0.692196	0.695131	0.700159	0.588841	0.573631	0.684305	0.689481	0.590458	0.617924	0.461671	0.456288	0.478997	0.510922	0.494261	0.477375	0.579297	0.604162	0.527209	0.539238	0.440462	0.472503	0.590781	0.622699	0.467724	0.487844	0.521495	0.488587	0.494617	0.481363	0.444206	0.478771	0.474334	0.498825	0.535821	0.569139
S000048	0.573536	0.469071	0.776813	0.763777	0.798323	0.557901	0.588367	0.603075	0.609333	0.600345	0.563508	0.562355	0.707456	0.738546	0.752522	0.761578	0.6448	0.625219	0.696436	0.717882	0.641574	0.626806	0.518796	0.512867	0.515463	0.525112	0.522889	0.523695	0.661461	0.661958	0.635926	0.608827	0.505491	0.496077	0.617865	0.639585	0.459552	0.437562	0.550209	0.563052	0.540912	0.551733	0.482195	0.486312	0.577327	0.590514	0.64248	0.583224
S000049	0.531368	0.406017	0.723562	0.731185	0.77829	0.367503	0.515878	0.527298	0.560678	0.559765	0.548836	0.540309	0.688018	0.692889	0.711962	0.721818	0.608522	0.594863	0.693316	0.691206	0.593463	0.586479	0.453751	0.445504	0.47467	0.450102	0.459415	0.455389	0.559431	0.539006	0.563243	0.531535	0.426044	0.439411	0.545094	0.589805	0.472261	0.449963	0.483005	0.452755	0.505736	0.501301	0.496434	0.481201	0.500898	0.539476	0.505178	0.527475
S000050	0.545842	0.429944	0.751057	0.74122	0.795231	0.60476	0.475333	0.523383	0.573926	0.593739	0.544894	0.561935	0.67757	0.701865	0.709061	0.716807	0.620695	0.615811	0.702964	0.694176	0.597101	0.611257	0.477348	0.483151	0.510879	0.512509	0.491618	0.495385	0.633705	0.634773	0.571057	0.559212	0.494228	0.50847	0.602891	0.638205	0.470098	0.434664	0.544683	0.540964	0.54153	0.547831	0.473748	0.470511	0.568816	0.565925	0.548446	0.535817
S000051	0.566004	0.398889	0.735831	0.694683	0.774049	0.518936	0.553678	0.580001	0.603366	0.593969	0.528675	0.525456	0.698564	0.717134	0.741413	0.745395	0.612514	0.597321	0.683513	0.685366	0.592071	0.61519	0.446271	0.460578	0.481233	0.483914	0.48054	0.455709	0.564807	0.595858	0.5579	0.55075	0.463645	0.460311	0.589487	0.628379	0.453708	0.443643	0.536443	0.547635	0.504228	0.525985	0.482611	0.492735	0.516198	0.537057	0.645352	0.665911
S000052	0.531874	0.382822	0.717093	0.725925	0.795384	0.464165	0.505876	0.554407	0.581436	0.586816	0.585871	0.557387	0.701262	0.715826	0.741479	0.716085	0.605067	0.604585	0.678483	0.696785	0.607761	0.612193	0.47223	0.445807	0.453061	0.474662	0.480804	0.492203	0.600866	0.573395	0.546335	0.531817	0.451703	0.461152	0.538419	0.602939	0.421116	0.373678	0.540837	0.480577	0.503609	0.507667	0.448558	0.485472	0.537479	0.547566	0.589396	0.580781
S000053	0.56317	0.447903	0.704326	0.715177	0.815503	0.348075	0.526968	0.540501	0.590242	0.573449	0.506906	0.523147	0.700426	0.731038	0.694192	0.698274	0.61622	0.599048	0.706319	0.724743	0.625297	0.66962	0.42351	0.426458	0.503384	0.510805	0.500959	0.490561	0.577119	0.590445	0.574708	0.581389	0.484372	0.50957	0.59046	0.654377	0.416604	0.434787	0.494232	0.469381	0.551552	0.554707	0.445068	0.417805	0.559339	0.525915	0.579432	0.637762
S000054	0.519803	0.362834	0.691471	0.677217	0.767583	0.442578	0.435144	0.512502	0.583035	0.580172	0.524832	0.543024	0.653548	0.669363	0.667912	0.6773	0.568618	0.558494	0.640376	0.64047	0.515694	0.582567	0.42499	0.430697	0.447637	0.454912	0.465615	0.459782	0.526122	0.580887	0.519663	0.543267	0.444834	0.452256	0.593556	0.594832	0.45351	0.44005	0.510665	0.496205	0.499853	0.531619	0.448498	0.442467	0.551977	0.524451	0.456347	0.50878
S000055	0.549448	0.406216	0.761027	0.757281	0.827194	0.32261	0.460422	0.507206	0.595024	0.568567	0.562622	0.577792	0.708326	0.740314	0.713871	0.721974	0.611765	0.611694	0.686995	0.735469	0.610985	0.624585	0.478152	0.48541	0.483733	0.494289	0.549025	0.537914	0.648576	0.680963	0.603399	0.630348	0.476961	0.478989	0.611609	0.620509	0.476577	0.496233	0.502147	0.51195	0.575041	0.577047	0.429138	0.444774	0.565253	0.562123	0.63766	0.70921
S000056	0.539944	0.382112	0.713167	0.709921	0.77787	0.4899	0.485681	0.55514	0.571805	0.605999	0.547105	0.574534	0.721292	0.729266	0.700469	0.704475	0.589471	0.601963	0.627499	0.650229	0.558609	0.620243	0.489469	0.480123	0.494972	0.506535	0.452023	0.483969	0.582332	0.593973	0.533282	0.535538	0.461921	0.47368	0.591839	0.644933	0.496737	0.450466	0.549399	0.553171	0.50658	0.514402	0.481433	0.486344	0.508347	0.480918	0.608092	0.587479
S000057	0.540487	0.401657	0.741939	0.726344	0.770092	0.539251	0.492875	0.533553	0.575939	0.556856	0.521198	0.533684	0.694137	0.706106	0.684513	0.69185	0.591323	0.581134	0.6346	0.625851	0.542586	0.572695	0.444895	0.453915	0.452372	0.483102	0.497983	0.476371	0.586564	0.582589	0.539087	0.548114	0.435028	0.426264	0.593579	0.658739	0.465618	0.457924	0.50915	0.525267	0.508334	0.532683	0.479886	0.531621	0.483659	0.468099	0.568117	0.567174
S000058	0.582922	0.426315	0.734751	0.735762	0.796668	0.453065	0.529048	0.548362	0.634013	0.61652	0.613019	0.60656	0.715972	0.702555	0.736956	0.732962	0.634841	0.612861	0.726732	0.713664	0.588884	0.607254	0.474656	0.466241	0.512304	0.525124	0.520951	0.497269	0.624592	0.631806	0.583301	0.552025	0.474002	0.509781	0.615051	0.670738	0.438386	0.420691	0.549613	0.543135	0.540151	0.560938	0.462496	0.483868	0.571057	0.586228	0.584695	0.630662
S000059	0.526426	0.373281	0.689781	0.698261	0.787294	0.311051	0.5304	0.525756	0.588401	0.533188	0.560692	0.518144	0.663851	0.669601	0.662535	0.672246	0.601275	0.592238	0.677172	0.709508	0.600778	0.645767	0.398961	0.419176	0.485442	0.526582	0.506419	0.487699	0.602014	0.574225	0.55303	0.54903	0.422161	0.458005	0.567448	0.641648	0.49638	0.478579	0.463797	0.470157	0.522171	0.548045	0.438943	0.465464	0.462778	0.467476	0.590296	0.533507
S000060	0.563061	0.439841	0.76057	0.755625	0.819059	0.464151	0.539683	0.572888	0.595295	0.596763	0.562384	0.566544	0.696563	0.727335	0.717943	0.728681	0.63583	0.644028	0.686016	0.692648	0.636925	0.644106	0.509431	0.485587	0.520679	0.5205	0.497806	0.490926	0.61765	0.636621	0.604036	0.632566	0.478767	0.482775	0.554695	0.617075	0.538745	0.558411	0.534325	0.566122	0.53355	0.545055	0.503929	0.508516	0.551438	0.515219	0.544627	0.594091
S000061	0.536716	0.40274	0.711131	0.698102	0.794134	0.352995	0.511786	0.513172	0.619814	0.590707	0.570481	0.561642	0.683333	0.705485	0.67532	0.690696	0.566793	0.562587	0.660896	0.681213	0.570636	0.602643	0.415847	0.410556	0.445069	0.444463	0.482583	0.467021	0.56362	0.580808	0.541616	0.554601	0.444278	0.453529	0.558823	0.627749	0.449569	0.445342	0.493015	0.479077	0.46977	0.474551	0.430456	0.404806	0.521167	0.491915	0.582956	0.612817
S000062	0.57125	0.393574	0.742374	0.737411	0.804878	0.321167	0.583348	0.562922	0.642084	0.62785	0.543615	0.546572	0.685106	0.69452	0.730591	0.716374	0.633313	0.620743	0.731699	0.719233	0.632799	0.648805	0.480864	0.462713	0.506742	0.497998	0.525978	0.492425	0.616358	0.627208	0.567999	0.589694	0.490366	0.502412	0.60089	0.669161	0.474687	0.489101	0.524958	0.524074	0.570254	0.550846	0.490631	0.489499	0.588155	0.576293	0.584473	0.629606
S000063	0.557363	0.44442	0.739844	0.733541	0.805129	0.61833	0.518382	0.53482	0.593156	0.570225	0.531502	0.532477	0.7012	0.712788	0.69555	0.715425	0.620444	0.606895	0.666481	0.690651	0.614986	0.626605	0.509513	0.503157	0.500959	0.49209	0.491478	0.466214	0.634156	0.656299	0.606528	0.596075	0.474215	0.47066	0.573903	0.619397	0.476211	0.465771	0.562061	0.57745	0.528729	0.551797	0.475229	0.505277	0.488067	0.49136	0.606708	0.682297
S000064	0.565807	0.444717	0.748254	0.738463	0.798368	0.478211	0.550476	0.546114	0.620783	0.617679	0.553595	0.561049	0.682845	0.69864	0.71533	0.721258	0.59507	0.584675	0.688595	0.696554	0.599635	0.610471	0.451707	0.467927	0.488567	0.498401	0.511441	0.482476	0.618998	0.620019	0.543597	0.550411	0.428471	0.436354	0.599704	0.635247	0.444211	0.441133	0.495373	0.509358	0.519867	0.515535	0.417448	0.42372	0.482062	0.542414	0.608964	0.645638
S000065	0.544201	0.418376	0.744784	0.72816	0.814455	0.451057	0.552775	0.545582	0.564998	0.546862	0.549435	0.532327	0.693527	0.718097	0.721969	0.704624	0.588769	0.585748	0.677305	0.664029	0.553364	0.633591	0.469732	0.456149	0.465629	0.482229	0.516002	0.494334	0.566936	0.601139	0.520235	0.541721	0.450685	0.456878	0.551758	0.630281	0.486091	0.485188	0.531979	0.535426	0.541407	0.55401	0.48509	0.46536	0.557252	0.493792	0.510335	0.516909
S000066	0.515423	0.443193	0.750744	0.744772	0.813341	0.413834	0.505696	0.546995	0.605905	0.586063	0.542056	0.528123	0.66738	0.698377	0.714967	0.736701	0.608908	0.588213	0.687857	0.703551	0.596005	0.654201	0.479689	0.472913	0.472986	0.481972	0.505811	0.492591	0.605769	0.61439	0.561736	0.51961	0.488358	0.511992	0.589843	0.629136	0.396964	0.376084	0.477691	0.481622	0.534023	0.548723	0.448072	0.441129	0.500257	0.493311	0.611979	0.691741
S000067	0.549464	0.417133	0.766686	0.746679	0.804561	0.523166	0.577103	0.56185	0.625382	0.628441	0.541667	0.528569	0.672316	0.697781	0.721375	0.736176	0.623166	0.631422	0.711402	0.715917	0.609594	0.638434	0.488829	0.494041	0.540283	0.526284	0.518956	0.504631	0.646942	0.635478	0.5761	0.590639	0.485527	0.499487	0.591485	0.670337	0.473729	0.508469	0.600947	0.594777	0.538554	0.542239	0.50368	0.489051	0.573234	0.560018	0.62509	0.587327
S000068	0.543463	0.355412	0.754805	0.748254	0.802564	0.347881	0.541507	0.515824	0.58996	0.580033	0.540922	0.53961	0.687924	0.688284	0.727142	0.716641	0.631142	0.640971	0.717415	0.739138	0.614547	0.625087	0.473292	0.467344	0.510286	0.517357	0.504941	0.492076	0.57334	0.603638	0.574097	0.574396	0.463409	0.480437	0.594552	0.650755	0.39899	0.376946	0.500876	0.537475	0.539827	0.53921	0.474536	0.447566	0.545998	0.579835	0.531595	0.580469
S000069	0.529088	0.396209	0.747277	0.713869	0.794329	0.436829	0.511223	0.508411	0.559763	0.579625	0.550443	0.550692	0.717727	0.718139	0.716039	0.705332	0.57523	0.578916	0.665961	0.690915	0.580377	0.618352	0.468577	0.473609	0.513561	0.530345	0.496143	0.479525	0.606026	0.610711	0.586963	0.581169	0.47013	0.474063	0.587463	0.643577	0.460135	0.483146	0.51933	0.534764	0.543565	0.541067	0.472201	0.458892	0.570233	0.518864	0.508747	0.610418
S000070	0.581526	0.410979	0.701025	0.695036	0.793026	0.516684	0.510898	0.478792	0.615192	0.600269	0.563935	0.57116	0.70054	0.725194	0.707059	0.710288	0.611925	0.599749	0.700923	0.664131	0.582576	0.615979	0.456517	0.454425	0.460775	0.47133	0.517266	0.479506	0.585965	0.600597	0.567949	0.55352	0.475198	0.461931	0.565996	0.620716	0.492719	0.474856	0.577996	0.546973	0.497711	0.528579	0.506134	0.516521	0.565815	0.460118	0.563871	0.60662
S000071	0.562918	0.374376	0.740672	0.708811	0.811089	0.419825	0.568934	0.591196	0.626054	0.628416	0.570005	0.54648	0.683922	0.696079	0.698033	0.696813	0.621216	0.604496	0.685408	0.694632	0.596062	0.607887	0.460528	0.477801	0.492303	0.481149	0.475181	0.477999	0.619393	0.615021	0.601261	0.572332	0.464069	0.462076	0.606719	0.65243	0.433635	0.490688	0.492558	0.499819	0.540604	0.539009	0.459217	0.451274	0.531001	0.493902	0.559175	0.638288
S000072	0.558525	0.438638	0.705522	0.709079	0.784032	0.480576	0.494874	0.553355	0.551955	0.553898	0.557829	0.569433	0.703914	0.703926	0.70461	0.714762	0.601374	0.577368	0.653035	0.666425	0.564226	0.591882	0.428701	0.43129	0.443804	0.458392	0.463785	0.458143	0.634789	0.595848	0.548803	0.559128	0.455826	0.45245	0.542269	0.612176	0.472619	0.500303	0.526574	0.556259	0.486368	0.468835	0.435499	0.472598	0.534649	0.507583	0.562572	0.505329
S000073	0.540349	0.371544	0.718968	0.715223	0.804928	0.522942	0.532226	0.5703	0.612255	0.602524	0.54986	0.558655	0.702899	0.662684	0.684346	0.666371	0.612426	0.577252	0.664445	0.669042	0.611705	0.609824	0.455332	0.430839	0.466187	0.471568	0.487625	0.481942	0.640938	0.639106	0.550307	0.583142	0.440728	0.454094	0.602349	0.627139	0.479136	0.447778	0.512758	0.529432	0.521831	0.527909	0.465752	0.436358	0.52874	0.47229	0.590326	0.616885
S000074	0.537901	0.390209	0.718319	0.717912	0.774679	0.514365	0.519904	0.51451	0.585844	0.570339	0.536023	0.530709	0.679481	0.666177	0.682947	0.691701	0.607863	0.589698	0.637449	0.65844	0.608889	0.627064	0.467885	0.453518	0.4672	0.497553	0.511902	0.510865	0.643797	0.609504	0.608445	0.60764	0.455884	0.457626	0.518592	0.541791	0.491217	0.485102	0.52305	0.531756	0.52235	0.491186	0.492262	0.462384	0.49288	0.460649	0.6271	0.661827
S000075	0.554707	0.411965	0.742403	0.707177	0.774009	0.48872	0.510613	0.554571	0.575275	0.559243	0.538745	0.499144	0.724137	0.738471	0.712738	0.700581	0.63302	0.603605	0.686463	0.658565	0.577334	0.592124	0.478728	0.45319	0.468969	0.456161	0.457459	0.437616	0.571964	0.576601	0.541883	0.513661	0.462105	0.452291	0.638671	0.644873	0.455523	0.476231	0.562551	0.574999	0.517656	0.502967	0.520918	0.527417	0.553521	0.525502	0.55823	0.585988
S000076	0.554757	0.459051	0.753649	0.742851	0.796354	0.468965	0.540462	0.579821	0.620154	0.634395	0.554358	0.555652	0.686858	0.719453	0.702283	0.742064	0.612914	0.592094	0.673599	0.677147	0.599677	0.620423	0.463352	0.445884	0.473256	0.487196	0.481269	0.48206	0.6282	0.628116	0.578755	0.588275	0.471062	0.485185	0.603358	0.626182	0.419036	0.434498	0.567129	0.589235	0.50261	0.517419	0.434179	0.478636	0.526651	0.555162	0.546602	0.560288
S000077	0.532489	0.411351	0.699372	0.711885	0.778405	0.422748	0.546882	0.595946	0.626937	0.620863	0.549142	0.553341	0.721578	0.720566	0.696245	0.689727	0.569623	0.54532	0.67587	0.662908	0.573899	0.639257	0.429373	0.447222	0.496883	0.514595	0.507971	0.484222	0.62192	0.603475	0.501146	0.521675	0.448598	0.441563	0.532014	0.59214	0.448408	0.406236	0.513851	0.495855	0.514387	0.515587	0.417272	0.442175	0.557881	0.545827	0.549151	0.617329
S000078	0.538754	0.352222	0.706066	0.683838	0.784146	0.352871	0.507326	0.533695	0.556282	0.539866	0.565318	0.545548	0.707268	0.738292	0.738461	0.739166	0.596627	0.579828	0.728575	0.733228	0.626143	0.626685	0.43463	0.416547	0.469303	0.497745	0.479202	0.477984	0.587871	0.575963	0.520454	0.494319	0.45217	0.466395	0.583042	0.626302	0.477287	0.494516	0.509962	0.499038	0.511445	0.512953	0.410031	0.486341	0.432609	0.485342	0.546322	0.585456
S000079	0.531319	0.414455	0.724316	0.691345	0.766516	0.439965	0.542695	0.502409	0.600403	0.602594	0.555107	0.524377	0.708472	0.719147	0.705926	0.700815	0.592262	0.601251	0.626046	0.649834	0.607614	0.584845	0.471138	0.43747	0.480833	0.488311	0.422959	0.448475	0.559753	0.585068	0.540178	0.548923	0.41804	0.439535	0.584447	0.623245	0.420617	0.400315	0.544959	0.540968	0.490959	0.49057	0.451038	0.490464	0.491888	0.485899	0.458012	0.506391
S000080	0.530124	0.405018	0.709212	0.715722	0.793523	0.502358	0.47566	0.550983	0.627612	0.60708	0.548494	0.554099	0.655818	0.680046	0.691983	0.71779	0.597567	0.58575	0.680134	0.703073	0.577038	0.606427	0.42936	0.412043	0.481552	0.487831	0.508451	0.491761	0.594421	0.57995	0.511289	0.516182	0.444251	0.459485	0.554836	0.597866	0.440863	0.451839	0.520666	0.501274	0.519694	0.525935	0.395981	0.420438	0.556491	0.517635	0.547632	0.556974
S000081	0.543191	0.407774	0.701711	0.712029	0.798358	0.365552	0.544043	0.522259	0.59417	0.564111	0.52315	0.519659	0.679958	0.704616	0.681495	0.69805	0.577342	0.565162	0.66661	0.690481	0.583388	0.614138	0.41715	0.413297	0.453203	0.480645	0.466598	0.45937	0.571715	0.590892	0.564076	0.56663	0.459645	0.463879	0.628133	0.650398	0.504718	0.485899	0.521987	0.478079	0.481696	0.50562	0.421275	0.407362	0.506137	0.466888	0.494705	0.57495
S000082	0.549138	0.418776	0.756743	0.726023	0.810842	0.391437	0.531054	0.576123	0.605468	0.591533	0.560753	0.559921	0.684739	0.707338	0.706803	0.701371	0.615353	0.590865	0.659605	0.67211	0.610852	0.616773	0.474373	0.482421	0.510548	0.498322	0.545656	0.523122	0.634664	0.638101	0.618813	0.591561	0.454255	0.478142	0.575784	0.607295	0.456306	0.466369	0.542645	0.570681	0.55531	0.556656	0.44596	0.464475	0.49774	0.487486	0.625702	0.643141
S000083	0.573899	0.386056	0.756989	0.737727	0.819485	0.403427	0.532193	0.583788	0.6204	0.62155	0.572742	0.54825	0.720981	0.739427	0.69395	0.711005	0.621343	0.608827	0.666557	0.677957	0.588695	0.647375	0.501127	0.47943	0.508715	0.52086	0.525701	0.509651	0.630028	0.613689	0.608326	0.598057	0.480287	0.48259	0.556977	0.653914	0.49502	0.500851	0.523682	0.561919	0.54988	0.542327	0.471167	0.508968	0.502417	0.480488	0.63065	0.651829
S000084	0.559492	0.389544	0.71479	0.702623	0.815961	0.336156	0.523495	0.574075	0.589875	0.582171	0.55286	0.563409	0.691584	0.68922	0.746135	0.741968	0.608148	0.621145	0.716169	0.724389	0.639549	0.648956	0.470705	0.470335	0.508394	0.509838	0.489167	0.482341	0.619492	0.618545	0.590261	0.555467	0.488019	0.498254	0.574101	0.603379	0.446919	0.463686	0.536178	0.528	0.546398	0.566186	0.473873	0.483139	0.537307	0.536533	0.583994	0.588908
S000085	0.554218	0.414862	0.72001	0.719904	0.809676	0.526097	0.523971	0.548144	0.591237	0.591423	0.568283	0.571708	0.692365	0.702577	0.72501	0.72657	0.62665	0.609212	0.710228	0.711684	0.621556	0.639527	0.485375	0.483093	0.50246	0.516702	0.501011	0.493177	0.645059	0.65153	0.593832	0.618469	0.461698	0.476181	0.583431	0.627833	0.509381	0.480172	0.534964	0.53657	0.550769	0.550067	0.527606	0.546769	0.595642	0.543187	0.641119	0.56932
S000086	0.577985	0.428398	0.763327	0.741633	0.7925	0.537761	0.567828	0.58131	0.643248	0.633289	0.571668	0.58476	0.730244	0.742744	0.724076	0.748825	0.608899	0.606138	0.676695	0.684364	0.583845	0.631991	0.492997	0.510972	0.500212	0.520053	0.493997	0.489826	0.578274	0.628945	0.542274	0.570842	0.479879	0.481162	0.659654	0.685981	0.50806	0.542995	0.556945	0.569266	0.549307	0.545704	0.487691	0.489214	0.549297	0.54985	0.542879	0.520238
S000087	0.579104	0.43869	0.75073	0.729732	0.797904	0.377762	0.51162	0.548623	0.610308	0.61806	0.569417	0.571125	0.663181	0.687918	0.73842	0.726988	0.645874	0.644228	0.704765	0.694934	0.607717	0.617984	0.467999	0.4678	0.483107	0.502821	0.500901	0.50232	0.625835	0.626338	0.60913	0.638592	0.48163	0.503535	0.579666	0.618145	0.432143	0.458967	0.535637	0.538497	0.536509	0.568609	0.49063	0.488378	0.557109	0.57662	0.591465	0.548135
S000088	0.539263	0.396913	0.730761	0.715439	0.779519	0.521309	0.530176	0.547156	0.578189	0.56699	0.525611	0.520688	0.680649	0.6768	0.678664	0.696938	0.576865	0.563061	0.64283	0.666908	0.54277	0.576837	0.443009	0.417782	0.450236	0.478624	0.44824	0.453238	0.604675	0.632157	0.534932	0.514399	0.425441	0.417608	0.580751	0.62609	0.42685	0.460142	0.513819	0.523853	0.505019	0.509641	0.493909	0.496882	0.480067	0.469787	0.429675	0.522062
S000089	0.531934	0.399971	0.740021	0.733264	0.793794	0.53287	0.518525	0.516562	0.633203	0.64202	0.578493	0.573532	0.710262	0.71532	0.716322	0.721984	0.600898	0.583779	0.675829	0.690849	0.595346	0.613141	0.444593	0.448881	0.46208	0.481523	0.468298	0.470864	0.558645	0.576575	0.525039	0.550921	0.455244	0.481339	0.575164	0.634655	0.427078	0.445302	0.522635	0.508956	0.517603	0.522122	0.470852	0.478054	0.563734	0.537726	0.460409	0.504845
S000090	0.549332	0.437868	0.753986	0.751327	0.791709	0.572957	0.504469	0.492479	0.622405	0.599789	0.558263	0.561185	0.726224	0.731472	0.716025	0.714837	0.625946	0.598623	0.69383	0.677342	0.566722	0.58748	0.490076	0.480848	0.536687	0.533008	0.507533	0.496809	0.627324	0.611447	0.56874	0.544677	0.475824	0.481205	0.532613	0.644177	0.47302	0.500194	0.526325	0.544341	0.540165	0.533996	0.500019	0.514194	0.516638	0.549171	0.532915	0.628134
S000091	0.539336	0.368069	0.733061	0.685693	0.767681	0.369309	0.529648	0.551697	0.593555	0.570508	0.562836	0.566377	0.693075	0.699563	0.709837	0.702491	0.60793	0.607686	0.690052	0.693283	0.578297	0.609913	0.451002	0.429791	0.490097	0.487097	0.524331	0.474568	0.582177	0.585758	0.556369	0.542734	0.435513	0.451174	0.517949	0.569123	0.46495	0.485015	0.478304	0.498562	0.513433	0.515946	0.440624	0.467221	0.527505	0.510938	0.594227	0.51326
S000092	0.540469	0.423084	0.700824	0.661674	0.751052	0.380173	0.477534	0.514097	0.594359	0.592686	0.540672	0.532972	0.699167	0.685833	0.693622	0.68704	0.582478	0.569571	0.615985	0.647851	0.550366	0.599484	0.415809	0.414345	0.422503	0.428837	0.467235	0.428936	0.592075	0.563907	0.531361	0.522171	0.433981	0.43397	0.537346	0.611832	0.431354	0.485806	0.533066	0.534323	0.50385	0.509099	0.481651	0.402571	0.533325	0.509536	0.460052	0.425444
S000093	0.541625	0.3907	0.726683	0.713163	0.783179	0.387941	0.473242	0.562182	0.593792	0.581237	0.545654	0.548066	0.669764	0.706111	0.703647	0.689356	0.617589	0.61203	0.660338	0.670364	0.608106	0.628084	0.484862	0.471473	0.490232	0.490299	0.493454	0.489537	0.608265	0.633335	0.563053	0.574792	0.466678	0.459761	0.625345	0.614856	0.502799	0.48773	0.51557	0.533624	0.531968	0.535181	0.474048	0.522916	0.558951	0.530874	0.552348	0.638901
S000094	0.487649	0.353758	0.70167	0.671638	0.729734	0.328284	0.500084	0.486435	0.607655	0.592627	0.564903	0.557666	0.666844	0.648483	0.704414	0.688438	0.604046	0.611384	0.675349	0.68386	0.590211	0.567638	0.439112	0.443576	0.451622	0.451695	0.447828	0.444268	0.571862	0.536092	0.551438	0.542434	0.457762	0.458817	0.588855	0.627369	0.416094	0.333335	0.510153	0.483394	0.500703	0.484019	0.472993	0.436261	0.511993	0.508865	0.47602	0.425284
S000095	0.532863	0.455681	0.749441	0.728202	0.803669	0.412526	0.467057	0.532079	0.593586	0.602091	0.528657	0.536575	0.691452	0.677555	0.680409	0.681738	0.601025	0.592085	0.666334	0.686704	0.569387	0.63121	0.460233	0.466162	0.478147	0.492656	0.488641	0.474272	0.621226	0.622302	0.594769	0.55585	0.464052	0.4659	0.567022	0.643323	0.424788	0.438541	0.532409	0.53717	0.545421	0.541761	0.472841	0.485646	0.528357	0.524398	0.595618	0.553054
S000096	0.532269	0.379027	0.742722	0.717595	0.788167	0.51448	0.475506	0.508043	0.592348	0.588715	0.549426	0.532998	0.662641	0.718379	0.704595	0.725037	0.632566	0.619145	0.68557	0.683335	0.61508	0.623911	0.49685	0.483716	0.467506	0.484794	0.4967	0.505322	0.625322	0.652273	0.588898	0.563798	0.462991	0.471089	0.59633	0.632353	0.478086	0.504906	0.541381	0.531115	0.530167	0.555686	0.540501	0.54089	0.543476	0.521307	0.503455	0.53009
S000097	0.550466	0.417423	0.74145	0.753884	0.802337	0.473277	0.573505	0.605319	0.617562	0.61226	0.592209	0.573105	0.715636	0.714681	0.727472	0.740721	0.649973	0.630314	0.722808	0.710789	0.636568	0.643616	0.536551	0.499738	0.526033	0.528495	0.522106	0.488526	0.601776	0.59701	0.583702	0.594459	0.477702	0.505462	0.56081	0.608791	0.452658	0.489548	0.510173	0.525248	0.564737	0.538498	0.465409	0.470336	0.569065	0.573449	0.570378	0.647
S000098	0.512196	0.405934	0.71837	0.728758	0.798642	0.426008	0.525813	0.540145	0.59788	0.592219	0.526989	0.524097	0.695757	0.703349	0.690908	0.718828	0.567391	0.577795	0.663018	0.691563	0.57286	0.608499	0.45233	0.460691	0.479377	0.506619	0.486587	0.484732	0.590044	0.610572	0.528096	0.546104	0.441605	0.449589	0.558331	0.607492	0.389644	0.450076	0.523978	0.534682	0.498147	0.521328	0.393419	0.447921	0.508653	0.556964	0.579303	0.601252
S000099	0.55396	0.368447	0.726277	0.686356	0.782823	0.455229	0.583856	0.608493	0.605705	0.609021	0.566458	0.565734	0.682843	0.685521	0.728666	0.722148	0.608861	0.585192	0.684579	0.686124	0.60719	0.59112	0.502849	0.475971	0.478887	0.470889	0.462212	0.463216	0.563221	0.56867	0.557353	0.542445	0.459883	0.456431	0.580137	0.614532	0.436844	0.427877	0.494836	0.496158	0.52596	0.527511	0.485108	0.479799	0.512331	0.52117	0.591548	0.538372
S000100	0.561575	0.379604	0.777173	0.740893	0.807752	0.457351	0.514377	0.536883	0.644208	0.633473	0.603707	0.588908	0.715717	0.708675	0.727452	0.726617	0.634595	0.607538	0.70254	0.688655	0.58735	0.575252	0.516241	0.497812	0.505461	0.486632	0.51038	0.488553	0.617675	0.625412	0.599043	0.604701	0.45966	0.465127	0.595186	0.636121	0.455607	0.473202	0.531039	0.549494	0.555258	0.552767	0.523337	0.495178	0.580124	0.564652	0.512121	0.627773
S000101	0.526238	0.378428	0.729574	0.741081	0.807534	0.469869	0.506909	0.533706	0.583357	0.579204	0.529895	0.499562	0.690838	0.707022	0.721188	0.698259	0.601641	0.591351	0.647421	0.66965	0.596539	0.592777	0.474814	0.439997	0.489694	0.476813	0.461461	0.459007	0.564876	0.59233	0.546051	0.56449	0.464686	0.502517	0.607777	0.635403	0.467269	0.443687	0.493189	0.48805	0.527193	0.523022	0.46226	0.472783	0.557467	0.550202	0.533612	0.489677
S000102	0.557861	0.393762	0.728026	0.719457	0.776385	0.449469	0.612702	0.628633	0.660086	0.646604	0.563222	0.60061	0.732341	0.734145	0.753004	0.732716	0.641073	0.626551	0.716343	0.706348	0.582578	0.614691	0.484582	0.460637	0.492991	0.473256	0.472933	0.477941	0.586206	0.600561	0.549075	0.545255	0.470939	0.489619	0.595626	0.628442	0.418812	0.463314	0.534365	0.535079	0.517912	0.504615	0.461404	0.451239	0.493304	0.478277	0.570287	0.612056
S000103	0.54216	0.413319	0.744044	0.750902	0.809443	0.487374	0.5538	0.558084	0.620127	0.617921	0.53162	0.53548	0.684333	0.693151	0.710143	0.69942	0.611216	0.598634	0.684519	0.694795	0.645024	0.622628	0.47258	0.455657	0.505999	0.517694	0.517259	0.512325	0.61375	0.626487	0.578145	0.563848	0.474488	0.456675	0.576909	0.623418	0.506073	0.476268	0.55139	0.540704	0.518498	0.543654	0.483034	0.465418	0.562581	0.530241	0.536437	0.665361
S000104	0.54849	0.411172	0.713521	0.68398	0.769343	0.390453	0.552036	0.570936	0.624353	0.624145	0.538365	0.57568	0.691461	0.701538	0.724777	0.722774	0.566048	0.56299	0.697093	0.694711	0.630726	0.631937	0.452937	0.421152	0.47364	0.474412	0.481722	0.458976	0.573848	0.582538	0.523257	0.539837	0.467312	0.462193	0.579539	0.632761	0.461828	0.476258	0.559426	0.516685	0.520136	0.512308	0.419976	0.470779	0.529401	0.539948	0.450556	0.400448
S000105	0.500593	0.378298	0.619035	0.62711	0.751412	0.222912	0.510005	0.502514	0.550542	0.525891	0.51895	0.502333	0.669558	0.660907	0.679578	0.659417	0.531279	0.499983	0.668395	0.664149	0.575501	0.584845	0.381053	0.36505	0.418531	0.41853	0.433274	0.41008	0.485511	0.467911	0.499538	0.511855	0.40392	0.38438	0.539975	0.531008	0.385734	0.370219	0.434669	0.442894	0.462426	0.455286	0.396112	0.367989	0.403831	0.403316	0.424284	0.436355
S000106	0.523765	0.385211	0.703335	0.698486	0.77881	0.494881	0.538489	0.537649	0.619591	0.605978	0.56026	0.573177	0.701253	0.693587	0.720602	0.731534	0.611561	0.571661	0.702732	0.686109	0.602228	0.635375	0.445758	0.444405	0.46671	0.482037	0.473364	0.466464	0.606142	0.609662	0.557644	0.587414	0.463283	0.464268	0.582199	0.622317	0.461209	0.463742	0.558197	0.550832	0.502271	0.520706	0.489389	0.477119	0.522384	0.496308	0.6572	0.66796
S000107	0.556569	0.370401	0.6903	0.671762	0.796725	0.347581	0.552341	0.561015	0.605659	0.609055	0.522598	0.532952	0.679362	0.666847	0.674384	0.684945	0.60882	0.594453	0.675304	0.70111	0.593956	0.602144	0.448487	0.440866	0.472331	0.489948	0.458406	0.448976	0.567026	0.57641	0.568855	0.569459	0.440901	0.448853	0.570196	0.591358	0.407422	0.394986	0.489303	0.501313	0.520013	0.529151	0.452269	0.427155	0.523691	0.536549	0.438104	0.630931
S000108	0.567592	0.391801	0.70111	0.713978	0.799705	0.304047	0.520709	0.538807	0.614584	0.605459	0.494777	0.484519	0.671131	0.694806	0.730669	0.712753	0.590493	0.578705	0.709248	0.694891	0.596617	0.621789	0.422152	0.41734	0.494553	0.510505	0.483971	0.471063	0.545137	0.537437	0.543381	0.57939	0.43439	0.472223	0.568446	0.611412	0.471447	0.468609	0.510852	0.49952	0.493703	0.548683	0.306239	0.376582	0.483635	0.479188	0.413883	0.416571
S000109	0.535076	0.40501	0.714753	0.673467	0.771899	0.503877	0.572639	0.553904	0.591892	0.604528	0.543123	0.559668	0.698176	0.720206	0.68176	0.687151	0.571685	0.558756	0.622575	0.654976	0.600724	0.567921	0.445835	0.470224	0.443933	0.457743	0.444904	0.440871	0.624022	0.585284	0.585013	0.56308	0.473904	0.456993	0.567705	0.611438	0.459436	0.433256	0.51111	0.516116	0.514111	0.520655	0.472452	0.454251	0.505304	0.502545	0.419835	0.431074
S000110	0.53394	0.410452	0.7162	0.715926	0.797882	0.492517	0.506389	0.576206	0.614459	0.61211	0.537471	0.532303	0.673415	0.691326	0.682506	0.690137	0.573714	0.558654	0.673367	0.684606	0.574991	0.604571	0.447878	0.447157	0.454524	0.488725	0.471751	0.463385	0.578739	0.593133	0.515984	0.551288	0.438996	0.455075	0.573704	0.607817	0.446274	0.461445	0.498134	0.484587	0.493046	0.521057	0.476303	0.487127	0.539629	0.507396	0.5994	0.543007
S000111	0.525067	0.411005	0.717081	0.721137	0.761434	0.487181	0.507408	0.556833	0.604082	0.592099	0.580499	0.575756	0.652823	0.65392	0.700182	0.713566	0.597217	0.587021	0.664914	0.671784	0.574308	0.626413	0.482858	0.477466	0.480329	0.505112	0.501263	0.502589	0.62435	0.620828	0.577012	0.551091	0.447396	0.448601	0.620281	0.646381	0.371226	0.403557	0.522832	0.541379	0.500463	0.516224	0.48771	0.445112	0.540668	0.507924	0.551548	0.535914
S000112	0.555061	0.364746	0.732751	0.730297	0.755406	0.528018	0.506094	0.520203	0.604175	0.611311	0.539353	0.55901	0.707039	0.713476	0.721094	0.709809	0.608367	0.593534	0.684844	0.69358	0.572716	0.626147	0.478553	0.4809	0.514267	0.518291	0.474238	0.480554	0.569507	0.585547	0.571574	0.569896	0.46878	0.487957	0.567996	0.6224	0.449179	0.478513	0.539398	0.551422	0.504532	0.516821	0.478201	0.488604	0.477583	0.498063	0.569856	0.5167
S000113	0.52163	0.365489	0.7085	0.695811	0.778827	0.388612	0.516407	0.490971	0.573338	0.560718	0.533377	0.50523	0.678577	0.696422	0.69546	0.706986	0.586098	0.570903	0.691324	0.676976	0.578883	0.586542	0.428222	0.424698	0.510703	0.492259	0.51698	0.494917	0.580573	0.610703	0.538216	0.553446	0.441755	0.455589	0.537329	0.594743	0.403146	0.427136	0.477714	0.4615	0.500142	0.505345	0.402021	0.420314	0.546649	0.572731	0.659332	0.704372
S000114	0.560433	0.412446	0.714674	0.67801	0.774688	0.559786	0.523779	0.549768	0.582465	0.57981	0.551188	0.543476	0.685248	0.698676	0.683618	0.702694	0.592488	0.567199	0.66026	0.66433	0.549914	0.597724	0.449719	0.450839	0.466082	0.46353	0.446286	0.447532	0.555508	0.565998	0.510519	0.518353	0.462304	0.470025	0.590361	0.591927	0.385654	0.430316	0.497282	0.525814	0.503331	0.493304	0.511498	0.507576	0.474019	0.451883	0.536231	0.583197
S000115	0.55142	0.401236	0.717041	0.736036	0.793112	0.38268	0.572364	0.547255	0.60112	0.588014	0.567599	0.572662	0.718599	0.727708	0.724013	0.714019	0.630453	0.590885	0.682819	0.689727	0.628204	0.631242	0.437073	0.469575	0.493205	0.505332	0.475932	0.492828	0.604176	0.579412	0.570298	0.573867	0.470609	0.486002	0.633373	0.663416	0.479965	0.50792	0.528413	0.526047	0.558321	0.551988	0.432676	0.488795	0.49908	0.540803	0.455149	0.563006
S000116	0.532939	0.366789	0.710173	0.706092	0.765176	0.384459	0.493654	0.539267	0.580772	0.57939	0.551314	0.495039	0.706379	0.733143	0.722863	0.707918	0.579006	0.545267	0.661894	0.672248	0.595161	0.610058	0.421697	0.418688	0.455186	0.476985	0.465116	0.457443	0.529577	0.582926	0.572743	0.57768	0.406407	0.403224	0.516761	0.580375	0.479484	0.431667	0.511344	0.473352	0.49904	0.512338	0.45185	0.446311	0.491471	0.407745	0.369049	0.432284
S000117	0.580609	0.387414	0.754504	0.715736	0.835483	0.396789	0.522552	0.560476	0.5777	0.565183	0.58899	0.535385	0.708301	0.729023	0.722375	0.731575	0.619676	0.612258	0.702102	0.703387	0.640226	0.662892	0.472826	0.461868	0.472318	0.483531	0.494371	0.513937	0.651455	0.637709	0.61888	0.629998	0.489807	0.505518	0.56108	0.623205	0.499732	0.507944	0.511865	0.50289	0.55216	0.542537	0.485575	0.498819	0.531343	0.521359	0.586758	0.627615
S000118	0.520613	0.328014	0.757666	0.70055	0.788435	0.359518	0.509167	0.512663	0.567962	0.570381	0.561366	0.548222	0.641071	0.657107	0.663506	0.656656	0.585487	0.585138	0.669206	0.679525	0.605095	0.620436	0.45412	0.46727	0.468828	0.490171	0.493841	0.475403	0.608184	0.598055	0.572015	0.528831	0.468694	0.479129	0.565374	0.617624	0.479609	0.432661	0.567694	0.565079	0.514201	0.54284	0.456982	0.445376	0.543506	0.498589	0.483449	0.559312
S000119	0.559956	0.453395	0.74249	0.758471	0.786755	0.570963	0.467542	0.512874	0.578063	0.597182	0.568948	0.571355	0.704513	0.707259	0.715179	0.740895	0.606697	0.579295	0.652798	0.663756	0.569468	0.5837	0.479899	0.480675	0.478264	0.47652	0.491485	0.463545	0.598545	0.593513	0.525787	0.52988	0.454168	0.449827	0.608189	0.646774	0.482256	0.488553	0.526613	0.515863	0.515726	0.508412	0.513556	0.496238	0.517297	0.520917	0.568395	0.654376
S000120	0.545718	0.410727	0.706387	0.724631	0.764219	0.562177	0.49237	0.482812	0.591372	0.560943	0.597196	0.572774	0.707456	0.703834	0.689591	0.721462	0.608198	0.580003	0.670426	0.691236	0.562631	0.622878	0.479018	0.469572	0.491482	0.504044	0.483337	0.473711	0.545833	0.556471	0.534823	0.505776	0.43856	0.45758	0.564099	0.616341	0.489998	0.493702	0.522945	0.522998	0.486773	0.490687	0.436274	0.473119	0.51453	0.51933	0.589776	0.58817
S000121	0.519014	0.385947	0.757165	0.741123	0.796499	0.405712	0.454467	0.480098	0.612341	0.602915	0.570675	0.542417	0.707811	0.706877	0.721058	0.734468	0.602179	0.590539	0.678587	0.686789	0.562005	0.612288	0.49011	0.489632	0.484614	0.500184	0.526996	0.504274	0.621474	0.632156	0.561445	0.594327	0.478047	0.490334	0.621937	0.647215	0.496838	0.51116	0.504936	0.495415	0.540953	0.570884	0.454727	0.453045	0.503421	0.523036	0.653128	0.612031
S000122	0.533508	0.373269	0.71611	0.694939	0.77414	0.450114	0.510561	0.529368	0.587338	0.587761	0.535095	0.537433	0.709947	0.721333	0.735575	0.737258	0.57896	0.59513	0.680262	0.693577	0.582704	0.589258	0.46783	0.443405	0.485173	0.504477	0.506468	0.484	0.577601	0.596943	0.56038	0.534505	0.462515	0.476374	0.541722	0.590089	0.433143	0.460149	0.504241	0.522796	0.503358	0.521045	0.465382	0.441579	0.518097	0.511947	0.487075	0.518613
S000123	0.536595	0.478294	0.743512	0.738912	0.818674	0.444458	0.498769	0.517554	0.636665	0.616467	0.564666	0.563154	0.705585	0.714327	0.693094	0.694656	0.605071	0.588067	0.696077	0.698653	0.606191	0.594941	0.442376	0.450974	0.506992	0.510663	0.513841	0.504697	0.657322	0.648924	0.60421	0.595016	0.457455	0.477404	0.567888	0.600348	0.452724	0.444061	0.537698	0.570377	0.529154	0.534949	0.489535	0.465377	0.543554	0.537832	0.537239	0.552531
S000124	0.550686	0.39536	0.740647	0.722988	0.780891	0.3932	0.530784	0.545363	0.61838	0.614412	0.608829	0.608892	0.731466	0.725854	0.711037	0.680807	0.600103	0.584984	0.66658	0.669215	0.593456	0.621174	0.482666	0.46734	0.490056	0.513776	0.517214	0.519311	0.623316	0.616766	0.596876	0.623111	0.476994	0.459664	0.618155	0.649911	0.514517	0.47641	0.551721	0.572192	0.524949	0.53086	0.489421	0.422901	0.540866	0.49276	0.464117	0.630622
S000125	0.575639	0.426369	0.760882	0.761863	0.843251	0.34127	0.582876	0.609047	0.621224	0.617014	0.578077	0.549814	0.704212	0.72458	0.72249	0.733307	0.600987	0.616928	0.6939	0.716131	0.645183	0.645366	0.487127	0.473865	0.510332	0.534294	0.564552	0.540652	0.649758	0.667021	0.633436	0.623742	0.474482	0.480102	0.615325	0.665232	0.489611	0.517523	0.553174	0.528879	0.578157	0.58227	0.458737	0.486517	0.568998	0.557219	0.57406	0.576853
S000126	0.553673	0.377809	0.732654	0.707742	0.795188	0.452898	0.582573	0.603463	0.603601	0.590616	0.528988	0.552402	0.729258	0.749065	0.731943	0.738194	0.62324	0.613259	0.682997	0.690286	0.564208	0.62281	0.475545	0.465695	0.455789	0.480892	0.467282	0.469952	0.631974	0.630061	0.556971	0.589974	0.454678	0.480879	0.596153	0.617361	0.497449	0.467777	0.518052	0.531507	0.507487	0.511319	0.496428	0.454092	0.542423	0.547954	0.597802	0.685436
S000127	0.537625	0.467443	0.704321	0.718471	0.769315	0.515008	0.49568	0.506339	0.548267	0.539238	0.537877	0.537816	0.685105	0.691768	0.673868	0.714072	0.568456	0.587513	0.657112	0.673185	0.566819	0.590583	0.449077	0.442399	0.465248	0.460124	0.485137	0.464672	0.595418	0.593446	0.556305	0.583386	0.4336	0.462162	0.540365	0.599569	0.43856	0.417314	0.517592	0.536498	0.47261	0.500432	0.408739	0.425494	0.515036	0.556762	0.526922	0.553561
S000128	0.546469	0.443803	0.767488	0.750452	0.819619	0.55942	0.563707	0.612203	0.637065	0.626651	0.605866	0.608725	0.686662	0.713974	0.727072	0.722685	0.632024	0.614931	0.695946	0.683911	0.627884	0.658563	0.513321	0.495646	0.476407	0.502568	0.496732	0.500925	0.660902	0.644152	0.60562	0.598117	0.492938	0.496899	0.619288	0.686736	0.540756	0.520408	0.589626	0.575008	0.537537	0.571849	0.50614	0.478557	0.516158	0.487916	0.560791	0.604201
S000129	0.586793	0.461762	0.737339	0.730397	0.796264	0.464311	0.569774	0.607525	0.57968	0.568593	0.563785	0.525832	0.695732	0.701195	0.706732	0.718923	0.622689	0.609374	0.699651	0.707629	0.617887	0.649016	0.477302	0.455613	0.52104	0.511263	0.538606	0.497069	0.625477	0.623081	0.580025	0.596981	0.47172	0.496023	0.56126	0.615483	0.481228	0.428189	0.544199	0.564967	0.529769	0.527842	0.454786	0.450124	0.544176	0.531688	0.625064	0.557922
S000130	0.569594	0.423125	0.710797	0.701614	0.775759	0.575698	0.512354	0.546625	0.56913	0.568252	0.552837	0.561638	0.705258	0.715048	0.758502	0.746689	0.615343	0.601287	0.674087	0.670468	0.609143	0.612774	0.485658	0.474533	0.499733	0.501957	0.467641	0.447637	0.584639	0.606925	0.568304	0.571717	0.484477	0.485376	0.586182	0.632403	0.46541	0.451868	0.539118	0.55034	0.521669	0.521052	0.480019	0.499385	0.557155	0.515307	0.580329	0.603406
S000131	0.548336	0.355434	0.773354	0.766319	0.793043	0.453711	0.540454	0.538291	0.6057	0.604328	0.572123	0.570778	0.72828	0.729052	0.716638	0.725116	0.606376	0.607528	0.688547	0.709838	0.575949	0.644095	0.480393	0.454071	0.511232	0.529517	0.507016	0.494998	0.618709	0.613201	0.581276	0.60051	0.468148	0.495155	0.590569	0.664717	0.516204	0.52283	0.530036	0.539211	0.53468	0.55788	0.499409	0.512107	0.587139	0.592968	0.512072	0.614094
S000132	0.547185	0.449528	0.680029	0.680468	0.800599	0.391203	0.48649	0.525989	0.603531	0.597552	0.552429	0.561633	0.664606	0.675927	0.698277	0.709601	0.573771	0.59539	0.67257	0.672611	0.612329	0.609475	0.43335	0.430747	0.469602	0.471086	0.480692	0.485363	0.606409	0.581593	0.601918	0.607706	0.451977	0.444769	0.55026	0.584649	0.459775	0.437682	0.541784	0.491694	0.535928	0.530917	0.447217	0.475244	0.513294	0.511417	0.528656	0.501164
S000133	0.564891	0.423206	0.750839	0.730881	0.78819	0.409073	0.551355	0.581188	0.625834	0.639957	0.57962	0.575698	0.684027	0.694798	0.737619	0.730122	0.625789	0.624449	0.716529	0.712733	0.603141	0.627977	0.500288	0.488385	0.481771	0.485809	0.510174	0.498851	0.577655	0.583581	0.576479	0.583995	0.485689	0.500318	0.597535	0.651869	0.528154	0.509145	0.540041	0.53676	0.50979	0.516302	0.492767	0.53085	0.534774	0.498439	0.625693	0.597541
S000134	0.538007	0.39055	0.730265	0.706203	0.78481	0.315968	0.569624	0.549952	0.632217	0.622569	0.557745	0.540798	0.662671	0.695353	0.724236	0.731012	0.645222	0.627352	0.692095	0.694318	0.602901	0.624464	0.453598	0.452799	0.482045	0.485966	0.52028	0.491546	0.582705	0.581912	0.568447	0.560127	0.47422	0.493176	0.578852	0.628782	0.442669	0.442716	0.539343	0.522643	0.516954	0.523933	0.467294	0.490913	0.556783	0.533121	0.602702	0.660036
S000135	0.551796	0.440387	0.724495	0.70299	0.783019	0.461388	0.539319	0.548938	0.571927	0.559662	0.503611	0.515838	0.673207	0.698462	0.68392	0.690953	0.601187	0.572825	0.660436	0.664869	0.556478	0.587207	0.46582	0.436788	0.463273	0.48413	0.471555	0.47067	0.586354	0.590687	0.53343	0.564676	0.447096	0.451761	0.546765	0.60634	0.417485	0.429592	0.501889	0.484433	0.515592	0.522106	0.426985	0.416965	0.477663	0.421364	0.51671	0.559724
S000136	0.565143	0.406201	0.732539	0.723935	0.776231	0.53423	0.507988	0.538158	0.588275	0.585535	0.559894	0.529821	0.698238	0.724939	0.70808	0.701197	0.56079	0.556139	0.6651	0.675965	0.548059	0.58893	0.477678	0.4764	0.498932	0.496137	0.4776	0.464526	0.614175	0.628639	0.541999	0.553115	0.452637	0.461811	0.62639	0.654628	0.507875	0.496804	0.510394	0.537418	0.540966	0.551166	0.49394	0.501193	0.514792	0.517599	0.546533	0.626941
S000137	0.51415	0.337987	0.666267	0.662986	0.754071	0.323372	0.500204	0.462248	0.565264	0.55673	0.418752	0.411704	0.692284	0.707207	0.691322	0.684741	0.563698	0.540255	0.663866	0.696639	0.589221	0.591312	0.401959	0.389248	0.466069	0.464179	0.483733	0.485586	0.535585	0.545107	0.544221	0.530535	0.41497	0.426244	0.543337	0.587722	0.458993	0.403922	0.448227	0.464559	0.500066	0.500892	0.44633	0.437119	0.487494	0.505888	0.419555	0.468481
S000138	0.547465	0.364474	0.738587	0.696142	0.795302	0.429583	0.554006	0.577364	0.586619	0.576547	0.544912	0.556991	0.719127	0.737373	0.728413	0.722826	0.611105	0.598644	0.695747	0.714328	0.60033	0.622154	0.45276	0.478713	0.511481	0.508576	0.510409	0.487542	0.618377	0.637665	0.577075	0.567087	0.458732	0.46488	0.571419	0.631895	0.495739	0.516967	0.524724	0.547861	0.563857	0.577017	0.485887	0.508254	0.501505	0.505225	0.638675	0.67862
S000139	0.550308	0.397644	0.706909	0.714526	0.810692	0.554866	0.487756	0.545248	0.581703	0.582784	0.53395	0.522376	0.67946	0.696895	0.709118	0.719661	0.61936	0.611538	0.680162	0.684222	0.578647	0.635215	0.431956	0.433123	0.471591	0.503541	0.512116	0.50355	0.591936	0.627249	0.54076	0.542674	0.435884	0.452322	0.569865	0.609526	0.467035	0.458827	0.559927	0.551075	0.524167	0.542007	0.481272	0.515839	0.530221	0.462842	0.544821	0.511953
S000140	0.543387	0.396259	0.769541	0.73956	0.811012	0.465941	0.49089	0.545691	0.596317	0.5998	0.579262	0.589553	0.724693	0.73333	0.735739	0.725152	0.62167	0.602187	0.693204	0.708454	0.617914	0.642438	0.505745	0.482409	0.502528	0.510801	0.486051	0.497683	0.617234	0.633139	0.574194	0.580833	0.479245	0.482174	0.583382	0.635701	0.438326	0.457019	0.531077	0.526446	0.530327	0.541836	0.474818	0.484831	0.541659	0.538514	0.623274	0.599461
S000141	0.573108	0.372829	0.782787	0.745012	0.799286	0.537133	0.572429	0.572282	0.609486	0.597882	0.572656	0.569301	0.706545	0.727205	0.719633	0.725254	0.62075	0.626664	0.665427	0.694407	0.594587	0.61149	0.492889	0.49583	0.506817	0.517349	0.540553	0.502752	0.612078	0.633298	0.582879	0.58458	0.486384	0.486347	0.629386	0.658063	0.492061	0.503704	0.579424	0.597957	0.528481	0.551118	0.509761	0.521467	0.568617	0.544826	0.58399	0.625803
S000142	0.518003	0.389816	0.716745	0.681381	0.758961	0.456573	0.424175	0.475603	0.55748	0.567772	0.535605	0.542709	0.701046	0.707833	0.662298	0.691797	0.621357	0.608805	0.634432	0.675915	0.54296	0.563626	0.457855	0.429868	0.421741	0.449625	0.413392	0.408455	0.5493	0.529015	0.534896	0.55251	0.436446	0.451632	0.554476	0.623024	0.448665	0.451675	0.491517	0.482781	0.444932	0.435155	0.376326	0.387084	0.554104	0.502149	0.498049	0.556759
S000143	0.486302	0.370649	0.704847	0.681727	0.764056	0.445495	0.38476	0.413236	0.577383	0.572255	0.540458	0.530418	0.676832	0.670486	0.671052	0.682845	0.56335	0.558628	0.652873	0.658814	0.55881	0.62626	0.430865	0.434139	0.466366	0.462782	0.447169	0.455481	0.56595	0.578561	0.563831	0.569791	0.439116	0.432968	0.535759	0.584651	0.43965	0.405966	0.540923	0.496985	0.488414	0.493576	0.403546	0.381981	0.529393	0.452227	0.500703	0.59146
S000144	0.551587	0.387266	0.728574	0.745363	0.81561	0.358404	0.478457	0.545368	0.596542	0.568722	0.537387	0.540251	0.678874	0.661654	0.705407	0.686602	0.599792	0.612181	0.699146	0.708454	0.608737	0.618752	0.4659	0.458882	0.534841	0.531794	0.538125	0.5229	0.593926	0.602194	0.569649	0.527189	0.455802	0.469958	0.560051	0.610627	0.468236	0.472463	0.532919	0.523971	0.511667	0.548217	0.462846	0.476059	0.546535	0.500609	0.61169	0.630653
S000145	0.562842	0.415105	0.712212	0.701219	0.749376	0.096553	0.534592	0.508696	0.580814	0.578497	0.547222	0.510098	0.692009	0.697033	0.690965	0.713532	0.624497	0.620272	0.699493	0.701674	0.603021	0.65891	0.445827	0.450065	0.485938	0.515834	0.43413	0.458804	0.437529	0.493441	0.509451	0.538682	0.44978	0.448195	0.506318	0.589199	0.489623	0.553061	0.445149	0.490921	0.471848	0.49697	0.368471	0.398046	0.575593	0.502209	0.328645	0.288915
S000146	0.534818	0.369184	0.696587	0.701591	0.74896	0.508057	0.583784	0.551638	0.586218	0.575987	0.551765	0.551463	0.71322	0.711029	0.719183	0.711579	0.580102	0.571574	0.684961	0.674558	0.580349	0.572387	0.43661	0.42972	0.489033	0.501038	0.485609	0.485163	0.599774	0.59585	0.548246	0.568047	0.483916	0.48789	0.612764	0.626783	0.477601	0.446736	0.523531	0.530435	0.503727	0.508431	0.491145	0.487683	0.497557	0.521422	0.610951	0.649237
S000147	0.534039	0.418088	0.713029	0.693419	0.810397	0.242364	0.530309	0.538097	0.629182	0.608329	0.521648	0.542999	0.671817	0.681688	0.706655	0.712413	0.637883	0.631576	0.721961	0.718387	0.629304	0.630603	0.458039	0.44126	0.479177	0.502083	0.497171	0.481661	0.59352	0.63006	0.586039	0.589501	0.452526	0.460697	0.546506	0.633235	0.489748	0.519062	0.48109	0.504833	0.499971	0.505213	0.453946	0.450104	0.562387	0.560117	0.604484	0.617457
S000148	0.531519	0.384934	0.725263	0.729301	0.80203	0.52911	0.450698	0.494284	0.548733	0.558555	0.550263	0.53804	0.684867	0.680541	0.717797	0.731239	0.590584	0.574282	0.676341	0.677069	0.593979	0.61756	0.461695	0.467996	0.470538	0.479128	0.489422	0.472549	0.619084	0.583997	0.564705	0.549632	0.446451	0.431363	0.578259	0.637342	0.431009	0.403175	0.533484	0.539481	0.529128	0.530944	0.443076	0.452477	0.517852	0.528061	0.553024	0.571313
S000149	0.533858	0.358328	0.716353	0.705071	0.789658	0.380363	0.476816	0.526451	0.546875	0.547475	0.52672	0.517528	0.655563	0.667379	0.723673	0.721668	0.58066	0.575654	0.685694	0.682609	0.587557	0.614662	0.460513	0.451691	0.457143	0.46382	0.477082	0.451407	0.597859	0.604159	0.530732	0.533152	0.440475	0.4556	0.557367	0.62742	0.426832	0.441468	0.487366	0.460711	0.488068	0.509083	0.450397	0.461202	0.520162	0.50031	0.50336	0.54633
S000150	0.571091	0.460773	0.754538	0.756454	0.839198	0.405578	0.586804	0.632122	0.638985	0.615144	0.563715	0.543804	0.72555	0.72771	0.764821	0.768012	0.637622	0.63633	0.748535	0.748929	0.619722	0.639539	0.5177	0.481888	0.509246	0.525169	0.517378	0.522985	0.611077	0.649787	0.55259	0.580276	0.482466	0.503109	0.581869	0.67561	0.492008	0.470271	0.509067	0.449053	0.546976	0.563151	0.481227	0.485085	0.563372	0.544289	0.644923	0.618705
S000151	0.557657	0.433744	0.743698	0.752611	0.810336	0.48935	0.514144	0.530862	0.609527	0.600844	0.572616	0.5572	0.694561	0.697015	0.713008	0.688482	0.599663	0.606279	0.673119	0.674521	0.609539	0.619742	0.486039	0.46493	0.510957	0.531846	0.505306	0.492138	0.596707	0.59437	0.592528	0.578338	0.490022	0.483705	0.614964	0.648098	0.505151	0.482544	0.54609	0.488636	0.524307	0.536383	0.427726	0.449164	0.553324	0.535817	0.518327	0.605078
S000152	0.528366	0.403749	0.668912	0.686791	0.793489	0.260963	0.533369	0.538968	0.621778	0.625497	0.539313	0.534931	0.693241	0.701765	0.705912	0.713213	0.62253	0.606823	0.726485	0.7484	0.636868	0.656094	0.488222	0.458991	0.503323	0.540688	0.534503	0.513863	0.598747	0.628015	0.589543	0.601665	0.455385	0.465261	0.619327	0.663059	0.443725	0.437996	0.487909	0.469115	0.537453	0.550533	0.478333	0.494591	0.568515	0.539283	0.652055	0.71915
S000153	0.50511	0.379695	0.695764	0.665	0.765088	0.407841	0.475746	0.503014	0.584506	0.588114	0.548283	0.559379	0.651378	0.645624	0.66443	0.673652	0.56569	0.537745	0.683962	0.696317	0.578099	0.607812	0.431932	0.421533	0.466751	0.457608	0.41755	0.414791	0.534726	0.543847	0.51461	0.496505	0.421552	0.429263	0.498139	0.555589	0.422793	0.441463	0.499963	0.530769	0.495059	0.511118	0.389376	0.405689	0.47469	0.481393	0.53689	0.605291
S000154	0.554921	0.437182	0.729982	0.750935	0.818439	0.434362	0.535162	0.535309	0.603483	0.60313	0.578887	0.579841	0.735976	0.751206	0.721744	0.726062	0.632855	0.624638	0.693415	0.724061	0.615819	0.640055	0.486198	0.457897	0.495642	0.516037	0.540594	0.512563	0.632418	0.62897	0.581709	0.584042	0.452437	0.470168	0.587382	0.624135	0.447345	0.448813	0.557156	0.523652	0.534826	0.552467	0.497619	0.501874	0.589353	0.511717	0.608483	0.701229
S000155	0.535429	0.415763	0.723181	0.70298	0.777278	0.447325	0.557775	0.584802	0.611453	0.600853	0.567426	0.547864	0.707895	0.714135	0.718974	0.727223	0.603326	0.602536	0.675938	0.682198	0.574244	0.547347	0.445972	0.444626	0.50212	0.509558	0.49895	0.479532	0.572735	0.577945	0.542142	0.536258	0.485711	0.492766	0.604504	0.63489	0.479246	0.462845	0.517215	0.476813	0.500079	0.497971	0.413906	0.450425	0.573589	0.588669	0.558162	0.496048
S000156	0.568203	0.442866	0.752886	0.741834	0.807578	0.48134	0.518262	0.565836	0.578837	0.597865	0.562357	0.569151	0.72158	0.738607	0.724994	0.719971	0.63019	0.635102	0.716785	0.71373	0.632092	0.661519	0.486536	0.489209	0.49628	0.524839	0.527471	0.493644	0.614523	0.649163	0.577945	0.639522	0.503178	0.500696	0.657241	0.707428	0.46473	0.472778	0.539536	0.553782	0.545392	0.544135	0.475359	0.501353	0.559361	0.563762	0.577745	0.649304
S000157	0.541066	0.374746	0.748315	0.713299	0.786752	0.279423	0.512286	0.492509	0.614929	0.61481	0.578875	0.593404	0.698958	0.70132	0.705198	0.70968	0.619191	0.605588	0.686405	0.688214	0.59486	0.618677	0.442079	0.432424	0.47595	0.466764	0.523837	0.495006	0.626002	0.636843	0.579812	0.599675	0.455407	0.451423	0.571529	0.595493	0.414025	0.394866	0.545759	0.552783	0.52567	0.531774	0.424573	0.407945	0.546441	0.491017	0.639575	0.637459
S000158	0.510913	0.353548	0.653705	0.657412	0.732181	0.53424	0.544799	0.532302	0.555894	0.55859	0.557646	0.53181	0.714304	0.728784	0.704673	0.705743	0.571518	0.558985	0.705345	0.676892	0.58549	0.595053	0.390986	0.415986	0.44756	0.443682	0.455862	0.446754	0.544049	0.562629	0.496859	0.538031	0.436895	0.469781	0.509963	0.576	0.495527	0.511642	0.475365	0.492834	0.491501	0.509293	0.393092	0.403311	0.527012	0.490403	0.55774	0.522178
S000159	0.585057	0.480189	0.782831	0.757478	0.822531	0.466214	0.578877	0.620556	0.630014	0.614979	0.594169	0.584595	0.728412	0.735217	0.752204	0.755716	0.630013	0.607668	0.721101	0.712388	0.619089	0.648829	0.478735	0.46878	0.509725	0.523755	0.546217	0.513004	0.640463	0.655208	0.593173	0.594032	0.503017	0.500187	0.644124	0.678481	0.491317	0.504585	0.580666	0.569689	0.554648	0.567823	0.485381	0.468405	0.576206	0.540777	0.658136	0.700501
S000160	0.563257	0.398907	0.728763	0.716388	0.807381	0.216315	0.542311	0.568439	0.617349	0.589427	0.573069	0.55624	0.694402	0.704075	0.735973	0.717563	0.62382	0.607829	0.709874	0.716658	0.598204	0.615997	0.446242	0.431293	0.502522	0.516245	0.489597	0.47918	0.536718	0.5461	0.534974	0.540468	0.455703	0.470538	0.624882	0.652983	0.433639	0.489221	0.472905	0.476012	0.526207	0.518229	0.396959	0.387896	0.485162	0.51494	0.475843	0.581303
S000161	0.521665	0.392273	0.729002	0.713967	0.788209	0.404245	0.483155	0.485349	0.595539	0.569862	0.479948	0.48133	0.6868	0.688651	0.692492	0.697832	0.631792	0.619203	0.699219	0.717817	0.583621	0.636864	0.416859	0.423116	0.472545	0.479602	0.486327	0.462105	0.592381	0.603779	0.542163	0.581338	0.460306	0.48656	0.549457	0.601907	0.460373	0.421472	0.549508	0.55813	0.500739	0.51299	0.455393	0.473403	0.545789	0.519099	0.550509	0.546121
S000162	0.552505	0.413293	0.695318	0.679546	0.764895	0.513407	0.512247	0.504197	0.598284	0.587195	0.553149	0.542816	0.671846	0.680168	0.715973	0.713721	0.581001	0.559971	0.682036	0.667467	0.565452	0.552897	0.47723	0.457114	0.461087	0.484655	0.444288	0.447136	0.59455	0.588448	0.566259	0.562258	0.444292	0.456358	0.554948	0.595498	0.463317	0.459443	0.526299	0.522018	0.502968	0.495776	0.470491	0.442802	0.510152	0.517488	0.533435	0.562216
S000163	0.505256	0.330063	0.680573	0.662151	0.762436	0.383901	0.507974	0.540337	0.604849	0.607739	0.534767	0.531316	0.6729	0.688849	0.700528	0.714928	0.588804	0.558564	0.671067	0.684407	0.583166	0.585452	0.427461	0.41592	0.471217	0.47356	0.469363	0.455431	0.57677	0.597255	0.533428	0.565163	0.439721	0.449528	0.499952	0.534447	0.444766	0.43379	0.476371	0.466617	0.513831	0.510821	0.391493	0.437944	0.504336	0.494939	0.524065	0.504468
S000164	0.532096	0.39635	0.742866	0.716947	0.74889	0.471798	0.527323	0.558682	0.641009	0.626807	0.57423	0.58389	0.710702	0.718394	0.723246	0.717802	0.605488	0.594872	0.669298	0.699307	0.584348	0.562932	0.442837	0.438379	0.479663	0.48322	0.485423	0.471103	0.555807	0.556038	0.536831	0.542829	0.460198	0.460801	0.57157	0.631325	0.411796	0.453564	0.533435	0.510688	0.497612	0.507457	0.403979	0.434528	0.48662	0.501938	0.539361	0.590152
S000165	0.54987	0.411835	0.739669	0.726462	0.795101	0.433246	0.55354	0.548731	0.600824	0.612342	0.543116	0.562026	0.703444	0.725706	0.709663	0.72295	0.595793	0.595862	0.671248	0.685621	0.565655	0.595094	0.455793	0.445097	0.482424	0.469504	0.488651	0.479942	0.575852	0.597367	0.522238	0.556642	0.451911	0.459344	0.536044	0.557812	0.426978	0.424692	0.495986	0.512796	0.499152	0.529081	0.406533	0.426968	0.506186	0.478335	0.586865	0.618628
S000166	0.552709	0.424241	0.658922	0.688551	0.783599	0.392241	0.510084	0.547751	0.609576	0.616953	0.517536	0.521183	0.700907	0.718489	0.710482	0.703522	0.613624	0.582877	0.706103	0.701452	0.600906	0.617872	0.421666	0.415499	0.487456	0.484716	0.449275	0.450527	0.572784	0.525798	0.545615	0.54376	0.432423	0.451108	0.564834	0.641879	0.417896	0.45184	0.518773	0.503638	0.53383	0.506544	0.451949	0.419741	0.51914	0.560915	0.530605	0.531934
S000167	0.570782	0.344931	0.730211	0.726517	0.810511	0.519554	0.521944	0.551858	0.612241	0.609792	0.590925	0.588264	0.693712	0.715499	0.7497	0.744668	0.606346	0.574185	0.675805	0.674493	0.587268	0.627708	0.487135	0.466508	0.470875	0.497849	0.510104	0.506107	0.621024	0.636339	0.572222	0.600621	0.475337	0.470161	0.562344	0.605857	0.481492	0.448135	0.592002	0.583177	0.539541	0.544971	0.484632	0.508397	0.560644	0.561763	0.598761	0.626984
S000168	0.567308	0.428453	0.729631	0.733213	0.787858	0.467815	0.564077	0.567609	0.626107	0.62327	0.572921	0.566288	0.694675	0.703412	0.73314	0.731767	0.610777	0.581399	0.69799	0.683832	0.58096	0.595961	0.501303	0.512852	0.49645	0.513672	0.487078	0.497235	0.599445	0.594253	0.574352	0.577055	0.470477	0.489409	0.599185	0.655138	0.472478	0.445645	0.499294	0.549025	0.53868	0.559802	0.442539	0.444714	0.598453	0.58311	0.626174	0.69378
S000169	0.585904	0.39115	0.702153	0.723226	0.806751	0.356518	0.56044	0.596001	0.611119	0.610978	0.552098	0.547995	0.74825	0.753866	0.72016	0.739658	0.559681	0.557094	0.685389	0.692248	0.639934	0.645774	0.477117	0.441889	0.492409	0.482131	0.461055	0.461637	0.574706	0.59456	0.556559	0.57909	0.472738	0.461241	0.599345	0.649561	0.47304	0.488288	0.527631	0.514309	0.523161	0.542879	0.481653	0.454357	0.503343	0.501259	0.514498	0.587793
S000170	0.549671	0.415595	0.742345	0.745896	0.799128	0.404623	0.499313	0.514466	0.657579	0.622416	0.572334	0.558024	0.716159	0.72952	0.71394	0.718098	0.598148	0.603219	0.686403	0.70743	0.632335	0.658899	0.469287	0.473347	0.510466	0.512931	0.522352	0.512448	0.635347	0.628749	0.605114	0.599861	0.487509	0.498703	0.599643	0.632081	0.49349	0.47942	0.532684	0.553228	0.573343	0.58082	0.483379	0.464885	0.533033	0.528274	0.600136	0.662896
S000171	0.548976	0.425712	0.730673	0.699127	0.789401	0.444902	0.517976	0.567183	0.600939	0.60848	0.555955	0.572647	0.72798	0.733708	0.71117	0.721385	0.62039	0.593677	0.693244	0.698949	0.574826	0.620373	0.478524	0.459904	0.490951	0.502736	0.472029	0.470192	0.573854	0.575152	0.516231	0.574883	0.4426	0.481407	0.589864	0.630569	0.487052	0.485236	0.551005	0.569132	0.513615	0.531964	0.422985	0.440333	0.515621	0.482534	0.544192	0.540455
S000172	0.561923	0.413136	0.691727	0.682531	0.773177	0.385449	0.511637	0.49783	0.587402	0.568676	0.542356	0.519965	0.687955	0.69398	0.697958	0.679913	0.562225	0.548179	0.650926	0.661435	0.564701	0.577927	0.404242	0.387485	0.446985	0.450163	0.465468	0.438196	0.492848	0.527178	0.513623	0.518043	0.413821	0.433039	0.54499	0.646338	0.548526	0.493197	0.495157	0.467989	0.522217	0.533186	0.418956	0.365394	0.515289	0.497272	0.412642	0.541223
S000173	0.56066	0.437285	0.689894	0.695121	0.763804	0.524961	0.51614	0.540536	0.578144	0.559296	0.549182	0.527946	0.690532	0.667294	0.663511	0.665511	0.553974	0.547737	0.647824	0.647458	0.573963	0.58807	0.459394	0.442664	0.484426	0.469675	0.48159	0.461303	0.542726	0.561204	0.498356	0.491042	0.471315	0.45774	0.569229	0.645536	0.423013	0.420075	0.533894	0.532994	0.512311	0.534111	0.458554	0.477175	0.521427	0.532559	0.531264	0.593868
S000174	0.560463	0.418951	0.745043	0.709923	0.799405	0.429051	0.503224	0.496292	0.591661	0.57909	0.560693	0.546615	0.707501	0.73705	0.723886	0.717205	0.601271	0.584102	0.68897	0.700891	0.604258	0.629488	0.49641	0.475295	0.50707	0.509372	0.508951	0.492304	0.595679	0.600636	0.552686	0.559061	0.453501	0.446829	0.581514	0.61469	0.432562	0.476187	0.503758	0.539387	0.546662	0.5323	0.470073	0.506162	0.530514	0.430649	0.612779	0.666101
S000175	0.559916	0.408172	0.77024	0.723422	0.769864	0.424817	0.527642	0.539434	0.642991	0.628123	0.586697	0.578681	0.719053	0.725669	0.736851	0.7509	0.626235	0.628579	0.707333	0.717907	0.591463	0.598057	0.501622	0.486092	0.50029	0.505005	0.486707	0.501421	0.594454	0.622296	0.576205	0.57424	0.492841	0.518755	0.561763	0.631893	0.477826	0.514349	0.581285	0.565304	0.512239	0.514237	0.49303	0.462745	0.595813	0.570488	0.534789	0.610365
S000176	0.583012	0.428804	0.735418	0.727998	0.797853	0.486471	0.572354	0.559031	0.628381	0.59945	0.556635	0.548113	0.717702	0.720788	0.738581	0.746037	0.631264	0.614864	0.727486	0.715357	0.601871	0.590331	0.488547	0.452958	0.472058	0.490309	0.483275	0.461815	0.587606	0.604092	0.514969	0.524018	0.431279	0.462853	0.583962	0.616846	0.410033	0.43228	0.529985	0.519111	0.493765	0.507805	0.495067	0.501134	0.554486	0.53585	0.507036	0.513302
S000177	0.512499	0.390224	0.655849	0.682507	0.807789	0.373479	0.507796	0.486632	0.561591	0.524974	0.509775	0.527751	0.726807	0.719589	0.702798	0.700117	0.58596	0.581233	0.683449	0.701662	0.589665	0.63023	0.422887	0.419893	0.447728	0.473797	0.495872	0.503174	0.588673	0.611175	0.568331	0.559892	0.457145	0.45751	0.552382	0.559482	0.457711	0.458573	0.518242	0.515921	0.524884	0.532145	0.416039	0.419283	0.500718	0.522442	0.468681	0.540597
S000178	0.54831	0.411788	0.762841	0.762216	0.788099	0.502348	0.533432	0.563232	0.5613	0.575793	0.567211	0.560484	0.719423	0.723375	0.711517	0.743865	0.616724	0.604425	0.651992	0.660046	0.579051	0.62286	0.485006	0.466612	0.505805	0.521365	0.519635	0.497384	0.612001	0.565687	0.553592	0.558026	0.482027	0.489119	0.615993	0.671183	0.476121	0.452968	0.521094	0.501739	0.530856	0.520614	0.490308	0.513977	0.514655	0.484794	0.59617	0.604642
S000179	0.51414	0.381539	0.710522	0.740335	0.799254	0.467345	0.468329	0.511664	0.538045	0.537358	0.544943	0.536685	0.660706	0.688238	0.717654	0.732766	0.545738	0.566265	0.661517	0.695901	0.58368	0.598007	0.437181	0.439079	0.461862	0.476979	0.455107	0.462109	0.580793	0.606932	0.540268	0.570678	0.448778	0.458535	0.58206	0.625425	0.45708	0.463906	0.477801	0.515521	0.524214	0.532012	0.451512	0.435766	0.547577	0.53655	0.422251	0.583882
S000180	0.551956	0.382836	0.732398	0.721367	0.793477	0.308609	0.522268	0.538612	0.613604	0.598444	0.565431	0.561309	0.722566	0.737763	0.723281	0.70802	0.572962	0.581822	0.661412	0.684345	0.591361	0.622937	0.455205	0.428517	0.467689	0.464234	0.495245	0.470945	0.622857	0.623398	0.582067	0.562581	0.41034	0.427486	0.580482	0.59147	0.448592	0.481714	0.527557	0.553608	0.515234	0.519647	0.48122	0.562342	0.521771	0.455281	0.634543	0.662066
S000181	0.546995	0.414315	0.724082	0.727103	0.772972	0.371148	0.541949	0.568543	0.589733	0.586419	0.501902	0.517693	0.691247	0.71462	0.70518	0.721272	0.604375	0.601928	0.684455	0.694622	0.536376	0.608262	0.446883	0.435139	0.464146	0.482378	0.496762	0.480203	0.564815	0.597548	0.508993	0.548301	0.451436	0.457498	0.573659	0.628524	0.444482	0.458923	0.503728	0.53586	0.516804	0.530423	0.447672	0.438155	0.569626	0.493896	0.570069	0.618479
S000182	0.545787	0.369191	0.697602	0.712441	0.778904	0.493472	0.544995	0.535054	0.584871	0.597599	0.547914	0.560112	0.701151	0.700398	0.719895	0.712935	0.585865	0.5706	0.666031	0.669363	0.570944	0.63727	0.468507	0.457122	0.484554	0.48253	0.481286	0.465125	0.589266	0.591953	0.581711	0.561177	0.463655	0.467938	0.523846	0.580195	0.442078	0.439502	0.493546	0.498752	0.484437	0.485227	0.455575	0.438973	0.464325	0.453409	0.527605	0.577549
S000183	0.535659	0.404225	0.767845	0.740781	0.8108	0.55331	0.513124	0.503494	0.604202	0.585726	0.552758	0.549422	0.686716	0.70559	0.711272	0.703705	0.623308	0.614168	0.683041	0.685262	0.575229	0.653022	0.485355	0.457509	0.496911	0.516459	0.523045	0.507904	0.624266	0.635569	0.581901	0.559721	0.477751	0.481531	0.593772	0.650783	0.458759	0.47686	0.585794	0.618703	0.574311	0.565769	0.496243	0.497932	0.51472	0.50742	0.652424	0.584015
S000184	0.53568	0.4237	0.636196	0.666073	0.765498	0.395358	0.540316	0.532005	0.561067	0.568705	0.518078	0.488871	0.688349	0.707313	0.660752	0.686625	0.566638	0.566441	0.647362	0.670828	0.585145	0.598011	0.444072	0.427533	0.438397	0.438348	0.472407	0.463069	0.569809	0.58072	0.573061	0.567846	0.42478	0.45768	0.566634	0.624727	0.465256	0.453153	0.481778	0.471915	0.4829	0.488376	0.42966	0.43458	0.503098	0.48673	0.630703	0.677636
S000185	0.544467	0.479827	0.74892	0.704884	0.806158	0.514222	0.527849	0.585126	0.620395	0.625004	0.579365	0.575923	0.692906	0.705092	0.719773	0.717122	0.595798	0.590959	0.667435	0.676109	0.596491	0.613659	0.46657	0.491819	0.464211	0.48924	0.462183	0.458742	0.592711	0.604369	0.559045	0.552686	0.478226	0.496927	0.628753	0.634612	0.501722	0.488843	0.543104	0.551529	0.51346	0.53543	0.494809	0.486751	0.510912	0.51875	0.476022	0.524031
S000186	0.538764	0.437071	0.695989	0.699918	0.759897	0.491953	0.556992	0.551042	0.617387	0.610794	0.475343	0.483573	0.726305	0.748141	0.686656	0.662978	0.624731	0.607535	0.641432	0.640439	0.574074	0.597402	0.447875	0.435994	0.433138	0.445515	0.475139	0.474162	0.602436	0.621719	0.590562	0.603593	0.452775	0.47139	0.603325	0.613266	0.353484	0.378012	0.544036	0.526746	0.49603	0.506161	0.492137	0.493985	0.539312	0.503422	0.54677	0.60941
S000187	0.539342	0.403583	0.735507	0.753862	0.798184	0.486448	0.461173	0.531175	0.618826	0.611157	0.511714	0.517503	0.707906	0.736476	0.68435	0.697084	0.618172	0.614979	0.661365	0.683474	0.578526	0.609489	0.490163	0.483101	0.488835	0.496709	0.470332	0.473696	0.616749	0.64241	0.573058	0.577722	0.473211	0.469227	0.543046	0.588807	0.465446	0.493842	0.550408	0.564119	0.510512	0.535238	0.552104	0.541018	0.495194	0.511723	0.560599	0.612913
S000188	0.50822	0.355279	0.66337	0.673144	0.771782	0.425073	0.538641	0.545888	0.579669	0.586736	0.520494	0.524435	0.721242	0.727742	0.735995	0.709355	0.555267	0.555055	0.687776	0.669628	0.589736	0.585951	0.448392	0.428688	0.471836	0.467224	0.468295	0.471405	0.55773	0.588557	0.519531	0.549802	0.443645	0.454121	0.566706	0.61335	0.458241	0.446904	0.484154	0.474179	0.507664	0.51487	0.428624	0.39342	0.508843	0.478163	0.53723	0.540172
S000189	0.560452	0.349585	0.760881	0.72357	0.792193	0.331307	0.525069	0.536802	0.592396	0.575072	0.569579	0.563879	0.713606	0.732757	0.708057	0.708228	0.605716	0.625425	0.693442	0.698749	0.617706	0.631699	0.476365	0.470554	0.4995	0.491664	0.470357	0.483296	0.5735	0.576952	0.564231	0.632434	0.440024	0.468808	0.583272	0.634061	0.496466	0.506639	0.549215	0.547284	0.530406	0.539973	0.485485	0.468196	0.547005	0.519301	0.434639	0.45423
S000190	0.539206	0.390959	0.767962	0.732666	0.815585	0.392108	0.51156	0.519338	0.621802	0.607717	0.604765	0.59862	0.751375	0.762628	0.744519	0.732665	0.637101	0.620403	0.717339	0.717655	0.610222	0.639627	0.478232	0.471444	0.464861	0.500391	0.488664	0.482295	0.575181	0.589844	0.546964	0.573299	0.479641	0.485332	0.577012	0.663454	0.454338	0.44244	0.518932	0.50401	0.518743	0.558398	0.436792	0.455039	0.596767	0.554077	0.497601	0.613245
S000191	0.551651	0.485248	0.733747	0.712982	0.788138	0.528895	0.512856	0.555081	0.579324	0.56785	0.532751	0.538204	0.703459	0.719519	0.680825	0.672874	0.597335	0.590004	0.645848	0.6264	0.593417	0.589663	0.467215	0.462149	0.48684	0.489617	0.468175	0.468697	0.634056	0.607865	0.571891	0.571296	0.456287	0.440198	0.606601	0.640812	0.448638	0.439578	0.550551	0.562004	0.53666	0.532885	0.475453	0.481692	0.482709	0.496616	0.556551	0.553104
S000192	0.507302	0.38181	0.72822	0.727963	0.774722	0.498657	0.432315	0.497101	0.562511	0.567227	0.519308	0.523782	0.697909	0.707705	0.695271	0.693195	0.587335	0.56122	0.660905	0.663347	0.598261	0.60548	0.453045	0.435253	0.466214	0.465738	0.478537	0.454737	0.589444	0.594224	0.540447	0.528302	0.448054	0.437493	0.614552	0.610518	0.454091	0.412027	0.499417	0.489838	0.525557	0.510399	0.47743	0.456368	0.529486	0.501641	0.615838	0.616516
S000193	0.550493	0.399526	0.738253	0.738715	0.827734	0.500562	0.56937	0.560669	0.609453	0.612115	0.59239	0.593121	0.725807	0.745514	0.782455	0.772865	0.648659	0.6467	0.722706	0.738177	0.634025	0.634764	0.493055	0.488237	0.526793	0.537655	0.515393	0.496016	0.640288	0.663112	0.608397	0.615176	0.497085	0.500653	0.613547	0.639765	0.460276	0.49571	0.532136	0.539307	0.56054	0.573399	0.419628	0.462094	0.532991	0.525805	0.544788	0.577064
S000194	0.595182	0.432597	0.768268	0.747276	0.814328	0.541064	0.570364	0.589238	0.650988	0.641756	0.588536	0.586387	0.711652	0.720629	0.752782	0.756588	0.609712	0.601198	0.700403	0.689918	0.605843	0.642622	0.51209	0.514742	0.497165	0.521735	0.502839	0.499393	0.63058	0.646247	0.578452	0.564104	0.504216	0.50084	0.590812	0.651889	0.525283	0.520702	0.545834	0.553681	0.574033	0.568653	0.521512	0.528591	0.626561	0.58083	0.639937	0.656518
S000195	0.554934	0.397556	0.718716	0.723833	0.814802	0.351886	0.52735	0.551674	0.580707	0.559156	0.510713	0.509426	0.685109	0.687351	0.711178	0.690108	0.619455	0.592753	0.710282	0.71094	0.614612	0.625903	0.440322	0.437114	0.464099	0.477307	0.457906	0.457498	0.511847	0.531376	0.565007	0.545368	0.465018	0.466017	0.527974	0.605954	0.425602	0.428448	0.487078	0.455169	0.526376	0.523921	0.521412	0.517515	0.546575	0.566034	0.467498	0.473689
S000196	0.567295	0.501755	0.778409	0.764173	0.789401	0.477735	0.560216	0.575208	0.64169	0.639079	0.587895	0.58377	0.722895	0.731808	0.703656	0.733187	0.625568	0.618268	0.679279	0.686806	0.630532	0.599361	0.53885	0.508114	0.508021	0.51495	0.506406	0.488888	0.622871	0.61782	0.566366	0.580011	0.455763	0.4585	0.626009	0.662171	0.433343	0.460371	0.515545	0.528235	0.56058	0.567123	0.586103	0.559868	0.589505	0.583922	0.658182	0.685348
S000197	0.56118	0.425036	0.741638	0.693156	0.789728	0.372365	0.481095	0.520972	0.601212	0.582645	0.580255	0.542037	0.686813	0.690784	0.727577	0.711169	0.624737	0.600987	0.675954	0.656754	0.6253	0.618708	0.461771	0.424329	0.462766	0.474612	0.482365	0.463971	0.613667	0.623367	0.578568	0.596906	0.452711	0.451987	0.575937	0.616227	0.459128	0.476675	0.549595	0.551771	0.497929	0.488522	0.481363	0.442441	0.434039	0.465828	0.535221	0.567444
S000198	0.568029	0.40031	0.687517	0.714873	0.817443	0.367836	0.52486	0.532041	0.536194	0.522296	0.530424	0.535605	0.66289	0.6741	0.710309	0.711272	0.608921	0.592723	0.711612	0.71135	0.605733	0.626232	0.450157	0.436632	0.478077	0.470556	0.500184	0.479832	0.567066	0.588075	0.564292	0.576479	0.466822	0.491412	0.543166	0.589078	0.483079	0.469717	0.457746	0.466102	0.532239	0.527019	0.387441	0.391875	0.50462	0.483907	0.543965	0.531459
S000199	0.555823	0.394733	0.738572	0.713646	0.796417	0.383738	0.567854	0.590512	0.635612	0.627926	0.578127	0.588393	0.701289	0.703238	0.725377	0.715967	0.604276	0.630731	0.718006	0.74413	0.594457	0.598194	0.431476	0.424825	0.503935	0.502275	0.49979	0.468289	0.551996	0.549468	0.509488	0.520858	0.45517	0.479441	0.59548	0.622266	0.481476	0.484671	0.509888	0.567904	0.503312	0.53395	0.4708	0.473406	0.551624	0.540151	0.529657	0.615751
S000200	0.54094	0.422721	0.735095	0.72268	0.788605	0.422943	0.547509	0.547886	0.651272	0.633343	0.552877	0.537594	0.692836	0.725276	0.699729	0.704919	0.597041	0.595374	0.688893	0.700233	0.586012	0.628186	0.457127	0.459142	0.474633	0.490407	0.500121	0.48278	0.649738	0.658327	0.568001	0.574278	0.456795	0.464359	0.595494	0.632134	0.479663	0.491413	0.547753	0.577448	0.530313	0.551727	0.470149	0.511494	0.533535	0.546137	0.598802	0.544423
S000201	0.550959	0.418164	0.684403	0.703862	0.786495	0.379024	0.506991	0.534875	0.580094	0.562458	0.529362	0.522393	0.681205	0.664244	0.67548	0.679265	0.5762	0.557672	0.663292	0.674094	0.570566	0.61303	0.422506	0.416457	0.459275	0.468899	0.456825	0.455629	0.563053	0.58184	0.572815	0.552337	0.472356	0.482064	0.596526	0.61367	0.455884	0.469877	0.480494	0.5008	0.518087	0.534797	0.409102	0.42317	0.535482	0.486451	0.486301	0.420136
S000202	0.532526	0.401047	0.730334	0.728634	0.796476	0.454722	0.509649	0.537276	0.59729	0.589895	0.57546	0.593044	0.684738	0.69541	0.721378	0.723097	0.573163	0.577853	0.684325	0.672473	0.596011	0.617559	0.448098	0.448687	0.469451	0.474226	0.457602	0.467729	0.561922	0.534871	0.562818	0.550814	0.487835	0.497037	0.593527	0.652336	0.39772	0.408418	0.553784	0.533778	0.500241	0.503829	0.389422	0.414347	0.538558	0.590444	0.423327	0.632395
S000203	0.509333	0.44689	0.733516	0.695358	0.779275	0.473508	0.451944	0.481759	0.533301	0.540636	0.465469	0.468966	0.675439	0.678	0.678345	0.671133	0.580673	0.567591	0.674072	0.677301	0.543247	0.562559	0.475543	0.47189	0.463138	0.474685	0.45545	0.446097	0.533677	0.545217	0.537284	0.522825	0.44081	0.432178	0.551655	0.606234	0.409722	0.43739	0.463186	0.500906	0.496684	0.503627	0.42736	0.42813	0.526404	0.492168	0.49109	0.601503
S000204	0.536171	0.40008	0.736339	0.728772	0.788565	0.460246	0.490228	0.48859	0.625293	0.619907	0.572836	0.558143	0.677173	0.68561	0.698927	0.705972	0.606178	0.601579	0.684493	0.682625	0.598741	0.630749	0.439292	0.447171	0.456637	0.478023	0.469311	0.459635	0.571416	0.573295	0.565303	0.583517	0.450645	0.458013	0.554302	0.625865	0.473232	0.449133	0.559827	0.55859	0.498072	0.522062	0.483291	0.490603	0.530862	0.518105	0.522503	0.55552
S000205	0.529522	0.484933	0.712579	0.721796	0.818685	0.396181	0.493327	0.534084	0.536752	0.539405	0.489374	0.52715	0.710349	0.701773	0.690962	0.671007	0.60231	0.580807	0.699377	0.692488	0.623407	0.629846	0.456039	0.464954	0.482901	0.486868	0.500214	0.486766	0.593671	0.609112	0.603681	0.568756	0.492141	0.499958	0.610278	0.640556	0.377344	0.396107	0.468716	0.470505	0.540835	0.548021	0.49043	0.423501	0.543817	0.516533	0.601948	0.71244
S000206	0.577451	0.487517	0.74229	0.723504	0.779696	0.409245	0.512403	0.572601	0.582874	0.591148	0.542785	0.560837	0.732976	0.743109	0.700301	0.704861	0.610264	0.595174	0.693621	0.673932	0.585942	0.626496	0.462739	0.473807	0.475915	0.476031	0.497927	0.478824	0.61769	0.616327	0.583301	0.584706	0.463481	0.487602	0.584627	0.627457	0.477871	0.45981	0.486445	0.53325	0.547664	0.539861	0.461214	0.466491	0.484439	0.516078	0.505853	0.58428
S000207	0.523698	0.418214	0.726175	0.70244	0.728108	0.504085	0.542864	0.564845	0.63429	0.654526	0.557412	0.544469	0.695906	0.712611	0.723902	0.731881	0.603841	0.624588	0.678079	0.71598	0.577038	0.595866	0.497666	0.487208	0.505762	0.497317	0.463352	0.461225	0.594255	0.625899	0.529037	0.520112	0.472704	0.484092	0.550887	0.579528	0.410609	0.446762	0.554227	0.539358	0.533884	0.532816	0.432059	0.466444	0.561215	0.522208	0.539984	0.528033
S000208	0.557837	0.434439	0.742381	0.708194	0.783615	0.296914	0.572673	0.57561	0.611671	0.60076	0.535216	0.53341	0.672907	0.681698	0.725763	0.712125	0.613096	0.582904	0.696719	0.686268	0.628444	0.643955	0.45132	0.42738	0.48091	0.476767	0.510258	0.460961	0.587633	0.585431	0.589266	0.599316	0.448454	0.445203	0.578232	0.629288	0.507822	0.49402	0.501217	0.499703	0.516568	0.523243	0.430692	0.447056	0.486647	0.518434	0.53174	0.483466
S000209	0.565628	0.441193	0.705117	0.697073	0.789915	0.387694	0.562067	0.562887	0.593364	0.602988	0.572544	0.566946	0.685436	0.7112	0.713622	0.713632	0.609886	0.618288	0.682904	0.691138	0.618271	0.601425	0.46506	0.452216	0.486508	0.495906	0.47849	0.472784	0.588035	0.579175	0.569012	0.551368	0.454276	0.46674	0.618058	0.644382	0.535855	0.485288	0.535879	0.549509	0.523954	0.547345	0.489714	0.511402	0.539013	0.515223	0.517869	0.556987
S000210	0.541247	0.415548	0.68693	0.684673	0.796808	0.243386	0.540192	0.519087	0.601215	0.555312	0.531261	0.535208	0.691145	0.700343	0.670595	0.684579	0.594234	0.58181	0.707091	0.735891	0.617112	0.643584	0.423856	0.406877	0.476669	0.494592	0.537387	0.510913	0.591241	0.614279	0.583579	0.575442	0.442463	0.435475	0.577548	0.602005	0.48593	0.487945	0.540972	0.518656	0.539902	0.539316	0.419849	0.408926	0.465899	0.41901	0.474772	0.617385
S000211	0.535832	0.408145	0.735035	0.710076	0.714918	0.435013	0.559944	0.573694	0.64058	0.623176	0.578256	0.564605	0.639743	0.643843	0.72775	0.688019	0.640223	0.603434	0.692765	0.718573	0.601646	0.653012	0.522147	0.497525	0.465906	0.505686	0.457349	0.434405	0.60383	0.615561	0.579861	0.593186	0.476983	0.491605	0.588235	0.613899	0.51943	0.49903	0.557216	0.574207	0.537567	0.523122	0.477352	0.499917	0.491909	0.474863	0.491679	0.3907
S000212	0.558884	0.427502	0.731786	0.715883	0.799017	0.473483	0.520671	0.569939	0.624655	0.618675	0.605087	0.588319	0.675068	0.682169	0.719097	0.720658	0.651774	0.607268	0.70888	0.689785	0.618458	0.60496	0.457798	0.446465	0.479067	0.491407	0.450695	0.469815	0.599157	0.587431	0.566082	0.557492	0.482556	0.48341	0.588882	0.648318	0.454702	0.447124	0.598254	0.569454	0.526511	0.536293	0.487087	0.466864	0.541694	0.521225	0.545653	0.474146
S000213	0.517017	0.382066	0.695276	0.700233	0.778501	0.250739	0.464093	0.474448	0.575606	0.553915	0.550827	0.55057	0.673566	0.67898	0.707301	0.707884	0.56206	0.553334	0.67324	0.672302	0.603514	0.608266	0.445639	0.439263	0.477679	0.474878	0.495011	0.503904	0.555843	0.564186	0.575735	0.606313	0.421533	0.433847	0.559562	0.593232	0.423142	0.472301	0.460532	0.457029	0.51815	0.510744	0.366085	0.422972	0.489965	0.467521	0.475692	0.516426
S000214	0.527135	0.413111	0.699424	0.699767	0.771909	0.401942	0.555447	0.566626	0.587356	0.579289	0.522078	0.516499	0.701864	0.70866	0.69087	0.694709	0.574814	0.575919	0.655897	0.657553	0.546926	0.550975	0.445475	0.436046	0.457806	0.472847	0.471662	0.437003	0.547342	0.543681	0.51877	0.527316	0.442842	0.454693	0.600778	0.613349	0.403181	0.419664	0.456123	0.493973	0.493802	0.504142	0.451204	0.455342	0.491667	0.506104	0.547879	0.581677
S000215	0.555695	0.451425	0.773719	0.76012	0.81252	0.552493	0.507748	0.543832	0.593856	0.587771	0.537564	0.548747	0.710805	0.714865	0.715999	0.732322	0.621709	0.599246	0.696754	0.709245	0.59078	0.618347	0.491466	0.473946	0.527928	0.526535	0.503158	0.50273	0.63854	0.65817	0.572543	0.625865	0.460296	0.469224	0.622406	0.677084	0.48185	0.493735	0.574123	0.561711	0.553425	0.560968	0.485385	0.464684	0.504769	0.484567	0.600814	0.562887
S000216	0.546057	0.396924	0.747826	0.723313	0.806459	0.419497	0.511455	0.584525	0.620773	0.592294	0.553691	0.567343	0.70377	0.730947	0.71963	0.701843	0.625503	0.602434	0.671606	0.685891	0.622296	0.629552	0.52232	0.492353	0.497397	0.501966	0.516504	0.509831	0.62616	0.634233	0.577842	0.551477	0.461097	0.476636	0.622353	0.643186	0.534715	0.536591	0.572248	0.573159	0.52566	0.53623	0.445212	0.494214	0.508225	0.489676	0.592959	0.652161
S000217	0.58393	0.426536	0.720376	0.73465	0.803124	0.424324	0.518699	0.544789	0.605924	0.595949	0.576047	0.573222	0.698625	0.704606	0.709893	0.715219	0.597124	0.599657	0.698266	0.695284	0.618228	0.643284	0.442515	0.458938	0.495937	0.503104	0.516319	0.488125	0.649259	0.638533	0.586115	0.592952	0.452056	0.463673	0.557062	0.598845	0.455735	0.448501	0.552262	0.557017	0.526463	0.548548	0.492182	0.493949	0.515031	0.499103	0.610392	0.597724
S000218	0.569771	0.470946	0.726213	0.711869	0.813428	0.323941	0.516149	0.579586	0.612462	0.613738	0.564094	0.561848	0.7345	0.726675	0.736977	0.718317	0.610787	0.61552	0.683533	0.709626	0.611306	0.62124	0.482459	0.454671	0.484965	0.51857	0.518399	0.500489	0.573199	0.597342	0.578968	0.563972	0.464047	0.466013	0.620219	0.668497	0.404192	0.488552	0.506695	0.515462	0.541832	0.555686	0.482593	0.462406	0.532241	0.522287	0.531424	0.605327
S000219	0.555429	0.423434	0.771035	0.743663	0.798304	0.387598	0.499498	0.539782	0.626121	0.618608	0.549886	0.562725	0.681997	0.703164	0.712398	0.72342	0.619566	0.616066	0.710443	0.737364	0.597122	0.648218	0.505027	0.480275	0.505092	0.527394	0.547269	0.529938	0.66884	0.678398	0.588271	0.613734	0.47508	0.471493	0.589708	0.623135	0.465188	0.4779	0.537343	0.552165	0.540785	0.55182	0.5124	0.52305	0.570935	0.533446	0.692597	0.680189
S000220	0.544527	0.347129	0.7339	0.707972	0.792171	0.195338	0.550846	0.589016	0.612839	0.623986	0.619621	0.620379	0.691057	0.718894	0.740648	0.739366	0.650978	0.634653	0.748697	0.740999	0.624842	0.640747	0.479275	0.472609	0.552407	0.552116	0.561166	0.512939	0.59132	0.584211	0.60036	0.609618	0.473238	0.498678	0.624473	0.64589	0.448205	0.467301	0.481762	0.468462	0.561847	0.563837	0.500142	0.468601	0.549457	0.531846	0.501964	0.602104
S000221	0.534567	0.438729	0.736981	0.708529	0.803761	0.393067	0.487435	0.494935	0.622466	0.642152	0.570119	0.566022	0.682049	0.697309	0.683928	0.70046	0.623211	0.574629	0.692823	0.697835	0.612432	0.638483	0.454095	0.438926	0.491517	0.498312	0.520013	0.500112	0.61243	0.630631	0.591783	0.582354	0.436986	0.439164	0.601712	0.629351	0.445816	0.412327	0.513618	0.511185	0.561706	0.566344	0.433343	0.42553	0.498631	0.471358	0.577814	0.535876
S000222	0.592338	0.426697	0.751116	0.729664	0.822557	0.574888	0.561583	0.571176	0.636009	0.623396	0.601059	0.594676	0.744138	0.747746	0.761528	0.776085	0.67292	0.645266	0.717275	0.734326	0.638769	0.669448	0.529357	0.516933	0.503834	0.513695	0.511636	0.503621	0.628802	0.625056	0.625783	0.616609	0.494809	0.519954	0.626328	0.674016	0.501488	0.516931	0.570623	0.576706	0.559636	0.544676	0.521064	0.542274	0.555322	0.522286	0.58255	0.603229
S000223	0.543231	0.416959	0.748647	0.722903	0.787037	0.423394	0.500379	0.52358	0.578454	0.580595	0.546623	0.520593	0.713064	0.678865	0.706075	0.721342	0.607532	0.600406	0.699721	0.704589	0.613204	0.614886	0.466927	0.465849	0.51971	0.51463	0.522835	0.505601	0.621138	0.619613	0.565491	0.578334	0.453678	0.471731	0.583956	0.630564	0.482973	0.492657	0.518743	0.522319	0.545024	0.55674	0.404974	0.448467	0.547797	0.517394	0.644181	0.613973
S000224	0.542908	0.440639	0.754091	0.724761	0.796832	0.413391	0.533881	0.545141	0.603629	0.611684	0.582281	0.580509	0.696664	0.703816	0.732827	0.712924	0.617306	0.604123	0.717318	0.688091	0.616375	0.603181	0.441469	0.447721	0.492294	0.495363	0.497849	0.48925	0.595249	0.594169	0.548812	0.49118	0.439841	0.454698	0.566695	0.585002	0.436965	0.474316	0.544445	0.548895	0.481273	0.487005	0.500412	0.522393	0.538446	0.56788	0.692122	0.563116
S000225	0.512031	0.389142	0.722322	0.700629	0.775369	0.522073	0.477323	0.552236	0.572728	0.563323	0.532095	0.534519	0.674952	0.687503	0.682344	0.70131	0.575206	0.568705	0.610424	0.637644	0.535617	0.532171	0.446952	0.431359	0.454042	0.459874	0.438632	0.426952	0.521689	0.524948	0.540885	0.531873	0.453543	0.452357	0.535599	0.541107	0.443003	0.427814	0.514151	0.506428	0.493675	0.489977	0.41736	0.464691	0.547753	0.535683	0.543228	0.646868
S000226	0.530069	0.417809	0.749637	0.731129	0.787432	0.520464	0.490194	0.515147	0.589971	0.567669	0.560885	0.537681	0.6803	0.678635	0.701135	0.707546	0.598246	0.583363	0.657915	0.682869	0.588158	0.637558	0.49958	0.493219	0.494204	0.488831	0.505671	0.502009	0.624963	0.624233	0.598638	0.586692	0.45518	0.457389	0.613847	0.649932	0.51047	0.519571	0.537986	0.546862	0.520854	0.514484	0.464856	0.480748	0.498856	0.475009	0.509807	0.572017
S000227	0.532095	0.367459	0.728939	0.731148	0.784074	0.504003	0.530281	0.517801	0.605329	0.597706	0.598567	0.5941	0.71483	0.715045	0.761462	0.771704	0.595917	0.59432	0.685921	0.700566	0.612921	0.642638	0.50188	0.507202	0.517763	0.535089	0.495104	0.482907	0.604307	0.61592	0.542027	0.554524	0.440694	0.468324	0.597107	0.676812	0.489058	0.47565	0.556061	0.587848	0.531613	0.54884	0.514759	0.524657	0.544207	0.48035	0.632077	0.671331
S000228	0.523779	0.35711	0.731993	0.714071	0.811998	0.391215	0.563541	0.528926	0.618542	0.603972	0.581192	0.570236	0.662929	0.686373	0.734499	0.752264	0.623637	0.616622	0.72352	0.732987	0.67572	0.643816	0.467773	0.45783	0.519203	0.524413	0.523693	0.493694	0.61915	0.625795	0.565663	0.556955	0.486579	0.507928	0.628754	0.654496	0.477242	0.525947	0.508329	0.499239	0.546807	0.542071	0.480881	0.480781	0.50479	0.547537	0.638741	0.654034
S000229	0.554539	0.445569	0.729194	0.732305	0.824523	0.313825	0.567673	0.528258	0.60628	0.593032	0.540469	0.549707	0.723324	0.731941	0.734809	0.722076	0.60436	0.601064	0.721453	0.695479	0.620553	0.626679	0.441805	0.439835	0.476957	0.499936	0.507025	0.490082	0.608006	0.619984	0.56486	0.561233	0.503655	0.504379	0.590084	0.631005	0.497033	0.49346	0.479184	0.463555	0.524905	0.556896	0.431301	0.439197	0.594868	0.511258	0.532495	0.50367
S000230	0.553081	0.429911	0.698596	0.73905	0.780531	0.444384	0.50391	0.567339	0.621644	0.624432	0.563666	0.55637	0.645127	0.672671	0.688758	0.69476	0.586716	0.581976	0.673668	0.68462	0.586216	0.592799	0.453992	0.440859	0.491225	0.497727	0.506535	0.47966	0.603478	0.618107	0.558037	0.566341	0.476833	0.473121	0.608486	0.60933	0.452137	0.448382	0.528259	0.522092	0.522714	0.531265	0.435678	0.457093	0.540756	0.5535	0.542457	0.575386
S000231	0.556503	0.459757	0.687556	0.691405	0.791245	0.238478	0.508309	0.547572	0.595779	0.587881	0.53598	0.535601	0.691498	0.682177	0.709118	0.704361	0.60118	0.569127	0.71102	0.700639	0.623037	0.633211	0.445018	0.446422	0.496696	0.504372	0.521312	0.525956	0.58248	0.575192	0.597211	0.599369	0.483804	0.489413	0.583155	0.601971	0.460129	0.455218	0.473041	0.483074	0.540912	0.544277	0.455951	0.422724	0.570709	0.508681	0.467467	0.547133
S000232	0.549744	0.414334	0.75713	0.737246	0.811382	0.354447	0.549074	0.527668	0.648054	0.632462	0.478538	0.524057	0.722461	0.719292	0.704308	0.702784	0.630852	0.610062	0.690261	0.706731	0.594853	0.634329	0.471621	0.467885	0.497767	0.500867	0.505521	0.515006	0.618233	0.620604	0.563874	0.611211	0.448572	0.438955	0.567272	0.630654	0.437658	0.428187	0.558565	0.536442	0.531692	0.54092	0.480671	0.479352	0.577787	0.537302	0.567024	0.539604
S000233	0.507662	0.361766	0.668859	0.675946	0.787021	0.340999	0.455974	0.519129	0.578913	0.582366	0.549567	0.526791	0.700478	0.711766	0.746909	0.74471	0.564977	0.551651	0.674557	0.679554	0.593844	0.575624	0.406135	0.402414	0.434096	0.425225	0.45987	0.446501	0.545639	0.553107	0.531554	0.518909	0.442384	0.457801	0.49256	0.527069	0.305486	0.358177	0.41497	0.45043	0.479449	0.491479	0.387884	0.36814	0.528056	0.483222	0.475393	0.49887
S000234	0.54427	0.420519	0.725159	0.72821	0.786331	0.449634	0.510857	0.530606	0.5949	0.571587	0.554419	0.547353	0.728656	0.743304	0.71348	0.695505	0.606657	0.578983	0.653979	0.644598	0.594978	0.624841	0.458878	0.442877	0.472189	0.478105	0.488758	0.47504	0.607229	0.610701	0.571498	0.601772	0.457162	0.464507	0.57169	0.60026	0.501999	0.485865	0.519631	0.508713	0.528258	0.53803	0.510148	0.489651	0.506022	0.47662	0.560366	0.555658
S000235	0.561794	0.360938	0.712728	0.701364	0.784395	0.274394	0.596924	0.597563	0.600418	0.561627	0.567331	0.52947	0.726704	0.726738	0.745168	0.749192	0.621304	0.590802	0.71067	0.717551	0.619251	0.636915	0.447494	0.439888	0.481969	0.490677	0.53179	0.511584	0.586374	0.617025	0.56995	0.557676	0.465872	0.471855	0.620024	0.678396	0.524882	0.523681	0.507757	0.51804	0.541054	0.555227	0.470871	0.416242	0.565167	0.522538	0.675758	0.701739
S000236	0.520561	0.364828	0.721873	0.698585	0.769754	0.474187	0.475858	0.513364	0.591636	0.599282	0.538043	0.547546	0.711901	0.739554	0.716104	0.696669	0.608929	0.59841	0.660347	0.681017	0.594391	0.594744	0.430665	0.468977	0.450888	0.463029	0.505494	0.465359	0.625626	0.62054	0.563312	0.541602	0.444705	0.440132	0.525616	0.584049	0.418813	0.459273	0.532853	0.549275	0.501682	0.510306	0.463809	0.485861	0.518282	0.486586	0.498746	0.434145
S000237	0.561238	0.452411	0.774751	0.743564	0.820628	0.508583	0.532079	0.561029	0.594915	0.588194	0.547215	0.568522	0.72284	0.737131	0.75241	0.755747	0.621162	0.599672	0.712686	0.715454	0.65267	0.637343	0.506507	0.492272	0.52983	0.521431	0.49042	0.493505	0.61282	0.616054	0.598736	0.591346	0.497703	0.489974	0.619239	0.676766	0.521996	0.538359	0.540573	0.51126	0.554204	0.544803	0.508282	0.506077	0.553036	0.527911	0.499132	0.559964
S000238	0.552263	0.352348	0.737633	0.719977	0.798723	0.458608	0.562811	0.605236	0.600648	0.585995	0.569198	0.569039	0.718778	0.723092	0.73832	0.73792	0.629132	0.623101	0.717793	0.724429	0.63515	0.64494	0.496254	0.477358	0.505495	0.524753	0.537612	0.503783	0.628946	0.651531	0.566604	0.593791	0.460786	0.477743	0.61831	0.657193	0.498565	0.523891	0.536334	0.527378	0.558196	0.573622	0.529971	0.492777	0.537912	0.547201	0.530849	0.620205
S000239	0.564023	0.38574	0.686651	0.710252	0.806449	0.310171	0.525763	0.610748	0.586756	0.588446	0.549554	0.544947	0.723145	0.720847	0.716606	0.730377	0.560715	0.578363	0.683381	0.718194	0.578523	0.623639	0.445693	0.438155	0.490768	0.513535	0.501729	0.495482	0.570405	0.60749	0.517411	0.537722	0.44455	0.451813	0.567368	0.624908	0.466777	0.521932	0.520084	0.522224	0.508216	0.531208	0.456921	0.487552	0.57616	0.535183	0.650556	0.635989
S000240	0.565624	0.397343	0.7585	0.744151	0.799346	0.491047	0.522964	0.533781	0.617337	0.615089	0.581392	0.57563	0.701824	0.70907	0.727834	0.738526	0.615833	0.588413	0.698898	0.685344	0.611997	0.606237	0.488167	0.484425	0.494782	0.474905	0.533711	0.499513	0.62157	0.604643	0.603497	0.590957	0.469292	0.468442	0.584147	0.623211	0.416323	0.454902	0.539471	0.554038	0.530992	0.531318	0.520045	0.468892	0.468863	0.493454	0.615243	0.643097
S000241	0.57997	0.383161	0.740549	0.723568	0.804845	0.457927	0.578111	0.589155	0.641859	0.642674	0.56816	0.552928	0.702636	0.712472	0.71461	0.715451	0.619623	0.589409	0.716399	0.679946	0.621782	0.633573	0.467001	0.469775	0.509539	0.510481	0.504475	0.503541	0.636935	0.649593	0.602707	0.635492	0.50309	0.501822	0.589905	0.6446	0.485907	0.516627	0.544719	0.545843	0.561853	0.571156	0.447415	0.464945	0.534293	0.548168	0.551249	0.498671
S000242	0.52277	0.471983	0.662638	0.670214	0.750081	0.175721	0.505603	0.513067	0.592699	0.564309	0.534538	0.535248	0.682704	0.681039	0.688415	0.699543	0.579262	0.576561	0.716418	0.712731	0.653929	0.656629	0.413453	0.41855	0.511244	0.485201	0.483151	0.475632	0.574603	0.552758	0.531171	0.529391	0.450632	0.433793	0.533978	0.5706	0.50004	0.459722	0.485089	0.493916	0.524891	0.525977	0.410715	0.390028	0.500882	0.434857	0.489366	0.408684
S000243	0.570398	0.469192	0.754518	0.739035	0.79016	0.458698	0.515591	0.589904	0.612907	0.612703	0.584564	0.572995	0.733153	0.739462	0.734789	0.725198	0.611958	0.584761	0.691386	0.673871	0.578302	0.581683	0.499693	0.487317	0.480876	0.483964	0.481861	0.464733	0.593075	0.618086	0.53017	0.53206	0.444261	0.453493	0.582937	0.646183	0.43305	0.489313	0.516822	0.480506	0.520287	0.523579	0.530067	0.537472	0.505209	0.524346	0.620776	0.622572
S000244	0.512487	0.36341	0.709999	0.740877	0.808108	0.350374	0.515981	0.522618	0.628479	0.607501	0.558873	0.519173	0.645889	0.68379	0.743549	0.72594	0.596954	0.57336	0.710493	0.723859	0.599138	0.621287	0.460685	0.436372	0.493736	0.490584	0.519764	0.49813	0.611006	0.590762	0.53611	0.543551	0.477759	0.494165	0.604155	0.623841	0.49564	0.446159	0.499959	0.471672	0.50465	0.533747	0.391368	0.439461	0.540596	0.511636	0.510537	0.549114
S000245	0.544538	0.421612	0.731167	0.717168	0.781956	0.455709	0.536708	0.592548	0.594023	0.578471	0.53128	0.533111	0.715274	0.728779	0.69797	0.71442	0.611161	0.617274	0.665005	0.69291	0.612604	0.624712	0.441064	0.461078	0.459119	0.462403	0.445583	0.434773	0.591733	0.623775	0.574109	0.587006	0.42743	0.424491	0.576248	0.623565	0.467929	0.457451	0.538292	0.524786	0.502925	0.507775	0.458227	0.440951	0.529078	0.485706	0.453882	0.519508
S000246	0.565925	0.396014	0.726793	0.738964	0.808838	0.290828	0.567789	0.555853	0.619724	0.578241	0.535748	0.544143	0.702772	0.705298	0.714629	0.727127	0.582626	0.562167	0.714114	0.703167	0.57786	0.633543	0.462392	0.447729	0.500763	0.497436	0.540104	0.520712	0.634388	0.639386	0.5622	0.570363	0.432708	0.428989	0.572042	0.652283	0.478283	0.464808	0.519568	0.507387	0.546492	0.561628	0.425938	0.419182	0.523253	0.511363	0.587285	0.589889
S000247	0.55594	0.37804	0.73682	0.715487	0.795575	0.525971	0.478903	0.542321	0.526161	0.537014	0.507874	0.532116	0.722268	0.720804	0.720096	0.71372	0.619285	0.595398	0.687231	0.67147	0.62626	0.636384	0.488734	0.46859	0.499941	0.502593	0.526712	0.506621	0.62271	0.645142	0.568298	0.590952	0.468493	0.468867	0.572401	0.606036	0.43731	0.440446	0.565149	0.515976	0.525017	0.512776	0.516113	0.51354	0.526816	0.53546	0.614892	0.637559
S000248	0.530273	0.377393	0.712237	0.687041	0.754526	0.459771	0.489193	0.494126	0.609957	0.593021	0.526547	0.515733	0.683469	0.694203	0.711385	0.721294	0.597923	0.564205	0.672783	0.676312	0.52237	0.5669	0.476626	0.476225	0.465943	0.47277	0.458324	0.469489	0.578326	0.580529	0.50584	0.486519	0.421633	0.435193	0.572709	0.595241	0.400176	0.395686	0.531288	0.498088	0.477408	0.500588	0.443527	0.435417	0.513247	0.47927	0.618267	0.631858
S000249	0.526379	0.373659	0.755949	0.715058	0.783103	0.535294	0.465114	0.49701	0.630998	0.614399	0.541684	0.574837	0.702322	0.714991	0.717802	0.731749	0.616426	0.610375	0.677689	0.658437	0.608296	0.613949	0.501493	0.507572	0.481923	0.493659	0.522987	0.476629	0.638628	0.646838	0.613402	0.623049	0.496305	0.488089	0.619374	0.674542	0.490889	0.479033	0.60159	0.585368	0.593336	0.565665	0.512233	0.49929	0.519715	0.536349	0.662491	0.535458
S000250	0.55977	0.385513	0.755858	0.760027	0.802284	0.60709	0.550752	0.574885	0.607165	0.611093	0.569647	0.561971	0.696015	0.698679	0.734943	0.748517	0.586352	0.594847	0.692816	0.700272	0.637273	0.651537	0.542843	0.522421	0.533639	0.54766	0.557025	0.561536	0.661091	0.66101	0.619499	0.586241	0.499905	0.508064	0.602684	0.625321	0.460162	0.471066	0.583457	0.579705	0.559442	0.575944	0.465266	0.495868	0.580277	0.588127	0.660835	0.654801
S000251	0.528423	0.353663	0.686089	0.671783	0.790689	0.330544	0.526926	0.540126	0.614485	0.595755	0.511598	0.542782	0.698749	0.708559	0.70916	0.708657	0.579721	0.564607	0.682411	0.695812	0.590183	0.611424	0.422737	0.40331	0.456752	0.452162	0.480307	0.465012	0.518016	0.561439	0.529449	0.528345	0.411796	0.40273	0.575864	0.618471	0.442573	0.498289	0.447327	0.480393	0.507666	0.517362	0.411311	0.405621	0.476274	0.448897	0.475375	0.591556
S000252	0.523124	0.391394	0.657046	0.702674	0.852181	0.198908	0.573421	0.577691	0.625684	0.593594	0.51349	0.481127	0.722597	0.751788	0.735044	0.728924	0.603013	0.594995	0.742835	0.73846	0.640313	0.643097	0.458868	0.449854	0.54122	0.540049	0.558755	0.526096	0.597408	0.612673	0.586056	0.573227	0.455869	0.464488	0.567703	0.598613	0.453096	0.383574	0.413028	0.402706	0.580454	0.581941	0.406883	0.421197	0.572005	0.517734	0.527474	0.577384
S000253	0.560888	0.445434	0.713998	0.692128	0.793572	0.447917	0.559065	0.542342	0.5873	0.568493	0.543965	0.560439	0.721771	0.724803	0.683832	0.695757	0.614381	0.610565	0.688279	0.695973	0.614667	0.624525	0.465386	0.439664	0.460292	0.481	0.471891	0.48447	0.571073	0.580473	0.519436	0.529599	0.449432	0.475041	0.611202	0.648679	0.474024	0.474435	0.469263	0.472261	0.511177	0.530949	0.441375	0.443948	0.524643	0.504419	0.46454	0.47738
S000254	0.507033	0.369144	0.648689	0.671402	0.736656	0.476559	0.491281	0.509989	0.542204	0.507188	0.48855	0.473238	0.672366	0.706249	0.718942	0.697448	0.582855	0.563004	0.649819	0.64479	0.550894	0.594223	0.424956	0.413817	0.464861	0.454257	0.431788	0.44608	0.560374	0.567038	0.531468	0.550475	0.453644	0.471126	0.53858	0.567943	0.456865	0.446617	0.545864	0.527876	0.469971	0.479698	0.453288	0.453534	0.516834	0.518029	0.496369	0.567908
S000255	0.546538	0.402702	0.738269	0.735316	0.798316	0.403584	0.504077	0.542737	0.600912	0.610463	0.578648	0.589186	0.698347	0.722195	0.719826	0.715401	0.593129	0.603108	0.688293	0.693681	0.617084	0.607225	0.467046	0.446868	0.50698	0.518746	0.551321	0.524371	0.641037	0.637502	0.565072	0.581547	0.460983	0.462121	0.598173	0.627494	0.516132	0.46948	0.527723	0.521233	0.540473	0.534359	0.459658	0.42821	0.488291	0.496767	0.683363	0.678685
S000256	0.573478	0.504815	0.756084	0.738225	0.786507	0.525864	0.582854	0.590999	0.594134	0.57944	0.580837	0.570936	0.710048	0.71996	0.74004	0.731345	0.62689	0.627379	0.696758	0.701959	0.613029	0.646901	0.482957	0.47344	0.477031	0.491758	0.475006	0.492795	0.608186	0.604119	0.587654	0.617787	0.496177	0.505651	0.610833	0.65701	0.47863	0.470233	0.549488	0.551973	0.531416	0.538434	0.473579	0.4983	0.563	0.560812	0.401018	0.459552
S000257	0.568052	0.450432	0.72089	0.695156	0.782857	0.46342	0.530882	0.548704	0.617032	0.597288	0.57415	0.559568	0.722547	0.717265	0.725569	0.723478	0.603237	0.580168	0.687845	0.680889	0.592696	0.612633	0.447424	0.460142	0.485937	0.483692	0.496717	0.476303	0.597027	0.608682	0.571163	0.564083	0.474787	0.468091	0.623359	0.621639	0.453429	0.457898	0.529106	0.543752	0.531542	0.533302	0.455041	0.456687	0.517448	0.503101	0.58105	0.583203
S000258	0.555592	0.381115	0.732156	0.725094	0.793481	0.425698	0.544596	0.558923	0.603403	0.600136	0.565495	0.570325	0.717382	0.748363	0.727561	0.705356	0.619636	0.596003	0.651625	0.673661	0.596127	0.604819	0.481536	0.466378	0.470729	0.487059	0.51363	0.487573	0.612321	0.610319	0.581639	0.578452	0.462451	0.495546	0.560531	0.612548	0.476505	0.475446	0.510796	0.525287	0.53185	0.534493	0.512206	0.443034	0.50523	0.554328	0.686154	0.592615
S000259	0.53559	0.415055	0.707575	0.717214	0.777151	0.629662	0.489869	0.54332	0.569425	0.532158	0.556832	0.54302	0.661911	0.671229	0.711483	0.725638	0.584846	0.577851	0.691976	0.674293	0.585911	0.636558	0.469807	0.483665	0.524766	0.527327	0.496766	0.495895	0.596205	0.623254	0.546812	0.588306	0.483819	0.501901	0.629588	0.665573	0.449922	0.424619	0.582328	0.569466	0.511471	0.534491	0.48143	0.476289	0.54954	0.572124	0.585587	0.548507
S000260	0.546718	0.371847	0.747663	0.734966	0.793308	0.472497	0.468795	0.487111	0.598704	0.61313	0.550939	0.544625	0.688112	0.725242	0.695215	0.714412	0.626881	0.61286	0.662163	0.696414	0.598037	0.610618	0.491617	0.484041	0.503213	0.514195	0.529714	0.503148	0.593718	0.610865	0.525846	0.568569	0.455117	0.465154	0.57017	0.591978	0.451245	0.444316	0.568868	0.561217	0.537498	0.561802	0.502469	0.540439	0.462177	0.423586	0.561105	0.703882
S000261	0.576326	0.410959	0.70177	0.706995	0.798537	0.548702	0.549488	0.56282	0.598758	0.586408	0.601245	0.572326	0.679459	0.695701	0.741518	0.744961	0.5789	0.57839	0.692312	0.707556	0.590388	0.624665	0.460142	0.416478	0.471929	0.483846	0.465614	0.479494	0.58593	0.587824	0.572859	0.575071	0.453708	0.458111	0.569182	0.627134	0.462527	0.478563	0.546039	0.542015	0.512525	0.526467	0.52154	0.474412	0.488959	0.486412	0.552435	0.626015
S000262	0.513379	0.434347	0.717261	0.697897	0.799693	0.409153	0.482424	0.509149	0.594111	0.555844	0.540363	0.509222	0.731014	0.741754	0.704916	0.697688	0.517422	0.516187	0.680939	0.669141	0.581912	0.608312	0.403066	0.40915	0.449804	0.447885	0.49641	0.449226	0.611485	0.602942	0.583391	0.60523	0.459846	0.449477	0.571874	0.619984	0.498593	0.45642	0.550767	0.562847	0.520748	0.531135	0.452982	0.412367	0.506918	0.469562	0.56093	0.564189
S000263	0.509149	0.383822	0.735905	0.705873	0.791605	0.479247	0.469455	0.464767	0.570774	0.576872	0.57661	0.559325	0.667174	0.690678	0.706227	0.703081	0.58018	0.562001	0.665042	0.666875	0.595769	0.603969	0.448516	0.431337	0.459335	0.474515	0.501374	0.479236	0.588745	0.605337	0.542243	0.553016	0.429866	0.448733	0.588887	0.593395	0.413117	0.391717	0.492062	0.508887	0.513505	0.518398	0.438835	0.414934	0.533083	0.498679	0.628377	0.620782
S000264	0.573142	0.395732	0.774139	0.77229	0.805607	0.548684	0.567565	0.592836	0.611132	0.61461	0.573995	0.570571	0.691781	0.688384	0.730454	0.770905	0.634544	0.631652	0.673508	0.714036	0.585722	0.64532	0.514822	0.51047	0.472117	0.515742	0.496216	0.496368	0.64931	0.655009	0.590137	0.622323	0.451239	0.467703	0.624346	0.67242	0.492464	0.474701	0.571069	0.577876	0.525897	0.543121	0.518571	0.561201	0.597041	0.508943	0.440435	0.529016
S000265	0.57146	0.439524	0.755846	0.752297	0.785569	0.57079	0.579922	0.593372	0.638671	0.634956	0.60865	0.592936	0.714309	0.739218	0.700568	0.729688	0.617185	0.601656	0.694008	0.691543	0.575205	0.60416	0.508253	0.502619	0.507881	0.505741	0.49492	0.496588	0.604945	0.609697	0.546025	0.56109	0.463585	0.477484	0.605071	0.636213	0.473651	0.474669	0.548561	0.558737	0.527397	0.536482	0.475064	0.478591	0.606687	0.634989	0.559135	0.520626
S000266	0.557259	0.416297	0.739488	0.710568	0.808758	0.375865	0.48989	0.524241	0.599699	0.58619	0.547054	0.55929	0.673014	0.672733	0.699886	0.690858	0.609336	0.5932	0.711378	0.71501	0.594753	0.638839	0.467606	0.450938	0.507501	0.503886	0.50365	0.476418	0.590427	0.601618	0.579091	0.594518	0.453246	0.444144	0.576061	0.626569	0.432611	0.462119	0.55564	0.555837	0.514508	0.516587	0.484851	0.465305	0.486054	0.470223	0.617951	0.624157
S000267	0.564579	0.376977	0.728483	0.69615	0.821343	0.29986	0.577375	0.588315	0.602448	0.587474	0.581091	0.580112	0.701605	0.709156	0.704877	0.724472	0.621175	0.616375	0.671655	0.703323	0.616277	0.602123	0.469159	0.473299	0.48827	0.479831	0.492436	0.473512	0.602629	0.602823	0.594871	0.578556	0.462578	0.473764	0.551296	0.622397	0.540191	0.495823	0.465682	0.476637	0.534203	0.537938	0.519488	0.524806	0.570374	0.542057	0.657045	0.651822
S000268	0.556368	0.434178	0.747791	0.732103	0.793973	0.383517	0.500132	0.518257	0.591906	0.597173	0.559496	0.575674	0.697804	0.722013	0.719895	0.738449	0.629764	0.628936	0.694133	0.722343	0.592724	0.649264	0.498927	0.461215	0.505446	0.515652	0.523758	0.526707	0.623667	0.6317	0.546967	0.561969	0.461701	0.477415	0.592297	0.636406	0.510517	0.536488	0.538527	0.536569	0.532744	0.549665	0.490079	0.481876	0.565078	0.530135	0.593725	0.590975
S000269	0.563549	0.392237	0.696088	0.707678	0.779398	0.474634	0.478693	0.525262	0.586661	0.58452	0.555813	0.560909	0.703956	0.710625	0.729608	0.720498	0.598194	0.577332	0.676171	0.690617	0.603762	0.648332	0.474503	0.480708	0.493048	0.491555	0.493831	0.498794	0.583134	0.586078	0.578023	0.550792	0.460646	0.470083	0.531486	0.575548	0.457916	0.42118	0.538156	0.555126	0.525059	0.513537	0.515244	0.52628	0.497077	0.450961	0.60275	0.544011
S000270	0.543395	0.475397	0.726451	0.730489	0.790996	0.555845	0.494636	0.519096	0.57927	0.579117	0.515527	0.501794	0.666965	0.688294	0.714177	0.7198	0.572042	0.559248	0.665867	0.674997	0.603373	0.642376	0.484879	0.492293	0.506803	0.516047	0.484122	0.476891	0.617109	0.621755	0.565412	0.597479	0.479154	0.490245	0.594913	0.620395	0.429929	0.447594	0.551462	0.560125	0.552284	0.56506	0.490482	0.499515	0.495132	0.53736	0.665754	0.664638
S000271	0.50182	0.405844	0.695227	0.694868	0.791651	0.258442	0.481318	0.524384	0.581235	0.582063	0.529297	0.513787	0.692099	0.716794	0.690684	0.709877	0.611942	0.617655	0.664436	0.675396	0.562527	0.586268	0.460479	0.43765	0.463022	0.481067	0.490181	0.490011	0.542094	0.5949	0.570907	0.55703	0.447776	0.465607	0.593846	0.607562	0.41821	0.417666	0.474851	0.494678	0.512341	0.52899	0.442744	0.435185	0.526268	0.509388	0.582906	0.644198
S000272	0.522536	0.399626	0.738967	0.707824	0.762522	0.43272	0.503399	0.517176	0.640785	0.623583	0.502107	0.483969	0.653513	0.680651	0.694766	0.691366	0.602069	0.594564	0.672017	0.66707	0.612509	0.633228	0.477067	0.465258	0.469154	0.484541	0.488484	0.483155	0.63876	0.628179	0.583204	0.564867	0.466445	0.487067	0.607762	0.629806	0.481295	0.432259	0.550679	0.556455	0.533292	0.562552	0.392694	0.434775	0.506739	0.494033	0.540715	0.58334
S000273	0.525329	0.427049	0.713387	0.69412	0.775931	0.429463	0.591889	0.591593	0.591328	0.566462	0.551117	0.546123	0.714046	0.719828	0.728161	0.71695	0.576632	0.547513	0.684353	0.684201	0.617614	0.584841	0.424649	0.413746	0.454394	0.480973	0.510802	0.496702	0.576712	0.600973	0.561131	0.518228	0.420155	0.440605	0.566956	0.599104	0.42115	0.476042	0.500312	0.5047	0.515341	0.533744	0.414995	0.418807	0.53347	0.526188	0.625748	0.625086
S000274	0.560264	0.409051	0.744758	0.749375	0.790676	0.52482	0.493523	0.532899	0.63144	0.627658	0.559968	0.553878	0.727006	0.74543	0.711668	0.71589	0.614732	0.593001	0.676284	0.683426	0.584122	0.607304	0.511945	0.505128	0.457279	0.487995	0.511605	0.490734	0.606563	0.590122	0.549346	0.524867	0.468342	0.470497	0.570325	0.652974	0.451178	0.46477	0.569135	0.567447	0.524029	0.542452	0.496981	0.436958	0.556983	0.472227	0.633052	0.59644
S000275	0.503347	0.396315	0.711133	0.701147	0.765437	0.448303	0.508066	0.557403	0.61235	0.594872	0.539037	0.543542	0.7106	0.708109	0.683557	0.686136	0.568112	0.566735	0.674016	0.672252	0.574239	0.610447	0.439271	0.424883	0.474837	0.483603	0.507548	0.475266	0.577324	0.581563	0.530692	0.530783	0.454319	0.454679	0.608497	0.646879	0.428089	0.458619	0.547816	0.527093	0.511136	0.506952	0.428519	0.41263	0.545034	0.507896	0.609572	0.569081
S000276	0.479474	0.339722	0.685604	0.633459	0.750962	0.200258	0.492099	0.474413	0.633752	0.599726	0.549639	0.559693	0.72407	0.737982	0.731096	0.719774	0.558322	0.555992	0.700401	0.697254	0.616393	0.621804	0.419442	0.420476	0.462321	0.461182	0.520148	0.479092	0.561356	0.597277	0.565094	0.557514	0.424999	0.455493	0.530594	0.582561	0.355133	0.340255	0.413724	0.410093	0.507834	0.505818	0.365291	0.323078	0.496701	0.509471	0.507706	0.535451
S000277	0.505918	0.377333	0.694139	0.663943	0.795429	0.484052	0.449771	0.522875	0.573388	0.601985	0.477934	0.501893	0.706918	0.705854	0.709109	0.705084	0.58197	0.568179	0.673299	0.69423	0.547944	0.637946	0.401031	0.381514	0.447921	0.455427	0.405835	0.415101	0.539849	0.533697	0.509228	0.52227	0.434505	0.442611	0.604456	0.633509	0.420209	0.485442	0.516751	0.517139	0.492291	0.526582	0.367709	0.352347	0.539998	0.487003	0.322103	0.372253
S000278	0.532384	0.412569	0.744391	0.713778	0.803513	0.394939	0.505286	0.560123	0.56421	0.584914	0.52372	0.541473	0.703888	0.721988	0.726308	0.719502	0.599194	0.571034	0.710169	0.71469	0.628358	0.632081	0.460478	0.440108	0.509926	0.512586	0.490431	0.492399	0.579715	0.619081	0.537944	0.552636	0.438846	0.456174	0.594988	0.611277	0.50076	0.452916	0.476172	0.49846	0.526889	0.537198	0.404203	0.431368	0.513344	0.448196	0.570461	0.589317
S000279	0.517918	0.358753	0.742755	0.745282	0.789744	0.558214	0.443886	0.503059	0.58373	0.582179	0.545678	0.547621	0.69735	0.706288	0.71015	0.703412	0.600054	0.594787	0.700397	0.70305	0.550272	0.610475	0.491687	0.48186	0.486982	0.498386	0.495136	0.503166	0.587241	0.60809	0.555686	0.570676	0.451989	0.466931	0.555111	0.593361	0.45706	0.4688	0.566882	0.585332	0.509734	0.509278	0.476333	0.474505	0.503428	0.482989	0.62178	0.612075
S000280	0.556373	0.414473	0.740356	0.732082	0.795905	0.473185	0.590541	0.597687	0.575959	0.578088	0.544982	0.54805	0.722134	0.715821	0.728069	0.71957	0.608653	0.598761	0.697189	0.704238	0.594383	0.629798	0.50598	0.464683	0.475242	0.489278	0.524529	0.501619	0.605004	0.63452	0.575202	0.572994	0.446625	0.445844	0.554618	0.613469	0.490763	0.481764	0.496664	0.514618	0.548897	0.569349	0.447917	0.454532	0.552902	0.495522	0.558918	0.686333
S000281	0.504582	0.39788	0.711621	0.710638	0.807155	0.391959	0.471045	0.507915	0.590583	0.580357	0.555691	0.529035	0.698385	0.712514	0.723663	0.734645	0.614166	0.602292	0.704184	0.724147	0.620084	0.628393	0.472585	0.470037	0.513083	0.516753	0.513835	0.489043	0.640299	0.650539	0.594216	0.574334	0.476855	0.507559	0.581691	0.653068	0.484897	0.456811	0.511748	0.487274	0.553956	0.553671	0.449794	0.44086	0.538435	0.515158	0.527259	0.576205
S000282	0.516241	0.416204	0.740035	0.70466	0.776314	0.388266	0.42687	0.440985	0.589007	0.579341	0.522966	0.475922	0.686615	0.706045	0.722211	0.70613	0.591127	0.574677	0.678029	0.683109	0.580527	0.623841	0.459826	0.45314	0.504816	0.507341	0.462667	0.48097	0.552784	0.558359	0.56137	0.594624	0.44875	0.463439	0.616836	0.630091	0.490934	0.499976	0.482745	0.478779	0.539267	0.531924	0.40109	0.431757	0.577783	0.508574	0.297881	0.348847
S000283	0.558072	0.396176	0.746781	0.705381	0.793583	0.362173	0.548313	0.594339	0.654663	0.63288	0.550917	0.571002	0.689073	0.70073	0.720662	0.730056	0.611399	0.599065	0.702933	0.706247	0.625609	0.61745	0.470354	0.479974	0.501385	0.505296	0.486823	0.471061	0.579676	0.603706	0.594243	0.570032	0.480341	0.490522	0.620366	0.633117	0.524842	0.526101	0.525337	0.564328	0.531419	0.534784	0.450544	0.483947	0.508864	0.58087	0.471225	0.659515
S000284	0.574059	0.407495	0.737546	0.71428	0.804571	0.385688	0.480353	0.528715	0.550171	0.562874	0.478326	0.501511	0.677627	0.693883	0.694761	0.710275	0.563794	0.563085	0.650273	0.65051	0.575671	0.61376	0.448402	0.451767	0.482773	0.476831	0.530407	0.492647	0.622791	0.623171	0.603989	0.566862	0.458531	0.460695	0.586233	0.649124	0.496339	0.464848	0.51494	0.512827	0.539096	0.528598	0.431219	0.410417	0.529467	0.51711	0.580522	0.63198
S000285	0.548128	0.405967	0.742677	0.724764	0.796402	0.553184	0.482665	0.556164	0.622854	0.610916	0.54922	0.546948	0.720682	0.725577	0.733218	0.736611	0.635989	0.627583	0.694967	0.703069	0.593483	0.620895	0.503954	0.502167	0.512078	0.506829	0.526094	0.494252	0.618621	0.618891	0.577561	0.577554	0.458436	0.465516	0.588819	0.636253	0.457614	0.485858	0.55647	0.567706	0.509056	0.548074	0.510486	0.478335	0.544336	0.499489	0.567775	0.60423
S000286	0.534181	0.413844	0.736014	0.716304	0.810547	0.390224	0.517772	0.524502	0.647312	0.643032	0.584106	0.61062	0.719766	0.743434	0.728242	0.716394	0.665516	0.646487	0.682663	0.681672	0.629418	0.622725	0.498295	0.512805	0.474685	0.483586	0.50821	0.50504	0.657881	0.652506	0.595974	0.598216	0.466451	0.455761	0.606741	0.650619	0.536398	0.508289	0.511847	0.520815	0.543322	0.549894	0.522636	0.503533	0.483789	0.506008	0.493987	0.565938
S000287	0.555251	0.44395	0.706782	0.717208	0.767722	0.405916	0.542362	0.566168	0.599887	0.601017	0.577105	0.58164	0.69755	0.684879	0.703039	0.713434	0.594943	0.586465	0.655791	0.674892	0.576803	0.589293	0.450918	0.439592	0.474108	0.473766	0.476555	0.481021	0.594754	0.591259	0.554704	0.556539	0.447256	0.460911	0.614321	0.625375	0.452165	0.440656	0.489101	0.519233	0.51058	0.505477	0.429893	0.443726	0.539827	0.562558	0.523653	0.553603
S000288	0.577865	0.426146	0.748543	0.739976	0.779738	0.330505	0.528854	0.557075	0.593065	0.596822	0.552162	0.569223	0.712963	0.718165	0.717844	0.702772	0.615973	0.599626	0.681552	0.696941	0.621724	0.610898	0.446816	0.418626	0.471491	0.475321	0.44513	0.452421	0.517346	0.542938	0.539055	0.517756	0.472892	0.46144	0.606566	0.628905	0.415337	0.473095	0.471944	0.498274	0.539663	0.526928	0.470467	0.486863	0.613112	0.590812	0.568609	0.647052
S000289	0.552401	0.410559	0.743005	0.739575	0.779138	0.497749	0.455993	0.558837	0.614178	0.617845	0.566276	0.586546	0.735587	0.732942	0.703628	0.736755	0.611369	0.582461	0.692102	0.711226	0.590949	0.644684	0.510034	0.497615	0.519715	0.522797	0.521119	0.493858	0.59032	0.607586	0.529391	0.567869	0.448716	0.458386	0.574855	0.604547	0.469064	0.486362	0.5259	0.554907	0.538201	0.532861	0.500826	0.500496	0.505771	0.50652	0.588235	0.55901
S000290	0.522071	0.406926	0.701995	0.694043	0.769655	0.375992	0.46586	0.462334	0.628646	0.620009	0.490878	0.534453	0.680612	0.695614	0.670008	0.667846	0.553754	0.560022	0.643906	0.666151	0.541673	0.57055	0.402523	0.398835	0.457883	0.465689	0.494864	0.46423	0.523295	0.53295	0.533516	0.514471	0.427593	0.454745	0.576101	0.622206	0.494052	0.490906	0.505292	0.514248	0.49905	0.502157	0.501542	0.467941	0.536527	0.534272	0.466731	0.470522
S000291	0.528113	0.411014	0.725539	0.721957	0.773152	0.500563	0.473727	0.507094	0.602516	0.602581	0.571994	0.566764	0.68784	0.685899	0.726372	0.716025	0.603008	0.573874	0.653833	0.647653	0.563482	0.602145	0.47197	0.474267	0.458766	0.469472	0.49042	0.471697	0.622591	0.604703	0.558469	0.577526	0.472852	0.485666	0.568074	0.616293	0.488538	0.42078	0.548891	0.561876	0.521935	0.532356	0.439427	0.469993	0.586768	0.560779	0.648624	0.629939
S000292	0.523464	0.394419	0.738075	0.740901	0.771501	0.526488	0.545155	0.552297	0.589773	0.59656	0.535847	0.541186	0.698786	0.704643	0.714948	0.732805	0.599575	0.579987	0.676422	0.708712	0.584958	0.636577	0.494308	0.498163	0.502225	0.51231	0.506757	0.500036	0.638298	0.61049	0.575701	0.591183	0.460733	0.480881	0.572316	0.636195	0.493651	0.496325	0.557385	0.607132	0.539837	0.548719	0.520139	0.499268	0.493791	0.546092	0.640331	0.591677
S000293	0.534519	0.403093	0.684846	0.687685	0.771488	0.390167	0.466071	0.531502	0.600483	0.587911	0.514211	0.530295	0.700195	0.689991	0.667066	0.689157	0.578596	0.559435	0.667638	0.648419	0.570093	0.606625	0.433073	0.442786	0.463215	0.472068	0.485917	0.483186	0.564369	0.596802	0.526146	0.573045	0.446489	0.452552	0.569289	0.608138	0.409607	0.423903	0.501318	0.494154	0.499267	0.528424	0.398404	0.408114	0.523029	0.494527	0.639235	0.56599
S000294	0.510559	0.391106	0.660976	0.707919	0.808312	0.444238	0.475359	0.50749	0.571192	0.560155	0.535842	0.520726	0.67594	0.670529	0.678059	0.684804	0.563535	0.564755	0.680694	0.665752	0.598261	0.614915	0.433339	0.427667	0.480903	0.476868	0.501385	0.490617	0.577886	0.59509	0.547657	0.569889	0.439313	0.432012	0.600275	0.622954	0.457995	0.426623	0.476085	0.484972	0.514065	0.512133	0.417039	0.468573	0.4535	0.426185	0.590471	0.677396
S000295	0.517271	0.37281	0.693345	0.724963	0.822629	0.292747	0.512076	0.488216	0.557545	0.562807	0.532774	0.540436	0.689831	0.681212	0.714338	0.724652	0.612675	0.596351	0.738707	0.741642	0.59513	0.632704	0.4556	0.457639	0.533873	0.530558	0.582915	0.542791	0.624719	0.640581	0.586664	0.569145	0.42248	0.451156	0.554955	0.578119	0.40146	0.434379	0.457419	0.469241	0.540236	0.548384	0.43866	0.450023	0.482476	0.522933	0.610604	0.673161
S000296	0.546314	0.402968	0.71732	0.723649	0.792651	0.47204	0.545799	0.58618	0.599961	0.591468	0.586575	0.577416	0.682232	0.696953	0.711969	0.72887	0.610147	0.605343	0.688396	0.713298	0.574831	0.592129	0.451737	0.464963	0.501923	0.496888	0.520224	0.485886	0.548398	0.59023	0.5152	0.544618	0.45085	0.485694	0.536022	0.603295	0.452425	0.435943	0.542646	0.546675	0.519097	0.512289	0.443735	0.470768	0.498198	0.52531	0.637097	0.643061
S000297	0.484711	0.399626	0.618975	0.638547	0.766488	0.33917	0.43537	0.494301	0.548511	0.551189	0.437279	0.425769	0.661296	0.684432	0.68055	0.670106	0.569419	0.552739	0.674029	0.654625	0.573098	0.57248	0.388359	0.382882	0.467071	0.444678	0.45687	0.442843	0.523031	0.540105	0.515359	0.524873	0.428007	0.446418	0.533658	0.551618	0.425292	0.403424	0.496736	0.468695	0.464636	0.457669	0.366306	0.363684	0.511145	0.461628	0.508202	0.469415
S000298	0.502413	0.335228	0.606358	0.652358	0.743298	0.169706	0.532286	0.509912	0.557582	0.500673	0.49842	0.5029	0.659686	0.657841	0.703451	0.703054	0.579713	0.560062	0.69141	0.690851	0.588908	0.570702	0.374876	0.37835	0.494451	0.481699	0.468049	0.439838	0.542245	0.542193	0.523435	0.533388	0.447425	0.452456	0.510781	0.558352	0.406367	0.402999	0.40358	0.403918	0.484906	0.488469	0.375471	0.333246	0.500977	0.452043	0.399646	0.431615
S000299	0.514078	0.380089	0.655424	0.619799	0.683154	0.261102	0.476048	0.521883	0.602593	0.587854	0.525977	0.531939	0.722653	0.723734	0.684042	0.698578	0.563354	0.558197	0.664314	0.680198	0.56781	0.586823	0.409845	0.395239	0.451242	0.482107	0.456516	0.452139	0.547762	0.539622	0.544798	0.57065	0.411276	0.416817	0.507507	0.583188	0.442383	0.481362	0.455324	0.435442	0.515146	0.52834	0.428836	0.375889	0.496533	0.4436	0.418159	0.436463
S000300	0.56657	0.357606	0.752755	0.739916	0.801427	0.58267	0.577306	0.595561	0.563971	0.560415	0.548305	0.544311	0.698658	0.706809	0.717657	0.730561	0.621507	0.594273	0.7046	0.710434	0.608249	0.640269	0.46493	0.470549	0.49536	0.488794	0.493888	0.487362	0.614507	0.640324	0.562983	0.578342	0.440022	0.453158	0.597134	0.628134	0.392824	0.464253	0.543811	0.563119	0.519454	0.528822	0.46025	0.446171	0.50231	0.485409	0.50304	0.527295
S000301	0.540037	0.392059	0.720622	0.691178	0.795382	0.43638	0.529611	0.590798	0.60196	0.599419	0.521315	0.530135	0.694551	0.716734	0.721463	0.722066	0.6102	0.602038	0.678592	0.70068	0.61204	0.630171	0.467442	0.453558	0.48639	0.490262	0.497524	0.485131	0.618454	0.62964	0.543642	0.530545	0.456091	0.492158	0.576398	0.622967	0.327198	0.398444	0.511208	0.483609	0.529437	0.532249	0.484492	0.481672	0.556463	0.536121	0.541633	0.58025
S000302	0.508501	0.443798	0.760414	0.729361	0.800792	0.463098	0.463117	0.4968	0.594075	0.590893	0.558912	0.556436	0.706397	0.712552	0.701295	0.706858	0.622108	0.607814	0.689286	0.703628	0.551301	0.624718	0.441848	0.443267	0.451586	0.494509	0.491611	0.480418	0.587244	0.614107	0.527341	0.583276	0.446928	0.457033	0.62531	0.637158	0.419016	0.474756	0.557062	0.560844	0.478435	0.514959	0.462619	0.466134	0.483468	0.474024	0.592671	0.632722
S000303	0.491952	0.359069	0.677053	0.677583	0.749921	0.560215	0.434885	0.457521	0.538866	0.533253	0.445658	0.465666	0.684123	0.701475	0.662775	0.685539	0.474142	0.465478	0.589581	0.611421	0.524785	0.582716	0.397676	0.407621	0.423415	0.427363	0.45335	0.435851	0.534707	0.55111	0.504779	0.500359	0.390116	0.383716	0.56197	0.606585	0.417654	0.382584	0.489609	0.529196	0.470584	0.51617	0.386907	0.34528	0.45154	0.467572	0.503499	0.565907
S000304	0.535362	0.417924	0.695934	0.684584	0.777916	0.200026	0.493018	0.577229	0.542323	0.519718	0.542296	0.520112	0.723055	0.733718	0.715125	0.73465	0.634707	0.614989	0.709038	0.723134	0.604649	0.610025	0.448521	0.425385	0.464675	0.487535	0.503284	0.473758	0.530865	0.522581	0.565017	0.594214	0.452198	0.465871	0.591264	0.621181	0.502626	0.498158	0.476748	0.455714	0.514209	0.546569	0.373321	0.335231	0.56856	0.508449	0.331901	0.319902
S000305	0.528305	0.417114	0.67422	0.686657	0.749442	0.504101	0.518606	0.547794	0.57672	0.564923	0.538696	0.529298	0.698383	0.702155	0.716433	0.718117	0.587098	0.581536	0.674213	0.681418	0.554908	0.605693	0.438659	0.410888	0.457092	0.461533	0.444044	0.446202	0.549663	0.565256	0.475098	0.498249	0.436155	0.451798	0.518252	0.578266	0.442205	0.446276	0.509046	0.524337	0.460865	0.46273	0.446927	0.452329	0.477274	0.437442	0.464244	0.552202
S000306	0.530036	0.400929	0.771317	0.745185	0.783952	0.580015	0.499935	0.514354	0.616735	0.615582	0.582198	0.550931	0.714775	0.727636	0.697957	0.686524	0.603455	0.611177	0.74017	0.725936	0.586923	0.621192	0.522129	0.497729	0.499043	0.507126	0.496559	0.48388	0.65852	0.674855	0.600297	0.599352	0.436011	0.43878	0.611318	0.64374	0.419887	0.502603	0.587308	0.616254	0.523057	0.532534	0.470616	0.487308	0.426833	0.430701	0.624567	0.665498
S000307	0.556764	0.41045	0.700948	0.716222	0.803138	0.42527	0.540967	0.554835	0.568829	0.555163	0.502993	0.48788	0.680781	0.705391	0.679132	0.706237	0.62139	0.59396	0.670425	0.652882	0.600434	0.620658	0.429395	0.425382	0.438276	0.461817	0.498785	0.469514	0.626829	0.616466	0.58858	0.567125	0.456481	0.462843	0.54919	0.633649	0.413731	0.431162	0.514922	0.51683	0.521874	0.532399	0.479333	0.471978	0.528387	0.468468	0.636308	0.57699
S000308	0.497561	0.410732	0.653658	0.670818	0.781763	0.200958	0.559944	0.491916	0.542419	0.561738	0.436846	0.478968	0.631759	0.653541	0.701745	0.680452	0.576422	0.608296	0.702182	0.704614	0.614266	0.591027	0.406979	0.423699	0.555655	0.550326	0.505432	0.501141	0.528485	0.534018	0.573797	0.466122	0.442343	0.392486	0.573055	0.639719	0.408514	0.402844	0.515962	0.469732	0.547748	0.544442	0.383738	0.394113	0.481839	0.422015	0.514724	0.586388
S000309	0.529928	0.378244	0.625106	0.663068	0.763467	0.321423	0.506172	0.532781	0.580277	0.589171	0.450371	0.507884	0.694387	0.709675	0.708817	0.708377	0.579508	0.57837	0.701616	0.709887	0.593292	0.593616	0.401172	0.406316	0.478944	0.464115	0.447539	0.447321	0.547437	0.545602	0.532927	0.531174	0.401975	0.42116	0.539959	0.567831	0.41192	0.431895	0.500201	0.491317	0.489691	0.496461	0.386108	0.387991	0.468203	0.456962	0.483153	0.582146
S000310	0.500813	0.400018	0.652338	0.686512	0.756927	0.326021	0.481817	0.478344	0.583303	0.58047	0.509863	0.508194	0.681414	0.70047	0.659986	0.672895	0.557257	0.558393	0.635759	0.67222	0.553399	0.57225	0.377168	0.400039	0.435858	0.45301	0.446648	0.444563	0.552293	0.580668	0.508989	0.471089	0.391301	0.383005	0.530389	0.559519	0.406811	0.435111	0.445522	0.434282	0.442673	0.461982	0.418108	0.420653	0.467505	0.421222	0.531332	0.593047
S000311	0.557013	0.419134	0.729147	0.716017	0.786442	0.486362	0.538495	0.551019	0.606248	0.592992	0.57306	0.562167	0.686248	0.709071	0.718412	0.735697	0.617495	0.613323	0.697237	0.710239	0.601859	0.642673	0.45	0.45081	0.482581	0.485867	0.512694	0.49794	0.593317	0.598799	0.564333	0.548066	0.460494	0.478854	0.553806	0.596857	0.500496	0.512773	0.569624	0.549339	0.524379	0.528855	0.510738	0.516049	0.512583	0.481523	0.596886	0.626141
S000312	0.56917	0.420562	0.749549	0.738517	0.799074	0.510892	0.51267	0.557463	0.619299	0.61577	0.549518	0.566758	0.714423	0.717876	0.712815	0.728545	0.636863	0.610693	0.692264	0.685146	0.616278	0.624568	0.486324	0.485391	0.503396	0.510668	0.524672	0.50134	0.658064	0.669674	0.615086	0.591746	0.472677	0.471371	0.594308	0.657408	0.517846	0.508024	0.547701	0.558636	0.573722	0.591321	0.471506	0.498899	0.547601	0.53292	0.667703	0.633663
S000313	0.564777	0.458107	0.72898	0.719888	0.797761	0.503937	0.587708	0.594191	0.653209	0.643979	0.58183	0.578002	0.653558	0.695126	0.702849	0.682526	0.625764	0.615352	0.699294	0.715024	0.604212	0.617285	0.415096	0.421492	0.430853	0.461275	0.488216	0.468781	0.603707	0.596189	0.607959	0.584035	0.452451	0.467887	0.563256	0.5941	0.464974	0.480146	0.496555	0.518985	0.512228	0.536753	0.471416	0.44104	0.565144	0.56354	0.431543	0.536125
S000314	0.556734	0.402545	0.719762	0.716486	0.801903	0.41782	0.52201	0.539242	0.580418	0.582572	0.550132	0.557045	0.732309	0.732671	0.717405	0.744487	0.616399	0.596883	0.684224	0.707634	0.600648	0.626442	0.458349	0.460033	0.486532	0.488253	0.502923	0.498075	0.629056	0.634617	0.558668	0.556583	0.444108	0.459816	0.593922	0.604983	0.491024	0.532274	0.550607	0.558393	0.535634	0.554526	0.515212	0.502415	0.484675	0.483231	0.485975	0.554565
S000315	0.541616	0.397222	0.769741	0.731599	0.808649	0.505056	0.445602	0.504526	0.606601	0.58096	0.56241	0.548551	0.702351	0.697295	0.692107	0.660331	0.631818	0.619527	0.674127	0.685488	0.582665	0.609142	0.502	0.487659	0.478558	0.492811	0.497119	0.474955	0.656135	0.663932	0.607998	0.597557	0.467395	0.455489	0.583238	0.636511	0.465588	0.478989	0.577015	0.584584	0.514981	0.53242	0.50456	0.516786	0.456649	0.458202	0.479337	0.573225
S000316	0.510902	0.370548	0.740018	0.6866	0.769625	0.459115	0.497776	0.463114	0.577369	0.586338	0.573042	0.570311	0.709833	0.716759	0.703473	0.707418	0.596501	0.607979	0.692626	0.693347	0.596165	0.61176	0.421039	0.433675	0.45614	0.474497	0.460024	0.459719	0.562019	0.556652	0.53378	0.580209	0.443188	0.467799	0.604301	0.637604	0.448012	0.467121	0.515058	0.538284	0.508644	0.517479	0.458037	0.431195	0.458514	0.478014	0.453187	0.419548
S000317	0.562648	0.407638	0.768512	0.74117	0.804079	0.530109	0.56145	0.583783	0.622837	0.627371	0.588892	0.57233	0.705667	0.695102	0.72384	0.754861	0.630636	0.605508	0.683296	0.710566	0.617335	0.647483	0.462864	0.485553	0.530201	0.543839	0.544413	0.531486	0.663823	0.655281	0.60014	0.602918	0.497046	0.494602	0.612321	0.654627	0.510094	0.484044	0.581524	0.575353	0.571044	0.566477	0.501649	0.499885	0.527315	0.555132	0.678175	0.576732
S000318	0.561199	0.40252	0.719163	0.714963	0.783691	0.601499	0.541416	0.543619	0.626339	0.622983	0.563835	0.56983	0.709425	0.728943	0.71037	0.733348	0.596337	0.57659	0.658246	0.660978	0.567791	0.589896	0.454689	0.471348	0.482485	0.472025	0.526678	0.490765	0.620523	0.609838	0.561896	0.556864	0.471448	0.476348	0.585004	0.646599	0.484976	0.489242	0.53474	0.549519	0.555008	0.538729	0.463415	0.42204	0.521718	0.516831	0.672609	0.645362
S000319	0.520183	0.447643	0.720245	0.712641	0.783969	0.386382	0.552197	0.555916	0.626294	0.622476	0.527539	0.527797	0.663553	0.67426	0.662661	0.653232	0.615644	0.623346	0.646168	0.695616	0.551889	0.563533	0.438717	0.442508	0.461836	0.465153	0.488301	0.453088	0.57064	0.594642	0.530155	0.529979	0.449728	0.458691	0.558604	0.617309	0.459475	0.457927	0.536057	0.5164	0.523975	0.51362	0.418093	0.454204	0.534302	0.537264	0.573005	0.621813
S000320	0.578074	0.44228	0.772497	0.741889	0.80625	0.519753	0.496455	0.542208	0.643039	0.645453	0.6148	0.605069	0.729649	0.733072	0.720442	0.735443	0.635261	0.616358	0.702724	0.694888	0.647978	0.635426	0.537323	0.524858	0.516925	0.51376	0.491167	0.488517	0.635172	0.635195	0.60114	0.590103	0.470888	0.467049	0.626633	0.666395	0.47977	0.495837	0.548664	0.526953	0.539624	0.526201	0.499275	0.498975	0.474063	0.521085	0.479272	0.509417
S000321	0.536664	0.389331	0.697033	0.694809	0.796974	0.340355	0.58737	0.57159	0.643602	0.631517	0.581395	0.571966	0.713397	0.711733	0.72172	0.737782	0.637154	0.605022	0.701128	0.708716	0.595442	0.615455	0.500903	0.461163	0.519588	0.509646	0.458994	0.453606	0.535446	0.563071	0.553232	0.551002	0.475905	0.482727	0.572852	0.631674	0.485253	0.45848	0.53277	0.511693	0.491761	0.496784	0.41412	0.458459	0.551658	0.540155	0.388578	0.531443
S000322	0.539558	0.345226	0.774321	0.729952	0.800408	0.451183	0.531453	0.563257	0.629789	0.605751	0.594367	0.570771	0.750729	0.755538	0.744856	0.761393	0.643182	0.632859	0.710944	0.742019	0.623273	0.621048	0.499193	0.468989	0.507287	0.496484	0.504288	0.476882	0.561699	0.56728	0.563642	0.580973	0.470238	0.491246	0.645321	0.65902	0.470739	0.459426	0.549129	0.562579	0.529308	0.537078	0.458376	0.481581	0.534964	0.55103	0.537829	0.58127
S000323	0.544557	0.4173	0.723077	0.727799	0.784198	0.519102	0.553361	0.559568	0.588731	0.576415	0.578521	0.566396	0.69938	0.702603	0.721915	0.737927	0.602363	0.580146	0.649793	0.67414	0.576602	0.6193	0.469493	0.474202	0.47655	0.479884	0.473551	0.464527	0.583445	0.592127	0.554606	0.573248	0.455408	0.471582	0.588925	0.636417	0.437659	0.477417	0.538408	0.542443	0.510653	0.540645	0.458901	0.414242	0.534787	0.508304	0.521925	0.584847
S000324	0.567264	0.39302	0.743305	0.732724	0.809058	0.435974	0.544496	0.549935	0.584506	0.57724	0.563058	0.533187	0.725509	0.728479	0.73515	0.728856	0.614295	0.600547	0.674183	0.689713	0.620202	0.621707	0.473042	0.468442	0.477108	0.485478	0.499117	0.496131	0.624325	0.6343	0.56945	0.582268	0.48028	0.472955	0.59219	0.653848	0.454214	0.482175	0.54313	0.544905	0.545705	0.568955	0.480065	0.471171	0.489808	0.453061	0.55698	0.61194
S000325	0.518499	0.433019	0.642408	0.654091	0.775288	0.300956	0.450831	0.473871	0.511575	0.507136	0.472159	0.496899	0.665804	0.696832	0.654228	0.664094	0.562202	0.544861	0.632224	0.663359	0.596067	0.6109	0.391768	0.381776	0.442791	0.432631	0.475473	0.464161	0.546855	0.550053	0.50532	0.502935	0.452051	0.44003	0.550853	0.589253	0.443437	0.39973	0.449808	0.461737	0.497838	0.50274	0.449629	0.372181	0.561838	0.48879	0.49319	0.605376
S000326	0.539647	0.444833	0.738708	0.71722	0.780595	0.560424	0.461804	0.540798	0.661038	0.651572	0.581474	0.587984	0.713199	0.715451	0.705749	0.709511	0.617775	0.611586	0.667573	0.686091	0.571789	0.62183	0.471548	0.4621	0.492867	0.498446	0.497135	0.498083	0.608488	0.638062	0.554231	0.566895	0.457036	0.450132	0.590281	0.628485	0.449369	0.497817	0.591068	0.585754	0.522785	0.523686	0.47717	0.446142	0.524517	0.488373	0.536448	0.541234
S000327	0.525516	0.383787	0.715475	0.701174	0.786324	0.32222	0.506556	0.542412	0.57687	0.591543	0.565753	0.552499	0.723484	0.737955	0.730613	0.734324	0.609262	0.592793	0.699747	0.69508	0.592188	0.587471	0.444448	0.427732	0.476471	0.49287	0.458572	0.459092	0.562613	0.565024	0.538003	0.547783	0.462959	0.47244	0.580583	0.622461	0.458083	0.4595	0.544454	0.543551	0.470067	0.491659	0.459696	0.464543	0.470477	0.556108	0.586787	0.623513
S000328	0.540709	0.411739	0.693531	0.709839	0.802325	0.197042	0.566069	0.562855	0.626541	0.615983	0.572862	0.549275	0.724187	0.74297	0.713087	0.699434	0.593802	0.580284	0.691289	0.727145	0.615114	0.635657	0.457442	0.421693	0.510747	0.536732	0.512618	0.52612	0.587777	0.606712	0.582	0.592186	0.462661	0.466772	0.578753	0.614408	0.485338	0.494487	0.506486	0.519059	0.523221	0.529627	0.417961	0.358618	0.541507	0.510131	0.602391	0.607509
S000329	0.536804	0.378961	0.765324	0.738569	0.808554	0.355713	0.528627	0.564374	0.618621	0.591605	0.579417	0.56559	0.71663	0.740095	0.754347	0.744148	0.651243	0.621751	0.721181	0.719342	0.619528	0.674318	0.469434	0.450967	0.506094	0.533607	0.534729	0.51115	0.638947	0.640773	0.575443	0.594937	0.476913	0.504036	0.604576	0.65272	0.52921	0.532406	0.528966	0.537443	0.529035	0.551261	0.499254	0.489718	0.594207	0.582969	0.616169	0.600155
S000330	0.537332	0.429303	0.757919	0.744067	0.815299	0.553804	0.503366	0.499693	0.611188	0.58464	0.568426	0.551313	0.663968	0.673561	0.720645	0.732147	0.591344	0.579454	0.688715	0.704393	0.61387	0.65596	0.50685	0.497444	0.521563	0.509756	0.536454	0.511041	0.656413	0.652005	0.604409	0.609062	0.476855	0.470902	0.627118	0.643188	0.487859	0.484045	0.56357	0.530925	0.545139	0.56155	0.43781	0.466426	0.603115	0.564708	0.554641	0.656162
S000331	0.559312	0.426246	0.761386	0.742847	0.804665	0.395464	0.529517	0.496866	0.603686	0.586456	0.538928	0.535132	0.711514	0.713156	0.730157	0.716557	0.617432	0.604512	0.698476	0.690997	0.579533	0.62068	0.479726	0.460732	0.503125	0.491724	0.517282	0.509177	0.600415	0.617466	0.58394	0.602871	0.457393	0.478454	0.610119	0.666446	0.5177	0.494195	0.532295	0.536641	0.555533	0.564029	0.47023	0.445692	0.540416	0.512627	0.572334	0.586747
S000332	0.495813	0.4201	0.648447	0.651051	0.788716	0.373081	0.53573	0.539853	0.611373	0.601091	0.552088	0.542431	0.7003	0.712485	0.713458	0.71609	0.587985	0.579859	0.699852	0.67582	0.63252	0.623122	0.458851	0.448728	0.492512	0.474033	0.505044	0.481692	0.618366	0.624859	0.551118	0.546505	0.481076	0.458888	0.511124	0.565312	0.403421	0.454003	0.496069	0.494975	0.515635	0.500029	0.462709	0.43457	0.508916	0.558861	0.586957	0.620029
S000333	0.523965	0.397393	0.690653	0.723647	0.777282	0.380308	0.541988	0.558113	0.582501	0.594894	0.546374	0.555144	0.686911	0.719796	0.698559	0.71067	0.627016	0.613526	0.668446	0.681151	0.566981	0.598655	0.425778	0.403631	0.456508	0.468997	0.463464	0.450669	0.575129	0.574732	0.530483	0.55989	0.439574	0.452486	0.546447	0.574386	0.423158	0.425396	0.536797	0.516236	0.479673	0.50727	0.410365	0.410545	0.527745	0.489296	0.485072	0.470778
S000334	0.56621	0.379664	0.77674	0.742422	0.810016	0.62364	0.530943	0.52028	0.653487	0.61167	0.574468	0.594836	0.685347	0.696787	0.75993	0.758241	0.639843	0.621485	0.711419	0.734992	0.639117	0.621431	0.517462	0.50336	0.501968	0.506922	0.50732	0.492369	0.634394	0.642519	0.599046	0.594311	0.465656	0.480802	0.587811	0.59759	0.478359	0.451066	0.578056	0.589655	0.543444	0.543364	0.547255	0.483088	0.523934	0.545124	0.627283	0.671896
S000335	0.55538	0.410207	0.699382	0.691409	0.785286	0.332928	0.558981	0.570245	0.616229	0.607527	0.549276	0.573591	0.701761	0.696829	0.745318	0.742347	0.628695	0.609724	0.711691	0.713746	0.625312	0.631251	0.436232	0.429305	0.483708	0.485342	0.494563	0.484211	0.586955	0.595389	0.574285	0.574988	0.443484	0.460383	0.590805	0.614088	0.436469	0.477722	0.495372	0.508791	0.532947	0.535111	0.466333	0.443672	0.533065	0.567075	0.523713	0.507002
S000336	0.550203	0.431123	0.764616	0.744135	0.821611	0.525293	0.548702	0.57004	0.597198	0.58519	0.544943	0.531391	0.68441	0.70118	0.707064	0.717248	0.622486	0.606079	0.667903	0.673174	0.62315	0.612911	0.518206	0.506013	0.516874	0.520086	0.520105	0.487633	0.634837	0.677926	0.582106	0.627314	0.493043	0.496649	0.596416	0.63176	0.475894	0.497567	0.535866	0.525762	0.562522	0.580144	0.507299	0.483767	0.487214	0.502907	0.601165	0.617587
S000337	0.525313	0.377821	0.736071	0.707077	0.781774	0.393137	0.441024	0.513858	0.619904	0.602969	0.54986	0.55667	0.744782	0.753132	0.711438	0.723909	0.596288	0.605328	0.703314	0.710005	0.576562	0.617177	0.436601	0.41115	0.455009	0.476033	0.497467	0.46393	0.572692	0.575314	0.535717	0.55549	0.437495	0.466391	0.597162	0.633809	0.489819	0.467367	0.501181	0.526478	0.518087	0.53585	0.422655	0.409967	0.591445	0.559397	0.490744	0.559301
S000338	0.576192	0.444316	0.740253	0.768431	0.825598	0.596379	0.568728	0.547391	0.610115	0.592534	0.60006	0.591943	0.718681	0.727279	0.748507	0.752159	0.617881	0.613651	0.703476	0.698848	0.642045	0.665859	0.53167	0.503478	0.510305	0.52411	0.547184	0.549803	0.670979	0.68135	0.634536	0.634749	0.498015	0.504899	0.654709	0.678173	0.459205	0.444787	0.560469	0.572368	0.553101	0.576445	0.480288	0.493499	0.532559	0.569175	0.627885	0.647046
S000339	0.549303	0.372446	0.726409	0.714514	0.766863	0.47476	0.551583	0.559071	0.614249	0.621082	0.571789	0.565787	0.715821	0.723092	0.712177	0.731288	0.603434	0.601159	0.69383	0.684569	0.549299	0.609736	0.453378	0.457771	0.473161	0.480354	0.491564	0.455094	0.610995	0.61011	0.537698	0.551642	0.459115	0.456886	0.556791	0.592029	0.453824	0.481859	0.533201	0.541271	0.498015	0.514887	0.492362	0.458736	0.589292	0.545141	0.671463	0.658763
S000340	0.585717	0.454591	0.758398	0.742495	0.799458	0.398388	0.537082	0.573756	0.619885	0.609116	0.567406	0.569699	0.717565	0.724026	0.718137	0.717121	0.631324	0.629034	0.686459	0.695915	0.615611	0.632711	0.477618	0.493056	0.49069	0.50663	0.536235	0.506097	0.615495	0.643453	0.593652	0.613689	0.482595	0.493559	0.575809	0.638531	0.485043	0.472362	0.535272	0.537925	0.532613	0.55556	0.47459	0.539403	0.560796	0.591581	0.62378	0.633361
S000341	0.533031	0.339889	0.679592	0.704223	0.816228	0.276245	0.556632	0.559474	0.593552	0.573509	0.583095	0.565191	0.704363	0.723679	0.730129	0.732528	0.619065	0.609768	0.699906	0.704942	0.613085	0.617547	0.423308	0.443961	0.482495	0.486269	0.486083	0.490411	0.549243	0.582233	0.556454	0.564038	0.458969	0.466779	0.605662	0.630335	0.441696	0.475087	0.466997	0.48349	0.507031	0.516867	0.430909	0.474637	0.477657	0.497701	0.5699	0.550149
S000342	0.503899	0.35314	0.674641	0.735001	0.825604	0.347931	0.459073	0.44972	0.523253	0.537175	0.547659	0.57278	0.548349	0.537478	0.621154	0.661947	0.637074	0.604716	0.727369	0.715882	0.607228	0.646159	0.422387	0.419144	0.514573	0.504913	0.557046	0.522602	0.620229	0.597177	0.569435	0.578652	0.454269	0.45267	0.578369	0.615745	0.378753	0.387959	0.504754	0.47224	0.536465	0.557094	0.428138	0.439071	0.426893	0.455624	0.630909	0.618666
S000343	0.519163	0.3847	0.698436	0.697298	0.773905	0.49268	0.48167	0.504554	0.553605	0.548591	0.498257	0.518287	0.645451	0.684631	0.698471	0.705888	0.58108	0.567168	0.661666	0.678033	0.605092	0.60558	0.464933	0.470252	0.466802	0.487396	0.479062	0.484063	0.629757	0.624168	0.564158	0.570546	0.436694	0.434786	0.568391	0.607951	0.481359	0.460432	0.492912	0.507293	0.513357	0.533647	0.436148	0.425674	0.482583	0.469437	0.49491	0.490021
S000344	0.526542	0.412319	0.762268	0.729782	0.795186	0.45018	0.480529	0.516948	0.617727	0.585694	0.545733	0.559954	0.669432	0.663563	0.705888	0.699572	0.635512	0.60516	0.702185	0.710159	0.555977	0.604882	0.467909	0.465912	0.476238	0.494519	0.515275	0.507523	0.634805	0.653633	0.574129	0.574879	0.470025	0.48609	0.592609	0.619571	0.50333	0.49354	0.56753	0.53974	0.5243	0.537509	0.463512	0.455813	0.538234	0.551153	0.689933	0.742521
S000345	0.549118	0.451708	0.736244	0.714762	0.771628	0.484944	0.527344	0.514632	0.542082	0.529968	0.55772	0.532368	0.672444	0.7099	0.69791	0.707443	0.601456	0.578048	0.661465	0.681271	0.596874	0.64063	0.458045	0.434722	0.456285	0.481875	0.486198	0.477103	0.60649	0.596785	0.61206	0.608002	0.478111	0.481877	0.583275	0.627736	0.464754	0.423095	0.504183	0.474249	0.506868	0.532632	0.465935	0.470108	0.538266	0.520913	0.455194	0.568527
S000346	0.508913	0.329972	0.666665	0.624755	0.739126	0.293231	0.417517	0.44624	0.519876	0.522982	0.43445	0.504143	0.675873	0.687396	0.626424	0.623964	0.55438	0.548791	0.649995	0.650307	0.574423	0.565353	0.403074	0.359838	0.44108	0.454905	0.435612	0.417029	0.528727	0.536016	0.490271	0.518754	0.411675	0.400313	0.503406	0.543422	0.441644	0.467528	0.507212	0.4866	0.486833	0.48134	0.367628	0.342148	0.474727	0.472902	0.540371	0.561846
S000347	0.517952	0.435658	0.706162	0.715868	0.776168	0.406629	0.491744	0.528219	0.612464	0.60505	0.533991	0.575038	0.688616	0.724962	0.722403	0.735982	0.611332	0.589045	0.700307	0.67472	0.628414	0.580238	0.471884	0.472581	0.492184	0.483093	0.481766	0.463872	0.580931	0.590683	0.559183	0.580944	0.448215	0.469399	0.59879	0.632405	0.506225	0.479825	0.513984	0.508747	0.529083	0.513997	0.5048	0.549055	0.519262	0.549931	0.540702	0.539737
S000348	0.519372	0.412346	0.734658	0.733278	0.791037	0.433129	0.556075	0.559995	0.603924	0.597614	0.546938	0.551016	0.703518	0.7173	0.718453	0.697452	0.606424	0.588108	0.667349	0.690712	0.59912	0.641956	0.478724	0.454705	0.507843	0.518433	0.504712	0.512577	0.6342	0.625884	0.583124	0.576101	0.487691	0.503096	0.59467	0.615679	0.504281	0.463446	0.570144	0.543174	0.526779	0.522996	0.504576	0.460842	0.552371	0.575141	0.64288	0.653163
S000349	0.519349	0.386177	0.678485	0.706756	0.791417	0.376777	0.573032	0.571054	0.626013	0.614257	0.551101	0.550789	0.681921	0.704883	0.713491	0.688403	0.596943	0.603641	0.681662	0.690913	0.575575	0.626626	0.4599	0.429935	0.460701	0.46543	0.471938	0.459465	0.564867	0.592343	0.529451	0.556646	0.438215	0.432956	0.521388	0.567177	0.429725	0.464587	0.493856	0.460957	0.506603	0.501236	0.452303	0.490583	0.53617	0.481892	0.59938	0.652102
S000350	0.52439	0.377924	0.71673	0.699681	0.780078	0.427837	0.546953	0.526891	0.575949	0.580415	0.556126	0.545112	0.665292	0.700079	0.705518	0.714334	0.597926	0.595136	0.687548	0.694155	0.630293	0.627279	0.467681	0.447119	0.451958	0.467642	0.497387	0.492163	0.585505	0.600571	0.557553	0.556556	0.450116	0.492753	0.55989	0.600117	0.469506	0.454229	0.510618	0.469126	0.510964	0.502635	0.457337	0.451533	0.527755	0.551643	0.535683	0.56425
S000351	0.526328	0.318355	0.697415	0.697636	0.750608	0.528977	0.524454	0.559795	0.563177	0.570353	0.51247	0.518246	0.674091	0.683071	0.688791	0.682868	0.590515	0.575431	0.651427	0.659995	0.544374	0.589564	0.445058	0.443165	0.43741	0.466068	0.462986	0.45223	0.626465	0.617729	0.571767	0.570526	0.413895	0.430869	0.533778	0.613902	0.394774	0.421364	0.506083	0.519209	0.496664	0.513022	0.498444	0.454071	0.468113	0.469375	0.516137	0.509523
S000352	0.545033	0.394571	0.698639	0.714744	0.762312	0.346891	0.495714	0.51409	0.5774	0.589495	0.569895	0.567757	0.705262	0.732689	0.683785	0.693554	0.592225	0.593148	0.683567	0.689191	0.596301	0.623771	0.396039	0.39423	0.4623	0.483955	0.488934	0.449363	0.566727	0.560749	0.505648	0.536758	0.435764	0.45215	0.519225	0.544738	0.48309	0.491409	0.51024	0.514776	0.484741	0.486302	0.482882	0.48686	0.50733	0.492949	0.510403	0.561507
S000353	0.548335	0.407283	0.73211	0.723481	0.812336	0.475484	0.529946	0.558195	0.580009	0.575619	0.554999	0.561358	0.713742	0.721508	0.729293	0.741893	0.601513	0.598335	0.687493	0.707826	0.610269	0.625361	0.460553	0.4553	0.45678	0.471006	0.509587	0.49078	0.617449	0.633275	0.569028	0.558872	0.457973	0.470484	0.530686	0.56278	0.484778	0.461584	0.555316	0.546519	0.507511	0.535481	0.437501	0.457901	0.570642	0.518328	0.607216	0.602753
S000354	0.575701	0.442256	0.784502	0.761733	0.804026	0.495499	0.576328	0.594862	0.601906	0.603731	0.546399	0.551174	0.733641	0.742813	0.712534	0.709655	0.639232	0.63509	0.671791	0.707115	0.628841	0.622659	0.497281	0.499592	0.514837	0.521512	0.540555	0.522519	0.617776	0.645615	0.57376	0.561708	0.505598	0.521498	0.639273	0.651572	0.512978	0.495087	0.516772	0.539617	0.577073	0.57903	0.468398	0.486493	0.576717	0.543618	0.637291	0.696454
S000355	0.542113	0.372002	0.626712	0.645516	0.780169	0.282418	0.543979	0.578198	0.630602	0.641683	0.553043	0.549289	0.703333	0.717151	0.721419	0.724415	0.586878	0.547777	0.718229	0.716173	0.580625	0.581566	0.453184	0.410735	0.481473	0.470986	0.476925	0.468879	0.586276	0.572219	0.541128	0.559809	0.43909	0.451782	0.539498	0.626054	0.437793	0.442348	0.497659	0.472862	0.537605	0.539046	0.369224	0.340094	0.473023	0.494053	0.524711	0.502351
S000356	0.557529	0.401318	0.719001	0.727246	0.799433	0.404803	0.533496	0.546674	0.601999	0.59426	0.572662	0.570237	0.689524	0.724579	0.731029	0.747078	0.597084	0.582322	0.711663	0.724789	0.609439	0.622642	0.439084	0.444858	0.503339	0.478906	0.499582	0.480948	0.594204	0.614252	0.554381	0.613274	0.453033	0.467702	0.546322	0.574548	0.467603	0.497004	0.47766	0.503046	0.520554	0.526652	0.433495	0.459687	0.484324	0.512979	0.602958	0.577095
S000357	0.529717	0.42538	0.733543	0.735647	0.777847	0.548299	0.488415	0.53052	0.621011	0.62453	0.555105	0.534204	0.695234	0.683067	0.686803	0.696759	0.615346	0.580825	0.656797	0.675788	0.591822	0.608621	0.482618	0.492568	0.487232	0.49296	0.484282	0.467839	0.574873	0.605659	0.55126	0.494617	0.448625	0.45935	0.61993	0.623669	0.484594	0.460463	0.547736	0.542947	0.487438	0.480426	0.46376	0.491149	0.521991	0.475293	0.504141	0.56986
S000358	0.507771	0.37175	0.692187	0.700622	0.791823	0.316111	0.449764	0.517222	0.58837	0.594783	0.550442	0.564871	0.674769	0.687676	0.67309	0.679473	0.582827	0.582499	0.670672	0.663704	0.561783	0.597111	0.432335	0.423726	0.47033	0.471539	0.470207	0.449916	0.575945	0.601789	0.555638	0.562429	0.447731	0.435822	0.566257	0.608625	0.406225	0.414092	0.515468	0.501667	0.500638	0.501489	0.499483	0.455695	0.512457	0.509449	0.564322	0.647566
S000359	0.553945	0.363847	0.648676	0.667692	0.796042	0.343655	0.573488	0.579872	0.585766	0.572272	0.529699	0.540457	0.720044	0.733849	0.734111	0.730542	0.633042	0.605519	0.707864	0.716692	0.617035	0.592608	0.426934	0.412101	0.488125	0.474617	0.514928	0.498744	0.583556	0.594499	0.563656	0.56553	0.463998	0.475246	0.55987	0.580064	0.467128	0.470164	0.489759	0.51472	0.490741	0.494824	0.425267	0.39775	0.541332	0.48676	0.641801	0.68259
S000360	0.518719	0.382039	0.701333	0.676514	0.758617	0.391555	0.512452	0.514022	0.587506	0.603527	0.513054	0.524579	0.688111	0.675785	0.715346	0.705098	0.571358	0.578508	0.659644	0.682657	0.560791	0.600175	0.460134	0.450048	0.448468	0.456016	0.463171	0.440311	0.576307	0.598137	0.552814	0.551425	0.457031	0.465253	0.534358	0.589312	0.453843	0.47048	0.536019	0.549355	0.494439	0.472085	0.432173	0.441726	0.562869	0.532664	0.500399	0.514964
S000361	0.542252	0.370517	0.68199	0.659055	0.765519	0.424927	0.521927	0.533217	0.573596	0.588999	0.541571	0.539325	0.641036	0.655558	0.722116	0.709426	0.574176	0.572328	0.65489	0.666592	0.576484	0.573783	0.44211	0.416605	0.441027	0.474371	0.482515	0.455815	0.551503	0.562879	0.519989	0.537296	0.423832	0.439066	0.558758	0.610558	0.514977	0.511443	0.515533	0.508832	0.515446	0.527326	0.481335	0.507184	0.530586	0.440676	0.565933	0.591567
S000362	0.535599	0.422849	0.717274	0.692348	0.772559	0.280508	0.486291	0.528017	0.592485	0.595093	0.567978	0.569199	0.677963	0.686853	0.699717	0.703157	0.596391	0.56373	0.671646	0.684612	0.596163	0.604606	0.450868	0.460301	0.487314	0.480259	0.485086	0.478294	0.646549	0.622451	0.564526	0.530717	0.473173	0.477793	0.569011	0.590214	0.430098	0.407962	0.547167	0.553844	0.49468	0.515207	0.466345	0.502471	0.531003	0.493004	0.55823	0.61614
S000363	0.54815	0.387081	0.760552	0.721795	0.810658	0.334529	0.507202	0.52773	0.602902	0.591762	0.514909	0.515261	0.705935	0.73094	0.695798	0.684873	0.616598	0.610502	0.683877	0.694238	0.626872	0.632265	0.483538	0.458825	0.493356	0.495097	0.538974	0.491627	0.622709	0.601422	0.595008	0.569331	0.471839	0.463828	0.566085	0.645349	0.483638	0.42735	0.534134	0.480853	0.5481	0.550984	0.447508	0.507627	0.534596	0.489999	0.488655	0.504013
S000364	0.531603	0.399696	0.717343	0.709534	0.743867	0.420052	0.441472	0.496442	0.629989	0.646847	0.563899	0.559665	0.705236	0.731855	0.680027	0.702854	0.599473	0.584501	0.697991	0.704434	0.546173	0.577328	0.464797	0.465215	0.475929	0.46934	0.510077	0.485236	0.607758	0.59545	0.564685	0.548829	0.451063	0.450025	0.559637	0.571092	0.394659	0.414813	0.592207	0.615879	0.483302	0.498336	0.460658	0.444459	0.518902	0.471455	0.584231	0.614051
S000365	0.550525	0.3731	0.629616	0.632676	0.711186	0.216166	0.499165	0.540754	0.56258	0.597508	0.522793	0.524504	0.720674	0.7337	0.705939	0.71473	0.589101	0.548655	0.680199	0.695564	0.574809	0.597667	0.428629	0.405475	0.485359	0.483342	0.478627	0.465381	0.56419	0.591804	0.549145	0.573499	0.423212	0.443766	0.533206	0.537829	0.482821	0.459486	0.479721	0.523206	0.515629	0.475877	0.384414	0.378796	0.531592	0.495311	0.485949	0.389244
S000366	0.539001	0.407099	0.752701	0.745394	0.783458	0.479146	0.555456	0.560802	0.637119	0.631738	0.605424	0.606561	0.668747	0.679888	0.715096	0.718087	0.583967	0.597663	0.652988	0.666988	0.58121	0.598941	0.491047	0.511358	0.477268	0.507029	0.500287	0.479735	0.612915	0.614419	0.543849	0.586221	0.460861	0.488869	0.561672	0.609267	0.490186	0.460299	0.53855	0.559012	0.525475	0.529908	0.486709	0.535687	0.551398	0.582026	0.622173	0.696399
S000367	0.509913	0.400961	0.748521	0.724601	0.79562	0.482348	0.538656	0.568415	0.594633	0.595531	0.54077	0.54338	0.688109	0.699533	0.726839	0.731507	0.608569	0.615798	0.670942	0.645775	0.603731	0.609038	0.513834	0.514006	0.476712	0.503958	0.48326	0.468858	0.615429	0.628572	0.563394	0.582949	0.488392	0.486364	0.58209	0.628013	0.462669	0.428626	0.568912	0.560612	0.528046	0.549852	0.474399	0.5036	0.605051	0.633857	0.550036	0.583659
S000368	0.529615	0.381929	0.710385	0.722413	0.793426	0.551366	0.452577	0.518148	0.585716	0.602829	0.5499	0.571609	0.694614	0.71883	0.731795	0.721895	0.568888	0.574295	0.678	0.693322	0.593037	0.647402	0.450627	0.441769	0.513058	0.512032	0.502656	0.48887	0.618907	0.642611	0.570794	0.619027	0.466082	0.466213	0.584327	0.634871	0.475401	0.525273	0.524045	0.548787	0.551792	0.574663	0.486462	0.462357	0.529874	0.51428	0.610939	0.560405
S000369	0.53716	0.439579	0.667072	0.662905	0.76937	0.439594	0.528447	0.54429	0.530169	0.540456	0.504533	0.509931	0.693971	0.702628	0.691474	0.696344	0.587012	0.569678	0.648875	0.660797	0.564541	0.583875	0.437172	0.41104	0.451011	0.45973	0.454994	0.450044	0.583917	0.577381	0.545015	0.546365	0.442317	0.443749	0.571328	0.604935	0.425795	0.418747	0.519855	0.518942	0.460326	0.462468	0.426643	0.441906	0.538067	0.525791	0.485308	0.545286
S000370	0.548988	0.445082	0.717173	0.73312	0.773154	0.425498	0.532433	0.554333	0.620074	0.622306	0.546537	0.565354	0.638754	0.66353	0.690343	0.700582	0.592478	0.590618	0.671394	0.6953	0.567925	0.601582	0.449062	0.448185	0.494898	0.501588	0.503636	0.464096	0.604757	0.607704	0.531031	0.550199	0.436243	0.462776	0.532056	0.593508	0.432936	0.449771	0.503082	0.534838	0.523498	0.517119	0.5037	0.484958	0.553748	0.514075	0.638759	0.599705
S000371	0.547797	0.464141	0.725467	0.736005	0.816815	0.481826	0.521651	0.556811	0.607137	0.591525	0.541412	0.529259	0.733335	0.736863	0.708664	0.707964	0.593492	0.606383	0.659827	0.674564	0.619966	0.645901	0.41738	0.430628	0.46018	0.467692	0.485723	0.466273	0.608964	0.610786	0.596678	0.604725	0.454761	0.454727	0.60159	0.629013	0.468082	0.490334	0.507155	0.509148	0.519374	0.547005	0.446795	0.459363	0.464014	0.449533	0.576467	0.611139
S000372	0.534517	0.416508	0.745342	0.724111	0.78873	0.351607	0.49027	0.527362	0.596463	0.596414	0.549989	0.555361	0.684769	0.695914	0.705241	0.70558	0.625971	0.604037	0.681575	0.685431	0.575992	0.596852	0.465756	0.430771	0.474327	0.499822	0.458797	0.473034	0.569585	0.60258	0.556382	0.53383	0.459512	0.477043	0.591661	0.614358	0.418429	0.448157	0.549368	0.524077	0.486837	0.504996	0.452519	0.458728	0.536731	0.519284	0.504527	0.564423
S000373	0.574049	0.432376	0.739858	0.726243	0.805273	0.320599	0.518057	0.533735	0.56945	0.571051	0.503176	0.524242	0.702074	0.735787	0.73155	0.706966	0.623371	0.607447	0.709613	0.717718	0.592805	0.64404	0.443698	0.450477	0.489085	0.509214	0.509374	0.51395	0.588701	0.578955	0.54309	0.543785	0.469698	0.474492	0.596664	0.64994	0.517244	0.496729	0.489765	0.471138	0.528335	0.551172	0.477576	0.528283	0.556665	0.537674	0.455403	0.509123
S000374	0.553391	0.405135	0.773281	0.718836	0.792973	0.497792	0.488664	0.512467	0.603039	0.590892	0.57007	0.569909	0.726857	0.750851	0.714559	0.725406	0.639791	0.634475	0.676622	0.700649	0.570736	0.615418	0.504475	0.492547	0.485784	0.49569	0.501067	0.491483	0.591656	0.615802	0.569072	0.605842	0.487002	0.501889	0.621748	0.682681	0.491413	0.494055	0.562599	0.57501	0.551688	0.559151	0.471288	0.483843	0.572018	0.492179	0.512861	0.566461
S000375	0.527153	0.361834	0.698932	0.693335	0.79879	0.360365	0.514524	0.547638	0.597332	0.610756	0.554747	0.57214	0.692637	0.710083	0.700078	0.703323	0.582533	0.578292	0.692468	0.715023	0.546492	0.623574	0.417979	0.406053	0.480263	0.488579	0.474111	0.458711	0.554862	0.58511	0.511823	0.569669	0.435235	0.448319	0.508871	0.606213	0.437357	0.459654	0.480213	0.469049	0.49962	0.518868	0.414301	0.389722	0.551705	0.475937	0.383335	0.431882
S000376	0.574249	0.419602	0.769473	0.74954	0.809998	0.48616	0.561966	0.601922	0.600199	0.58882	0.570516	0.535487	0.710494	0.737567	0.734598	0.730441	0.606289	0.604603	0.68684	0.709318	0.621439	0.613403	0.503218	0.50965	0.497628	0.48006	0.513621	0.506037	0.640415	0.632457	0.600108	0.576716	0.477251	0.487354	0.611119	0.64356	0.494763	0.473458	0.521822	0.485758	0.555656	0.541251	0.481078	0.494017	0.524218	0.50277	0.598485	0.595651
S000377	0.540469	0.379014	0.745886	0.738455	0.795331	0.515273	0.521426	0.542474	0.592147	0.620701	0.555585	0.562553	0.710671	0.72198	0.689762	0.719627	0.616185	0.602966	0.663381	0.674824	0.628648	0.604042	0.469574	0.471666	0.479655	0.477944	0.488291	0.473931	0.627145	0.638957	0.586848	0.597837	0.445407	0.446939	0.586803	0.635661	0.479688	0.46242	0.537498	0.502532	0.532225	0.538358	0.480375	0.507488	0.495707	0.506576	0.517284	0.547325
S000378	0.536456	0.396247	0.684164	0.678422	0.723189	0.535783	0.49062	0.556425	0.589878	0.576789	0.553876	0.526959	0.665097	0.687345	0.707419	0.709724	0.584269	0.570932	0.63078	0.630328	0.556525	0.5826	0.431916	0.425595	0.427105	0.447232	0.430266	0.439716	0.524457	0.53359	0.506874	0.495644	0.434419	0.453262	0.576369	0.616454	0.457554	0.448383	0.531227	0.517744	0.46379	0.476981	0.448503	0.450995	0.50354	0.503138	0.39283	0.448827
S000379	0.531574	0.40479	0.735487	0.681175	0.774816	0.484818	0.502669	0.53468	0.578803	0.563742	0.524424	0.540301	0.721573	0.725779	0.708397	0.731934	0.621661	0.601301	0.702406	0.724935	0.582275	0.629516	0.484119	0.477829	0.487356	0.499612	0.498064	0.482236	0.579311	0.571404	0.53864	0.542599	0.463367	0.477536	0.578468	0.608485	0.391232	0.39389	0.579187	0.576332	0.517742	0.530437	0.42508	0.463174	0.544748	0.53356	0.59332	0.587244
S000380	0.562288	0.507981	0.719828	0.713955	0.791413	0.484153	0.555915	0.552008	0.60017	0.60347	0.58111	0.568607	0.731738	0.732187	0.684399	0.687646	0.619706	0.595666	0.683709	0.683355	0.598117	0.62761	0.413705	0.437436	0.467148	0.478618	0.486593	0.478128	0.61762	0.619087	0.545989	0.553271	0.444934	0.451773	0.60028	0.614709	0.481366	0.492062	0.53005	0.530179	0.531181	0.528954	0.477892	0.483789	0.561045	0.527001	0.580416	0.626344
S000381	0.554397	0.391669	0.723424	0.726048	0.759056	0.525419	0.537325	0.557401	0.59199	0.588676	0.56217	0.55844	0.70979	0.719854	0.713142	0.726605	0.606364	0.585172	0.650589	0.666735	0.533863	0.62243	0.434846	0.41661	0.458347	0.460812	0.490354	0.476873	0.597145	0.597773	0.549537	0.573985	0.468898	0.440131	0.519583	0.596925	0.477246	0.448651	0.534737	0.533252	0.504065	0.504305	0.487195	0.477813	0.565345	0.44269	0.534034	0.537559
S000382	0.565895	0.391999	0.753576	0.748741	0.804657	0.597788	0.512181	0.530652	0.584465	0.58381	0.587202	0.545758	0.680016	0.698333	0.741656	0.761251	0.615418	0.615427	0.656055	0.664316	0.571397	0.59507	0.477074	0.469239	0.500498	0.48838	0.508645	0.493903	0.608218	0.633645	0.574345	0.600551	0.473817	0.495867	0.612635	0.658583	0.529838	0.509759	0.56572	0.539894	0.568799	0.590154	0.524314	0.508415	0.529604	0.497131	0.591705	0.58251
S000383	0.531609	0.394899	0.633925	0.638096	0.773356	0.31452	0.482165	0.510596	0.56152	0.552573	0.462826	0.498518	0.681399	0.67544	0.685466	0.684027	0.578518	0.579189	0.69899	0.701318	0.594502	0.587004	0.390488	0.381886	0.485416	0.48128	0.476829	0.462022	0.516653	0.519431	0.531899	0.546571	0.404471	0.42333	0.551889	0.596112	0.423234	0.450477	0.434508	0.411414	0.497819	0.48836	0.381432	0.430415	0.399949	0.429001	0.464534	0.41546
S000384	0.551893	0.390237	0.739647	0.74988	0.801052	0.465449	0.507287	0.456885	0.656199	0.624984	0.50211	0.551423	0.71928	0.74873	0.708164	0.716044	0.63729	0.623118	0.675219	0.691916	0.580992	0.620429	0.474943	0.482965	0.475227	0.498573	0.512459	0.501473	0.60392	0.631082	0.561837	0.604518	0.470968	0.476664	0.5917	0.666372	0.508311	0.473931	0.566585	0.580781	0.540886	0.563966	0.484283	0.518475	0.529117	0.536144	0.598621	0.66066
S000385	0.577976	0.410768	0.724273	0.722404	0.819271	0.359983	0.491386	0.531392	0.58716	0.580283	0.537035	0.558773	0.703749	0.700563	0.737891	0.723928	0.612892	0.580462	0.691999	0.662145	0.627696	0.652176	0.45738	0.458631	0.499563	0.514821	0.523225	0.50193	0.568837	0.605593	0.575959	0.616821	0.494542	0.48982	0.61349	0.677401	0.519547	0.533193	0.538865	0.528244	0.541755	0.556782	0.440507	0.457693	0.518467	0.494699	0.540491	0.669445
S000386	0.560036	0.384272	0.7213	0.725439	0.79121	0.364074	0.551479	0.538881	0.589548	0.582368	0.531985	0.534144	0.732274	0.747638	0.699782	0.730642	0.606299	0.584215	0.671151	0.701536	0.566326	0.600115	0.485299	0.449762	0.460609	0.494589	0.486925	0.488444	0.580145	0.594825	0.575453	0.59154	0.475013	0.482793	0.616333	0.641402	0.503703	0.475816	0.515437	0.494996	0.531341	0.53755	0.476397	0.503387	0.570396	0.556583	0.534242	0.564644
S000387	0.553947	0.44173	0.735685	0.71954	0.765967	0.528028	0.517051	0.544865	0.627911	0.612998	0.61657	0.596575	0.70103	0.725566	0.721167	0.740504	0.620568	0.627389	0.692235	0.713957	0.613511	0.620973	0.49594	0.450479	0.502162	0.511165	0.507456	0.497227	0.607283	0.604805	0.60339	0.597498	0.457671	0.469886	0.562304	0.642005	0.525788	0.511189	0.573982	0.573296	0.533204	0.566017	0.493612	0.50851	0.528732	0.525244	0.588117	0.596291
S000388	0.535961	0.412517	0.752915	0.74018	0.811553	0.455368	0.478083	0.534832	0.618895	0.603738	0.60199	0.591926	0.68493	0.707839	0.701024	0.70104	0.617335	0.610566	0.685629	0.682567	0.628692	0.669643	0.502781	0.493605	0.51011	0.506245	0.525213	0.512647	0.647787	0.666814	0.578547	0.623448	0.457621	0.484015	0.602315	0.632662	0.488134	0.522903	0.560432	0.581663	0.556356	0.573761	0.501475	0.551309	0.553146	0.501554	0.690932	0.655156
S000389	0.546795	0.387866	0.717264	0.682913	0.76079	0.521159	0.482313	0.465248	0.585648	0.584803	0.552908	0.544362	0.702618	0.689813	0.70674	0.717967	0.574879	0.555143	0.661542	0.664992	0.58421	0.604823	0.451797	0.433748	0.473629	0.474016	0.480761	0.458484	0.593218	0.598272	0.541406	0.538975	0.430704	0.43263	0.574339	0.586496	0.462418	0.487959	0.546135	0.54372	0.520305	0.528783	0.437808	0.422413	0.485605	0.47456	0.625239	0.648023
S000390	0.527243	0.363471	0.68907	0.660167	0.748151	0.449398	0.515722	0.516933	0.562168	0.537456	0.520589	0.520627	0.699252	0.699267	0.694168	0.702972	0.516496	0.529889	0.628773	0.648167	0.513835	0.556086	0.411133	0.398262	0.404592	0.412336	0.336731	0.381319	0.479854	0.495407	0.454475	0.454919	0.412031	0.422107	0.581409	0.61962	0.511886	0.523925	0.510994	0.523935	0.435526	0.469601	0.366837	0.385778	0.482498	0.455679	0.345568	0.465852
S000391	0.546999	0.400481	0.687673	0.692763	0.780436	0.418059	0.479997	0.514433	0.579829	0.578373	0.550435	0.530608	0.706504	0.708938	0.69803	0.689961	0.607604	0.581391	0.681899	0.667603	0.567449	0.587508	0.448354	0.430791	0.482962	0.455482	0.459124	0.443887	0.55907	0.568114	0.540415	0.554214	0.476206	0.476831	0.584978	0.638633	0.473828	0.493959	0.490737	0.517978	0.530556	0.5512	0.454436	0.448929	0.563856	0.543356	0.46335	0.466588
S000392	0.564565	0.434391	0.653294	0.664434	0.765618	0.199182	0.528339	0.562091	0.598936	0.588579	0.502618	0.502773	0.718706	0.736268	0.73628	0.729232	0.585919	0.587085	0.724948	0.722191	0.614296	0.6039	0.424724	0.407372	0.486301	0.471638	0.470535	0.446134	0.544648	0.556072	0.542585	0.533188	0.449699	0.45878	0.547148	0.583485	0.497703	0.439003	0.430885	0.440314	0.526138	0.509048	0.428887	0.359467	0.479743	0.462384	0.525158	0.500926
S000393	0.558481	0.372188	0.761956	0.727865	0.780824	0.585327	0.555612	0.59343	0.613316	0.61404	0.57861	0.551928	0.70711	0.718168	0.735171	0.735582	0.610847	0.595317	0.696662	0.713092	0.572217	0.605017	0.478367	0.470993	0.491318	0.508679	0.480708	0.475021	0.618497	0.588255	0.546623	0.581314	0.46939	0.465603	0.645915	0.674627	0.499502	0.471604	0.569851	0.593233	0.536777	0.526193	0.457041	0.47035	0.505666	0.440402	0.529223	0.596743
S000394	0.54533	0.45638	0.736253	0.730347	0.795523	0.480499	0.540852	0.553137	0.558849	0.56519	0.472462	0.477605	0.702684	0.742638	0.726492	0.746548	0.584877	0.58375	0.68773	0.680928	0.614015	0.614059	0.494719	0.475787	0.506306	0.514089	0.514069	0.49056	0.60737	0.598509	0.584961	0.569252	0.489669	0.511605	0.61637	0.655913	0.506002	0.42883	0.541847	0.507664	0.553883	0.556983	0.483138	0.461427	0.566358	0.556735	0.501349	0.523673
S000395	0.534187	0.453026	0.624169	0.695495	0.779704	0.402991	0.502027	0.532424	0.544546	0.530362	0.542908	0.520681	0.677107	0.693527	0.716437	0.728796	0.578666	0.566545	0.681647	0.688615	0.586062	0.589239	0.423979	0.427442	0.485147	0.473194	0.504369	0.491962	0.586861	0.608651	0.537586	0.564376	0.459085	0.46442	0.569448	0.586958	0.427193	0.433777	0.477195	0.486064	0.520999	0.527039	0.39491	0.424735	0.514537	0.490005	0.576032	0.608564
S000396	0.553587	0.377899	0.74771	0.767833	0.790562	0.646858	0.514634	0.527986	0.554649	0.569316	0.581676	0.573947	0.680364	0.690882	0.715915	0.722919	0.59071	0.596717	0.669454	0.660704	0.612677	0.601959	0.49556	0.486904	0.484668	0.491119	0.462443	0.463052	0.584525	0.572306	0.529516	0.52355	0.450654	0.466905	0.591358	0.624016	0.476447	0.484457	0.552838	0.574488	0.499832	0.513087	0.500924	0.541431	0.501363	0.461166	0.503356	0.468343
S000397	0.567701	0.403027	0.771595	0.767601	0.806626	0.48647	0.551876	0.595081	0.61856	0.624438	0.555889	0.56613	0.716938	0.716195	0.707206	0.729051	0.610177	0.583181	0.665315	0.683182	0.592049	0.636387	0.477907	0.484274	0.475195	0.493285	0.498503	0.472532	0.593552	0.636148	0.568692	0.582672	0.457933	0.46319	0.5864	0.617055	0.410262	0.44808	0.54556	0.55264	0.524204	0.558792	0.473868	0.495869	0.517849	0.543617	0.573934	0.565895
S000398	0.557966	0.40724	0.699509	0.695927	0.786749	0.320393	0.535262	0.555046	0.60068	0.600322	0.557059	0.532395	0.731355	0.743889	0.685988	0.690083	0.57145	0.549037	0.673777	0.696907	0.584477	0.636567	0.424703	0.384617	0.483783	0.494373	0.495536	0.484423	0.593224	0.590774	0.54792	0.574343	0.42693	0.43944	0.600875	0.646618	0.486082	0.498638	0.484866	0.512706	0.521837	0.555419	0.387589	0.362914	0.530103	0.508121	0.557108	0.710996
S000399	0.520067	0.413037	0.648441	0.680745	0.780841	0.376363	0.479304	0.511903	0.579546	0.559301	0.529648	0.518459	0.698667	0.703205	0.662117	0.681011	0.552781	0.524602	0.663625	0.671253	0.611446	0.640845	0.453259	0.417494	0.452783	0.447973	0.441464	0.440961	0.585479	0.576734	0.522751	0.545857	0.431403	0.422515	0.517395	0.576572	0.476766	0.468738	0.500555	0.465804	0.496007	0.521577	0.453713	0.415077	0.486817	0.407632	0.490803	0.447739
S000400	0.536125	0.431682	0.684928	0.685219	0.767761	0.244816	0.496725	0.482175	0.598581	0.577718	0.531081	0.503408	0.685143	0.697484	0.69319	0.687396	0.585164	0.573604	0.669108	0.684458	0.530823	0.559402	0.402498	0.391881	0.419031	0.43744	0.374486	0.389361	0.454588	0.466241	0.495929	0.482527	0.448855	0.460006	0.580685	0.590688	0.467416	0.411945	0.519933	0.520118	0.435264	0.419704	0.363612	0.416568	0.521661	0.52082	0.2787	0.413684
S000401	0.548929	0.417759	0.761482	0.745223	0.773962	0.527749	0.553248	0.582788	0.617439	0.620423	0.570793	0.564431	0.718047	0.734912	0.727178	0.69888	0.657371	0.61486	0.736852	0.701586	0.618829	0.643341	0.494269	0.498911	0.527134	0.509591	0.513687	0.491485	0.625417	0.611888	0.58501	0.568032	0.479349	0.485922	0.59373	0.669219	0.46516	0.478626	0.621	0.561706	0.533375	0.511262	0.526936	0.502957	0.581093	0.536456	0.513302	0.51932
S000402	0.566982	0.370981	0.715466	0.724957	0.804427	0.603323	0.563603	0.558435	0.595801	0.587518	0.577751	0.528052	0.693214	0.701128	0.74029	0.748221	0.575681	0.573295	0.664905	0.687728	0.598643	0.631942	0.495073	0.472412	0.498016	0.49378	0.532356	0.515846	0.624436	0.663206	0.578652	0.581243	0.463092	0.479368	0.615522	0.66548	0.450921	0.470441	0.514342	0.555091	0.547363	0.560832	0.505632	0.511932	0.508693	0.518709	0.591817	0.656925
S000403	0.510204	0.421628	0.692937	0.690461	0.812843	0.486929	0.475198	0.548079	0.576023	0.603754	0.575734	0.589354	0.724898	0.729765	0.72437	0.717805	0.610714	0.590529	0.701638	0.72168	0.561317	0.608784	0.4631	0.461453	0.499151	0.494563	0.510106	0.490354	0.595662	0.615621	0.529116	0.564181	0.431007	0.441555	0.575762	0.602325	0.39772	0.403479	0.47647	0.499537	0.514609	0.523134	0.436336	0.44703	0.492564	0.500202	0.617109	0.68938
S000404	0.543568	0.365292	0.722696	0.736645	0.762874	0.407642	0.549189	0.528253	0.578933	0.575545	0.560655	0.565143	0.719696	0.721493	0.715423	0.710943	0.607474	0.581733	0.648373	0.647062	0.591764	0.591525	0.449625	0.447448	0.509905	0.503724	0.506992	0.490902	0.593052	0.580415	0.537378	0.491338	0.448787	0.448779	0.580335	0.594971	0.446591	0.44543	0.511362	0.503026	0.49222	0.493193	0.500876	0.478178	0.529832	0.517805	0.651874	0.635102
S000405	0.587299	0.447918	0.72279	0.723392	0.816357	0.359925	0.56098	0.59917	0.601299	0.596207	0.599495	0.596936	0.710203	0.724105	0.744247	0.727546	0.598606	0.59168	0.695476	0.70372	0.620986	0.625448	0.474897	0.44585	0.501947	0.514612	0.52695	0.510068	0.606955	0.606155	0.568876	0.58216	0.484053	0.496057	0.64367	0.664436	0.486445	0.478195	0.531595	0.531384	0.551643	0.575195	0.398749	0.428556	0.520644	0.547501	0.599545	0.644108
S000406	0.522277	0.397223	0.746088	0.729154	0.778572	0.47323	0.55815	0.552483	0.58362	0.563109	0.521652	0.506198	0.661563	0.689466	0.709231	0.708893	0.581041	0.582766	0.687167	0.694849	0.561598	0.595141	0.456194	0.464082	0.504101	0.529321	0.47757	0.49937	0.584016	0.582402	0.546118	0.545091	0.471716	0.490252	0.550295	0.576521	0.353164	0.40972	0.526533	0.557106	0.49418	0.52076	0.416295	0.431103	0.505223	0.53729	0.558736	0.574226
S000407	0.557045	0.391693	0.747149	0.748763	0.80762	0.402508	0.551298	0.564285	0.614252	0.588402	0.554675	0.557417	0.680135	0.698661	0.731746	0.734094	0.614889	0.607257	0.707664	0.702506	0.631911	0.651594	0.478428	0.474361	0.499925	0.507267	0.530796	0.492104	0.611032	0.601937	0.566865	0.576795	0.453294	0.467353	0.608703	0.634829	0.511305	0.490211	0.473916	0.461759	0.552169	0.561934	0.519011	0.531225	0.581288	0.548224	0.517578	0.473112
S000408	0.494071	0.364118	0.678487	0.68022	0.76639	0.387612	0.426921	0.445129	0.517266	0.525007	0.51717	0.505416	0.648375	0.69177	0.645348	0.663445	0.571397	0.560478	0.620832	0.657853	0.557164	0.612957	0.444312	0.415535	0.453493	0.469074	0.400095	0.435883	0.521301	0.498959	0.503019	0.565611	0.438332	0.474396	0.616977	0.625275	0.363496	0.429326	0.522586	0.482294	0.501626	0.51221	0.447913	0.425648	0.549685	0.491636	0.408487	0.49657
S000409	0.535712	0.389548	0.706787	0.708689	0.745594	0.453857	0.483652	0.495144	0.542143	0.560279	0.52462	0.509332	0.717778	0.738616	0.712048	0.737739	0.601918	0.584467	0.64887	0.661411	0.586751	0.594	0.439382	0.436821	0.467643	0.502465	0.492635	0.492134	0.605476	0.613519	0.575666	0.56318	0.455402	0.462636	0.602672	0.621178	0.493922	0.467325	0.514655	0.516378	0.527569	0.547892	0.484244	0.431962	0.553259	0.511744	0.563089	0.590422
S000410	0.534105	0.452622	0.753805	0.746376	0.783239	0.510901	0.50176	0.55814	0.6332	0.612787	0.540354	0.557912	0.725543	0.743775	0.715576	0.73523	0.578387	0.591788	0.68472	0.692538	0.608064	0.588966	0.473209	0.496238	0.490561	0.474677	0.475407	0.460584	0.619725	0.630062	0.588291	0.576865	0.471241	0.479435	0.598284	0.608627	0.469904	0.4355	0.546152	0.537714	0.525611	0.529582	0.511045	0.476499	0.549833	0.547624	0.54866	0.558388
S000411	0.578197	0.393147	0.695272	0.658658	0.781466	0.305628	0.57659	0.589319	0.619608	0.622957	0.563056	0.567054	0.695324	0.701053	0.733553	0.711782	0.604591	0.593878	0.712614	0.695808	0.593613	0.641766	0.434521	0.441526	0.488842	0.507312	0.504031	0.464072	0.603969	0.604635	0.56079	0.581559	0.460124	0.457569	0.601946	0.627331	0.474407	0.492701	0.521913	0.545678	0.539473	0.535902	0.430764	0.44239	0.533905	0.517258	0.493506	0.540831
S000412	0.528071	0.40156	0.710577	0.717246	0.777442	0.501381	0.46485	0.491835	0.584137	0.586732	0.56175	0.561345	0.714063	0.714582	0.704411	0.693571	0.585208	0.571073	0.650197	0.674748	0.546626	0.601649	0.439294	0.436246	0.492085	0.485963	0.48476	0.485347	0.603372	0.60154	0.564431	0.538789	0.434213	0.443346	0.527918	0.554114	0.432927	0.442181	0.517096	0.549571	0.50011	0.517884	0.473159	0.489365	0.470396	0.487414	0.545893	0.534107
S000413	0.538649	0.392979	0.656918	0.72401	0.810489	0.404267	0.553902	0.547464	0.530111	0.503813	0.552747	0.498788	0.694204	0.704373	0.714873	0.722609	0.547519	0.561396	0.685023	0.701777	0.604834	0.63467	0.486291	0.453495	0.511403	0.515779	0.506268	0.506006	0.613301	0.625109	0.578394	0.552914	0.475723	0.513698	0.596562	0.628459	0.493878	0.443806	0.496843	0.488862	0.560143	0.555769	0.399485	0.418843	0.543322	0.532894	0.588059	0.571506
S000414	0.540742	0.384132	0.748543	0.713657	0.789146	0.354933	0.520392	0.538248	0.60968	0.618587	0.568638	0.567236	0.709892	0.734059	0.729622	0.720828	0.604466	0.603578	0.677372	0.71641	0.587211	0.638365	0.487778	0.47315	0.496499	0.520528	0.533633	0.512259	0.652943	0.667537	0.580374	0.595476	0.440015	0.458441	0.586986	0.652134	0.456832	0.456901	0.521843	0.555851	0.577163	0.573181	0.461919	0.451544	0.512057	0.500225	0.612997	0.622707
S000415	0.561947	0.480633	0.72098	0.721746	0.818585	0.30882	0.498865	0.513304	0.565251	0.542487	0.514484	0.471157	0.684431	0.722314	0.702249	0.727125	0.62525	0.620196	0.691301	0.710038	0.616419	0.641099	0.494681	0.473014	0.4978	0.52354	0.513834	0.490059	0.612919	0.621689	0.590153	0.589684	0.467452	0.493164	0.590737	0.666935	0.496776	0.458923	0.56457	0.530146	0.537713	0.556067	0.445033	0.429068	0.472166	0.515898	0.609646	0.543164
S000416	0.560822	0.407344	0.711381	0.672973	0.786251	0.38772	0.511136	0.592348	0.601167	0.600124	0.567487	0.577521	0.663366	0.706854	0.687299	0.726682	0.616764	0.597352	0.675912	0.695908	0.578641	0.609388	0.475826	0.4531	0.461093	0.470432	0.451965	0.445603	0.557181	0.545405	0.520093	0.57843	0.409681	0.450868	0.580046	0.606829	0.456121	0.456955	0.480637	0.486637	0.50061	0.498387	0.387958	0.407077	0.482014	0.446566	0.559299	0.606102
S000417	0.515084	0.382535	0.659402	0.682517	0.766898	0.397182	0.495891	0.500425	0.533602	0.556806	0.53076	0.50484	0.682432	0.697601	0.681738	0.696698	0.561936	0.548276	0.653606	0.665546	0.561743	0.563054	0.453359	0.453919	0.454865	0.472403	0.43353	0.432528	0.537891	0.574275	0.499805	0.529974	0.425744	0.436787	0.583509	0.617496	0.478037	0.434739	0.476083	0.489744	0.504789	0.533874	0.392202	0.404252	0.530417	0.455173	0.460817	0.550745
S000418	0.549291	0.417843	0.732599	0.720127	0.791996	0.398819	0.48056	0.524542	0.609805	0.615318	0.54547	0.540647	0.705701	0.706708	0.690633	0.707197	0.604309	0.600294	0.671508	0.690695	0.576013	0.610593	0.453244	0.454217	0.46172	0.47973	0.493557	0.470912	0.597206	0.589913	0.537997	0.53982	0.443519	0.450855	0.526182	0.560627	0.438529	0.454813	0.554178	0.556774	0.506559	0.524025	0.465339	0.454937	0.53846	0.467193	0.622427	0.647039
S000419	0.50344	0.429865	0.667828	0.661761	0.785473	0.436928	0.506023	0.56303	0.574673	0.558076	0.55568	0.542426	0.681069	0.680941	0.715937	0.707798	0.600404	0.600281	0.680381	0.685737	0.606268	0.624289	0.438817	0.437914	0.470642	0.46179	0.451616	0.457468	0.591603	0.619462	0.578698	0.598781	0.468032	0.47877	0.597243	0.631371	0.485891	0.494907	0.545211	0.53017	0.515343	0.505153	0.392632	0.398534	0.505477	0.522953	0.49148	0.545307
S000420	0.501103	0.393495	0.691569	0.676672	0.781194	0.458919	0.476277	0.486328	0.558518	0.54576	0.524754	0.531079	0.693793	0.690868	0.701388	0.692334	0.539634	0.520962	0.652016	0.649729	0.530263	0.558496	0.407205	0.392289	0.424109	0.451191	0.469618	0.46439	0.573857	0.583235	0.520881	0.515509	0.403377	0.408525	0.553092	0.586689	0.411395	0.457506	0.4788	0.509126	0.451931	0.490328	0.381091	0.410081	0.499702	0.502809	0.608684	0.687675
S000421	0.515565	0.406636	0.676817	0.670713	0.800857	0.377742	0.529361	0.575286	0.56227	0.554142	0.547361	0.541402	0.665007	0.682188	0.687599	0.706462	0.588829	0.569633	0.701844	0.704489	0.6205	0.631432	0.403242	0.407576	0.475799	0.460359	0.4882	0.459536	0.570492	0.575609	0.553374	0.560873	0.424016	0.435415	0.575409	0.558789	0.424776	0.434838	0.460452	0.454986	0.511066	0.499698	0.394257	0.392501	0.457289	0.456145	0.564229	0.528308
S000422	0.509825	0.391884	0.691848	0.71026	0.794251	0.458926	0.447838	0.501304	0.524705	0.507363	0.522637	0.505279	0.688972	0.688876	0.688206	0.689669	0.572067	0.545707	0.639089	0.658084	0.596418	0.629458	0.458574	0.443873	0.468465	0.464052	0.482693	0.462272	0.603728	0.606209	0.514614	0.541415	0.428894	0.448298	0.530698	0.558385	0.426303	0.473686	0.492893	0.507787	0.485323	0.487876	0.445373	0.411908	0.476635	0.45931	0.588471	0.615307
S000423	0.546189	0.491501	0.714465	0.705173	0.792765	0.40388	0.483461	0.549172	0.586361	0.592496	0.559314	0.562897	0.693424	0.691726	0.69295	0.704694	0.57392	0.593131	0.674675	0.670818	0.593256	0.657174	0.438467	0.440032	0.467552	0.50189	0.513029	0.475132	0.601882	0.604882	0.539122	0.533238	0.447531	0.444013	0.582815	0.644667	0.495581	0.500567	0.484117	0.533507	0.494284	0.532002	0.452727	0.415941	0.502766	0.395715	0.614141	0.567354
S000424	0.550656	0.408427	0.783568	0.7436	0.799523	0.460998	0.56176	0.525323	0.660109	0.660733	0.587078	0.596966	0.741293	0.761444	0.753583	0.744612	0.678518	0.666761	0.72781	0.706357	0.621239	0.63832	0.499083	0.512201	0.52265	0.512529	0.546136	0.489576	0.604512	0.627341	0.59977	0.617868	0.487863	0.482058	0.624351	0.620185	0.499089	0.493491	0.57701	0.599617	0.56315	0.551398	0.505438	0.495693	0.596803	0.546951	0.514602	0.531607
S000425	0.545165	0.407846	0.75222	0.710448	0.784809	0.521299	0.58812	0.58814	0.595273	0.601013	0.574595	0.578039	0.703305	0.719412	0.690263	0.710985	0.57965	0.582737	0.684554	0.681954	0.613178	0.635968	0.467684	0.458324	0.474709	0.485656	0.467266	0.487557	0.600239	0.631303	0.542026	0.558398	0.441019	0.469585	0.606176	0.6593	0.546626	0.548834	0.558149	0.535694	0.493042	0.481401	0.437647	0.494783	0.514993	0.512411	0.479912	0.594513
S000426	0.555882	0.452406	0.764192	0.743914	0.799744	0.496247	0.575644	0.598364	0.611751	0.615194	0.529282	0.510621	0.692632	0.702429	0.732491	0.74611	0.630596	0.630235	0.687642	0.704757	0.610625	0.628468	0.49156	0.502042	0.502081	0.507771	0.47948	0.478894	0.640497	0.639551	0.577858	0.551604	0.482012	0.485083	0.594715	0.64979	0.459517	0.482575	0.572972	0.549218	0.539533	0.544579	0.44728	0.442732	0.551393	0.546532	0.560941	0.618923
S000427	0.53596	0.480121	0.725033	0.737151	0.778088	0.484237	0.513426	0.589448	0.618103	0.608595	0.555301	0.555191	0.707318	0.717405	0.680954	0.695441	0.615409	0.59514	0.662922	0.660873	0.521661	0.61536	0.455193	0.438867	0.488815	0.489969	0.479661	0.477056	0.608717	0.599903	0.570221	0.5642	0.462483	0.466125	0.568726	0.597206	0.477997	0.474811	0.562161	0.559666	0.520216	0.510861	0.504608	0.531203	0.525573	0.47104	0.523008	0.57539
S000428	0.527112	0.403671	0.740031	0.733194	0.795034	0.479572	0.440523	0.449857	0.622274	0.59367	0.562304	0.551211	0.660195	0.679607	0.698654	0.713449	0.582984	0.564339	0.648727	0.673984	0.595915	0.606347	0.457466	0.486009	0.495389	0.4973	0.470235	0.469105	0.577222	0.576365	0.59096	0.592545	0.465082	0.476896	0.567123	0.588032	0.467818	0.500189	0.499814	0.545775	0.520261	0.496888	0.454173	0.491621	0.552625	0.555993	0.489518	0.551297
S000429	0.536743	0.436669	0.701304	0.697503	0.777106	0.447721	0.499379	0.543596	0.636099	0.607225	0.554556	0.564615	0.682165	0.698333	0.675077	0.670824	0.57428	0.55811	0.653857	0.662496	0.569478	0.606078	0.441023	0.446156	0.478033	0.479974	0.488515	0.471918	0.611217	0.607402	0.527987	0.547894	0.448821	0.463306	0.595751	0.619617	0.483463	0.449299	0.507126	0.519398	0.512997	0.514637	0.476408	0.498836	0.510497	0.471594	0.541951	0.559339
S000430	0.542001	0.404245	0.753261	0.755211	0.831921	0.475985	0.4908	0.517302	0.575868	0.556117	0.562676	0.56242	0.716176	0.710456	0.693804	0.715817	0.5933	0.59146	0.666765	0.702633	0.641113	0.653778	0.46767	0.479274	0.490924	0.501012	0.50314	0.504031	0.587976	0.631766	0.5726	0.60035	0.479017	0.476538	0.605498	0.624052	0.455651	0.480811	0.533677	0.550478	0.531897	0.529509	0.465901	0.512613	0.529017	0.545358	0.487837	0.67184
S000431	0.545982	0.445031	0.723982	0.704607	0.785906	0.444446	0.544587	0.534197	0.599546	0.584454	0.57958	0.552561	0.684767	0.701647	0.710231	0.70393	0.585037	0.587674	0.664053	0.679159	0.6222	0.639511	0.465481	0.426373	0.472268	0.45997	0.498954	0.477609	0.584271	0.598989	0.575729	0.577421	0.448353	0.454784	0.567143	0.610535	0.448438	0.488061	0.554068	0.539754	0.510116	0.506951	0.571142	0.53789	0.546707	0.535805	0.546243	0.606979
S000432	0.565657	0.444626	0.702042	0.701319	0.766288	0.520028	0.497547	0.554334	0.587651	0.591673	0.591472	0.585729	0.692975	0.711569	0.686749	0.697833	0.589442	0.570878	0.662417	0.670786	0.606514	0.613182	0.487035	0.462673	0.482624	0.474228	0.484519	0.478198	0.56814	0.590755	0.51058	0.523375	0.460853	0.465213	0.539223	0.569701	0.45291	0.456029	0.524327	0.524572	0.533252	0.517239	0.440331	0.461645	0.46522	0.477645	0.621597	0.634839
S000433	0.533048	0.449084	0.746511	0.711682	0.799955	0.289551	0.515275	0.533467	0.605173	0.597384	0.559483	0.537288	0.725216	0.732359	0.694517	0.682497	0.583263	0.582373	0.677375	0.689102	0.607961	0.597829	0.439819	0.43994	0.476414	0.483125	0.496228	0.476792	0.529976	0.538321	0.54122	0.54951	0.456441	0.460525	0.586913	0.592273	0.408116	0.403626	0.481707	0.480076	0.528226	0.545253	0.409355	0.411462	0.550406	0.564678	0.535449	0.551047
S000434	0.537104	0.423579	0.707906	0.732271	0.769431	0.53739	0.542061	0.52955	0.605178	0.590156	0.552589	0.537073	0.726704	0.732016	0.692308	0.715778	0.57688	0.585732	0.647944	0.656968	0.573995	0.566896	0.469261	0.460581	0.467125	0.48393	0.48156	0.471605	0.587797	0.609805	0.578077	0.576095	0.46604	0.482703	0.577683	0.591266	0.418759	0.457075	0.567354	0.552222	0.515923	0.506237	0.54297	0.495486	0.506185	0.527702	0.539511	0.602417
S000435	0.530732	0.451919	0.701435	0.695252	0.787112	0.414107	0.491669	0.503469	0.566701	0.551728	0.502329	0.503862	0.706227	0.718169	0.70598	0.718097	0.578268	0.583736	0.662215	0.676204	0.577342	0.600238	0.449992	0.436121	0.451394	0.461946	0.445828	0.446999	0.58994	0.587618	0.611337	0.583226	0.478143	0.473558	0.559333	0.605407	0.44922	0.458451	0.536875	0.512928	0.508281	0.53473	0.438115	0.490979	0.543886	0.534915	0.430455	0.499023
S000436	0.516313	0.404493	0.721303	0.696466	0.800624	0.43986	0.512329	0.512508	0.576822	0.521633	0.539684	0.536237	0.674663	0.679434	0.70923	0.700667	0.59181	0.592849	0.674388	0.687739	0.597583	0.613881	0.438985	0.443936	0.490773	0.510638	0.468425	0.460432	0.583503	0.598537	0.539772	0.555945	0.468568	0.470385	0.629709	0.635551	0.476381	0.475256	0.523148	0.546886	0.507868	0.520987	0.42998	0.468413	0.513417	0.504066	0.500097	0.547692
S000437	0.555874	0.448497	0.700506	0.685707	0.802525	0.442225	0.557001	0.555164	0.590708	0.585106	0.55116	0.535108	0.687647	0.694632	0.70472	0.71184	0.628924	0.594277	0.688208	0.68733	0.606698	0.609972	0.423848	0.409649	0.468944	0.453822	0.490166	0.45932	0.576192	0.573132	0.542808	0.572636	0.452281	0.459879	0.598763	0.622935	0.519377	0.461897	0.551744	0.537914	0.515886	0.51279	0.445845	0.434182	0.542262	0.476571	0.50695	0.571611
S000438	0.562684	0.476568	0.761661	0.731673	0.800013	0.301943	0.564091	0.575451	0.623785	0.608971	0.569497	0.544218	0.708532	0.730011	0.734145	0.716633	0.620472	0.622814	0.700546	0.734795	0.637683	0.658318	0.47863	0.49137	0.506902	0.535651	0.503384	0.508154	0.63237	0.672644	0.606486	0.609183	0.456053	0.506009	0.621569	0.637435	0.499958	0.546979	0.520272	0.524886	0.527914	0.528433	0.430531	0.419728	0.575868	0.598636	0.491515	0.618513
S000439	0.584797	0.407872	0.757065	0.738632	0.790524	0.514264	0.522207	0.549349	0.60278	0.596738	0.556684	0.545119	0.698305	0.68382	0.733123	0.750474	0.60801	0.588073	0.689136	0.682231	0.58779	0.5994	0.496942	0.47103	0.488559	0.49594	0.496432	0.487516	0.564629	0.603855	0.548786	0.563081	0.494019	0.497352	0.606092	0.692101	0.495333	0.499959	0.554454	0.551066	0.516988	0.508931	0.536046	0.51398	0.576745	0.562176	0.593844	0.655393
S000440	0.566561	0.413294	0.71865	0.711317	0.808048	0.496241	0.491624	0.539047	0.545889	0.550603	0.566297	0.550819	0.697127	0.703202	0.70984	0.737511	0.603485	0.578777	0.692385	0.683945	0.617476	0.636073	0.462901	0.445827	0.478193	0.477596	0.488029	0.468939	0.636751	0.634682	0.608526	0.623197	0.471881	0.480915	0.572055	0.600296	0.450558	0.466408	0.525733	0.538601	0.552155	0.544017	0.467845	0.447255	0.513876	0.49662	0.513229	0.540886
S000441	0.532347	0.403079	0.737532	0.739197	0.80339	0.416167	0.447708	0.513537	0.599014	0.601268	0.547167	0.56877	0.751132	0.740406	0.724019	0.730067	0.60544	0.598456	0.690294	0.697644	0.603609	0.652552	0.45534	0.451094	0.507705	0.509551	0.52306	0.511044	0.59797	0.635363	0.609568	0.629485	0.477686	0.473751	0.599481	0.607328	0.494962	0.511993	0.523005	0.540383	0.545909	0.563401	0.483808	0.46213	0.532226	0.501322	0.427183	0.564603
S000442	0.50967	0.423977	0.731309	0.730356	0.791109	0.496651	0.497839	0.493422	0.621494	0.598985	0.540461	0.552967	0.689146	0.703671	0.693721	0.707704	0.561027	0.567379	0.644119	0.662541	0.576347	0.586258	0.447366	0.449255	0.447012	0.470043	0.477036	0.460996	0.586954	0.576585	0.539245	0.548012	0.45193	0.459939	0.56066	0.624964	0.459042	0.468504	0.572636	0.514791	0.514873	0.525998	0.456894	0.469375	0.589167	0.519391	0.548528	0.613234
S000443	0.552136	0.409213	0.736166	0.724979	0.780556	0.519912	0.518752	0.540521	0.581954	0.578752	0.574329	0.572515	0.682037	0.704024	0.723141	0.738177	0.604533	0.585611	0.673459	0.689153	0.572948	0.59989	0.495616	0.474504	0.472632	0.499394	0.497483	0.477558	0.604843	0.625862	0.554049	0.58356	0.464671	0.487808	0.522924	0.574906	0.391848	0.396879	0.53106	0.505389	0.502927	0.519968	0.461394	0.491404	0.534326	0.514328	0.549352	0.592402
S000444	0.553736	0.411074	0.747887	0.725913	0.802962	0.457336	0.560956	0.58485	0.606977	0.616799	0.583449	0.581878	0.70514	0.725693	0.692598	0.715007	0.630558	0.616779	0.687159	0.691798	0.559609	0.623016	0.464259	0.455733	0.470656	0.483611	0.509754	0.495518	0.611839	0.626229	0.567919	0.589665	0.479569	0.481911	0.618693	0.657976	0.44298	0.461493	0.544444	0.565841	0.531359	0.532089	0.449146	0.499599	0.515654	0.504661	0.597238	0.623416
S000445	0.539557	0.427315	0.743354	0.744964	0.790475	0.516187	0.547128	0.572905	0.609038	0.619807	0.56818	0.574372	0.670026	0.667861	0.720226	0.718073	0.57448	0.590484	0.698972	0.67796	0.622139	0.607954	0.496119	0.475324	0.508366	0.495431	0.489138	0.47779	0.597918	0.62931	0.554081	0.579977	0.465041	0.462263	0.578991	0.660903	0.465408	0.435345	0.558839	0.577642	0.519731	0.523602	0.449736	0.456358	0.535182	0.50056	0.555051	0.575564
S000446	0.534375	0.369514	0.731093	0.692578	0.77607	0.330545	0.481872	0.511379	0.6159	0.612072	0.536021	0.54902	0.690593	0.706181	0.682585	0.704283	0.616707	0.564507	0.668086	0.657881	0.598664	0.607415	0.439927	0.440516	0.474679	0.467678	0.488075	0.485745	0.599996	0.622123	0.590694	0.573592	0.451775	0.444374	0.596761	0.613009	0.434022	0.433789	0.470885	0.494692	0.527798	0.524464	0.397818	0.442296	0.555128	0.532478	0.504377	0.568348
S000447	0.543814	0.42027	0.769577	0.737782	0.800778	0.462492	0.494018	0.551912	0.626988	0.625602	0.568256	0.553778	0.709439	0.726515	0.727454	0.746972	0.621846	0.618216	0.691962	0.712841	0.592562	0.617435	0.5165	0.495775	0.51001	0.521799	0.527343	0.513461	0.613805	0.656907	0.560183	0.606253	0.461324	0.469453	0.581308	0.618304	0.472446	0.505932	0.533034	0.532244	0.553367	0.556783	0.492476	0.563431	0.533039	0.531843	0.638709	0.595649
S000448	0.537907	0.349562	0.719578	0.673554	0.771078	0.303942	0.522066	0.50029	0.593274	0.575511	0.558722	0.567454	0.699347	0.699154	0.688162	0.715743	0.576058	0.592003	0.68409	0.688161	0.58468	0.597727	0.420446	0.425629	0.448302	0.447496	0.483497	0.463232	0.55519	0.581431	0.525996	0.528013	0.455058	0.462622	0.572613	0.609999	0.457004	0.461285	0.501123	0.509116	0.506741	0.506838	0.451315	0.44587	0.537486	0.462812	0.646895	0.638289
S000449	0.555919	0.369887	0.723698	0.695804	0.782117	0.480397	0.548747	0.571573	0.584131	0.592932	0.556537	0.536923	0.689393	0.709206	0.708066	0.712361	0.567567	0.560622	0.655999	0.670211	0.613699	0.595231	0.446045	0.439984	0.448381	0.446825	0.491294	0.480231	0.599286	0.622592	0.56202	0.588429	0.436726	0.443464	0.58679	0.594423	0.463835	0.471202	0.549601	0.546546	0.504189	0.531785	0.403144	0.463717	0.544886	0.477861	0.609406	0.640092
S000450	0.549339	0.390911	0.698406	0.677412	0.759675	0.474306	0.521523	0.601786	0.605411	0.619086	0.569414	0.549823	0.733077	0.743765	0.722724	0.717145	0.595782	0.591012	0.685069	0.675514	0.550462	0.571953	0.439559	0.429144	0.482408	0.491173	0.456913	0.460039	0.592966	0.605186	0.564372	0.561815	0.458411	0.457942	0.531473	0.590309	0.494179	0.522634	0.550797	0.542357	0.484789	0.517928	0.462417	0.455285	0.548185	0.514206	0.585888	0.551764
S000451	0.553039	0.454528	0.687156	0.690153	0.788574	0.490729	0.54295	0.552759	0.59893	0.590055	0.538773	0.521609	0.71212	0.719865	0.711989	0.705331	0.597337	0.571053	0.687862	0.671753	0.575294	0.619569	0.463678	0.424069	0.491806	0.51287	0.487027	0.455013	0.586434	0.602614	0.542382	0.589359	0.45914	0.470219	0.568592	0.639263	0.487032	0.482132	0.514615	0.528223	0.464994	0.482838	0.428747	0.485942	0.481308	0.477789	0.528927	0.566331
S000452	0.535885	0.387825	0.655759	0.697316	0.787803	0.340425	0.538015	0.576783	0.576261	0.568888	0.570325	0.549812	0.68429	0.677552	0.724608	0.748583	0.586376	0.579738	0.696352	0.701199	0.602948	0.631119	0.449477	0.453451	0.494273	0.510444	0.535685	0.509402	0.578056	0.628612	0.582766	0.579719	0.457518	0.494114	0.519818	0.599735	0.440067	0.43483	0.505376	0.481326	0.53111	0.553469	0.38624	0.399019	0.533973	0.526381	0.630413	0.665935
S000453	0.565322	0.436902	0.728151	0.700438	0.789248	0.45409	0.549915	0.557026	0.633037	0.585908	0.592922	0.568965	0.72527	0.728239	0.720203	0.739271	0.626536	0.592703	0.671356	0.672338	0.595968	0.591195	0.460835	0.43687	0.459152	0.462027	0.50721	0.484732	0.595425	0.589095	0.566227	0.560301	0.485505	0.479811	0.62804	0.6418	0.494974	0.505009	0.52752	0.525191	0.544933	0.546075	0.400114	0.428251	0.496486	0.527779	0.481174	0.533246
S000454	0.525282	0.352882	0.708374	0.676964	0.768128	0.40886	0.4804	0.506595	0.578771	0.577285	0.462411	0.483922	0.707504	0.725775	0.701834	0.69517	0.551252	0.523938	0.636995	0.638267	0.52028	0.507973	0.420217	0.383075	0.44078	0.401084	0.446164	0.443018	0.518674	0.565714	0.526295	0.52666	0.400684	0.398059	0.547356	0.612518	0.393527	0.443895	0.487469	0.485159	0.492527	0.486548	0.396442	0.425745	0.476676	0.510453	0.489411	0.529582
S000455	0.532759	0.333869	0.660621	0.653135	0.764707	0.196319	0.437286	0.436826	0.540346	0.517763	0.52169	0.504017	0.685896	0.688659	0.677338	0.701205	0.584708	0.569923	0.692715	0.709131	0.58807	0.587694	0.432384	0.424882	0.485925	0.489202	0.503245	0.496981	0.524513	0.576327	0.532343	0.540753	0.420725	0.442059	0.543975	0.573595	0.37921	0.377179	0.415437	0.426268	0.500497	0.485256	0.44402	0.43942	0.511917	0.496195	0.429361	0.474443
S000456	0.556266	0.414649	0.712643	0.719921	0.800584	0.368667	0.469878	0.511048	0.629495	0.611646	0.56595	0.558666	0.71395	0.727729	0.687622	0.715205	0.624437	0.599414	0.710328	0.711198	0.599043	0.604539	0.483206	0.460012	0.531194	0.503509	0.504181	0.501136	0.605547	0.59079	0.540841	0.533436	0.475282	0.474852	0.582092	0.62839	0.476325	0.475714	0.522035	0.553547	0.538113	0.540842	0.558143	0.465192	0.541302	0.557322	0.56424	0.504296
S000457	0.528966	0.439589	0.743406	0.716867	0.759901	0.460967	0.51678	0.546393	0.617723	0.612886	0.564519	0.553955	0.724491	0.74237	0.704361	0.706861	0.560933	0.58878	0.642638	0.656894	0.576297	0.561223	0.45712	0.454659	0.477857	0.46892	0.485734	0.476765	0.584755	0.599069	0.550482	0.543439	0.453185	0.471876	0.615019	0.65666	0.451358	0.458368	0.55327	0.563588	0.530788	0.546286	0.449027	0.457014	0.539734	0.500618	0.566378	0.537635
S000458	0.527688	0.394778	0.73246	0.734859	0.787723	0.489821	0.484259	0.541973	0.60967	0.595063	0.539993	0.543133	0.73039	0.748679	0.684658	0.707272	0.592093	0.556366	0.656323	0.680367	0.565062	0.581611	0.467114	0.441269	0.466893	0.48668	0.479197	0.474854	0.590619	0.5809	0.531165	0.546238	0.452586	0.460169	0.566335	0.644702	0.499102	0.467738	0.566146	0.567877	0.509788	0.514338	0.467433	0.464269	0.445787	0.438166	0.63851	0.503578
S000459	0.507072	0.328286	0.65331	0.65588	0.756	0.288535	0.474593	0.541462	0.576456	0.558183	0.49322	0.49111	0.678509	0.703217	0.677106	0.681205	0.570747	0.560089	0.651333	0.67685	0.550383	0.553216	0.378622	0.400317	0.440452	0.446382	0.481357	0.464371	0.529483	0.526475	0.522346	0.523433	0.41259	0.411011	0.544586	0.553055	0.428553	0.452746	0.402484	0.422873	0.496331	0.496744	0.384222	0.33673	0.490152	0.487857	0.44262	0.507012
S000460	0.558666	0.36725	0.697582	0.694817	0.806447	0.31537	0.504807	0.511416	0.586791	0.584254	0.570436	0.584193	0.643473	0.657113	0.72823	0.719158	0.620547	0.61185	0.713021	0.715497	0.602096	0.605326	0.412764	0.411692	0.493401	0.514126	0.503791	0.496763	0.590023	0.591546	0.534497	0.558923	0.438827	0.447774	0.574547	0.596083	0.416651	0.404642	0.481296	0.507423	0.497587	0.51119	0.424453	0.466187	0.515988	0.522947	0.491847	0.610518
S000461	0.550504	0.423092	0.779897	0.760599	0.837249	0.3978	0.581734	0.605715	0.608132	0.616599	0.580213	0.602091	0.684143	0.702757	0.729203	0.7509	0.624654	0.607167	0.69512	0.714141	0.572696	0.640468	0.523038	0.517465	0.515351	0.528976	0.546416	0.522233	0.613556	0.620371	0.550951	0.551681	0.477729	0.488171	0.585977	0.648059	0.483906	0.519514	0.573991	0.572401	0.536886	0.549757	0.433597	0.453776	0.564652	0.569412	0.639861	0.577015
S000462	0.553788	0.420236	0.687765	0.666811	0.782341	0.429001	0.484236	0.520034	0.558847	0.564175	0.510296	0.529105	0.685465	0.699568	0.673651	0.678258	0.579444	0.575155	0.648896	0.648088	0.595018	0.610903	0.431143	0.424742	0.438344	0.455876	0.465554	0.443827	0.588985	0.594408	0.559866	0.539823	0.469314	0.47447	0.538806	0.590827	0.473283	0.436215	0.504611	0.499602	0.48382	0.484164	0.429032	0.47007	0.489872	0.505166	0.52827	0.483851
S000463	0.539582	0.380373	0.751031	0.727855	0.769558	0.532913	0.536936	0.55622	0.62938	0.608894	0.579535	0.573587	0.716764	0.745297	0.712065	0.712551	0.610753	0.615678	0.68889	0.697928	0.583604	0.600776	0.462143	0.479678	0.50214	0.501273	0.514527	0.505225	0.603394	0.612726	0.552941	0.542441	0.472628	0.466593	0.559191	0.600047	0.478558	0.484574	0.561576	0.579506	0.532055	0.534225	0.461553	0.474411	0.545041	0.508508	0.503581	0.571427
S000464	0.563254	0.419982	0.732229	0.726122	0.763418	0.554681	0.508053	0.524678	0.5807	0.552661	0.525212	0.525245	0.703867	0.700535	0.703349	0.725646	0.584216	0.565605	0.672176	0.661347	0.612936	0.607049	0.499925	0.489407	0.518178	0.49899	0.475315	0.472353	0.605316	0.597805	0.585944	0.559444	0.492013	0.496461	0.615806	0.631443	0.464303	0.457928	0.522517	0.534048	0.510105	0.523876	0.533782	0.489843	0.555861	0.538785	0.53686	0.561404
S000465	0.511104	0.38508	0.712657	0.7065	0.767278	0.551485	0.490046	0.534705	0.593206	0.592612	0.53428	0.531822	0.66438	0.696606	0.719201	0.726381	0.553393	0.564995	0.667043	0.687291	0.593401	0.626949	0.473285	0.476829	0.491399	0.499836	0.484405	0.491424	0.591857	0.594789	0.554667	0.554394	0.443759	0.461423	0.605101	0.620335	0.434471	0.449763	0.49062	0.524305	0.508292	0.504345	0.448707	0.466918	0.495936	0.487822	0.551582	0.521024
S000466	0.520216	0.392527	0.685329	0.707366	0.79445	0.438069	0.448938	0.493837	0.581686	0.580376	0.515699	0.539344	0.722072	0.732434	0.694385	0.698853	0.568405	0.565967	0.65193	0.675311	0.587496	0.595725	0.452043	0.418452	0.475346	0.489109	0.498654	0.482878	0.57479	0.580975	0.532112	0.510662	0.440941	0.454579	0.541412	0.578179	0.42828	0.497331	0.483617	0.504752	0.505404	0.506555	0.441399	0.414611	0.542442	0.509002	0.540216	0.63854
S000467	0.556233	0.378907	0.704958	0.68493	0.763554	0.366463	0.476127	0.523667	0.546278	0.52766	0.523621	0.514823	0.686554	0.689721	0.670502	0.695145	0.580404	0.546687	0.68025	0.69374	0.597193	0.616835	0.453565	0.425044	0.487376	0.492191	0.467161	0.455217	0.599064	0.593683	0.575306	0.596525	0.449599	0.47254	0.577975	0.631985	0.437444	0.438721	0.5068	0.511568	0.523028	0.539719	0.400746	0.383497	0.525994	0.503917	0.422191	0.483162
S000468	0.528857	0.397905	0.723609	0.734238	0.776115	0.442922	0.536884	0.553734	0.626538	0.609492	0.579689	0.559897	0.689875	0.69503	0.695795	0.700619	0.588994	0.574156	0.665451	0.68336	0.580778	0.605681	0.489116	0.465409	0.474573	0.477194	0.482981	0.455833	0.592108	0.624316	0.543439	0.575302	0.454152	0.453786	0.565768	0.591195	0.444746	0.434798	0.512724	0.486761	0.486665	0.50672	0.458549	0.458885	0.530789	0.489401	0.600481	0.547611
S000469	0.541907	0.397193	0.627521	0.649093	0.787813	0.296422	0.530508	0.51266	0.576467	0.552531	0.582575	0.582712	0.682826	0.695388	0.707816	0.696548	0.594255	0.561126	0.71349	0.707747	0.588568	0.622012	0.396293	0.399276	0.504375	0.488576	0.481544	0.438662	0.582594	0.573989	0.527953	0.561142	0.457873	0.455866	0.526502	0.62324	0.451298	0.452094	0.496731	0.458363	0.494119	0.524277	0.323414	0.355668	0.533183	0.474708	0.467259	0.502788
S000470	0.542486	0.414997	0.73709	0.706244	0.785292	0.36934	0.565756	0.564877	0.598941	0.588271	0.53343	0.550692	0.688146	0.703349	0.698439	0.687375	0.610372	0.590489	0.701554	0.711319	0.590796	0.611254	0.443659	0.436355	0.479612	0.487337	0.511085	0.479877	0.569596	0.595177	0.568861	0.568604	0.448282	0.450196	0.589532	0.632572	0.46785	0.464243	0.500103	0.520655	0.503079	0.51143	0.449397	0.493228	0.583296	0.534836	0.558632	0.66528
S000471	0.572009	0.430617	0.735323	0.712683	0.78884	0.494746	0.51521	0.547403	0.606083	0.591955	0.570565	0.563565	0.715974	0.725536	0.694956	0.721268	0.576807	0.568977	0.650981	0.664684	0.572009	0.61888	0.469216	0.468516	0.478501	0.492475	0.48514	0.480559	0.59745	0.582834	0.528515	0.528139	0.474518	0.470513	0.575433	0.646832	0.521288	0.496934	0.540279	0.562099	0.528919	0.527366	0.442966	0.450945	0.524179	0.468551	0.504376	0.533896
S000472	0.544271	0.445725	0.733591	0.716067	0.785472	0.531658	0.551525	0.566204	0.632158	0.618363	0.582759	0.579243	0.716325	0.735454	0.718196	0.709038	0.620802	0.600212	0.690674	0.681925	0.615164	0.621714	0.469025	0.470214	0.474085	0.48912	0.463279	0.463192	0.610863	0.615151	0.58068	0.569203	0.451113	0.432577	0.619345	0.669676	0.499193	0.498111	0.557709	0.560277	0.48907	0.50418	0.481445	0.520667	0.517999	0.479314	0.555762	0.586549
S000473	0.483841	0.361009	0.660516	0.673038	0.734361	0.356671	0.418796	0.472314	0.592452	0.627234	0.409559	0.413345	0.688362	0.664575	0.643783	0.625969	0.597645	0.57719	0.652832	0.683379	0.539549	0.588437	0.440236	0.411612	0.428639	0.45795	0.460702	0.444287	0.578594	0.58562	0.531662	0.539153	0.380693	0.392083	0.50768	0.566935	0.355864	0.399392	0.499512	0.496945	0.458054	0.468852	0.482916	0.469953	0.41245	0.413303	0.572287	0.549408
S000474	0.547728	0.344997	0.682033	0.68343	0.780354	0.223579	0.553549	0.572266	0.590777	0.59144	0.537347	0.551387	0.681038	0.676436	0.678768	0.702759	0.516253	0.51576	0.676632	0.686382	0.572209	0.572149	0.402004	0.381365	0.453709	0.451737	0.442611	0.440274	0.525434	0.563501	0.530626	0.53381	0.445788	0.448048	0.568377	0.613858	0.484099	0.480745	0.480601	0.499158	0.454559	0.465676	0.412356	0.3492	0.516375	0.507294	0.418754	0.477916
S000475	0.51578	0.420716	0.673642	0.678581	0.749406	0.391852	0.462471	0.495046	0.55411	0.548105	0.499543	0.50814	0.658878	0.682369	0.6668	0.671897	0.58223	0.56077	0.624746	0.659833	0.572423	0.572168	0.423078	0.409571	0.479953	0.47391	0.45637	0.460087	0.548241	0.563777	0.527462	0.561193	0.432328	0.444295	0.546407	0.551665	0.463378	0.454611	0.504259	0.488504	0.49029	0.479994	0.448478	0.428683	0.501396	0.506178	0.491537	0.49241
S000476	0.565582	0.394769	0.741541	0.733924	0.77435	0.5831	0.523609	0.518051	0.598371	0.577414	0.562415	0.573102	0.710342	0.714255	0.723919	0.730144	0.603582	0.605741	0.67777	0.678622	0.591996	0.604441	0.493903	0.50865	0.499401	0.509721	0.504011	0.487958	0.611822	0.62274	0.567657	0.576206	0.455142	0.477611	0.599102	0.658571	0.447893	0.445467	0.49868	0.515754	0.52592	0.516855	0.5079	0.513183	0.55061	0.546013	0.581068	0.564141
S000477	0.561662	0.411749	0.755072	0.714367	0.805389	0.311006	0.530005	0.577106	0.585933	0.579523	0.544799	0.529114	0.680603	0.687338	0.73311	0.734846	0.605195	0.594479	0.702082	0.713246	0.612689	0.629788	0.482086	0.476875	0.504823	0.519414	0.489275	0.470354	0.553626	0.574609	0.579442	0.592828	0.47841	0.492429	0.637414	0.656215	0.46854	0.477364	0.515229	0.503697	0.583165	0.572798	0.397176	0.415528	0.496968	0.509431	0.452567	0.512048
S000478	0.562286	0.435375	0.745673	0.730711	0.783208	0.507323	0.544637	0.531945	0.612837	0.602153	0.58682	0.566374	0.697814	0.715733	0.703843	0.726854	0.615512	0.608883	0.691041	0.70771	0.614293	0.644709	0.481013	0.47975	0.508304	0.512838	0.528802	0.512008	0.589592	0.617571	0.582939	0.56301	0.486326	0.499118	0.584218	0.650533	0.498066	0.506768	0.579813	0.586271	0.525211	0.528555	0.441836	0.424523	0.544671	0.560859	0.662415	0.695012
S000479	0.554837	0.379331	0.735183	0.705644	0.7454	0.449241	0.498249	0.534479	0.533836	0.542195	0.532395	0.525494	0.737347	0.754525	0.687297	0.682798	0.590735	0.589682	0.65317	0.664234	0.56152	0.60836	0.448665	0.435537	0.469996	0.472575	0.500978	0.489537	0.578616	0.576068	0.538699	0.589743	0.441864	0.456857	0.539967	0.602433	0.504116	0.545745	0.552136	0.532767	0.494857	0.501926	0.453784	0.466592	0.498842	0.477323	0.602129	0.548738
S000480	0.572651	0.412209	0.733158	0.721906	0.81862	0.494592	0.540734	0.549188	0.609455	0.624957	0.556454	0.551138	0.717443	0.741066	0.716139	0.735491	0.59803	0.586453	0.693089	0.69509	0.625161	0.662616	0.488342	0.477828	0.486661	0.502482	0.476543	0.469837	0.563406	0.56652	0.533388	0.522825	0.440626	0.454309	0.615052	0.665701	0.400776	0.437434	0.541493	0.543008	0.534983	0.542693	0.468833	0.501701	0.550831	0.489926	0.404298	0.534387
S000481	0.51428	0.342108	0.737396	0.702232	0.75078	0.388194	0.436082	0.484995	0.601633	0.604144	0.517578	0.531293	0.666808	0.684741	0.689794	0.694157	0.612744	0.594024	0.659819	0.671529	0.594098	0.609891	0.430499	0.433482	0.468405	0.485926	0.469448	0.466968	0.576346	0.57601	0.569909	0.558628	0.458886	0.460269	0.608601	0.623873	0.442715	0.462655	0.508265	0.542573	0.512958	0.52352	0.486152	0.475252	0.559075	0.531592	0.442177	0.476544
S000482	0.530383	0.345596	0.714245	0.712979	0.788312	0.314761	0.532278	0.55309	0.613325	0.617129	0.526504	0.520089	0.718685	0.738086	0.70465	0.689354	0.562167	0.557425	0.668484	0.683629	0.628485	0.627038	0.427241	0.430414	0.453046	0.480099	0.489905	0.47696	0.606831	0.61629	0.586026	0.568438	0.457968	0.466726	0.577249	0.651092	0.476961	0.468768	0.512122	0.509972	0.489138	0.515868	0.421879	0.440568	0.51303	0.481909	0.47629	0.499448
S000483	0.529501	0.432625	0.745492	0.697426	0.789151	0.448056	0.526477	0.57418	0.588182	0.616803	0.57579	0.57996	0.71722	0.718825	0.696417	0.70588	0.60135	0.590333	0.671064	0.691803	0.597158	0.642448	0.467595	0.447452	0.477479	0.505304	0.502021	0.498579	0.628079	0.638259	0.565112	0.573221	0.440205	0.455592	0.578737	0.638001	0.447816	0.491696	0.537618	0.536215	0.505737	0.526735	0.423976	0.453634	0.434397	0.453384	0.558894	0.600463
S000484	0.525196	0.391981	0.731804	0.73002	0.793117	0.5201	0.566565	0.59803	0.602135	0.604393	0.571892	0.575971	0.704152	0.709349	0.730204	0.747579	0.60633	0.602634	0.684709	0.693242	0.617031	0.629473	0.473945	0.481392	0.514788	0.513529	0.502264	0.480052	0.62504	0.629518	0.626052	0.619549	0.455196	0.462218	0.599281	0.618552	0.474651	0.493135	0.564754	0.564147	0.539069	0.541963	0.502488	0.469656	0.499364	0.454076	0.571353	0.614897
S000485	0.528161	0.403189	0.71339	0.698137	0.778473	0.565432	0.483662	0.537285	0.549553	0.555005	0.530503	0.518109	0.653112	0.668333	0.710428	0.718189	0.610576	0.594113	0.665735	0.662217	0.58531	0.610797	0.46973	0.469929	0.460273	0.467136	0.486587	0.499624	0.583054	0.613716	0.5402	0.538812	0.449895	0.465655	0.584606	0.617013	0.466256	0.44206	0.524571	0.526915	0.507561	0.52533	0.446521	0.474202	0.475732	0.502544	0.538918	0.644228
S000486	0.530774	0.423006	0.725298	0.727035	0.797918	0.438912	0.538528	0.545985	0.632996	0.621883	0.553855	0.565763	0.697094	0.702823	0.700214	0.678356	0.596037	0.584465	0.684189	0.687589	0.572266	0.608803	0.463081	0.458726	0.523647	0.499053	0.477698	0.473419	0.56322	0.603669	0.541458	0.553395	0.485104	0.505839	0.539844	0.634198	0.471423	0.455473	0.557014	0.534905	0.528999	0.534759	0.454097	0.499533	0.515626	0.538596	0.492792	0.543056
S000487	0.583648	0.494059	0.725535	0.726052	0.806762	0.490171	0.519596	0.532171	0.582885	0.555586	0.530964	0.513113	0.700901	0.735913	0.718264	0.734866	0.591763	0.582401	0.708777	0.697694	0.604937	0.621863	0.45406	0.448504	0.489179	0.465502	0.501089	0.479635	0.592425	0.589948	0.567892	0.552487	0.482884	0.514071	0.581164	0.631723	0.432399	0.416987	0.503686	0.495284	0.512588	0.511371	0.434562	0.473435	0.534605	0.562803	0.518361	0.626664
S000488	0.586688	0.395167	0.765802	0.73982	0.812202	0.483644	0.517451	0.51066	0.640187	0.627527	0.591558	0.575991	0.694086	0.717462	0.727971	0.702774	0.616706	0.601165	0.694048	0.688218	0.595206	0.628025	0.498024	0.482787	0.515224	0.530414	0.494279	0.479234	0.557794	0.584032	0.584524	0.55248	0.502573	0.507075	0.618025	0.704517	0.555076	0.513536	0.555157	0.541741	0.555733	0.559043	0.505731	0.457868	0.555424	0.561022	0.455682	0.510267
S000489	0.572652	0.428728	0.745279	0.754813	0.816058	0.565678	0.523113	0.549762	0.619096	0.617004	0.585293	0.571697	0.67988	0.711444	0.770594	0.760937	0.615083	0.588951	0.7071	0.704258	0.619842	0.635531	0.491848	0.483359	0.507423	0.49632	0.499422	0.488291	0.629682	0.612048	0.602837	0.627279	0.49142	0.496742	0.623784	0.656717	0.505487	0.492931	0.585832	0.574893	0.541734	0.534082	0.496979	0.496317	0.479237	0.505414	0.637799	0.572422
S000490	0.541412	0.417425	0.790203	0.75585	0.819256	0.417894	0.499724	0.515655	0.614342	0.62847	0.58212	0.596659	0.737278	0.762115	0.736862	0.743471	0.63408	0.626925	0.66604	0.670459	0.613876	0.634842	0.50273	0.511532	0.508511	0.50504	0.504262	0.504907	0.638517	0.649842	0.610876	0.62133	0.467318	0.458983	0.590224	0.648959	0.445245	0.451588	0.552536	0.564522	0.55237	0.543352	0.4752	0.483391	0.525473	0.507818	0.577731	0.594978
S000491	0.566103	0.464224	0.772179	0.734292	0.789643	0.507321	0.541066	0.568455	0.649226	0.649233	0.564166	0.554178	0.714793	0.735919	0.716692	0.713742	0.680644	0.664227	0.733762	0.724381	0.629976	0.67661	0.515966	0.50907	0.541852	0.538201	0.526832	0.515396	0.612249	0.647432	0.580074	0.612312	0.485998	0.499527	0.630179	0.660437	0.490225	0.508757	0.565473	0.596473	0.525511	0.562022	0.545133	0.525042	0.522861	0.538118	0.591357	0.662152
S000492	0.539134	0.340797	0.728081	0.68494	0.781934	0.380378	0.567194	0.572077	0.597239	0.568768	0.538531	0.545727	0.695385	0.71548	0.712841	0.698845	0.556661	0.561371	0.661544	0.676269	0.578782	0.613682	0.461404	0.451202	0.477066	0.490178	0.496906	0.496126	0.607837	0.604884	0.567412	0.595155	0.460692	0.474739	0.596313	0.645036	0.477077	0.51243	0.530959	0.515831	0.51273	0.537486	0.43524	0.465793	0.497804	0.504878	0.581987	0.500615
S000493	0.550614	0.392428	0.732331	0.737185	0.810086	0.56476	0.525138	0.563878	0.547635	0.53228	0.573647	0.567803	0.703481	0.706766	0.740258	0.757554	0.63098	0.594419	0.719314	0.711103	0.612246	0.620778	0.504418	0.494705	0.512254	0.497956	0.497982	0.491891	0.593241	0.599213	0.571083	0.569062	0.509765	0.503076	0.613026	0.645923	0.496594	0.445514	0.546957	0.549018	0.535794	0.531173	0.498322	0.456666	0.533343	0.542209	0.612527	0.627853
S000494	0.556752	0.431246	0.724736	0.719356	0.793856	0.548004	0.553125	0.573704	0.618894	0.607945	0.568355	0.536785	0.700533	0.70483	0.694248	0.689583	0.589322	0.563609	0.677404	0.671645	0.573105	0.592398	0.470318	0.453955	0.470084	0.480329	0.464737	0.458899	0.614618	0.621025	0.579536	0.58901	0.45656	0.449873	0.567463	0.637868	0.433075	0.463452	0.535861	0.544662	0.509815	0.515325	0.418463	0.403885	0.443772	0.503844	0.5787	0.578836
S000495	0.570705	0.422752	0.739007	0.714687	0.815319	0.395378	0.575136	0.609242	0.605048	0.602916	0.595423	0.577639	0.716805	0.726916	0.73383	0.736516	0.603324	0.592981	0.684764	0.708953	0.629601	0.626323	0.459892	0.457076	0.452411	0.471103	0.492287	0.481076	0.584924	0.582981	0.548337	0.517713	0.448855	0.47147	0.579644	0.649037	0.464095	0.475349	0.527496	0.528868	0.505751	0.5259	0.491566	0.435935	0.548116	0.519923	0.517145	0.644565
S000496	0.533213	0.386075	0.73322	0.751515	0.819756	0.502345	0.492358	0.499159	0.584235	0.591414	0.551034	0.553855	0.669599	0.679302	0.724443	0.705863	0.587301	0.581249	0.678764	0.692124	0.600601	0.615181	0.50586	0.482005	0.51013	0.501649	0.510856	0.498565	0.619747	0.657178	0.528692	0.563164	0.445664	0.469799	0.587267	0.629451	0.443516	0.481956	0.465934	0.523666	0.52747	0.549052	0.479981	0.487803	0.450352	0.470019	0.630667	0.583638
S000497	0.524138	0.448517	0.738966	0.728313	0.794209	0.331068	0.488958	0.504264	0.556085	0.554272	0.485481	0.453258	0.668346	0.695585	0.70387	0.706132	0.61267	0.601777	0.67092	0.684879	0.594374	0.602877	0.496891	0.468002	0.486372	0.477851	0.477138	0.449023	0.604851	0.624695	0.54693	0.545309	0.453143	0.484759	0.54655	0.613251	0.475099	0.420887	0.572616	0.546796	0.507553	0.491706	0.482899	0.500281	0.511302	0.500258	0.550898	0.550163
S000498	0.549868	0.361198	0.725639	0.740173	0.800118	0.459304	0.556694	0.529366	0.596626	0.599078	0.569898	0.557724	0.703976	0.707388	0.707716	0.730797	0.629184	0.610075	0.693169	0.684136	0.606751	0.633007	0.498447	0.495078	0.492638	0.521344	0.502245	0.522022	0.608509	0.6164	0.559972	0.563355	0.460443	0.469955	0.593705	0.622993	0.473421	0.43654	0.528273	0.509862	0.523111	0.533594	0.450521	0.46951	0.535295	0.527563	0.624756	0.666551
S000499	0.551214	0.399706	0.712087	0.748652	0.792813	0.454118	0.567461	0.584006	0.597729	0.589491	0.537246	0.546106	0.713812	0.730828	0.69944	0.708463	0.599601	0.572716	0.658305	0.653597	0.57607	0.618526	0.45049	0.428281	0.451562	0.477853	0.50249	0.488226	0.604113	0.625749	0.622226	0.568369	0.454829	0.453653	0.573701	0.630939	0.455348	0.418441	0.530341	0.532347	0.515994	0.53395	0.426117	0.436884	0.523188	0.493342	0.608752	0.661946
S000500	0.566144	0.405295	0.70552	0.715111	0.810767	0.365743	0.515543	0.517637	0.600121	0.604832	0.553292	0.535292	0.68522	0.704919	0.678546	0.680185	0.597328	0.599235	0.685362	0.688432	0.634766	0.605537	0.465942	0.447209	0.494574	0.491015	0.501517	0.484371	0.639572	0.643088	0.597468	0.601519	0.478668	0.473351	0.512104	0.569065	0.496053	0.448839	0.518084	0.520239	0.543791	0.53344	0.436734	0.466649	0.529613	0.506101	0.583909	0.591603
S000501	0.552207	0.418067	0.722443	0.709636	0.790775	0.428071	0.536991	0.515751	0.601229	0.583815	0.529717	0.553201	0.685218	0.689727	0.708826	0.727863	0.587894	0.578784	0.686138	0.688048	0.572005	0.580361	0.469459	0.463167	0.488446	0.499448	0.478363	0.462994	0.582998	0.583036	0.5563	0.559922	0.445472	0.450413	0.539403	0.60053	0.471029	0.433816	0.521952	0.528833	0.492807	0.514256	0.472871	0.495494	0.496519	0.489406	0.511506	0.514416
S000502	0.539327	0.373987	0.721301	0.69028	0.807021	0.366419	0.507636	0.551463	0.600412	0.596027	0.562543	0.568181	0.68335	0.712979	0.70627	0.696778	0.603159	0.594674	0.694783	0.691846	0.643955	0.647181	0.459131	0.44124	0.51026	0.498942	0.502414	0.500559	0.611806	0.601852	0.617587	0.603907	0.4888	0.480047	0.596179	0.616666	0.487679	0.454115	0.534848	0.528743	0.509289	0.538996	0.408297	0.393824	0.520539	0.508593	0.532675	0.642767
S000503	0.544044	0.502516	0.719568	0.693979	0.787011	0.340927	0.523651	0.581886	0.595866	0.570501	0.541796	0.534454	0.676166	0.679066	0.706721	0.693891	0.61006	0.588416	0.708387	0.713645	0.623766	0.603742	0.421392	0.427594	0.504236	0.519788	0.52535	0.526702	0.575552	0.547876	0.535896	0.52535	0.46427	0.474419	0.546585	0.633734	0.491183	0.476899	0.493631	0.476132	0.536729	0.524239	0.474615	0.439221	0.534524	0.495882	0.620477	0.584075
S000504	0.525365	0.428146	0.702919	0.751299	0.786606	0.484384	0.538215	0.522621	0.549042	0.544104	0.528509	0.511588	0.673537	0.697871	0.729959	0.705496	0.628635	0.588963	0.692963	0.68858	0.599299	0.614169	0.464673	0.479039	0.485166	0.50401	0.489241	0.48293	0.62674	0.620565	0.566036	0.579701	0.456094	0.487876	0.608017	0.636543	0.436509	0.427897	0.523194	0.532301	0.543104	0.519297	0.470366	0.48685	0.514391	0.501177	0.53775	0.540791
S000505	0.5356	0.364445	0.745215	0.754009	0.765088	0.570547	0.58997	0.57917	0.620503	0.606891	0.617127	0.591867	0.702479	0.708194	0.740363	0.748023	0.606433	0.596779	0.685502	0.695967	0.619261	0.665703	0.497424	0.477064	0.533443	0.538033	0.470981	0.49066	0.571292	0.589499	0.561643	0.567151	0.490175	0.50576	0.599497	0.640254	0.473853	0.471076	0.554821	0.537352	0.52429	0.520427	0.513576	0.522271	0.55858	0.523038	0.446561	0.526302
S000506	0.53974	0.434156	0.738317	0.730324	0.781451	0.504121	0.506601	0.537975	0.616423	0.607075	0.548001	0.557874	0.679963	0.684066	0.711017	0.710703	0.601587	0.601359	0.684162	0.69892	0.626838	0.631452	0.504133	0.47428	0.485132	0.509387	0.534475	0.52537	0.609248	0.637467	0.566804	0.576381	0.467228	0.477654	0.576362	0.606526	0.458514	0.498936	0.541019	0.532589	0.531559	0.574602	0.441386	0.453082	0.484958	0.490269	0.65839	0.679555
S000507	0.527775	0.457136	0.621093	0.667405	0.777697	0.256609	0.461821	0.51067	0.564451	0.571644	0.515453	0.520965	0.655844	0.67592	0.64656	0.6632	0.550891	0.54064	0.662604	0.665659	0.560585	0.540316	0.373173	0.38992	0.466777	0.4535	0.484903	0.476154	0.542839	0.537019	0.5226	0.522207	0.434948	0.436426	0.510895	0.534589	0.405891	0.393472	0.468332	0.474544	0.466519	0.479751	0.359178	0.360059	0.463558	0.496487	0.546389	0.545937
S000508	0.567234	0.389475	0.73436	0.721013	0.81065	0.583159	0.556453	0.585391	0.633516	0.635505	0.599206	0.589827	0.720332	0.726819	0.72523	0.723445	0.607081	0.587245	0.697795	0.683511	0.604061	0.613255	0.449524	0.46364	0.514456	0.514029	0.48501	0.485776	0.574644	0.603107	0.553252	0.565891	0.468969	0.476698	0.625094	0.649409	0.457875	0.505056	0.526048	0.542243	0.534159	0.539854	0.489433	0.491373	0.530977	0.554674	0.516462	0.582459
S000509	0.565568	0.405832	0.734579	0.714075	0.801235	0.479381	0.48798	0.521795	0.56562	0.576029	0.5607	0.551036	0.699333	0.695835	0.685514	0.693764	0.553203	0.564762	0.644825	0.662351	0.55854	0.588817	0.44121	0.426499	0.446958	0.481065	0.501821	0.484279	0.612702	0.613044	0.54282	0.575032	0.468076	0.461609	0.568645	0.571636	0.481163	0.499675	0.505936	0.549387	0.521718	0.532025	0.46508	0.46302	0.557178	0.507747	0.613312	0.594956
S000510	0.539086	0.390659	0.75208	0.730866	0.796069	0.536089	0.516796	0.520247	0.606653	0.61253	0.553767	0.552095	0.72404	0.729419	0.752127	0.752887	0.608274	0.617921	0.69178	0.7092	0.563199	0.610395	0.485882	0.494932	0.499154	0.503157	0.493973	0.49295	0.585735	0.592706	0.545697	0.55647	0.464342	0.465285	0.588687	0.643234	0.49566	0.434088	0.508133	0.521528	0.516875	0.52496	0.47821	0.50367	0.542644	0.534574	0.55995	0.546937
S000511	0.570091	0.364403	0.709452	0.709096	0.77775	0.434578	0.510203	0.534445	0.597869	0.601778	0.544335	0.545075	0.725218	0.722241	0.689466	0.704239	0.611325	0.589455	0.667052	0.675176	0.596757	0.605887	0.453437	0.444173	0.443476	0.479983	0.47992	0.470227	0.598489	0.609669	0.578089	0.546789	0.456263	0.449227	0.581552	0.613361	0.416241	0.42786	0.500848	0.509607	0.527911	0.531807	0.451475	0.479116	0.514176	0.51819	0.614907	0.617885
S000512	0.508882	0.392599	0.719192	0.684421	0.800302	0.436092	0.445684	0.474214	0.580016	0.573272	0.553675	0.53922	0.699335	0.710623	0.707945	0.735999	0.618468	0.613647	0.678436	0.695945	0.579038	0.587936	0.440824	0.446568	0.478673	0.494616	0.472814	0.493626	0.530083	0.587019	0.568214	0.566562	0.466658	0.482422	0.602499	0.627656	0.449153	0.44638	0.512365	0.49525	0.525871	0.535405	0.453365	0.437164	0.553803	0.548695	0.481353	0.629921
S000513	0.525901	0.500066	0.684073	0.670959	0.726287	0.37033	0.49422	0.554192	0.578804	0.532907	0.443662	0.456179	0.663301	0.684203	0.582856	0.603167	0.589499	0.484042	0.514618	0.557553	0.48672	0.53231	0.477447	0.430224	0.439938	0.439507	0.503149	0.461821	0.550348	0.571462	0.54908	0.530811	0.410889	0.411842	0.562849	0.617643	0.447265	0.406484	0.454997	0.519173	0.47163	0.47949	0.481301	0.48903	0.561357	0.548057	0.666824	0.591406
S000514	0.571509	0.388859	0.76305	0.745133	0.821309	0.550061	0.530658	0.573044	0.602638	0.608954	0.585661	0.581198	0.734532	0.741397	0.735192	0.752543	0.608807	0.599184	0.711506	0.712796	0.646575	0.687615	0.493188	0.502559	0.527039	0.536652	0.527228	0.519895	0.677198	0.689967	0.640457	0.634633	0.489422	0.493021	0.66032	0.695664	0.502921	0.53347	0.573974	0.578429	0.577683	0.5756	0.496688	0.525502	0.543191	0.505774	0.595777	0.557286
S000515	0.504265	0.382176	0.694928	0.69563	0.767494	0.422683	0.535632	0.545391	0.614958	0.602769	0.544702	0.48765	0.660341	0.693933	0.742466	0.729312	0.593537	0.572962	0.671144	0.675114	0.596677	0.581829	0.4297	0.437356	0.457567	0.471126	0.502599	0.474165	0.591058	0.61067	0.533223	0.552763	0.427296	0.446854	0.556044	0.618834	0.434461	0.451776	0.485517	0.499289	0.519898	0.521813	0.421156	0.452744	0.527974	0.460365	0.501869	0.498028
S000516	0.538217	0.396648	0.776666	0.774572	0.814982	0.577451	0.5773	0.575338	0.608063	0.606201	0.534172	0.538181	0.719912	0.730717	0.751386	0.766135	0.657059	0.647414	0.698591	0.71522	0.644087	0.614893	0.520769	0.4924	0.533088	0.528254	0.511905	0.538455	0.643589	0.606061	0.597506	0.602633	0.470941	0.483551	0.653123	0.666358	0.526095	0.476342	0.574582	0.53113	0.524907	0.518883	0.471374	0.510649	0.534303	0.509425	0.580232	0.588378
S000517	0.500946	0.383958	0.723325	0.706514	0.793717	0.423895	0.518217	0.527046	0.628117	0.618124	0.523541	0.509691	0.681708	0.704116	0.727719	0.71715	0.603345	0.607098	0.700623	0.701285	0.594778	0.626358	0.424703	0.428206	0.490239	0.482145	0.422007	0.429409	0.549606	0.521681	0.540228	0.549747	0.447036	0.458321	0.562253	0.60501	0.384153	0.336352	0.512205	0.546667	0.530165	0.514127	0.386029	0.396008	0.547763	0.481046	0.414801	0.504869
S000518	0.544294	0.421501	0.733208	0.71788	0.792262	0.520701	0.559576	0.547521	0.590614	0.581597	0.554367	0.562863	0.714385	0.718678	0.734045	0.738508	0.597137	0.618714	0.669672	0.683735	0.612235	0.611101	0.494164	0.494534	0.489774	0.506595	0.482333	0.479358	0.601242	0.616626	0.558083	0.560351	0.48368	0.492455	0.628258	0.668998	0.458123	0.485181	0.520442	0.516026	0.527	0.538706	0.482454	0.460774	0.550447	0.533855	0.64077	0.653446
S000519	0.556225	0.380603	0.797405	0.762524	0.804468	0.487352	0.544296	0.558224	0.613766	0.631786	0.583838	0.573416	0.726915	0.756433	0.73389	0.730322	0.63653	0.627004	0.707862	0.7206	0.648023	0.639415	0.52638	0.503309	0.515531	0.520171	0.557605	0.526226	0.674239	0.664222	0.610823	0.60542	0.487162	0.49335	0.687952	0.671131	0.498408	0.494473	0.563602	0.580493	0.572874	0.579104	0.557725	0.521746	0.544214	0.557639	0.544847	0.632091
S000520	0.536165	0.396286	0.718023	0.717927	0.796827	0.38483	0.554459	0.52785	0.588954	0.566812	0.544239	0.548688	0.688728	0.688266	0.70256	0.708938	0.579713	0.588522	0.675077	0.702454	0.591433	0.582717	0.424764	0.420709	0.486972	0.485094	0.50589	0.459982	0.579612	0.604793	0.548956	0.564134	0.436552	0.457726	0.553823	0.601493	0.43519	0.443156	0.511055	0.531164	0.502967	0.511168	0.453315	0.472006	0.518682	0.526202	0.666064	0.679626
S000521	0.567937	0.433901	0.766045	0.755047	0.791929	0.491156	0.535489	0.513452	0.60239	0.577642	0.58015	0.556559	0.687261	0.70842	0.712757	0.726951	0.58295	0.575445	0.661279	0.673159	0.603337	0.619905	0.507834	0.494357	0.512205	0.505207	0.480767	0.477005	0.607891	0.609952	0.547945	0.565028	0.426027	0.439981	0.646102	0.670089	0.484662	0.470365	0.549344	0.557233	0.548374	0.538873	0.519582	0.563116	0.51076	0.50545	0.498584	0.618055
S000522	0.537641	0.398153	0.750148	0.73033	0.794264	0.401114	0.570081	0.507403	0.629115	0.619266	0.540874	0.562794	0.684578	0.695518	0.722312	0.687524	0.631898	0.621251	0.681215	0.68667	0.602014	0.614013	0.445786	0.438777	0.49259	0.494076	0.520354	0.483524	0.585547	0.564313	0.564141	0.556155	0.427401	0.439965	0.57908	0.634296	0.454438	0.431382	0.543344	0.523895	0.49548	0.51665	0.438505	0.512779	0.511538	0.498853	0.415722	0.575719
S000523	0.523769	0.388994	0.693532	0.685887	0.773105	0.489496	0.484882	0.525671	0.566741	0.566417	0.550402	0.547389	0.65847	0.669272	0.706664	0.7213	0.56477	0.567448	0.644873	0.642937	0.593653	0.628285	0.464423	0.433362	0.438884	0.462548	0.473259	0.465931	0.596655	0.635018	0.528207	0.582539	0.440774	0.474602	0.559364	0.574785	0.413797	0.3966	0.47365	0.507223	0.493272	0.508008	0.445907	0.419303	0.54654	0.51662	0.549196	0.614651
S000524	0.543124	0.398857	0.758995	0.730649	0.787334	0.392023	0.4941	0.524063	0.609198	0.620509	0.612365	0.628268	0.697902	0.723333	0.700796	0.697279	0.612534	0.605781	0.687899	0.712951	0.598249	0.610274	0.494457	0.469148	0.510717	0.514692	0.525807	0.51584	0.613312	0.630364	0.579485	0.591274	0.474233	0.471565	0.605461	0.645406	0.439184	0.454728	0.521894	0.523929	0.521892	0.546237	0.482929	0.496467	0.550287	0.478041	0.575205	0.562243
S000525	0.524885	0.366332	0.682375	0.72173	0.800722	0.311073	0.490853	0.517069	0.608663	0.609519	0.573336	0.581538	0.677112	0.696305	0.720286	0.734128	0.60636	0.596107	0.714192	0.710567	0.645802	0.617378	0.428353	0.410853	0.503025	0.509921	0.467978	0.475044	0.565158	0.535994	0.532692	0.545582	0.428325	0.44403	0.578167	0.613768	0.47553	0.471162	0.45672	0.473567	0.513915	0.52236	0.468411	0.43865	0.46536	0.455557	0.493128	0.399328
S000526	0.532872	0.424345	0.716972	0.715585	0.801782	0.176599	0.513261	0.512931	0.604726	0.595194	0.56964	0.547349	0.719894	0.714699	0.715334	0.70643	0.618723	0.588146	0.706896	0.71331	0.634504	0.607577	0.4749	0.449505	0.52289	0.530993	0.537279	0.535419	0.580537	0.629062	0.592183	0.5756	0.489053	0.496343	0.595743	0.637124	0.439592	0.502815	0.480655	0.512821	0.543326	0.542493	0.503805	0.455714	0.530626	0.498412	0.611257	0.648865
S000527	0.545817	0.448753	0.660857	0.667512	0.749365	0.474217	0.48737	0.529423	0.550749	0.511824	0.544186	0.523571	0.688232	0.718103	0.679889	0.708517	0.574846	0.574494	0.637257	0.660197	0.574453	0.609851	0.404825	0.392998	0.441845	0.446523	0.462868	0.4396	0.566208	0.594736	0.566579	0.58969	0.425752	0.440498	0.52047	0.56599	0.518818	0.45798	0.569698	0.539828	0.471255	0.480999	0.432875	0.426757	0.485719	0.444105	0.535782	0.502681
S000528	0.518119	0.394078	0.703893	0.71384	0.807376	0.457153	0.493685	0.544215	0.590002	0.575673	0.544562	0.5586	0.653147	0.656806	0.705134	0.702995	0.590425	0.591541	0.657237	0.674762	0.625978	0.649629	0.441769	0.461994	0.467194	0.477016	0.468115	0.470207	0.602115	0.623933	0.557566	0.583889	0.457454	0.454928	0.626403	0.662386	0.454257	0.424069	0.529234	0.524411	0.490826	0.510188	0.399607	0.487284	0.508856	0.511774	0.469206	0.562665
S000529	0.518954	0.37309	0.760808	0.72661	0.812403	0.387149	0.557597	0.564725	0.596468	0.596719	0.615326	0.595061	0.685946	0.680509	0.691417	0.716661	0.574562	0.573558	0.708726	0.7176	0.609408	0.61639	0.461785	0.454936	0.489141	0.501195	0.519657	0.502185	0.578197	0.594458	0.55287	0.577017	0.474948	0.480067	0.60784	0.642197	0.516796	0.499599	0.501991	0.503627	0.51176	0.528785	0.386786	0.396379	0.580374	0.557305	0.606159	0.639924
S000530	0.541752	0.408502	0.691756	0.672308	0.78618	0.43173	0.524667	0.519983	0.56455	0.546822	0.514804	0.519177	0.712825	0.717134	0.745844	0.739392	0.587515	0.584269	0.66488	0.666038	0.553132	0.597806	0.446487	0.430726	0.450828	0.427711	0.476084	0.447335	0.600507	0.587729	0.548527	0.549965	0.434849	0.448036	0.560355	0.614571	0.444399	0.449062	0.49014	0.463893	0.529102	0.53221	0.502565	0.469901	0.456268	0.478645	0.56277	0.571819
S000531	0.577163	0.411726	0.717481	0.734108	0.806834	0.511605	0.536587	0.564308	0.626996	0.62481	0.559777	0.592578	0.681128	0.680916	0.733793	0.751202	0.618757	0.605999	0.708598	0.738426	0.622721	0.657354	0.483205	0.486937	0.517632	0.526735	0.492754	0.49416	0.638843	0.627475	0.590216	0.582865	0.467901	0.490201	0.57159	0.603166	0.496829	0.453294	0.54835	0.567213	0.55024	0.5229	0.499984	0.506521	0.501829	0.508265	0.543154	0.58993
S000532	0.538442	0.370605	0.670774	0.661331	0.797316	0.351122	0.542819	0.546494	0.617295	0.616978	0.55929	0.577657	0.688424	0.71905	0.711684	0.724311	0.612151	0.602786	0.687791	0.700136	0.599637	0.616111	0.44811	0.42127	0.458112	0.460226	0.505902	0.487932	0.57149	0.582806	0.560535	0.559913	0.422481	0.433538	0.556966	0.629687	0.424811	0.459897	0.508806	0.49855	0.510528	0.532889	0.462376	0.431565	0.4865	0.488278	0.541317	0.604258
S000533	0.552097	0.415669	0.75886	0.76802	0.805368	0.493477	0.523395	0.55252	0.610032	0.584555	0.57563	0.548348	0.70164	0.712681	0.723757	0.737695	0.586593	0.597706	0.692143	0.705343	0.597295	0.616196	0.502947	0.490093	0.506792	0.520782	0.52802	0.50363	0.614321	0.638798	0.560694	0.627432	0.489823	0.527374	0.603697	0.635197	0.493772	0.513533	0.548613	0.542252	0.53845	0.535547	0.465576	0.534457	0.610853	0.541188	0.623311	0.597064
S000534	0.560713	0.411041	0.734119	0.731796	0.792188	0.479279	0.515401	0.531975	0.603111	0.612336	0.54815	0.539576	0.71234	0.711982	0.726001	0.731292	0.643166	0.635105	0.700874	0.707943	0.602028	0.649195	0.483032	0.483526	0.513078	0.502666	0.496872	0.484003	0.603788	0.62029	0.574673	0.577791	0.446558	0.491841	0.57943	0.635621	0.487048	0.479892	0.533654	0.541655	0.526371	0.5423	0.554528	0.538252	0.555721	0.516084	0.565293	0.622422
S000535	0.556191	0.422633	0.690169	0.711896	0.793278	0.402726	0.551702	0.565316	0.613737	0.609661	0.552569	0.553896	0.687872	0.692754	0.721019	0.714169	0.589737	0.596726	0.676942	0.677522	0.606613	0.609868	0.449431	0.45349	0.478784	0.481206	0.50173	0.484773	0.593742	0.625872	0.572158	0.588755	0.451517	0.468957	0.601082	0.665583	0.420698	0.479375	0.475928	0.473068	0.537225	0.524736	0.507736	0.525019	0.531869	0.533203	0.570671	0.651786
S000536	0.52508	0.363545	0.727564	0.720519	0.76462	0.580018	0.410909	0.480244	0.5888	0.571613	0.58688	0.572731	0.67969	0.695346	0.713072	0.712518	0.587261	0.576383	0.659647	0.685962	0.621389	0.641689	0.488935	0.48344	0.497253	0.508325	0.490831	0.487515	0.61963	0.632425	0.590415	0.591223	0.441456	0.449286	0.596032	0.634236	0.43435	0.429535	0.535856	0.526064	0.509203	0.508646	0.498808	0.49793	0.465679	0.405382	0.565755	0.650939
S000537	0.538509	0.419294	0.76222	0.726569	0.803687	0.487311	0.500611	0.526971	0.58337	0.565475	0.515044	0.509942	0.693264	0.714924	0.696031	0.705827	0.587444	0.582845	0.676791	0.66359	0.623406	0.607391	0.468983	0.441436	0.471917	0.487881	0.523847	0.485188	0.611848	0.628025	0.59837	0.572689	0.466036	0.457141	0.569419	0.604673	0.477458	0.479935	0.545974	0.548312	0.490936	0.518538	0.506276	0.481007	0.506993	0.488023	0.578191	0.528321
S000538	0.547233	0.436594	0.751271	0.739447	0.787253	0.530725	0.47577	0.577094	0.601962	0.627888	0.500193	0.511207	0.702339	0.747362	0.717778	0.742059	0.600718	0.595236	0.638403	0.63801	0.564245	0.583	0.460068	0.47597	0.463587	0.469431	0.476665	0.462284	0.594238	0.610126	0.563293	0.566049	0.437804	0.463731	0.639793	0.654438	0.479213	0.466617	0.531981	0.54113	0.539613	0.528925	0.491356	0.487626	0.46335	0.504231	0.562339	0.608447
S000539	0.565503	0.397945	0.713301	0.685058	0.747069	0.462477	0.510512	0.535881	0.608629	0.60254	0.567748	0.555385	0.690586	0.690951	0.69264	0.701463	0.559934	0.56998	0.671582	0.656518	0.573295	0.617962	0.458445	0.429783	0.447893	0.477268	0.456022	0.438007	0.584287	0.612033	0.552643	0.571826	0.481301	0.497254	0.570139	0.641183	0.436437	0.435562	0.507182	0.515667	0.487367	0.473189	0.445431	0.48738	0.509885	0.495333	0.467983	0.544901
S000540	0.497172	0.392911	0.689861	0.686306	0.761122	0.444853	0.423975	0.48127	0.595845	0.584536	0.5628	0.577865	0.701561	0.702134	0.685459	0.687164	0.56366	0.551083	0.632747	0.626982	0.540115	0.575316	0.427116	0.42791	0.437219	0.457444	0.449569	0.450581	0.560632	0.554166	0.52584	0.543842	0.437085	0.43447	0.544957	0.60676	0.398717	0.444053	0.490967	0.50675	0.49377	0.508756	0.409873	0.426933	0.500213	0.42702	0.507625	0.60322
S000541	0.549014	0.45799	0.715226	0.715169	0.797534	0.520241	0.502995	0.539874	0.558137	0.563936	0.548355	0.529128	0.702351	0.717529	0.691834	0.731624	0.599872	0.574306	0.697372	0.691487	0.609598	0.615102	0.461221	0.439793	0.468182	0.457122	0.488067	0.47312	0.60417	0.631148	0.527592	0.526439	0.435121	0.429234	0.538501	0.545711	0.440902	0.459583	0.515013	0.542402	0.484245	0.493484	0.478615	0.437791	0.504264	0.480729	0.543279	0.611561
S000542	0.521208	0.420286	0.716835	0.713549	0.79148	0.523991	0.45995	0.507355	0.625895	0.619367	0.555491	0.585357	0.711789	0.738114	0.705411	0.709005	0.575372	0.58435	0.656026	0.689207	0.542186	0.610215	0.467495	0.463577	0.451771	0.474918	0.470595	0.474172	0.566177	0.568101	0.568891	0.577214	0.445871	0.458446	0.578098	0.643518	0.458954	0.48555	0.550997	0.549197	0.487307	0.508724	0.422811	0.458121	0.517132	0.485297	0.568719	0.624658
S000543	0.546934	0.381365	0.735854	0.737533	0.789319	0.522394	0.539079	0.49949	0.59194	0.582549	0.551729	0.573155	0.673308	0.687821	0.719224	0.709253	0.579402	0.556113	0.660805	0.644935	0.581865	0.643642	0.487783	0.452923	0.466931	0.480628	0.461338	0.469401	0.624192	0.628059	0.600408	0.575898	0.476646	0.499962	0.611335	0.657806	0.513326	0.46553	0.550418	0.562884	0.537398	0.533212	0.452774	0.47233	0.562922	0.565808	0.430933	0.523005
S000544	0.552899	0.440029	0.749601	0.745966	0.787456	0.492057	0.530482	0.562632	0.598707	0.583881	0.567194	0.523795	0.714227	0.737249	0.722188	0.718678	0.628078	0.602851	0.669429	0.684004	0.567329	0.60493	0.481062	0.465998	0.47534	0.501325	0.478727	0.467659	0.629441	0.647026	0.543123	0.583237	0.461194	0.471434	0.623622	0.651721	0.455266	0.437599	0.539847	0.541375	0.531937	0.545624	0.506104	0.48586	0.558132	0.565125	0.593898	0.619995
S000545	0.542022	0.357949	0.72863	0.72651	0.764835	0.429073	0.458142	0.481585	0.585912	0.590151	0.515284	0.564444	0.696564	0.70453	0.651089	0.645625	0.589629	0.587733	0.640076	0.630303	0.5786	0.588339	0.438941	0.438312	0.439109	0.459487	0.4749	0.459901	0.599378	0.605572	0.557626	0.535166	0.442815	0.44904	0.56526	0.562089	0.465031	0.473912	0.53627	0.524439	0.495881	0.484456	0.480092	0.499917	0.523478	0.496264	0.58338	0.469186
S000546	0.561579	0.413829	0.742192	0.736472	0.78969	0.426745	0.58392	0.597526	0.626237	0.605928	0.573406	0.584182	0.732489	0.734242	0.730307	0.730063	0.626508	0.614866	0.693992	0.696617	0.593335	0.62156	0.471393	0.47906	0.49601	0.496131	0.488963	0.493705	0.596112	0.625063	0.558633	0.570335	0.456257	0.458198	0.596047	0.618072	0.488418	0.476893	0.518169	0.529873	0.53187	0.565234	0.473967	0.462752	0.551429	0.520307	0.560162	0.607315
S000547	0.582331	0.457594	0.757129	0.743287	0.789278	0.482438	0.605423	0.579132	0.630126	0.613629	0.572063	0.587297	0.744465	0.759829	0.71971	0.732706	0.629351	0.60633	0.712367	0.714533	0.560227	0.603637	0.491129	0.447948	0.49655	0.505371	0.500718	0.483185	0.589683	0.603435	0.554636	0.5856	0.491473	0.503539	0.65377	0.680502	0.483311	0.426366	0.586514	0.548807	0.528372	0.557797	0.455336	0.459759	0.592387	0.564693	0.594886	0.586578
S000548	0.524782	0.4087	0.729541	0.71242	0.784869	0.488239	0.452962	0.475087	0.587582	0.568629	0.566965	0.563369	0.687179	0.692798	0.673848	0.713901	0.619087	0.617374	0.659861	0.686111	0.56535	0.627281	0.460637	0.453795	0.463226	0.460429	0.488502	0.477871	0.598702	0.624639	0.564607	0.598451	0.445454	0.450821	0.514164	0.574678	0.434062	0.426832	0.547536	0.56365	0.491473	0.513227	0.44531	0.458125	0.508618	0.505715	0.59039	0.59507
S000549	0.48204	0.368141	0.688927	0.690185	0.763502	0.360137	0.473239	0.469515	0.573959	0.571154	0.536034	0.521716	0.636347	0.666376	0.669267	0.675237	0.56838	0.548609	0.657908	0.664153	0.55141	0.602942	0.418055	0.379021	0.483931	0.453208	0.463331	0.446984	0.574937	0.583597	0.502283	0.52635	0.407792	0.432741	0.571435	0.590789	0.398752	0.43124	0.506934	0.512151	0.483953	0.463839	0.41031	0.443322	0.46558	0.468416	0.43147	0.464211
S000550	0.531395	0.386306	0.719648	0.71425	0.782677	0.549453	0.539909	0.54695	0.56934	0.56373	0.572013	0.569433	0.733736	0.729727	0.696931	0.722024	0.613107	0.597936	0.669312	0.670308	0.587102	0.611033	0.49616	0.486909	0.489396	0.509624	0.464605	0.485598	0.597187	0.623766	0.567352	0.575244	0.465958	0.476509	0.601528	0.634988	0.375334	0.379913	0.53196	0.526244	0.528073	0.53091	0.448299	0.490635	0.530655	0.511659	0.516195	0.556412
S000551	0.525978	0.400219	0.675018	0.670605	0.766496	0.383863	0.471371	0.470359	0.595107	0.560909	0.528729	0.519111	0.679733	0.696005	0.675691	0.685157	0.55738	0.575755	0.654073	0.67928	0.566026	0.605598	0.41761	0.415912	0.44667	0.469559	0.464935	0.460207	0.555611	0.554607	0.555176	0.539489	0.426593	0.426499	0.544088	0.582122	0.44057	0.459143	0.504713	0.497035	0.490733	0.477143	0.377993	0.377675	0.526532	0.524447	0.535032	0.532904
S000552	0.591447	0.433856	0.736269	0.732614	0.817158	0.374773	0.530509	0.586419	0.642029	0.62593	0.588257	0.563508	0.706275	0.731945	0.734499	0.767762	0.630115	0.627263	0.723447	0.754225	0.562056	0.622225	0.445206	0.426665	0.473269	0.485808	0.515272	0.48321	0.57354	0.591368	0.53903	0.565685	0.445335	0.483228	0.572536	0.612278	0.484183	0.474867	0.552388	0.568075	0.545934	0.543163	0.469714	0.412496	0.57817	0.588178	0.558561	0.576763
S000553	0.511294	0.368777	0.709007	0.690727	0.76061	0.34836	0.528282	0.538597	0.624583	0.636925	0.547138	0.54304	0.701693	0.731924	0.726417	0.723018	0.578923	0.562822	0.698323	0.689244	0.592783	0.585298	0.429888	0.435234	0.47585	0.466347	0.498773	0.466884	0.578191	0.596908	0.533501	0.550921	0.4344	0.448826	0.543465	0.544849	0.439788	0.408042	0.490047	0.484381	0.500019	0.505464	0.46983	0.495281	0.490948	0.451716	0.573727	0.628225
S000554	0.571934	0.462925	0.729006	0.728435	0.785525	0.389204	0.557595	0.527688	0.646611	0.618767	0.572312	0.56791	0.719593	0.738692	0.695499	0.676537	0.606035	0.571586	0.666775	0.649056	0.582924	0.582969	0.447664	0.430359	0.48447	0.498134	0.509274	0.482045	0.606141	0.611052	0.586511	0.585535	0.428812	0.439556	0.600285	0.63031	0.450793	0.434111	0.525945	0.519412	0.526838	0.534339	0.470068	0.498511	0.511702	0.532378	0.531368	0.595377
S000555	0.56186	0.448268	0.6938	0.699314	0.834499	0.381687	0.55517	0.561876	0.522946	0.512636	0.523698	0.50447	0.636447	0.676236	0.702276	0.715465	0.592867	0.565156	0.702724	0.698306	0.601436	0.600517	0.438491	0.437034	0.523928	0.518389	0.521408	0.497458	0.574875	0.59563	0.56013	0.548241	0.487406	0.494441	0.572309	0.646485	0.464229	0.446983	0.431869	0.418785	0.55109	0.548773	0.432234	0.416485	0.57675	0.575274	0.627203	0.65483
S000556	0.551208	0.38548	0.720782	0.68018	0.79836	0.347271	0.519159	0.538343	0.673858	0.653615	0.514801	0.47224	0.719935	0.728213	0.712312	0.685253	0.624956	0.596769	0.709059	0.686048	0.604219	0.631076	0.472645	0.466694	0.490237	0.494684	0.548313	0.506623	0.629549	0.623502	0.555844	0.569043	0.429778	0.476284	0.57958	0.650112	0.445343	0.439479	0.477868	0.495387	0.548853	0.57289	0.437456	0.430286	0.539551	0.524518	0.556102	0.614812
S000557	0.539446	0.371052	0.615207	0.67676	0.769908	0.431597	0.491197	0.506935	0.543729	0.548164	0.529758	0.51522	0.67664	0.691331	0.664765	0.712587	0.527316	0.538856	0.651835	0.658737	0.540305	0.594861	0.401768	0.407421	0.468136	0.47504	0.472056	0.456431	0.593276	0.638605	0.540525	0.557864	0.423964	0.440462	0.57327	0.618339	0.423811	0.43708	0.515314	0.522186	0.475336	0.51994	0.463047	0.43011	0.471644	0.444251	0.589927	0.575965
S000558	0.527587	0.426531	0.69768	0.716054	0.802637	0.313647	0.533837	0.529545	0.56077	0.573676	0.472432	0.459315	0.696886	0.710853	0.698425	0.720923	0.604434	0.602314	0.674449	0.702383	0.582913	0.597296	0.447949	0.439016	0.440522	0.483791	0.469515	0.454425	0.54698	0.562967	0.485888	0.551711	0.439233	0.456984	0.5274	0.602719	0.396189	0.350974	0.484238	0.428443	0.520593	0.525914	0.436606	0.471278	0.564346	0.525341	0.492472	0.364163
S000559	0.537677	0.375668	0.717816	0.73227	0.802153	0.475292	0.520867	0.54814	0.589264	0.576487	0.552397	0.560474	0.718787	0.721455	0.732603	0.730158	0.609091	0.595844	0.681103	0.67093	0.641499	0.601743	0.497952	0.479992	0.477184	0.481573	0.501103	0.504407	0.596288	0.636482	0.592716	0.609089	0.465859	0.473981	0.615683	0.641546	0.426743	0.429995	0.518969	0.529655	0.544787	0.556836	0.425653	0.481009	0.550935	0.525815	0.514739	0.589165
S000560	0.550641	0.408117	0.760116	0.759203	0.798391	0.452972	0.479656	0.53234	0.574448	0.575352	0.529962	0.535401	0.705175	0.727458	0.719047	0.748133	0.622722	0.62702	0.697603	0.696678	0.616427	0.629623	0.469682	0.468616	0.489057	0.49876	0.491663	0.481934	0.60724	0.627238	0.569923	0.590442	0.490118	0.490723	0.621199	0.670966	0.485847	0.446429	0.529652	0.502591	0.5411	0.540935	0.45796	0.471257	0.543176	0.559171	0.569765	0.643779
S000561	0.555855	0.401222	0.754879	0.723559	0.802093	0.389441	0.509187	0.506421	0.568307	0.563924	0.5067	0.510723	0.696488	0.721274	0.700706	0.721394	0.617873	0.59217	0.673453	0.675537	0.61085	0.632825	0.475203	0.459551	0.48115	0.486098	0.519626	0.491137	0.617234	0.633245	0.584331	0.581172	0.482363	0.518728	0.64391	0.674604	0.491749	0.488521	0.523822	0.539322	0.541946	0.551256	0.461056	0.449186	0.584557	0.544444	0.614512	0.570045
S000562	0.548907	0.396553	0.761081	0.748858	0.79772	0.445662	0.5471	0.579441	0.612375	0.593909	0.550707	0.524134	0.701327	0.725451	0.721296	0.704422	0.620046	0.596184	0.684192	0.673357	0.580519	0.623208	0.4964	0.45878	0.487854	0.479116	0.479274	0.456982	0.600114	0.604547	0.55094	0.552033	0.473063	0.496878	0.606856	0.646319	0.545534	0.488393	0.536117	0.552521	0.510472	0.544421	0.497463	0.547325	0.57453	0.539287	0.552456	0.576674
S000563	0.579172	0.447123	0.785836	0.793442	0.798855	0.542147	0.538268	0.573926	0.598111	0.558518	0.563598	0.55489	0.73251	0.734321	0.76566	0.769674	0.625747	0.633018	0.717303	0.709047	0.627033	0.656108	0.505452	0.521749	0.537402	0.555983	0.504248	0.520396	0.617247	0.626511	0.640325	0.617358	0.494	0.505829	0.615779	0.653635	0.450879	0.442255	0.556062	0.561586	0.573619	0.576167	0.567165	0.587209	0.573511	0.594651	0.618946	0.704056
S000564	0.468364	0.376499	0.635184	0.61579	0.73573	0.236448	0.452937	0.52459	0.502925	0.520288	0.346704	0.358366	0.672783	0.686005	0.660266	0.653499	0.568164	0.561139	0.672843	0.689065	0.537423	0.617427	0.363914	0.367094	0.426743	0.414009	0.364291	0.413739	0.458666	0.489162	0.572412	0.544748	0.411655	0.419221	0.520551	0.517678	0.489475	0.427786	0.447823	0.45336	0.439414	0.426247	0.290028	0.297448	0.439976	0.401974	0.329578	0.385066
S000565	0.538975	0.372627	0.714271	0.731128	0.821265	0.255798	0.425237	0.528873	0.575843	0.599443	0.510838	0.523015	0.711864	0.732789	0.741916	0.725511	0.611567	0.637549	0.744676	0.708359	0.619614	0.673855	0.445543	0.422598	0.521194	0.531176	0.526352	0.486477	0.542965	0.522033	0.568691	0.560579	0.464014	0.474855	0.564183	0.616075	0.499731	0.466708	0.501025	0.521123	0.550288	0.53744	0.377597	0.440379	0.572678	0.492137	0.339398	0.419516
S000566	0.534245	0.452701	0.679761	0.702914	0.786738	0.499195	0.493585	0.535138	0.60133	0.585521	0.539534	0.521619	0.695185	0.716836	0.675255	0.690956	0.573321	0.564968	0.669413	0.681412	0.585213	0.597995	0.430218	0.437761	0.457879	0.472222	0.470518	0.467866	0.592105	0.6091	0.550034	0.544778	0.438527	0.46167	0.555205	0.601145	0.426595	0.451483	0.520833	0.498746	0.522948	0.524177	0.444512	0.43351	0.519161	0.472627	0.51268	0.630512
S000567	0.567118	0.382354	0.702784	0.725715	0.823786	0.45122	0.550452	0.583206	0.616589	0.616878	0.54643	0.533591	0.708908	0.712133	0.74343	0.756123	0.644861	0.628582	0.707775	0.710123	0.625223	0.612996	0.443999	0.449391	0.497072	0.482543	0.500042	0.477082	0.577237	0.59438	0.564669	0.545289	0.435675	0.445478	0.595061	0.651652	0.494682	0.469945	0.49203	0.466664	0.552609	0.551149	0.480889	0.486883	0.534328	0.510928	0.558048	0.702832
S000568	0.567246	0.480429	0.760113	0.719833	0.800827	0.578025	0.543514	0.548911	0.621868	0.621575	0.546067	0.549488	0.706739	0.69768	0.69366	0.695293	0.641487	0.631928	0.717038	0.693602	0.582199	0.621678	0.50346	0.490762	0.508555	0.519197	0.509357	0.490327	0.600279	0.638909	0.581715	0.598348	0.477181	0.473263	0.602248	0.652946	0.502549	0.491846	0.540335	0.535696	0.539436	0.572239	0.471595	0.505184	0.553285	0.559633	0.585659	0.594631
S000569	0.539403	0.370996	0.686605	0.704136	0.763203	0.39178	0.489031	0.514128	0.568829	0.570307	0.545398	0.515326	0.674443	0.696056	0.656959	0.681389	0.55127	0.584396	0.639206	0.678554	0.597879	0.599812	0.464379	0.446182	0.458257	0.478363	0.476002	0.468876	0.560271	0.594356	0.523075	0.546396	0.406281	0.44209	0.556733	0.60439	0.432145	0.396049	0.49689	0.496574	0.517544	0.532851	0.395477	0.412109	0.530579	0.456483	0.52448	0.609142
S000570	0.55297	0.440028	0.751239	0.750768	0.794077	0.545032	0.534453	0.622041	0.562954	0.569566	0.538733	0.526374	0.703019	0.724485	0.744033	0.761811	0.593168	0.609447	0.676141	0.680628	0.599026	0.612547	0.475692	0.477159	0.472262	0.490087	0.468478	0.475891	0.585352	0.59123	0.548411	0.556776	0.475898	0.496889	0.626856	0.683489	0.48209	0.483753	0.518941	0.515129	0.540805	0.544471	0.4933	0.534698	0.554473	0.518443	0.481045	0.492507
S000571	0.483442	0.353589	0.628334	0.650944	0.782818	0.420191	0.456819	0.475307	0.49469	0.528807	0.517797	0.527301	0.668259	0.674434	0.655423	0.671975	0.501768	0.482771	0.632716	0.634667	0.535148	0.602836	0.334815	0.364971	0.417031	0.420262	0.453892	0.438724	0.576184	0.555627	0.53348	0.511871	0.389063	0.39366	0.494196	0.556332	0.452152	0.457755	0.487598	0.494516	0.493424	0.506186	0.380185	0.356178	0.439926	0.404008	0.500817	0.602411
S000572	0.532506	0.438974	0.746603	0.73842	0.794766	0.428337	0.465316	0.493073	0.63238	0.598252	0.538407	0.503774	0.696942	0.692346	0.683554	0.690675	0.62127	0.614956	0.682631	0.703458	0.569365	0.631336	0.465505	0.446155	0.472035	0.509419	0.504783	0.510014	0.574916	0.584188	0.584544	0.591212	0.459143	0.477392	0.545708	0.645068	0.491626	0.504443	0.56944	0.583752	0.496302	0.544735	0.429184	0.419702	0.626911	0.576963	0.477983	0.601848
S000573	0.558537	0.399448	0.741061	0.732375	0.778562	0.528885	0.489636	0.512306	0.594382	0.59547	0.524571	0.544994	0.699074	0.697564	0.681424	0.6954	0.608669	0.606542	0.649052	0.663796	0.574076	0.576405	0.487809	0.470768	0.46587	0.474746	0.449718	0.465042	0.586112	0.579014	0.555629	0.557804	0.444693	0.472998	0.598445	0.627426	0.462164	0.453052	0.529509	0.537284	0.506685	0.480382	0.547099	0.500309	0.539197	0.504964	0.461276	0.567957
S000574	0.568027	0.456244	0.728334	0.720182	0.776213	0.430534	0.507448	0.532032	0.611896	0.585144	0.515752	0.530398	0.704984	0.714932	0.675931	0.679307	0.580738	0.562883	0.62777	0.616399	0.620315	0.62313	0.461292	0.452754	0.455787	0.451649	0.452949	0.459249	0.573108	0.608152	0.560801	0.552168	0.464672	0.472353	0.591926	0.597712	0.417972	0.457811	0.52939	0.527196	0.51845	0.501408	0.539535	0.490554	0.545321	0.53232	0.52772	0.585959
S000575	0.548304	0.407466	0.708799	0.720018	0.810551	0.479824	0.532197	0.552389	0.573581	0.536656	0.544365	0.538233	0.682946	0.705878	0.73099	0.721771	0.599993	0.601941	0.702053	0.713093	0.635368	0.661028	0.468808	0.459024	0.515229	0.532563	0.528915	0.527854	0.62416	0.63091	0.623315	0.60609	0.481809	0.486895	0.574029	0.642691	0.515235	0.487017	0.528525	0.510681	0.539011	0.563309	0.488096	0.456886	0.563313	0.548602	0.584866	0.591694
S000576	0.552804	0.416975	0.717542	0.715402	0.822189	0.57092	0.512627	0.553071	0.604909	0.617809	0.578168	0.581813	0.719304	0.726019	0.708505	0.735611	0.614848	0.590115	0.692178	0.689624	0.649084	0.658416	0.489336	0.467731	0.492892	0.49993	0.500814	0.476009	0.639105	0.633804	0.563554	0.595171	0.481799	0.47783	0.563711	0.606764	0.425261	0.458573	0.511084	0.549903	0.539556	0.54812	0.484655	0.496636	0.533866	0.499775	0.561049	0.68278
S000577	0.526628	0.404147	0.703688	0.68951	0.774028	0.336036	0.524666	0.544356	0.580585	0.576167	0.489023	0.504401	0.661297	0.684476	0.67031	0.68408	0.577601	0.572469	0.642392	0.665433	0.560894	0.592425	0.435761	0.410665	0.457679	0.465648	0.463345	0.452357	0.545621	0.558876	0.532148	0.503789	0.424036	0.449518	0.507097	0.554484	0.447489	0.410465	0.494924	0.523482	0.499096	0.486375	0.443789	0.455218	0.538236	0.5127	0.503288	0.554312
S000578	0.576257	0.466292	0.717948	0.736328	0.750613	0.536314	0.537293	0.547428	0.60919	0.60896	0.591841	0.57727	0.737052	0.744671	0.699932	0.714045	0.624332	0.604493	0.690487	0.674597	0.536958	0.583489	0.485826	0.494774	0.510993	0.487399	0.498806	0.488542	0.621478	0.609505	0.576514	0.562547	0.482236	0.494365	0.574508	0.610851	0.454513	0.457208	0.572914	0.568714	0.519185	0.515743	0.4969	0.488544	0.59607	0.575374	0.552778	0.532934
S000579	0.523205	0.359292	0.705123	0.691207	0.788762	0.476594	0.466789	0.489695	0.551006	0.542498	0.535416	0.539186	0.65029	0.654381	0.680057	0.68903	0.593007	0.590462	0.645467	0.662529	0.59017	0.609602	0.445559	0.433874	0.464135	0.4636	0.480868	0.458649	0.576337	0.609235	0.540828	0.562004	0.449301	0.464867	0.589405	0.629377	0.408532	0.408589	0.520717	0.551419	0.516738	0.527608	0.413189	0.413077	0.524219	0.511322	0.613627	0.666794
S000580	0.535105	0.373561	0.722908	0.716685	0.782505	0.473699	0.579725	0.572414	0.624059	0.583981	0.564234	0.519915	0.680859	0.694278	0.726264	0.714854	0.561403	0.570186	0.669897	0.694484	0.561103	0.603771	0.459984	0.46917	0.457361	0.506087	0.468861	0.505305	0.598537	0.611783	0.540818	0.536287	0.436996	0.433837	0.5114	0.584932	0.487414	0.432146	0.537859	0.514909	0.479978	0.527641	0.461457	0.474299	0.475647	0.46668	0.601408	0.646097
S000581	0.539171	0.331012	0.696177	0.705073	0.801568	0.348902	0.486952	0.490722	0.604491	0.617941	0.577271	0.590367	0.679896	0.721611	0.685668	0.682399	0.55784	0.531708	0.667324	0.678572	0.60285	0.622828	0.46751	0.422528	0.479561	0.475529	0.480553	0.47719	0.587758	0.609017	0.575765	0.568508	0.467705	0.468949	0.576608	0.613646	0.434304	0.424627	0.505178	0.461986	0.529807	0.568811	0.385457	0.420617	0.547342	0.503552	0.61436	0.595455
S000582	0.547081	0.385037	0.750089	0.728481	0.797841	0.467706	0.530247	0.546409	0.603535	0.582422	0.561528	0.536713	0.692324	0.718062	0.687952	0.702584	0.592831	0.572099	0.671654	0.660502	0.601608	0.607134	0.484308	0.460685	0.464143	0.487959	0.498061	0.486853	0.59486	0.610165	0.551237	0.565464	0.459797	0.453197	0.582459	0.636679	0.462648	0.471929	0.523385	0.520767	0.533623	0.557628	0.506695	0.427867	0.532716	0.494742	0.543743	0.515497
S000583	0.527159	0.40986	0.738676	0.709422	0.763763	0.348945	0.523802	0.535909	0.615307	0.598444	0.557026	0.525766	0.731234	0.732871	0.700374	0.691311	0.600495	0.582327	0.660064	0.655233	0.573151	0.604314	0.452107	0.435798	0.454452	0.467089	0.463735	0.449927	0.591477	0.604392	0.562489	0.574316	0.453517	0.470075	0.554428	0.587725	0.473148	0.465613	0.535168	0.529824	0.500953	0.500006	0.437837	0.44027	0.529611	0.519451	0.516649	0.55871
S000584	0.569394	0.430289	0.620564	0.647157	0.799814	0.1811	0.545973	0.534987	0.610598	0.606766	0.524654	0.5351	0.700311	0.705765	0.712673	0.702665	0.590551	0.591974	0.699895	0.716036	0.637112	0.675504	0.431461	0.432032	0.533466	0.511114	0.532483	0.512409	0.555695	0.583222	0.599504	0.629487	0.494546	0.504123	0.577828	0.600375	0.499173	0.527974	0.467333	0.507567	0.542062	0.543082	0.400493	0.416397	0.541777	0.549626	0.483448	0.55532
S000585	0.573235	0.410272	0.72964	0.735302	0.800514	0.510265	0.516917	0.537364	0.576041	0.577673	0.557879	0.562506	0.701265	0.710605	0.748407	0.760628	0.595483	0.596199	0.669425	0.690201	0.623483	0.617301	0.470535	0.470123	0.485675	0.510046	0.492482	0.484561	0.62141	0.614886	0.616059	0.592932	0.45535	0.477694	0.593327	0.627776	0.476315	0.462966	0.556477	0.540564	0.552449	0.543595	0.482986	0.50426	0.532666	0.510701	0.506394	0.593805
S000586	0.526373	0.401058	0.738712	0.743375	0.824964	0.519087	0.534877	0.514471	0.582614	0.576069	0.561923	0.543558	0.707872	0.726507	0.735626	0.741936	0.614333	0.611499	0.708624	0.698542	0.643052	0.651432	0.496911	0.493359	0.513841	0.524968	0.524567	0.516749	0.653622	0.681243	0.607685	0.599141	0.488556	0.492206	0.592173	0.655562	0.46051	0.500236	0.561503	0.556018	0.5616	0.594003	0.517576	0.500296	0.559179	0.544756	0.571309	0.612212
S000587	0.554107	0.447789	0.730762	0.719819	0.788418	0.548761	0.525308	0.530382	0.621043	0.618366	0.575867	0.545356	0.657161	0.688054	0.708074	0.701265	0.59681	0.579653	0.655862	0.659816	0.566711	0.556673	0.493908	0.474976	0.483705	0.48425	0.46901	0.474128	0.600071	0.565852	0.571696	0.53121	0.470053	0.469273	0.545442	0.588161	0.439838	0.426734	0.584346	0.545321	0.513796	0.504465	0.438864	0.446775	0.497927	0.455562	0.534705	0.56585
S000588	0.576629	0.432636	0.771389	0.778964	0.790559	0.524369	0.478573	0.506265	0.59071	0.601451	0.507037	0.511902	0.673316	0.695091	0.694615	0.69064	0.631188	0.610515	0.633618	0.656889	0.608511	0.640418	0.499322	0.495503	0.474318	0.476019	0.530302	0.513871	0.640521	0.657273	0.595654	0.610668	0.485555	0.498246	0.629032	0.657197	0.486385	0.526718	0.611892	0.621581	0.564694	0.556855	0.554705	0.55625	0.562451	0.518707	0.713379	0.688898
S000589	0.575153	0.425792	0.765807	0.744013	0.783853	0.49481	0.54069	0.569692	0.61094	0.594458	0.562431	0.565572	0.728443	0.75324	0.717068	0.703466	0.610252	0.59514	0.67126	0.685124	0.590431	0.624144	0.484187	0.489517	0.479514	0.499398	0.501445	0.479027	0.59904	0.620328	0.576969	0.580884	0.48473	0.490758	0.578279	0.642546	0.467174	0.474441	0.576217	0.594563	0.507546	0.517281	0.480596	0.484356	0.553894	0.548282	0.557748	0.537725
S000590	0.560472	0.43312	0.785575	0.76125	0.829619	0.343364	0.57157	0.589941	0.603072	0.592461	0.561378	0.555365	0.699983	0.709318	0.749785	0.761409	0.61423	0.61118	0.683061	0.702683	0.628148	0.659181	0.509347	0.506686	0.494836	0.523059	0.555517	0.53658	0.617366	0.655871	0.599242	0.627597	0.49485	0.508968	0.572219	0.63018	0.499723	0.42254	0.487709	0.509529	0.573432	0.5898	0.441404	0.434998	0.614285	0.616188	0.659157	0.668009
S000591	0.568899	0.382919	0.707712	0.73772	0.812674	0.424843	0.520905	0.584899	0.57687	0.578	0.55892	0.548501	0.721576	0.741397	0.723824	0.750049	0.611369	0.621131	0.688087	0.710463	0.626299	0.623065	0.456045	0.459526	0.506123	0.487464	0.490007	0.478576	0.60957	0.632089	0.560488	0.562189	0.447887	0.476294	0.622094	0.665029	0.449712	0.440041	0.480364	0.514103	0.531547	0.533618	0.4126	0.450224	0.516116	0.475862	0.561725	0.59282
S000592	0.570315	0.496326	0.722185	0.732591	0.802089	0.493487	0.536325	0.551607	0.55098	0.55466	0.534498	0.535338	0.710441	0.703468	0.690034	0.69187	0.602253	0.569727	0.685076	0.671958	0.616549	0.604835	0.489639	0.459043	0.489951	0.486048	0.476019	0.461782	0.612822	0.622849	0.566785	0.570796	0.461692	0.465125	0.566988	0.611454	0.454644	0.493829	0.518597	0.505297	0.490753	0.491747	0.462629	0.470259	0.461336	0.480862	0.546286	0.614767
S000593	0.5897	0.430332	0.773889	0.742209	0.801143	0.448585	0.589565	0.589035	0.631788	0.601809	0.607001	0.584739	0.737817	0.752344	0.760273	0.760772	0.638444	0.631322	0.70131	0.689592	0.63842	0.646141	0.520428	0.497648	0.535045	0.533937	0.590613	0.593458	0.646032	0.674138	0.628593	0.664449	0.510194	0.521877	0.637418	0.687979	0.552501	0.547955	0.578719	0.551792	0.55237	0.582941	0.480721	0.436324	0.537799	0.542026	0.675613	0.690371
S000594	0.539627	0.404481	0.685932	0.691611	0.772308	0.40237	0.530011	0.575538	0.586714	0.600404	0.539627	0.566147	0.69405	0.693022	0.701517	0.690437	0.595964	0.581133	0.664352	0.675605	0.564562	0.587017	0.409062	0.421975	0.465785	0.487325	0.459831	0.454375	0.576784	0.582082	0.525008	0.532309	0.409132	0.435262	0.541872	0.592872	0.394577	0.422591	0.507572	0.488375	0.491122	0.530617	0.40685	0.425107	0.439416	0.441022	0.496466	0.483436
S000595	0.558661	0.361416	0.691378	0.660132	0.769338	0.213235	0.494842	0.516402	0.562859	0.573458	0.51651	0.525581	0.67726	0.714008	0.713083	0.736269	0.613995	0.570074	0.723097	0.734596	0.620335	0.662776	0.437528	0.419714	0.498553	0.499359	0.533785	0.507551	0.600375	0.578379	0.547106	0.599449	0.435665	0.447911	0.531736	0.627461	0.465001	0.482761	0.463826	0.434381	0.544314	0.559089	0.430153	0.387828	0.484732	0.412544	0.533103	0.475002
S000596	0.558566	0.455414	0.730285	0.724315	0.794765	0.402456	0.512517	0.587849	0.61951	0.616311	0.569933	0.555129	0.708371	0.713315	0.728954	0.726821	0.618479	0.624552	0.703961	0.714553	0.629783	0.628657	0.459418	0.471665	0.495877	0.48596	0.497079	0.484409	0.597942	0.635777	0.577316	0.573107	0.491631	0.503527	0.625304	0.667558	0.450602	0.488802	0.507816	0.533274	0.53564	0.538741	0.447944	0.428679	0.576391	0.588977	0.58976	0.628908
S000597	0.52955	0.405773	0.669935	0.6824	0.781714	0.410554	0.516112	0.552192	0.562608	0.572372	0.54233	0.559729	0.697627	0.685951	0.725685	0.718459	0.543195	0.562153	0.661073	0.692482	0.574509	0.605653	0.42119	0.42727	0.461486	0.47892	0.483258	0.478642	0.564881	0.586229	0.560558	0.582219	0.466966	0.475756	0.53747	0.606557	0.493632	0.490814	0.492175	0.50307	0.500858	0.512876	0.396336	0.399444	0.493915	0.522477	0.575315	0.651015
S000598	0.546211	0.412156	0.768064	0.742663	0.809463	0.460217	0.51212	0.549835	0.605163	0.596225	0.553431	0.544614	0.725227	0.735962	0.754869	0.756746	0.632547	0.638028	0.708935	0.719134	0.636147	0.632125	0.489987	0.498386	0.476057	0.4856	0.506565	0.505813	0.61745	0.644816	0.588944	0.619575	0.485655	0.5138	0.60911	0.653722	0.52331	0.495109	0.542373	0.508517	0.522766	0.526221	0.441778	0.459517	0.599659	0.555776	0.57593	0.533731
S000599	0.548365	0.441668	0.751642	0.745887	0.792827	0.44387	0.525193	0.507904	0.640612	0.631712	0.5962	0.604739	0.717712	0.751518	0.706385	0.698938	0.64496	0.621371	0.698213	0.720194	0.588419	0.636269	0.517191	0.494324	0.482909	0.486864	0.520058	0.508296	0.640797	0.641652	0.60761	0.595537	0.452702	0.482027	0.597525	0.641799	0.451826	0.484447	0.580267	0.602048	0.555078	0.551602	0.486355	0.510779	0.531137	0.495002	0.595866	0.656908
S000600	0.52077	0.403962	0.714968	0.711702	0.777738	0.520145	0.442068	0.509569	0.590585	0.590267	0.53929	0.562561	0.70451	0.701568	0.70901	0.71305	0.5801	0.567419	0.639243	0.649066	0.581733	0.602013	0.442483	0.459974	0.472561	0.462621	0.482239	0.466843	0.58883	0.595037	0.56265	0.543402	0.444024	0.444909	0.599831	0.620515	0.388242	0.416918	0.525685	0.530974	0.529304	0.542575	0.494804	0.459759	0.526197	0.489473	0.4609	0.554908
S000601	0.551254	0.39483	0.698629	0.699431	0.80706	0.356617	0.568471	0.592832	0.601731	0.60308	0.529134	0.523388	0.696251	0.700062	0.71801	0.725766	0.611973	0.606144	0.70916	0.714632	0.641162	0.631676	0.494614	0.49604	0.525838	0.510063	0.486257	0.486612	0.58029	0.603451	0.623859	0.625739	0.485127	0.53335	0.596074	0.628368	0.519477	0.502704	0.513331	0.514363	0.529167	0.502114	0.42921	0.40927	0.525497	0.563285	0.407241	0.511467
S000602	0.551844	0.417432	0.683557	0.679438	0.775192	0.490457	0.515386	0.580288	0.591286	0.597886	0.55689	0.548355	0.713423	0.722704	0.689474	0.68905	0.604636	0.576883	0.66754	0.653602	0.594577	0.609716	0.466805	0.476415	0.473471	0.47946	0.463643	0.465844	0.624874	0.637316	0.600054	0.587097	0.459434	0.430554	0.530616	0.561886	0.458318	0.448635	0.565263	0.534327	0.529984	0.543296	0.508559	0.515276	0.497887	0.459642	0.5318	0.553119
S000603	0.539027	0.400951	0.7669	0.75135	0.810206	0.475866	0.54058	0.521325	0.638051	0.633925	0.62726	0.618798	0.707695	0.718947	0.760896	0.750973	0.622224	0.615872	0.702151	0.712584	0.636963	0.651261	0.474607	0.481088	0.509502	0.519581	0.534203	0.519021	0.658715	0.643853	0.614111	0.604896	0.478666	0.506506	0.605069	0.639083	0.484488	0.470612	0.552503	0.580339	0.534345	0.545466	0.531076	0.515439	0.55363	0.55783	0.568933	0.64233
S000604	0.57235	0.435748	0.769547	0.751761	0.801012	0.476296	0.553546	0.568446	0.632963	0.640648	0.613169	0.590553	0.721453	0.733162	0.72052	0.751693	0.629434	0.617569	0.704883	0.721172	0.613774	0.626796	0.502834	0.511341	0.53249	0.529045	0.53652	0.527594	0.6286	0.656287	0.599321	0.576325	0.478936	0.495452	0.616269	0.649671	0.406648	0.432351	0.5226	0.515064	0.569243	0.580674	0.512348	0.489753	0.56637	0.583431	0.729159	0.717111
S000605	0.527096	0.381416	0.719263	0.724325	0.783806	0.449142	0.596807	0.541251	0.59314	0.579346	0.559998	0.559192	0.714781	0.704933	0.722137	0.727122	0.608963	0.576752	0.664109	0.689224	0.587135	0.59752	0.468669	0.452963	0.484482	0.484582	0.47027	0.455812	0.601313	0.599974	0.546724	0.577858	0.43844	0.434337	0.560418	0.616668	0.421148	0.421418	0.503029	0.527096	0.512651	0.501439	0.48209	0.469262	0.491916	0.457169	0.544744	0.59899
S000606	0.533657	0.39125	0.717828	0.713554	0.75945	0.45385	0.520347	0.531163	0.619346	0.612929	0.553482	0.546614	0.712533	0.722477	0.715074	0.727656	0.626723	0.60711	0.659526	0.698596	0.595484	0.619079	0.483127	0.484651	0.482064	0.506002	0.471302	0.477795	0.610192	0.638028	0.573883	0.592838	0.47321	0.490376	0.562506	0.625595	0.472732	0.433589	0.552085	0.527922	0.516287	0.533767	0.520875	0.493027	0.549267	0.564653	0.534012	0.532928
S000607	0.568423	0.362789	0.744598	0.711771	0.778811	0.519196	0.538615	0.572458	0.603852	0.598044	0.589728	0.577185	0.696008	0.704842	0.754233	0.764626	0.646715	0.62714	0.681884	0.701405	0.589156	0.617662	0.503556	0.470468	0.488521	0.502808	0.506894	0.502319	0.614466	0.59964	0.561487	0.580687	0.467198	0.477188	0.597737	0.649981	0.440976	0.420919	0.555204	0.560252	0.517015	0.534264	0.541451	0.51549	0.54332	0.501658	0.524423	0.507035
S000608	0.500818	0.419473	0.757107	0.741064	0.782464	0.562519	0.480885	0.510815	0.600499	0.578198	0.568961	0.530877	0.653628	0.671295	0.680044	0.67875	0.59297	0.593247	0.655632	0.671344	0.538823	0.586938	0.514574	0.510316	0.495718	0.504224	0.479526	0.486519	0.621159	0.617304	0.569844	0.580568	0.457489	0.461803	0.617356	0.629551	0.342584	0.380501	0.52561	0.580974	0.514082	0.534979	0.548494	0.541096	0.546083	0.501499	0.596661	0.628838
S000609	0.535915	0.419019	0.666579	0.695024	0.787143	0.381884	0.509797	0.508713	0.561914	0.547713	0.544887	0.538508	0.65944	0.658987	0.668328	0.666736	0.569225	0.56259	0.659537	0.667409	0.576243	0.614732	0.43461	0.400995	0.452952	0.458325	0.488862	0.464882	0.546701	0.521201	0.532838	0.534539	0.433085	0.443545	0.510374	0.588166	0.468164	0.455121	0.486981	0.455027	0.509694	0.514169	0.412048	0.375162	0.468429	0.41459	0.502767	0.412668
S000610	0.577594	0.366121	0.769122	0.737391	0.838657	0.475365	0.560115	0.565037	0.588687	0.575119	0.580724	0.585897	0.691689	0.686435	0.73056	0.71525	0.632739	0.611156	0.719935	0.707851	0.633956	0.701242	0.481678	0.46555	0.507654	0.529159	0.500786	0.483934	0.608038	0.622614	0.578583	0.621237	0.497562	0.505497	0.621374	0.674429	0.513628	0.552559	0.590788	0.56304	0.549413	0.5449	0.500165	0.487396	0.60921	0.578497	0.639899	0.643703
S000611	0.509646	0.418721	0.73121	0.732415	0.794807	0.531209	0.566978	0.531149	0.629831	0.605901	0.572031	0.578519	0.712889	0.710889	0.721462	0.719981	0.594188	0.58891	0.667256	0.673208	0.613275	0.635106	0.503086	0.501064	0.5132	0.525337	0.502095	0.497382	0.613856	0.635586	0.572789	0.562063	0.462927	0.459503	0.625386	0.653571	0.441845	0.477224	0.551207	0.56998	0.538382	0.556733	0.461151	0.478905	0.501227	0.519009	0.560349	0.645042
S000612	0.524957	0.425332	0.751075	0.748131	0.779206	0.531926	0.509141	0.513683	0.605139	0.568877	0.548635	0.52655	0.713474	0.727329	0.691201	0.685936	0.623406	0.599897	0.683742	0.663941	0.563588	0.610925	0.480385	0.464812	0.51593	0.516779	0.47323	0.486204	0.591087	0.592582	0.523786	0.561611	0.465868	0.465481	0.609521	0.662763	0.478753	0.49455	0.571603	0.553766	0.547649	0.522479	0.468938	0.476097	0.551325	0.479964	0.510395	0.576306
S000613	0.542378	0.428341	0.761182	0.739995	0.79918	0.396195	0.49114	0.523182	0.603075	0.597947	0.568018	0.595471	0.741102	0.747902	0.723327	0.719966	0.607668	0.596521	0.66503	0.671894	0.61668	0.626347	0.495997	0.475665	0.465491	0.464671	0.515175	0.50303	0.629983	0.630369	0.600791	0.592549	0.494689	0.501232	0.6099	0.644875	0.473086	0.475912	0.50296	0.524242	0.538907	0.544842	0.474536	0.481027	0.502666	0.54013	0.602293	0.665906
S000614	0.560034	0.493622	0.68939	0.728882	0.80414	0.391802	0.524905	0.576205	0.605831	0.599099	0.586969	0.580319	0.705394	0.749752	0.751533	0.75207	0.620658	0.61483	0.690469	0.713231	0.601464	0.637382	0.499619	0.471731	0.496312	0.486838	0.501515	0.494359	0.63175	0.642076	0.616455	0.629931	0.494637	0.507267	0.602952	0.631383	0.470072	0.427028	0.544309	0.543052	0.569017	0.548926	0.467507	0.461873	0.522189	0.561835	0.514763	0.563315
S000615	0.549275	0.38044	0.743315	0.714733	0.777451	0.520412	0.508457	0.520827	0.594794	0.587572	0.548936	0.545563	0.696605	0.701476	0.707943	0.717933	0.597512	0.592287	0.651939	0.653624	0.585584	0.618101	0.467641	0.478693	0.475734	0.462449	0.506712	0.47461	0.595273	0.578668	0.568093	0.55833	0.486517	0.491074	0.599203	0.627208	0.472754	0.454469	0.58002	0.575976	0.532323	0.529285	0.430461	0.452636	0.544672	0.547299	0.54245	0.660299
S000616	0.556926	0.468051	0.696591	0.683905	0.77206	0.317892	0.531884	0.537919	0.591662	0.589025	0.557075	0.552723	0.701309	0.713546	0.700073	0.695918	0.58817	0.56834	0.706726	0.70276	0.606087	0.623569	0.455831	0.433584	0.524098	0.527098	0.537631	0.523166	0.610657	0.613493	0.582005	0.609442	0.446847	0.441526	0.595124	0.622108	0.475587	0.44127	0.521533	0.49684	0.535338	0.539182	0.439068	0.397209	0.49708	0.459356	0.587759	0.605952
S000617	0.516467	0.420149	0.724043	0.71587	0.816189	0.323271	0.472245	0.534263	0.644413	0.602462	0.568232	0.543209	0.719335	0.740496	0.711499	0.699465	0.614863	0.621201	0.703053	0.714752	0.619507	0.613425	0.466254	0.449781	0.53314	0.541857	0.533283	0.522773	0.587048	0.581539	0.571415	0.603541	0.47461	0.481686	0.554132	0.670964	0.486781	0.472931	0.541448	0.536178	0.557328	0.567388	0.478939	0.397409	0.545261	0.549289	0.543364	0.484396
S000618	0.534513	0.405711	0.754919	0.744987	0.789944	0.410649	0.546578	0.517862	0.655532	0.645316	0.60378	0.606321	0.717488	0.726095	0.703614	0.710101	0.621636	0.629554	0.673627	0.712898	0.587124	0.639627	0.436699	0.452748	0.467406	0.504642	0.513117	0.500875	0.610884	0.617246	0.590687	0.61731	0.455133	0.44499	0.627175	0.653092	0.489375	0.509764	0.548822	0.570856	0.535625	0.537821	0.407268	0.44102	0.516168	0.485506	0.611717	0.681292
S000619	0.560653	0.401599	0.758629	0.779393	0.822272	0.536813	0.530497	0.558531	0.597887	0.600264	0.561747	0.568286	0.675142	0.703305	0.761269	0.739974	0.63618	0.627573	0.678057	0.674021	0.627625	0.630748	0.517796	0.492376	0.509277	0.501229	0.493466	0.489274	0.651689	0.647394	0.619393	0.624663	0.45135	0.469001	0.594186	0.621814	0.454101	0.475573	0.541216	0.538462	0.544103	0.548036	0.480114	0.536278	0.504134	0.529065	0.586526	0.633467
S000620	0.581334	0.408279	0.751184	0.718826	0.810254	0.49744	0.576864	0.580706	0.620654	0.588952	0.584976	0.564023	0.756573	0.754574	0.727692	0.708579	0.610081	0.595364	0.697246	0.698809	0.640393	0.624895	0.462574	0.45591	0.48384	0.499282	0.489335	0.498614	0.624407	0.639714	0.587665	0.588151	0.501662	0.512508	0.639972	0.680926	0.465515	0.471438	0.561361	0.514842	0.521933	0.558261	0.511716	0.490436	0.564787	0.556435	0.595694	0.665983
S000621	0.523194	0.444045	0.693585	0.688129	0.784158	0.441933	0.501869	0.51544	0.535816	0.542234	0.53354	0.536554	0.657369	0.650923	0.684238	0.705723	0.561874	0.557922	0.635853	0.659639	0.566779	0.562838	0.467173	0.456603	0.447073	0.462	0.494675	0.462014	0.549102	0.557796	0.537381	0.530955	0.442599	0.447908	0.578174	0.588382	0.431236	0.420245	0.452848	0.454733	0.504968	0.518998	0.361496	0.413543	0.584557	0.548381	0.478686	0.533517
S000622	0.534325	0.428356	0.742767	0.714069	0.770845	0.521742	0.449823	0.521153	0.616821	0.628959	0.576422	0.556837	0.693174	0.715144	0.66717	0.700393	0.595956	0.584143	0.649782	0.685396	0.527549	0.600199	0.472978	0.475333	0.469422	0.510671	0.481254	0.472472	0.535021	0.547494	0.493458	0.53432	0.428986	0.45391	0.601674	0.638408	0.422022	0.414947	0.517497	0.528469	0.50867	0.51849	0.441104	0.417268	0.50979	0.473401	0.597146	0.593199
S000623	0.52469	0.406651	0.717893	0.728454	0.814555	0.397744	0.518637	0.54673	0.614609	0.600616	0.527542	0.527251	0.715021	0.726529	0.731372	0.746514	0.612791	0.58749	0.679632	0.711812	0.581245	0.629535	0.456054	0.444771	0.488771	0.496251	0.505865	0.485249	0.60602	0.600727	0.598246	0.603383	0.46836	0.494606	0.575265	0.604344	0.436071	0.416853	0.492383	0.487374	0.519616	0.534679	0.405291	0.390043	0.53121	0.535367	0.583798	0.635429
S000624	0.517231	0.382258	0.668887	0.669439	0.767525	0.399665	0.496388	0.516508	0.539886	0.567821	0.515664	0.510881	0.689246	0.682	0.658637	0.663375	0.552212	0.548218	0.641523	0.661141	0.601702	0.602636	0.412864	0.404892	0.458796	0.450759	0.43874	0.449322	0.56728	0.545444	0.572693	0.541656	0.428019	0.443369	0.537306	0.554368	0.414198	0.429745	0.432219	0.48482	0.506572	0.502594	0.410908	0.399477	0.39801	0.430554	0.491125	0.56734
S000625	0.51502	0.357808	0.693463	0.680977	0.772567	0.338503	0.43168	0.517138	0.59882	0.596136	0.492738	0.493527	0.698659	0.706137	0.725475	0.709101	0.596728	0.573433	0.681016	0.693931	0.603115	0.613238	0.460792	0.422456	0.467241	0.484892	0.449033	0.455706	0.563756	0.538745	0.521839	0.501595	0.442766	0.436155	0.569079	0.625347	0.391761	0.422434	0.510271	0.495611	0.521296	0.513447	0.448982	0.421596	0.472169	0.399627	0.419333	0.303691
S000626	0.55258	0.42718	0.748855	0.759767	0.789408	0.521181	0.55081	0.547169	0.64354	0.622805	0.555739	0.546368	0.674631	0.700009	0.718997	0.691362	0.574011	0.577312	0.676048	0.68137	0.635301	0.635602	0.493491	0.482364	0.503105	0.506541	0.509964	0.486415	0.611847	0.641263	0.585745	0.536939	0.468632	0.475138	0.640263	0.65818	0.498945	0.514871	0.539753	0.528916	0.533622	0.535947	0.554175	0.532413	0.538124	0.547396	0.503047	0.556828
S000627	0.549429	0.45946	0.720139	0.717553	0.810058	0.398801	0.590673	0.556261	0.619757	0.606245	0.55264	0.563231	0.70809	0.728579	0.698175	0.696323	0.602416	0.575407	0.681967	0.668101	0.608855	0.62064	0.447722	0.429813	0.45818	0.477694	0.51261	0.489294	0.606092	0.586913	0.536995	0.56085	0.470247	0.461025	0.587849	0.656519	0.467701	0.417199	0.500436	0.499798	0.52537	0.519936	0.452341	0.462158	0.553718	0.503359	0.575548	0.658054
S000628	0.502829	0.323526	0.706863	0.654567	0.781214	0.356318	0.493008	0.505925	0.570624	0.548212	0.524839	0.529342	0.699874	0.717936	0.712956	0.71807	0.593425	0.604887	0.701053	0.701394	0.591548	0.627463	0.436703	0.431198	0.452695	0.464554	0.468059	0.439168	0.528909	0.535284	0.51645	0.525444	0.471391	0.483953	0.592166	0.61607	0.394996	0.458639	0.450964	0.462943	0.500325	0.510338	0.47725	0.421565	0.53699	0.548754	0.451963	0.522504
S000629	0.540193	0.444333	0.759375	0.742468	0.792962	0.475671	0.522719	0.543963	0.599275	0.57497	0.551792	0.547176	0.685365	0.692959	0.679859	0.673282	0.607493	0.593873	0.643786	0.642516	0.574876	0.604578	0.476479	0.481152	0.456894	0.463193	0.474529	0.465211	0.597266	0.611045	0.571366	0.54278	0.460342	0.466653	0.578066	0.642097	0.462299	0.509411	0.535331	0.533317	0.540954	0.549134	0.490767	0.495371	0.482204	0.505166	0.536191	0.556186
S000630	0.510388	0.367648	0.702513	0.681218	0.774338	0.538523	0.530704	0.52945	0.640342	0.629992	0.580042	0.564158	0.754865	0.766499	0.706802	0.682078	0.585376	0.569626	0.654399	0.635188	0.577093	0.586957	0.448043	0.464683	0.450227	0.455179	0.466848	0.452097	0.561487	0.585984	0.514078	0.539225	0.455133	0.466642	0.603202	0.648767	0.442016	0.456853	0.524972	0.536409	0.494532	0.499598	0.477734	0.487891	0.48703	0.540183	0.527283	0.574383
S000631	0.543742	0.429138	0.700136	0.711997	0.779512	0.431482	0.558574	0.558142	0.550893	0.572086	0.520216	0.536383	0.695413	0.714562	0.716841	0.716631	0.605497	0.607163	0.693097	0.693529	0.589079	0.589215	0.447625	0.451274	0.477076	0.471597	0.47612	0.479755	0.589622	0.577125	0.561681	0.534959	0.45074	0.471715	0.53444	0.604595	0.432482	0.467478	0.493662	0.474601	0.479995	0.510318	0.439229	0.472593	0.572618	0.510096	0.567184	0.490249
S000632	0.549064	0.45156	0.727871	0.729529	0.790507	0.514635	0.607456	0.572013	0.593117	0.562901	0.569409	0.568539	0.727543	0.736973	0.71434	0.725645	0.580954	0.566657	0.657897	0.673729	0.608576	0.610401	0.469378	0.463691	0.475068	0.500134	0.473736	0.488276	0.562557	0.57197	0.552191	0.570412	0.457443	0.467405	0.620718	0.646326	0.45319	0.433253	0.53689	0.531801	0.490706	0.506151	0.465931	0.484843	0.467274	0.450906	0.548855	0.55605
S000633	0.527893	0.402947	0.743126	0.72698	0.796229	0.442478	0.553864	0.580259	0.636139	0.62202	0.583106	0.560533	0.735249	0.750043	0.669006	0.682898	0.595746	0.59153	0.656613	0.70144	0.593146	0.634902	0.454751	0.446578	0.486035	0.509757	0.477997	0.481219	0.60333	0.62165	0.553569	0.566618	0.46949	0.478557	0.60715	0.622781	0.479862	0.510508	0.562772	0.527889	0.524004	0.518395	0.459473	0.452607	0.527063	0.493672	0.600909	0.658204
S000634	0.531726	0.397838	0.741917	0.720952	0.801057	0.544507	0.4927	0.51262	0.577093	0.576367	0.554358	0.569628	0.681728	0.715746	0.701673	0.709082	0.607889	0.603353	0.704622	0.703403	0.614531	0.63793	0.456584	0.453668	0.490693	0.483733	0.474375	0.47835	0.612687	0.624861	0.543739	0.570518	0.456275	0.456117	0.616556	0.629885	0.435399	0.464622	0.564693	0.586461	0.482748	0.497399	0.450947	0.456618	0.49729	0.495209	0.600769	0.559347
S000635	0.5394	0.415733	0.658425	0.662143	0.788016	0.419481	0.50958	0.517987	0.608382	0.603474	0.569395	0.552095	0.691568	0.701435	0.709826	0.71741	0.587349	0.59159	0.659832	0.684389	0.613536	0.614361	0.405059	0.411484	0.464503	0.47539	0.46785	0.456818	0.589251	0.607428	0.580538	0.579305	0.428654	0.448153	0.556588	0.612449	0.455249	0.460452	0.541621	0.533053	0.500961	0.513918	0.376514	0.398006	0.509975	0.520999	0.577366	0.58601
S000636	0.52638	0.382181	0.71441	0.714029	0.788576	0.408659	0.558261	0.524763	0.608243	0.592153	0.528653	0.527067	0.709534	0.716406	0.71709	0.714199	0.59866	0.591578	0.677703	0.699543	0.547844	0.576763	0.420044	0.449508	0.470513	0.479413	0.45944	0.459521	0.538895	0.527482	0.544919	0.536418	0.423273	0.456048	0.586793	0.609423	0.428404	0.439195	0.519283	0.556812	0.479018	0.525941	0.439787	0.436272	0.534426	0.497402	0.47443	0.567072
S000637	0.557288	0.419115	0.702703	0.720629	0.788739	0.514537	0.52657	0.576289	0.544138	0.534323	0.573429	0.537387	0.698864	0.708301	0.731358	0.731762	0.587481	0.59869	0.702801	0.707405	0.584786	0.598608	0.469479	0.457908	0.47921	0.494055	0.479532	0.472404	0.601369	0.602555	0.545288	0.562996	0.465715	0.473077	0.548807	0.593952	0.438445	0.417209	0.523265	0.526703	0.515999	0.509778	0.463014	0.453341	0.467442	0.507308	0.567325	0.615021
S000638	0.555406	0.422096	0.679338	0.701709	0.798913	0.340696	0.539613	0.583425	0.600512	0.604856	0.544516	0.536587	0.714451	0.71863	0.715801	0.731757	0.5955	0.582786	0.668108	0.670786	0.615773	0.631619	0.447697	0.436128	0.462224	0.457154	0.498687	0.467036	0.588471	0.579789	0.561974	0.593923	0.483025	0.489063	0.584625	0.644625	0.519403	0.483244	0.507584	0.524758	0.529887	0.547624	0.435795	0.462237	0.506248	0.465944	0.485564	0.595016
S000639	0.545645	0.384334	0.723598	0.713908	0.779317	0.347492	0.526664	0.557321	0.571559	0.566735	0.560672	0.518793	0.730294	0.757134	0.734854	0.718014	0.583162	0.570372	0.665254	0.665529	0.591198	0.597058	0.472625	0.454239	0.447192	0.45101	0.469436	0.449948	0.580949	0.592136	0.528762	0.532187	0.464067	0.466096	0.581258	0.621495	0.471553	0.476061	0.517414	0.513561	0.502631	0.531641	0.43851	0.462348	0.520456	0.500118	0.505077	0.52727
S000640	0.503968	0.397916	0.697671	0.713622	0.76362	0.399622	0.511864	0.512164	0.573419	0.595096	0.472382	0.489917	0.66311	0.678125	0.647759	0.67005	0.601282	0.594769	0.674718	0.686629	0.568854	0.622129	0.443392	0.41965	0.470361	0.470197	0.482815	0.467736	0.601186	0.584214	0.517126	0.522405	0.434252	0.440718	0.526072	0.585717	0.479754	0.474013	0.550679	0.554955	0.489398	0.505991	0.478558	0.50063	0.497993	0.499027	0.569831	0.491517
S000641	0.531573	0.364258	0.752856	0.718488	0.799991	0.480748	0.551698	0.55388	0.5856	0.587879	0.526323	0.545152	0.704293	0.706726	0.757137	0.749379	0.592587	0.578856	0.688985	0.702143	0.603118	0.634109	0.471469	0.458377	0.506441	0.487503	0.505183	0.490261	0.628065	0.606467	0.568485	0.572931	0.467373	0.482852	0.613313	0.639344	0.499562	0.475508	0.492035	0.489086	0.541467	0.55696	0.440634	0.480506	0.516641	0.526624	0.462548	0.589348
S000642	0.528924	0.380359	0.752248	0.726124	0.795201	0.481746	0.581097	0.580369	0.619107	0.627509	0.582773	0.588654	0.711764	0.721743	0.718385	0.730893	0.600963	0.603134	0.689045	0.674879	0.593887	0.6046	0.477836	0.461119	0.486482	0.498373	0.529549	0.512751	0.605275	0.615368	0.535696	0.566594	0.426369	0.434797	0.628608	0.629344	0.461478	0.471941	0.510742	0.527359	0.516198	0.52044	0.457105	0.450066	0.514276	0.496883	0.614583	0.620686
S000643	0.571316	0.451754	0.735649	0.72731	0.78946	0.566066	0.555575	0.567974	0.572511	0.574557	0.564763	0.567823	0.680672	0.694076	0.703853	0.719302	0.605317	0.60161	0.694947	0.675045	0.564043	0.60435	0.481562	0.489604	0.487666	0.48425	0.504681	0.475247	0.636616	0.605918	0.586927	0.592104	0.501324	0.507567	0.620582	0.661999	0.435329	0.419604	0.545173	0.525742	0.528284	0.533823	0.441462	0.461911	0.541428	0.512641	0.617975	0.661046
S000644	0.502034	0.373563	0.749457	0.706141	0.771566	0.42318	0.450031	0.448108	0.571117	0.532215	0.559251	0.544805	0.651054	0.644499	0.685578	0.661045	0.56703	0.581955	0.660872	0.662855	0.569305	0.631988	0.459329	0.456753	0.470787	0.466551	0.472071	0.472942	0.602798	0.635578	0.529371	0.565126	0.443442	0.456602	0.592691	0.607564	0.480818	0.490449	0.547564	0.567799	0.501847	0.521322	0.500138	0.515945	0.523357	0.536839	0.583152	0.621395
S000645	0.556104	0.485163	0.714751	0.708289	0.779905	0.48289	0.55298	0.571932	0.586191	0.574098	0.567547	0.554879	0.679196	0.686565	0.702477	0.713336	0.594045	0.588071	0.694872	0.688704	0.574106	0.591018	0.456462	0.470161	0.482962	0.492001	0.483648	0.467266	0.607586	0.59846	0.538595	0.545396	0.473604	0.474833	0.531866	0.571022	0.404819	0.437369	0.525477	0.551657	0.495594	0.49649	0.453483	0.448608	0.580809	0.574013	0.589677	0.582277
S000646	0.54466	0.322799	0.683831	0.692351	0.775059	0.217577	0.487207	0.503705	0.566261	0.545658	0.520884	0.489863	0.694209	0.716593	0.735799	0.720474	0.550079	0.545884	0.680776	0.691041	0.639038	0.606512	0.42376	0.404777	0.48029	0.488511	0.5339	0.493611	0.545205	0.596861	0.554493	0.537432	0.411245	0.392244	0.572447	0.593999	0.521562	0.524466	0.44771	0.490241	0.476408	0.513258	0.299671	0.380189	0.528908	0.500983	0.563971	0.713635
S000647	0.530771	0.393307	0.717094	0.695661	0.787008	0.485442	0.412809	0.482989	0.609635	0.61128	0.575177	0.574021	0.659378	0.695333	0.706352	0.722247	0.593283	0.597792	0.677336	0.681327	0.590517	0.618012	0.486267	0.483324	0.505182	0.496152	0.512724	0.489078	0.581135	0.635467	0.578184	0.593146	0.437168	0.458214	0.545403	0.609872	0.457044	0.467037	0.542239	0.562471	0.534087	0.532763	0.488153	0.483846	0.469913	0.454366	0.542919	0.594832
S000648	0.534451	0.412889	0.723566	0.704878	0.781701	0.4212	0.508723	0.533341	0.602724	0.593272	0.53812	0.543975	0.722873	0.723356	0.718002	0.708067	0.630108	0.607224	0.674132	0.68713	0.589989	0.626756	0.477383	0.466886	0.474433	0.480644	0.497655	0.468482	0.557203	0.581794	0.529828	0.527398	0.419934	0.447954	0.571506	0.618508	0.442211	0.478529	0.472831	0.484622	0.526359	0.545319	0.421031	0.481477	0.514299	0.554879	0.396912	0.454013
S000649	0.514205	0.371207	0.718035	0.699885	0.771969	0.543652	0.532484	0.550064	0.566875	0.56989	0.549061	0.551086	0.698632	0.7027	0.680791	0.695055	0.567523	0.556741	0.653954	0.662053	0.556897	0.587368	0.438294	0.431059	0.452641	0.458887	0.438194	0.446775	0.51165	0.552798	0.520788	0.53621	0.451201	0.442748	0.55521	0.605633	0.474815	0.515236	0.498542	0.512886	0.485183	0.534081	0.445577	0.502489	0.472784	0.519073	0.528111	0.603559
S000650	0.5164	0.420937	0.691472	0.700747	0.799214	0.432169	0.510483	0.560886	0.553089	0.579045	0.490392	0.495129	0.697954	0.696223	0.722225	0.713457	0.601132	0.585477	0.682729	0.684486	0.601539	0.589409	0.420933	0.422625	0.437235	0.453874	0.473467	0.464352	0.59134	0.598442	0.549292	0.530973	0.440534	0.458305	0.545794	0.591308	0.439286	0.410692	0.478526	0.470924	0.506067	0.518432	0.428742	0.460415	0.516993	0.468756	0.492962	0.561696
S000651	0.528275	0.390693	0.708521	0.714523	0.782204	0.375128	0.53502	0.545224	0.562511	0.57521	0.50402	0.50963	0.701507	0.714159	0.696102	0.711175	0.546203	0.554297	0.648501	0.694076	0.567957	0.607998	0.393402	0.390523	0.482744	0.486205	0.491777	0.453543	0.548226	0.581191	0.509957	0.539353	0.431667	0.462531	0.594956	0.610399	0.486966	0.461885	0.483582	0.46154	0.520034	0.522743	0.377056	0.371741	0.569597	0.487621	0.505225	0.470423
S000652	0.551717	0.39453	0.73689	0.712456	0.784174	0.428263	0.497974	0.512695	0.582322	0.582769	0.55647	0.563346	0.69685	0.71052	0.672078	0.676389	0.594752	0.558863	0.681356	0.684951	0.583635	0.612272	0.432681	0.436294	0.480248	0.500531	0.504758	0.504604	0.618867	0.601556	0.565763	0.577253	0.461572	0.488173	0.584059	0.640924	0.49864	0.499415	0.521003	0.536315	0.541288	0.541371	0.398719	0.476873	0.513038	0.503143	0.510667	0.620035
S000653	0.526638	0.390978	0.748051	0.740686	0.789515	0.454167	0.471501	0.491034	0.561699	0.560806	0.554524	0.55395	0.700498	0.724912	0.697468	0.715773	0.586937	0.579121	0.670941	0.704969	0.627171	0.648637	0.470538	0.478364	0.50385	0.527548	0.508473	0.495863	0.604718	0.62229	0.570831	0.593184	0.446444	0.455991	0.576728	0.599848	0.404337	0.46749	0.525634	0.562478	0.538286	0.547361	0.509054	0.506728	0.518438	0.477273	0.563185	0.646373
S000654	0.5622	0.401817	0.757082	0.749687	0.793081	0.487022	0.564384	0.532899	0.593444	0.564035	0.495426	0.533004	0.728799	0.743049	0.676573	0.709785	0.609836	0.595384	0.678014	0.693981	0.596688	0.60582	0.487635	0.468025	0.512678	0.508356	0.487714	0.4758	0.603576	0.597046	0.571069	0.540922	0.474158	0.486295	0.64114	0.646217	0.455079	0.425819	0.536769	0.528691	0.539911	0.527953	0.434936	0.435776	0.540201	0.573056	0.519778	0.601188
S000655	0.567302	0.3947	0.716643	0.705447	0.77405	0.365646	0.549398	0.500347	0.609258	0.609056	0.588672	0.591493	0.73042	0.734571	0.718323	0.715589	0.605819	0.593417	0.663316	0.680593	0.582426	0.603101	0.438277	0.418233	0.460944	0.470204	0.471273	0.480132	0.599907	0.588613	0.516745	0.532819	0.432809	0.448726	0.566243	0.619415	0.468328	0.499475	0.531884	0.558983	0.481033	0.503562	0.419612	0.406603	0.498527	0.524973	0.549475	0.565759
S000656	0.557805	0.414779	0.75051	0.711918	0.792627	0.467732	0.535049	0.550355	0.644234	0.638942	0.589581	0.583254	0.736559	0.735195	0.723388	0.721676	0.610722	0.613485	0.697711	0.718604	0.538836	0.617683	0.450117	0.459133	0.467723	0.514397	0.483607	0.46043	0.610203	0.616009	0.553192	0.597837	0.459499	0.484413	0.563717	0.613474	0.416186	0.445947	0.547474	0.583653	0.520543	0.532714	0.483333	0.450032	0.542538	0.580339	0.560148	0.622302
S000657	0.546067	0.414268	0.700573	0.671286	0.768483	0.450957	0.543595	0.547799	0.616336	0.590549	0.571532	0.550354	0.706894	0.718833	0.708645	0.702139	0.61182	0.6078	0.701676	0.707033	0.606502	0.619763	0.444535	0.432475	0.498184	0.481055	0.501794	0.476343	0.591198	0.626412	0.568949	0.582898	0.451261	0.447942	0.54963	0.574843	0.449129	0.442392	0.523076	0.528697	0.52496	0.547667	0.464138	0.447988	0.504766	0.501671	0.552887	0.5803
S000658	0.524499	0.390043	0.688051	0.668571	0.772055	0.295048	0.464877	0.471731	0.541417	0.565811	0.47518	0.494175	0.6803	0.698479	0.674273	0.698158	0.576423	0.558152	0.67316	0.666745	0.589534	0.608023	0.433602	0.413182	0.452793	0.479254	0.47482	0.467764	0.562968	0.569554	0.539527	0.561025	0.417318	0.447581	0.557163	0.592326	0.433556	0.465591	0.503827	0.48767	0.498402	0.50712	0.454297	0.457655	0.526871	0.491868	0.528654	0.570211
S000659	0.559092	0.377333	0.739865	0.716043	0.804577	0.417259	0.551111	0.534761	0.624795	0.641566	0.553183	0.564924	0.692826	0.71319	0.720363	0.710715	0.597513	0.598939	0.689389	0.689359	0.561401	0.599437	0.465499	0.446532	0.466118	0.482638	0.489442	0.469122	0.603952	0.617589	0.555344	0.590635	0.432206	0.448399	0.596305	0.622846	0.404494	0.473826	0.526896	0.520536	0.51196	0.517899	0.419863	0.495745	0.50997	0.497146	0.57336	0.615485
S000660	0.552588	0.371925	0.746187	0.710345	0.78462	0.37976	0.490585	0.495469	0.59323	0.58511	0.5504	0.559739	0.699164	0.69783	0.718744	0.719642	0.625057	0.617719	0.718671	0.721668	0.590519	0.61494	0.471385	0.455451	0.505399	0.514664	0.476743	0.479305	0.582282	0.620229	0.592002	0.622273	0.469904	0.470629	0.569485	0.627238	0.485941	0.478666	0.530584	0.540176	0.520882	0.528276	0.520563	0.474277	0.511004	0.490925	0.577761	0.521729
S000661	0.554954	0.464756	0.723942	0.71593	0.791574	0.507909	0.516663	0.560113	0.626726	0.625569	0.604567	0.586919	0.700948	0.700306	0.712794	0.727528	0.615688	0.602597	0.687029	0.664582	0.592016	0.59978	0.499596	0.47758	0.490021	0.48615	0.478099	0.47823	0.589601	0.58508	0.543325	0.569446	0.482121	0.477931	0.622479	0.65217	0.43507	0.451821	0.567546	0.563178	0.53035	0.528557	0.492867	0.502858	0.56253	0.561212	0.641324	0.596862
S000662	0.556434	0.387026	0.751746	0.751445	0.722377	0.49281	0.478713	0.546506	0.554686	0.551856	0.538149	0.533575	0.693448	0.699867	0.664927	0.703255	0.600955	0.58759	0.639434	0.673672	0.474144	0.546533	0.493918	0.487119	0.482239	0.49451	0.35498	0.41854	0.485958	0.397886	0.452103	0.480026	0.438299	0.456678	0.573067	0.641455	0.412013	0.434391	0.376678	0.421263	0.485928	0.501798	0.498775	0.495982	0.51539	0.512968	0.323683	0.416188
S000663	0.552098	0.396803	0.742805	0.731957	0.795272	0.493882	0.546158	0.564785	0.614023	0.60937	0.579091	0.582386	0.720318	0.744411	0.725633	0.711364	0.583148	0.555718	0.669369	0.6583	0.550074	0.592431	0.423267	0.438325	0.466153	0.485569	0.491728	0.497418	0.591369	0.621557	0.533869	0.562547	0.43543	0.446796	0.626391	0.656061	0.467024	0.470977	0.520014	0.55092	0.502588	0.535311	0.442065	0.444703	0.50455	0.491421	0.576168	0.577687
S000664	0.537714	0.435494	0.739819	0.737612	0.800499	0.477708	0.472855	0.503611	0.583545	0.580165	0.522439	0.529044	0.688607	0.687831	0.695077	0.692062	0.605211	0.605836	0.663239	0.686902	0.593599	0.596979	0.485917	0.459735	0.486213	0.490296	0.507943	0.498142	0.613987	0.619836	0.558354	0.528758	0.432481	0.449037	0.587222	0.587745	0.488857	0.463498	0.528288	0.554729	0.512511	0.523876	0.481048	0.485855	0.473328	0.491645	0.600483	0.646666
S000665	0.556453	0.414807	0.708616	0.692565	0.761742	0.164399	0.591038	0.603292	0.638827	0.619638	0.570825	0.574989	0.730329	0.738613	0.7259	0.703006	0.553901	0.582085	0.705332	0.725276	0.609842	0.604284	0.425941	0.429914	0.511733	0.498393	0.463239	0.453921	0.54027	0.538491	0.539406	0.504897	0.428672	0.468967	0.538377	0.613706	0.373096	0.432878	0.497778	0.473238	0.515196	0.504417	0.381746	0.345454	0.534342	0.482293	0.414932	0.557729
S000666	0.53953	0.396948	0.74169	0.718425	0.783998	0.517228	0.534718	0.514324	0.578647	0.600613	0.559081	0.54653	0.711142	0.737886	0.685921	0.681512	0.590988	0.579799	0.663029	0.632256	0.548786	0.58855	0.491262	0.462316	0.448133	0.478762	0.504823	0.48374	0.584406	0.600667	0.567341	0.5711	0.468259	0.454238	0.604047	0.678287	0.535535	0.423303	0.543379	0.50257	0.516828	0.507369	0.463572	0.413939	0.576373	0.545238	0.67803	0.682088
S000667	0.546891	0.391332	0.716344	0.731972	0.810884	0.428123	0.521061	0.564878	0.606258	0.621527	0.569374	0.562473	0.727504	0.738675	0.727675	0.738538	0.610786	0.606679	0.703639	0.721202	0.594416	0.612079	0.472273	0.471012	0.504247	0.530994	0.514268	0.492691	0.618417	0.646378	0.581809	0.586325	0.454482	0.480531	0.58136	0.62068	0.414853	0.462116	0.499658	0.506495	0.535178	0.559419	0.445646	0.486716	0.535731	0.549596	0.558142	0.666374
S000668	0.571891	0.453857	0.73432	0.754198	0.799964	0.422873	0.574763	0.616378	0.610129	0.60044	0.566256	0.546784	0.71974	0.740599	0.726512	0.728029	0.593335	0.589545	0.704818	0.708291	0.609294	0.625714	0.429109	0.438402	0.486054	0.505914	0.526021	0.507382	0.606366	0.633297	0.575277	0.577691	0.443264	0.474019	0.571938	0.649479	0.473282	0.510132	0.510961	0.536723	0.500151	0.530327	0.459365	0.445901	0.502735	0.518032	0.616193	0.672271
S000669	0.510425	0.384871	0.690622	0.671914	0.767677	0.396331	0.505713	0.533776	0.551495	0.556797	0.502252	0.519238	0.692882	0.688343	0.675701	0.703727	0.569399	0.562555	0.665139	0.65307	0.577184	0.591827	0.4169	0.419353	0.421568	0.437825	0.441017	0.429237	0.536047	0.566445	0.535371	0.556376	0.456163	0.481528	0.530247	0.58657	0.43939	0.427223	0.525368	0.518601	0.482754	0.490255	0.429398	0.43487	0.470246	0.444889	0.533245	0.618443
S000670	0.533784	0.433471	0.688229	0.68223	0.773277	0.395049	0.492045	0.519043	0.573818	0.569064	0.550347	0.52774	0.695399	0.727256	0.713887	0.709822	0.589538	0.597835	0.678202	0.665717	0.588784	0.58081	0.470542	0.439567	0.454722	0.459678	0.468597	0.48229	0.586406	0.59849	0.544651	0.560407	0.462595	0.470817	0.525483	0.588506	0.410597	0.443754	0.462112	0.440313	0.514485	0.513481	0.432983	0.484858	0.534117	0.527213	0.493612	0.541418
S000671	0.533637	0.399437	0.715053	0.690678	0.788498	0.322086	0.545084	0.542239	0.632568	0.599171	0.594373	0.598185	0.684808	0.706392	0.730262	0.725021	0.590111	0.573278	0.684818	0.714754	0.614285	0.634539	0.42648	0.425818	0.464227	0.509386	0.485836	0.461433	0.540962	0.582753	0.559479	0.545452	0.447749	0.447997	0.597705	0.629035	0.475621	0.499103	0.489617	0.491609	0.512405	0.523347	0.517157	0.398958	0.510167	0.490576	0.483028	0.521679
S000672	0.479343	0.512564	0.745793	0.741854	0.795374	0.401398	0.583044	0.532788	0.592113	0.576279	0.396952	0.474339	0.599721	0.61719	0.737471	0.701964	0.618874	0.592259	0.700931	0.709657	0.587338	0.591702	0.456536	0.43864	0.486611	0.47296	0.488388	0.462761	0.565746	0.527591	0.537256	0.522226	0.438841	0.444582	0.580111	0.619882	0.504204	0.435702	0.480482	0.490751	0.527127	0.505623	0.422867	0.448463	0.485418	0.511988	0.501824	0.519687
S000673	0.520394	0.351979	0.675443	0.681771	0.759512	0.251581	0.446593	0.48102	0.557584	0.55411	0.526182	0.49727	0.654501	0.686796	0.665012	0.676368	0.511227	0.537408	0.681411	0.693451	0.582714	0.596693	0.406007	0.388658	0.467484	0.473299	0.473941	0.475074	0.568437	0.549035	0.574119	0.529091	0.431588	0.435136	0.540703	0.600051	0.447801	0.443792	0.457896	0.462642	0.513192	0.521511	0.332763	0.294125	0.525607	0.495983	0.450864	0.392046
S000674	0.564969	0.41296	0.763379	0.743717	0.785772	0.459769	0.557051	0.585312	0.622044	0.628836	0.588634	0.578305	0.717092	0.738061	0.698989	0.708449	0.621257	0.58923	0.696444	0.696152	0.631593	0.640107	0.486216	0.454824	0.507278	0.520066	0.489994	0.470797	0.600646	0.579395	0.57393	0.564722	0.443543	0.450445	0.630525	0.675085	0.473084	0.475055	0.548123	0.52002	0.536445	0.531639	0.481119	0.462005	0.531952	0.516841	0.627494	0.700936
S000675	0.526107	0.41729	0.687713	0.692413	0.789978	0.301775	0.584236	0.535684	0.630713	0.611009	0.523802	0.53829	0.675766	0.70041	0.706278	0.719321	0.599135	0.588815	0.682057	0.688261	0.607306	0.628391	0.420697	0.421961	0.473386	0.48603	0.47851	0.473078	0.58084	0.603418	0.553629	0.582965	0.456808	0.474293	0.570226	0.564517	0.440386	0.456844	0.498282	0.519698	0.517887	0.523806	0.442527	0.436847	0.51958	0.521327	0.474162	0.523441
S000676	0.543773	0.413366	0.716904	0.716049	0.797815	0.328253	0.522998	0.54242	0.606333	0.588808	0.546593	0.534503	0.684918	0.681012	0.701398	0.717073	0.616824	0.619601	0.685538	0.704796	0.595911	0.584741	0.453041	0.449141	0.510853	0.518156	0.491434	0.504449	0.545847	0.570913	0.552837	0.577963	0.455073	0.464034	0.563702	0.61308	0.414763	0.439974	0.503428	0.494189	0.516464	0.527337	0.446949	0.424479	0.51372	0.489361	0.561047	0.650871
S000677	0.507655	0.428882	0.733762	0.707768	0.746248	0.500769	0.401914	0.465668	0.572828	0.569925	0.577162	0.56239	0.609232	0.628031	0.708475	0.684166	0.588232	0.595273	0.680357	0.676505	0.517265	0.522624	0.479734	0.470238	0.499192	0.494452	0.473386	0.497962	0.581992	0.569119	0.499412	0.503501	0.466203	0.446445	0.563373	0.610747	0.454047	0.443527	0.517549	0.511105	0.470641	0.479462	0.4261	0.451359	0.536334	0.504648	0.542427	0.538862
S000678	0.529697	0.370858	0.712195	0.697571	0.799935	0.468179	0.513675	0.544573	0.585784	0.560639	0.554705	0.520973	0.651959	0.689472	0.666767	0.688613	0.595993	0.568732	0.698038	0.68281	0.589709	0.577367	0.430526	0.428397	0.471704	0.471201	0.490441	0.483733	0.555563	0.59353	0.549807	0.531226	0.43043	0.42253	0.564285	0.610638	0.460844	0.492444	0.515846	0.503959	0.510425	0.527024	0.416328	0.441618	0.458227	0.447504	0.546718	0.546629
S000679	0.574296	0.457244	0.705509	0.686116	0.772438	0.482457	0.587938	0.60448	0.597177	0.61041	0.578613	0.575025	0.724543	0.722635	0.705863	0.717751	0.59052	0.579013	0.691434	0.692743	0.607821	0.626183	0.439031	0.433868	0.476926	0.472996	0.468861	0.460357	0.595349	0.588869	0.507949	0.527829	0.450398	0.470364	0.550269	0.617416	0.527436	0.52642	0.557696	0.587431	0.508832	0.52089	0.461081	0.43646	0.551495	0.511744	0.503997	0.515939
S000680	0.562368	0.408723	0.742117	0.716948	0.801828	0.402528	0.549688	0.548451	0.625753	0.606664	0.560267	0.57665	0.700718	0.710986	0.685245	0.704657	0.593429	0.580362	0.679833	0.674114	0.611768	0.595176	0.470233	0.463253	0.483787	0.480851	0.493056	0.475069	0.598115	0.595176	0.584757	0.577913	0.480484	0.468277	0.605953	0.626858	0.505329	0.51919	0.540824	0.521324	0.542857	0.529705	0.476722	0.43539	0.520675	0.491257	0.558654	0.538104
S000681	0.557929	0.390108	0.726707	0.725436	0.81288	0.405436	0.54573	0.506158	0.596451	0.578953	0.561859	0.531153	0.66511	0.66873	0.731405	0.719383	0.589269	0.605676	0.691353	0.719088	0.617507	0.643471	0.473012	0.441049	0.460707	0.4685	0.462118	0.465514	0.587518	0.604705	0.511633	0.556519	0.451337	0.462265	0.565506	0.573876	0.452724	0.439904	0.481912	0.459665	0.514767	0.537688	0.506283	0.465214	0.493553	0.485377	0.547573	0.452696
S000682	0.551966	0.458917	0.725649	0.730207	0.78156	0.440167	0.594413	0.578825	0.600461	0.599601	0.569967	0.544377	0.730028	0.742648	0.726957	0.722187	0.620464	0.592359	0.71655	0.69693	0.562534	0.616641	0.43514	0.45572	0.438666	0.47092	0.498742	0.474259	0.564801	0.571435	0.506744	0.575011	0.462199	0.476957	0.571013	0.64869	0.508399	0.434682	0.495618	0.514492	0.478085	0.479015	0.461557	0.422499	0.540117	0.50541	0.598839	0.610345
S000683	0.524515	0.37178	0.630857	0.661776	0.752674	0.378739	0.546708	0.555562	0.566175	0.559477	0.521238	0.524159	0.698478	0.704558	0.67461	0.699744	0.586162	0.598164	0.67289	0.691759	0.566855	0.570165	0.409199	0.383012	0.471185	0.477391	0.425391	0.420597	0.505673	0.545854	0.530181	0.538027	0.420305	0.423944	0.514398	0.582163	0.450406	0.452754	0.489604	0.468329	0.441809	0.468726	0.39234	0.419853	0.476007	0.456057	0.428526	0.460346
S000684	0.518561	0.372445	0.719055	0.708539	0.790629	0.46725	0.48406	0.517298	0.617206	0.579899	0.521923	0.480574	0.64912	0.69263	0.716532	0.732957	0.610611	0.580701	0.702077	0.678459	0.560474	0.592146	0.481468	0.431531	0.484976	0.504281	0.463635	0.464826	0.526626	0.556303	0.482895	0.478753	0.429506	0.451756	0.573304	0.62578	0.457566	0.430134	0.496895	0.475874	0.532846	0.519911	0.43932	0.463157	0.505345	0.492476	0.532156	0.592491
S000685	0.553321	0.427308	0.699043	0.70335	0.774053	0.393872	0.507202	0.535804	0.599818	0.568895	0.547238	0.517258	0.666174	0.678698	0.696651	0.70427	0.573855	0.568557	0.663495	0.676555	0.57455	0.597315	0.456965	0.430729	0.458606	0.47553	0.480717	0.490085	0.5921	0.601402	0.55263	0.547775	0.435427	0.448158	0.496243	0.532766	0.461271	0.411728	0.512898	0.506379	0.482756	0.504894	0.443186	0.439342	0.496751	0.49661	0.570952	0.654
S000686	0.530845	0.421431	0.714073	0.715234	0.761465	0.541391	0.414317	0.554501	0.584099	0.600828	0.549356	0.568879	0.719434	0.742649	0.707936	0.73552	0.61009	0.585788	0.66334	0.667535	0.554018	0.602858	0.490239	0.462092	0.450236	0.487314	0.465956	0.469921	0.554073	0.575267	0.56073	0.543879	0.464561	0.477659	0.542306	0.611182	0.330791	0.407927	0.50283	0.512808	0.488842	0.514744	0.47503	0.435225	0.525821	0.478777	0.52375	0.532433
S000687	0.52314	0.391018	0.719626	0.746808	0.834078	0.220026	0.475163	0.541277	0.611847	0.603105	0.507276	0.496839	0.693678	0.72764	0.716629	0.717552	0.603642	0.592322	0.718666	0.712895	0.666163	0.638662	0.490189	0.464438	0.479439	0.496243	0.490172	0.473474	0.581269	0.564029	0.590785	0.595016	0.49211	0.500202	0.654462	0.675639	0.467784	0.476847	0.471359	0.450342	0.517243	0.544492	0.462133	0.447169	0.560986	0.549752	0.455117	0.520535
S000688	0.565954	0.39115	0.721356	0.726116	0.809031	0.391044	0.532808	0.524345	0.569957	0.572963	0.505624	0.515795	0.706	0.726974	0.69957	0.702911	0.607781	0.606124	0.663663	0.684575	0.588106	0.617897	0.446922	0.445435	0.454299	0.477004	0.486389	0.481123	0.600831	0.593608	0.564103	0.57484	0.443354	0.461356	0.584895	0.664591	0.407907	0.441254	0.496322	0.495134	0.522973	0.544306	0.513252	0.515965	0.504915	0.517221	0.511908	0.555528
S000689	0.547798	0.403072	0.713153	0.71028	0.750682	0.337735	0.549412	0.525364	0.603937	0.596302	0.596945	0.589804	0.73514	0.731977	0.69897	0.676892	0.568039	0.566754	0.673857	0.660787	0.606443	0.615329	0.43669	0.441495	0.471926	0.488338	0.487284	0.465255	0.612633	0.630401	0.551583	0.567301	0.449834	0.472693	0.546873	0.619646	0.40936	0.419375	0.550718	0.543945	0.492654	0.505648	0.481532	0.454532	0.571637	0.528721	0.544872	0.594545
S000690	0.556304	0.421412	0.737689	0.725127	0.785024	0.501531	0.490581	0.533827	0.561904	0.549776	0.544906	0.550295	0.661284	0.679025	0.716021	0.72839	0.60761	0.608946	0.659717	0.670452	0.597705	0.615084	0.460678	0.466792	0.503077	0.505046	0.523433	0.489423	0.604487	0.619679	0.581026	0.563229	0.480837	0.481099	0.580681	0.628428	0.473644	0.45359	0.495957	0.535456	0.528859	0.513047	0.431486	0.442607	0.523285	0.555146	0.572762	0.621698
S000691	0.521945	0.39935	0.720676	0.717962	0.733967	0.482055	0.499321	0.500227	0.5754	0.57481	0.520134	0.515912	0.655961	0.65181	0.682906	0.692673	0.590786	0.583509	0.664979	0.667394	0.554351	0.59614	0.479412	0.43915	0.480813	0.485931	0.500786	0.509231	0.598697	0.616471	0.53862	0.562711	0.439646	0.449353	0.581108	0.62288	0.400003	0.407636	0.536529	0.527945	0.503394	0.526641	0.434033	0.440706	0.502305	0.450738	0.561048	0.488408
S000692	0.572211	0.487183	0.727436	0.717421	0.792418	0.430107	0.49911	0.560429	0.595152	0.575407	0.548837	0.534472	0.69024	0.684164	0.699998	0.704607	0.576173	0.585168	0.692479	0.688508	0.574745	0.608748	0.465361	0.442876	0.493345	0.481692	0.51606	0.479397	0.62126	0.594043	0.556583	0.537396	0.460341	0.457956	0.552559	0.595937	0.413534	0.458729	0.524605	0.535327	0.52001	0.522627	0.428006	0.462462	0.553613	0.485634	0.643638	0.555737
S000693	0.55225	0.399815	0.701947	0.722086	0.777786	0.561706	0.484059	0.507071	0.631514	0.622908	0.535365	0.507045	0.701759	0.708723	0.722963	0.736656	0.589684	0.579995	0.68011	0.674814	0.591969	0.57921	0.452083	0.464588	0.458486	0.461218	0.488282	0.467562	0.574347	0.568547	0.552341	0.506112	0.458991	0.460556	0.615018	0.644781	0.449647	0.415302	0.57393	0.533913	0.507381	0.482849	0.47472	0.486951	0.565664	0.513701	0.5926	0.586715
S000694	0.520645	0.38714	0.696777	0.708969	0.786727	0.481925	0.5073	0.530967	0.602343	0.59531	0.550041	0.532974	0.733916	0.749011	0.695927	0.708269	0.605919	0.577559	0.65678	0.676008	0.557657	0.611912	0.451881	0.434525	0.431997	0.466705	0.477373	0.467556	0.616058	0.587437	0.525668	0.554283	0.450136	0.469835	0.55165	0.609218	0.44751	0.401256	0.520157	0.515506	0.487924	0.531815	0.474604	0.508133	0.532941	0.502701	0.563035	0.617866
S000695	0.526059	0.363441	0.702871	0.677771	0.766997	0.44776	0.494844	0.488346	0.582684	0.584782	0.594725	0.584575	0.696238	0.710642	0.695493	0.677692	0.591448	0.590089	0.671166	0.671814	0.572527	0.611265	0.459394	0.408022	0.445421	0.464879	0.487029	0.476321	0.582285	0.5897	0.529034	0.525318	0.443399	0.449934	0.519537	0.587668	0.488052	0.475748	0.529598	0.525822	0.494233	0.500613	0.414193	0.438079	0.508202	0.435263	0.638551	0.647688
S000696	0.522733	0.390161	0.747126	0.743523	0.799808	0.439142	0.465733	0.491088	0.615608	0.612669	0.567624	0.573025	0.70415	0.717984	0.711256	0.720239	0.6055	0.607878	0.664304	0.67117	0.593197	0.607257	0.490034	0.504975	0.473441	0.477349	0.522763	0.489654	0.61298	0.627934	0.581331	0.596023	0.47642	0.478154	0.571716	0.627344	0.508082	0.434277	0.521869	0.544216	0.522177	0.53354	0.469988	0.468995	0.592906	0.583505	0.590697	0.646515
S000697	0.57023	0.488279	0.778723	0.725014	0.801762	0.478614	0.561435	0.533735	0.62731	0.605263	0.563213	0.547177	0.688014	0.719971	0.71711	0.690472	0.620309	0.594352	0.710468	0.700709	0.639896	0.659188	0.531578	0.505438	0.497535	0.530956	0.528974	0.507452	0.633904	0.655697	0.603577	0.573687	0.479293	0.467646	0.61997	0.681067	0.537136	0.527968	0.585169	0.591109	0.566302	0.573481	0.551719	0.531799	0.538745	0.479978	0.58307	0.633993
S000698	0.557228	0.467221	0.677069	0.724099	0.817223	0.428417	0.545623	0.513341	0.582004	0.576691	0.541767	0.562404	0.66421	0.662729	0.696983	0.708049	0.603072	0.607369	0.664014	0.691806	0.616313	0.616485	0.447467	0.421656	0.474917	0.498474	0.498982	0.498956	0.623688	0.624795	0.606319	0.589491	0.462254	0.490699	0.530405	0.566941	0.495476	0.446352	0.51228	0.51036	0.494363	0.478401	0.469305	0.478629	0.523638	0.563531	0.554436	0.6
S000699	0.498556	0.378397	0.735583	0.718407	0.754112	0.510507	0.499723	0.499228	0.593268	0.571699	0.529775	0.505939	0.632556	0.657137	0.711997	0.716013	0.579705	0.574922	0.662649	0.658757	0.537305	0.555414	0.489106	0.466719	0.498647	0.494409	0.494001	0.481332	0.584067	0.588817	0.541221	0.541723	0.46009	0.483211	0.603161	0.609051	0.451573	0.485738	0.541307	0.563299	0.505892	0.512407	0.436183	0.482306	0.51541	0.484402	0.636508	0.686594
S000700	0.532535	0.340113	0.7015	0.718512	0.75939	0.39018	0.526171	0.535183	0.56794	0.569934	0.511638	0.513441	0.669504	0.687377	0.729676	0.705145	0.576273	0.554488	0.698682	0.699866	0.523378	0.473996	0.422271	0.406768	0.515049	0.492836	0.437273	0.438821	0.563269	0.539977	0.566597	0.595713	0.421808	0.429769	0.531255	0.578353	0.456919	0.419821	0.464056	0.487169	0.476257	0.449125	0.506945	0.428761	0.491187	0.497881	0.260123	0.321587
S000701	0.537257	0.399703	0.730189	0.723207	0.787249	0.455577	0.559594	0.558771	0.61112	0.592778	0.588276	0.580308	0.730462	0.722727	0.696126	0.700705	0.60536	0.586077	0.650736	0.674092	0.575558	0.59228	0.46413	0.44247	0.465261	0.476778	0.47174	0.467953	0.564535	0.603041	0.532551	0.559543	0.419354	0.423064	0.527172	0.572329	0.450996	0.452459	0.534827	0.527188	0.488707	0.493218	0.470634	0.481635	0.453525	0.464717	0.568933	0.57123
S000702	0.566413	0.437089	0.751468	0.757777	0.77743	0.550883	0.56545	0.560029	0.614563	0.609839	0.531909	0.520042	0.719652	0.741448	0.68673	0.693691	0.614855	0.62763	0.660828	0.673549	0.615051	0.605384	0.473527	0.483004	0.496265	0.518941	0.508176	0.482292	0.632769	0.598486	0.627312	0.564018	0.451338	0.457395	0.562337	0.640373	0.476392	0.452998	0.603995	0.616776	0.533347	0.523543	0.486175	0.47985	0.557294	0.564988	0.530042	0.558926
S000703	0.558285	0.386055	0.731219	0.705267	0.788602	0.413431	0.548468	0.561364	0.625852	0.610773	0.558144	0.563568	0.712203	0.718318	0.710545	0.708465	0.619113	0.605093	0.675092	0.692771	0.581683	0.618579	0.505033	0.434472	0.475514	0.488234	0.489763	0.487363	0.626221	0.638212	0.558078	0.588141	0.431098	0.466844	0.593364	0.617523	0.414135	0.41468	0.530023	0.517333	0.522757	0.537511	0.464664	0.440434	0.49316	0.595458	0.482072	0.488799
S000704	0.536863	0.445916	0.766326	0.74743	0.806634	0.412474	0.547224	0.577522	0.596292	0.609545	0.545106	0.536387	0.71317	0.725861	0.708389	0.722621	0.63308	0.601833	0.69884	0.699855	0.577195	0.625552	0.494369	0.510391	0.52431	0.538345	0.531424	0.527966	0.638747	0.664285	0.571989	0.551085	0.446808	0.455659	0.57849	0.656466	0.457493	0.45493	0.496097	0.524928	0.548976	0.562724	0.465172	0.485614	0.525986	0.460998	0.698837	0.656148
S000705	0.564814	0.392759	0.751467	0.726193	0.800674	0.374694	0.49252	0.514987	0.620034	0.626143	0.572891	0.565114	0.757745	0.76988	0.717077	0.714855	0.649007	0.644956	0.734244	0.753055	0.608573	0.637927	0.45915	0.473214	0.501656	0.522515	0.530545	0.509202	0.631903	0.628247	0.608648	0.582526	0.484527	0.487751	0.581154	0.639234	0.521675	0.523329	0.565641	0.554852	0.535211	0.556461	0.511034	0.494405	0.537911	0.480602	0.562686	0.607078
S000706	0.533766	0.361822	0.729794	0.67976	0.776991	0.497438	0.444473	0.513431	0.603653	0.58402	0.537708	0.530177	0.672873	0.695057	0.689903	0.700346	0.587428	0.575904	0.648963	0.645462	0.53657	0.564333	0.46275	0.418883	0.453325	0.467781	0.445656	0.440465	0.590453	0.57567	0.517683	0.549129	0.42917	0.439093	0.535067	0.594848	0.424638	0.476869	0.535693	0.542079	0.497816	0.503664	0.45398	0.452119	0.489046	0.496417	0.589698	0.534954
S000707	0.550973	0.485684	0.744467	0.740515	0.816601	0.436561	0.530773	0.562518	0.582735	0.577718	0.545634	0.517814	0.710045	0.716021	0.744906	0.726588	0.623474	0.621041	0.700478	0.712153	0.620305	0.642353	0.513848	0.459557	0.509449	0.527828	0.495084	0.501633	0.599517	0.603423	0.534663	0.555277	0.467856	0.49652	0.58442	0.637473	0.403598	0.457794	0.507555	0.493595	0.536921	0.545017	0.440739	0.52674	0.543062	0.570413	0.546111	0.574031
S000708	0.527231	0.390865	0.685114	0.664183	0.748257	0.470973	0.502729	0.516675	0.584303	0.57388	0.538491	0.531832	0.669348	0.709304	0.690799	0.698387	0.57905	0.573159	0.65181	0.645181	0.579285	0.557279	0.405984	0.421137	0.456458	0.445839	0.444658	0.439102	0.577619	0.579082	0.525746	0.545627	0.438808	0.446697	0.529603	0.589783	0.384109	0.404152	0.483144	0.515201	0.505849	0.486788	0.434268	0.440917	0.469518	0.473451	0.52894	0.599692
S000709	0.552186	0.378555	0.778578	0.72213	0.802025	0.45658	0.529106	0.513098	0.631632	0.594271	0.601417	0.614246	0.726605	0.734501	0.71808	0.723533	0.60967	0.624427	0.676706	0.706364	0.636265	0.650828	0.517361	0.502752	0.515317	0.514413	0.524764	0.515494	0.627995	0.647566	0.620942	0.633967	0.464611	0.488063	0.603765	0.664793	0.538344	0.555548	0.573996	0.58059	0.556292	0.545905	0.477071	0.443724	0.512168	0.589738	0.585502	0.581861
S000710	0.555369	0.399663	0.735166	0.733122	0.760403	0.520654	0.568668	0.549564	0.608779	0.600566	0.578201	0.542176	0.704651	0.697384	0.717862	0.738525	0.584392	0.58508	0.667857	0.703158	0.556423	0.571855	0.463709	0.464563	0.495268	0.482313	0.487284	0.470669	0.598148	0.637433	0.576504	0.570375	0.441562	0.484343	0.577903	0.608865	0.452064	0.461146	0.543003	0.560617	0.512065	0.497086	0.484612	0.475745	0.449821	0.509547	0.556775	0.595333
S000711	0.549778	0.379855	0.729598	0.74878	0.781256	0.541344	0.513052	0.556237	0.613799	0.599314	0.536787	0.531655	0.706959	0.728201	0.698255	0.698799	0.597535	0.606147	0.65103	0.663849	0.598347	0.602665	0.472802	0.4567	0.46421	0.489125	0.488449	0.483042	0.576443	0.614198	0.572917	0.567258	0.478253	0.47158	0.618293	0.63933	0.469865	0.482017	0.535681	0.524577	0.522064	0.535704	0.483314	0.510253	0.519167	0.527072	0.551432	0.55358
S000712	0.521947	0.389544	0.731193	0.717566	0.769753	0.372114	0.461328	0.479605	0.59648	0.579266	0.594439	0.575855	0.71877	0.708829	0.692129	0.735359	0.589655	0.587556	0.675855	0.696761	0.596539	0.63443	0.490286	0.449679	0.476822	0.473198	0.500512	0.49464	0.603224	0.628686	0.543318	0.587942	0.444307	0.4568	0.577919	0.600777	0.459955	0.453848	0.513554	0.538228	0.522738	0.553824	0.511205	0.506798	0.514364	0.441899	0.62727	0.633355
S000713	0.565731	0.424557	0.735149	0.724313	0.78354	0.452964	0.577692	0.57443	0.611861	0.620113	0.590319	0.588624	0.691488	0.713509	0.731409	0.736911	0.639557	0.625015	0.706917	0.693317	0.614284	0.595077	0.503552	0.481113	0.49251	0.480931	0.476838	0.472553	0.607344	0.618047	0.5736	0.552883	0.466972	0.459381	0.562269	0.588666	0.447984	0.420557	0.544246	0.517454	0.523585	0.518881	0.46501	0.551023	0.53919	0.521228	0.446323	0.518055
S000714	0.516764	0.408685	0.661795	0.718916	0.816054	0.284592	0.463276	0.490533	0.601553	0.566427	0.493699	0.512609	0.736183	0.739925	0.705529	0.699497	0.54832	0.540982	0.673479	0.663962	0.601415	0.641847	0.413478	0.442723	0.498593	0.488731	0.477728	0.462797	0.600023	0.634214	0.58957	0.590497	0.44514	0.458549	0.563883	0.599702	0.44827	0.436024	0.505019	0.503657	0.532773	0.521179	0.432888	0.406019	0.536385	0.481011	0.446339	0.506396
S000715	0.572832	0.442066	0.747463	0.718904	0.794854	0.471826	0.561012	0.570882	0.638186	0.623729	0.582261	0.578297	0.675864	0.654207	0.727035	0.740805	0.620515	0.627838	0.721653	0.725349	0.618509	0.623587	0.4756	0.509394	0.499916	0.517312	0.553143	0.535987	0.609342	0.635676	0.56758	0.569056	0.468782	0.470048	0.587019	0.640455	0.472912	0.482162	0.55155	0.565199	0.534901	0.544101	0.52378	0.535477	0.516675	0.54672	0.728912	0.634743
S000716	0.5304	0.376015	0.655304	0.686786	0.796361	0.412688	0.55763	0.556583	0.572177	0.557768	0.520902	0.503747	0.671877	0.674363	0.693535	0.730731	0.581182	0.550683	0.691758	0.676848	0.58708	0.600899	0.460804	0.427864	0.486674	0.486141	0.500239	0.484501	0.561493	0.600569	0.527126	0.516015	0.425661	0.441957	0.556932	0.590053	0.501104	0.494591	0.461199	0.463355	0.497686	0.524809	0.399575	0.387383	0.510871	0.492945	0.665498	0.674112
S000717	0.530764	0.380092	0.652272	0.665618	0.789737	0.354871	0.570605	0.546883	0.595729	0.592207	0.53856	0.542727	0.691514	0.707532	0.701123	0.697712	0.547286	0.558444	0.682073	0.694896	0.56471	0.583552	0.340454	0.37526	0.446738	0.464722	0.420411	0.418587	0.549058	0.564387	0.544852	0.570391	0.430136	0.438837	0.538685	0.547696	0.447167	0.445298	0.450048	0.477649	0.495533	0.502164	0.320156	0.359812	0.533603	0.516508	0.448739	0.582146
S000718	0.536906	0.3699	0.70408	0.714126	0.754409	0.453222	0.567967	0.576654	0.586181	0.587925	0.524269	0.544713	0.695717	0.698935	0.715944	0.732393	0.604166	0.591169	0.639305	0.678745	0.551246	0.574939	0.469322	0.447586	0.45117	0.462241	0.436429	0.452768	0.58137	0.590968	0.560721	0.55012	0.452484	0.455596	0.584713	0.625205	0.436631	0.441378	0.530604	0.525953	0.494918	0.527892	0.489646	0.509241	0.502874	0.50115	0.548658	0.573623
S000719	0.532319	0.428177	0.78683	0.75709	0.813039	0.4589	0.50921	0.530582	0.659263	0.624658	0.583123	0.587852	0.734487	0.749232	0.746019	0.740345	0.656098	0.64541	0.722228	0.728506	0.595697	0.653842	0.511858	0.498088	0.513708	0.513318	0.507772	0.486022	0.645959	0.659113	0.594918	0.586603	0.469531	0.476635	0.624593	0.674746	0.404676	0.404146	0.560324	0.588545	0.547868	0.546251	0.568507	0.543031	0.463007	0.494024	0.53512	0.570971
S000720	0.569748	0.38804	0.717743	0.718568	0.782104	0.448006	0.549861	0.610471	0.577572	0.564587	0.549777	0.530916	0.707449	0.727671	0.726321	0.766923	0.615979	0.603393	0.689305	0.680794	0.619053	0.61644	0.442065	0.432829	0.464882	0.4655	0.471668	0.476713	0.608895	0.596983	0.566988	0.59796	0.477386	0.499294	0.592331	0.598062	0.436236	0.486911	0.547726	0.499129	0.545804	0.538811	0.53575	0.512969	0.547294	0.53722	0.455168	0.481058
S000721	0.523782	0.426714	0.707069	0.71306	0.776507	0.389932	0.487018	0.549923	0.574994	0.569981	0.507744	0.537658	0.702879	0.704572	0.72736	0.712395	0.571783	0.546725	0.685472	0.673925	0.561254	0.584328	0.436462	0.414132	0.473924	0.495946	0.496664	0.493444	0.617965	0.633261	0.546315	0.57434	0.434357	0.439339	0.577749	0.601824	0.458969	0.491405	0.509107	0.505807	0.504331	0.521404	0.426933	0.502094	0.53741	0.473881	0.550446	0.544473
S000722	0.534921	0.382092	0.733563	0.703837	0.790467	0.496443	0.503093	0.531027	0.601913	0.606802	0.527697	0.543669	0.687793	0.704941	0.716674	0.710472	0.590827	0.585649	0.661844	0.683544	0.626874	0.605108	0.437929	0.455715	0.448396	0.446333	0.456598	0.462552	0.608443	0.63947	0.573363	0.58065	0.43762	0.441451	0.586055	0.621044	0.428085	0.436012	0.447565	0.516717	0.521829	0.512456	0.476958	0.451168	0.47552	0.491758	0.477472	0.58068
S000723	0.566786	0.408097	0.745827	0.733756	0.791905	0.481685	0.526448	0.513409	0.622687	0.618127	0.598434	0.589087	0.72971	0.722012	0.732622	0.709275	0.597768	0.593946	0.66974	0.658265	0.613921	0.579553	0.479786	0.483615	0.471439	0.477192	0.494106	0.496385	0.584762	0.590068	0.576783	0.582561	0.482246	0.490586	0.617223	0.672739	0.492826	0.493795	0.569575	0.577304	0.528397	0.549979	0.516584	0.494141	0.582465	0.526507	0.568369	0.594075
S000724	0.543576	0.399423	0.674713	0.671787	0.799218	0.309065	0.558106	0.530872	0.604616	0.589114	0.535923	0.527431	0.687041	0.690256	0.704121	0.717513	0.611166	0.588098	0.702505	0.707531	0.61057	0.643922	0.463353	0.430704	0.503703	0.504127	0.512403	0.4916	0.574708	0.581843	0.591849	0.584515	0.442991	0.480245	0.517749	0.593959	0.414013	0.437502	0.491702	0.486573	0.513888	0.497693	0.409295	0.388717	0.4739	0.465902	0.585208	0.628826
S000725	0.5305	0.384641	0.66658	0.667745	0.731063	0.221873	0.469539	0.484889	0.603098	0.589514	0.539538	0.548173	0.63422	0.653222	0.711417	0.69935	0.588535	0.562334	0.693659	0.685679	0.604407	0.614924	0.381264	0.397591	0.491664	0.496479	0.517774	0.498471	0.563308	0.53154	0.553425	0.536107	0.439414	0.423986	0.499656	0.606952	0.474956	0.421129	0.451571	0.422629	0.488265	0.502801	0.422362	0.443378	0.49917	0.47083	0.488329	0.544359
S000726	0.529351	0.390077	0.667195	0.684155	0.741385	0.515863	0.434585	0.469347	0.608955	0.609276	0.585751	0.573604	0.676436	0.678865	0.68717	0.696757	0.595313	0.565927	0.663287	0.658103	0.561624	0.579232	0.439976	0.437079	0.475446	0.457302	0.458673	0.439885	0.580813	0.587173	0.512063	0.499639	0.430695	0.430456	0.508892	0.564517	0.418909	0.423253	0.497627	0.514509	0.479295	0.478981	0.465193	0.458258	0.488848	0.475875	0.487765	0.548355
S000727	0.553677	0.399271	0.771017	0.748249	0.819842	0.461875	0.530233	0.523573	0.594676	0.558685	0.515093	0.490447	0.696779	0.709508	0.744958	0.712797	0.604656	0.613306	0.685954	0.702856	0.626252	0.64864	0.500117	0.459775	0.468807	0.484426	0.519371	0.501736	0.62398	0.581289	0.59027	0.544314	0.477729	0.500128	0.568136	0.628285	0.464285	0.48431	0.519409	0.533937	0.530359	0.534206	0.474639	0.457433	0.53507	0.534769	0.532684	0.574219
S000728	0.513453	0.35407	0.696301	0.678352	0.767773	0.366106	0.436239	0.51291	0.536627	0.537627	0.514265	0.508906	0.68562	0.689135	0.677028	0.687384	0.548931	0.562756	0.655328	0.66934	0.555425	0.569491	0.429869	0.407575	0.449935	0.447494	0.436718	0.409849	0.539275	0.544844	0.494989	0.516067	0.431071	0.437099	0.548785	0.560451	0.41939	0.463065	0.509147	0.488026	0.442172	0.451489	0.391291	0.374983	0.505448	0.488685	0.530714	0.485801
S000729	0.538468	0.43016	0.713227	0.721162	0.800372	0.428932	0.511997	0.544024	0.621124	0.601054	0.561053	0.544441	0.701278	0.719239	0.710538	0.717936	0.601313	0.58119	0.700479	0.708896	0.561406	0.612246	0.46301	0.430109	0.468781	0.48638	0.490918	0.465199	0.571034	0.56518	0.514188	0.51341	0.410048	0.418236	0.551784	0.586379	0.462542	0.398907	0.490586	0.482708	0.49092	0.505406	0.47448	0.512557	0.492647	0.48316	0.622059	0.646802
S000730	0.564174	0.414341	0.75404	0.741721	0.802385	0.426995	0.56664	0.574487	0.604909	0.592066	0.521148	0.532161	0.696368	0.706034	0.736514	0.744997	0.620033	0.604107	0.705484	0.713223	0.606492	0.633239	0.478644	0.447801	0.487865	0.501806	0.503731	0.49524	0.605042	0.637329	0.564485	0.577834	0.456809	0.474548	0.554831	0.60502	0.421455	0.469741	0.514532	0.495334	0.546877	0.563697	0.459413	0.473628	0.535588	0.542255	0.546831	0.650472
S000731	0.546539	0.3812	0.805672	0.766337	0.786111	0.548723	0.455666	0.511086	0.634029	0.651795	0.550427	0.576992	0.727556	0.731273	0.72463	0.738657	0.640358	0.628987	0.702966	0.696888	0.605147	0.633595	0.493466	0.503021	0.490918	0.490979	0.517048	0.493171	0.631354	0.628466	0.61214	0.602683	0.489348	0.491324	0.667052	0.672917	0.503804	0.545706	0.589982	0.585373	0.573721	0.561976	0.535019	0.538593	0.554842	0.565704	0.627016	0.629239
S000732	0.576388	0.44316	0.725274	0.71514	0.81693	0.429396	0.489268	0.555787	0.595904	0.604862	0.573205	0.563359	0.708045	0.694717	0.733964	0.720344	0.636518	0.603151	0.717847	0.695845	0.598831	0.597613	0.491029	0.453107	0.500241	0.491682	0.491235	0.459931	0.60315	0.626346	0.58916	0.591353	0.468072	0.466409	0.593776	0.643274	0.437412	0.443135	0.540019	0.522306	0.519221	0.526511	0.436879	0.430847	0.495436	0.543893	0.582374	0.617656
S000733	0.533352	0.442518	0.690325	0.679732	0.787433	0.328261	0.498529	0.494748	0.588678	0.553098	0.511503	0.51405	0.698838	0.706027	0.68416	0.689298	0.574342	0.570769	0.668768	0.691372	0.566516	0.60432	0.421196	0.418025	0.472999	0.478244	0.489371	0.460718	0.5478	0.564791	0.518812	0.53045	0.45816	0.4748	0.543537	0.608292	0.468275	0.431681	0.482313	0.46118	0.497282	0.50197	0.425715	0.40536	0.500049	0.538826	0.559513	0.555186
S000734	0.530734	0.422176	0.706727	0.715977	0.806267	0.46753	0.502596	0.533226	0.577765	0.586151	0.532977	0.557002	0.687013	0.680161	0.691425	0.690609	0.525734	0.545806	0.647086	0.669193	0.601092	0.640839	0.45323	0.432415	0.475466	0.472215	0.500558	0.47377	0.610181	0.639927	0.531621	0.556927	0.439637	0.428803	0.597208	0.603438	0.409758	0.443522	0.510113	0.495742	0.52587	0.546761	0.388837	0.386938	0.514242	0.478201	0.628017	0.649407
S000735	0.549908	0.412615	0.779182	0.747836	0.779003	0.393757	0.575529	0.573846	0.620687	0.613034	0.553178	0.536021	0.724871	0.726635	0.746335	0.766241	0.58404	0.572271	0.706204	0.719682	0.629163	0.642551	0.496499	0.503542	0.512738	0.515391	0.487232	0.488926	0.58745	0.61762	0.586744	0.587402	0.485401	0.48362	0.633457	0.633309	0.464998	0.476993	0.516954	0.541832	0.509065	0.514887	0.484291	0.501504	0.517984	0.483942	0.490061	0.633739
S000736	0.549917	0.388144	0.74735	0.752729	0.821	0.494571	0.520213	0.546896	0.597126	0.587035	0.531013	0.532001	0.683026	0.696619	0.700437	0.707976	0.594859	0.567682	0.672146	0.68694	0.579195	0.612306	0.472307	0.483923	0.486544	0.513613	0.511841	0.502948	0.632134	0.639915	0.584905	0.604235	0.47805	0.492506	0.562723	0.62817	0.45084	0.435258	0.510012	0.526931	0.549803	0.548915	0.480577	0.507589	0.507949	0.488507	0.561144	0.625259
S000737	0.557915	0.394425	0.736931	0.743605	0.791275	0.548815	0.514178	0.545887	0.599286	0.582799	0.565973	0.58925	0.717939	0.723435	0.699197	0.706629	0.603315	0.599434	0.657242	0.652216	0.607031	0.620178	0.488433	0.475155	0.479187	0.489265	0.481569	0.462113	0.605879	0.618783	0.57784	0.595011	0.488567	0.501275	0.606666	0.638738	0.514541	0.524642	0.592568	0.616448	0.520919	0.544619	0.545747	0.532299	0.589867	0.596622	0.620652	0.632369
S000738	0.551343	0.367619	0.643169	0.642845	0.757806	0.311645	0.455486	0.468178	0.519448	0.507219	0.493095	0.472063	0.665704	0.649098	0.682426	0.681497	0.569679	0.548797	0.666583	0.66861	0.616198	0.641269	0.404368	0.407668	0.467251	0.473453	0.494787	0.479559	0.572976	0.576756	0.577312	0.561863	0.426096	0.417868	0.533779	0.586469	0.440528	0.445092	0.43095	0.42982	0.510937	0.536145	0.431912	0.393573	0.467493	0.407125	0.460235	0.462078
S000739	0.57549	0.425886	0.760911	0.757948	0.809711	0.366529	0.578934	0.58658	0.599804	0.597276	0.585393	0.579011	0.755905	0.759454	0.719369	0.731838	0.63027	0.612897	0.683415	0.706269	0.594599	0.650142	0.485334	0.472394	0.500754	0.513049	0.517789	0.513083	0.614299	0.631932	0.584877	0.606226	0.482262	0.499246	0.62637	0.652205	0.480219	0.49838	0.526125	0.543413	0.556503	0.581914	0.497099	0.512295	0.537142	0.520387	0.630822	0.668116
S000740	0.533113	0.401455	0.708059	0.691202	0.791687	0.459928	0.494257	0.53214	0.553193	0.545937	0.550149	0.539974	0.667507	0.672911	0.720296	0.737617	0.608336	0.590559	0.701314	0.689111	0.626228	0.660007	0.478416	0.472918	0.492126	0.49674	0.478629	0.466972	0.58644	0.587385	0.534581	0.576116	0.472909	0.484494	0.56541	0.631916	0.459807	0.448808	0.543498	0.534691	0.518454	0.508979	0.472609	0.474903	0.548576	0.52967	0.635093	0.664996
S000741	0.561143	0.451366	0.745346	0.729272	0.76278	0.336156	0.505205	0.54097	0.596804	0.599971	0.564079	0.57592	0.704052	0.697385	0.712891	0.721914	0.611207	0.604178	0.68341	0.676759	0.547544	0.568299	0.451278	0.437445	0.460368	0.4471	0.469496	0.455103	0.577246	0.568102	0.507103	0.547969	0.428137	0.434825	0.554052	0.610811	0.49805	0.499528	0.540642	0.534377	0.482864	0.481312	0.540932	0.518544	0.567845	0.58679	0.604557	0.545973
S000742	0.561507	0.492984	0.729113	0.712037	0.781607	0.433807	0.506806	0.545809	0.593291	0.577337	0.518927	0.528956	0.667274	0.66234	0.702186	0.707271	0.589156	0.586799	0.664859	0.66638	0.564511	0.599344	0.436397	0.463706	0.457173	0.472341	0.487936	0.474047	0.567909	0.56217	0.518395	0.535249	0.450575	0.463377	0.573797	0.62088	0.450651	0.474859	0.521883	0.548412	0.494453	0.492731	0.457342	0.444358	0.560431	0.53493	0.586299	0.614583
S000743	0.524173	0.364637	0.716718	0.696053	0.794654	0.210044	0.474097	0.473986	0.607038	0.594494	0.544287	0.557461	0.67916	0.687141	0.724207	0.700869	0.618605	0.591267	0.712163	0.704214	0.622799	0.62302	0.443338	0.410752	0.486082	0.487608	0.493782	0.500131	0.597881	0.618942	0.603502	0.560029	0.464762	0.459364	0.530587	0.595847	0.466474	0.423069	0.494874	0.500151	0.562615	0.572192	0.416122	0.404875	0.513569	0.481893	0.470659	0.513997
S000744	0.538413	0.441929	0.707255	0.712548	0.794812	0.436871	0.557762	0.562354	0.569482	0.571965	0.488681	0.490074	0.666308	0.695407	0.706846	0.708247	0.616313	0.593197	0.674535	0.690946	0.647209	0.612388	0.457726	0.443249	0.472934	0.464429	0.48153	0.487536	0.587055	0.606799	0.57421	0.555786	0.433684	0.473332	0.599924	0.635828	0.475247	0.478404	0.532225	0.4856	0.518088	0.535777	0.390963	0.419553	0.486748	0.494205	0.530491	0.535018
S000745	0.567296	0.424145	0.729124	0.728692	0.794711	0.436565	0.550766	0.579903	0.597233	0.576257	0.579798	0.567988	0.713973	0.717588	0.683865	0.714635	0.627258	0.601815	0.671871	0.680467	0.615589	0.607429	0.472519	0.457717	0.509774	0.501889	0.512298	0.500246	0.565071	0.572026	0.581375	0.573259	0.475969	0.484639	0.5956	0.647054	0.467697	0.475891	0.550303	0.559179	0.529068	0.515194	0.483761	0.461206	0.533008	0.559684	0.561575	0.579604
S000746	0.554929	0.48731	0.734625	0.720962	0.783627	0.498426	0.567967	0.57925	0.624113	0.624521	0.547907	0.557089	0.699725	0.718087	0.732659	0.73866	0.61386	0.574784	0.679991	0.681198	0.561443	0.594328	0.441631	0.45769	0.448866	0.458906	0.481948	0.455162	0.617833	0.615282	0.559723	0.550077	0.452917	0.450508	0.574134	0.625109	0.465052	0.475283	0.530859	0.506379	0.509282	0.497189	0.505047	0.497692	0.489015	0.489507	0.501035	0.575041
S000747	0.525363	0.385487	0.70196	0.703402	0.779994	0.47815	0.484661	0.511606	0.535351	0.533302	0.55089	0.550994	0.659191	0.670201	0.727538	0.72817	0.589763	0.581995	0.682388	0.670651	0.602244	0.643473	0.454169	0.418125	0.460816	0.471497	0.487511	0.468236	0.573509	0.607581	0.531879	0.566727	0.435834	0.452313	0.493258	0.547093	0.426514	0.440195	0.491459	0.498459	0.504655	0.517762	0.464095	0.496551	0.474117	0.495972	0.645281	0.632429
S000748	0.544988	0.382955	0.674105	0.706884	0.776062	0.438095	0.540972	0.56458	0.598341	0.6092	0.568932	0.559685	0.663656	0.686818	0.736056	0.725714	0.613005	0.5997	0.7058	0.709955	0.574108	0.601202	0.441699	0.434255	0.488771	0.496289	0.475803	0.478751	0.570226	0.567773	0.525312	0.556536	0.454912	0.453424	0.534584	0.590844	0.459767	0.472685	0.506781	0.519995	0.532975	0.553518	0.524693	0.474643	0.501762	0.505846	0.458724	0.48797
S000749	0.544911	0.388486	0.730795	0.720699	0.816419	0.301225	0.479895	0.515924	0.587878	0.587005	0.538908	0.549011	0.698526	0.701214	0.696162	0.712307	0.603243	0.60489	0.688514	0.691484	0.62987	0.643728	0.445539	0.450587	0.461059	0.473199	0.513488	0.49823	0.608315	0.63203	0.596508	0.619503	0.470569	0.475048	0.544386	0.590535	0.420952	0.467995	0.504218	0.552866	0.536529	0.534964	0.487173	0.448536	0.542592	0.508009	0.541335	0.46545
S000750	0.537678	0.382463	0.721422	0.698196	0.75132	0.383453	0.532532	0.502076	0.626618	0.613972	0.567378	0.578103	0.700673	0.712513	0.705386	0.734639	0.572704	0.598575	0.661205	0.700586	0.629719	0.641358	0.468223	0.442491	0.462925	0.467208	0.447678	0.468652	0.559698	0.569493	0.516914	0.530111	0.434462	0.443395	0.58135	0.637669	0.528498	0.482519	0.533379	0.572503	0.503173	0.52421	0.431947	0.439454	0.558628	0.476612	0.360492	0.407819
S000751	0.545009	0.380419	0.69909	0.667261	0.794793	0.403244	0.515873	0.51632	0.598002	0.590008	0.555988	0.56176	0.688664	0.693996	0.727371	0.73486	0.588859	0.578607	0.693483	0.693237	0.617918	0.658733	0.479832	0.445887	0.467217	0.480251	0.48432	0.462752	0.629005	0.623749	0.562217	0.581875	0.424584	0.445885	0.542811	0.584328	0.490755	0.493508	0.52176	0.527177	0.504903	0.485468	0.444909	0.471573	0.502137	0.459335	0.489197	0.566028
S000752	0.569806	0.41036	0.758944	0.742361	0.809276	0.328382	0.499272	0.576191	0.63644	0.641814	0.620889	0.617877	0.722785	0.737539	0.726599	0.732785	0.622485	0.628334	0.709391	0.723268	0.63463	0.662212	0.491853	0.459326	0.525573	0.525201	0.53608	0.513888	0.633474	0.66786	0.584021	0.600402	0.46032	0.467984	0.618172	0.653177	0.513796	0.54441	0.526858	0.536696	0.557905	0.573483	0.492674	0.470985	0.509388	0.482959	0.722384	0.761314
S000753	0.535474	0.462431	0.750623	0.727924	0.791761	0.486664	0.479087	0.526218	0.580655	0.599674	0.504496	0.543065	0.690877	0.698178	0.671231	0.689054	0.59828	0.58168	0.66842	0.661905	0.598125	0.6193	0.486343	0.470355	0.500279	0.496909	0.506048	0.477481	0.655949	0.64961	0.568315	0.577974	0.453336	0.460507	0.619243	0.618857	0.462707	0.465031	0.518527	0.537995	0.545026	0.543411	0.502797	0.514302	0.580699	0.519358	0.645366	0.643029
S000754	0.563434	0.427145	0.729488	0.727252	0.806978	0.427733	0.517934	0.568296	0.579682	0.576704	0.535277	0.538939	0.728975	0.742602	0.715814	0.740575	0.591602	0.590388	0.667736	0.676787	0.589063	0.606713	0.481196	0.467613	0.451199	0.460228	0.461136	0.464583	0.586317	0.611594	0.525014	0.545261	0.426822	0.430371	0.626946	0.631309	0.442418	0.503159	0.499938	0.482186	0.516889	0.53392	0.556704	0.503113	0.475547	0.456858	0.564929	0.539622
S000755	0.567336	0.415591	0.727829	0.711893	0.779791	0.531259	0.523771	0.54674	0.606897	0.599038	0.572883	0.576956	0.695126	0.703382	0.674367	0.709553	0.586481	0.581769	0.646248	0.645523	0.590354	0.614092	0.438604	0.439808	0.474845	0.492314	0.497411	0.490397	0.595054	0.615278	0.537795	0.563127	0.444747	0.457017	0.54455	0.591797	0.448867	0.469399	0.543126	0.527131	0.542316	0.564685	0.444219	0.473697	0.522487	0.505668	0.589641	0.548085
S000756	0.547348	0.423771	0.708914	0.709466	0.796449	0.4898	0.472995	0.510692	0.588098	0.585458	0.564481	0.564008	0.681098	0.682613	0.680066	0.678161	0.59668	0.592967	0.667077	0.68462	0.574202	0.597896	0.45677	0.442884	0.473165	0.512811	0.468583	0.476916	0.604913	0.585952	0.527454	0.539685	0.477627	0.477365	0.552956	0.618732	0.49682	0.458767	0.512456	0.514374	0.526285	0.534614	0.464743	0.448916	0.583281	0.563432	0.50433	0.575859
S000757	0.571666	0.391216	0.75078	0.733521	0.802712	0.416797	0.507719	0.539889	0.599693	0.581608	0.544521	0.550352	0.690799	0.68904	0.713032	0.714829	0.599047	0.597224	0.683822	0.698959	0.575046	0.600481	0.495105	0.477071	0.494824	0.494809	0.502458	0.487653	0.606962	0.618693	0.547995	0.610107	0.446614	0.474572	0.540603	0.593352	0.43486	0.45059	0.533266	0.538222	0.488132	0.527502	0.435198	0.455479	0.515822	0.542334	0.608482	0.634204
S000758	0.506493	0.353878	0.696586	0.669647	0.7762	0.424003	0.483683	0.488217	0.586215	0.58156	0.562579	0.528756	0.687804	0.69975	0.706054	0.697043	0.585615	0.58062	0.677049	0.691665	0.548919	0.579527	0.440939	0.420993	0.456811	0.455838	0.46356	0.448223	0.541309	0.561529	0.512386	0.537604	0.452304	0.472649	0.572103	0.587239	0.451479	0.439005	0.508336	0.511682	0.496477	0.513896	0.448252	0.437443	0.530027	0.51942	0.554699	0.63501
S000759	0.575512	0.441158	0.681813	0.702817	0.789844	0.569625	0.548577	0.577355	0.589262	0.587943	0.556142	0.549801	0.689512	0.703704	0.706195	0.727727	0.56022	0.557211	0.661676	0.668668	0.612926	0.639392	0.451965	0.457101	0.469096	0.466843	0.462951	0.451877	0.612328	0.621082	0.559976	0.544618	0.455786	0.467743	0.598031	0.610901	0.431476	0.44545	0.532262	0.524539	0.510055	0.517824	0.412201	0.422555	0.496941	0.501073	0.510994	0.641691
S000760	0.529085	0.3969	0.746215	0.727557	0.81565	0.477329	0.482544	0.525908	0.590363	0.584279	0.551754	0.546674	0.692653	0.703964	0.72464	0.73318	0.623926	0.600859	0.695964	0.690541	0.614855	0.630768	0.470388	0.481739	0.487159	0.510673	0.489717	0.491442	0.615671	0.610207	0.612096	0.592403	0.490871	0.507966	0.628956	0.649559	0.49557	0.515321	0.509966	0.502071	0.546979	0.549009	0.460508	0.505687	0.559501	0.513156	0.637032	0.553935
S000761	0.537021	0.39524	0.699342	0.664602	0.766988	0.291107	0.509688	0.533058	0.612845	0.586835	0.534634	0.527628	0.675444	0.702732	0.680504	0.680305	0.582508	0.571354	0.681537	0.678464	0.592501	0.492	0.426699	0.398354	0.481672	0.469633	0.47591	0.360741	0.575988	0.543335	0.52985	0.541002	0.449098	0.424682	0.562289	0.621414	0.459913	0.461205	0.502923	0.480281	0.481822	0.356603	0.395501	0.356901	0.524645	0.404206	0.377771	0.526173
S000762	0.538479	0.480952	0.737256	0.721903	0.7731	0.478654	0.582465	0.585173	0.609206	0.622225	0.579074	0.562661	0.710425	0.722529	0.723197	0.751304	0.59869	0.585018	0.686111	0.685623	0.572459	0.621064	0.511737	0.502272	0.498756	0.485945	0.500049	0.480562	0.599368	0.591006	0.543613	0.596033	0.492496	0.50181	0.571491	0.638679	0.477024	0.512376	0.581122	0.611139	0.535011	0.541818	0.47527	0.462598	0.555874	0.547498	0.619563	0.615741
S000763	0.565378	0.41756	0.759631	0.737829	0.785315	0.48946	0.535479	0.52418	0.608952	0.5918	0.565123	0.568127	0.723269	0.735732	0.680743	0.693322	0.597925	0.604279	0.657969	0.687396	0.605704	0.599156	0.506249	0.481008	0.487776	0.502053	0.49774	0.493245	0.595539	0.603017	0.597986	0.584685	0.466403	0.473258	0.613685	0.661318	0.490096	0.427951	0.551413	0.541618	0.524419	0.52996	0.476117	0.49989	0.513129	0.501527	0.543119	0.601288
S000764	0.595669	0.515787	0.760413	0.746598	0.780647	0.520247	0.558497	0.521139	0.609013	0.579878	0.57966	0.578074	0.700166	0.719814	0.717754	0.70981	0.619955	0.616435	0.688649	0.707676	0.608464	0.608162	0.528455	0.489996	0.514451	0.524825	0.502338	0.507313	0.571498	0.606738	0.548451	0.58253	0.485539	0.51623	0.604933	0.663559	0.460912	0.480476	0.545841	0.569559	0.540389	0.55056	0.501162	0.498136	0.625913	0.624971	0.499541	0.614872
S000765	0.542733	0.421302	0.744152	0.734069	0.795215	0.377477	0.513031	0.49482	0.600432	0.599688	0.537288	0.506093	0.722455	0.732539	0.726517	0.713146	0.605677	0.587451	0.654559	0.667202	0.634763	0.648629	0.470143	0.464741	0.456298	0.491481	0.532457	0.512693	0.674989	0.693459	0.626135	0.622715	0.480296	0.498238	0.580502	0.612312	0.491493	0.501714	0.549411	0.524533	0.542401	0.550026	0.451886	0.466298	0.578513	0.498366	0.679288	0.678567
S000766	0.557336	0.476993	0.769891	0.754715	0.810952	0.542202	0.532842	0.565063	0.598796	0.597242	0.57113	0.574768	0.743016	0.742691	0.707894	0.716361	0.607401	0.59275	0.64774	0.675697	0.602105	0.641227	0.496695	0.469742	0.49679	0.508518	0.511619	0.513493	0.606699	0.613912	0.566055	0.578611	0.485746	0.476025	0.635911	0.67685	0.48878	0.468813	0.528958	0.524426	0.537178	0.550366	0.466062	0.490564	0.5665	0.505504	0.586359	0.623788
S000767	0.510518	0.310351	0.680135	0.674313	0.780777	0.32044	0.445522	0.463814	0.579206	0.550304	0.492837	0.497668	0.678646	0.683303	0.67208	0.677327	0.584339	0.582282	0.659099	0.676609	0.57585	0.587295	0.375874	0.371715	0.471081	0.457692	0.489775	0.461265	0.534977	0.542189	0.523098	0.549803	0.432929	0.432671	0.545827	0.610992	0.492158	0.443903	0.514443	0.517753	0.498266	0.501723	0.441266	0.431233	0.513017	0.505911	0.534307	0.575407
S000768	0.555827	0.437929	0.727347	0.725761	0.794545	0.446559	0.510866	0.563035	0.613184	0.600118	0.57325	0.561683	0.735137	0.740366	0.717642	0.734041	0.612094	0.609455	0.679791	0.680285	0.578968	0.585981	0.467508	0.464871	0.498698	0.499888	0.513446	0.486641	0.6081	0.609259	0.566991	0.568135	0.458923	0.455367	0.616273	0.644611	0.452445	0.403718	0.548639	0.56694	0.519904	0.524186	0.535671	0.522535	0.481763	0.444857	0.628146	0.681925
S000769	0.552706	0.431468	0.737075	0.733481	0.784829	0.402734	0.519976	0.561064	0.583457	0.579472	0.535588	0.522745	0.716826	0.721898	0.687565	0.701607	0.615393	0.590622	0.676931	0.703046	0.582145	0.630048	0.482439	0.445082	0.474006	0.476071	0.525898	0.483204	0.633509	0.653616	0.589629	0.557361	0.472093	0.487503	0.589022	0.648622	0.52807	0.511053	0.511221	0.504367	0.53289	0.532568	0.444272	0.471857	0.549114	0.501857	0.680727	0.630486
S000770	0.544052	0.399117	0.783141	0.7573	0.802943	0.445664	0.559893	0.613571	0.607228	0.589265	0.580112	0.558874	0.719198	0.727829	0.725753	0.74935	0.631196	0.620481	0.692623	0.692	0.637907	0.649831	0.495932	0.488522	0.502924	0.51355	0.527722	0.496485	0.646183	0.66577	0.571393	0.590187	0.498628	0.504007	0.602982	0.6445	0.484104	0.482615	0.540431	0.562425	0.564637	0.581885	0.529056	0.523722	0.545335	0.562733	0.696431	0.714741
S000771	0.541736	0.424947	0.669036	0.648429	0.76483	0.214912	0.528059	0.582545	0.623519	0.592589	0.491429	0.496775	0.680811	0.706868	0.668876	0.710781	0.58496	0.567913	0.675542	0.688464	0.579209	0.652539	0.412955	0.401664	0.455648	0.459282	0.425083	0.414334	0.564682	0.555919	0.534563	0.556974	0.447914	0.45051	0.501516	0.601416	0.397416	0.388059	0.479928	0.507599	0.497958	0.488597	0.397725	0.355284	0.449179	0.486047	0.388195	0.274028
S000772	0.525347	0.431166	0.767918	0.74505	0.804138	0.428397	0.521019	0.526148	0.62591	0.616581	0.567548	0.580205	0.698473	0.705294	0.697914	0.690505	0.608627	0.584108	0.643622	0.649138	0.590942	0.616196	0.500635	0.499537	0.512566	0.511206	0.539674	0.514571	0.612057	0.658352	0.558256	0.581103	0.463155	0.446841	0.59946	0.667002	0.417201	0.431911	0.536528	0.564042	0.564572	0.559888	0.481312	0.487932	0.520012	0.507559	0.574128	0.612479
S000773	0.524112	0.402534	0.746803	0.718493	0.800609	0.468529	0.464209	0.54501	0.554362	0.564783	0.561838	0.562215	0.676724	0.699975	0.70407	0.709735	0.606946	0.601763	0.669004	0.681741	0.566146	0.583937	0.494519	0.48039	0.490335	0.481594	0.492162	0.477172	0.579613	0.608283	0.549454	0.559613	0.475729	0.485486	0.609058	0.65606	0.484331	0.534534	0.527553	0.546548	0.539592	0.545782	0.559141	0.555159	0.531145	0.533837	0.494188	0.581124
S000774	0.534489	0.357338	0.586511	0.62721	0.751241	0.195758	0.510591	0.486428	0.585698	0.57647	0.514418	0.511158	0.60017	0.616817	0.659999	0.654218	0.582135	0.575708	0.678645	0.683097	0.584416	0.596413	0.409841	0.389412	0.449455	0.454018	0.478092	0.450173	0.503465	0.494995	0.534614	0.528114	0.432861	0.434496	0.520707	0.557407	0.442753	0.448714	0.438695	0.400858	0.45669	0.446576	0.364684	0.374795	0.45749	0.438428	0.495201	0.449572
S000775	0.525167	0.32967	0.698598	0.66296	0.777653	0.369122	0.538458	0.549757	0.6409	0.611314	0.550138	0.572248	0.701791	0.686703	0.710383	0.695919	0.546628	0.53455	0.676633	0.68159	0.579183	0.607914	0.42334	0.416987	0.451043	0.441717	0.473326	0.450775	0.588851	0.582165	0.543235	0.548873	0.427089	0.427577	0.570674	0.614114	0.486743	0.492225	0.500297	0.534505	0.519616	0.515325	0.410077	0.381573	0.575681	0.548699	0.572879	0.551514
S000776	0.548946	0.381736	0.664237	0.679466	0.790146	0.419158	0.546424	0.530406	0.601434	0.573941	0.565984	0.553567	0.697036	0.689891	0.72053	0.727314	0.587056	0.609591	0.685257	0.702118	0.559227	0.621761	0.400863	0.395532	0.454464	0.455964	0.441576	0.45121	0.528197	0.54861	0.505784	0.537631	0.448395	0.458118	0.56642	0.574883	0.469063	0.498932	0.523747	0.520564	0.492273	0.523018	0.378321	0.402731	0.501231	0.504349	0.415385	0.509213
S000777	0.541912	0.380939	0.628902	0.623261	0.773965	0.391665	0.492971	0.532977	0.579707	0.573657	0.557936	0.553462	0.701553	0.700943	0.69841	0.694226	0.583827	0.567441	0.651811	0.647197	0.545034	0.578828	0.435769	0.409434	0.441186	0.442068	0.468655	0.458719	0.555073	0.563249	0.541422	0.558409	0.3948	0.416032	0.575951	0.61909	0.475718	0.470879	0.507989	0.493381	0.505313	0.535362	0.419014	0.427279	0.477254	0.442561	0.47019	0.529538
S000778	0.544282	0.423016	0.752818	0.754563	0.789438	0.54283	0.51496	0.514526	0.577091	0.555776	0.522489	0.511605	0.670523	0.708246	0.726762	0.726847	0.623869	0.621257	0.624031	0.656164	0.572355	0.566053	0.483924	0.473856	0.485149	0.503101	0.488594	0.485293	0.587855	0.59923	0.530543	0.550489	0.469077	0.482021	0.655167	0.679925	0.439061	0.354784	0.501538	0.522474	0.526593	0.508733	0.460746	0.526854	0.533306	0.581501	0.484686	0.602702
S000779	0.590263	0.445256	0.76141	0.74767	0.797585	0.489834	0.58699	0.611335	0.613317	0.621638	0.597908	0.58311	0.72289	0.723112	0.742954	0.741022	0.644509	0.645802	0.713036	0.72856	0.632186	0.630789	0.495439	0.479229	0.495169	0.512408	0.501191	0.503196	0.630794	0.641013	0.582362	0.584682	0.452957	0.461508	0.584126	0.657533	0.484973	0.492447	0.569069	0.572679	0.539398	0.550553	0.483712	0.480809	0.537384	0.541552	0.579745	0.604498
S000780	0.540024	0.415264	0.673613	0.689161	0.791702	0.312829	0.508101	0.470404	0.620197	0.628826	0.492306	0.511277	0.712907	0.708846	0.683019	0.712067	0.60803	0.59148	0.696455	0.740306	0.613928	0.622597	0.42363	0.427205	0.504552	0.510809	0.504717	0.491724	0.587047	0.606135	0.56551	0.552124	0.441203	0.450896	0.58995	0.595431	0.439002	0.466435	0.489091	0.511906	0.509187	0.525644	0.396334	0.389012	0.506677	0.530189	0.508758	0.510459
S000781	0.546071	0.438863	0.739474	0.751573	0.808141	0.37882	0.562411	0.558624	0.643622	0.637998	0.570287	0.56618	0.698437	0.706235	0.678504	0.686077	0.628908	0.60732	0.738634	0.770716	0.636496	0.673564	0.460945	0.452742	0.53573	0.546563	0.541817	0.524147	0.647419	0.660997	0.599823	0.617377	0.465995	0.486017	0.580236	0.647886	0.467702	0.491813	0.527462	0.548676	0.562141	0.559477	0.482116	0.454295	0.533411	0.508713	0.524716	0.579892
S000782	0.476312	0.342146	0.69433	0.681641	0.750928	0.338437	0.478051	0.438438	0.51009	0.51371	0.362635	0.392609	0.638268	0.664653	0.650068	0.663309	0.590842	0.58593	0.677227	0.703495	0.586826	0.568609	0.405325	0.404134	0.460149	0.458123	0.475308	0.444191	0.5398	0.552293	0.515422	0.529635	0.414153	0.436673	0.589917	0.602379	0.456214	0.421377	0.460795	0.462572	0.489968	0.486463	0.469782	0.424392	0.48041	0.494153	0.500266	0.486087
S000783	0.554879	0.431155	0.712756	0.721891	0.793013	0.343027	0.52015	0.569837	0.573793	0.595535	0.534846	0.55275	0.690522	0.702945	0.695265	0.707659	0.610215	0.60379	0.683511	0.690367	0.612937	0.616974	0.448934	0.438639	0.48402	0.511776	0.496286	0.48093	0.583067	0.594612	0.554181	0.551386	0.464697	0.472308	0.617693	0.632514	0.482705	0.45785	0.500097	0.507135	0.529733	0.530143	0.413302	0.413544	0.485021	0.505568	0.537069	0.651778
S000784	0.574462	0.424955	0.753244	0.727875	0.796957	0.551381	0.534594	0.455949	0.591217	0.59577	0.562096	0.539352	0.691276	0.705365	0.680921	0.701981	0.618387	0.611912	0.658288	0.680002	0.567418	0.572022	0.461161	0.481997	0.481456	0.513525	0.53326	0.51169	0.625217	0.649241	0.548969	0.582428	0.454243	0.467223	0.532439	0.595592	0.449581	0.453639	0.548342	0.566252	0.526256	0.5325	0.475901	0.447033	0.5258	0.503648	0.539036	0.641122
S000785	0.579723	0.354984	0.683236	0.694691	0.808543	0.238828	0.5237	0.497901	0.602088	0.58341	0.600427	0.608132	0.731755	0.735333	0.723639	0.711173	0.614519	0.595449	0.705361	0.685778	0.58986	0.639214	0.434154	0.431126	0.540567	0.519749	0.539501	0.510237	0.567387	0.585906	0.575668	0.588773	0.472452	0.502399	0.587335	0.643291	0.468376	0.493046	0.536326	0.54003	0.541696	0.571844	0.408329	0.41593	0.546953	0.541039	0.663653	0.770505
S000786	0.527635	0.328947	0.686868	0.669763	0.768544	0.193154	0.509111	0.54507	0.561334	0.578522	0.57776	0.571671	0.670489	0.689357	0.683833	0.701948	0.581797	0.544096	0.697459	0.702892	0.594288	0.632069	0.415047	0.401349	0.491739	0.488462	0.488842	0.485489	0.4929	0.511306	0.501502	0.519499	0.431421	0.442969	0.533209	0.588157	0.42243	0.437887	0.403924	0.429715	0.48923	0.485082	0.385832	0.394388	0.499876	0.520779	0.415974	0.403082
S000787	0.540459	0.40415	0.730754	0.728632	0.786976	0.436514	0.559859	0.553224	0.643679	0.614764	0.571506	0.57415	0.693899	0.701256	0.700331	0.676713	0.574959	0.595245	0.66453	0.68501	0.568503	0.597475	0.472568	0.46659	0.476177	0.482411	0.468489	0.472988	0.596826	0.604972	0.570204	0.586883	0.443806	0.467335	0.564746	0.603818	0.462321	0.470276	0.513632	0.533016	0.508117	0.490099	0.499082	0.529236	0.539588	0.523452	0.522443	0.540517
S000788	0.567694	0.444	0.713569	0.721908	0.79073	0.585475	0.541291	0.570199	0.586995	0.587892	0.558062	0.547876	0.68416	0.687942	0.700427	0.710473	0.598606	0.581759	0.670348	0.662622	0.582576	0.597657	0.454006	0.457996	0.457846	0.475276	0.468107	0.448332	0.589682	0.596962	0.577608	0.589391	0.454294	0.453908	0.596041	0.640349	0.426475	0.442249	0.54366	0.54015	0.508753	0.503007	0.448836	0.455838	0.46973	0.502433	0.625011	0.609452
S000789	0.51843	0.41086	0.704704	0.730331	0.811108	0.347051	0.463338	0.453267	0.609639	0.595654	0.573723	0.557616	0.707311	0.719468	0.699178	0.712338	0.58542	0.577396	0.670996	0.672308	0.58016	0.631227	0.460707	0.448318	0.488716	0.483069	0.504458	0.49792	0.588109	0.589113	0.579975	0.595526	0.466088	0.466728	0.571131	0.61744	0.476745	0.468815	0.495575	0.493694	0.554118	0.575831	0.476827	0.482264	0.564388	0.53531	0.608934	0.648059
S000790	0.552031	0.377948	0.733213	0.703727	0.779074	0.448809	0.58229	0.619206	0.607733	0.599311	0.553783	0.555928	0.698302	0.700957	0.73728	0.75086	0.609848	0.611471	0.684314	0.703689	0.616845	0.61127	0.458059	0.527257	0.462296	0.475447	0.466731	0.470361	0.579886	0.603461	0.536334	0.521045	0.472216	0.499219	0.580779	0.593892	0.417387	0.397802	0.543954	0.523179	0.523886	0.525287	0.496285	0.497792	0.502543	0.512215	0.511397	0.54658
S000791	0.565143	0.405011	0.7352	0.710028	0.792643	0.375116	0.5609	0.586159	0.632508	0.625386	0.588079	0.588243	0.700664	0.721687	0.712263	0.729266	0.61391	0.614447	0.680667	0.677817	0.589991	0.605601	0.46099	0.455574	0.491734	0.480652	0.48185	0.47776	0.58139	0.596787	0.569661	0.564023	0.462125	0.467885	0.584943	0.644237	0.467299	0.472907	0.538058	0.528652	0.524042	0.523476	0.429671	0.431781	0.506441	0.490499	0.481215	0.598951
S000792	0.525668	0.368573	0.685874	0.695812	0.797543	0.391324	0.580494	0.586212	0.616636	0.602001	0.550784	0.557334	0.74192	0.750416	0.72047	0.726722	0.59852	0.589489	0.698684	0.710379	0.62925	0.611473	0.450676	0.450257	0.494762	0.485041	0.498968	0.489046	0.619076	0.660722	0.560436	0.583342	0.464174	0.476918	0.51716	0.581609	0.424149	0.450128	0.502875	0.490857	0.51896	0.512721	0.466068	0.426269	0.540557	0.55702	0.578692	0.559091
S000793	0.565832	0.416583	0.7072	0.724291	0.79749	0.460988	0.566423	0.587128	0.618078	0.601662	0.593059	0.568343	0.708522	0.722791	0.742275	0.745854	0.632327	0.619378	0.702479	0.718351	0.621828	0.654029	0.469975	0.467552	0.493692	0.50066	0.491729	0.479564	0.60586	0.614567	0.601442	0.582348	0.449569	0.478363	0.614537	0.660595	0.487635	0.500403	0.573493	0.520926	0.543075	0.562588	0.52612	0.521003	0.520222	0.498248	0.547502	0.538088
S000794	0.529097	0.450826	0.702435	0.712489	0.784664	0.466862	0.548252	0.556559	0.634154	0.620779	0.56967	0.572262	0.747948	0.739629	0.733482	0.747764	0.58679	0.587835	0.663769	0.700523	0.576623	0.641579	0.420683	0.433045	0.466275	0.473165	0.511056	0.499561	0.628139	0.632267	0.57461	0.59436	0.444453	0.460787	0.564739	0.594033	0.475125	0.500747	0.540646	0.551437	0.528882	0.547146	0.432765	0.470939	0.549768	0.543312	0.587899	0.561356
S000795	0.520744	0.369928	0.70232	0.690034	0.786984	0.377201	0.549513	0.525314	0.610459	0.571354	0.556349	0.508872	0.662259	0.680205	0.714783	0.692285	0.594998	0.579562	0.701906	0.68143	0.570579	0.590397	0.399072	0.394357	0.48658	0.48397	0.498083	0.474771	0.593161	0.573744	0.523342	0.557179	0.429357	0.444961	0.543444	0.609781	0.430489	0.367542	0.501672	0.49963	0.507409	0.502478	0.401529	0.40891	0.507244	0.453473	0.556645	0.628047
S000796	0.542993	0.451774	0.723287	0.727651	0.763732	0.535376	0.468667	0.505034	0.609457	0.613071	0.571467	0.575876	0.6509	0.663862	0.676343	0.694908	0.566686	0.57754	0.636394	0.667926	0.53631	0.576167	0.483109	0.476254	0.476696	0.491865	0.464758	0.47479	0.544136	0.565807	0.518713	0.527227	0.459205	0.475214	0.581719	0.6432	0.426885	0.449134	0.513314	0.509364	0.488833	0.499264	0.505169	0.47895	0.57743	0.547649	0.555197	0.578484
S000797	0.59735	0.458935	0.775685	0.744519	0.795194	0.485491	0.575511	0.592915	0.618466	0.608901	0.578102	0.578103	0.707975	0.733695	0.718242	0.733508	0.638209	0.613256	0.702566	0.69625	0.633922	0.629984	0.495402	0.5017	0.510363	0.499485	0.48991	0.471368	0.624732	0.610921	0.586574	0.563075	0.460637	0.463978	0.627209	0.638405	0.53296	0.505055	0.571536	0.581982	0.521151	0.538497	0.53163	0.525955	0.566114	0.53518	0.601269	0.571852
S000798	0.529979	0.384667	0.701983	0.729482	0.775497	0.493507	0.523469	0.537937	0.588259	0.580212	0.566916	0.558623	0.673001	0.668563	0.692035	0.71144	0.578388	0.56561	0.662115	0.669502	0.579109	0.598884	0.444086	0.437148	0.48471	0.500685	0.489785	0.469878	0.585544	0.604439	0.552365	0.578649	0.470426	0.450758	0.566457	0.609345	0.373415	0.421135	0.51409	0.555836	0.509144	0.510074	0.438634	0.432389	0.486589	0.493161	0.458587	0.503347
S000799	0.51328	0.382281	0.64247	0.690404	0.796543	0.4668	0.45497	0.489788	0.567036	0.557274	0.523585	0.510834	0.681211	0.672714	0.665727	0.71856	0.5502	0.562676	0.625353	0.663739	0.563379	0.613747	0.425842	0.442706	0.459329	0.483831	0.473085	0.460809	0.586781	0.604699	0.514985	0.544729	0.408515	0.418969	0.578105	0.586742	0.404516	0.417419	0.469615	0.485111	0.493677	0.504501	0.469386	0.470891	0.481451	0.474894	0.518869	0.590243
S000800	0.561182	0.490105	0.754507	0.762856	0.784883	0.484707	0.537159	0.570601	0.618242	0.59869	0.574881	0.576817	0.726457	0.734435	0.71235	0.722802	0.63413	0.613095	0.670123	0.683817	0.58143	0.600991	0.473807	0.469705	0.484883	0.494522	0.510021	0.491949	0.618527	0.602777	0.567153	0.614648	0.481412	0.496507	0.604278	0.656509	0.438365	0.432431	0.567857	0.548374	0.520542	0.509272	0.45458	0.508133	0.565177	0.528628	0.587879	0.603737
S000801	0.374464	0.318954	0.567356	0.432213	0.554221	0.384214	0.36223	0.406977	0.560757	0.540283	0.499836	0.566972	0.599478	0.622467	0.567626	0.588944	0.409377	0.370898	0.560139	0.60829	0.341584	0.483267	0.367694	0.374729	0.38255	0.433746	0.341559	0.373571	0.45743	0.412251	0.41536	0.382701	0.238693	0.314843	0.228962	0.248284	0.232556	0.241359	0.442073	0.369261	0.325592	0.362085	0.403005	0.349051	0.399204	0.349344	0.366227	0.420404
S000802	0.535023	0.440473	0.710034	0.69934	0.803522	0.391182	0.514628	0.544902	0.543812	0.529689	0.523458	0.531317	0.641436	0.644075	0.693981	0.703163	0.593093	0.579572	0.687965	0.713104	0.584363	0.60414	0.43515	0.424007	0.457705	0.502155	0.486457	0.486897	0.578327	0.575518	0.539735	0.555154	0.427712	0.443472	0.557687	0.573072	0.437986	0.454091	0.53646	0.543949	0.488948	0.5037	0.41336	0.418703	0.502627	0.514038	0.607686	0.625132
S000803	0.518518	0.340754	0.608806	0.637541	0.76455	0.196161	0.479675	0.492324	0.622664	0.602315	0.561224	0.563719	0.730194	0.746192	0.723785	0.726463	0.613031	0.596791	0.701651	0.710908	0.604686	0.604307	0.435341	0.425623	0.484109	0.489756	0.521354	0.487475	0.569875	0.589127	0.547273	0.553015	0.437251	0.443898	0.547588	0.577479	0.476987	0.460712	0.460787	0.471021	0.49072	0.51443	0.4331	0.430384	0.523602	0.46252	0.504806	0.621037
S000804	0.575288	0.410632	0.739027	0.74283	0.807854	0.48626	0.5514	0.55499	0.640955	0.642464	0.575865	0.559509	0.745364	0.766683	0.720272	0.720469	0.618925	0.606061	0.703113	0.706886	0.631704	0.644421	0.459439	0.456934	0.513272	0.526355	0.535636	0.503177	0.63046	0.658574	0.607258	0.622663	0.482311	0.495595	0.626807	0.683274	0.504292	0.505689	0.562617	0.566249	0.572463	0.583644	0.468164	0.472033	0.537885	0.533676	0.600848	0.658749
S000805	0.515438	0.438915	0.706481	0.685951	0.766314	0.479098	0.493354	0.527889	0.602701	0.605565	0.565712	0.562073	0.702253	0.718317	0.688018	0.674	0.603283	0.586788	0.642265	0.646084	0.575514	0.597603	0.469786	0.455212	0.437145	0.43684	0.483292	0.463265	0.590127	0.604876	0.532976	0.535491	0.448597	0.454944	0.544727	0.608823	0.476453	0.488557	0.488211	0.477069	0.493288	0.513573	0.461658	0.481069	0.46165	0.433065	0.608916	0.588769
S000806	0.515864	0.359666	0.724114	0.70124	0.768631	0.464685	0.455458	0.493971	0.516234	0.513533	0.5073	0.48531	0.721281	0.746157	0.704405	0.708604	0.588214	0.578162	0.672394	0.674295	0.586538	0.6156	0.445518	0.440899	0.476063	0.478331	0.459805	0.446454	0.573253	0.585182	0.589696	0.586446	0.449547	0.486588	0.566853	0.608925	0.484423	0.479284	0.534282	0.555387	0.505153	0.516794	0.39368	0.430988	0.496459	0.52671	0.53207	0.510636
S000807	0.543734	0.385928	0.769055	0.737604	0.797063	0.547709	0.495154	0.519708	0.622531	0.615833	0.586839	0.56564	0.744876	0.736298	0.740509	0.7174	0.609995	0.588578	0.668771	0.67582	0.605883	0.639713	0.483104	0.454953	0.491154	0.491826	0.483565	0.484258	0.611984	0.642596	0.570793	0.564417	0.473606	0.485854	0.642265	0.663643	0.46953	0.457973	0.609647	0.607491	0.5377	0.533087	0.510629	0.493868	0.490627	0.503355	0.55036	0.583861
S000808	0.560186	0.420886	0.726603	0.724286	0.774328	0.50134	0.561283	0.564294	0.611988	0.600697	0.550252	0.532432	0.721003	0.727617	0.732446	0.730478	0.599278	0.602992	0.682432	0.660875	0.594108	0.562166	0.477108	0.491809	0.466325	0.46541	0.45071	0.442514	0.583427	0.607694	0.559325	0.535731	0.446562	0.436128	0.577892	0.613719	0.473425	0.463743	0.542648	0.550599	0.491725	0.482579	0.499916	0.492211	0.468367	0.471166	0.46761	0.546699
S000809	0.554675	0.426994	0.636499	0.661636	0.78352	0.307313	0.546106	0.552998	0.610429	0.561461	0.557564	0.519782	0.717477	0.714825	0.722058	0.721006	0.586256	0.565424	0.691037	0.702939	0.579423	0.618221	0.402527	0.383612	0.488982	0.500354	0.446899	0.453631	0.539547	0.560555	0.525201	0.554802	0.442181	0.442324	0.569055	0.589853	0.447511	0.444657	0.447783	0.446753	0.479423	0.454259	0.390307	0.326622	0.503086	0.52212	0.425319	0.377772
S000810	0.55285	0.415358	0.740138	0.723009	0.817159	0.377278	0.546355	0.584146	0.589163	0.585178	0.56759	0.55491	0.667908	0.694349	0.718247	0.735073	0.619894	0.610419	0.726455	0.740701	0.614423	0.635826	0.41716	0.434487	0.498794	0.539264	0.506685	0.502694	0.613696	0.612408	0.577507	0.558737	0.459569	0.484664	0.595024	0.648172	0.481613	0.493309	0.498	0.523549	0.533045	0.528641	0.484382	0.482215	0.535981	0.522919	0.604441	0.69783
S000811	0.576454	0.419769	0.748977	0.710823	0.806248	0.324504	0.504338	0.556965	0.625766	0.597621	0.555014	0.557976	0.734469	0.730292	0.731218	0.715674	0.621016	0.616556	0.69256	0.698147	0.607846	0.613143	0.457747	0.447846	0.497985	0.497063	0.518963	0.496063	0.592083	0.612044	0.595076	0.595202	0.474699	0.471209	0.596518	0.652516	0.506608	0.492493	0.510238	0.533113	0.525723	0.542634	0.446245	0.433712	0.544291	0.526389	0.658278	0.607645
S000812	0.524714	0.449802	0.705696	0.715936	0.791281	0.487481	0.547047	0.538619	0.590809	0.56566	0.560483	0.535674	0.690685	0.681583	0.688944	0.689596	0.57826	0.566001	0.637584	0.634469	0.597112	0.581653	0.456967	0.427724	0.46573	0.459835	0.483318	0.45963	0.61806	0.621214	0.554629	0.563924	0.475188	0.462264	0.580602	0.597225	0.422636	0.43817	0.515626	0.505815	0.509783	0.51036	0.419537	0.427827	0.539604	0.556121	0.614621	0.611758
S000813	0.508044	0.379612	0.759241	0.708611	0.795496	0.417399	0.399829	0.455009	0.558239	0.560096	0.556759	0.550436	0.680198	0.704705	0.695189	0.711249	0.580659	0.58619	0.668196	0.691728	0.590955	0.643438	0.485335	0.47486	0.492881	0.504158	0.497361	0.481997	0.607677	0.62405	0.581999	0.564473	0.471569	0.47731	0.583125	0.64682	0.460108	0.441044	0.530051	0.550671	0.533539	0.546765	0.435225	0.475845	0.531514	0.504153	0.538066	0.543285
S000814	0.555892	0.390821	0.772072	0.72451	0.79527	0.454494	0.550342	0.569671	0.641544	0.624187	0.587413	0.590048	0.712721	0.746778	0.737257	0.735635	0.627698	0.61485	0.703082	0.707427	0.599546	0.631484	0.478161	0.496965	0.484128	0.502322	0.541228	0.496237	0.622447	0.615139	0.605627	0.56421	0.489397	0.470745	0.616316	0.654513	0.427902	0.478768	0.559576	0.551784	0.537416	0.536253	0.472228	0.47604	0.547257	0.518922	0.524651	0.594732
S000815	0.538642	0.381188	0.640675	0.654443	0.763209	0.386236	0.473322	0.490938	0.511621	0.513678	0.518855	0.528489	0.656273	0.659329	0.679445	0.681516	0.534951	0.522022	0.628852	0.649925	0.520924	0.520055	0.385675	0.401959	0.449642	0.440396	0.460737	0.487755	0.553717	0.549822	0.522662	0.553521	0.426866	0.426333	0.56675	0.581406	0.424942	0.465445	0.44691	0.475409	0.528741	0.535975	0.396615	0.41946	0.496977	0.489264	0.485243	0.465509
S000816	0.569111	0.417985	0.649598	0.65658	0.758704	0.276416	0.509129	0.512534	0.599365	0.596762	0.543469	0.540851	0.714509	0.737104	0.721036	0.702355	0.564885	0.570576	0.680332	0.666195	0.563688	0.57447	0.390316	0.39034	0.48115	0.491841	0.470418	0.456172	0.560793	0.551648	0.498589	0.509789	0.433195	0.45524	0.543848	0.609446	0.501911	0.398494	0.510558	0.541919	0.492361	0.512143	0.369345	0.361612	0.482414	0.503113	0.512833	0.563406
S000817	0.548268	0.417472	0.740006	0.717539	0.810865	0.436955	0.505122	0.530698	0.585199	0.594999	0.528908	0.526715	0.713081	0.735892	0.748579	0.741606	0.617932	0.606621	0.722128	0.703059	0.638061	0.658885	0.477078	0.472796	0.51382	0.506561	0.509914	0.484586	0.629291	0.622038	0.626199	0.61424	0.505839	0.506472	0.644104	0.608553	0.537899	0.479365	0.575195	0.560693	0.560419	0.54702	0.495272	0.481219	0.5239	0.547661	0.509199	0.542738
S000818	0.550858	0.416943	0.686438	0.709031	0.790516	0.402672	0.552662	0.578302	0.572912	0.563513	0.536617	0.534182	0.715663	0.723707	0.713508	0.71603	0.587852	0.603122	0.683361	0.691265	0.590612	0.615363	0.464758	0.459338	0.47437	0.480364	0.489272	0.456664	0.599635	0.609138	0.56466	0.586255	0.475741	0.488241	0.544186	0.609233	0.476565	0.435885	0.511607	0.488233	0.543002	0.52292	0.449931	0.503962	0.519114	0.562039	0.493712	0.531646
S000819	0.560742	0.442933	0.745369	0.743616	0.805674	0.37589	0.589714	0.574987	0.61694	0.624111	0.577871	0.591591	0.682305	0.70891	0.716599	0.689777	0.604112	0.612667	0.686889	0.706822	0.606614	0.643733	0.458545	0.441933	0.489518	0.487472	0.509073	0.501813	0.620079	0.594463	0.576989	0.611874	0.464829	0.4579	0.536881	0.637203	0.47288	0.489578	0.549623	0.555729	0.525775	0.53302	0.474737	0.460902	0.556626	0.532	0.601647	0.548018
S000820	0.553227	0.376581	0.716546	0.71381	0.759757	0.575158	0.503981	0.548752	0.59421	0.584162	0.540626	0.540605	0.671877	0.669931	0.697095	0.706866	0.567191	0.565223	0.647036	0.657854	0.547668	0.600549	0.439599	0.429064	0.476232	0.489136	0.468109	0.469408	0.568414	0.565711	0.512369	0.523943	0.458982	0.463993	0.582374	0.626797	0.407182	0.441696	0.562002	0.559952	0.496002	0.514763	0.441466	0.448376	0.472802	0.468708	0.579135	0.590458
S000821	0.528351	0.412832	0.746412	0.717308	0.799717	0.376359	0.426214	0.447864	0.661274	0.664397	0.5337	0.533906	0.64663	0.668522	0.698803	0.729381	0.644276	0.6431	0.766051	0.809944	0.57303	0.636037	0.479372	0.479659	0.532406	0.530314	0.534796	0.532484	0.67316	0.663991	0.607797	0.597577	0.462427	0.488314	0.528566	0.606624	0.432259	0.456664	0.561304	0.622194	0.555735	0.584119	0.499938	0.522855	0.506278	0.497751	0.545455	0.630053
S000822	0.596305	0.404596	0.713127	0.727947	0.820642	0.294685	0.545488	0.565651	0.603611	0.582617	0.544946	0.539323	0.710642	0.715649	0.722835	0.715444	0.605728	0.586846	0.719274	0.738725	0.654274	0.660416	0.46007	0.450896	0.529621	0.527067	0.544327	0.517975	0.575935	0.640968	0.581709	0.58811	0.477387	0.479887	0.609434	0.647374	0.412563	0.419858	0.518014	0.516234	0.554675	0.577146	0.523658	0.502814	0.604621	0.567554	0.570529	0.662444
S000823	0.519649	0.392917	0.713326	0.698193	0.772822	0.460981	0.478672	0.52009	0.590968	0.590885	0.525825	0.522621	0.701964	0.732668	0.71413	0.725255	0.604705	0.582149	0.652929	0.665271	0.593594	0.59788	0.475777	0.453631	0.452928	0.454028	0.481419	0.440313	0.611061	0.612316	0.559859	0.56256	0.443263	0.447512	0.529903	0.573885	0.478779	0.452933	0.545812	0.579715	0.489812	0.502457	0.453778	0.520483	0.516252	0.531673	0.552156	0.65772
S000824	0.530578	0.40136	0.693422	0.667259	0.761971	0.311555	0.493002	0.557503	0.551219	0.539718	0.522345	0.510755	0.669448	0.677464	0.689237	0.665209	0.577289	0.570854	0.711971	0.691488	0.551214	0.58468	0.403392	0.389766	0.475228	0.476752	0.451026	0.4145	0.499915	0.441807	0.502938	0.486329	0.425701	0.427486	0.535618	0.584599	0.419561	0.403595	0.467337	0.481883	0.493901	0.495974	0.330646	0.312173	0.494911	0.511889	0.494343	0.572947
S000825	0.546218	0.400273	0.698908	0.703683	0.774739	0.505872	0.512348	0.560447	0.57752	0.581899	0.534365	0.546579	0.683979	0.696467	0.714699	0.722094	0.599942	0.58855	0.66035	0.671879	0.577514	0.593231	0.443192	0.459267	0.476784	0.487331	0.489061	0.482051	0.623731	0.618656	0.547368	0.580909	0.431147	0.448611	0.586036	0.609582	0.419586	0.481393	0.505628	0.547151	0.493953	0.497654	0.483748	0.48392	0.534109	0.487197	0.623333	0.650148
S000826	0.589989	0.424953	0.759126	0.75118	0.818231	0.471968	0.607617	0.621287	0.635083	0.625878	0.572968	0.556267	0.728801	0.725854	0.756629	0.753193	0.652621	0.627384	0.728392	0.737579	0.654827	0.661406	0.493382	0.473224	0.527659	0.518565	0.549855	0.536654	0.649582	0.639043	0.607181	0.601681	0.515075	0.520026	0.620143	0.660862	0.548947	0.533847	0.598394	0.558415	0.55621	0.561384	0.530158	0.500588	0.513903	0.562339	0.52876	0.630831
S000827	0.527104	0.441255	0.794799	0.747312	0.830639	0.301013	0.457708	0.503596	0.581356	0.579279	0.55305	0.583354	0.722978	0.715246	0.695423	0.71121	0.59505	0.608196	0.729175	0.729678	0.613787	0.630401	0.479858	0.485273	0.509033	0.531544	0.544754	0.516452	0.655453	0.67768	0.621615	0.612563	0.490008	0.510938	0.622794	0.661908	0.428625	0.456303	0.550496	0.548485	0.567874	0.576132	0.503408	0.473109	0.467776	0.521638	0.664655	0.71894
S000828	0.558399	0.421976	0.716534	0.69809	0.79288	0.458866	0.530699	0.578852	0.577695	0.57724	0.548171	0.525205	0.690058	0.704711	0.695212	0.70189	0.60723	0.59278	0.670492	0.653294	0.573359	0.590861	0.45992	0.423358	0.441579	0.462015	0.463296	0.446691	0.593049	0.596366	0.544951	0.532201	0.451199	0.451566	0.553241	0.596005	0.439182	0.428305	0.554657	0.549387	0.494154	0.503211	0.433271	0.434214	0.492603	0.455191	0.59434	0.661631
S000829	0.497269	0.408901	0.725545	0.707516	0.778077	0.499493	0.466598	0.496225	0.596273	0.564523	0.570064	0.57371	0.684547	0.690576	0.700175	0.706863	0.587532	0.59118	0.673297	0.693227	0.602348	0.597147	0.471454	0.455325	0.45432	0.490275	0.48964	0.482836	0.61058	0.604042	0.568875	0.57685	0.444458	0.459738	0.562185	0.601242	0.449368	0.40806	0.52143	0.549068	0.487744	0.48943	0.427407	0.427859	0.53052	0.533127	0.642675	0.614084
S000830	0.528798	0.378078	0.753187	0.707513	0.787467	0.495868	0.476029	0.508877	0.584342	0.572468	0.543234	0.547197	0.698085	0.689333	0.6992	0.704092	0.608982	0.589769	0.666416	0.688892	0.566527	0.602299	0.458964	0.448371	0.508394	0.488265	0.472869	0.465467	0.592703	0.60461	0.553018	0.549049	0.427222	0.433849	0.5759	0.591202	0.489618	0.4652	0.504614	0.510023	0.51896	0.520369	0.509199	0.474382	0.466004	0.459147	0.500386	0.570749
S000831	0.522741	0.38981	0.732402	0.752635	0.784113	0.56475	0.455512	0.539634	0.557055	0.591408	0.591195	0.589864	0.664811	0.724071	0.708197	0.712324	0.610424	0.589198	0.652003	0.658041	0.612525	0.64411	0.492723	0.495259	0.480087	0.487728	0.492223	0.486356	0.616746	0.650939	0.587699	0.602373	0.489256	0.49719	0.596773	0.6396	0.475356	0.453596	0.55735	0.542903	0.558908	0.55798	0.498405	0.550204	0.573185	0.552435	0.588413	0.619086
S000832	0.528093	0.421688	0.727355	0.736	0.765195	0.527824	0.544427	0.521452	0.584561	0.537147	0.554645	0.55407	0.69231	0.692621	0.707532	0.696933	0.586172	0.592744	0.657097	0.658491	0.565369	0.584168	0.447216	0.455316	0.447273	0.478102	0.461898	0.470964	0.599262	0.609448	0.55991	0.563128	0.473033	0.468005	0.568209	0.61718	0.40297	0.412123	0.520917	0.55243	0.500391	0.513813	0.471234	0.502318	0.568704	0.558456	0.585991	0.595633
S000833	0.540921	0.416082	0.704952	0.647962	0.781351	0.39839	0.486648	0.528687	0.611	0.601666	0.520417	0.526404	0.693909	0.69435	0.689245	0.67795	0.618532	0.601812	0.695152	0.662298	0.618517	0.613423	0.475417	0.433715	0.490471	0.48826	0.496117	0.484164	0.605905	0.607837	0.591379	0.576662	0.4691	0.458443	0.590786	0.627378	0.495416	0.507061	0.494454	0.504771	0.515863	0.523888	0.454865	0.458134	0.486205	0.508711	0.576904	0.567269
S000834	0.541414	0.421967	0.749242	0.727291	0.795224	0.383101	0.542955	0.547353	0.595678	0.585697	0.539625	0.508954	0.697608	0.724411	0.710441	0.706448	0.558775	0.549323	0.645435	0.662569	0.53505	0.574063	0.453609	0.443671	0.458059	0.474825	0.499399	0.492034	0.598818	0.619938	0.565296	0.559137	0.441531	0.454652	0.595347	0.633256	0.484689	0.500378	0.511225	0.490918	0.512928	0.518221	0.425535	0.418995	0.532686	0.514497	0.491952	0.588848
S000835	0.518663	0.461688	0.697988	0.695087	0.78213	0.47237	0.511842	0.521715	0.618167	0.624246	0.574129	0.556413	0.717804	0.737979	0.717554	0.74062	0.594333	0.565719	0.671224	0.657682	0.562117	0.597256	0.4631	0.470151	0.464455	0.473201	0.47464	0.450601	0.589069	0.592705	0.522774	0.548888	0.459816	0.470262	0.567932	0.63304	0.442406	0.423166	0.519335	0.509013	0.529395	0.521274	0.471	0.43165	0.538561	0.515188	0.494756	0.596788
S000836	0.538405	0.413164	0.77164	0.757218	0.806479	0.532863	0.465273	0.527148	0.609497	0.603789	0.581719	0.581689	0.728624	0.721507	0.711172	0.69424	0.609244	0.593643	0.653499	0.663327	0.634154	0.666407	0.516143	0.49916	0.49419	0.507026	0.506683	0.500756	0.631157	0.649456	0.582768	0.605302	0.492487	0.497596	0.631864	0.669017	0.49465	0.494647	0.551187	0.543331	0.550777	0.546117	0.491145	0.532365	0.570547	0.561869	0.661399	0.609644
S000837	0.541943	0.360801	0.628402	0.621902	0.750243	0.353456	0.488893	0.488757	0.595735	0.582343	0.548359	0.539459	0.705282	0.683295	0.692671	0.688732	0.578569	0.545788	0.660426	0.660726	0.569949	0.604442	0.396165	0.388965	0.428217	0.434469	0.47486	0.447532	0.548577	0.574202	0.528354	0.504234	0.413614	0.416605	0.568653	0.608757	0.411744	0.434881	0.467443	0.480448	0.468014	0.508918	0.413875	0.443479	0.4958	0.441078	0.507807	0.538834
S000838	0.545232	0.396871	0.707555	0.735009	0.799668	0.436105	0.558896	0.535978	0.594912	0.591334	0.573077	0.568508	0.725834	0.728643	0.743692	0.724757	0.576346	0.566086	0.675003	0.686697	0.627885	0.653657	0.483922	0.457499	0.483788	0.508569	0.500588	0.505798	0.596287	0.588787	0.586078	0.568597	0.461555	0.475763	0.624964	0.662325	0.500769	0.48683	0.504548	0.492752	0.55908	0.56005	0.41674	0.433268	0.551807	0.537669	0.499316	0.497065
S000839	0.541199	0.455363	0.722329	0.719545	0.790402	0.423553	0.546039	0.544073	0.600099	0.584707	0.534583	0.538749	0.686531	0.721718	0.695648	0.712782	0.604468	0.599331	0.68229	0.683837	0.579041	0.58912	0.451003	0.437562	0.484836	0.475752	0.516115	0.486202	0.581323	0.580827	0.539758	0.552307	0.438176	0.433292	0.561969	0.608685	0.444711	0.462781	0.528821	0.515896	0.509341	0.526181	0.419947	0.42768	0.510881	0.484095	0.63159	0.595336
S000840	0.566598	0.379394	0.746741	0.723776	0.810929	0.264373	0.554291	0.573579	0.638498	0.641098	0.590335	0.596889	0.732304	0.742246	0.757188	0.770002	0.643066	0.635913	0.731802	0.740788	0.637439	0.637579	0.45614	0.460658	0.509142	0.517627	0.51981	0.51262	0.610789	0.641886	0.556644	0.58193	0.477912	0.494648	0.57607	0.628182	0.446701	0.444385	0.509138	0.491212	0.526416	0.554217	0.454065	0.503191	0.620877	0.578009	0.655293	0.615088
S000841	0.542323	0.40954	0.765487	0.76092	0.79591	0.507366	0.493414	0.540842	0.613762	0.616016	0.561105	0.547664	0.721452	0.736119	0.726281	0.738932	0.610976	0.592891	0.660562	0.691523	0.591148	0.626278	0.570072	0.535119	0.515072	0.529544	0.519648	0.52595	0.662016	0.636637	0.613569	0.612019	0.48567	0.484252	0.585788	0.65705	0.43347	0.452233	0.562382	0.571215	0.560625	0.554294	0.504549	0.508131	0.592675	0.556755	0.650362	0.662072
S000842	0.576418	0.465237	0.764299	0.739801	0.79966	0.496803	0.540957	0.533785	0.595401	0.595876	0.562022	0.557407	0.687467	0.697457	0.716796	0.735461	0.622824	0.592403	0.698668	0.696681	0.611437	0.636291	0.487433	0.495967	0.505463	0.541711	0.501581	0.496557	0.624276	0.626244	0.578014	0.565201	0.47565	0.488237	0.60911	0.646876	0.493479	0.47806	0.545577	0.560739	0.542365	0.560702	0.49096	0.471807	0.580884	0.581529	0.580471	0.503769
S000843	0.507307	0.355998	0.648035	0.657115	0.776295	0.224519	0.494354	0.496074	0.564743	0.541876	0.486934	0.483045	0.62976	0.636452	0.682626	0.693277	0.565518	0.545081	0.699911	0.71741	0.590006	0.605688	0.419532	0.400266	0.493667	0.501059	0.510108	0.465211	0.550555	0.569141	0.536902	0.524698	0.434039	0.437237	0.528177	0.586311	0.414082	0.437942	0.448098	0.450619	0.5053	0.514411	0.336578	0.355382	0.504973	0.491033	0.538366	0.627956
S000844	0.578029	0.403935	0.749511	0.732523	0.80332	0.502573	0.578881	0.561979	0.62148	0.606966	0.561601	0.595713	0.709463	0.717622	0.711994	0.700822	0.589142	0.587796	0.65607	0.660372	0.603437	0.624162	0.479125	0.464311	0.494149	0.492922	0.516366	0.529282	0.604055	0.615276	0.563515	0.605137	0.456185	0.467079	0.607063	0.631937	0.455689	0.445979	0.54486	0.549462	0.544179	0.573922	0.445189	0.453069	0.489133	0.489394	0.618582	0.620333
S000845	0.538015	0.425255	0.721306	0.723029	0.804432	0.511278	0.52128	0.54142	0.582896	0.556327	0.513957	0.496618	0.707577	0.691564	0.695553	0.707508	0.591311	0.57917	0.663773	0.638017	0.60745	0.614125	0.452997	0.457001	0.469933	0.483555	0.49963	0.494292	0.605981	0.61506	0.609852	0.584421	0.474036	0.494603	0.633559	0.685968	0.480212	0.518173	0.532464	0.493525	0.564351	0.571921	0.468722	0.509127	0.526206	0.513003	0.438923	0.522164
S000846	0.531565	0.392702	0.700188	0.68262	0.744974	0.431945	0.501121	0.507982	0.574819	0.566447	0.513915	0.535756	0.680691	0.678283	0.701467	0.698606	0.588291	0.572254	0.643029	0.651848	0.553159	0.596577	0.465224	0.453387	0.458806	0.48844	0.446214	0.475073	0.544249	0.56173	0.564753	0.561824	0.442605	0.451872	0.52704	0.588004	0.470046	0.419057	0.574882	0.532662	0.498277	0.498669	0.451138	0.45991	0.489171	0.44837	0.631321	0.595856
S000847	0.588212	0.401367	0.673254	0.681411	0.784607	0.346278	0.574153	0.591502	0.618218	0.615293	0.591147	0.569014	0.73784	0.756119	0.727619	0.69077	0.571191	0.565628	0.690223	0.691763	0.642746	0.63909	0.432919	0.43013	0.518764	0.54216	0.475953	0.501338	0.582312	0.619018	0.581703	0.577055	0.4881	0.481273	0.626111	0.634077	0.491261	0.477023	0.541752	0.516242	0.564492	0.575566	0.432512	0.43619	0.514893	0.509575	0.70325	0.735022
S000848	0.5293	0.365949	0.699342	0.68772	0.775695	0.450297	0.500804	0.53428	0.539979	0.561943	0.507285	0.523628	0.691554	0.714033	0.69354	0.701024	0.591122	0.577553	0.665075	0.661514	0.608148	0.597334	0.438833	0.434613	0.459264	0.456231	0.496779	0.468679	0.564534	0.597426	0.544963	0.568502	0.461501	0.47101	0.531295	0.559601	0.45636	0.443224	0.524343	0.507434	0.483152	0.508996	0.44345	0.441587	0.48285	0.533483	0.443826	0.515292
S000849	0.560115	0.370342	0.756177	0.741107	0.787637	0.411174	0.517963	0.523573	0.589915	0.580165	0.560005	0.546792	0.721958	0.72161	0.696606	0.713167	0.627854	0.613456	0.672266	0.699845	0.587849	0.625489	0.451632	0.450768	0.480139	0.486166	0.507353	0.496591	0.594133	0.596632	0.552533	0.580964	0.460866	0.46108	0.568363	0.66691	0.476188	0.452502	0.501414	0.502541	0.516349	0.526977	0.514332	0.506463	0.536833	0.514908	0.571343	0.606658
S000850	0.563266	0.461818	0.700098	0.723667	0.78886	0.397353	0.508839	0.531237	0.578624	0.58167	0.523116	0.51966	0.697187	0.699903	0.69869	0.701681	0.585946	0.572175	0.682253	0.685418	0.590998	0.591335	0.445304	0.435411	0.478075	0.475925	0.455229	0.469447	0.603651	0.590747	0.521273	0.549166	0.435761	0.450731	0.592442	0.629055	0.420349	0.416154	0.488037	0.470161	0.528024	0.535617	0.506061	0.474507	0.501994	0.453975	0.585331	0.57514
S000851	0.538469	0.383402	0.674981	0.693676	0.816696	0.397165	0.507908	0.513489	0.584437	0.545985	0.544958	0.508062	0.730739	0.732737	0.713101	0.715053	0.626105	0.646052	0.687494	0.703936	0.619609	0.632087	0.477347	0.452527	0.5059	0.521237	0.530353	0.502245	0.64013	0.66538	0.58343	0.611356	0.454547	0.47067	0.591387	0.639658	0.484655	0.468816	0.505722	0.5026	0.539608	0.563558	0.415302	0.444473	0.564368	0.521144	0.507358	0.460003
S000852	0.550637	0.427855	0.704102	0.69882	0.785743	0.373111	0.547331	0.56104	0.650868	0.621726	0.511997	0.517949	0.696186	0.709722	0.705054	0.707427	0.584962	0.570684	0.697109	0.707911	0.617425	0.605597	0.442317	0.433158	0.477224	0.498155	0.507906	0.488732	0.603072	0.604673	0.535403	0.543423	0.422195	0.436397	0.611702	0.604747	0.435207	0.465489	0.503085	0.501719	0.536283	0.534571	0.454205	0.430569	0.533828	0.491769	0.465643	0.507899
S000853	0.547678	0.357008	0.769747	0.72536	0.825299	0.395181	0.539651	0.535481	0.577069	0.554689	0.559024	0.546317	0.736415	0.754043	0.727178	0.736988	0.616652	0.63207	0.705895	0.722791	0.610821	0.631317	0.49873	0.495041	0.472743	0.482355	0.509507	0.492064	0.585562	0.629799	0.573619	0.583284	0.484254	0.49438	0.574227	0.634581	0.497838	0.496499	0.488198	0.520722	0.542875	0.562599	0.464119	0.471518	0.577212	0.558616	0.637142	0.624059
S000854	0.534258	0.458184	0.709979	0.699181	0.777714	0.458675	0.542883	0.56166	0.574796	0.56933	0.521997	0.516609	0.626957	0.673572	0.698236	0.705936	0.586109	0.562993	0.663182	0.651047	0.572252	0.586908	0.467836	0.451208	0.478774	0.485823	0.467843	0.456984	0.596372	0.591558	0.551264	0.566055	0.443556	0.457935	0.599179	0.63464	0.467697	0.442016	0.512471	0.514771	0.481865	0.475073	0.427369	0.438698	0.482771	0.519016	0.554435	0.619261
S000855	0.575082	0.420916	0.720281	0.725355	0.805332	0.470292	0.583468	0.615997	0.611268	0.607089	0.570288	0.560387	0.748724	0.764425	0.735558	0.745414	0.654955	0.654649	0.71053	0.727333	0.635148	0.649605	0.478924	0.465713	0.500093	0.493342	0.495081	0.499031	0.598286	0.599621	0.603941	0.618317	0.482468	0.506246	0.610247	0.636079	0.474141	0.450244	0.543596	0.529788	0.531678	0.539429	0.473748	0.489207	0.507675	0.531647	0.552437	0.55425
S000856	0.499528	0.445956	0.687651	0.720689	0.772849	0.472006	0.497787	0.533219	0.575474	0.53658	0.50717	0.516241	0.686454	0.696024	0.705328	0.723184	0.627371	0.592602	0.67686	0.695581	0.548264	0.597512	0.463743	0.441674	0.491313	0.481902	0.488981	0.472127	0.588088	0.603205	0.5373	0.550059	0.441321	0.442175	0.535568	0.588013	0.398065	0.415267	0.53437	0.523117	0.512232	0.52838	0.465586	0.467035	0.51121	0.475092	0.636688	0.614314
S000857	0.555253	0.385833	0.676378	0.683281	0.76755	0.461237	0.522107	0.495619	0.602382	0.585162	0.562256	0.551927	0.71549	0.713471	0.684614	0.687773	0.532585	0.531484	0.641149	0.667212	0.534497	0.60994	0.44953	0.426988	0.442265	0.468592	0.471306	0.460209	0.521033	0.54938	0.515697	0.557886	0.440631	0.442838	0.583562	0.640132	0.447662	0.47325	0.491387	0.477946	0.501978	0.483984	0.415023	0.368176	0.498064	0.500151	0.517795	0.53267
S000858	0.556192	0.454357	0.758319	0.754663	0.782799	0.552427	0.5367	0.519523	0.61075	0.609577	0.564564	0.565006	0.665981	0.678126	0.717568	0.710158	0.618224	0.602785	0.659004	0.672769	0.595861	0.617882	0.484385	0.526396	0.513072	0.502693	0.508338	0.498226	0.605584	0.625243	0.58773	0.593436	0.486149	0.50126	0.584609	0.653117	0.478117	0.474091	0.556227	0.562114	0.563428	0.547289	0.513815	0.513905	0.620862	0.604528	0.631964	0.621589
S000859	0.539833	0.38962	0.716431	0.700366	0.794338	0.476152	0.535565	0.490446	0.573848	0.587398	0.525188	0.530008	0.683655	0.693165	0.710289	0.697352	0.59954	0.588203	0.674845	0.684618	0.616326	0.641304	0.481791	0.450956	0.471867	0.490744	0.458024	0.474066	0.606547	0.645638	0.577666	0.56607	0.463187	0.465841	0.565909	0.611309	0.453008	0.469579	0.535998	0.551654	0.515145	0.52077	0.462699	0.469556	0.47993	0.510637	0.50283	0.589858
S000860	0.533256	0.388093	0.652003	0.660886	0.729999	0.326832	0.506985	0.485348	0.591066	0.581771	0.556009	0.556779	0.712174	0.71273	0.674859	0.655133	0.566059	0.550958	0.679801	0.686432	0.584096	0.603464	0.419602	0.398408	0.495727	0.496335	0.484321	0.492392	0.565439	0.573524	0.575077	0.59452	0.422883	0.439307	0.576397	0.574273	0.487013	0.495581	0.492134	0.490544	0.493136	0.51538	0.457309	0.425765	0.496604	0.477637	0.316506	0.471767
S000861	0.535219	0.353588	0.720288	0.720079	0.792555	0.504508	0.540461	0.527366	0.615532	0.607529	0.564541	0.553722	0.688873	0.718171	0.711067	0.735168	0.598115	0.59486	0.674028	0.693525	0.637329	0.614193	0.458095	0.454359	0.499759	0.509882	0.491305	0.485868	0.629197	0.620253	0.581972	0.579227	0.470615	0.485551	0.572222	0.593728	0.441743	0.468565	0.54128	0.530512	0.532883	0.529994	0.451208	0.519172	0.482413	0.46737	0.573543	0.540999
S000862	0.56391	0.435242	0.717983	0.715449	0.762781	0.545072	0.509235	0.547461	0.621604	0.623956	0.553075	0.545064	0.707772	0.731845	0.685889	0.691137	0.56999	0.544694	0.640766	0.665404	0.566338	0.622781	0.453494	0.441859	0.483688	0.474044	0.479661	0.495937	0.612311	0.602904	0.579253	0.562704	0.454842	0.432779	0.583771	0.612093	0.504296	0.504315	0.552268	0.533257	0.514138	0.51701	0.459252	0.40631	0.494773	0.445374	0.494825	0.586509
S000863	0.554069	0.359945	0.712732	0.722085	0.788373	0.363953	0.534388	0.51708	0.61772	0.579123	0.543278	0.525018	0.714694	0.733602	0.691136	0.691518	0.620602	0.601367	0.649003	0.688336	0.607001	0.64891	0.461693	0.458519	0.51224	0.519452	0.513196	0.516174	0.640407	0.62593	0.620127	0.604709	0.478312	0.492195	0.593319	0.592196	0.462157	0.42557	0.548057	0.560478	0.533861	0.547102	0.434282	0.42199	0.532536	0.49437	0.521299	0.546334
S000864	0.511919	0.371994	0.684295	0.675097	0.767291	0.444776	0.48229	0.491926	0.54752	0.550485	0.505721	0.513308	0.698314	0.700307	0.683308	0.68891	0.585989	0.563574	0.658259	0.662654	0.564118	0.577427	0.408364	0.413272	0.451466	0.444388	0.472775	0.456917	0.576494	0.581897	0.538896	0.530446	0.422878	0.431381	0.556235	0.602462	0.451828	0.423567	0.507776	0.5042	0.504945	0.515619	0.384312	0.426749	0.500664	0.446692	0.513848	0.542287
S000865	0.538143	0.434053	0.744331	0.744167	0.793495	0.456068	0.488101	0.510305	0.561794	0.543746	0.53282	0.508131	0.698051	0.698353	0.664278	0.674957	0.594487	0.587332	0.62972	0.645585	0.586234	0.600161	0.478831	0.478971	0.482188	0.478983	0.471017	0.464143	0.608814	0.589348	0.555343	0.553973	0.465006	0.459322	0.606937	0.612981	0.455356	0.460796	0.554338	0.556788	0.534136	0.519646	0.496656	0.481168	0.512573	0.530453	0.59903	0.565615
S000866	0.558339	0.437825	0.757776	0.742533	0.793502	0.579036	0.564645	0.572372	0.587957	0.594152	0.575514	0.545964	0.708147	0.724282	0.717428	0.720695	0.603315	0.611261	0.673229	0.678334	0.61173	0.596786	0.524725	0.497226	0.515971	0.505449	0.503221	0.516531	0.627972	0.618999	0.573144	0.546565	0.459377	0.469263	0.597495	0.633215	0.523739	0.48028	0.537885	0.542722	0.537063	0.556625	0.483349	0.508377	0.508814	0.485994	0.585305	0.65292
S000867	0.564504	0.397623	0.67084	0.692608	0.796982	0.332373	0.485032	0.499148	0.60766	0.605791	0.54472	0.556772	0.710185	0.731129	0.663404	0.654312	0.575475	0.581197	0.645832	0.636802	0.596252	0.603882	0.434917	0.430155	0.512717	0.506447	0.514956	0.507454	0.551832	0.570013	0.549512	0.553476	0.452742	0.433234	0.597354	0.628529	0.41756	0.44613	0.528723	0.524873	0.530618	0.529474	0.490714	0.435555	0.498269	0.45036	0.64962	0.646058
S000868	0.511047	0.393215	0.742128	0.679639	0.787891	0.45147	0.450154	0.46201	0.611934	0.612779	0.552372	0.565004	0.708264	0.708687	0.692147	0.689054	0.61908	0.597277	0.675562	0.69619	0.614554	0.645737	0.466006	0.474647	0.460017	0.490525	0.469025	0.460724	0.623275	0.625752	0.565694	0.555121	0.444522	0.437223	0.567572	0.59893	0.413435	0.476979	0.515079	0.541447	0.539901	0.545065	0.471923	0.481326	0.47718	0.478854	0.483695	0.475259
S000869	0.556435	0.409951	0.767738	0.761526	0.821262	0.555278	0.55276	0.54303	0.611428	0.595962	0.568572	0.555107	0.744484	0.754959	0.74731	0.761863	0.620905	0.626652	0.715829	0.724185	0.656886	0.633223	0.509687	0.520072	0.532877	0.544872	0.516224	0.528331	0.617612	0.642489	0.577677	0.570739	0.489322	0.512872	0.588903	0.627436	0.438106	0.445031	0.538282	0.534957	0.578063	0.587323	0.491206	0.507169	0.532824	0.564207	0.582975	0.63855
S000870	0.598603	0.451237	0.78041	0.779755	0.84538	0.542998	0.549891	0.590993	0.615642	0.623998	0.606248	0.588286	0.737525	0.743522	0.764503	0.769402	0.619314	0.621026	0.732995	0.70498	0.606316	0.668071	0.522058	0.49928	0.500823	0.50331	0.501654	0.477046	0.661044	0.662313	0.632056	0.647462	0.495359	0.502163	0.624013	0.659212	0.495165	0.512418	0.578118	0.571443	0.562166	0.574696	0.515478	0.489386	0.557748	0.538668	0.57643	0.537417
S000871	0.567072	0.407071	0.727669	0.726755	0.778625	0.497387	0.540751	0.518082	0.615096	0.610894	0.558222	0.567159	0.728454	0.724102	0.736928	0.741855	0.611515	0.631131	0.702068	0.705512	0.620941	0.628983	0.463279	0.460419	0.469894	0.484982	0.452369	0.460641	0.633302	0.646263	0.616905	0.612131	0.493826	0.500811	0.612994	0.670329	0.498758	0.441238	0.556673	0.564858	0.5317	0.537185	0.509274	0.518956	0.551561	0.525489	0.545095	0.52748
S000872	0.552108	0.354374	0.697956	0.692331	0.809451	0.429837	0.553425	0.561042	0.613236	0.598173	0.552717	0.540426	0.708412	0.720959	0.735739	0.722812	0.60788	0.592949	0.707478	0.693814	0.657929	0.606852	0.458713	0.428878	0.477021	0.495635	0.481867	0.465723	0.556182	0.580197	0.574398	0.565282	0.425112	0.437821	0.614227	0.642815	0.457666	0.52104	0.498534	0.49788	0.541575	0.547278	0.405921	0.39936	0.466444	0.469403	0.471754	0.491924
S000873	0.539539	0.506601	0.751215	0.725092	0.762566	0.572431	0.494364	0.51312	0.596257	0.61254	0.553536	0.554974	0.694349	0.689134	0.680976	0.688444	0.600034	0.569356	0.650461	0.642405	0.615795	0.59752	0.482968	0.474782	0.48713	0.479961	0.501117	0.485213	0.587411	0.611093	0.553484	0.55856	0.465671	0.462611	0.565547	0.614571	0.451099	0.469146	0.55254	0.557818	0.550769	0.509043	0.482292	0.485832	0.552392	0.551368	0.631133	0.643582
S000874	0.528495	0.366163	0.652935	0.671534	0.768757	0.334631	0.492037	0.514432	0.574	0.558102	0.527443	0.499064	0.694221	0.684363	0.673596	0.715878	0.543479	0.527984	0.642849	0.666333	0.578919	0.562281	0.396069	0.381552	0.448033	0.435669	0.404366	0.411766	0.502324	0.517131	0.4977	0.498902	0.396338	0.393722	0.5553	0.554885	0.407641	0.458301	0.413153	0.449114	0.480912	0.490767	0.40801	0.388492	0.469759	0.427953	0.413516	0.506585
S000875	0.559447	0.373676	0.746092	0.727214	0.787258	0.536997	0.511204	0.530728	0.616467	0.606161	0.602016	0.58226	0.714435	0.739922	0.717249	0.724254	0.606751	0.595254	0.665462	0.695613	0.581342	0.6057	0.491103	0.493651	0.507148	0.518063	0.487862	0.482925	0.586863	0.607897	0.555884	0.582112	0.461563	0.470538	0.592318	0.620854	0.485201	0.467342	0.536837	0.544345	0.54274	0.567087	0.518222	0.513043	0.513715	0.486102	0.5108	0.515967
S000876	0.544211	0.398592	0.732592	0.725969	0.783636	0.426727	0.474307	0.502783	0.614812	0.602275	0.551387	0.570957	0.69495	0.706558	0.686859	0.701458	0.580459	0.55247	0.652061	0.673101	0.608235	0.583376	0.444124	0.435882	0.473133	0.491954	0.483325	0.462567	0.577799	0.57911	0.54823	0.572717	0.440014	0.465363	0.574123	0.635868	0.468634	0.41593	0.522645	0.520746	0.502698	0.502055	0.436929	0.425527	0.511368	0.522705	0.482071	0.480213
S000877	0.535758	0.430758	0.772356	0.748303	0.807352	0.601043	0.537665	0.586484	0.617452	0.597178	0.622436	0.606857	0.657115	0.672261	0.746695	0.752578	0.602335	0.599835	0.686182	0.698996	0.661402	0.666835	0.504269	0.509506	0.50362	0.509472	0.527931	0.530726	0.641451	0.667699	0.614154	0.620353	0.498952	0.509877	0.639362	0.675211	0.448698	0.487962	0.575965	0.6076	0.564791	0.581365	0.48215	0.473826	0.508257	0.553176	0.680423	0.605918
S000878	0.55575	0.365438	0.721509	0.739208	0.820972	0.41026	0.550659	0.559165	0.588222	0.563312	0.526373	0.535109	0.708074	0.718573	0.728507	0.719696	0.540232	0.549287	0.6911	0.684403	0.60066	0.63448	0.417754	0.40818	0.470555	0.477557	0.5072	0.503475	0.611767	0.64779	0.614711	0.614458	0.46848	0.495107	0.584739	0.626885	0.524167	0.531781	0.502573	0.517806	0.548628	0.554707	0.390027	0.446118	0.513487	0.504038	0.56066	0.568457
S000879	0.557065	0.4004	0.752962	0.73127	0.804623	0.402801	0.528463	0.569421	0.587178	0.603551	0.597691	0.596043	0.713305	0.727244	0.715871	0.72119	0.595048	0.585595	0.664907	0.705041	0.589061	0.631662	0.449944	0.432323	0.467895	0.503582	0.492806	0.492667	0.602557	0.593523	0.556815	0.565054	0.457908	0.480384	0.575317	0.622096	0.497225	0.505498	0.546711	0.561082	0.521273	0.535939	0.495489	0.468904	0.548475	0.541875	0.606016	0.626042
S000880	0.531856	0.464469	0.764281	0.704919	0.776665	0.279015	0.480261	0.513758	0.631365	0.623689	0.557675	0.554368	0.701068	0.711573	0.679663	0.7004	0.625071	0.621374	0.683133	0.72969	0.617627	0.636382	0.481817	0.464567	0.472444	0.492212	0.501852	0.515621	0.593662	0.593392	0.577754	0.565391	0.466474	0.468414	0.614852	0.65297	0.476262	0.400145	0.524128	0.450778	0.579077	0.595167	0.464358	0.49476	0.529726	0.488573	0.67082	0.429506
S000881	0.510521	0.403968	0.770338	0.742859	0.780982	0.541066	0.465552	0.458732	0.625825	0.627649	0.584749	0.588436	0.703851	0.729031	0.695213	0.723351	0.601743	0.603429	0.639845	0.665488	0.610862	0.616852	0.473008	0.474416	0.457319	0.487201	0.476126	0.468611	0.598519	0.610072	0.601758	0.54105	0.466113	0.458962	0.547806	0.600004	0.466419	0.447134	0.534311	0.577635	0.528776	0.532354	0.472972	0.531158	0.554731	0.483258	0.445912	0.499489
S000882	0.568405	0.427773	0.704681	0.704154	0.795621	0.426542	0.567172	0.563887	0.592401	0.600966	0.545667	0.565759	0.720574	0.726503	0.704086	0.713198	0.622902	0.621166	0.687877	0.701766	0.582944	0.601685	0.464924	0.452146	0.50661	0.498164	0.52749	0.490755	0.573115	0.611911	0.548516	0.55404	0.484598	0.492664	0.592985	0.621146	0.51075	0.51225	0.489791	0.507595	0.523035	0.541981	0.444272	0.456653	0.576419	0.566418	0.550909	0.651845
S000883	0.551546	0.385381	0.711195	0.718015	0.806612	0.379936	0.529511	0.564175	0.588714	0.579784	0.563181	0.543653	0.725512	0.729994	0.733742	0.718809	0.625001	0.593006	0.714022	0.713799	0.636739	0.634625	0.473074	0.452693	0.516911	0.508446	0.478176	0.465519	0.556135	0.549576	0.538136	0.498736	0.494174	0.499979	0.625128	0.636803	0.473007	0.461726	0.512283	0.477147	0.525077	0.519276	0.430925	0.373698	0.545974	0.50205	0.475801	0.491543
S000884	0.589622	0.436538	0.756916	0.731965	0.806143	0.490524	0.535244	0.574055	0.606209	0.601663	0.541314	0.572641	0.746312	0.754495	0.726308	0.724226	0.584371	0.549266	0.686892	0.712706	0.560125	0.622084	0.492393	0.476217	0.487346	0.488334	0.50505	0.492966	0.610376	0.639954	0.548457	0.569984	0.443104	0.460207	0.598636	0.643641	0.46551	0.493984	0.567368	0.564318	0.52321	0.550911	0.465178	0.454182	0.586968	0.572472	0.568055	0.591274
S000885	0.552196	0.463523	0.734102	0.715409	0.792264	0.540185	0.53754	0.58866	0.603532	0.592589	0.565138	0.569686	0.744945	0.752274	0.733425	0.735308	0.603977	0.60075	0.651614	0.66489	0.622965	0.618731	0.4892	0.514302	0.490699	0.483087	0.512907	0.513736	0.62765	0.632606	0.586709	0.57535	0.463213	0.469416	0.61552	0.642954	0.469476	0.517756	0.551031	0.568376	0.545612	0.554997	0.514783	0.544007	0.532997	0.517565	0.539637	0.6055
S000886	0.533333	0.374518	0.725846	0.700153	0.814525	0.433368	0.488444	0.538383	0.622405	0.617574	0.540526	0.546096	0.662723	0.684302	0.70909	0.714571	0.597187	0.620238	0.694471	0.704439	0.602962	0.635141	0.439371	0.434724	0.503142	0.501693	0.520236	0.503886	0.621713	0.65544	0.580261	0.573597	0.463452	0.505973	0.622593	0.66566	0.54458	0.479695	0.551767	0.511076	0.554501	0.561894	0.510454	0.517543	0.54266	0.538122	0.579424	0.664581
S000887	0.551797	0.436335	0.713556	0.725346	0.784201	0.535698	0.574057	0.577299	0.603703	0.601581	0.561544	0.579912	0.689068	0.727264	0.686559	0.698484	0.59637	0.604377	0.649838	0.67516	0.569538	0.594544	0.473583	0.447533	0.499657	0.499204	0.501536	0.509044	0.608308	0.613835	0.547467	0.533351	0.468156	0.467436	0.590574	0.629428	0.49244	0.511075	0.530251	0.505161	0.550172	0.556058	0.470877	0.487666	0.543797	0.496995	0.630109	0.584549
S000888	0.552347	0.397043	0.753739	0.713407	0.76387	0.460108	0.481489	0.479539	0.61836	0.608575	0.591463	0.57875	0.706813	0.738275	0.747266	0.755061	0.631788	0.6216	0.69253	0.709234	0.585878	0.602159	0.470742	0.48203	0.50404	0.502482	0.497371	0.493554	0.617476	0.642815	0.573047	0.585866	0.466859	0.476738	0.596295	0.633776	0.511097	0.443364	0.546069	0.565077	0.512172	0.535912	0.468882	0.465602	0.594057	0.550812	0.609178	0.545163
S000889	0.577241	0.482656	0.722269	0.726518	0.796131	0.51761	0.539365	0.574207	0.628877	0.635168	0.612079	0.603566	0.735021	0.747121	0.713799	0.741771	0.593109	0.599715	0.685409	0.69122	0.61275	0.635485	0.479873	0.488121	0.479192	0.498319	0.501529	0.495032	0.620893	0.627767	0.586195	0.608497	0.471139	0.486338	0.600324	0.659457	0.445617	0.440533	0.514863	0.518741	0.557945	0.562263	0.544084	0.497797	0.549333	0.565786	0.611601	0.591466
S000890	0.523907	0.411141	0.66271	0.673362	0.779633	0.386534	0.450963	0.503271	0.513566	0.505781	0.498525	0.483196	0.66031	0.677766	0.690497	0.694689	0.565765	0.551082	0.675192	0.66908	0.562043	0.562733	0.420607	0.429165	0.449912	0.455493	0.451073	0.444958	0.563629	0.575094	0.512866	0.531497	0.44274	0.447114	0.55202	0.57456	0.403779	0.402762	0.463428	0.457717	0.473741	0.493966	0.41606	0.376803	0.483417	0.486057	0.481382	0.506655
S000891	0.579201	0.442905	0.751924	0.758511	0.796013	0.426906	0.565622	0.599683	0.59518	0.594292	0.575676	0.561028	0.710698	0.722764	0.714791	0.723694	0.62039	0.591128	0.707163	0.693188	0.610568	0.601974	0.499223	0.488169	0.510127	0.521792	0.542076	0.526049	0.65954	0.642836	0.608593	0.577521	0.511919	0.504844	0.619693	0.671776	0.494784	0.481035	0.518728	0.526116	0.56649	0.564304	0.532794	0.513108	0.595581	0.566905	0.655566	0.600218
S000892	0.542528	0.429241	0.748289	0.753392	0.798379	0.549785	0.468505	0.536143	0.604802	0.607271	0.578326	0.570606	0.724012	0.716799	0.704245	0.715455	0.558465	0.586188	0.654728	0.67499	0.60313	0.588183	0.467856	0.459863	0.471905	0.481183	0.485502	0.462229	0.615798	0.634126	0.583669	0.580478	0.454816	0.450783	0.604778	0.635797	0.442079	0.466418	0.498055	0.488835	0.528754	0.546173	0.429519	0.474706	0.560703	0.55506	0.575516	0.610491
S000893	0.535544	0.45302	0.752884	0.75048	0.798851	0.566247	0.4798	0.538247	0.596476	0.60169	0.551357	0.546134	0.69382	0.712493	0.702211	0.716273	0.581746	0.592908	0.620415	0.637886	0.584061	0.570482	0.457222	0.486859	0.495219	0.493196	0.496165	0.489452	0.580837	0.604954	0.545303	0.569287	0.481621	0.483178	0.606607	0.660144	0.455754	0.515418	0.537473	0.549053	0.554928	0.567531	0.434845	0.477454	0.53957	0.557755	0.603066	0.622856
S000894	0.522617	0.383059	0.733776	0.731245	0.814258	0.493254	0.457081	0.513762	0.564502	0.562763	0.583328	0.586925	0.716966	0.720534	0.721042	0.728845	0.588996	0.586212	0.683502	0.697902	0.622467	0.62875	0.480245	0.475538	0.506883	0.504914	0.509558	0.503842	0.633758	0.658351	0.56233	0.599401	0.466841	0.478425	0.587448	0.616499	0.48703	0.461148	0.511141	0.561829	0.519698	0.514502	0.431115	0.443662	0.518779	0.517769	0.543306	0.633992
S000895	0.530649	0.345968	0.696826	0.69507	0.766684	0.487935	0.504135	0.553577	0.568115	0.564736	0.563546	0.570174	0.695823	0.715472	0.708483	0.724557	0.60571	0.603286	0.658731	0.674383	0.588803	0.608799	0.464945	0.454717	0.476824	0.467377	0.470841	0.463415	0.571815	0.593484	0.559533	0.522384	0.465402	0.477376	0.554802	0.617136	0.445366	0.455588	0.513935	0.519068	0.524167	0.531547	0.471278	0.473423	0.522589	0.543018	0.571868	0.607601
S000896	0.558231	0.406865	0.727634	0.715977	0.798032	0.307406	0.54201	0.564355	0.622187	0.620509	0.514265	0.554504	0.710657	0.724102	0.706136	0.721152	0.598862	0.604088	0.699178	0.712438	0.610884	0.610931	0.46615	0.457157	0.505252	0.502214	0.519306	0.502714	0.597765	0.595651	0.5774	0.550348	0.486928	0.50838	0.575956	0.621319	0.485889	0.492327	0.485834	0.506832	0.540605	0.533376	0.449023	0.443705	0.537153	0.557243	0.611189	0.538193
S000897	0.525212	0.361442	0.643245	0.673821	0.761398	0.108544	0.477538	0.486409	0.584158	0.576795	0.517536	0.529392	0.671585	0.693404	0.682429	0.669448	0.564845	0.553825	0.683017	0.688237	0.576601	0.606527	0.397816	0.390339	0.462025	0.440128	0.488137	0.417698	0.542993	0.521186	0.499244	0.517444	0.431617	0.416673	0.531365	0.590809	0.430265	0.428248	0.466366	0.456495	0.495694	0.506262	0.383116	0.346743	0.469631	0.443636	0.440723	0.428743
S000898	0.53818	0.379308	0.704773	0.685092	0.798874	0.474165	0.447031	0.519482	0.575022	0.571334	0.536848	0.536223	0.698143	0.679931	0.647995	0.667629	0.589114	0.562584	0.651912	0.659173	0.597643	0.620423	0.452905	0.426481	0.486266	0.476967	0.478065	0.464034	0.619042	0.649648	0.576418	0.59712	0.455823	0.480559	0.540517	0.581768	0.452414	0.487991	0.552319	0.549343	0.539219	0.533346	0.522168	0.530141	0.471216	0.490242	0.496428	0.459771
S000899	0.566823	0.42417	0.72449	0.723006	0.778472	0.378532	0.542786	0.565945	0.588213	0.587578	0.545147	0.532911	0.699191	0.704754	0.704415	0.698606	0.598509	0.578367	0.665557	0.674742	0.577085	0.596015	0.447316	0.410297	0.466622	0.506551	0.498859	0.481548	0.604333	0.606648	0.565404	0.601942	0.458288	0.454682	0.585444	0.642502	0.465495	0.473219	0.518746	0.521173	0.520797	0.534078	0.47656	0.460863	0.536221	0.536806	0.55464	0.54435
S000900	0.494934	0.4506	0.71342	0.707928	0.772165	0.424879	0.487767	0.514973	0.566419	0.564943	0.523372	0.541422	0.708359	0.727467	0.657966	0.663957	0.6013	0.5678	0.673063	0.664036	0.613181	0.617489	0.456234	0.450688	0.492247	0.498882	0.52599	0.508957	0.596927	0.625349	0.529275	0.588029	0.452508	0.454451	0.513614	0.554631	0.394659	0.403098	0.503663	0.490301	0.497159	0.519348	0.526528	0.512318	0.514225	0.475673	0.615082	0.578888
S000901	0.519169	0.399015	0.733467	0.725208	0.820299	0.496743	0.49262	0.476708	0.586655	0.580446	0.560799	0.55752	0.689642	0.708786	0.688297	0.674568	0.576078	0.569047	0.679963	0.693365	0.567296	0.616493	0.485271	0.448575	0.477313	0.485872	0.491666	0.488019	0.613581	0.608913	0.583993	0.605444	0.445943	0.456773	0.581724	0.632613	0.432638	0.421855	0.536366	0.556671	0.511482	0.511846	0.446603	0.419105	0.537358	0.545273	0.563003	0.636384
S000902	0.527439	0.41579	0.693265	0.678997	0.751984	0.556526	0.511963	0.517406	0.591538	0.581778	0.569198	0.565897	0.686469	0.676797	0.697745	0.69677	0.604724	0.568673	0.666025	0.661829	0.552978	0.561556	0.455052	0.46528	0.471112	0.465095	0.467236	0.46435	0.574749	0.557458	0.551984	0.552147	0.453869	0.46385	0.566586	0.601655	0.42874	0.447902	0.5228	0.554261	0.48549	0.485189	0.459023	0.491065	0.525163	0.520824	0.532754	0.537958
S000903	0.552941	0.430358	0.693991	0.698222	0.775106	0.490532	0.506568	0.524879	0.519861	0.511756	0.514362	0.510862	0.640284	0.64739	0.694198	0.696212	0.547248	0.562344	0.656144	0.654414	0.549004	0.564498	0.407109	0.413418	0.450034	0.442436	0.44009	0.448396	0.557561	0.545356	0.471313	0.504778	0.377278	0.414055	0.50957	0.57377	0.396122	0.394068	0.489443	0.486036	0.468612	0.469559	0.433372	0.428326	0.454118	0.492559	0.5312	0.502913
S000904	0.52875	0.453672	0.687243	0.695896	0.777445	0.366584	0.485579	0.539767	0.579328	0.547795	0.549673	0.565672	0.718077	0.712826	0.713108	0.710212	0.572074	0.561558	0.682369	0.693955	0.610653	0.608784	0.386831	0.409362	0.458806	0.464813	0.454387	0.452328	0.549222	0.541091	0.566712	0.562909	0.421551	0.437793	0.543412	0.597698	0.494822	0.487017	0.509457	0.478725	0.486132	0.482738	0.398585	0.347461	0.515147	0.499752	0.443248	0.535728
S000905	0.520705	0.37262	0.67571	0.676473	0.772961	0.39252	0.504228	0.555256	0.612699	0.608514	0.561558	0.567208	0.694963	0.723017	0.677308	0.701255	0.537535	0.520358	0.658681	0.682663	0.578444	0.643762	0.421502	0.436499	0.430838	0.453729	0.459738	0.441425	0.551779	0.587687	0.537177	0.573553	0.383522	0.384034	0.548525	0.558757	0.443115	0.445766	0.492684	0.495263	0.44907	0.478247	0.379239	0.391502	0.409549	0.366427	0.554101	0.541787
S000906	0.536062	0.418022	0.727041	0.695599	0.7971	0.314549	0.478764	0.522165	0.605399	0.604487	0.531861	0.551482	0.683783	0.683194	0.69754	0.683295	0.624677	0.621122	0.691482	0.688986	0.614663	0.631409	0.438927	0.436469	0.46915	0.481032	0.488447	0.449784	0.549421	0.559806	0.565021	0.584955	0.459272	0.482774	0.57888	0.662368	0.501794	0.491929	0.479396	0.488329	0.536794	0.537236	0.428527	0.415757	0.501694	0.487105	0.444598	0.472472
S000907	0.532577	0.423881	0.649611	0.696634	0.769217	0.523761	0.552925	0.56625	0.582282	0.570072	0.542842	0.556209	0.659263	0.65856	0.691895	0.687113	0.557701	0.539883	0.665112	0.671069	0.528939	0.589091	0.421929	0.392745	0.475301	0.479487	0.468199	0.468225	0.541412	0.568568	0.482055	0.487943	0.43655	0.414977	0.574413	0.627792	0.454526	0.448156	0.514328	0.540967	0.472081	0.447292	0.427364	0.40351	0.494522	0.487498	0.470334	0.601938
S000908	0.524689	0.439227	0.706918	0.730749	0.80679	0.493523	0.493675	0.526771	0.574959	0.561854	0.53064	0.526982	0.675485	0.682718	0.716525	0.72355	0.603577	0.58546	0.67993	0.691648	0.602622	0.632245	0.496946	0.47022	0.495673	0.487294	0.496912	0.486752	0.631821	0.620246	0.527134	0.556622	0.437103	0.444324	0.570087	0.5958	0.448314	0.449227	0.523658	0.534441	0.504642	0.531902	0.463429	0.471029	0.508231	0.475122	0.618692	0.646403
S000909	0.553998	0.38934	0.741522	0.737609	0.786473	0.419482	0.510664	0.533811	0.608907	0.594144	0.587193	0.561104	0.692133	0.712462	0.704366	0.716338	0.61001	0.59287	0.665379	0.684426	0.55238	0.571855	0.489467	0.471933	0.484778	0.493434	0.471586	0.470577	0.570349	0.555212	0.550503	0.602674	0.446642	0.451839	0.587803	0.618449	0.468185	0.447195	0.53878	0.537737	0.505668	0.529962	0.484196	0.485793	0.541525	0.49019	0.534632	0.669972
[truncated: 39,613 more rows]
