# Supplementary material for: Genetic architecture of white matter microstructure captured by unsupervised deep representation learning of fractional anisotropy maps
Source: Nat Commun. 2026 Jun 3;17:7150. doi: 10.1038/s41467-026-73996-z (PMC13396798; doi:10.1038/s41467-026-73996-z)
Supplement: Supplementary file 6 — Source Data [file 41467_2026_73996_MOESM6_ESM.zip › Source Data/Source Data Figure 5/Fig.5b.csv]

SCZ	PD	UDIP-FA
AANAT	A2M	ACAP3
ABAT	ABCA3	PUSL1
ABCA13	ABCA5	CDK11B
ABCB1	ABCB1	CDK11A
ACE	ABP1	SLC35E2
ACOX1	ACACA	NADK
ACP1	ACE	GNB1
ACSL4	ACMSD/TMEM163	CALML6
ACSL6	ACOT11	TMEM52
ACSM1	ACSL6	C1orf222
ADA	ADAL/TUBGCP4/ZSCAB29	GABRD
ADAM12	ADAMTS15	PRKCZ
ADCYAP1	ADAMTS16	AL590822.2
ADH1B	ADAMTS17	SKI
ADORA2A	ADAMTS2	MORN1
ADRA1A	ADCYAP1	RER1
ADRA2A	ADCYAP1R1	ICMT
ADRBK2	ADH1B	CAMTA1
ADSL	ADH1C	VAMP3
ADSS	ADH4	SLC45A1
AGAP1	ADORA2A	RERE
AGER	ADRBK1	VPS13D
AGPAT1	ADRBK2	EFHD2
AGT	AGBL4	DDI2
AHCY	AGPAT4	SLC25A34
AHI1	AGPHD1	FBLIM1
AIF1	AK095618	ZBTB17
AK1	AKR1A1	FAM131C
AKR1D1	AKT1	ARHGEF19
AKT1	ALG10B	C1orf134
ALDH1A1	ALLC	RSG1
ALDH1A2	ALS2CR12	FBXO42
ALDH1A3	ANGPT2	SZRD1
ALDH3B1	ANK2	SPATA21
ALDH5A1	ANKK1	NECAP2
ALK	AP3B1	NBPF1
ALOX12	APAF1	CROCC
AMACR	APOB	MFAP2
ANK3	APOE	ATP13A2
ANKK1	ARHGAP27	SDHB
ANKRD12	ARNT	PADI2
AP3B1	ASCL1	ECE1
AP3B2	ATG16L1	RAP1GAP
AP3D1	ATHL1	USP48
AP3M1	ATN1	HSPG2
AP3M2	ATP13A2	CELA3A
APC	ATP6V0B	CDC42
APOD	ATR	WNT4
APOE	ATXN1	C1QC
APOL1	ATXN10	C1QB
APOL2	ATXN2	LACTBL1
APOL3	ATXN3	KDM1A
APOL4	ATXN8OS	LUZP1
APOL5	AXIN1	HTR1D
APOL6	B2M	TCEA3
APP	BAD	SNIP1
AQP4	BAX	EPHA10
AR	BCHE	INPP5B
ARHGAP18	BCL2	SF3A3
ARHGAP21	BDNF	FHL3
ARHGEF10	BIN3	RRAGC
ARMC3	BMPR1B	RHBDL2
ARNTL	BRDG1	NDUFS5
ARNTL2	BSND	MACF1
ARRB2	BST1	KIAA0754
ARSA	BTBD9	BMP8A
ARVCF	BTNL2/C6orf10	PABPC4
ASCL1	C10orf2	FOXJ3
ASPM	C10orf26	ZMYND12
ASTN1	C10orf32	PPCS
ATE1	C11orf74	CCDC30
ATF4	C12orf77	CCDC23
ATF5	C15orf41	ERMAP
ATG9B	C15orf60	ZNF691
ATM	C17orf69	SLC2A1
ATN1	C1orf163	EBNA1BP2
ATP2B2	C1orf168	WDR65
ATP6V1G2	C1orf175	TMEM125
ATXN1	C1orf177	C1orf210
ATXN3	C1orf190	TIE1
ATXN8OS	C1orf83	MPL
AZIN1	C1orf84	CDC20
BAG3	C2	ELOVL1
BAK1	C3orf20	MED8
BASP1	C4A	SZT2
BAT1	C4B	HYI
BAT2	C7orf57	PTPRF
BCL2L11	C8A	ST3GAL3
BCL2L13	C9	TMEM53
BDNF	C9orf156	C1orf228
BHLHE41	CACNA1A	BEST4
BIK	CALB1	PLK3
BIN3	CALB2	TCTEX1D4
BLOC1S1	CALCA	BTBD19
BLOC1S2	CALR	EIF2B3
BLOC1S3	CAMK1D	HECTD3
BMP6	CANX	UROD
BRCA2	CAPN2	HPDL
BRD1	CAPN8	MUTYH
BRUNOL5	CARD6/RPL37	TOE1
BSG	CASP3	TESK2
BTBD9	CASP6	CCDC163P
C10orf120	CASP8	MMACHC
C10orf63	CASP9	PRDX1
C18orf1	CAST	AKR1A1
C1QTNF3	CAT	NASP
C1QTNF6	CATSPER2/STRC	CCDC17
C1orf198	CAV1	GPBP1L1
C20orf174	CBARA1	TMEM69
C2orf86	CCAR1	IPP
C3	CCDC149	MAST2
C4A	CCDC21	PIK3R3
C4B	CCDC62/HIP1R	TSPAN1
C6	CCK	POMGNT1
C6orf217	CCKAR	LURAP1
CABIN1	CCKBR	NSUN4
CACNA1A	CCL2	FAAH
CACNA1C	CCL5	PDZK1IP1
CACNA1F	CCNY	TAL1
CALCA	CCR2	STIL
CALM1	CCR5	CMPK1
CANX	CD14	FOXE3
CAP2	CDC20	FOXD2
CAPZA2	CDC27	DMRTA2
CARTPT	CDC42	FAF1
CASP10	CDCP1	CDKN2C
CBS	CDCP2	RNF11
CCDC60	CDH2	TTC39A
CCK	CDH6	EPS15
CCKAR	CDK5R1	TXNDC12
CCKBR	CDKN2C	KTI12
CCL2	CDNF	C1orf123
CCR3	CECR2	MAGOH
CCR5	CENPJ	LRP8
CD14	CFB	USP1
CD3D	CGRRF1/SAMD4A	DOCK7
CD4	CHI3L2	AL138847.1
CD48	CHP	ATG4C
CDC42SE2	CHRNA3	PGM1
CDC45L	CHRNA4	ROR1
CDK5	CHRNA5	UBE2U
CECR2	CHRNA7	RAVER2
CELSR1	CLU	MCOLN3
CFB	CMPK1	C1orf52
CFLAR	CMTM7	DDAH1
CHAT	CMTM8	ZNHIT6
CHGA	CNNM2	MTF2
CHGB	CNOT1	TMED5
CHI3L1	CNR1	CCDC18
CHL1	CNTF	DR1
CHN2	CNTLN	FNBP1L
CHODL	COL19A1	BCAR3
CHRFAM7A	COL2A1	GCLM
CHRM1	COMT	COL11A1
CHRM5	COX6CP2/PTPN1	RNPC3
CHRNA2	CP	GSTM4
CHRNA3	CPAMD8	EPS8L3
CHRNA4	CPLX1	AHCYL1
CHRNA5	CPT2	STRIP1
CHRNA7	CR1	ALX3
CHRNB2	CR2	CTTNBP2NL
CHRNB3	CREB1	WNT2B
CIT	CREM	ST7L
CLDN10	CRHBP	CAPZA1
CLDN11	CRHR1	MOV10
CLDN14	CSMD1	RHOC
CLDN5	CSNK1A1	RP11-426L16.10
CLINT1	CSNK2A1	PPM1J
CLOCK	CSNK2A2	FAM46C
CLTCL1	CSNK2B	SPAG17
CLU	CTPS	TBX15
CMYA5	CTSB	WARS2
CNO	CTSD	HAO2
CNP	CTSF	HIST2H2BF
CNR1	CTSH	HIST2H3D
CNTF	CTSL	HIST2H4A
CNTN1	CUL2	HIST2H2AA4
CNTN2	CXCR4	HIST2H3A
COG2	CXXC1	HIST2H2BE
COMT	CYB5RL	HIST2H2AC
COX6A1	CYP17A1	HIST2H2AB
CPLX1	CYP19A1	BOLA1
CPLX2	CYP1A1	SV2A
CPXM2	CYP1A2	SF3B4
CREBL1	CYP1B1	MTMR11
CRP	CYP2C19	OTUD7B
CRY2	CYP2C9	VPS45
CSF2RA	CYP2D6	PLEKHO1
CSF2RB	CYP2E1	ANP32E
CSNK1D	CYP4B1	CA14
CSNK1E	CYP4X1	APH1A
CSNK2A1	CYP4Z1	C1orf54
CSPG5	DAB1	C1orf51
CTLA4	DAP	RPRD2
CTNNA1	DAPK1	TARS2
CTNNA2	DBF4B	ECM1
CYP1A2	DBH	ADAMTSL4
CYP21A2	DCC	ADAMTSL4-AS1
CYP26B1	DCLK3	MCL1
CYP26C1	DCTN1	ENSA
CYP2C18	DDC	GOLPH3L
CYP2D6	DDOST	HORMAD1
CYP2E1	DECR1	CTSS
CYP3A4	DEFB115	CTSK
CYP3A5	DEFB118/DEFB119	ARNT
CYP4F8	DEM1	CERS2
DAAM1	DGKD	ANXA9
DAAM2	DGKQ	FAM63A
DAO	DHCR24	PRUNE
DAOA	DIO1	C1orf56
DBH	DLD	MLLT11
DBI	DLG2	SEMA6C
DBP	DLST	TNFAIP8L2
DCDC2	DMAP1	SCNM1
DDC	DMBX1	TMOD4
DDO	DNAH11	PI4KB
DDR1	DNAJA1	S100A16
DGCR14	DOCK5	INTS3
DGCR2	DRD1	GATAD2B
DGCR5	DRD2	DENND4B
DGCR6	DRD3	CRTC2
DGCR6L	DRD4	SLC39A1
DGCR8	DRD5	CREB3L4
DGKH	ECHDC2	JTB
DISC1	EDEM1	RAB13
DISC2	EFNA5	RPS27
DKK1	EIF2B3	NUP210L
DKK4	EIF4E1B	TPM3
DLG1	EIF4EBP2	HAX1
DLG4	ELAVL4	AQP10
DLGAP1	EMX1	ATP8B2
DLX1	EN1	SHE
DNMT3B	EN2	TDRD10
DPM1	ENOX1	UBE2Q1
DPYSL2	EPHA4	CHRNB2
DRD1	EPHB1	ADAR
DRD1IP	EPHB2	AL606500.1
DRD2	EPHX1	KCNN3
DRD3	EPHX2	PMVK
DRD4	EPS15	PBXIP1
DRD5	ERI3	PYGO2
DTNBP1	ESR1	FLAD1
DUSP6	ESR2	LENEP
DYM	ETV6	DCST2
DYNC1I2	FA2H	DCST1
DYNLL1	FABP7	ADAM15
EBF3	FADS1	EFNA4
EEF1E1	FADS2	EFNA3
EFNB2	FADS3	EFNA3
EGF	FAF1	EFNA1
EGFR	FAH	SLC50A1
EGLN1	FAM13A	DPM3
EGR1	FAM150A	KRTCAP2
EGR2	FAM159A	RP11-201K10.3
EGR3	FAM182B	TRIM46
EGR4	FAM190A	MUC1
EHMT2	FAM200B	THBS3
EIF2B1	FAM47E	MTX1
EIF2B2	FARP1	GBA
EIF2B3	FBXO7	FAM189B
EIF2B4	FCER2	SCAMP3
EIF2B5	FER	CLK2
ENO1	FGF12	HCN3
ENO2	FGF2	PKLR
ENTPD4	FGF20	FDPS
EPHA6	FGGY	RUSC1
ERBB2	FLJ30838	ASH1L
ERBB3	FLJ40434	MSTO1
ERBB4	FLT1	YY1AP1
ERDA1	FMR1	DAP3
ESD	FOXJ3	GON4L
ESR1	FPR3	SYT11
ESR2	FRAXE	RIT1
FAAH	FRMD4A	KIAA0907
FABP3	FRMD5	RXFP4
FABP7	FTH1	ARHGEF2
FAM126B	FTL	SSR2
FAM19A5	FTMT	UBQLN4
FAM3B	FXN	LAMTOR2
FAM83F	FYN	RAB25
FAM8A1	GABARAPL2	LMNA
FBP1	GAK	SEMA4A
FBXL21	GALNT3	SLC25A44
FCRL3	GALNTL4	PMF1-BGLAP
FEZ1	GAP43	PMF1
FGA	GATA2	BGLAP
FGF1	GBA	PAQR6
FGF14	GBF1	C1orf85
FGF18	GCH1	VHLL
FGF2	GIGYF2	TSACC
FGF20	GLA	C1orf61
FGF22	GLIS1	LRRC71
FGFBP1	GLO1	ARHGEF11
FGFR1	GLT25D2	TAGLN2
FGFR2	GLUD2	IGSF9
FGFR3	GM2A	DNM3
FGFR4	GNAI3	PRDX6
FKBP1A	GPATCH2	SLC9C2
FKBP5	GPBP1L1	ANKRD45
FLJ46361	GPC6	KLHL20
FLNB	GPNMB	CENPL
FMO3	GPR107	DARS2
FN1	GPR37	SERPINC1
FOXP2	GPRIN3	RABGAP1L
FXN	GPX7	CRB1
FXYD1	GRIN1	DENND1B
FXYD2	GRIN2A	KIF14
FXYD5	GRIN2B	DDX59
FXYD6	GRIP1	CAMSAP2
FYN	GRK5	CNTN2
FZD3	GRK6	TMEM81
FZD4	GRN	RBBP5
GABBR1	GSK3B	TMCC2
GABRA1	GSTA4	SLC45A3
GABRA2	GSTM1	NUCKS1
GABRA5	GSTM3	AC119673.1
GABRA6	GSTO1	RAB7L1
GABRB2	GSTO2	SLC41A1
GABRE	GSTP1	PM20D1
GABRG2	GSTT1	SLC26A9
GABRP	GSTZ1	CTSE
GAD1	GUCA2B	CD46
GAD2	GWA_10p11.21	CD34
GAL3ST1	GWA_10p11.22	PLXNA2
GALC	GWA_10q21.3	KCNK2
GAP43	GWA_10q24.2	LYPLAL1
GAPDH	GWA_10q25.1	SLC30A10
GAS2L1	GWA_10q26.3	RAB3GAP2
GATC	GWA_11p13	WNT9A
GC	GWA_11q13.3	WNT3A
GCLM	GWA_11q14.2	ARF1
GDNF	GWA_11q22.1	C1orf35
GFAP	GWA_11q24.2	MRPL55
GFRA1	GWA_12q12	IBA57
GFRA2	GWA_12q21.31	C1orf145
GFRA3	GWA_12q23.3	OBSCN
GFRA4	GWA_12q24.21	HIST3H3
GH1	GWA_12q24.32	AKT3
GJA12	GWA_13q14.2	RDH14
GJA5	GWA_13q22.2	NT5C1B-RDH14
GJA8	GWA_14q12	NT5C1B
GJA9	GWA_14q22.2	OSR1
GLS	GWA_14q24.1	DPYSL5
GLUL	GWA_14q24.3	MAPRE3
GMPR	GWA_14q32.31	TMEM214
GNAL	GWA_15q11.2	AGBL5
GNAO1	GWA_15q26.1	OST4
GNAS	GWA_15q26.3	EMILIN1
GNAZ	GWA_16q24.1	KHK
GNB1L	GWA_17p12	CGREF1
GNB3	GWA_17p13.3	ABHD1
GNPAT	GWA_18q12.1	PREB
GNRH1	GWA_1p21.1	SLC5A6
GOT2	GWA_1p21.2	ATRAID
GP6	GWA_1p31.1	CAD
GPC6	GWA_1q24.1	SLC30A3
GPM6A	GWA_1q32.2	DNAJC5G
GPR109A	GWA_20p12.1	TRIM54
GPR158	GWA_21q21.1	UCN
GPR78	GWA_21q21.2	MPV17
GPSN2	GWA_21q22.13	EIF2B4
GPX1	GWA_21q22.3	SNX17
GRB2	GWA_2p13.3	YIPF4
GRIA1	GWA_2p16.1	BIRC6
GRIA2	GWA_2p22.3	VIT
GRIA3	GWA_2p24.1	STRN
GRIA4	GWA_2p24.2	HEATR5B
GRID1	GWA_2p25.2	QPCT
GRIK1	GWA_2p25.3	CDC42EP3
GRIK2	GWA_2q14.3	C2orf91
GRIK3	GWA_2q24.3	PKDCC
GRIK4	GWA_2q32.3	EML4
GRIK5	GWA_2q35	COX7A2L
GRIN1	GWA_2q37.3	THADA
GRIN2A	GWA_3p13	ZFP36L2
GRIN2B	GWA_3p22.1	PLEKHH2
GRIN2C	GWA_3p22.3	DYNC2LI1
GRIN2D	GWA_3p24.1	CAMKMT
GRIN3A	GWA_3p24.3	SIX3
GRIP1	GWA_3q13.3	RP11-761B3.1
GRM2	GWA_3q24	CALM2
GRM3	GWA_3q26.31	MSH2
GRM4	GWA_4p16.2	MSH6
GRM5	GWA_4q21.23	FBXO11
GRM7	GWA_4q27	FOXN2
GRM8	GWA_4q32.2	PPP1R21
GSCL	GWA_4q32.3	STON1
GSK3B	GWA_4q34.1	STON1-GTF2A1L
GSN	GWA_5p15.2	GTF2A1L
GSS	GWA_5p15.32	TSPYL6
GSTM1	GWA_5q13.1	C2orf73
GSTO1	GWA_5q13.2	SPTBN1
GSTP1	GWA_5q22.2	EML6
GSTT1	GWA_5q23.2	RTN4
GSTT2	GWA_5q23.3	MTIF2
GTF2H4	GWA_5q34	CCDC104
GWA_10q25.2	GWA_6p21.32	EFEMP1
GWA_10q25.3	GWA_6q16.1	VRK2
GWA_10q26.12	GWA_6q22.31	FANCL
GWA_10q26.13	GWA_6q23.3	BCL11A
GWA_10q26.2	GWA_6q24.3	C2orf74
GWA_10q26.3	GWA_6q25.1	DYSF
GWA_6p22.1	GWA_6q25.2	CYP26B1
HAL	GWA_6q27	EXOC6B
HAR1A	GWA_7p15.2	TMSB10
HAT1	GWA_7q22.1	TCF7L1
HCP5	GWA_7q31.2	ACTR1B
HD	GWA_7q32.1	ZAP70
HDAC10	GWA_8p22	CNGA3
HDAC3	GWA_8q11.23	COA5
HDAC4	GWA_8q12.3	UNC50
HIRA	GWA_8q21.3	MGAT4A
HIST1H2AH	GWA_8q22.3	MITD1
HIST1H2BJ	GWA_8q24.12	MRPL30
HK1	GWA_8q24.22	MAP4K4
HMBS	GWA_8q24.23	POU3F3
HMX3	GWA_8q24.3	MRPS9
HNMT	GWA_9p24.2	SH3RF3
HOMER1	GWA_9q21.3	EN1
HOMER2	GWA_9q21.32	DARS
HOMER3	GWA_9q22.2	CXCR4
HORMAD2	GWA_9q31.1	GTDC1
HP	GWA_9q31.2	LYPD6B
HRH1	GWA_9q34.2	FMNL2
HRH2	HDAC6	PRPF40A
HS3ST2	HDAC7	ARL6IP6
HS6ST3	HFE	PSMD14
HSD17B7	HIST1H1C	TBR1
HSPA12A	HIVEP3	SLC4A10
HSPA1A	HLA-A	DPP4
HSPA1B	HLA-B	FAM171B
HSPA1L	HLA-C	ZSWIM2
HSPA5	HLA-DQA1	CALCRL
HTF9C	HLA-DQA2	TFPI
HTR1A	HLA-DQB1	COL5A2
HTR1B	HLA-DQB2	WDR75
HTR1D	HLA-DRA	CCDC150
HTR2A	HLA-DRB1	PGAP1
HTR2C	HLA-DRB5	ANKRD44
HTR3A	HLCS	SF3B1
HTR3B	HMOX1	COQ10B
HTR3C	HNMT	HSPD1
HTR3D	HP	HSPE1
HTR3E	HPCAL4	HSPE1-MOB4
HTR4	HPX	MOB4
HTR5A	HRH2	RFTN2
HTR6	HS1BP3	MARS2
HTR7	HS3ST1	PLCL1
ICAM1	HSP90AA1	SATB2
IFNG	HSPA1A	FTCDNL1
IGF1	HSPA1B	KCTD18
IGF1R	HSPA1L	AC079354.1
IGF2	HSPA5	FAM117B
IGFBP3	HSPA8	ICA1L
IGH@	HSPA9	WDR12
IGLC1	HTR2A	CARF
IL10	HTR6	NBEAL1
IL10RA	HTRA1	CYP20A1
IL12A	HTRA2	ABI2
IL12B	HYI	RAPH1
IL17RA	ICAM1	DYTN
IL18	IDE	MDH1B
IL18BP	IFNG	FASTKD2
IL18R1	IFNGR2	KLF7
IL18RAP	IGF2	C2orf80
IL1A	IL10	IDH1
IL1B	IL18	PIKFYVE
IL1RN	IL1A	MAP2
IL2	IL1B	UNC80
IL2RB	IL1RN	KANSL1L
IL3	IL2	ACADL
IL3RA	IL2RA	SMARCAL1
IL4	IL4	RPL37A
IL4R	IL6	IGFBP2
IL6	IL8	IGFBP5
IL6R	IMP5	TNP1
IL9	INS	DIRC3
IMPA2	INS-IGF2	TNS1
INA	IPO13	CXCR2
INPP1	IREB2	C2orf62
INPP4A	ITGA8	WNT6
INPP4B	ITGB2	FEV
INPP5A	ITGB3	CRYBA2
INPP5D	JUN	CCDC108
INPPL1	KANK1	IHH
INS	KCNA5	NHEJ1
IPO5	KCNH1	SLC23A3
IRS1	KCNJ6	CNPPD1
ITGA3	KCNN3	FAM134A
JAG1	KCNQ4	ZFAND2B
JAG2	KDM4A	ABCB6
JARID2	KEAP1	ATG9A
KCNH1	KIAA1267	GLB1L
KCNH2	KIAA1279	STK16
KCNH5	KIAA1462	RESP18
KCNJ10	KIAA1967	PAX3
KCNN3	KIAA2013	ACSL3
KIAA1217	KIF11	IRS1
KIF13A	KIF2C	RARB
KIF17	KLC1	DCLK3
KIF2A	KTI12	EPM2AIP1
KIF5A	LAMP1	MLH1
KLF5	LBH	LRRFIP2
KLF6	LDLRAD1	GOLGA4
KLK8	LEKR1	ITGA9
KMO	LIMA1	MOBP
KPNA3	LINGO1	LIMD1
KREMEN1	LINGO2	SLC6A20
L1CAM	LMX1A	LTF
LGI1	LMX1B	LRRC2
LHPP	LOC100128977	TDGF1
LIF	LOC100302640	ALS2CL
LMOD1	LOC100507127	TMIE
LMX1A	LOC284930	MYL3
LMX1B	LOC285500	CCDC12
LOC100131208	LOC388630	NBEAL2
LOC100271722	LOC652429/TMEM132B	SETD2
LOC342541	LOC727725/ZMAT4	KIF9
LOC387895	LOC728328/PCTK2	KLHL18
LSAMP	LOC729225	PTPN23
LSM2	LOXL3	SCAP
LST1	LRMP	ELP6
LTA	LRP1	CSPG5
LTB	LRP8	DHX30
MAG	LRRC16A	ZNF589
MAGEL2	LRRC41	NME6
MAGI1	LRRC42	PLXNB1
MAGI2	LRRC4C	CCDC51
MAGI3	LRRK1	TMA7
MAL	LRRK2	ATRIP
MANBA	LSM14B	TREX1
MAOA	LTBP1	SHISA5
MAOB	LTF	PFKFB4
MAP1A	MAOA	UQCRC1
MAP4	MAOB	SLC26A6
MAP6	MAP1A/TP53BP1	CELSR3
MAPK14	MAP1LC3B	NCKIPSD
MAPK8IP2	MAP2K5	IP6K2
MAPT	MAP2K6	PRKAR2A
MAT1A	MAP3K14	SLC25A20
MBP	MAPT/STH	ARIH2OS
MC5R	MAST2	ARIH2
MCHR1	MC1R	P4HTM
MCHR2	MCC	WDR6
MCTP2	MCCC1	DALRD3
MDGA1	MCFD2	NDUFAF3
MDH1	MDGA2	IMPDH2
MED12	MED13	QRICH1
MEGF10	MEIS1	QARS
MET	METTL7A	USP19
MFRP	MFAP1	LAMB2
MICB	MFAP2	CCDC71
MIF	MFSD4	KLHDC8B
MIR509-1	MGST2	C3orf84
MIR509-2	MICAL2	CCDC36
MIR888	MIR133A1	RP11-3B7.1
MIR890	MIR133A2	C3orf62
MIR891B	MIR133B	USP4
MITF	MKNK1	GPX1
MLC1	MKNK2	RHOA
MLLT10	MMP1	TCTA
MMP3	MMP3	AMT
MMP9	MMRN1	NICN1
MOBP	MMRN2	DAG1
MOG	MN1	BSN
MOV10L1	MOSC1	APEH
MPPED1	MRAS	MST1
MPZ	MRPL37	RNF123
MPZL1	MT-ATP6	AMIGO3
MRPL38	MT-ATP8	GMPPB
MSRA	MT-CO2	IP6K1
MSRB2	MT-CO3	CDHR4
MT-ATP6	MT-COI	FAM212A
MT-ATP8	MT-CYB	UBA7
MT-CO3	MT-DLOOP	TRAIP
MT-COI	MT-L2	CAMKV
MT-CYB	MT-ND1	MST1R
MT-DLOOP	MT-ND2	CTD-2330K9.3
MT-L2	MT-ND3	MON1A
MT-ND1	MT-ND4	RBM6
MT-ND2	MT-ND6	RBM5
MT-ND3	MT-OHR	SEMA3F
MT-ND4	MT-RNR1	GNAT1
MT-ND4L	MT-RNR2	GNAI2
MT-RNR1	MT-TG	LSMEM2
MT-RNR2	MT-TP	IFRD2
MT-TF	MT-TQ	HYAL3
MT-TG	MT-TR	NAT6
MT-TH	MT-TT	HYAL1
MT-TP	MT-haplo	HYAL2
MT-TR	MTHFD1	TUSC2
MT-TS2	MTHFR	RASSF1
MT-haplo	MTIF3	ZMYND10
MTHFD1	MTND5	NPRL2
MTHFR	MTR	CYB561D2
MTND5	MTRR	XXcos-LUCA11.5
MTR	MTX1	TMEM115
MUTED	MUC19	CACNA2D2
MYB	MYEOV	C3orf18
MYH9	MYSM1	HEMK1
MYLIP	NAGLU	MANF
MYO18B	NAT1	RBM15B
MYO9B	NAT2	IQCF1
MYOZ1	NAV2	GPR62
MYT1	NBN	ABHD14B
NAGS	NCAM1	RPL29
NALCN	NDFIP2	DUSP7
NAT1	NDRG4	POC1A
NCAM1	NDUFA1	ALAS1
NCOA7	NDUFA10	TLR9
NCR3	NDUFA6	TLR9
NCSTN	NDUFA7	TWF2
NDE1	NDUFA8	PPM1M
NDEL1	NDUFB4	WDR82
NDRG1	NDUFB7	GLYCTK
NDUFV2	NDUFB8	DNAH1
NEFL	NDUFB9	BAP1
NEFM	NDUFS1	PHF7
NEU4	NDUFS2	SEMA3G
NEUROG1	NDUFS4	TNNC1
NFIL3	NDUFS7	NISCH
NFKBIL1	NDUFS8	STAB1
NGFB	NDUFV2	NT5DC2
NGFR	NEDD9	SMIM4
NOS1	NEFL	PBRM1
NOS1AP	NEGR1	GNL3
NOS3	NEUROD4	GLT8D1
NOTCH1	NFE2L2	SPCS1
NOTCH2	NFIA	NEK4
NOTCH3	NFKB1	ITIH1
NOTCH4	NFYC	ITIH3
NPAS2	NGFB	ITIH4
NPAS3	NMT2	RP5-966M1.6
NPSR1	NOD2	MUSTN1
NPTN	NOS1	TMEM110-MUSTN1
NPY	NOS2	TMEM110
NQO1	NOS3	SFMBT1
NQO2	NPAS3	RP11-894J14.5
NR1D1	NPS	RFT1
NR2E1	NQO1	WNT5A
NR3C1	NQO2	ERC2
NR3C2	NR1H2	IL17RD
NR4A1	NR4A2	PDE12
NR4A2	NRD1	ARF4
NR4A3	NSF	SLMAP
NRG1	NTNG1	FLNB
NRG2	NUCKS1	ADAMTS9
NRG3	NUDT1	MAGI1
NRG4	OGDH	SLC25A26
NRGN	OGG1	LRIG1
NRN1	OSBP2	FOXP1
NRXN1	OSBPL9	ROBO2
NRXN3	OTX2	EPHA3
NTF3	P4HB	STX19
NTNG1	PACRG	DHFRL1
NTNG2	PAK4	CLDND1
NTRK2	PAK7	CPOX
NTRK3	PANK2	ST3GAL6
NTS	PAPPA	DCBLD2
NTSR1	PARK2	CMSS1
NUMBL	PARK3	GRAMD1C
NUP153	PARK7	KIAA1407
OGG1	PARP1	ZBTB20
OLIG2	PARS2	UMPS
OMG	PASD1	ITGB5
OPCML	PATHWAY6	SLC12A8
OPRM1	PATHWAY7	DNAJC13
OPRS1	PCGF3	ACAD11
OXT	PCSK9	NPHP3
OXTR	PDGFD	ACKR4
P2RX7	PDIA3	UBA5
PADI2	PDXK	TMEM108
PADI4	PHACTR1	MSL2
PAFAH1B1	PHACTR2	SLC35G2
PAH	PHOX2A	PRR23A
PAICS	PHOX2B	MRPS22
PALB2	PICALM	PRR23B
PANX2	PIK3R3	ZBTB38
PAWR	PINK1	RASA2
PAX3	PITX3	ZIC4
PAX6	PKD1L1	ZIC1
PCDH11X	PLA2G6	AGTR1
PCDH11Y	PLA2G7	CPA3
PCDH8	PLCB4	RAP2B
PCDHGC3	PLEKHM1	ARHGEF26
PCK1	PLS1	DHX36
PCK2	PLXNA2	SLC33A1
PCM1	PLXNC1	LEKR1
PCNT	PM20D1	MECOM
PCQAP	PODN	ACTRT3
PDE4B	POLG	LRRIQ4
PDE4D	POMC	TNIK
PDE7B	PON1	GMNC
PDGFB	PON2	HES1
PDGFRA	POU6F2	SLC26A1
PDGFRB	PPAP2B	IDUA
PDLIM2	PPARGC1A	FGFRL1
PDLIM5	PPIH	UVSSA
PDYN	PPIP5K1	NKX1-1
PEA15	PPM1L	FAM53A
PEBP4	PPP1R3B	SLBP
PEMT	PPP2R2B	TMEM129
PENK	PPP3CA	TACC3
PER1	PRDM13/MCHR2	FGFR3
PER2	PRDM2	LETM1
PER3	PRKAA2	HTT
PGAM1	PRKCG	HGFAC
PGBD1	PRKCZ	DOK7
PGD	PRKRIR	AL590235.1
PHF21B	PRLR	ADRA2C
PHGDH	PRNP	EVC2
PHOX2B	PRTFDC1	EVC
PI4K2B	PRUNE2	AFAP1
PI4KB	PSMA7	AC097381.1
PIB5PA	PSMC4	SLIT2
PICALM	PTGS2	AC021860.1
PICK1	PTN	KLF3
PIK3C2A	PTPRF	NIPAL1
PIK3C2B	RAB3B	SLC10A4
PIK3C2G	RAB6A	ZAR1
PIK3C3	RAB7L1	FRYL
PIK3CB	RAC2	OCIAD1
PIK3CD	RAP1A	OCIAD2
PIK3CG	RBFOX1	USP46
PIK3R1	RBFOX3	RASL11B
PIK3R2	RBMS3	SCFD2
PIK3R3	RCOR1	TMEM165
PIK3R4	RET	PPAT
PIK4CA	RFX4	PAICS
PIP4K2B	RGS7	THEGL
PIP5K1A	RIC3	REST
PIP5K1B	RIMS1	NOA1
PIP5K1C	RIMS3	POLR2B
PIP5K2A	RIT2	IGFBP7
PITX3	RNF11	C4orf22
PIWIL2	RNF220	BMP3
PLA2G1B	RNF41	MAPK10
PLA2G4A	RORA	PTPN13
PLA2G4B	RPL36AP23	HSD17B11
PLA2G4C	RPL38	ABCG2
PLA2G4D	RRAS2	SMARCAD1
PLA2G6	RUNX1	HPGDS
PLA2G7	RXFP1	PDLIM5
PLAA	SAG	SLC39A8
PLCB1	SCD	ALPK1
PLCB3	SCMH1	NEUROG2
PLCE1	SCN2A	C4orf21
PLCG1	SCNN1A	LARP7
PLDN	SCP2	NUDT6
PLLP	SEC61A1	SPATA5
PLP1	SEC61A2	SPRY1
PLUNC	SEC61G	FREM3
PLXNA2	SEMA3E	HHIP
PMCH	SEMA5A	ANAPC10
PMP22	SEMA6D	OTUD4
PNOC	3-Sep	MMAA
PNPLA8	SERPINA3	DCLK2
PNPO	SERPINB5	LRBA
POM121L2	SERPING1	MAB21L2
PON1	SETD1A	TIGD4
POU3F1	SHE	ARFIP1
PPAPDC1A	SHH	FHDC1
PPARA	SIAH2	TLR2
PPARD	SKA1	RNF175
PPARG	SKINT1	SFRP2
PPIL2	SLC11A2	PLRG1
PPM1F	SLC18A2	PPID
PPP1R11	SLC1A7	FNIP2
PPP1R1B	SLC22A1	C4orf45
PPP1R2P1	SLC22A2	RP11-215A19.2
PPP2R2B	SLC22A3	FBXL7
PPP3CA	SLC2A13	IL6ST
PPP3CB	SLC35E3	CTC-236F12.4
PPP3CC	SLC38A1	MAP3K1
PPP3R1	SLC41A1	SETD9
PPP3R2	SLC43A2	MIER3
PRKCA	SLC45A3	GPBP1
PRKCG	SLC5A9	PDE4D
PRNP	SLC6A3	FKSG52
PRODH	SLC6A4	DEPDC1B
PROZ	SLC6A9	ELOVL7
PRSS16	SLC7A5P2	ERCC8
PRX	SLFNL1	NDUFAF2
PSAP	SLIT3	AC008498.1
PSEN1	SMAD5	ZSWIM6
PSEN2	SNCA	C5orf64
PTAR1	SNCAIP	DIMT1
PTEN	SNCB	IPO11
PTGDS	SNCG	MAP1B
PTGFRN	SND1	SCAMP1
PTGS1	SNTG1	BHMT2
PTGS2	SOD2	RPS23
PTPRZ1	SP2	VCAN
PsPRODH	SPATA21	MEF2C
QKI	SPATA6	CETN3
RANBP1	SPNS2	POLR3G
RAPGEF6	SPR	NR2F1
RASL10A	SPRY2/GWA_13q31.1	FAM172A
RBM24	SS18L1	POU5F2
RBM9	SSBP3	KIAA0825
RBP1	ST3GAL3	ANKRD32
RELA	STIL	MCTP1
RELN	STK3	EFNA5
RET	STK39	APC
RGS10	STOX1	CTC-554D6.1
RGS4	STX8	CTC-487M23.8
RGS9	SUMO2	SRP19
RHO	SUN3	REEP5
RORB	SUSD2	ZRSR1
RPGRIP1L	SYN3	DCP2
RPP21	SYT11/RAB25	MCC
RSRC1	TACC2	SEMA6A
RTN4	TACR1	SRFBP1
RTN4R	TACSTD2	SNCAIP
RUNX1	TASP1	SNX2
RXRB	TBP	SNX24
RYR3	TCF12	PPIC
S100B	TDRD10	PRDM6
SAT1	TESK2	CEP120
SCGB1A1	TF	CSNK1G3
SCRT2	TFAM	FBN2
SELENBP1	TFB1M	SLC27A6
SEMA3A	TFB2M	ADAMTS19
SEMA3D	TFRC	CHSY3
SEPSECS	TGFA	HINT1
5-Sep	TGFB1	LYRM7
SERPINA1	TGFB2	CDC42SE2
SERPINA3	TGM7	RAPGEF6
SEZ6L	TH	CTC-432M15.3
SFRP1	THSD7A	FNIP1
SH2D1B	TMCO3	ACSL6
SHANK3	TMEM108	IL3
SHISA5	TMEM175	CSF2
SHMT1	TMEM48	P4HA2
SIL1	TMEM53	PDLIM4
SIPA1L3	TMEM59	SLC22A4
SIRT1	TMEM61	SLC22A5
SIRT5	TMEM92	C5orf56
SLC12A6	TMPRSS12	IRF1
SLC15A1	TMPRSS13	IL5
SLC17A6	TNF	RAD50
SLC17A7	TNFRSF1A	IL13
SLC18A1	TOR1A	CCNI2
SLC18A2	TPRG1	8-Sep
SLC1A1	TRAPPC4	SOWAHA
SLC1A2	TRIO	SHROOM1
SLC1A3	TRIP12	GDF9
SLC1A4	TSPAN5	UQCRQ
SLC1A5	TTC22	LEAP2
SLC1A6	TTC39A	AFF4
SLC22A4	TTC4	ZCCHC10
SLC24A5	TUSC1	HSPA4
SLC25A1	TXNDC12	C5orf15
SLC25A12	TYR	VDAC1
SLC25A14	UBASH3B	CTD-2410N18.5
SLC25A27	UBE2L3	PPP2CA
SLC35B3	UBQLN1	CDKL3
SLC39A14	UCHL1	UBE2B
SLC44A4	UGCGL1	JADE2
SLC6A2	ULK2	LRRTM2
SLC6A3	UNC5C	PAIP2
SLC6A4	UNQ6975	PROB1
SLC6A5	UQCRH	SPATA24
SLC6A9	USP24	DNAJC18
SLIT3	USP40	UBE2D2
SMARCA2	VCP	CXXC5
SMARCC1	VDR	NRG2
SNAP25	VEGFA	PURA
SNAP29	VIPR1	IGIP
SNAPIN	VPS41	CYSTM1
SNCG	WFS1	PFDN1
SOD2	WNK1	HBEGF
SORBS3	WNT3	SLC4A9
SOX10	XIRP2	SLC35A4
SP4	YIPF1	TMCO6
SPARCL1	YWHAH	WDR55
SPP1	ZAK	ZMAT2
SPTAN1	ZC3HAV1	PCDHA6
SRD5A1	ZCCHC11	PCDHA8
SRD5A2	ZFP3	PCDHA10
SREBF1	ZFR2	PCDHB17
SREBF2	ZFYVE9	PCDHB10
SRR	ZMAT3	PCDHB15
SST	ZNF280D	ATOX1
ST13	ZNF313	G3BP1
ST6GAL2	ZNF423	GLRA1
ST8SIA2	ZNF615	EBF1
ST8SIA4	ZNF691	FGF18
STK22A1	ZNF804B	MSX2
STK24	ZSWIM5	COL23A1
STK4	ZSWIM6	ZNF879
STX1A	ZYG11A	RUFY1
STX7	ZYG11B	HNRNPH1
SULT4A1		CBY3
SULT6B1		CANX
SYN2		MAML1
SYN3		C5orf45
SYNGAP1		CTC-241N9.1
SYNGR1		TBC1D9B
SYNJ1		RNF130
SYP		RASGEF1C
SYT11		MAPK9
T10		DUSP22
TAAR1		AL033381.1
TAAR2		FOXQ1
TAAR5		FOXF2
TAAR6		RREB1
TAAR9		BMP6
TACC2		TXNDC5
TACR3		BLOC1S5-TXNDC5
TAP2		BLOC1S5
TBP		KIF13A
TBX1		LRRC16A
TCERG1L		HIST1H2BA
TCF4		SLC17A2
TCP1		HIST1H3A
TDO2		HIST1H4A
TEX264		HIST1H4B
TF		HIST1H3B
TFAP2A		HIST1H2AB
TFAP2B		HIST1H2BB
TFRC		HIST1H3C
TGFBR2		HIST1H1C
TGM2		HIST1H4C
TH		HIST1H2BC
TIMELESS		HIST1H2AC
TIMM17A		HIST1H2BD
TIMP3		HIST1H2BE
TMEM108		HIST1H4D
TNF		HIST1H3D
TNFRSF1B		HIST1H2AD
TNXB		HIST1H2BF
TP53		HIST1H4E
TPH1		HIST1H2BG
TPH2		HIST1H2AE
TPP2		HIST1H3E
TRAF3IP1		HIST1H1D
TREM2		HIST1H4F
TSC2		HIST1H4G
TSK		HIST1H3F
TSNAX		HIST1H2BH
TSPAN8		HIST1H4H
TSPO		BTN3A2
TTC13		BTN2A2
TTR		BTN3A1
TUBA1A		BTN3A3
TUBA8		BTN2A1
TXNDC5		BTN1A1
TXNRD2		HMGN4
TYR		ABT1
TYROBP		ZNF322
TYRP1		HIST1H2BJ
UBE2L3		HIST1H2AG
UCP2		HIST1H2BK
UFD1L		HIST1H4I
UGT1A1		HIST1H2AH
UGT8		PRSS16
UHMK1		POM121L2
UHRF1		ZNF391
UNC5C		ZNF184
USP46		HIST1H2BL
VAMP2		HIST1H2AI
VDR		HIST1H3H
VGF		HIST1H2AJ
VIPR1		HIST1H2BM
VIPR2		HIST1H4J
VLDLR		HIST1H4K
VTRNA3P		HIST1H2AK
WFS1		HIST1H2BN
WNT2		HIST1H2AL
WNT2B		HIST1H1B
WNT5A		HIST1H3I
WNT7B		HIST1H4L
WNT8A		HIST1H3J
WWC1		HIST1H2AM
XBP1		HIST1H2BO
XRCC1		OR2B2
YWHAB		ZNF165
YWHAE		ZSCAN16
YWHAG		ZKSCAN8
YWHAH		ZSCAN9
YWHAZ		ZKSCAN4
ZBED4		NKAPL
ZBTB20		PGBD1
ZBTB9		ZSCAN31
ZCCHC4		ZKSCAN3
ZDHHC8		ZSCAN12
ZIC2		ZSCAN23
ZNF181		GPX6
ZNF365		SCAND3
ZNF471		TRIM27
ZNF490		C6orf100
ZNF74		OR2J1
ZNF804A		OR5V1
		OR12D2
		OR11A1
		UBD
		GABBR1
		OR2H2
		NUDT3
		C6orf106
		SNRPC
		TAF11
		ANKS1A
		TCP11
		SCUBE3
		DEF6
		PPARD
		FANCE
		RPL10A
		TEAD3
		TULP1
		FKBP5
		CLPS
		LHFPL5
		SRSF3
		KIF6
		SLC29A1
		AARS2
		SUPT3H
		RUNX2
		CLIC5
		PKHD1
		PAQR8
		BCKDHB
		SNAP91
		RIPPLY2
		CYB5R4
		TBX18
		NT5E
		SNX14
		POU3F2
		HSF2
		HDDC2
		HEY2
		NCOA7
		CENPW
		RSPO3
		SMLR1
		EPB41L2
		AKAP7
		MED23
		ENPP3
		STX7
		RPS12
		EYA4
		AHI1
		PDE7B
		MTFR2
		PEX7
		CITED2
		UST
		TAB2
		SUMO4
		ZC3H12D
		PPIL4
		GINM1
		KATNA1
		LATS1
		NUP43
		PCMT1
		LRP11
		RAET1E
		RAET1G
		ULBP2
		ULBP1
		RAET1L
		PLEKHG1
		ARID1B
		FNDC1
		WDR27
		AMZ1
		GNA12
		C1GALT1
		DGKB
		AGMO
		ISPD
		SOSTDC1
		TSPAN13
		SNX13
		HDAC9
		TWIST1
		TWISTNB
		JAZF1
		CHN2
		PRR15
		BBS9
		EPDR1
		NME8
		SFRP4
		EGFR
		AUTS2
		SEMA3A
		SEMA3D
		DYNC1I1
		SLC25A13
		SHFM1
		C7orf76
		DLX6
		DLX5
		TRRAP
		ARPC1A
		ARPC1B
		PDAP1
		BUD31
		PTCD1
		ATP5J2-PTCD1
		CPSF4
		AC073063.1
		ATP5J2
		ZNF789
		ZNF394
		ZKSCAN5
		FAM200A
		ZNF655
		GS1-259H13.10
		ZSCAN25
		CYP3A4
		TRIM4
		GJC3
		ZSCAN21
		ZNF3
		COPS6
		MCM7
		AP4M1
		TAF6
		CNPY4
		MBLAC1
		LAMTOR4
		GAL3ST4
		GPC2
		STAG3
		GATS
		PVRIG
		SPDYE3
		PILRB
		PILRA
		ZCWPW1
		MEPCE
		PPP1R35
		C7orf61
		TSC22D4
		NYAP1
		AGFG2
		LRCH4
		SAP25
		FBXO24
		PCOLCE
		MOSPD3
		TFR2
		ACTL6B
		GNB2
		GIGYF1
		POP7
		EPO
		EPHB4
		SLC12A9
		TRIP6
		SRRT
		UFSP1
		ACHE
		MUC17
		SERPINE1
		VGF
		NAT16
		MOGAT3
		PLOD3
		ZNHIT1
		FIS1
		RABL5
		SH2B2
		ORAI2
		POLR2J2
		POLR2J2
		FAM185A
		FBXL13
		LRRC17
		ARMC10
		SLC26A5
		RELN
		FOXP2
		MDFIC
		TES
		CAV1
		CTTNBP2
		NAA38
		ANKRD7
		ING3
		CPED1
		WNT16
		FAM3C
		PTPRZ1
		ZNF800
		GCC1
		ARF5
		FSCN3
		SND1
		RBM28
		ZC3HC1
		CALD1
		AGBL3
		PTN
		DGKI
		MCPH1
		ANGPT2
		ZNF705G
		ZNF705B
		SGK223
		CLDN23
		MFHAS1
		ERI1
		PPP1R3B
		TNKS
		MSRA
		PRSS55
		RP1L1
		SOX7
		SOX7
		PINX1
		XKR6
		AF131215.5
		MTMR9
		SLC35G5
		C8orf12
		FAM167A
		GATA4
		NEIL2
		FDFT1
		RP11-297N6.4
		CTSB
		DEFB134
		RP11-481A20.11
		USP17L2
		FAM86B1
		TNFRSF10D
		CHMP7
		STC1
		KCTD9
		CDCA2
		EBF2
		PPP2R2A
		BNIP3L
		PNMA2
		DPYSL2
		ADRA1A
		STMN4
		ERLIN2
		PROSC
		STAR
		LSM1
		BAG4
		DDHD2
		PPAPDC1B
		WHSC1L1
		LETM2
		C8orf86
		SFRP1
		NKX6-3
		MCM4
		EFCAB1
		RPS20
		PLAG1
		CHCHD7
		IMPAD1
		ARMC1
		MTFR1
		TRAM1
		RP11-382J12.1
		LACTB2
		XKR9
		EYA1
		RP11-1102P16.1
		MSC
		STAU2
		CNBD1
		DCAF4L2
		TP53INP1
		ANGPT1
		RSPO2
		EIF3E
		EMC2
		TMEM74
		NUDCD1
		ENY2
		SYBU
		RP11-422N16.3
		KCNV1
		MED30
		EXT1
		SAMD12
		TNFRSF11B
		COLEC10
		MAL2
		NOV
		ENPP2
		TAF2
		DSCC1
		MYC
		TRAPPC9
		CHRAC1
		AGO2
		PTK2
		SLC45A4
		GPIHBP1
		GSDMD
		EEF1D
		TIGD5
		PYCRL
		TSTA3
		CCDC166
		MAPK15
		FAM83H
		PUF60
		NRBP2
		PLEC
		GRINA
		SCXA
		FBXL6
		ADCK5
		CPSF1
		VPS28
		TONSL
		CYHR1
		KIFC2
		PPP1R16A
		DMRT3
		GLIS3
		ZDHHC21
		PSIP1
		CCDC171
		BNC2
		CNTLN
		GALT
		PIGO
		UNC13B
		TESK1
		CD72
		SIT1
		CCDC107
		ARHGEF39
		CA9
		TPM2
		TLN1
		GBA2
		RGP1
		SPAG8
		HINT2
		TMEM8B
		HRCT1
		NOL8
		CENPP
		OGN
		ASPN
		ECM2
		IPPK
		BICD2
		WNK2
		FAM120AOS
		FAM120A
		HIATL1
		FANCC
		PTCH1
		DKFZP434H0512
		ERCC6L2
		HSD17B3
		HABP4
		TRIM14
		TGFBR1
		MSANTD3
		LPAR1
		PTGR1
		PAPPA
		ASTN2
		TRIM32
		DENND1A
		LHX2
		PSMB7
		GPR144
		LMX1B
		RALGPS1
		SURF1
		LHX3
		QSOX2
		ITIH5
		GATA3
		CASC10
		SKIDA1
		DNAJC1
		COMMD3
		COMMD3-BMI1
		BMI1
		SPAG6
		MKX
		ARMC4
		WAC
		BAMBI
		LYZL1
		ZNF438
		ARHGAP12
		KIF5B
		NRP1
		PARD3
		CUL2
		ASAH2C
		GDF10
		ARHGAP22
		VSTM4
		FAM170B
		C10orf128
		C10orf71
		ASAH2
		ASAH2B
		PRKG1
		DKK1
		ANK3
		STOX1
		DDX21
		KIAA1279
		SUPV3L1
		ZNF503
		C10orf11
		RNLS
		KIF11
		EXOC6
		CYP26C1
		CYP26A1
		LGI1
		PLCE1
		NOC3L
		CRTAC1
		GOLGA7B
		R3HCC1L
		LOXL4
		CWF19L1
		BLOC1S2
		PKD2L1
		SCD
		WNT8B
		SEC31B
		NDUFB8
		NDUFB8
		HIF1AN
		FAM178A
		MRPL43
		SEMA4G
		C10orf2
		LZTS2
		PDZD7
		SFXN3
		HPS6
		LDB1
		PPRC1
		NOLC1
		ELOVL3
		PITX3
		GBF1
		PSD
		FBXL15
		CUEDC2
		C10orf95
		TMEM180
		ACTR1A
		SUFU
		TRIM8
		ARL3
		SFXN2
		WBP1L
		CYP17A1
		C10orf32
		C10orf32-ASMT
		AS3MT
		CNNM2
		NT5C2
		RPEL1
		INA
		PCGF6
		TAF5
		USMG5
		PDCD11
		CALHM2
		CALHM1
		NEURL1
		SH3PXD2A
		OBFC1
		SFR1
		GSTO2
		XPNPEP1
		RP11-451M19.3
		ADD3
		DUSP5
		SMC3
		TCF7L2
		ENO4
		KIAA1598
		VAX1
		LHPP
		RP11-12J10.3
		FAM53B
		METTL10
		MGMT
		AL355531.2
		EBF3
		ODF3
		SIRT3
		PSMD13
		NLRP6
		B4GALNT4
		SIGIRR
		ANO9
		PTDSS2
		CDHR5
		SCT
		PDDC1
		AP006621.5
		CHID1
		MUC2
		DUSP8
		KRTAP5-1
		KRTAP5-2
		KRTAP5-3
		KRTAP5-4
		KRTAP5-5
		KRTAP5-6
		TNNI2
		LSP1
		MRPL23
		IGF2
		INS-IGF2
		INS
		CD81
		RIC3
		TRIM66
		RPL27A
		ST5
		AKIP1
		TMEM9B
		NRIP3
		SCUBE2
		TMEM41B
		AMPD3
		RNF141
		MRVI1
		MICAL2
		MICALCL
		FAR1
		RRAS2
		COPB1
		NAV2
		CCDC34
		LGR4
		LIN7C
		BDNF
		DCDC1
		DNAJC24
		IMMP1L
		ELP4
		PAX6
		WT1
		EIF3M
		CCDC73
		QSER1
		ACCS
		EXT2
		ALX4
		TSPAN18
		SLC35C1
		PHF21A
		CREB3L1
		DGKZ
		MDK
		CHRM4
		AMBRA1
		HARBI1
		ATG13
		ARHGAP1
		ZNF408
		F2
		CKAP5
		LRP4
		C11orf49
		ARFGAP2
		PACSIN3
		ACP2
		NR1H3
		MADD
		MYBPC3
		SPI1
		SLC39A13
		PSMC3
		RAPSN
		CELF1
		NDUFS3
		PTPMT1
		KBTBD4
		KBTBD4
		FAM180B
		C1QTNF4
		MTCH2
		AGBL2
		NUP160
		PTPRJ
		OR4X2
		OR4X1
		OR4C5
		TRIM64C
		FOLH1
		OR5AK2
		APLNR
		TNKS1BP1
		TIMM10
		SMTNL1
		SERPING1
		ZDHHC5
		MED19
		TMX2
		TMX2-CTNND1
		C11orf31
		RP11-691N7.6
		CTNND1
		OR5B17
		OR5B3
		OR5B12
		LPXN
		ZFP91
		ZFP91-CNTF
		AP001350.1
		CNTF
		GLYAT
		GLYATL2
		GLYATL1
		AP001652.1
		FAM111A
		DTX4
		PATL1
		VWCE
		DAGLA
		MYRF
		TMEM258
		FEN1
		FADS2
		FADS1
		FADS3
		EML3
		B3GAT3
		CDC42BPG
		ATG2A
		PPP2R5B
		CDCA5
		ZFPL1
		TMEM262
		VPS51
		TM7SF2
		ZNHIT2
		FAU
		SYVN1
		MRPL49
		POLA2
		CDC42EP2
		DPF2
		TIGD3
		SLC25A45
		FRMD8
		AP000769.1
		SCYL1
		LTBP3
		SSSCA1
		FAM89B
		EHBP1L1
		AP001362.1
		KCNK7
		MAP3K11
		PCNXL3
		SIPA1
		RELA
		KAT5
		RNASEH2C
		AP5B1
		OVOL1
		CFL1
		SNX32
		MUS81
		EFEMP2
		CTSW
		FOSL1
		C11orf68
		DRAP1
		SART1
		BANF1
		CST6
		CNIH2
		ZDHHC24
		RBM4B
		UNC93B1
		ALDH3B1
		SUV420H1
		C11orf24
		LRP5
		PPP6R3
		GAL
		CPT1A
		MRPL21
		IGHMBP2
		TPCN2
		ORAOV1
		UCP2
		LIPT2
		POLD3
		CHRDL2
		RNF169
		XRRA1
		SPCS2
		TPBGL
		GRM5
		FAT3
		PIWIL4
		FUT4
		CWC15
		KDM4D
		ENDOD1
		FAM76B
		CEP57
		MTMR2
		CCDC82
		JRKL
		PGR
		FDX1
		ARHGAP20
		HTR3A
		ZBTB16
		NNMT
		BUD13
		ZNF259
		APOA5
		APOA4
		APOC3
		APOA1
		SIK3
		PAFAH1B2
		SIDT2
		BACE1
		CEP164
		UBE4A
		FLI1
		PRDM10
		APLP2
		ADAMTS8
		SNX19
		ERC1
		WNT5B
		SLCO1A2
		IAPP
		PTHLH
		CCDC91
		FAR2
		DENND5B
		BICD1
		FGD4
		DNM1L
		ARID2
		SCAF11
		CACNB3
		RND1
		FKBP11
		DDN
		PRKAG1
		KMT2D
		RHEBL1
		DHH
		LMBR1L
		TUBA1B
		TUBA1A
		TUBA1C
		TROAP
		C1QL4
		DNAJC22
		SPATS2
		FMNL3
		TMBIM6
		NCKAP5L
		AQP5
		AQP6
		ASIC1
		SMARCD1
		GPD1
		COX14
		CERS5
		LIMA1
		FAM186A
		DIP2B
		ATF1
		TMPRSS12
		METTL7A
		SLC11A2
		CSRNP2
		DAZAP2
		SMAGP
		CELA1
		GALNT6
		SLC4A8
		NR4A1
		KRT82
		TENC1
		SPRYD3
		IGFBP6
		SOAT2
		CSAD
		ZNF740
		ITGB7
		RARG
		MFSD5
		ESPL1
		PFDN5
		C12orf10
		AAAS
		SP7
		SP1
		AMHR2
		MAP3K12
		TARBP2
		RP11-793H13.10
		NPFF
		ATF7
		ATP5G2
		CALCOCO1
		HOXC4
		SMUG1
		CBX5
		HNRNPA1
		GPR84
		CD63
		GDF11
		RAB5B
		SUOX
		RPS26
		RP11-603J24.9
		PA2G4
		RPL41
		ZC3H10
		ESYT1
		RBMS2
		PRIM1
		HSD17B6
		STAT6
		LRP1
		SHMT2
		NDUFA4L2
		LEMD3
		MSRB3
		HMGA2
		AC073528.1
		NAV3
		SYT1
		PAWR
		PPP1R12A
		LRRIQ1
		ALX1
		SOCS2
		CRADD
		NDUFA12
		NR2C1
		FGD6
		VEZT
		METAP2
		USP44
		ANO4
		ARL1
		CHPT1
		SYCP3
		GNPTAB
		DRAM1
		CCDC53
		NUP37
		PARPBP
		PMCH
		IGF1
		APPL2
		C12orf75
		NUAK1
		CKAP4
		TCP11L2
		POLR3B
		RP11-144F15.1
		RFX4
		RIC8B
		C12orf23
		MTERFD3
		SART3
		ISCU
		CORO1C
		SSH1
		DAO
		SVOP
		ACACB
		UBE3B
		MMAB
		FAM109A
		SH2B3
		ATXN2
		RP11-162P23.2
		ALDH2
		MAPKAPK5
		TMEM116
		ERP29
		NAA25
		RAB35
		GCN1L1
		RPLP0
		PXN
		SIRT4
		PLA2G1B
		MSI1
		COX6A1
		AL021546.6
		SRSF9
		DYNLL1
		COQ5
		RNF10
		POP5
		CABP1
		UNC119B
		C12orf43
		P2RX7
		P2RX4
		CAMKK2
		KDM2B
		ORAI1
		MLXIP
		CLIP1
		ZCCHC8
		RSRC2
		KNTC1
		DENR
		CCDC62
		HIP1R
		ABCB9
		OGFOD2
		ARL6IP4
		PITPNM2
		MPHOSPH9
		C12orf65
		CDK2AP1
		SBNO1
		SETD8
		RILPL2
		DDX55
		EIF2B1
		GTF2H3
		TCTN2
		ATP6V0A2
		DCLK1
		TNFSF11
		LRCH1
		DLEU1
		RBM26
		NDFIP2
		SPRY2
		MBNL2
		FARP1
		RNF113B
		STK24
		DOCK9
		UBAC2
		TM9SF2
		ZIC5
		ZIC2
		PCCA
		TMTC4
		CCNB1IP1
		TMEM55B
		PNP
		SLC39A2
		TPPP2
		RP11-998D10.1
		RNASE13
		RNASE7
		ZNF219
		TMEM253
		DAD1
		TINF2
		RABGGTA
		DHRS1
		NOP9
		CIDEB
		LTB4R2
		LTB4R2
		LTB4R
		ADCY4
		RP11-934B9.3
		RIPK3
		NFATC4
		NYNRIN
		CBLN3
		KHNYN
		C14orf23
		STRN3
		AP4S1
		SOS2
		BMP4
		CDKN3
[truncated: 821 more rows]
