# Supplementary material for: Genetic architecture of white matter microstructure captured by unsupervised deep representation learning of fractional anisotropy maps
Source: Nat Commun. 2026 Jun 3;17:7150. doi: 10.1038/s41467-026-73996-z (PMC13396798; doi:10.1038/s41467-026-73996-z)
Supplement: Supplementary file 6 — Source Data [file 41467_2026_73996_MOESM6_ESM.zip › Source Data/Source Data Figure 5/Fig.5a.csv]

prs_file	F_statistic	p_value	canonical_correlation
SCZ	1.6479690511572753	6.061604554297162e-06	0.10972379216423836
BIP	1.381938484538686	0.002865977865701641	0.10057570249438022
ASD	1.1178770619904088	0.1721934239746068	0.09054529014714692
ALS	1.4783638344412213	0.00037734285091606257	0.10398870574584046
MS	1.675024965038127	2.9547726815293274e-06	0.11060990226850975
AD	1.1851849170522284	0.07584072215370885	0.09320833193326417
Forearm BMD	1.166710929975865	0.09653910783603403	0.09248530205173958
Heel BMD	3.3658594901714083	1.1102230246251565e-16	0.1558353599807437
Total body BMD	16.770931251766633	1.1102230246251565e-16	0.33216144028368827
PD	1.1888129643451621	0.07222784664191173	0.09334964469264369
