# Supplementary material for: Genetic architecture of white matter microstructure captured by unsupervised deep representation learning of fractional anisotropy maps
Source: Nat Commun. 2026 Jun 3;17:7150. doi: 10.1038/s41467-026-73996-z (PMC13396798; doi:10.1038/s41467-026-73996-z)
Supplement: Supplementary file 6 — Source Data [file 41467_2026_73996_MOESM6_ESM.zip › Source Data/Source Data Figure 6/Fig.6.csv]

udip_plot_info
record_type	source	target	metric	value	uncertainty	direction	notes
node	UDIP-FA		node_count	586.0		undirected	Top node label
node	UDIP-T1		node_count	463.0		undirected	Left node label
node	UDIP-T2		node_count	467.0		undirected	Right node label
edge	UDIP-FA	UDIP-T1	genetic_correlation	0.033	0.03	undirected	White text on thick blue edge
edge	UDIP-FA	UDIP-T2	genetic_correlation	0.032	0.02	undirected	White text on thick blue edge
edge	UDIP-T1	UDIP-T2	genetic_correlation	0.146	0.11	undirected	White text on thick blue edge
edge	UDIP-FA	UDIP-T1	loci_overlap	399.0		undirected	Curved blue arrow count
edge	UDIP-FA	UDIP-T2	loci_overlap	374.0		undirected	Curved blue arrow count
edge	UDIP-T1	UDIP-T2	loci_overlap	395.0		undirected	Curved blue arrow count
edge	UDIP-T1	UDIP-FA	cca_explained_variance	0.63		source_to_target	Black arrow label
edge	UDIP-FA	UDIP-T1	cca_explained_variance	0.74		source_to_target	Black arrow label
edge	UDIP-FA	UDIP-T2	cca_explained_variance	0.69		source_to_target	Black arrow label
edge	UDIP-T2	UDIP-FA	cca_explained_variance	0.57		source_to_target	Black arrow label
edge	UDIP-T1	UDIP-T2	cca_explained_variance	0.91		source_to_target	Black arrow label
edge	UDIP-T2	UDIP-T1	cca_explained_variance	0.91		source_to_target	Black arrow label
