# Supplementary material for: Genetic architecture of white matter microstructure captured by unsupervised deep representation learning of fractional anisotropy maps
Source: Nat Commun. 2026 Jun 3;17:7150. doi: 10.1038/s41467-026-73996-z (PMC13396798; doi:10.1038/s41467-026-73996-z)
Supplement: Supplementary file 6 — Source Data [file 41467_2026_73996_MOESM6_ESM.zip › Source Data/Source Data Figure 5/Fig.5f/genes.tsv]

gene_claim_name	nomenclature	concept_id	gene_name	source_db_name	source_db_version
NGFIBA	NCBI Gene Name	NULL	NULL	BaderLab	Feb-14
NGFIBB	NCBI Gene Name	NULL	NULL	BaderLab	Feb-14
DAX	NCBI Gene Name	NULL	NULL	BaderLab	Feb-14
REV-ERBA	NCBI Gene Name	NULL	NULL	BaderLab	Feb-14
COUP2	NCBI Gene Name	NULL	NULL	BaderLab	Feb-14
NGFIBG	NCBI Gene Name	NULL	NULL	BaderLab	Feb-14
COUP1	NCBI Gene Name	NULL	NULL	BaderLab	Feb-14
REV-ERBB	NCBI Gene Name	NULL	NULL	BaderLab	Feb-14
COUP3	NCBI Gene Name	NULL	NULL	BaderLab	Feb-14
PXR	NCBI Gene Name	hgnc:7968	NR1I2	BaderLab	Feb-14
AKT1	Gene Symbol	hgnc:391	AKT1	CancerCommons	25-Jul-13
CDK4	Gene Symbol	hgnc:1773	CDK4	CancerCommons	25-Jul-13
CDK5	Gene Symbol	hgnc:1774	CDK5	CancerCommons	25-Jul-13
CDK9	Gene Symbol	hgnc:1780	CDK9	CancerCommons	25-Jul-13
CDK7	Gene Symbol	hgnc:1778	CDK7	CancerCommons	25-Jul-13
RXRB	NCBI Gene Name	hgnc:10478	RXRB	BaderLab	Feb-14
RORG	NCBI Gene Name	hgnc:10260	RORC	BaderLab	Feb-14
RORB	NCBI Gene Name	hgnc:10259	RORB	BaderLab	Feb-14
TR2	NCBI Gene Name	hgnc:7971	NR2C1	BaderLab	Feb-14
LRH1	NCBI Gene Name	hgnc:7984	NR5A2	BaderLab	Feb-14
LXRA	NCBI Gene Name	hgnc:7966	NR1H3	BaderLab	Feb-14
RXRG	NCBI Gene Name	hgnc:10479	RXRG	BaderLab	Feb-14
FXR	NCBI Gene Name	hgnc:7967	NR1H4	BaderLab	Feb-14
SF1	NCBI Gene Name	hgnc:12950	SF1	BaderLab	Feb-14
HNF4A	NCBI Gene Name	hgnc:5024	HNF4A	BaderLab	Feb-14
MAP2K1	Gene Symbol	hgnc:6840	MAP2K1	CancerCommons	25-Jul-13
PIK3CA	Gene Symbol	hgnc:8975	PIK3CA	CancerCommons	25-Jul-13
MTOR	Gene Symbol	hgnc:3942	MTOR	CancerCommons	25-Jul-13
CDK2	Gene Symbol	hgnc:1771	CDK2	CancerCommons	25-Jul-13
HSP90AA1	Gene Symbol	hgnc:5253	HSP90AA1	CancerCommons	25-Jul-13
NOTCH1	Gene Symbol	hgnc:7881	NOTCH1	CancerCommons	25-Jul-13
FGFR1	Gene Symbol	hgnc:3688	FGFR1	CancerCommons	25-Jul-13
TR4	NCBI Gene Name	hgnc:7972	NR2C2	BaderLab	Feb-14
PPARA	NCBI Gene Name	hgnc:9232	PPARA	BaderLab	Feb-14
GR	NCBI Gene Name	hgnc:7978	NR3C1	BaderLab	Feb-14
PR	NCBI Gene Name	hgnc:18216	TMEM37	BaderLab	Feb-14
RXRA	NCBI Gene Name	hgnc:10477	RXRA	BaderLab	Feb-14
CAR	NCBI Gene Name	hgnc:11237	SPG7	BaderLab	Feb-14
LXRB	NCBI Gene Name	hgnc:7965	NR1H2	BaderLab	Feb-14
PNR	NCBI Gene Name	hgnc:30236	TAAR5	BaderLab	Feb-14
RARA	NCBI Gene Name	hgnc:9864	RARA	BaderLab	Feb-14
AR	NCBI Gene Name	hgnc:644	AR	BaderLab	Feb-14
PPARG	NCBI Gene Name	hgnc:9236	PPARG	BaderLab	Feb-14
HNF4G	NCBI Gene Name	hgnc:5026	HNF4G	BaderLab	Feb-14
VDR	NCBI Gene Name	hgnc:12679	VDR	BaderLab	Feb-14
MR	NCBI Gene Name	hgnc:7979	NR3C2	BaderLab	Feb-14
ERRG	NCBI Gene Name	hgnc:3474	ESRRG	BaderLab	Feb-14
PPARD	NCBI Gene Name	hgnc:9235	PPARD	BaderLab	Feb-14
ERRB	NCBI Gene Name	hgnc:3473	ESRRB	BaderLab	Feb-14
RORA	NCBI Gene Name	hgnc:10258	RORA	BaderLab	Feb-14
ASIC1	Gene Symbol	hgnc:100	ASIC1	NCBI	20240410
AKAP9	Gene Symbol	hgnc:379	AKAP9	CarisMolecularIntelligence	9/4/20
AR	Gene Symbol	hgnc:644	AR	CarisMolecularIntelligence	9/4/20
ADGRA2	Gene Symbol	hgnc:17849	ADGRA2	CarisMolecularIntelligence	9/4/20
CTLA4	Gene Symbol	hgnc:2505	CTLA4	CancerCommons	25-Jul-13
EGFR	Gene Symbol	hgnc:3236	EGFR	CancerCommons	25-Jul-13
AR	Gene Symbol	hgnc:644	AR	CancerCommons	25-Jul-13
FOLH1	Gene Symbol	hgnc:3788	FOLH1	CancerCommons	25-Jul-13
KDR	Gene Symbol	hgnc:6307	KDR	CancerCommons	25-Jul-13
SRC	Gene Symbol	hgnc:11283	SRC	CancerCommons	25-Jul-13
CLU	Gene Symbol	hgnc:2095	CLU	CancerCommons	25-Jul-13
HSPB1	Gene Symbol	hgnc:5246	HSPB1	CancerCommons	25-Jul-13
HDAC1	Gene Symbol	hgnc:4852	HDAC1	CancerCommons	25-Jul-13
AFF3	Gene Symbol	hgnc:6473	AFF3	CarisMolecularIntelligence	9/4/20
ALDH2	Gene Symbol	hgnc:404	ALDH2	CarisMolecularIntelligence	9/4/20
AMER1	Gene Symbol	hgnc:26837	AMER1	CarisMolecularIntelligence	9/4/20
ASXL1	Gene Symbol	hgnc:18318	ASXL1	CarisMolecularIntelligence	9/4/20
ARHGAP26	Gene Symbol	hgnc:17073	ARHGAP26	CarisMolecularIntelligence	9/4/20
ARNT	Gene Symbol	hgnc:700	ARNT	CarisMolecularIntelligence	9/4/20
ABL	Gene Symbol	hgnc:76	ABL1	CarisMolecularIntelligence	9/4/20
ATF1	Gene Symbol	hgnc:783	ATF1	CarisMolecularIntelligence	9/4/20
FGFR3	Gene Symbol	hgnc:3690	FGFR3	CancerCommons	25-Jul-13
FGFR4	Gene Symbol	hgnc:3691	FGFR4	CancerCommons	25-Jul-13
FLT3	Gene Symbol	hgnc:3765	FLT3	CancerCommons	25-Jul-13
CD274	Gene Symbol	hgnc:17635	CD274	CancerCommons	25-Jul-13
PDCD1	Gene Symbol	hgnc:8760	PDCD1	CancerCommons	25-Jul-13
ROS1	Gene Symbol	hgnc:10261	ROS1	CancerCommons	25-Jul-13
FLT1	Gene Symbol	hgnc:3763	FLT1	CancerCommons	25-Jul-13
KRAS	Gene Symbol	hgnc:6407	KRAS	CancerCommons	25-Jul-13
CYP17A1	Gene Symbol	hgnc:2593	CYP17A1	CancerCommons	25-Jul-13
FLT4	Gene Symbol	hgnc:3767	FLT4	CancerCommons	25-Jul-13
PDGFB	Gene Symbol	hgnc:8800	PDGFB	CancerCommons	25-Jul-13
PTK2B	Gene Symbol	hgnc:9612	PTK2B	CancerCommons	25-Jul-13
EIF4E	Gene Symbol	hgnc:3287	EIF4E	CancerCommons	25-Jul-13
PARP2	Gene Symbol	hgnc:272	PARP2	CancerCommons	25-Jul-13
AFF1	Gene Symbol	hgnc:7135	AFF1	CarisMolecularIntelligence	9/4/20
AFDN	Gene Symbol	hgnc:7137	AFDN	CarisMolecularIntelligence	9/4/20
ACSL3	Gene Symbol	hgnc:3570	ACSL3	CarisMolecularIntelligence	9/4/20
ACKR3	Gene Symbol	hgnc:23692	ACKR3	CarisMolecularIntelligence	9/4/20
ALK	Gene Symbol	hgnc:427	ALK	CarisMolecularIntelligence	9/4/20
ARID2	Gene Symbol	hgnc:18037	ARID2	CarisMolecularIntelligence	9/4/20
ABL2	Gene Symbol	hgnc:77	ABL2	CarisMolecularIntelligence	9/4/20
ARAF	Gene Symbol	hgnc:646	ARAF	CarisMolecularIntelligence	9/4/20
ATM	Gene Symbol	hgnc:795	ATM	CarisMolecularIntelligence	9/4/20
AKT2	Gene Symbol	hgnc:392	AKT2	CarisMolecularIntelligence	9/4/20
ABI1	Gene Symbol	hgnc:11320	ABI1	CarisMolecularIntelligence	9/4/20
ATP1A1	Gene Symbol	hgnc:799	ATP1A1	CarisMolecularIntelligence	9/4/20
AKT3	Gene Symbol	hgnc:393	AKT3	CarisMolecularIntelligence	9/4/20
BRD3	Gene Symbol	hgnc:1104	BRD3	CarisMolecularIntelligence	9/4/20
BRAF	Gene Symbol	hgnc:1097	BRAF	CarisMolecularIntelligence	9/4/20
CDK6	Gene Symbol	hgnc:1777	CDK6	CarisMolecularIntelligence	9/4/20
CASP8	Gene Symbol	hgnc:1509	CASP8	CarisMolecularIntelligence	9/4/20
BRD4	Gene Symbol	hgnc:13575	BRD4	CarisMolecularIntelligence	9/4/20
BCL11B	Gene Symbol	hgnc:13222	BCL11B	CarisMolecularIntelligence	9/4/20
CCND1	Gene Symbol	hgnc:1582	CCND1	CarisMolecularIntelligence	9/4/20
BMPR1A	Gene Symbol	hgnc:1076	BMPR1A	CarisMolecularIntelligence	9/4/20
CDKN1B	Gene Symbol	hgnc:1785	CDKN1B	CarisMolecularIntelligence	9/4/20
CANT1	Gene Symbol	hgnc:19721	CANT1	CarisMolecularIntelligence	9/4/20
BARD1	Gene Symbol	hgnc:952	BARD1	CarisMolecularIntelligence	9/4/20
BCR	Gene Symbol	hgnc:1014	BCR	CarisMolecularIntelligence	9/4/20
CACNA1D	Gene Symbol	hgnc:1391	CACNA1D	CarisMolecularIntelligence	9/4/20
CBFB	Gene Symbol	hgnc:1539	CBFB	CarisMolecularIntelligence	9/4/20
BCL2	Gene Symbol	hgnc:990	BCL2	CarisMolecularIntelligence	9/4/20
CDC73	Gene Symbol	hgnc:16783	CDC73	CarisMolecularIntelligence	9/4/20
CBLB	Gene Symbol	hgnc:1542	CBLB	CarisMolecularIntelligence	9/4/20
CDK4	Gene Symbol	hgnc:1773	CDK4	CarisMolecularIntelligence	9/4/20
BCOR	Gene Symbol	hgnc:20893	BCOR	CarisMolecularIntelligence	9/4/20
BCORL1	Gene Symbol	hgnc:25657	BCORL1	CarisMolecularIntelligence	9/4/20
AURKB	Gene Symbol	hgnc:11390	AURKB	CarisMolecularIntelligence	9/4/20
CARD11	Gene Symbol	hgnc:16393	CARD11	CarisMolecularIntelligence	9/4/20
BUB1B	Gene Symbol	hgnc:1149	BUB1B	CarisMolecularIntelligence	9/4/20
CCND3	Gene Symbol	hgnc:1585	CCND3	CarisMolecularIntelligence	9/4/20
AURKA	Gene Symbol	hgnc:11393	AURKA	CarisMolecularIntelligence	9/4/20
CD74	Gene Symbol	hgnc:1697	CD74	CarisMolecularIntelligence	9/4/20
BCL10	Gene Symbol	hgnc:989	BCL10	CarisMolecularIntelligence	9/4/20
CD79A	Gene Symbol	hgnc:1698	CD79A	CarisMolecularIntelligence	9/4/20
BRCA2	Gene Symbol	hgnc:1101	BRCA2	CarisMolecularIntelligence	9/4/20
CDK12	Gene Symbol	hgnc:24224	CDK12	CarisMolecularIntelligence	9/4/20
BCL9	Gene Symbol	hgnc:1008	BCL9	CarisMolecularIntelligence	9/4/20
BCL2L2	Gene Symbol	hgnc:995	BCL2L2	CarisMolecularIntelligence	9/4/20
BCL11A	Gene Symbol	hgnc:13221	BCL11A	CarisMolecularIntelligence	9/4/20
AXIN1	Gene Symbol	hgnc:903	AXIN1	CarisMolecularIntelligence	9/4/20
BAP1	Gene Symbol	hgnc:950	BAP1	CarisMolecularIntelligence	9/4/20
BTG1	Gene Symbol	hgnc:1130	BTG1	CarisMolecularIntelligence	9/4/20
CDH11	Gene Symbol	hgnc:1750	CDH11	CarisMolecularIntelligence	9/4/20
BRIP1	Gene Symbol	hgnc:20473	BRIP1	CarisMolecularIntelligence	9/4/20
CCND2	Gene Symbol	hgnc:1583	CCND2	CarisMolecularIntelligence	9/4/20
ATP2B3	Gene Symbol	hgnc:816	ATP2B3	CarisMolecularIntelligence	9/4/20
BIRC3	Gene Symbol	hgnc:591	BIRC3	CarisMolecularIntelligence	9/4/20
CBLC	Gene Symbol	hgnc:15961	CBLC	CarisMolecularIntelligence	9/4/20
CD274	Gene Symbol	hgnc:17635	CD274	CarisMolecularIntelligence	9/4/20
BCL3	Gene Symbol	hgnc:998	BCL3	CarisMolecularIntelligence	9/4/20
ATRX	Gene Symbol	hgnc:886	ATRX	CarisMolecularIntelligence	9/4/20
BCL2L11	Gene Symbol	hgnc:994	BCL2L11	CarisMolecularIntelligence	9/4/20
BTK	Gene Symbol	hgnc:1133	BTK	CarisMolecularIntelligence	9/4/20
BCL7A	Gene Symbol	hgnc:1004	BCL7A	CarisMolecularIntelligence	9/4/20
ELL	Gene Symbol	hgnc:23114	ELL	CarisMolecularIntelligence	9/4/20
CEBPA	Gene Symbol	hgnc:1833	CEBPA	CarisMolecularIntelligence	9/4/20
CREB1	Gene Symbol	hgnc:2345	CREB1	CarisMolecularIntelligence	9/4/20
EBF1	Gene Symbol	hgnc:3126	EBF1	CarisMolecularIntelligence	9/4/20
CHN1	Gene Symbol	hgnc:1943	CHN1	CarisMolecularIntelligence	9/4/20
CTNNB1	Gene Symbol	hgnc:2514	CTNNB1	CarisMolecularIntelligence	9/4/20
ECT2L	Gene Symbol	hgnc:21118	ECT2L	CarisMolecularIntelligence	9/4/20
CLTCL1	Gene Symbol	hgnc:2093	CLTCL1	CarisMolecularIntelligence	9/4/20
DDR2	Gene Symbol	hgnc:2731	DDR2	CarisMolecularIntelligence	9/4/20
DEK	Gene Symbol	hgnc:2768	DEK	CarisMolecularIntelligence	9/4/20
DNM2	Gene Symbol	hgnc:2974	DNM2	CarisMolecularIntelligence	9/4/20
ELK4	Gene Symbol	hgnc:3326	ELK4	CarisMolecularIntelligence	9/4/20
CDKN2B	Gene Symbol	hgnc:1788	CDKN2B	CarisMolecularIntelligence	9/4/20
EPHB1	Gene Symbol	hgnc:3392	EPHB1	CarisMolecularIntelligence	9/4/20
CIC	Gene Symbol	hgnc:14214	CIC	CarisMolecularIntelligence	9/4/20
CTLA4	Gene Symbol	hgnc:2505	CTLA4	CarisMolecularIntelligence	9/4/20
EMSY	Gene Symbol	hgnc:18071	EMSY	CarisMolecularIntelligence	9/4/20
CRKL	Gene Symbol	hgnc:2363	CRKL	CarisMolecularIntelligence	9/4/20
CDKN2C	Gene Symbol	hgnc:1789	CDKN2C	CarisMolecularIntelligence	9/4/20
CSF3R	Gene Symbol	hgnc:2439	CSF3R	CarisMolecularIntelligence	9/4/20
COL1A1	Gene Symbol	hgnc:2197	COL1A1	CarisMolecularIntelligence	9/4/20
CHIC2	Gene Symbol	hgnc:1935	CHIC2	CarisMolecularIntelligence	9/4/20
CRTC3	Gene Symbol	hgnc:26148	CRTC3	CarisMolecularIntelligence	9/4/20
CTCF	Gene Symbol	hgnc:13723	CTCF	CarisMolecularIntelligence	9/4/20
EP300	Gene Symbol	hgnc:3373	EP300	CarisMolecularIntelligence	9/4/20
CRTC1	Gene Symbol	hgnc:16062	CRTC1	CarisMolecularIntelligence	9/4/20
CREB3L1	Gene Symbol	hgnc:18856	CREB3L1	CarisMolecularIntelligence	9/4/20
DAXX	Gene Symbol	hgnc:2681	DAXX	CarisMolecularIntelligence	9/4/20
EPHA3	Gene Symbol	hgnc:3387	EPHA3	CarisMolecularIntelligence	9/4/20
EPHA5	Gene Symbol	hgnc:3389	EPHA5	CarisMolecularIntelligence	9/4/20
DDX5	Gene Symbol	hgnc:2746	DDX5	CarisMolecularIntelligence	9/4/20
COPB1	Gene Symbol	hgnc:2231	COPB1	CarisMolecularIntelligence	9/4/20
CNBP	Gene Symbol	hgnc:13164	CNBP	CarisMolecularIntelligence	9/4/20
CDX2	Gene Symbol	hgnc:1806	CDX2	CarisMolecularIntelligence	9/4/20
CDKN2A	Gene Symbol	hgnc:1787	CDKN2A	CarisMolecularIntelligence	9/4/20
CRLF2	Gene Symbol	hgnc:14281	CRLF2	CarisMolecularIntelligence	9/4/20
CLTC	Gene Symbol	hgnc:2092	CLTC	CarisMolecularIntelligence	9/4/20
CNOT3	Gene Symbol	hgnc:7879	CNOT3	CarisMolecularIntelligence	9/4/20
DDIT3	Gene Symbol	hgnc:2726	DDIT3	CarisMolecularIntelligence	9/4/20
DDX6	Gene Symbol	hgnc:2747	DDX6	CarisMolecularIntelligence	9/4/20
CREBBP	Gene Symbol	hgnc:2348	CREBBP	CarisMolecularIntelligence	9/4/20
CIITA	Gene Symbol	hgnc:7067	CIITA	CarisMolecularIntelligence	9/4/20
DDB2	Gene Symbol	hgnc:2718	DDB2	CarisMolecularIntelligence	9/4/20
CREB3L2	Gene Symbol	hgnc:23720	CREB3L2	CarisMolecularIntelligence	9/4/20
DOT1L	Gene Symbol	hgnc:24948	DOT1L	CarisMolecularIntelligence	9/4/20
CLP1	Gene Symbol	hgnc:16999	CLP1	CarisMolecularIntelligence	9/4/20
ELF4	Gene Symbol	hgnc:3319	ELF4	CarisMolecularIntelligence	9/4/20
EGFR	Gene Symbol	hgnc:3236	EGFR	CarisMolecularIntelligence	9/4/20
FH	Gene Symbol	hgnc:3700	FH	CarisMolecularIntelligence	9/4/20
FUBP1	Gene Symbol	hgnc:4004	FUBP1	CarisMolecularIntelligence	9/4/20
FOXO3	Gene Symbol	hgnc:3821	FOXO3	CarisMolecularIntelligence	9/4/20
ETV4	Gene Symbol	hgnc:3493	ETV4	CarisMolecularIntelligence	9/4/20
EXT1	Gene Symbol	hgnc:3512	EXT1	CarisMolecularIntelligence	9/4/20
FUS	Gene Symbol	hgnc:4010	FUS	CarisMolecularIntelligence	9/4/20
FHIT	Gene Symbol	hgnc:3701	FHIT	CarisMolecularIntelligence	9/4/20
FNBP1	Gene Symbol	hgnc:17069	FNBP1	CarisMolecularIntelligence	9/4/20
FGR	Gene Symbol	hgnc:3697	FGR	CarisMolecularIntelligence	9/4/20
MRCB	Gene Symbol	NULL	NULL	ChEMBL	33
ERCC3	Gene Symbol	hgnc:3435	ERCC3	CarisMolecularIntelligence	9/4/20
GATA1	Gene Symbol	hgnc:4170	GATA1	CarisMolecularIntelligence	9/4/20
FANCF	Gene Symbol	hgnc:3587	FANCF	CarisMolecularIntelligence	9/4/20
FANCA	Gene Symbol	hgnc:3582	FANCA	CarisMolecularIntelligence	9/4/20
FGFR3	Gene Symbol	hgnc:3690	FGFR3	CarisMolecularIntelligence	9/4/20
ETV5	Gene Symbol	hgnc:3494	ETV5	CarisMolecularIntelligence	9/4/20
EWSR1	Gene Symbol	hgnc:3508	EWSR1	CarisMolecularIntelligence	9/4/20
FOXO4	Gene Symbol	hgnc:7139	FOXO4	CarisMolecularIntelligence	9/4/20
FGF14	Gene Symbol	hgnc:3671	FGF14	CarisMolecularIntelligence	9/4/20
ETV6	Gene Symbol	hgnc:3495	ETV6	CarisMolecularIntelligence	9/4/20
FBXW7	Gene Symbol	hgnc:16712	FBXW7	CarisMolecularIntelligence	9/4/20
FANCC	Gene Symbol	hgnc:3584	FANCC	CarisMolecularIntelligence	9/4/20
FAS	Gene Symbol	hgnc:11920	FAS	CarisMolecularIntelligence	9/4/20
FOXP1	Gene Symbol	hgnc:3823	FOXP1	CarisMolecularIntelligence	9/4/20
FGFR2	Gene Symbol	hgnc:3689	FGFR2	CarisMolecularIntelligence	9/4/20
ERCC1	Gene Symbol	hgnc:3433	ERCC1	CarisMolecularIntelligence	9/4/20
ETV1	Gene Symbol	hgnc:3490	ETV1	CarisMolecularIntelligence	9/4/20
FLCN	Gene Symbol	hgnc:27310	FLCN	CarisMolecularIntelligence	9/4/20
EZH2	Gene Symbol	hgnc:3527	EZH2	CarisMolecularIntelligence	9/4/20
ERC1	Gene Symbol	hgnc:17072	ERC1	CarisMolecularIntelligence	9/4/20
FAM46C	Gene Symbol	hgnc:24712	TENT5C	CarisMolecularIntelligence	9/4/20
FOXL2	Gene Symbol	hgnc:1092	FOXL2	CarisMolecularIntelligence	9/4/20
FGFR4	Gene Symbol	hgnc:3691	FGFR4	CarisMolecularIntelligence	9/4/20
FANCL	Gene Symbol	hgnc:20748	FANCL	CarisMolecularIntelligence	9/4/20
FGFR1OP	Gene Symbol	hgnc:17012	CEP43	CarisMolecularIntelligence	9/4/20
ERG	Gene Symbol	hgnc:3446	ERG	CarisMolecularIntelligence	9/4/20
FEV	Gene Symbol	hgnc:18562	FEV	CarisMolecularIntelligence	9/4/20
ERCC4	Gene Symbol	hgnc:3436	ERCC4	CarisMolecularIntelligence	9/4/20
FLT4	Gene Symbol	hgnc:3767	FLT4	CarisMolecularIntelligence	9/4/20
EXT2	Gene Symbol	hgnc:3513	EXT2	CarisMolecularIntelligence	9/4/20
FGF3	Gene Symbol	hgnc:3681	FGF3	CarisMolecularIntelligence	9/4/20
FOXA1	Gene Symbol	hgnc:5021	FOXA1	CarisMolecularIntelligence	9/4/20
ERBB4	Gene Symbol	hgnc:3432	ERBB4	CarisMolecularIntelligence	9/4/20
EZR	Gene Symbol	hgnc:12691	EZR	CarisMolecularIntelligence	9/4/20
GAS7	Gene Symbol	hgnc:4169	GAS7	CarisMolecularIntelligence	9/4/20
ERBB3	Gene Symbol	hgnc:3431	ERBB3	CarisMolecularIntelligence	9/4/20
FANCE	Gene Symbol	hgnc:3586	FANCE	CarisMolecularIntelligence	9/4/20
ERCC5	Gene Symbol	hgnc:3437	ERCC5	CarisMolecularIntelligence	9/4/20
FGF23	Gene Symbol	hgnc:3680	FGF23	CarisMolecularIntelligence	9/4/20
HMGA2	Gene Symbol	hgnc:5009	HMGA2	CarisMolecularIntelligence	9/4/20
IL6ST	Gene Symbol	hgnc:6021	IL6ST	CarisMolecularIntelligence	9/4/20
GMPS	Gene Symbol	hgnc:4378	GMPS	CarisMolecularIntelligence	9/4/20
GPHN	Gene Symbol	hgnc:15465	GPHN	CarisMolecularIntelligence	9/4/20
KDM6A	Gene Symbol	hgnc:12637	KDM6A	CarisMolecularIntelligence	9/4/20
HEY1	Gene Symbol	hgnc:4880	HEY1	CarisMolecularIntelligence	9/4/20
GPC3	Gene Symbol	hgnc:4451	GPC3	CarisMolecularIntelligence	9/4/20
HOXC13	Gene Symbol	hgnc:5125	HOXC13	CarisMolecularIntelligence	9/4/20
IKZF1	Gene Symbol	hgnc:13176	IKZF1	CarisMolecularIntelligence	9/4/20
KDM5A	Gene Symbol	hgnc:9886	KDM5A	CarisMolecularIntelligence	9/4/20
GID4	Gene Symbol	hgnc:28453	GID4	CarisMolecularIntelligence	9/4/20
HIST1H4I	Gene Symbol	hgnc:4793	H4C9	CarisMolecularIntelligence	9/4/20
IL21R	Gene Symbol	hgnc:6006	IL21R	CarisMolecularIntelligence	9/4/20
HOXA11	Gene Symbol	hgnc:5101	HOXA11	CarisMolecularIntelligence	9/4/20
IGF1R	Gene Symbol	hgnc:5465	IGF1R	CarisMolecularIntelligence	9/4/20
HIST1H3B	Gene Symbol	hgnc:4776	H3C2	CarisMolecularIntelligence	9/4/20
IDH1	Gene Symbol	hgnc:5382	IDH1	CarisMolecularIntelligence	9/4/20
HOXA9	Gene Symbol	hgnc:5109	HOXA9	CarisMolecularIntelligence	9/4/20
IRS2	Gene Symbol	hgnc:6126	IRS2	CarisMolecularIntelligence	9/4/20
GOPC	Gene Symbol	hgnc:17643	GOPC	CarisMolecularIntelligence	9/4/20
INHBA	Gene Symbol	hgnc:6066	INHBA	CarisMolecularIntelligence	9/4/20
IL7R	Gene Symbol	hgnc:6024	IL7R	CarisMolecularIntelligence	9/4/20
HOXC11	Gene Symbol	hgnc:5123	HOXC11	CarisMolecularIntelligence	9/4/20
H3F3B	Gene Symbol	hgnc:4765	H3-3B	CarisMolecularIntelligence	9/4/20
HSP90AB1	Gene Symbol	hgnc:5258	HSP90AB1	CarisMolecularIntelligence	9/4/20
ITK	Gene Symbol	hgnc:6171	ITK	CarisMolecularIntelligence	9/4/20
HRAS	Gene Symbol	hgnc:5173	HRAS	CarisMolecularIntelligence	9/4/20
HOXA13	Gene Symbol	hgnc:5102	HOXA13	CarisMolecularIntelligence	9/4/20
GNA13	Gene Symbol	hgnc:4381	GNA13	CarisMolecularIntelligence	9/4/20
GNAS	Gene Symbol	hgnc:4392	GNAS	CarisMolecularIntelligence	9/4/20
JUN	Gene Symbol	hgnc:6204	JUN	CarisMolecularIntelligence	9/4/20
GOLGA5	Gene Symbol	hgnc:4428	GOLGA5	CarisMolecularIntelligence	9/4/20
HIP1	Gene Symbol	hgnc:4913	HIP1	CarisMolecularIntelligence	9/4/20
IL2	Gene Symbol	hgnc:6001	IL2	CarisMolecularIntelligence	9/4/20
JAK3	Gene Symbol	hgnc:6193	JAK3	CarisMolecularIntelligence	9/4/20
HMGA1	Gene Symbol	hgnc:5010	HMGA1	CarisMolecularIntelligence	9/4/20
HNRNPA2B1	Gene Symbol	hgnc:5033	HNRNPA2B1	CarisMolecularIntelligence	9/4/20
JAK1	Gene Symbol	hgnc:6190	JAK1	CarisMolecularIntelligence	9/4/20
IDH2	Gene Symbol	hgnc:5383	IDH2	CarisMolecularIntelligence	9/4/20
IRF4	Gene Symbol	hgnc:6119	IRF4	CarisMolecularIntelligence	9/4/20
GATA3	Gene Symbol	hgnc:4172	GATA3	CarisMolecularIntelligence	9/4/20
HOOK3	Gene Symbol	hgnc:23576	HOOK3	CarisMolecularIntelligence	9/4/20
JAZF1	Gene Symbol	hgnc:28917	JAZF1	CarisMolecularIntelligence	9/4/20
JAK2	Gene Symbol	hgnc:6192	JAK2	CarisMolecularIntelligence	9/4/20
KDR	Gene Symbol	hgnc:6307	KDR	CarisMolecularIntelligence	9/4/20
KCNJ5	Gene Symbol	hgnc:6266	KCNJ5	CarisMolecularIntelligence	9/4/20
GNAQ	Gene Symbol	hgnc:4390	GNAQ	CarisMolecularIntelligence	9/4/20
KAT6B	Gene Symbol	hgnc:17582	KAT6B	CarisMolecularIntelligence	9/4/20
MDM4	Gene Symbol	hgnc:6974	MDM4	CarisMolecularIntelligence	9/4/20
KDSR	Gene Symbol	hgnc:4021	KDSR	CarisMolecularIntelligence	9/4/20
MSMB	Gene Symbol	hgnc:7372	MSMB	CarisMolecularIntelligence	9/4/20
MAX	Gene Symbol	hgnc:6913	MAX	CarisMolecularIntelligence	9/4/20
KLHL6	Gene Symbol	hgnc:18653	KLHL6	CarisMolecularIntelligence	9/4/20
MLF1	Gene Symbol	hgnc:7125	MLF1	CarisMolecularIntelligence	9/4/20
KMT2C	Gene Symbol	hgnc:13726	KMT2C	CarisMolecularIntelligence	9/4/20
MAP2K1	Gene Symbol	hgnc:6840	MAP2K1	CarisMolecularIntelligence	9/4/20
LMO1	Gene Symbol	hgnc:6641	LMO1	CarisMolecularIntelligence	9/4/20
MLH1	Gene Symbol	hgnc:7127	MLH1	CarisMolecularIntelligence	9/4/20
MAFB	Gene Symbol	hgnc:6408	MAFB	CarisMolecularIntelligence	9/4/20
MAML2	Gene Symbol	hgnc:16259	MAML2	CarisMolecularIntelligence	9/4/20
MPL	Gene Symbol	hgnc:7217	MPL	CarisMolecularIntelligence	9/4/20
MLLT10	Gene Symbol	hgnc:16063	MLLT10	CarisMolecularIntelligence	9/4/20
MCL1	Gene Symbol	hgnc:32041	ADAMTSL4-AS1	CarisMolecularIntelligence	9/4/20
LYL1	Gene Symbol	hgnc:6734	LYL1	CarisMolecularIntelligence	9/4/20
MLLT6	Gene Symbol	hgnc:7138	MLLT6	CarisMolecularIntelligence	9/4/20
MAP3K1	Gene Symbol	hgnc:6848	MAP3K1	CarisMolecularIntelligence	9/4/20
MAP2K4	Gene Symbol	hgnc:6844	MAP2K4	CarisMolecularIntelligence	9/4/20
MLLT11	Gene Symbol	hgnc:16997	MLLT11	CarisMolecularIntelligence	9/4/20
MNX1	Gene Symbol	hgnc:4979	MNX1	CarisMolecularIntelligence	9/4/20
MITF	Gene Symbol	hgnc:7105	MITF	CarisMolecularIntelligence	9/4/20
MAST2	Gene Symbol	hgnc:19035	MAST2	CarisMolecularIntelligence	9/4/20
KIT	Gene Symbol	hgnc:6342	KIT	CarisMolecularIntelligence	9/4/20
LMO2	Gene Symbol	hgnc:6642	LMO2	CarisMolecularIntelligence	9/4/20
KNL1	Gene Symbol	hgnc:24054	KNL1	CarisMolecularIntelligence	9/4/20
KLF4	Gene Symbol	hgnc:6348	KLF4	CarisMolecularIntelligence	9/4/20
LPP	Gene Symbol	hgnc:6679	LPP	CarisMolecularIntelligence	9/4/20
KIF5B	Gene Symbol	hgnc:6324	KIF5B	CarisMolecularIntelligence	9/4/20
MSH6	Gene Symbol	hgnc:7329	MSH6	CarisMolecularIntelligence	9/4/20
MALT1	Gene Symbol	hgnc:6819	MALT1	CarisMolecularIntelligence	9/4/20
MKL1	Gene Symbol	hgnc:14334	MRTFA	CarisMolecularIntelligence	9/4/20
LIFR	Gene Symbol	hgnc:6597	LIFR	CarisMolecularIntelligence	9/4/20
LRIG3	Gene Symbol	hgnc:30991	LRIG3	CarisMolecularIntelligence	9/4/20
LGR5	Gene Symbol	hgnc:4504	LGR5	CarisMolecularIntelligence	9/4/20
MAST1	Gene Symbol	hgnc:19034	MAST1	CarisMolecularIntelligence	9/4/20
LASP1	Gene Symbol	hgnc:6513	LASP1	CarisMolecularIntelligence	9/4/20
KMT2A	Gene Symbol	hgnc:7132	KMT2A	CarisMolecularIntelligence	9/4/20
KIAA1549	Gene Symbol	hgnc:22219	KIAA1549	CarisMolecularIntelligence	9/4/20
LCK	Gene Symbol	hgnc:6524	LCK	CarisMolecularIntelligence	9/4/20
MN1	Gene Symbol	hgnc:7180	MN1	CarisMolecularIntelligence	9/4/20
KEAP1	Gene Symbol	hgnc:23177	KEAP1	CarisMolecularIntelligence	9/4/20
MDM2	Gene Symbol	hgnc:6973	MDM2	CarisMolecularIntelligence	9/4/20
MSN	Gene Symbol	hgnc:7373	MSN	CarisMolecularIntelligence	9/4/20
MTCP1	Gene Symbol	hgnc:7423	MTCP1	CarisMolecularIntelligence	9/4/20
MEN1	Gene Symbol	hgnc:7010	MEN1	CarisMolecularIntelligence	9/4/20
MSI2	Gene Symbol	hgnc:18585	MSI2	CarisMolecularIntelligence	9/4/20
MEF2B	Gene Symbol	hgnc:39979	BORCS8-MEF2B	CarisMolecularIntelligence	9/4/20
NSD3	Gene Symbol	hgnc:12767	NSD3	CarisMolecularIntelligence	9/4/20
NBN	Gene Symbol	hgnc:7652	NBN	CarisMolecularIntelligence	9/4/20
PBX1	Gene Symbol	hgnc:8632	PBX1	CarisMolecularIntelligence	9/4/20
MYH9	Gene Symbol	hgnc:7579	MYH9	CarisMolecularIntelligence	9/4/20
MYD88	Gene Symbol	hgnc:7562	MYD88	CarisMolecularIntelligence	9/4/20
MUC1	Gene Symbol	hgnc:7508	MUC1	CarisMolecularIntelligence	9/4/20
NFKBIA	Gene Symbol	hgnc:7797	NFKBIA	CarisMolecularIntelligence	9/4/20
MUTYH	Gene Symbol	hgnc:7527	MUTYH	CarisMolecularIntelligence	9/4/20
NDRG1	Gene Symbol	hgnc:7679	NDRG1	CarisMolecularIntelligence	9/4/20
PCM1	Gene Symbol	hgnc:8727	PCM1	CarisMolecularIntelligence	9/4/20
NOTCH1	Gene Symbol	hgnc:7881	NOTCH1	CarisMolecularIntelligence	9/4/20
PAX5	Gene Symbol	hgnc:8619	PAX5	CarisMolecularIntelligence	9/4/20
NUTM2B	Gene Symbol	hgnc:23445	NUTM2B	CarisMolecularIntelligence	9/4/20
NSD2	Gene Symbol	hgnc:12766	NSD2	CarisMolecularIntelligence	9/4/20
PAX8	Gene Symbol	hgnc:8622	PAX8	CarisMolecularIntelligence	9/4/20
NUTM1	Gene Symbol	hgnc:29919	NUTM1	CarisMolecularIntelligence	9/4/20
NRAS	Gene Symbol	hgnc:7989	NRAS	CarisMolecularIntelligence	9/4/20
NRG1	Gene Symbol	hgnc:7997	NRG1	CarisMolecularIntelligence	9/4/20
NR4A3	Gene Symbol	hgnc:7982	NR4A3	CarisMolecularIntelligence	9/4/20
NUP214	Gene Symbol	hgnc:8064	NUP214	CarisMolecularIntelligence	9/4/20
PAFAH1B2	Gene Symbol	hgnc:8575	PAFAH1B2	CarisMolecularIntelligence	9/4/20
NCOA1	Gene Symbol	hgnc:7668	NCOA1	CarisMolecularIntelligence	9/4/20
PDCD1LG2	Gene Symbol	hgnc:18731	PDCD1LG2	CarisMolecularIntelligence	9/4/20
PAX7	Gene Symbol	hgnc:8621	PAX7	CarisMolecularIntelligence	9/4/20
PAK3	Gene Symbol	hgnc:8592	PAK3	CarisMolecularIntelligence	9/4/20
MYCN	Gene Symbol	hgnc:7559	MYCN	CarisMolecularIntelligence	9/4/20
MTOR	Gene Symbol	hgnc:3942	MTOR	CarisMolecularIntelligence	9/4/20
NFE2L2	Gene Symbol	hgnc:7782	NFE2L2	CarisMolecularIntelligence	9/4/20
NF2	Gene Symbol	hgnc:7773	NF2	CarisMolecularIntelligence	9/4/20
MYC	Gene Symbol	hgnc:7553	MYC	CarisMolecularIntelligence	9/4/20
NTRK3	Gene Symbol	hgnc:8033	NTRK3	CarisMolecularIntelligence	9/4/20
NFKB2	Gene Symbol	hgnc:7795	NFKB2	CarisMolecularIntelligence	9/4/20
PAX3	Gene Symbol	hgnc:8617	PAX3	CarisMolecularIntelligence	9/4/20
NPM1	Gene Symbol	hgnc:7910	NPM1	CarisMolecularIntelligence	9/4/20
NSD1	Gene Symbol	hgnc:14234	NSD1	CarisMolecularIntelligence	9/4/20
NOTCH2	Gene Symbol	hgnc:7882	NOTCH2	CarisMolecularIntelligence	9/4/20
NUMA1	Gene Symbol	hgnc:8059	NUMA1	CarisMolecularIntelligence	9/4/20
MYH11	Gene Symbol	hgnc:7569	MYH11	CarisMolecularIntelligence	9/4/20
P2RY8	Gene Symbol	hgnc:15524	P2RY8	CarisMolecularIntelligence	9/4/20
MYB	Gene Symbol	hgnc:7545	MYB	CarisMolecularIntelligence	9/4/20
MUSK	Gene Symbol	hgnc:7525	MUSK	CarisMolecularIntelligence	9/4/20
NT5C2	Gene Symbol	hgnc:8022	NT5C2	CarisMolecularIntelligence	9/4/20
PALB2	Gene Symbol	hgnc:26144	PALB2	CarisMolecularIntelligence	9/4/20
NCOA4	Gene Symbol	hgnc:7671	NCOA4	CarisMolecularIntelligence	9/4/20
NIN	Gene Symbol	hgnc:14906	NIN	CarisMolecularIntelligence	9/4/20
PDCD1	Gene Symbol	hgnc:8760	PDCD1	CarisMolecularIntelligence	9/4/20
NF1	Gene Symbol	hgnc:7765	NF1	CarisMolecularIntelligence	9/4/20
NUP98	Gene Symbol	hgnc:8068	NUP98	CarisMolecularIntelligence	9/4/20
PPARG	Gene Symbol	hgnc:9236	PPARG	CarisMolecularIntelligence	9/4/20
PTPRC	Gene Symbol	hgnc:9666	PTPRC	CarisMolecularIntelligence	9/4/20
PDGFRA	Gene Symbol	hgnc:8803	PDGFRA	CarisMolecularIntelligence	9/4/20
PML	Gene Symbol	hgnc:9113	PML	CarisMolecularIntelligence	9/4/20
REL	Gene Symbol	hgnc:9954	REL	CarisMolecularIntelligence	9/4/20
RAP1GDS1	Gene Symbol	hgnc:9859	RAP1GDS1	CarisMolecularIntelligence	9/4/20
RABEP1	Gene Symbol	hgnc:17677	RABEP1	CarisMolecularIntelligence	9/4/20
PDGFRB	Gene Symbol	hgnc:8804	PDGFRB	CarisMolecularIntelligence	9/4/20
PLAG1	Gene Symbol	hgnc:9045	PLAG1	CarisMolecularIntelligence	9/4/20
PRKCB	Gene Symbol	hgnc:9395	PRKCB	CarisMolecularIntelligence	9/4/20
RALGDS	Gene Symbol	hgnc:9842	RALGDS	CarisMolecularIntelligence	9/4/20
PRKCA	Gene Symbol	hgnc:9393	PRKCA	CarisMolecularIntelligence	9/4/20
PIK3R1	Gene Symbol	hgnc:8979	PIK3R1	CarisMolecularIntelligence	9/4/20
RICTOR	Gene Symbol	hgnc:28611	RICTOR	CarisMolecularIntelligence	9/4/20
PDK1	Gene Symbol	hgnc:8809	PDK1	CarisMolecularIntelligence	9/4/20
PICALM	Gene Symbol	hgnc:15514	PICALM	CarisMolecularIntelligence	9/4/20
PDGFB	Gene Symbol	hgnc:8800	PDGFB	CarisMolecularIntelligence	9/4/20
RAC1	Gene Symbol	hgnc:9801	RAC1	CarisMolecularIntelligence	9/4/20
PMS1	Gene Symbol	hgnc:9121	PMS1	CarisMolecularIntelligence	9/4/20
PRKAR1A	Gene Symbol	hgnc:9388	PRKAR1A	CarisMolecularIntelligence	9/4/20
RARA	Gene Symbol	hgnc:9864	RARA	CarisMolecularIntelligence	9/4/20
RELA	Gene Symbol	hgnc:9955	RELA	CarisMolecularIntelligence	9/4/20
PHF6	Gene Symbol	hgnc:18145	PHF6	CarisMolecularIntelligence	9/4/20
PHOX2B	Gene Symbol	hgnc:9143	PHOX2B	CarisMolecularIntelligence	9/4/20
PIK3R2	Gene Symbol	hgnc:8980	PIK3R2	CarisMolecularIntelligence	9/4/20
PRRX1	Gene Symbol	hgnc:9142	PRRX1	CarisMolecularIntelligence	9/4/20
PRCC	Gene Symbol	hgnc:9343	PRCC	CarisMolecularIntelligence	9/4/20
RET	Gene Symbol	hgnc:9967	RET	CarisMolecularIntelligence	9/4/20
RB1	Gene Symbol	hgnc:9884	RB1	CarisMolecularIntelligence	9/4/20
RNF213	Gene Symbol	hgnc:14539	RNF213	CarisMolecularIntelligence	9/4/20
PTEN	Gene Symbol	hgnc:9588	PTEN	CarisMolecularIntelligence	9/4/20
RAF1	Gene Symbol	hgnc:9829	RAF1	CarisMolecularIntelligence	9/4/20
POT1	Gene Symbol	hgnc:17284	POT1	CarisMolecularIntelligence	9/4/20
PTCH1	Gene Symbol	hgnc:9585	PTCH1	CarisMolecularIntelligence	9/4/20
PMS2	Gene Symbol	hgnc:9122	PMS2	CarisMolecularIntelligence	9/4/20
RPL22	Gene Symbol	hgnc:10315	RPL22	CarisMolecularIntelligence	9/4/20
RAD51	Gene Symbol	hgnc:9817	RAD51	CarisMolecularIntelligence	9/4/20
PRKDC	Gene Symbol	hgnc:9413	PRKDC	CarisMolecularIntelligence	9/4/20
PER1	Gene Symbol	hgnc:8845	PER1	CarisMolecularIntelligence	9/4/20
PSIP1	Gene Symbol	hgnc:9527	PSIP1	CarisMolecularIntelligence	9/4/20
POLE	Gene Symbol	hgnc:9177	POLE	CarisMolecularIntelligence	9/4/20
ROS1	Gene Symbol	hgnc:10261	ROS1	CarisMolecularIntelligence	9/4/20
RAD21	Gene Symbol	hgnc:9811	RAD21	CarisMolecularIntelligence	9/4/20
PIM1	Gene Symbol	hgnc:8986	PIM1	CarisMolecularIntelligence	9/4/20
RPL10	Gene Symbol	hgnc:10298	RPL10	CarisMolecularIntelligence	9/4/20
RANBP17	Gene Symbol	hgnc:14428	RANBP17	CarisMolecularIntelligence	9/4/20
POU5F1	Gene Symbol	hgnc:9221	POU5F1	CarisMolecularIntelligence	9/4/20
PIK3CA	Gene Symbol	hgnc:8975	PIK3CA	CarisMolecularIntelligence	9/4/20
STAT5B	Gene Symbol	hgnc:11367	STAT5B	CarisMolecularIntelligence	9/4/20
SNX29	Gene Symbol	hgnc:30542	SNX29	CarisMolecularIntelligence	9/4/20
TCF3	Gene Symbol	hgnc:11633	TCF3	CarisMolecularIntelligence	9/4/20
SPECC1	Gene Symbol	hgnc:30615	SPECC1	CarisMolecularIntelligence	9/4/20
SOX10	Gene Symbol	hgnc:11190	SOX10	CarisMolecularIntelligence	9/4/20
RUNX1T1	Gene Symbol	hgnc:1535	RUNX1T1	CarisMolecularIntelligence	9/4/20
SDHD	Gene Symbol	hgnc:10683	SDHD	CarisMolecularIntelligence	9/4/20
SUZ12	Gene Symbol	hgnc:17101	SUZ12	CarisMolecularIntelligence	9/4/20
SDHC	Gene Symbol	hgnc:10682	SDHC	CarisMolecularIntelligence	9/4/20
STK11	Gene Symbol	hgnc:11389	STK11	CarisMolecularIntelligence	9/4/20
STAT4	Gene Symbol	hgnc:11365	STAT4	CarisMolecularIntelligence	9/4/20
SDC4	Gene Symbol	hgnc:10661	SDC4	CarisMolecularIntelligence	9/4/20
SLC45A3	Gene Symbol	hgnc:8642	SLC45A3	CarisMolecularIntelligence	9/4/20
SLC34A2	Gene Symbol	hgnc:11020	SLC34A2	CarisMolecularIntelligence	9/4/20
TET1	Gene Symbol	hgnc:29484	TET1	CarisMolecularIntelligence	9/4/20
SMO	Gene Symbol	hgnc:11119	SMO	CarisMolecularIntelligence	9/4/20
STAG2	Gene Symbol	hgnc:11355	STAG2	CarisMolecularIntelligence	9/4/20
STIL	Gene Symbol	hgnc:10879	STIL	CarisMolecularIntelligence	9/4/20
STAT3	Gene Symbol	hgnc:11364	STAT3	CarisMolecularIntelligence	9/4/20
SETBP1	Gene Symbol	hgnc:15573	SETBP1	CarisMolecularIntelligence	9/4/20
SDHAF2	Gene Symbol	hgnc:26034	SDHAF2	CarisMolecularIntelligence	9/4/20
MRDA	Gene Symbol	NULL	NULL	ChEMBL	33
SMAD4	Gene Symbol	hgnc:6770	SMAD4	CarisMolecularIntelligence	9/4/20
SBDS	Gene Symbol	hgnc:19440	SBDS	CarisMolecularIntelligence	9/4/20
SSX1	Gene Symbol	hgnc:11335	SSX1	CarisMolecularIntelligence	9/4/20
SS18L1	Gene Symbol	hgnc:15592	SS18L1	CarisMolecularIntelligence	9/4/20
SET	Gene Symbol	hgnc:10760	SET	CarisMolecularIntelligence	9/4/20
SOCS1	Gene Symbol	hgnc:19383	SOCS1	CarisMolecularIntelligence	9/4/20
SFPQ	Gene Symbol	hgnc:10774	SFPQ	CarisMolecularIntelligence	9/4/20
SRC	Gene Symbol	hgnc:11283	SRC	CarisMolecularIntelligence	9/4/20
RPTOR	Gene Symbol	hgnc:30287	RPTOR	CarisMolecularIntelligence	9/4/20
TCF7L2	Gene Symbol	hgnc:11641	TCF7L2	CarisMolecularIntelligence	9/4/20
TAF15	Gene Symbol	hgnc:11547	TAF15	CarisMolecularIntelligence	9/4/20
SPOP	Gene Symbol	hgnc:11254	SPOP	CarisMolecularIntelligence	9/4/20
SH2B3	Gene Symbol	hgnc:29605	SH2B3	CarisMolecularIntelligence	9/4/20
SMARCB1	Gene Symbol	hgnc:11103	SMARCB1	CarisMolecularIntelligence	9/4/20
SMARCE1	Gene Symbol	hgnc:11109	SMARCE1	CarisMolecularIntelligence	9/4/20
TFE3	Gene Symbol	hgnc:11752	TFE3	CarisMolecularIntelligence	9/4/20
SOX2	Gene Symbol	hgnc:11195	SOX2	CarisMolecularIntelligence	9/4/20
SDHB	Gene Symbol	hgnc:10681	SDHB	CarisMolecularIntelligence	9/4/20
TBL1XR1	Gene Symbol	hgnc:29529	TBL1XR1	CarisMolecularIntelligence	9/4/20
SMARCA4	Gene Symbol	hgnc:11100	SMARCA4	CarisMolecularIntelligence	9/4/20
TCL1A	Gene Symbol	hgnc:11648	TCL1A	CarisMolecularIntelligence	9/4/20
SH3GL1	Gene Symbol	hgnc:10830	SH3GL1	CarisMolecularIntelligence	9/4/20
SS18	Gene Symbol	hgnc:11340	SS18	CarisMolecularIntelligence	9/4/20
SUFU	Gene Symbol	hgnc:16466	SUFU	CarisMolecularIntelligence	9/4/20
TAL1	Gene Symbol	hgnc:11556	TAL1	CarisMolecularIntelligence	9/4/20
TAL2	Gene Symbol	hgnc:11557	TAL2	CarisMolecularIntelligence	9/4/20
TCF12	Gene Symbol	hgnc:11623	TCF12	CarisMolecularIntelligence	9/4/20
ABL1	Gene Name	hgnc:76	ABL1	CGI	2/1/22
TPM3	Gene Symbol	hgnc:12012	TPM3	CarisMolecularIntelligence	9/4/20
TRIM33	Gene Symbol	hgnc:16290	TRIM33	CarisMolecularIntelligence	9/4/20
TRIM26	Gene Symbol	hgnc:12962	TRIM26	CarisMolecularIntelligence	9/4/20
TP53	Gene Symbol	hgnc:11998	TP53	CarisMolecularIntelligence	9/4/20
ZNF521	Gene Symbol	hgnc:24605	ZNF521	CarisMolecularIntelligence	9/4/20
ALK	Gene Name	hgnc:427	ALK	CGI	2/1/22
ZMYM2	Gene Symbol	hgnc:12989	ZMYM2	CarisMolecularIntelligence	9/4/20
TFRC	Gene Symbol	hgnc:11763	TFRC	CarisMolecularIntelligence	9/4/20
ATM	Gene Name	hgnc:795	ATM	CGI	2/1/22
TFPT	Gene Symbol	hgnc:13630	TFPT	CarisMolecularIntelligence	9/4/20
TRRAP	Gene Symbol	hgnc:12347	TRRAP	CarisMolecularIntelligence	9/4/20
WISP3	Gene Symbol	hgnc:12771	CCN6	CarisMolecularIntelligence	9/4/20
YWHAE	Gene Symbol	hgnc:12851	YWHAE	CarisMolecularIntelligence	9/4/20
VEGFA	Gene Symbol	hgnc:12680	VEGFA	CarisMolecularIntelligence	9/4/20
TNFAIP3	Gene Symbol	hgnc:11896	TNFAIP3	CarisMolecularIntelligence	9/4/20
BCL2	Gene Name	hgnc:990	BCL2	CGI	2/1/22
TPR	Gene Symbol	hgnc:12017	TPR	CarisMolecularIntelligence	9/4/20
TGFBR2	Gene Symbol	hgnc:11773	TGFBR2	CarisMolecularIntelligence	9/4/20
ZNF703	Gene Symbol	hgnc:25883	ZNF703	CarisMolecularIntelligence	9/4/20
ATR	Gene Name	hgnc:882	ATR	CGI	2/1/22
WRN	Gene Symbol	hgnc:12791	WRN	CarisMolecularIntelligence	9/4/20
WAS	Gene Symbol	hgnc:12731	WAS	CarisMolecularIntelligence	9/4/20
TLX1	Gene Symbol	hgnc:5056	TLX1	CarisMolecularIntelligence	9/4/20
VEGFB	Gene Symbol	hgnc:12681	VEGFB	CarisMolecularIntelligence	9/4/20
TSC1	Gene Symbol	hgnc:12362	TSC1	CarisMolecularIntelligence	9/4/20
THRAP3	Gene Symbol	hgnc:22964	THRAP3	CarisMolecularIntelligence	9/4/20
TNFRSF17	Gene Symbol	hgnc:11913	TNFRSF17	CarisMolecularIntelligence	9/4/20
WIF1	Gene Symbol	hgnc:18081	WIF1	CarisMolecularIntelligence	9/4/20
TSC2	Gene Symbol	hgnc:12363	TSC2	CarisMolecularIntelligence	9/4/20
TTL	Gene Symbol	hgnc:21586	TTL	CarisMolecularIntelligence	9/4/20
TNFRSF14	Gene Symbol	hgnc:11912	TNFRSF14	CarisMolecularIntelligence	9/4/20
TRIP11	Gene Symbol	hgnc:12305	TRIP11	CarisMolecularIntelligence	9/4/20
VHL	Gene Symbol	hgnc:12687	VHL	CarisMolecularIntelligence	9/4/20
ZNF384	Gene Symbol	hgnc:11955	ZNF384	CarisMolecularIntelligence	9/4/20
TFEB	Gene Symbol	hgnc:11753	TFEB	CarisMolecularIntelligence	9/4/20
UBR5	Gene Symbol	hgnc:16806	UBR5	CarisMolecularIntelligence	9/4/20
TPM4	Gene Symbol	hgnc:12013	TPM4	CarisMolecularIntelligence	9/4/20
ZNF331	Gene Symbol	hgnc:15489	ZNF331	CarisMolecularIntelligence	9/4/20
WWTR1	Gene Symbol	hgnc:24042	WWTR1	CarisMolecularIntelligence	9/4/20
VTI1A	Gene Symbol	hgnc:17792	VTI1A	CarisMolecularIntelligence	9/4/20
BCOR	Gene Name	hgnc:20893	BCOR	CGI	2/1/22
TOP1	Gene Symbol	hgnc:11986	TOP1	CarisMolecularIntelligence	9/4/20
AKT3	Gene Name	hgnc:393	AKT3	CGI	2/1/22
XPC	Gene Symbol	hgnc:12816	XPC	CarisMolecularIntelligence	9/4/20
AKT2	Gene Name	hgnc:392	AKT2	CGI	2/1/22
TFG	Gene Symbol	hgnc:11758	TFG	CarisMolecularIntelligence	9/4/20
AKT1	Gene Name	hgnc:391	AKT1	CGI	2/1/22
JAK2	Gene Name	hgnc:6192	JAK2	CGI	2/1/22
KCNJ5	Gene Name	hgnc:6266	KCNJ5	CGI	2/1/22
ERCC2	Gene Name	hgnc:3434	ERCC2	CGI	2/1/22
ERBB2	Gene Name	hgnc:3430	ERBB2	CGI	2/1/22
ERBB3	Gene Name	hgnc:3431	ERBB3	CGI	2/1/22
NF1	Gene Name	hgnc:7765	NF1	CGI	2/1/22
CDKN2A	Gene Name	hgnc:1787	CDKN2A	CGI	2/1/22
FANCC	Gene Name	hgnc:3584	FANCC	CGI	2/1/22
FGF3	Gene Name	hgnc:3681	FGF3	CGI	2/1/22
CYP17A1	Gene Name	hgnc:2593	CYP17A1	CGI	2/1/22
SH2B3	Gene Name	hgnc:29605	SH2B3	CGI	2/1/22
DNMT3A	Gene Name	hgnc:2978	DNMT3A	CGI	2/1/22
HDAC2	Gene Name	hgnc:4853	HDAC2	CGI	2/1/22
CDH1	Gene Name	hgnc:1748	CDH1	CGI	2/1/22
ROS1	Gene Name	hgnc:10261	ROS1	CGI	2/1/22
DDR2	Gene Name	hgnc:2731	DDR2	CGI	2/1/22
CSF1R	Gene Name	hgnc:2433	CSF1R	CGI	2/1/22
NRAS	Gene Name	hgnc:7989	NRAS	CGI	2/1/22
CDK6	Gene Name	hgnc:1777	CDK6	CGI	2/1/22
TP53	Gene Name	hgnc:11998	TP53	CGI	2/1/22
KIT	Gene Name	hgnc:6342	KIT	CGI	2/1/22
CHEK2	Gene Name	hgnc:16627	CHEK2	CGI	2/1/22
FLT3	Gene Name	hgnc:3765	FLT3	CGI	2/1/22
CBL	Gene Name	hgnc:1541	CBL	CGI	2/1/22
CCND2	Gene Name	hgnc:1583	CCND2	CGI	2/1/22
EGFR	Gene Name	hgnc:3236	EGFR	CGI	2/1/22
BRCA2	Gene Name	hgnc:1101	BRCA2	CGI	2/1/22
DACC	Gene Symbol	NULL	NULL	ChEMBL	33
MDM2	Gene Name	hgnc:6973	MDM2	CGI	2/1/22
FBXW7	Gene Name	hgnc:16712	FBXW7	CGI	2/1/22
FLT1	Gene Name	hgnc:3763	FLT1	CGI	2/1/22
DPYD	Gene Name	hgnc:3012	DPYD	CGI	2/1/22
PTEN	Gene Name	hgnc:9588	PTEN	CGI	2/1/22
GNA11	Gene Name	hgnc:4379	GNA11	CGI	2/1/22
CD69	Gene Name	hgnc:1694	CD69	CGI	2/1/22
HRAS	Gene Name	hgnc:5173	HRAS	CGI	2/1/22
IDH1	Gene Name	hgnc:5382	IDH1	CGI	2/1/22
HIF1A	Gene Name	hgnc:4910	HIF1A	CGI	2/1/22
CSF3R	Gene Name	hgnc:2439	CSF3R	CGI	2/1/22
FGF4	Gene Name	hgnc:3682	FGF4	CGI	2/1/22
EZH2	Gene Name	hgnc:3527	EZH2	CGI	2/1/22
BRCA1	Gene Name	hgnc:1100	BRCA1	CGI	2/1/22
IL7R	Gene Name	hgnc:6024	IL7R	CGI	2/1/22
ERCC6	Gene Name	hgnc:3438	ERCC6	CGI	2/1/22
NTRK1	Gene Name	hgnc:8031	NTRK1	CGI	2/1/22
JAK1	Gene Name	hgnc:6190	JAK1	CGI	2/1/22
FGFR1	Gene Name	hgnc:3688	FGFR1	CGI	2/1/22
ERCC4	Gene Name	hgnc:3436	ERCC4	CGI	2/1/22
CA9	Gene Name	hgnc:1383	CA9	CGI	2/1/22
KRAS	Gene Name	hgnc:6407	KRAS	CGI	2/1/22
OR51F2	Gene Symbol	hgnc:15197	OR51F2	Ensembl	111
UGT1A1	Gene Name	hgnc:12530	UGT1A1	CGI	2/1/22
NPM1	Gene Name	hgnc:7910	NPM1	CGI	2/1/22
CA1	Gene Symbol	hgnc:1368	CA1	ChEMBL	33
AVPR2	Gene Symbol	hgnc:897	AVPR2	ChEMBL	33
F2	Gene Symbol	hgnc:3535	F2	ChEMBL	33
PLG	Gene Symbol	hgnc:9071	PLG	ChEMBL	33
PML	Gene Name	hgnc:9113	PML	CGI	2/1/22
MKI67	Gene Name	hgnc:7107	MKI67	CGI	2/1/22
SMO	Gene Name	hgnc:11119	SMO	CGI	2/1/22
MET	Gene Name	hgnc:7029	MET	CGI	2/1/22
TOP2A	Gene Name	hgnc:11989	TOP2A	CGI	2/1/22
CCND1	Gene Name	hgnc:1582	CCND1	CGI	2/1/22
NOTCH2	Gene Name	hgnc:7882	NOTCH2	CGI	2/1/22
VEGFA	Gene Name	hgnc:12680	VEGFA	CGI	2/1/22
MLL	Gene Name	hgnc:7132	KMT2A	CGI	2/1/22
VHL	Gene Name	hgnc:12687	VHL	CGI	2/1/22
NTRK3	Gene Name	hgnc:8033	NTRK3	CGI	2/1/22
TSC2	Gene Name	hgnc:12363	TSC2	CGI	2/1/22
PTCH1	Gene Name	hgnc:9585	PTCH1	CGI	2/1/22
LRP1B	Gene Name	hgnc:6693	LRP1B	CGI	2/1/22
RB1	Gene Name	hgnc:9884	RB1	CGI	2/1/22
MLL2	Gene Name	hgnc:7133	KMT2D	CGI	2/1/22
CHRM3	Gene Symbol	hgnc:1952	CHRM3	ChEMBL	33
TOP1	Gene Symbol	hgnc:11986	TOP1	ChEMBL	33
GLP1R	Gene Symbol	hgnc:4324	GLP1R	ChEMBL	33
SSTR5	Gene Symbol	hgnc:11334	SSTR5	ChEMBL	33
PTH1R	Gene Symbol	hgnc:9608	PTH1R	ChEMBL	33
LIPF	Gene Symbol	hgnc:6622	LIPF	ChEMBL	33
CA2	Gene Symbol	hgnc:1373	CA2	ChEMBL	33
HTR1F	Gene Symbol	hgnc:5292	HTR1F	ChEMBL	33
TOP2A	Gene Symbol	hgnc:11989	TOP2A	ChEMBL	33
TRHR	Gene Symbol	hgnc:12299	TRHR	ChEMBL	33
ARID1A	Gene Name	hgnc:11110	ARID1A	CGI	2/1/22
ANXA1	Gene Name	hgnc:533	ANXA1	CGI	2/1/22
RET	Gene Name	hgnc:9967	RET	CGI	2/1/22
PALB2	Gene Name	hgnc:26144	PALB2	CGI	2/1/22
CRBN	Gene Name	hgnc:30185	CRBN	CGI	2/1/22
PLCG2	Gene Name	hgnc:9066	PLCG2	CGI	2/1/22
NF2	Gene Name	hgnc:7773	NF2	CGI	2/1/22
PDGFB	Gene Name	hgnc:8800	PDGFB	CGI	2/1/22
SLC29A1	Gene Name	hgnc:11003	SLC29A1	CGI	2/1/22
IGF1R	Gene Name	hgnc:5465	IGF1R	CGI	2/1/22
MYD88	Gene Name	hgnc:7562	MYD88	CGI	2/1/22
NRG1	Gene Name	hgnc:7997	NRG1	CGI	2/1/22
MAP2K1	Gene Name	hgnc:6840	MAP2K1	CGI	2/1/22
PRKCH	Gene Name	hgnc:9403	PRKCH	CGI	2/1/22
RAD50	Gene Name	hgnc:9816	RAD50	CGI	2/1/22
NOTCH1	Gene Name	hgnc:7881	NOTCH1	CGI	2/1/22
IMPDH1	Gene Symbol	hgnc:6052	IMPDH1	ChEMBL	33
HRH1	Gene Symbol	hgnc:5182	HRH1	ChEMBL	33
TNF	Gene Symbol	hgnc:11892	TNF	ChEMBL	33
TPO	Gene Symbol	hgnc:12015	TPO	ChEMBL	33
DDC	Gene Symbol	hgnc:2719	DDC	ChEMBL	33
ADRA1A	Gene Symbol	hgnc:277	ADRA1A	ChEMBL	33
EMBA	Gene Symbol	NULL	NULL	ChEMBL	33
SRD5A2	Gene Symbol	hgnc:11285	SRD5A2	ChEMBL	33
SIGMAR1	Gene Symbol	hgnc:8157	SIGMAR1	ChEMBL	33
PLAT	Gene Symbol	hgnc:9051	PLAT	ChEMBL	33
SLC12A1	Gene Symbol	hgnc:10910	SLC12A1	ChEMBL	33
PNLIP	Gene Symbol	hgnc:9155	PNLIP	ChEMBL	33
EPOR	Gene Symbol	hgnc:3416	EPOR	ChEMBL	33
PDE5A	Gene Symbol	hgnc:8784	PDE5A	ChEMBL	33
HDAC3	Gene Symbol	hgnc:4854	HDAC3	ChEMBL	33
DRD2	Gene Symbol	hgnc:3023	DRD2	ChEMBL	33
AGTR1	Gene Symbol	hgnc:336	AGTR1	ChEMBL	33
IGHE	Gene Symbol	hgnc:5522	IGHE	ChEMBL	33
CD33	Gene Symbol	hgnc:1659	CD33	ChEMBL	33
EGFR	Gene Symbol	hgnc:3236	EGFR	ChEMBL	33
DRD3	Gene Symbol	hgnc:3024	DRD3	ChEMBL	33
RYR1	Gene Symbol	hgnc:10483	RYR1	ChEMBL	33
INHA	Gene Symbol	hgnc:6065	INHA	ChEMBL	33
ALOX5	Gene Symbol	hgnc:435	ALOX5	ChEMBL	33
CHRM1	Gene Symbol	hgnc:1950	CHRM1	ChEMBL	33
ABL1	Gene Symbol	hgnc:76	ABL1	ChEMBL	33
HDAC6	Gene Symbol	hgnc:14064	HDAC6	ChEMBL	33
ADRB1	Gene Symbol	hgnc:285	ADRB1	ChEMBL	33
PTGER2	Gene Symbol	hgnc:9594	PTGER2	ChEMBL	33
HTR1B	Gene Symbol	hgnc:5287	HTR1B	ChEMBL	33
HTR3A	Gene Symbol	hgnc:5297	HTR3A	ChEMBL	33
ALDH5A1	Gene Symbol	hgnc:408	ALDH5A1	ChEMBL	33
SSTR1	Gene Symbol	hgnc:11330	SSTR1	ChEMBL	33
PPARG	Gene Symbol	hgnc:9236	PPARG	ChEMBL	33
PPARA	Gene Symbol	hgnc:9232	PPARA	ChEMBL	33
TXNRD1	Gene Symbol	hgnc:12437	TXNRD1	ChEMBL	33
XDH	Gene Symbol	hgnc:12805	XDH	ChEMBL	33
KIT	Gene Symbol	hgnc:6342	KIT	ChEMBL	33
CCR5	Gene Symbol	hgnc:1606	CCR5	ChEMBL	33
HTR1A	Gene Symbol	hgnc:5286	HTR1A	ChEMBL	33
KCNJ11	Gene Symbol	hgnc:6257	KCNJ11	ChEMBL	33
AVPR1A	Gene Symbol	hgnc:895	AVPR1A	ChEMBL	33
FKBP1A	Gene Symbol	hgnc:3711	FKBP1A	ChEMBL	33
ADA	Gene Symbol	hgnc:186	ADA	ChEMBL	33
SLC6A4	Gene Symbol	hgnc:11050	SLC6A4	ChEMBL	33
AVPR1B	Gene Symbol	hgnc:896	AVPR1B	ChEMBL	33
ALDH2	Gene Symbol	hgnc:404	ALDH2	ChEMBL	33
HRH2	Gene Symbol	hgnc:5183	HRH2	ChEMBL	33
IGF1R	Gene Symbol	hgnc:5465	IGF1R	ChEMBL	33
ILES	Gene Symbol	NULL	NULL	ChEMBL	33
IL1R1	Gene Symbol	hgnc:5993	IL1R1	ChEMBL	33
MURA	Gene Symbol	NULL	NULL	ChEMBL	33
MC2R	Gene Symbol	hgnc:6930	MC2R	ChEMBL	33
TYR	Gene Symbol	hgnc:12442	TYR	ChEMBL	33
PPPK-DHPS	Gene Symbol	NULL	NULL	ChEMBL	33
DDL	Gene Symbol	NULL	NULL	ChEMBL	33
FLT3	Gene Symbol	hgnc:3765	FLT3	ChEMBL	33
M	Gene Symbol	NULL	NULL	ChEMBL	33
SERPINC1	Gene Symbol	hgnc:775	SERPINC1	ChEMBL	33
TSHR	Gene Symbol	hgnc:12373	TSHR	ChEMBL	33
TH	Gene Symbol	hgnc:11782	TH	ChEMBL	33
GRIN2A	Gene Symbol	hgnc:4585	GRIN2A	ChEMBL	33
HTR1D	Gene Symbol	hgnc:5289	HTR1D	ChEMBL	33
GCGR	Gene Symbol	hgnc:4192	GCGR	ChEMBL	33
ESR2	Gene Symbol	hgnc:3468	ESR2	ChEMBL	33
DPEP1	Gene Symbol	hgnc:3002	DPEP1	ChEMBL	33
DNMT1	Gene Symbol	hgnc:2976	DNMT1	ChEMBL	33
NR3C2	Gene Symbol	hgnc:7979	NR3C2	ChEMBL	33
KLKB1	Gene Symbol	hgnc:6371	KLKB1	ChEMBL	33
FAS	Gene Symbol	hgnc:11920	FAS	ChEMBL	33
FSHR	Gene Symbol	hgnc:3969	FSHR	ChEMBL	33
SSTR3	Gene Symbol	hgnc:11332	SSTR3	ChEMBL	33
NR1H4	Gene Symbol	hgnc:7967	NR1H4	ChEMBL	33
OXTR	Gene Symbol	hgnc:8529	OXTR	ChEMBL	33
NA	Gene Symbol	hgnc:12811	XK	ChEMBL	33
GHR	Gene Symbol	hgnc:4263	GHR	ChEMBL	33
VDR	Gene Symbol	hgnc:12679	VDR	ChEMBL	33
SCN5A	Gene Symbol	hgnc:10593	SCN5A	ChEMBL	33
INSR	Gene Symbol	hgnc:6091	INSR	ChEMBL	33
HTR2C	Gene Symbol	hgnc:5295	HTR2C	ChEMBL	33
PTGFR	Gene Symbol	hgnc:9600	PTGFR	ChEMBL	33
NPR1	Gene Symbol	hgnc:7943	NPR1	ChEMBL	33
PTGIR	Gene Symbol	hgnc:9602	PTGIR	ChEMBL	33
CSF3R	Gene Symbol	hgnc:2439	CSF3R	ChEMBL	33
SLC29A1	Gene Symbol	hgnc:11003	SLC29A1	ChEMBL	33
SV2A	Gene Symbol	hgnc:20566	SV2A	ChEMBL	33
RARA	Gene Symbol	hgnc:9864	RARA	ChEMBL	33
GGCX	Gene Symbol	hgnc:4247	GGCX	ChEMBL	33
SRC	Gene Symbol	hgnc:11283	SRC	ChEMBL	33
OPRM1	Gene Symbol	hgnc:8156	OPRM1	ChEMBL	33
COMT	Gene Symbol	hgnc:2228	COMT	ChEMBL	33
ACHE	Gene Symbol	hgnc:108	ACHE	ChEMBL	33
GHRHR	Gene Symbol	hgnc:4266	GHRHR	ChEMBL	33
CYP11A1	Gene Symbol	hgnc:2590	CYP11A1	ChEMBL	33
NR3C1	Gene Symbol	hgnc:7978	NR3C1	ChEMBL	33
CD2	Gene Symbol	hgnc:1639	CD2	ChEMBL	33
LCK	Gene Symbol	hgnc:6524	LCK	ChEMBL	33
AMY2A	Gene Symbol	hgnc:477	AMY2A	ChEMBL	33
SLC9A1	Gene Symbol	hgnc:11071	SLC9A1	HGNC	20240408
MGAM	Gene Symbol	hgnc:7043	MGAM	ChEMBL	33
F8	Gene Symbol	hgnc:3546	F8	ChEMBL	33
BDKRB2	Gene Symbol	hgnc:1030	BDKRB2	ChEMBL	33
HCK	Gene Symbol	hgnc:4840	HCK	ChEMBL	33
JAK1	Gene Symbol	hgnc:6190	JAK1	ChEMBL	33
JAK2	Gene Symbol	hgnc:6192	JAK2	ChEMBL	33
TMP1	Gene Symbol	NULL	NULL	ChEMBL	33
PAH	Gene Symbol	hgnc:8582	PAH	ChEMBL	33
NS5B	Gene Symbol	NULL	NULL	ChEMBL	33
F5	Gene Symbol	hgnc:3542	F5	ChEMBL	33
DRD1	Gene Symbol	hgnc:3020	DRD1	ChEMBL	33
EPHA2	Gene Symbol	hgnc:3386	EPHA2	ChEMBL	33
SCN4A	Gene Symbol	hgnc:10591	SCN4A	ChEMBL	33
SLC6A2	Gene Symbol	hgnc:11048	SLC6A2	ChEMBL	33
MMP13	Gene Symbol	hgnc:7159	MMP13	ChEMBL	33
GAA	Gene Symbol	hgnc:4065	GAA	ChEMBL	33
FGFR3	Gene Symbol	hgnc:3690	FGFR3	ChEMBL	33
MAP2K2	Gene Symbol	hgnc:6842	MAP2K2	ChEMBL	33
SLC5A2	Gene Symbol	hgnc:11037	SLC5A2	ChEMBL	33
LYN	Gene Symbol	hgnc:6735	LYN	ChEMBL	33
PGA5	Gene Symbol	hgnc:8887	PGA5	ChEMBL	33
CYP17A1	Gene Symbol	hgnc:2593	CYP17A1	ChEMBL	33
MAP2K1	Gene Symbol	hgnc:6840	MAP2K1	ChEMBL	33
FGFR1	Gene Symbol	hgnc:3688	FGFR1	ChEMBL	33
PTGER3	Gene Symbol	hgnc:9595	PTGER3	ChEMBL	33
CA4	Gene Symbol	hgnc:1375	CA4	ChEMBL	33
ADRB3	Gene Symbol	hgnc:288	ADRB3	ChEMBL	33
MMP7	Gene Symbol	hgnc:7174	MMP7	ChEMBL	33
KCNN4	Gene Symbol	hgnc:6293	KCNN4	ChEMBL	33
MMP8	Gene Symbol	hgnc:7175	MMP8	ChEMBL	33
PTK6	Gene Symbol	hgnc:9617	PTK6	ChEMBL	33
KCNJ8	Gene Symbol	hgnc:6269	KCNJ8	ChEMBL	33
GLP2R	Gene Symbol	hgnc:4325	GLP2R	ChEMBL	33
PGF	Gene Symbol	hgnc:8893	PGF	ChEMBL	33
GART	Gene Symbol	hgnc:4163	GART	ChEMBL	33
CFTR	Gene Symbol	hgnc:1884	CFTR	ChEMBL	33
FGFR2	Gene Symbol	hgnc:3689	FGFR2	ChEMBL	33
ALK	Gene Symbol	hgnc:427	ALK	ChEMBL	33
TRPV1	Gene Symbol	hgnc:12716	TRPV1	ChEMBL	33
MMP1	Gene Symbol	hgnc:7155	MMP1	ChEMBL	33
BRAF	Gene Symbol	hgnc:1097	BRAF	ChEMBL	33
SCN10A	Gene Symbol	hgnc:10582	SCN10A	ChEMBL	33
CLCN2	Gene Symbol	hgnc:2020	CLCN2	ChEMBL	33
SMO	Gene Symbol	hgnc:11119	SMO	ChEMBL	33
TRPA1	Gene Symbol	hgnc:497	TRPA1	ChEMBL	33
SLC22A12	Gene Symbol	hgnc:17989	SLC22A12	ChEMBL	33
SLC22A8	Gene Symbol	hgnc:10972	SLC22A8	ChEMBL	33
GRIA4	Gene Symbol	hgnc:4574	GRIA4	ChEMBL	33
OR51F2	Gene Symbol	hgnc:15197	OR51F2	NCBI	20240410
GRIA2	Gene Symbol	hgnc:4572	GRIA2	ChEMBL	33
EDNRB	Gene Symbol	hgnc:3180	EDNRB	ChEMBL	33
EDNRA	Gene Symbol	hgnc:3179	EDNRA	ChEMBL	33
CHRNA4	Gene Symbol	hgnc:1958	CHRNA4	ChEMBL	33
HMGCR	Gene Symbol	hgnc:5006	HMGCR	ChEMBL	33
PDE4A	Gene Symbol	hgnc:8780	PDE4A	ChEMBL	33
CHRNB2	Gene Symbol	hgnc:1962	CHRNB2	ChEMBL	33
FDPS	Gene Symbol	hgnc:3631	FDPS	ChEMBL	33
HDAC5	Gene Symbol	hgnc:14068	HDAC5	ChEMBL	33
HDAC7	Gene Symbol	hgnc:14067	HDAC7	ChEMBL	33
HDAC11	Gene Symbol	hgnc:19086	HDAC11	ChEMBL	33
ATP4B	Gene Symbol	hgnc:820	ATP4B	ChEMBL	33
CA6	Gene Symbol	hgnc:1380	CA6	ChEMBL	33
CA9	Gene Symbol	hgnc:1383	CA9	ChEMBL	33
CA5B	Gene Symbol	hgnc:1378	CA5B	ChEMBL	33
CA5A	Gene Symbol	hgnc:1377	CA5A	ChEMBL	33
TUBB4A	Gene Symbol	hgnc:20774	TUBB4A	ChEMBL	33
GSK3A	Gene Symbol	hgnc:4616	GSK3A	ChEMBL	33
GSK3B	Gene Symbol	hgnc:4617	GSK3B	ChEMBL	33
PDGFRA	Gene Symbol	hgnc:8803	PDGFRA	ChEMBL	33
GRIN1	Gene Symbol	hgnc:4584	GRIN1	ChEMBL	33
GRIN2B	Gene Symbol	hgnc:4586	GRIN2B	ChEMBL	33
GRIN3A	Gene Symbol	hgnc:16767	GRIN3A	ChEMBL	33
PDE4D	Gene Symbol	hgnc:8783	PDE4D	ChEMBL	33
HDAC2	Gene Symbol	hgnc:4853	HDAC2	ChEMBL	33
HDAC8	Gene Symbol	hgnc:13315	HDAC8	ChEMBL	33
HDAC4	Gene Symbol	hgnc:14063	HDAC4	ChEMBL	33
HDAC10	Gene Symbol	hgnc:18128	HDAC10	ChEMBL	33
ITGA2B	Gene Symbol	hgnc:6138	ITGA2B	ChEMBL	33
ATP4A	Gene Symbol	hgnc:819	ATP4A	ChEMBL	33
CA14	Gene Symbol	hgnc:1372	CA14	ChEMBL	33
OPRK1	Gene Symbol	hgnc:8154	OPRK1	ChEMBL	33
OPRD1	Gene Symbol	hgnc:8153	OPRD1	ChEMBL	33
TUBB1	Gene Symbol	hgnc:16257	TUBB1	ChEMBL	33
TUBA3C	Gene Symbol	hgnc:12408	TUBA3C	ChEMBL	33
TUBB3	Gene Symbol	hgnc:20772	TUBB3	ChEMBL	33
TUBA1A	Gene Symbol	hgnc:20766	TUBA1A	ChEMBL	33
TUBB8	Gene Symbol	hgnc:20773	TUBB8	ChEMBL	33
TUBA1B	Gene Symbol	hgnc:18809	TUBA1B	ChEMBL	33
TUBA1C	Gene Symbol	hgnc:20768	TUBA1C	ChEMBL	33
TUBA3E	Gene Symbol	hgnc:20765	TUBA3E	ChEMBL	33
TUBB6	Gene Symbol	hgnc:20776	TUBB6	ChEMBL	33
ITGA4	Gene Symbol	hgnc:6140	ITGA4	ChEMBL	33
ITGB7	Gene Symbol	hgnc:6162	ITGB7	ChEMBL	33
GRIN2D	Gene Symbol	hgnc:4588	GRIN2D	ChEMBL	33
GRIN3B	Gene Symbol	hgnc:16768	GRIN3B	ChEMBL	33
SLC9A1	Gene Symbol	hgnc:11071	SLC9A1	NCBI	20240410
DRD5	Gene Symbol	hgnc:3026	DRD5	ChEMBL	33
DRD4	Gene Symbol	hgnc:3025	DRD4	ChEMBL	33
GRIK1	Gene Symbol	hgnc:4579	GRIK1	ChEMBL	33
GRIK4	Gene Symbol	hgnc:4582	GRIK4	ChEMBL	33
GRIK2	Gene Symbol	hgnc:4580	GRIK2	ChEMBL	33
NS4A	Gene Symbol	NULL	NULL	ChEMBL	33
GRIK3	Gene Symbol	hgnc:4581	GRIK3	ChEMBL	33
PTGS2	Gene Symbol	hgnc:9605	PTGS2	ChEMBL	33
MTNR1A	Gene Symbol	hgnc:7463	MTNR1A	ChEMBL	33
MTNR1B	Gene Symbol	hgnc:7464	MTNR1B	ChEMBL	33
RAMP3	Gene Symbol	hgnc:9845	RAMP3	ChEMBL	33
ADRA1D	Gene Symbol	hgnc:280	ADRA1D	ChEMBL	33
ADRA1B	Gene Symbol	hgnc:278	ADRA1B	ChEMBL	33
ADORA1	Gene Symbol	hgnc:262	ADORA1	ChEMBL	33
GUCY1B1	Gene Symbol	hgnc:4687	GUCY1B1	ChEMBL	33
GUCY1A2	Gene Symbol	hgnc:4684	GUCY1A2	ChEMBL	33
GUCY1A1	Gene Symbol	hgnc:4685	GUCY1A1	ChEMBL	33
IMPDH2	Gene Symbol	hgnc:6053	IMPDH2	ChEMBL	33
ABCC8	Gene Symbol	hgnc:59	ABCC8	ChEMBL	33
SCNN1A	Gene Symbol	hgnc:10599	SCNN1A	ChEMBL	33
SCNN1G	Gene Symbol	hgnc:10602	SCNN1G	ChEMBL	33
BCHE	Gene Symbol	hgnc:983	BCHE	ChEMBL	33
ITGB1	Gene Symbol	hgnc:6153	ITGB1	ChEMBL	33
KEAP1	Gene Symbol	hgnc:23177	KEAP1	ChEMBL	33
THRA	Gene Symbol	hgnc:11796	THRA	ChEMBL	33
GABBR1	Gene Symbol	hgnc:4070	GABBR1	ChEMBL	33
GABBR2	Gene Symbol	hgnc:4507	GABBR2	ChEMBL	33
AR	Gene Symbol	hgnc:644	AR	ChEMBL	33
HTR4	Gene Symbol	hgnc:5299	HTR4	ChEMBL	33
PTGS1	Gene Symbol	hgnc:9604	PTGS1	ChEMBL	33
ADORA2B	Gene Symbol	hgnc:264	ADORA2B	ChEMBL	33
PDE7B	Gene Symbol	hgnc:8792	PDE7B	ChEMBL	33
SSTR4	Gene Symbol	hgnc:11333	SSTR4	ChEMBL	33
ABCC9	Gene Symbol	hgnc:60	ABCC9	ChEMBL	33
SCNN1B	Gene Symbol	hgnc:10600	SCNN1B	ChEMBL	33
EEF2	Gene Symbol	hgnc:3214	EEF2	ChEMBL	33
RRM2B	Gene Symbol	hgnc:17296	RRM2B	ChEMBL	33
FLT1	Gene Symbol	hgnc:3763	FLT1	ChEMBL	33
FLT4	Gene Symbol	hgnc:3767	FLT4	ChEMBL	33
CACNA1C	Gene Symbol	hgnc:1390	CACNA1C	ChEMBL	33
CACNA1D	Gene Symbol	hgnc:1391	CACNA1D	ChEMBL	33
CACNA1F	Gene Symbol	hgnc:1393	CACNA1F	ChEMBL	33
NS3	Gene Symbol	hgnc:6407	KRAS	ChEMBL	33
CHRNB4	Gene Symbol	hgnc:1964	CHRNB4	ChEMBL	33
CHRNA3	Gene Symbol	hgnc:1957	CHRNA3	ChEMBL	33
THRB	Gene Symbol	hgnc:11799	THRB	ChEMBL	33
HPD	Gene Symbol	hgnc:5147	HPD	ChEMBL	33
CD52	Gene Symbol	hgnc:1804	CD52	ChEMBL	33
RPOB	Gene Symbol	NULL	NULL	ChEMBL	33
RPOA	Gene Symbol	NULL	NULL	ChEMBL	33
RPOC	Gene Symbol	NULL	NULL	ChEMBL	33
RPOZ	Gene Symbol	NULL	NULL	ChEMBL	33
FABI	Gene Symbol	NULL	NULL	ChEMBL	33
ALPP	Gene Symbol	hgnc:439	ALPP	HGNC	20240408
UREA	Gene Symbol	NULL	NULL	ChEMBL	33
UREB	Gene Symbol	NULL	NULL	ChEMBL	33
UREC	Gene Symbol	NULL	NULL	ChEMBL	33
GB	Gene Symbol	NULL	NULL	ChEMBL	33
GG	Gene Symbol	NULL	NULL	ChEMBL	33
GJ	Gene Symbol	NULL	NULL	ChEMBL	33
TACR1	Gene Symbol	hgnc:11526	TACR1	ChEMBL	33
GN	Gene Symbol	NULL	NULL	ChEMBL	33
F10	Gene Symbol	hgnc:3528	F10	ChEMBL	33
F	Gene Symbol	NULL	NULL	ChEMBL	33
PBPB	Gene Symbol	NULL	NULL	ChEMBL	33
PBPA	Gene Symbol	NULL	NULL	ChEMBL	33
PONB	Gene Symbol	NULL	NULL	ChEMBL	33
PBPC	Gene Symbol	NULL	NULL	ChEMBL	33
DACA	Gene Symbol	NULL	NULL	ChEMBL	33
MRCA	Gene Symbol	NULL	NULL	ChEMBL	33
PBP4	Gene Symbol	NULL	NULL	ChEMBL	33
PBPF	Gene Symbol	NULL	NULL	ChEMBL	33
MECA	Gene Symbol	NULL	NULL	ChEMBL	33
PBP2	Gene Symbol	NULL	NULL	ChEMBL	33
IL11RA	Gene Symbol	hgnc:5967	IL11RA	ChEMBL	33
DIO1	Gene Symbol	hgnc:2883	DIO1	ChEMBL	33
NPC1L1	Gene Symbol	hgnc:7898	NPC1L1	ChEMBL	33
ABAT	Gene Symbol	hgnc:23	ABAT	ChEMBL	33
CYP3A43	Gene Symbol	hgnc:17450	CYP3A43	ChEMBL	33
CYP3A7	Gene Symbol	hgnc:2640	CYP3A7	ChEMBL	33
GD	Gene Symbol	hgnc:8573	PAEP	ChEMBL	33
GE	Gene Symbol	hgnc:4704	GYPC	ChEMBL	33
GI	Gene Symbol	hgnc:4384	GNAI1	ChEMBL	33
GL	Gene Symbol	hgnc:14942	PPP1R3B	ChEMBL	33
CD86	Gene Symbol	hgnc:1705	CD86	ChEMBL	33
TNFSF13B	Gene Symbol	hgnc:11929	TNFSF13B	ChEMBL	33
VAMP2	Gene Symbol	hgnc:12643	VAMP2	ChEMBL	33
LAMA1	Gene Symbol	hgnc:6481	LAMA1	ChEMBL	33
LAMB1	Gene Symbol	hgnc:6486	LAMB1	ChEMBL	33
CYP3A4	Gene Symbol	hgnc:2637	CYP3A4	ChEMBL	33
CYP3A5	Gene Symbol	hgnc:2638	CYP3A5	ChEMBL	33
GC	Gene Symbol	hgnc:4187	GC	ChEMBL	33
GH	Gene Symbol	hgnc:4261	GH1	ChEMBL	33
GK	Gene Symbol	hgnc:4289	GK	ChEMBL	33
SNAP25	Gene Symbol	hgnc:11132	SNAP25	ChEMBL	33
TNFRSF8	Gene Symbol	hgnc:11923	TNFRSF8	ChEMBL	33
TNFSF11	Gene Symbol	hgnc:11926	TNFSF11	ChEMBL	33
LAMA2	Gene Symbol	hgnc:6482	LAMA2	ChEMBL	33
LAMA3	Gene Symbol	hgnc:6483	LAMA3	ChEMBL	33
LAMA4	Gene Symbol	hgnc:6484	LAMA4	ChEMBL	33
LAMB2	Gene Symbol	hgnc:6487	LAMB2	ChEMBL	33
SLC9A1	Gene Symbol	hgnc:11071	SLC9A1	Ensembl	111
LAMC1	Gene Symbol	hgnc:6492	LAMC1	ChEMBL	33
COL3A1	Gene Symbol	hgnc:2201	COL3A1	ChEMBL	33
COL5A1	Gene Symbol	hgnc:2209	COL5A1	ChEMBL	33
COL6A1	Gene Symbol	hgnc:2211	COL6A1	ChEMBL	33
COL15A1	Gene Symbol	hgnc:2192	COL15A1	ChEMBL	33
COL18A1	Gene Symbol	hgnc:2195	COL18A1	ChEMBL	33
COL24A1	Gene Symbol	hgnc:20821	COL24A1	ChEMBL	33
COL1A2	Gene Symbol	hgnc:2198	COL1A2	ChEMBL	33
COL1A1	Gene Symbol	hgnc:2197	COL1A1	ChEMBL	33
COL4A1	Gene Symbol	hgnc:2202	COL4A1	ChEMBL	33
COL27A1	Gene Symbol	hgnc:22986	COL27A1	ChEMBL	33
COL11A2	Gene Symbol	hgnc:2187	COL11A2	ChEMBL	33
COL5A3	Gene Symbol	hgnc:14864	COL5A3	ChEMBL	33
COL4A4	Gene Symbol	hgnc:2206	COL4A4	ChEMBL	33
COL6A6	Gene Symbol	hgnc:27023	COL6A6	ChEMBL	33
PSMB2	Gene Symbol	hgnc:9539	PSMB2	ChEMBL	33
PSMB6	Gene Symbol	hgnc:9543	PSMB6	ChEMBL	33
PSMA3	Gene Symbol	hgnc:9532	PSMA3	ChEMBL	33
PSMA4	Gene Symbol	hgnc:9533	PSMA4	ChEMBL	33
PSMA7	Gene Symbol	hgnc:9536	PSMA7	ChEMBL	33
PSMB3	Gene Symbol	hgnc:9540	PSMB3	ChEMBL	33
PSMB7	Gene Symbol	hgnc:9544	PSMB7	ChEMBL	33
ADRM1	Gene Symbol	hgnc:15759	ADRM1	ChEMBL	33
PSMC3	Gene Symbol	hgnc:9549	PSMC3	ChEMBL	33
PSMD12	Gene Symbol	hgnc:9557	PSMD12	ChEMBL	33
PSMD4	Gene Symbol	hgnc:9561	PSMD4	ChEMBL	33
COL4A2	Gene Symbol	hgnc:2203	COL4A2	ChEMBL	33
COL5A2	Gene Symbol	hgnc:2210	COL5A2	ChEMBL	33
COL6A2	Gene Symbol	hgnc:2212	COL6A2	ChEMBL	33
COL4A5	Gene Symbol	hgnc:2207	COL4A5	ChEMBL	33
COL6A5	Gene Symbol	hgnc:26674	COL6A5	ChEMBL	33
PSMD1	Gene Symbol	hgnc:9554	PSMD1	ChEMBL	33
PSMB5	Gene Symbol	hgnc:9542	PSMB5	ChEMBL	33
PSMB8	Gene Symbol	hgnc:9545	PSMB8	ChEMBL	33
PSMA1	Gene Symbol	hgnc:9530	PSMA1	ChEMBL	33
PSMA2	Gene Symbol	hgnc:9531	PSMA2	ChEMBL	33
PSMA5	Gene Symbol	hgnc:9534	PSMA5	ChEMBL	33
PSMA8	Gene Symbol	hgnc:22985	PSMA8	ChEMBL	33
PSMB11	Gene Symbol	hgnc:31963	PSMB11	ChEMBL	33
PSMB4	Gene Symbol	hgnc:9541	PSMB4	ChEMBL	33
PSMC4	Gene Symbol	hgnc:9551	PSMC4	ChEMBL	33
PSMC6	Gene Symbol	hgnc:9553	PSMC6	ChEMBL	33
PSMC5	Gene Symbol	hgnc:9552	PSMC5	ChEMBL	33
VSSC	Gene Symbol	NULL	NULL	ChEMBL	33
PSMD3	Gene Symbol	hgnc:9560	PSMD3	ChEMBL	33
PSMD11	Gene Symbol	hgnc:9556	PSMD11	ChEMBL	33
PSMD13	Gene Symbol	hgnc:9558	PSMD13	ChEMBL	33
OR52J3	Gene Symbol	hgnc:14799	OR52J3	GO	10-Apr-24
8238086	Gene Symbol	NULL	NULL	ChEMBL	33
8232915	Gene Symbol	NULL	NULL	ChEMBL	33
8231029	Gene Symbol	NULL	NULL	ChEMBL	33
8238343	Gene Symbol	NULL	NULL	ChEMBL	33
8234840	Gene Symbol	NULL	NULL	ChEMBL	33
8232678	Gene Symbol	NULL	NULL	ChEMBL	33
8237618	Gene Symbol	NULL	NULL	ChEMBL	33
8238380	Gene Symbol	NULL	NULL	ChEMBL	33
8234407	Gene Symbol	NULL	NULL	ChEMBL	33
8237795	Gene Symbol	NULL	NULL	ChEMBL	33
8236088	Gene Symbol	NULL	NULL	ChEMBL	33
8236974	Gene Symbol	NULL	NULL	ChEMBL	33
8237447	Gene Symbol	NULL	NULL	ChEMBL	33
8234408	Gene Symbol	NULL	NULL	ChEMBL	33
8238085	Gene Symbol	NULL	NULL	ChEMBL	33
8229807	Gene Symbol	NULL	NULL	ChEMBL	33
8240195	Gene Symbol	NULL	NULL	ChEMBL	33
8230924	Gene Symbol	NULL	NULL	ChEMBL	33
8230507	Gene Symbol	NULL	NULL	ChEMBL	33
8233823	Gene Symbol	NULL	NULL	ChEMBL	33
8233620	Gene Symbol	NULL	NULL	ChEMBL	33
8232310	Gene Symbol	NULL	NULL	ChEMBL	33
8230937	Gene Symbol	NULL	NULL	ChEMBL	33
8236087	Gene Symbol	NULL	NULL	ChEMBL	33
8234154	Gene Symbol	NULL	NULL	ChEMBL	33
8230957	Gene Symbol	NULL	NULL	ChEMBL	33
8233619	Gene Symbol	NULL	NULL	ChEMBL	33
8235475	Gene Symbol	NULL	NULL	ChEMBL	33
8230819	Gene Symbol	NULL	NULL	ChEMBL	33
8231511	Gene Symbol	NULL	NULL	ChEMBL	33
8236100	Gene Symbol	NULL	NULL	ChEMBL	33
8233621	Gene Symbol	NULL	NULL	ChEMBL	33
8230508	Gene Symbol	NULL	NULL	ChEMBL	33
8238404	Gene Symbol	NULL	NULL	ChEMBL	33
8239920	Gene Symbol	NULL	NULL	ChEMBL	33
ERG11	Gene Symbol	NULL	NULL	ChEMBL	33
SLC18A2	Gene Symbol	hgnc:10935	SLC18A2	ChEMBL	33
PBP1A	Gene Symbol	NULL	NULL	ChEMBL	33
PBP1B	Gene Symbol	NULL	NULL	ChEMBL	33
PBP2A	Gene Symbol	NULL	NULL	ChEMBL	33
PBP2B	Gene Symbol	NULL	NULL	ChEMBL	33
PBP2X	Gene Symbol	NULL	NULL	ChEMBL	33
PBP3	Gene Symbol	NULL	NULL	ChEMBL	33
CHRM2	Gene Symbol	hgnc:1951	CHRM2	ChEMBL	33
ITK	Gene Symbol	hgnc:6171	ITK	ChEMBL	33
SEM1	Gene Symbol	hgnc:10845	SEM1	ChEMBL	33
CNR1	Gene Symbol	hgnc:2159	CNR1	ChEMBL	33
RET	Gene Symbol	hgnc:9967	RET	ChEMBL	33
CHRNA1	Gene Symbol	hgnc:1955	CHRNA1	ChEMBL	33
CHRND	Gene Symbol	hgnc:1965	CHRND	ChEMBL	33
EPHA5	Gene Symbol	hgnc:3389	EPHA5	ChEMBL	33
EPHA8	Gene Symbol	hgnc:3391	EPHA8	ChEMBL	33
EPHA6	Gene Symbol	hgnc:19296	EPHA6	ChEMBL	33
EPHB3	Gene Symbol	hgnc:3394	EPHB3	ChEMBL	33
CHRNG	Gene Symbol	hgnc:1967	CHRNG	ChEMBL	33
CHRNE	Gene Symbol	hgnc:1966	CHRNE	ChEMBL	33
EPHA4	Gene Symbol	hgnc:3388	EPHA4	ChEMBL	33
EPHA3	Gene Symbol	hgnc:3387	EPHA3	ChEMBL	33
AKR1B10	Gene Symbol	hgnc:382	AKR1B10	HGNC	20240408
EPHB6	Gene Symbol	hgnc:3396	EPHB6	ChEMBL	33
GLUCLX	Gene Symbol	NULL	NULL	ChEMBL	33
EPHA10	Gene Symbol	hgnc:19987	EPHA10	ChEMBL	33
ADH1C	Gene Symbol	hgnc:251	ADH1C	ChEMBL	33
ERBB4	Gene Symbol	hgnc:3432	ERBB4	ChEMBL	33
GLRA1	Gene Symbol	hgnc:4326	GLRA1	ChEMBL	33
NDUFA10	Gene Symbol	hgnc:7684	NDUFA10	ChEMBL	33
NDUFS8	Gene Symbol	hgnc:7715	NDUFS8	ChEMBL	33
NDUFA6	Gene Symbol	hgnc:7690	NDUFA6	ChEMBL	33
EPHA1	Gene Symbol	hgnc:3385	EPHA1	ChEMBL	33
ADH1A	Gene Symbol	hgnc:249	ADH1A	ChEMBL	33
GLRB	Gene Symbol	hgnc:4329	GLRB	ChEMBL	33
JAK3	Gene Symbol	hgnc:6193	JAK3	ChEMBL	33
TYK2	Gene Symbol	hgnc:12440	TYK2	ChEMBL	33
NDUFA4	Gene Symbol	hgnc:7687	NDUFA4	ChEMBL	33
NDUFA11	Gene Symbol	hgnc:20371	NDUFA11	ChEMBL	33
NDUFS2	Gene Symbol	hgnc:7708	NDUFS2	ChEMBL	33
NDUFA8	Gene Symbol	hgnc:7692	NDUFA8	ChEMBL	33
MT-ND4	Gene Symbol	hgnc:7459	MT-ND4	ChEMBL	33
NDUFA1	Gene Symbol	hgnc:7683	NDUFA1	ChEMBL	33
NDUFS5	Gene Symbol	hgnc:7712	NDUFS5	ChEMBL	33
NDUFS6	Gene Symbol	hgnc:7713	NDUFS6	ChEMBL	33
NDUFS3	Gene Symbol	hgnc:7710	NDUFS3	ChEMBL	33
NDUFA3	Gene Symbol	hgnc:7686	NDUFA3	ChEMBL	33
NDUFB4	Gene Symbol	hgnc:7699	NDUFB4	ChEMBL	33
NDUFA7	Gene Symbol	hgnc:7691	NDUFA7	ChEMBL	33
NDUFC2	Gene Symbol	hgnc:7706	NDUFC2	ChEMBL	33
NDUFA5	Gene Symbol	hgnc:7688	NDUFA5	ChEMBL	33
NDUFAF3	Gene Symbol	hgnc:29918	NDUFAF3	ChEMBL	33
NDUFB11	Gene Symbol	hgnc:20372	NDUFB11	ChEMBL	33
NDUFAF4	Gene Symbol	hgnc:21034	NDUFAF4	ChEMBL	33
NDUFB6	Gene Symbol	hgnc:7701	NDUFB6	ChEMBL	33
NDUFB7	Gene Symbol	hgnc:7702	NDUFB7	ChEMBL	33
NDUFB5	Gene Symbol	hgnc:7700	NDUFB5	ChEMBL	33
MT-ND3	Gene Symbol	hgnc:7458	MT-ND3	ChEMBL	33
NDUFAB1	Gene Symbol	hgnc:7694	NDUFAB1	ChEMBL	33
NDUFC1	Gene Symbol	hgnc:7705	NDUFC1	ChEMBL	33
NDUFA2	Gene Symbol	hgnc:7685	NDUFA2	ChEMBL	33
NDUFS7	Gene Symbol	hgnc:7714	NDUFS7	ChEMBL	33
NDUFB10	Gene Symbol	hgnc:7696	NDUFB10	ChEMBL	33
NDUFV2	Gene Symbol	hgnc:7717	NDUFV2	ChEMBL	33
NDUFS1	Gene Symbol	hgnc:7707	NDUFS1	ChEMBL	33
NDUFV3	Gene Symbol	hgnc:7719	NDUFV3	ChEMBL	33
NDUFAF2	Gene Symbol	hgnc:28086	NDUFAF2	ChEMBL	33
NDUFA13	Gene Symbol	hgnc:17194	NDUFA13	ChEMBL	33
NDUFAF1	Gene Symbol	hgnc:18828	NDUFAF1	ChEMBL	33
NDUFB9	Gene Symbol	hgnc:7704	NDUFB9	ChEMBL	33
PDE6H	Gene Symbol	hgnc:8790	PDE6H	ChEMBL	33
PDE2A	Gene Symbol	hgnc:8777	PDE2A	ChEMBL	33
8238275	Gene Symbol	NULL	NULL	ChEMBL	33
8238272	Gene Symbol	NULL	NULL	ChEMBL	33
8238273	Gene Symbol	NULL	NULL	ChEMBL	33
8232849	Gene Symbol	NULL	NULL	ChEMBL	33
8232852	Gene Symbol	NULL	NULL	ChEMBL	33
8232002	Gene Symbol	NULL	NULL	ChEMBL	33
PDE9A	Gene Symbol	hgnc:8795	PDE9A	ChEMBL	33
PDE6D	Gene Symbol	hgnc:8788	PDE6D	ChEMBL	33
PDE10A	Gene Symbol	hgnc:21160	LINC00473	ChEMBL	33
RXRB	Gene Symbol	hgnc:10478	RXRB	ChEMBL	33
PARE	Gene Symbol	NULL	NULL	ChEMBL	33
TOPB	Gene Symbol	NULL	NULL	ChEMBL	33
FOLP	Gene Symbol	NULL	NULL	ChEMBL	33
FOLA	Gene Symbol	NULL	NULL	ChEMBL	33
BLA	Gene Symbol	NULL	NULL	ChEMBL	33
BLAT-3	Gene Symbol	NULL	NULL	ChEMBL	33
BLAT-4	Gene Symbol	NULL	NULL	ChEMBL	33
BLAT-5	Gene Symbol	NULL	NULL	ChEMBL	33
PDE1A	Gene Symbol	hgnc:8774	PDE1A	ChEMBL	33
PDE6A	Gene Symbol	hgnc:8785	PDE6A	ChEMBL	33
PDE8B	Gene Symbol	hgnc:8794	PDE8B	ChEMBL	33
PDE1B	Gene Symbol	hgnc:8775	PDE1B	ChEMBL	33
PDE1C	Gene Symbol	hgnc:8776	PDE1C	ChEMBL	33
PTGER4	Gene Symbol	hgnc:9596	PTGER4	ChEMBL	33
RXRA	Gene Symbol	hgnc:10477	RXRA	ChEMBL	33
GABRG3	Gene Symbol	hgnc:4088	GABRG3	ChEMBL	33
ATP1A1	Gene Symbol	hgnc:799	ATP1A1	ChEMBL	33
ATP1B2	Gene Symbol	hgnc:805	ATP1B2	ChEMBL	33
GABRG2	Gene Symbol	hgnc:4087	GABRG2	ChEMBL	33
GABRQ	Gene Symbol	hgnc:14454	GABRQ	ChEMBL	33
GABRA3	Gene Symbol	hgnc:4077	GABRA3	ChEMBL	33
GABRA2	Gene Symbol	hgnc:4076	GABRA2	ChEMBL	33
GABRA6	Gene Symbol	hgnc:4080	GABRA6	ChEMBL	33
FYN	Gene Symbol	hgnc:4037	FYN	ChEMBL	33
BLK	Gene Symbol	hgnc:1057	BLK	ChEMBL	33
SRD5A1	Gene Symbol	hgnc:11284	SRD5A1	ChEMBL	33
SRD5A3	Gene Symbol	hgnc:25812	SRD5A3	ChEMBL	33
ATP1B1	Gene Symbol	hgnc:804	ATP1B1	ChEMBL	33
ATP1A2	Gene Symbol	hgnc:800	ATP1A2	ChEMBL	33
ATP1B3	Gene Symbol	hgnc:806	ATP1B3	ChEMBL	33
ATP1A4	Gene Symbol	hgnc:14073	ATP1A4	ChEMBL	33
GABRA1	Gene Symbol	hgnc:4075	GABRA1	ChEMBL	33
GABRB2	Gene Symbol	hgnc:4082	GABRB2	ChEMBL	33
GABRD	Gene Symbol	hgnc:4084	GABRD	ChEMBL	33
GABRG1	Gene Symbol	hgnc:4086	GABRG1	ChEMBL	33
GABRE	Gene Symbol	hgnc:4085	GABRE	ChEMBL	33
GABRA5	Gene Symbol	hgnc:4079	GABRA5	ChEMBL	33
FGR	Gene Symbol	hgnc:3697	FGR	ChEMBL	33
PARC	Gene Symbol	hgnc:10616	CCL18	ChEMBL	33
BLAT-6	Gene Symbol	NULL	NULL	ChEMBL	33
DACB	Gene Symbol	NULL	NULL	ChEMBL	33
FTSI	Gene Symbol	NULL	NULL	ChEMBL	33
AKR1B10	Gene Symbol	hgnc:382	AKR1B10	NCBI	20240410
RPMJ	Gene Symbol	hgnc:14490	MRPL36	ChEMBL	33
FOLP1	Gene Symbol	NULL	NULL	ChEMBL	33
RPSB	Gene Symbol	NULL	NULL	ChEMBL	33
RPLD	Gene Symbol	NULL	NULL	ChEMBL	33
RPSJ	Gene Symbol	NULL	NULL	ChEMBL	33
RPSK	Gene Symbol	NULL	NULL	ChEMBL	33
RPSL	Gene Symbol	NULL	NULL	ChEMBL	33
RPSM	Gene Symbol	NULL	NULL	ChEMBL	33
RPSN	Gene Symbol	NULL	NULL	ChEMBL	33
RPSO	Gene Symbol	NULL	NULL	ChEMBL	33
RPSP	Gene Symbol	NULL	NULL	ChEMBL	33
RPSQ	Gene Symbol	NULL	NULL	ChEMBL	33
RPSR	Gene Symbol	NULL	NULL	ChEMBL	33
RPSS	Gene Symbol	NULL	NULL	ChEMBL	33
RPST	Gene Symbol	NULL	NULL	ChEMBL	33
RPSU	Gene Symbol	NULL	NULL	ChEMBL	33
RPSC	Gene Symbol	NULL	NULL	ChEMBL	33
RPSD	Gene Symbol	NULL	NULL	ChEMBL	33
RPSE	Gene Symbol	NULL	NULL	ChEMBL	33
RPSF	Gene Symbol	NULL	NULL	ChEMBL	33
RPSG	Gene Symbol	NULL	NULL	ChEMBL	33
RPSH	Gene Symbol	NULL	NULL	ChEMBL	33
RPSI	Gene Symbol	NULL	NULL	ChEMBL	33
RPLJ	Gene Symbol	NULL	NULL	ChEMBL	33
RPLK	Gene Symbol	NULL	NULL	ChEMBL	33
RPLM	Gene Symbol	NULL	NULL	ChEMBL	33
RPLN	Gene Symbol	NULL	NULL	ChEMBL	33
RPLO	Gene Symbol	NULL	NULL	ChEMBL	33
RPLP	Gene Symbol	NULL	NULL	ChEMBL	33
RPLQ	Gene Symbol	NULL	NULL	ChEMBL	33
RPLR	Gene Symbol	NULL	NULL	ChEMBL	33
RPLS	Gene Symbol	NULL	NULL	ChEMBL	33
RPLA	Gene Symbol	NULL	NULL	ChEMBL	33
RPLT	Gene Symbol	NULL	NULL	ChEMBL	33
RPLU	Gene Symbol	NULL	NULL	ChEMBL	33
RPLV	Gene Symbol	NULL	NULL	ChEMBL	33
RPLW	Gene Symbol	NULL	NULL	ChEMBL	33
RPLX	Gene Symbol	NULL	NULL	ChEMBL	33
RPLY	Gene Symbol	NULL	NULL	ChEMBL	33
RPMA	Gene Symbol	NULL	NULL	ChEMBL	33
RPMB	Gene Symbol	NULL	NULL	ChEMBL	33
RPMC	Gene Symbol	NULL	NULL	ChEMBL	33
RPLB	Gene Symbol	NULL	NULL	ChEMBL	33
RPMD	Gene Symbol	NULL	NULL	ChEMBL	33
YKGM	Gene Symbol	NULL	NULL	ChEMBL	33
RPME	Gene Symbol	NULL	NULL	ChEMBL	33
RPMF	Gene Symbol	NULL	NULL	ChEMBL	33
RPMG	Gene Symbol	NULL	NULL	ChEMBL	33
RPMH	Gene Symbol	NULL	NULL	ChEMBL	33
RPMI	Gene Symbol	NULL	NULL	ChEMBL	33
YKGO	Gene Symbol	NULL	NULL	ChEMBL	33
ENV	Gene Symbol	hgnc:39031	ERVK-20	ChEMBL	33
ACE1	Gene Symbol	hgnc:2707	ACE	ChEMBL	33
CPS1	Gene Symbol	hgnc:2323	CPS1	ChEMBL	33
RPSA	Gene Symbol	hgnc:6502	RPSA	ChEMBL	33
RPLC	Gene Symbol	NULL	NULL	ChEMBL	33
RPLE	Gene Symbol	NULL	NULL	ChEMBL	33
RPLF	Gene Symbol	NULL	NULL	ChEMBL	33
RPLL	Gene Symbol	NULL	NULL	ChEMBL	33
OR56A3	Gene Symbol	hgnc:14786	OR56A3	HGNC	20240408
CSF2RA	Gene Symbol	hgnc:2435	CSF2RA	ChEMBL	33
IFNGR1	Gene Symbol	hgnc:5439	IFNGR1	ChEMBL	33
RPSZ	Gene Symbol	NULL	NULL	ChEMBL	33
RPME2	Gene Symbol	NULL	NULL	ChEMBL	33
RPMG1	Gene Symbol	NULL	NULL	ChEMBL	33
RPMG2	Gene Symbol	NULL	NULL	ChEMBL	33
RPLI	Gene Symbol	NULL	NULL	ChEMBL	33
RPMG3	Gene Symbol	NULL	NULL	ChEMBL	33
ATPG	Gene Symbol	NULL	NULL	ChEMBL	33
ATPD	Gene Symbol	NULL	NULL	ChEMBL	33
ATPA	Gene Symbol	NULL	NULL	ChEMBL	33
ATPF	Gene Symbol	NULL	NULL	ChEMBL	33
IL6R	Gene Symbol	hgnc:6019	IL6R	ChEMBL	33
ATPC	Gene Symbol	NULL	NULL	ChEMBL	33
ATPB	Gene Symbol	NULL	NULL	ChEMBL	33
ATPFH	Gene Symbol	NULL	NULL	ChEMBL	33
GYRB	Gene Symbol	NULL	NULL	ChEMBL	33
GYRA	Gene Symbol	NULL	NULL	ChEMBL	33
S1PR2	Gene Symbol	hgnc:3169	S1PR2	ChEMBL	33
S1PR1	Gene Symbol	hgnc:3165	S1PR1	ChEMBL	33
POLD4	Gene Symbol	hgnc:14106	POLD4	ChEMBL	33
IL2RB	Gene Symbol	hgnc:6009	IL2RB	ChEMBL	33
CD3E	Gene Symbol	hgnc:1674	CD3E	ChEMBL	33
CD3D	Gene Symbol	hgnc:1673	CD3D	ChEMBL	33
CSF2RB	Gene Symbol	hgnc:2436	CSF2RB	ChEMBL	33
IFNAR2	Gene Symbol	hgnc:5433	IFNAR2	ChEMBL	33
IL12B	Gene Symbol	hgnc:5970	IL12B	ChEMBL	33
IL12A	Gene Symbol	hgnc:5969	IL12A	ChEMBL	33
IL23A	Gene Symbol	hgnc:15488	IL23A	ChEMBL	33
S1PR5	Gene Symbol	hgnc:14299	S1PR5	ChEMBL	33
S1PR4	Gene Symbol	hgnc:3170	S1PR4	ChEMBL	33
POLA1	Gene Symbol	hgnc:9173	POLA1	ChEMBL	33
POLD2	Gene Symbol	hgnc:9176	POLD2	ChEMBL	33
PRIM2	Gene Symbol	hgnc:9370	PRIM2	ChEMBL	33
CACNA2D1	Gene Symbol	hgnc:1399	CACNA2D1	ChEMBL	33
CACNA2D3	Gene Symbol	hgnc:15460	CACNA2D3	ChEMBL	33
CACNA1A	Gene Symbol	hgnc:1388	CACNA1A	ChEMBL	33
CACNB3	Gene Symbol	hgnc:1403	CACNB3	ChEMBL	33
POLD3	Gene Symbol	hgnc:20932	POLD3	ChEMBL	33
POLA2	Gene Symbol	hgnc:30073	POLA2	ChEMBL	33
PRIM1	Gene Symbol	hgnc:9369	PRIM1	ChEMBL	33
POLE3	Gene Symbol	hgnc:13546	POLE3	ChEMBL	33
CACNA2D2	Gene Symbol	hgnc:1400	CACNA2D2	ChEMBL	33
CACNA1G	Gene Symbol	hgnc:1394	CACNA1G	ChEMBL	33
CACNA1I	Gene Symbol	hgnc:1396	CACNA1I	ChEMBL	33
CACNA1E	Gene Symbol	hgnc:1392	CACNA1E	ChEMBL	33
CACNB2	Gene Symbol	hgnc:1402	CACNB2	ChEMBL	33
AKR1B10	Gene Symbol	hgnc:382	AKR1B10	Ensembl	111
CACNG8	Gene Symbol	hgnc:13628	CACNG8	ChEMBL	33
CACNG3	Gene Symbol	hgnc:1407	CACNG3	ChEMBL	33
RDL1	Gene Symbol	NULL	NULL	ChEMBL	33
RDL2	Gene Symbol	NULL	NULL	ChEMBL	33
RDL3	Gene Symbol	NULL	NULL	ChEMBL	33
8239847	Gene Symbol	NULL	NULL	ChEMBL	33
8232983	Gene Symbol	NULL	NULL	ChEMBL	33
8233868	Gene Symbol	NULL	NULL	ChEMBL	33
PFOR	Gene Symbol	NULL	NULL	ChEMBL	33
KCNK10	Gene Symbol	hgnc:6273	KCNK10	ChEMBL	33
RPSR1	Gene Symbol	NULL	NULL	ChEMBL	33
RPSR2	Gene Symbol	NULL	NULL	ChEMBL	33
RPMB1	Gene Symbol	NULL	NULL	ChEMBL	33
RPMB2	Gene Symbol	NULL	NULL	ChEMBL	33
RPMJ2	Gene Symbol	NULL	NULL	ChEMBL	33
KCNK18	Gene Symbol	hgnc:19439	KCNK18	ChEMBL	33
SCN7A	Gene Symbol	hgnc:10594	SCN7A	ChEMBL	33
SCN8A	Gene Symbol	hgnc:10596	SCN8A	ChEMBL	33
CACNG5	Gene Symbol	hgnc:1409	CACNG5	ChEMBL	33
CACNG4	Gene Symbol	hgnc:1408	CACNG4	ChEMBL	33
P	Gene Symbol	hgnc:8101	OCA2	ChEMBL	33
SCN1A	Gene Symbol	hgnc:10585	SCN1A	ChEMBL	33
SCN2A	Gene Symbol	hgnc:10588	SCN2A	ChEMBL	33
SCN11A	Gene Symbol	hgnc:10583	SCN11A	ChEMBL	33
FGB	Gene Symbol	hgnc:3662	FGB	ChEMBL	33
FGG	Gene Symbol	hgnc:3694	FGG	ChEMBL	33
KCNA2	Gene Symbol	hgnc:6220	KCNA2	ChEMBL	33
KCNQ2	Gene Symbol	hgnc:6296	KCNQ2	ChEMBL	33
KCNA7	Gene Symbol	hgnc:6226	KCNA7	ChEMBL	33
KCNA4	Gene Symbol	hgnc:6222	KCNA4	ChEMBL	33
KCNA6	Gene Symbol	hgnc:6225	KCNA6	ChEMBL	33
KCNC4	Gene Symbol	hgnc:6236	KCNC4	ChEMBL	33
KCNB1	Gene Symbol	hgnc:6231	KCNB1	ChEMBL	33
KCNG4	Gene Symbol	hgnc:19697	KCNG4	ChEMBL	33
FGA	Gene Symbol	hgnc:3661	FGA	ChEMBL	33
ITGAL	Gene Symbol	hgnc:6148	ITGAL	ChEMBL	33
RAMP2	Gene Symbol	hgnc:9844	RAMP2	ChEMBL	33
KCNK3	Gene Symbol	hgnc:6278	KCNK3	ChEMBL	33
KCNK2	Gene Symbol	hgnc:6277	KCNK2	ChEMBL	33
KCND3	Gene Symbol	hgnc:6239	KCND3	ChEMBL	33
KCNA1	Gene Symbol	hgnc:6218	KCNA1	ChEMBL	33
KCNQ3	Gene Symbol	hgnc:6297	KCNQ3	ChEMBL	33
KCNQ4	Gene Symbol	hgnc:6298	KCNQ4	ChEMBL	33
KCNA5	Gene Symbol	hgnc:6224	KCNA5	ChEMBL	33
KCNC1	Gene Symbol	hgnc:6233	KCNC1	ChEMBL	33
KCNB2	Gene Symbol	hgnc:6232	KCNB2	ChEMBL	33
KCNC3	Gene Symbol	hgnc:6235	KCNC3	ChEMBL	33
KCNV1	Gene Symbol	hgnc:18861	KCNV1	ChEMBL	33
KCNH5	Gene Symbol	hgnc:6254	KCNH5	ChEMBL	33
KCNG3	Gene Symbol	hgnc:18306	KCNG3	ChEMBL	33
KCNS1	Gene Symbol	hgnc:6300	KCNS1	ChEMBL	33
KCNS3	Gene Symbol	hgnc:6302	KCNS3	ChEMBL	33
KCNG1	Gene Symbol	hgnc:6248	KCNG1	ChEMBL	33
NS5A	Gene Symbol	NULL	NULL	ChEMBL	33
KCNG2	Gene Symbol	hgnc:6249	KCNG2	ChEMBL	33
CYP51A	Gene Symbol	NULL	NULL	ChEMBL	33
BTK	Gene Symbol	hgnc:1133	BTK	ChEMBL	33
IL6	Gene Symbol	hgnc:6018	IL6	ChEMBL	33
KCNH6	Gene Symbol	hgnc:18862	KCNH6	ChEMBL	33
KCNF1	Gene Symbol	hgnc:6246	KCNF1	ChEMBL	33
MRDA	Gene Name	NULL	NULL	DrugBank	5.1.12
KCND1	Gene Symbol	hgnc:6237	KCND1	ChEMBL	33
KCNS2	Gene Symbol	hgnc:6301	KCNS2	ChEMBL	33
KCNH4	Gene Symbol	hgnc:6253	KCNH4	ChEMBL	33
FAAH	Gene Symbol	hgnc:3553	FAAH	ChEMBL	33
LEPR	Gene Symbol	hgnc:6554	LEPR	ChEMBL	33
F2R	Gene Symbol	hgnc:3537	F2R	ChEMBL	33
CCND1	Gene Symbol	hgnc:1582	CCND1	ChEMBL	33
CDK4	Gene Symbol	hgnc:1773	CDK4	ChEMBL	33
PARP3	Gene Symbol	hgnc:273	PARP3	ChEMBL	33
CYP51	Gene Symbol	hgnc:2649	CYP51A1	ChEMBL	33
BHMT	Gene Symbol	hgnc:1047	BHMT	ChEMBL	33
GPD2	Gene Symbol	hgnc:4456	GPD2	ChEMBL	33
PTGDR2	Gene Symbol	hgnc:4502	PTGDR2	ChEMBL	33
CXCR2	Gene Symbol	hgnc:6027	CXCR2	ChEMBL	33
MTOR	Gene Symbol	hgnc:3942	MTOR	ChEMBL	33
CDK2	Gene Symbol	hgnc:1771	CDK2	ChEMBL	33
AKT3	Gene Symbol	hgnc:393	AKT3	ChEMBL	33
HCRTR2	Gene Symbol	hgnc:4849	HCRTR2	ChEMBL	33
PIK3CD	Gene Symbol	hgnc:8977	PIK3CD	ChEMBL	33
FGFR4	Gene Symbol	hgnc:3691	FGFR4	ChEMBL	33
HCN4	Gene Symbol	hgnc:16882	HCN4	ChEMBL	33
PARP1	Gene Symbol	hgnc:270	PARP1	ChEMBL	33
PARP2	Gene Symbol	hgnc:272	PARP2	ChEMBL	33
CD19	Gene Symbol	hgnc:1633	CD19	ChEMBL	33
BHMT2	Gene Symbol	hgnc:1048	BHMT2	ChEMBL	33
KCNJ2	Gene Symbol	hgnc:6263	KCNJ2	ChEMBL	33
PCSK9	Gene Symbol	hgnc:20001	PCSK9	ChEMBL	33
IL5	Gene Symbol	hgnc:6016	IL5	ChEMBL	33
CD38	Gene Symbol	hgnc:1667	CD38	ChEMBL	33
SLAMF7	Gene Symbol	hgnc:21394	SLAMF7	ChEMBL	33
IKBKB	Gene Symbol	hgnc:5960	IKBKB	ChEMBL	33
NR1H2	Gene Symbol	hgnc:7965	NR1H2	ChEMBL	33
PPARD	Gene Symbol	hgnc:9235	PPARD	ChEMBL	33
SYK	Gene Symbol	hgnc:11491	SYK	ChEMBL	33
AURKB	Gene Symbol	hgnc:11390	AURKB	ChEMBL	33
AURKC	Gene Symbol	hgnc:11391	AURKC	ChEMBL	33
MAPK14	Gene Symbol	hgnc:6876	MAPK14	ChEMBL	33
PDPK1	Gene Symbol	hgnc:8816	PDPK1	ChEMBL	33
AKT2	Gene Symbol	hgnc:392	AKT2	ChEMBL	33
SLCO6A1	Gene Symbol	hgnc:23613	SLCO6A1	HGNC	20240408
ROCK2	Gene Symbol	hgnc:10252	ROCK2	ChEMBL	33
ROCK1	Gene Symbol	hgnc:10251	ROCK1	ChEMBL	33
PIM3	Gene Symbol	hgnc:19310	PIM3	ChEMBL	33
CDK8	Gene Symbol	hgnc:1779	CDK8	ChEMBL	33
CDK11B	Gene Symbol	hgnc:1729	CDK11B	ChEMBL	33
CDK9	Gene Symbol	hgnc:1780	CDK9	ChEMBL	33
CDK20	Gene Symbol	hgnc:21420	CDK20	ChEMBL	33
PIK3R1	Gene Symbol	hgnc:8979	PIK3R1	ChEMBL	33
PIM2	Gene Symbol	hgnc:8987	PIM2	ChEMBL	33
CDK5	Gene Symbol	hgnc:1774	CDK5	ChEMBL	33
CDK7	Gene Symbol	hgnc:1778	CDK7	ChEMBL	33
CDK16	Gene Symbol	hgnc:8749	CDK16	ChEMBL	33
CDK18	Gene Symbol	hgnc:8751	CDK18	ChEMBL	33
CDK19	Gene Symbol	hgnc:19338	CDK19	ChEMBL	33
CDK14	Gene Symbol	hgnc:8883	CDK14	ChEMBL	33
CDK10	Gene Symbol	hgnc:1770	CDK10	ChEMBL	33
CDK12	Gene Symbol	hgnc:24224	CDK12	ChEMBL	33
PIK3CB	Gene Symbol	hgnc:8976	PIK3CB	ChEMBL	33
PIK3CG	Gene Symbol	hgnc:8978	PIK3CG	ChEMBL	33
PIK3R5	Gene Symbol	hgnc:30035	PIK3R5	ChEMBL	33
NTRK3	Gene Symbol	hgnc:8033	NTRK3	ChEMBL	33
TTK	Gene Symbol	hgnc:12401	TTK	ChEMBL	33
MAPK1	Gene Symbol	hgnc:6871	MAPK1	ChEMBL	33
PLK1	Gene Symbol	hgnc:9077	PLK1	ChEMBL	33
PRKCI	Gene Symbol	hgnc:9404	PRKCI	ChEMBL	33
PRKCZ	Gene Symbol	hgnc:9412	PRKCZ	ChEMBL	33
PRKCE	Gene Symbol	hgnc:9401	PRKCE	ChEMBL	33
PRKCQ	Gene Symbol	hgnc:9410	PRKCQ	ChEMBL	33
RPS6KB2	Gene Symbol	hgnc:10437	RPS6KB2	ChEMBL	33
MST1R	Gene Symbol	hgnc:7381	MST1R	ChEMBL	33
PIK3R2	Gene Symbol	hgnc:8980	PIK3R2	ChEMBL	33
ATR	Gene Symbol	hgnc:882	ATR	ChEMBL	33
NTRK1	Gene Symbol	hgnc:8031	NTRK1	ChEMBL	33
CHEK1	Gene Symbol	hgnc:1925	CHEK1	ChEMBL	33
PTK2	Gene Symbol	hgnc:9611	PTK2	ChEMBL	33
TIE1	Gene Symbol	hgnc:11809	TIE1	ChEMBL	33
MAPK3	Gene Symbol	hgnc:6877	MAPK3	ChEMBL	33
PRKACB	Gene Symbol	hgnc:9381	PRKACB	ChEMBL	33
PRKACA	Gene Symbol	hgnc:9380	PRKACA	ChEMBL	33
PRKD3	Gene Symbol	hgnc:9408	PRKD3	ChEMBL	33
PRKCA	Gene Symbol	hgnc:9393	PRKCA	ChEMBL	33
PRKCG	Gene Symbol	hgnc:9402	PRKCG	ChEMBL	33
PRKD1	Gene Symbol	hgnc:9407	PRKD1	ChEMBL	33
RPS6KB1	Gene Symbol	hgnc:10436	RPS6KB1	ChEMBL	33
ARAF	Gene Symbol	hgnc:646	ARAF	ChEMBL	33
ACVRL1	Gene Symbol	hgnc:175	ACVRL1	ChEMBL	33
PAK4	Gene Symbol	hgnc:16059	PAK4	ChEMBL	33
OR56A3	Gene Symbol	hgnc:14786	OR56A3	Ensembl	111
GRM5	Gene Symbol	hgnc:4597	GRM5	ChEMBL	33
FFAR1	Gene Symbol	hgnc:4498	FFAR1	ChEMBL	33
FZD8	Gene Symbol	hgnc:4046	FZD8	ChEMBL	33
FZD2	Gene Symbol	hgnc:4040	FZD2	ChEMBL	33
FZD5	Gene Symbol	hgnc:4043	FZD5	ChEMBL	33
PLK4	Gene Symbol	hgnc:11397	PLK4	ChEMBL	33
CHRNA7	Gene Symbol	hgnc:1960	CHRNA7	ChEMBL	33
TRPV4	Gene Symbol	hgnc:18083	TRPV4	ChEMBL	33
AXL	Gene Symbol	hgnc:905	AXL	ChEMBL	33
HRH3	Gene Symbol	hgnc:5184	HRH3	ChEMBL	33
GRM2	Gene Symbol	hgnc:4594	GRM2	ChEMBL	33
CNR2	Gene Symbol	hgnc:2160	CNR2	ChEMBL	33
CCKBR	Gene Symbol	hgnc:1571	CCKBR	ChEMBL	33
HRH4	Gene Symbol	hgnc:17383	HRH4	ChEMBL	33
MLNR	Gene Symbol	hgnc:4495	MLNR	ChEMBL	33
P2RX7	Gene Symbol	hgnc:8537	P2RX7	ChEMBL	33
MAPK8	Gene Symbol	hgnc:6881	MAPK8	ChEMBL	33
MAPK9	Gene Symbol	hgnc:6886	MAPK9	ChEMBL	33
CSNK2A1	Gene Symbol	hgnc:2457	CSNK2A1	ChEMBL	33
CHRM4	Gene Symbol	hgnc:1953	CHRM4	ChEMBL	33
CHRM5	Gene Symbol	hgnc:1954	CHRM5	ChEMBL	33
HTR3E	Gene Symbol	hgnc:24005	HTR3E	ChEMBL	33
HTR3D	Gene Symbol	hgnc:24004	HTR3D	ChEMBL	33
HTR3C	Gene Symbol	hgnc:24003	HTR3C	ChEMBL	33
CCR2	Gene Symbol	hgnc:1603	CCR2	ChEMBL	33
CCR1	Gene Symbol	hgnc:1602	CCR1	ChEMBL	33
OPRL1	Gene Symbol	hgnc:8155	OPRL1	ChEMBL	33
HTR7	Gene Symbol	hgnc:5302	HTR7	ChEMBL	33
TACR3	Gene Symbol	hgnc:11528	TACR3	ChEMBL	33
MAS1	Gene Symbol	hgnc:6899	MAS1	ChEMBL	33
CHRNA5	Gene Symbol	hgnc:1959	CHRNA5	ChEMBL	33
TRPV3	Gene Symbol	hgnc:18084	TRPV3	ChEMBL	33
WEE1	Gene Symbol	hgnc:12761	WEE1	ChEMBL	33
MAP3K1	Gene Symbol	hgnc:6848	MAP3K1	ChEMBL	33
MAPKAPK5	Gene Symbol	hgnc:6889	MAPKAPK5	ChEMBL	33
CRHR1	Gene Symbol	hgnc:2357	CRHR1	ChEMBL	33
HTR6	Gene Symbol	hgnc:5301	HTR6	ChEMBL	33
CXCR1	Gene Symbol	hgnc:6026	CXCR1	ChEMBL	33
UTS2R	Gene Symbol	hgnc:4468	UTS2R	ChEMBL	33
GHSR	Gene Symbol	hgnc:4267	GHSR	ChEMBL	33
PTAFR	Gene Symbol	hgnc:9582	PTAFR	ChEMBL	33
MC4R	Gene Symbol	hgnc:6932	MC4R	ChEMBL	33
MC3R	Gene Symbol	hgnc:6931	MC3R	ChEMBL	33
MC1R	Gene Symbol	hgnc:6929	MC1R	ChEMBL	33
P2RX3	Gene Symbol	hgnc:8534	P2RX3	ChEMBL	33
CHRNA6	Gene Symbol	hgnc:15963	CHRNA6	ChEMBL	33
KCNMA1	Gene Symbol	hgnc:6284	KCNMA1	ChEMBL	33
MAP3K11	Gene Symbol	hgnc:6850	MAP3K11	ChEMBL	33
MAP3K9	Gene Symbol	hgnc:6861	MAP3K9	ChEMBL	33
MAP3K12	Gene Symbol	hgnc:6851	MAP3K12	ChEMBL	33
RXFP2	Gene Symbol	hgnc:17318	RXFP2	ChEMBL	33
IL17RA	Gene Symbol	hgnc:5985	IL17RA	ChEMBL	33
HSP90	Gene Symbol	hgnc:5253	HSP90AA1	ChEMBL	33
MAP3K13	Gene Symbol	hgnc:6852	MAP3K13	ChEMBL	33
TACR2	Gene Symbol	hgnc:11527	TACR2	ChEMBL	33
NTSR1	Gene Symbol	hgnc:8039	NTSR1	ChEMBL	33
MUC16	Gene Symbol	hgnc:15582	MUC16	ChEMBL	33
IL5RA	Gene Symbol	hgnc:6017	IL5RA	ChEMBL	33
SOST	Gene Symbol	hgnc:13771	SOST	ChEMBL	33
CD4	Gene Symbol	hgnc:1678	CD4	ChEMBL	33
BSG	Gene Symbol	hgnc:1116	BSG	ChEMBL	33
TRGV3	Gene Symbol	hgnc:12288	TRGV3	ChEMBL	33
BCL2	Gene Symbol	hgnc:990	BCL2	ChEMBL	33
GDF2	Gene Symbol	hgnc:4217	GDF2	ChEMBL	33
TLR3	Gene Symbol	hgnc:11849	TLR3	ChEMBL	33
F9	Gene Symbol	hgnc:3551	F9	ChEMBL	33
FNTA	Gene Symbol	hgnc:3782	FNTA	ChEMBL	33
FNTB	Gene Symbol	hgnc:3785	FNTB	ChEMBL	33
GSTP1	Gene Symbol	hgnc:4638	GSTP1	ChEMBL	33
CYP26A1	Gene Symbol	hgnc:2603	CYP26A1	ChEMBL	33
ANPEP	Gene Symbol	hgnc:500	ANPEP	ChEMBL	33
METAP1	Gene Symbol	hgnc:15789	METAP1	ChEMBL	33
DNPEP	Gene Symbol	hgnc:2981	DNPEP	ChEMBL	33
NGF	Gene Symbol	hgnc:7808	NGF	ChEMBL	33
IL13	Gene Symbol	hgnc:5973	IL13	ChEMBL	33
CD22	Gene Symbol	hgnc:1643	CD22	ChEMBL	33
TNFRSF10B	Gene Symbol	hgnc:11905	TNFRSF10B	ChEMBL	33
ITGA5	Gene Symbol	hgnc:6141	ITGA5	ChEMBL	33
IL4R	Gene Symbol	hgnc:6015	IL4R	ChEMBL	33
MUC1	Gene Symbol	hgnc:7508	MUC1	ChEMBL	33
HLA-DRB1	Gene Symbol	hgnc:4948	HLA-DRB1	ChEMBL	33
TRAV29DV5	Gene Symbol	hgnc:12127	TRAV29DV5	ChEMBL	33
IL1A	Gene Symbol	hgnc:5991	IL1A	ChEMBL	33
CD274	Gene Symbol	hgnc:17635	CD274	ChEMBL	33
TNFRSF10A	Gene Symbol	hgnc:11904	TNFRSF10A	ChEMBL	33
IL10RB	Gene Symbol	hgnc:5965	IL10RB	ChEMBL	33
IFNLR1	Gene Symbol	hgnc:18584	IFNLR1	ChEMBL	33
IL13RA1	Gene Symbol	hgnc:5974	IL13RA1	ChEMBL	33
ABCB1	Gene Symbol	hgnc:40	ABCB1	ChEMBL	33
CTSK	Gene Symbol	hgnc:2536	CTSK	ChEMBL	33
TTR	Gene Symbol	hgnc:12405	TTR	ChEMBL	33
RNPEP	Gene Symbol	hgnc:10078	RNPEP	ChEMBL	33
LNPEP	Gene Symbol	hgnc:6656	LNPEP	ChEMBL	33
ENPEP	Gene Symbol	hgnc:3355	ENPEP	ChEMBL	33
LAP3	Gene Symbol	hgnc:18449	LAP3	ChEMBL	33
SLCO6A1	Gene Symbol	hgnc:23613	SLCO6A1	NCBI	20240410
XPNPEP2	Gene Symbol	hgnc:12823	XPNPEP2	ChEMBL	33
ERAP1	Gene Symbol	hgnc:18173	ERAP1	ChEMBL	33
RNPEPL1	Gene Symbol	hgnc:10079	RNPEPL1	ChEMBL	33
STS	Gene Symbol	hgnc:11425	STS	ChEMBL	33
ALOX5AP	Gene Symbol	hgnc:436	ALOX5AP	ChEMBL	33
HSP90AB1	Gene Symbol	hgnc:5258	HSP90AB1	ChEMBL	33
LY96	Gene Symbol	hgnc:17156	LY96	ChEMBL	33
LVRN	Gene Symbol	hgnc:26904	LVRN	ChEMBL	33
AOPEP	Gene Symbol	hgnc:1361	AOPEP	ChEMBL	33
XPNPEP3	Gene Symbol	hgnc:28052	XPNPEP3	ChEMBL	33
TPH2	Gene Symbol	hgnc:20692	TPH2	ChEMBL	33
TPH1	Gene Symbol	hgnc:12008	TPH1	ChEMBL	33
MYH7B	Gene Symbol	hgnc:15906	MYH7B	ChEMBL	33
MYL2	Gene Symbol	hgnc:7583	MYL2	ChEMBL	33
GBA1	Gene Symbol	hgnc:4177	GBA1	ChEMBL	33
HSPA8	Gene Symbol	hgnc:5241	HSPA8	ChEMBL	33
DACB	Gene Name	NULL	NULL	DrugBank	5.1.12
CHRNA10	Gene Symbol	hgnc:13800	CHRNA10	ChEMBL	33
PNP	Gene Symbol	hgnc:7892	PNP	ChEMBL	33
NCSTN	Gene Symbol	hgnc:17091	NCSTN	ChEMBL	33
CASP4	Gene Symbol	hgnc:1505	CASP4	ChEMBL	33
CASP6	Gene Symbol	hgnc:1507	CASP6	ChEMBL	33
CASP1	Gene Symbol	hgnc:1499	CASP1	ChEMBL	33
CASP10	Gene Symbol	hgnc:1500	CASP10	ChEMBL	33
CASP14	Gene Symbol	hgnc:1502	CASP14	ChEMBL	33
SLC9A3	Gene Symbol	hgnc:11073	SLC9A3	ChEMBL	33
SELE	Gene Symbol	hgnc:10718	SELE	ChEMBL	33
SELP	Gene Symbol	hgnc:10721	SELP	ChEMBL	33
PLA2G7	Gene Symbol	hgnc:9040	PLA2G7	ChEMBL	33
KIF11	Gene Symbol	hgnc:6388	KIF11	ChEMBL	33
NAMPT	Gene Symbol	hgnc:30092	NAMPT	ChEMBL	33
MYH7	Gene Symbol	hgnc:7577	MYH7	ChEMBL	33
MYL3	Gene Symbol	hgnc:7584	MYL3	ChEMBL	33
MYL7	Gene Symbol	hgnc:21719	MYL7	ChEMBL	33
MYL4	Gene Symbol	hgnc:7585	MYL4	ChEMBL	33
P2RY2	Gene Symbol	hgnc:8541	P2RY2	ChEMBL	33
NOD2	Gene Symbol	hgnc:5331	NOD2	ChEMBL	33
APH1A	Gene Symbol	hgnc:29509	APH1A	ChEMBL	33
PSEN1	Gene Symbol	hgnc:9508	PSEN1	ChEMBL	33
PSEN2	Gene Symbol	hgnc:9509	PSEN2	ChEMBL	33
CASP9	Gene Symbol	hgnc:1511	CASP9	ChEMBL	33
CASP5	Gene Symbol	hgnc:1506	CASP5	ChEMBL	33
CASP2	Gene Symbol	hgnc:1503	CASP2	ChEMBL	33
CASP12	Gene Symbol	hgnc:19004	CASP12	ChEMBL	33
HBA2	Gene Symbol	hgnc:4824	HBA2	ChEMBL	33
HBB	Gene Symbol	hgnc:4827	HBB	ChEMBL	33
SELL	Gene Symbol	hgnc:10720	SELL	ChEMBL	33
UBA3	Gene Symbol	hgnc:12470	UBA3	ChEMBL	33
OR56A3	Gene Symbol	hgnc:14786	OR56A3	NCBI	20240410
DGAT1	Gene Symbol	hgnc:2843	DGAT1	ChEMBL	33
NQO1	Gene Symbol	hgnc:2874	NQO1	ChEMBL	33
BIRC3	Gene Symbol	hgnc:591	BIRC3	ChEMBL	33
BIRC2	Gene Symbol	hgnc:590	BIRC2	ChEMBL	33
TNNT3	Gene Symbol	hgnc:11950	TNNT3	ChEMBL	33
UL97	Gene Symbol	NULL	NULL	ChEMBL	33
HPSE	Gene Symbol	hgnc:5164	HPSE	ChEMBL	33
EGLN3	Gene Symbol	hgnc:14661	EGLN3	ChEMBL	33
IDO1	Gene Symbol	hgnc:6059	IDO1	ChEMBL	33
BCL2L1	Gene Symbol	hgnc:992	BCL2L1	ChEMBL	33
TNNI2	Gene Symbol	hgnc:11946	TNNI2	ChEMBL	33
TNNC2	Gene Symbol	hgnc:11944	TNNC2	ChEMBL	33
EGLN1	Gene Symbol	hgnc:1232	EGLN1	ChEMBL	33
PDGFB	Gene Symbol	hgnc:8800	PDGFB	ChEMBL	33
ELN	Gene Symbol	hgnc:3327	ELN	ChEMBL	33
BCL2L2	Gene Symbol	hgnc:995	BCL2L2	ChEMBL	33
BCL2A1	Gene Symbol	hgnc:991	BCL2A1	ChEMBL	33
FGF1	Gene Symbol	hgnc:3665	FGF1	ChEMBL	33
KATG	Gene Name	NULL	NULL	DrugBank	5.1.12
PLA2G10	Gene Symbol	hgnc:9029	PLA2G10	ChEMBL	33
DDB1	Gene Symbol	hgnc:2717	DDB1	ChEMBL	33
CUL4A	Gene Symbol	hgnc:2554	CUL4A	ChEMBL	33
GFRA1	Gene Symbol	hgnc:4243	GFRA1	ChEMBL	33
NISCH	Gene Symbol	hgnc:18006	NISCH	ChEMBL	33
PDK2	Gene Symbol	hgnc:8810	PDK2	ChEMBL	33
PDK4	Gene Symbol	hgnc:8812	PDK4	ChEMBL	33
PDK1	Gene Symbol	hgnc:8809	PDK1	ChEMBL	33
DPYD	Gene Symbol	hgnc:3012	DPYD	ChEMBL	33
IL13RA2	Gene Symbol	hgnc:5975	IL13RA2	ChEMBL	33
ITGB6	Gene Symbol	hgnc:6161	ITGB6	ChEMBL	33
ITGB8	Gene Symbol	hgnc:6163	ITGB8	ChEMBL	33
NCAM1	Gene Symbol	hgnc:7656	NCAM1	ChEMBL	33
VEGFC	Gene Symbol	hgnc:12682	VEGFC	ChEMBL	33
EPCAM	Gene Symbol	hgnc:11529	EPCAM	ChEMBL	33
TNFRSF12A	Gene Symbol	hgnc:18152	TNFRSF12A	ChEMBL	33
VIM	Gene Symbol	hgnc:12692	VIM	ChEMBL	33
BCL2L10	Gene Symbol	hgnc:993	BCL2L10	ChEMBL	33
FGF2	Gene Symbol	hgnc:3676	FGF2	ChEMBL	33
TNFSF13	Gene Symbol	hgnc:11928	TNFSF13	ChEMBL	33
CRBN	Gene Symbol	hgnc:30185	CRBN	ChEMBL	33
MMP9	Gene Symbol	hgnc:7176	MMP9	ChEMBL	33
SI	Gene Symbol	hgnc:10856	SI	ChEMBL	33
LOXL2	Gene Symbol	hgnc:6666	LOXL2	ChEMBL	33
VEGFB	Gene Symbol	hgnc:12681	VEGFB	ChEMBL	33
ACVR2B	Gene Symbol	hgnc:174	ACVR2B	ChEMBL	33
ANGPT2	Gene Symbol	hgnc:485	ANGPT2	ChEMBL	33
MUC5AC	Gene Symbol	hgnc:7515	MUC5AC	ChEMBL	33
CALCA	Gene Symbol	hgnc:1437	CALCA	ChEMBL	33
SLCO6A1	Gene Symbol	hgnc:23613	SLCO6A1	Ensembl	111
LTA	Gene Symbol	hgnc:6709	LTA	ChEMBL	33
CD40	Gene Symbol	hgnc:11919	CD40	ChEMBL	33
IL9	Gene Symbol	hgnc:6029	IL9	ChEMBL	33
IL22	Gene Symbol	hgnc:14900	IL22	ChEMBL	33
CD74	Gene Symbol	hgnc:1697	CD74	ChEMBL	33
TPBG	Gene Symbol	hgnc:12004	TPBG	ChEMBL	33
ITGA2	Gene Symbol	hgnc:6137	ITGA2	ChEMBL	33
TCDB	Gene Symbol	NULL	NULL	ChEMBL	33
MSTN	Gene Symbol	hgnc:4223	MSTN	ChEMBL	33
MSLN	Gene Symbol	hgnc:7371	MSLN	ChEMBL	33
TNFSF14	Gene Symbol	hgnc:11930	TNFSF14	ChEMBL	33
TGFB1	Gene Symbol	hgnc:11766	TGFB1	ChEMBL	33
TGFB3	Gene Symbol	hgnc:11769	TGFB3	ChEMBL	33
GPNMB	Gene Symbol	hgnc:4462	GPNMB	ChEMBL	33
INHBA	Gene Symbol	hgnc:6066	INHBA	ChEMBL	33
TNFRSF9	Gene Symbol	hgnc:11924	TNFRSF9	ChEMBL	33
IL4	Gene Symbol	hgnc:6014	IL4	ChEMBL	33
IFNG	Gene Symbol	hgnc:5438	IFNG	ChEMBL	33
CEACAM5	Gene Symbol	hgnc:1817	CEACAM5	ChEMBL	33
TNFSF4	Gene Symbol	hgnc:11934	TNFSF4	ChEMBL	33
ENG	Gene Symbol	hgnc:3349	ENG	ChEMBL	33
CD14	Gene Symbol	hgnc:1628	CD14	ChEMBL	33
CXCL10	Gene Symbol	hgnc:10637	CXCL10	ChEMBL	33
EGFL7	Gene Symbol	hgnc:20594	EGFL7	ChEMBL	33
CD248	Gene Symbol	hgnc:18219	CD248	ChEMBL	33
IL10	Gene Symbol	hgnc:5962	IL10	ChEMBL	33
CD6	Gene Symbol	hgnc:1691	CD6	ChEMBL	33
KIR2DL2	Gene Symbol	hgnc:6330	KIR2DL2	ChEMBL	33
KIR2DL1	Gene Symbol	hgnc:6329	KIR2DL1	ChEMBL	33
FOLH1	Gene Symbol	hgnc:3788	FOLH1	ChEMBL	33
MAG	Gene Symbol	hgnc:6783	MAG	ChEMBL	33
CXCL8	Gene Symbol	hgnc:6025	CXCL8	ChEMBL	33
TSPO	Gene Symbol	hgnc:1158	TSPO	ChEMBL	33
RTN4	Gene Symbol	hgnc:14085	RTN4	ChEMBL	33
CD5	Gene Symbol	hgnc:1685	CD5	ChEMBL	33
CCL11	Gene Symbol	hgnc:10610	CCL11	ChEMBL	33
ITGAM	Gene Symbol	hgnc:6149	ITGAM	ChEMBL	33
IGF1	Gene Symbol	hgnc:5464	IGF1	ChEMBL	33
IGF2	Gene Symbol	hgnc:5466	IGF2	ChEMBL	33
DLL4	Gene Symbol	hgnc:2910	DLL4	ChEMBL	33
CLDN18	Gene Symbol	hgnc:2039	CLDN18	ChEMBL	33
IL15	Gene Symbol	hgnc:5977	IL15	ChEMBL	33
MADCAM1	Gene Symbol	hgnc:6765	MADCAM1	ChEMBL	33
PTHLH	Gene Symbol	hgnc:9607	PTHLH	ChEMBL	33
TBXAS1	Gene Symbol	hgnc:11609	TBXAS1	ChEMBL	33
CLEC4C	Gene Symbol	hgnc:13258	CLEC4C	ChEMBL	33
BACE1	Gene Symbol	hgnc:933	BACE1	ChEMBL	33
PTGDS	Gene Symbol	hgnc:9592	PTGDS	ChEMBL	33
OR13C3	Gene Symbol	hgnc:14704	OR13C3	GO	10-Apr-24
HTR1E	Gene Symbol	hgnc:5291	HTR1E	ChEMBL	33
HA	Gene Symbol	NULL	NULL	ChEMBL	33
BOTA	Gene Symbol	NULL	NULL	ChEMBL	33
HTR5A	Gene Symbol	hgnc:5300	HTR5A	ChEMBL	33
G	Gene Symbol	NULL	NULL	ChEMBL	33
MALT1	Gene Symbol	hgnc:6819	MALT1	ChEMBL	33
ADH5	Gene Symbol	hgnc:253	ADH5	ChEMBL	33
TCDA	Gene Symbol	NULL	NULL	ChEMBL	33
ADH6	Gene Symbol	hgnc:255	ADH6	ChEMBL	33
CLFA	Gene Symbol	NULL	NULL	ChEMBL	33
STXB	Gene Symbol	NULL	NULL	ChEMBL	33
AOC1	Gene Symbol	hgnc:80	AOC1	ChEMBL	33
CALM1	Gene Symbol	hgnc:1442	CALM1	ChEMBL	33
ADH4	Gene Symbol	hgnc:252	ADH4	ChEMBL	33
AKR1B1	Gene Symbol	hgnc:381	AKR1B1	ChEMBL	33
ICOSLG	Gene Symbol	hgnc:17087	ICOSLG	ChEMBL	33
AFP	Gene Symbol	hgnc:317	AFP	ChEMBL	33
IFNA6	Gene Symbol	hgnc:5427	IFNA6	ChEMBL	33
IFNA8	Gene Symbol	hgnc:5429	IFNA8	ChEMBL	33
IFNA5	Gene Symbol	hgnc:5426	IFNA5	ChEMBL	33
IFNA1	Gene Symbol	hgnc:5417	IFNA1	ChEMBL	33
IFNA13	Gene Symbol	hgnc:5419	IFNA13	ChEMBL	33
IFNA16	Gene Symbol	hgnc:5421	IFNA16	ChEMBL	33
IFNA17	Gene Symbol	hgnc:5422	IFNA17	ChEMBL	33
CD28	Gene Symbol	hgnc:1653	CD28	ChEMBL	33
CD70	Gene Symbol	hgnc:11937	CD70	ChEMBL	33
IL20	Gene Symbol	hgnc:6002	IL20	ChEMBL	33
F12	Gene Symbol	hgnc:3530	F12	ChEMBL	33
HSD11B2	Gene Symbol	hgnc:5209	HSD11B2	ChEMBL	33
MMP12	Gene Symbol	hgnc:7158	MMP12	ChEMBL	33
IDH2	Gene Symbol	hgnc:5383	IDH2	ChEMBL	33
CFD	Gene Symbol	hgnc:2771	CFD	ChEMBL	33
CCR4	Gene Symbol	hgnc:1605	CCR4	ChEMBL	33
PTPRC	Gene Symbol	hgnc:9666	PTPRC	ChEMBL	33
FAP	Gene Symbol	hgnc:3590	FAP	ChEMBL	33
IFNA7	Gene Symbol	hgnc:5428	IFNA7	ChEMBL	33
IFNA21	Gene Symbol	hgnc:5424	IFNA21	ChEMBL	33
FCGR3A	Gene Symbol	hgnc:3619	FCGR3A	ChEMBL	33
TACSTD2	Gene Symbol	hgnc:11530	TACSTD2	ChEMBL	33
CD27	Gene Symbol	hgnc:11922	CD27	ChEMBL	33
IL18	Gene Symbol	hgnc:5986	IL18	ChEMBL	33
TSLP	Gene Symbol	hgnc:30743	TSLP	ChEMBL	33
GPA33	Gene Symbol	hgnc:4445	GPA33	ChEMBL	33
TNNC1	Gene Symbol	hgnc:11943	TNNC1	ChEMBL	33
TNNI3	Gene Symbol	hgnc:11947	TNNI3	ChEMBL	33
TNNT2	Gene Symbol	hgnc:11949	TNNT2	ChEMBL	33
MMP3	Gene Symbol	hgnc:7173	MMP3	ChEMBL	33
CPT2	Gene Symbol	hgnc:2330	CPT2	ChEMBL	33
HNF4A	Gene Symbol	hgnc:5024	HNF4A	ChEMBL	33
ACE2	Gene Symbol	hgnc:13557	ACE2	HGNC	20240408
S	Gene Symbol	NULL	NULL	ChEMBL	33
GLA	Gene Symbol	hgnc:4296	GLA	ChEMBL	33
KLK3	Gene Symbol	hgnc:6364	KLK3	ChEMBL	33
CDH3	Gene Symbol	hgnc:1762	CDH3	ChEMBL	33
CD44	Gene Symbol	hgnc:1681	CD44	ChEMBL	33
NOTCH1	Gene Symbol	hgnc:7881	NOTCH1	ChEMBL	33
PCRV	Gene Symbol	NULL	NULL	ChEMBL	33
ICOS	Gene Symbol	hgnc:5351	ICOS	ChEMBL	33
PDCD1LG2	Gene Symbol	hgnc:18731	PDCD1LG2	ChEMBL	33
TDGF1	Gene Symbol	hgnc:11701	CRIPTO	ChEMBL	33
CR1	Gene Symbol	hgnc:2334	CR1	ChEMBL	33
RPS4X	Gene Symbol	hgnc:10424	RPS4X	ChEMBL	33
TRM2	Gene Symbol	hgnc:12318	TRX-CAT1-2	ChEMBL	33
TRM3	Gene Symbol	hgnc:11568	TARBP1	ChEMBL	33
NRP1	Gene Symbol	hgnc:8004	NRP1	ChEMBL	33
HAMP	Gene Symbol	hgnc:15598	HAMP	ChEMBL	33
TNFRSF4	Gene Symbol	hgnc:11918	TNFRSF4	ChEMBL	33
TSG101	Gene Symbol	hgnc:15971	TSG101	ChEMBL	33
NOTCH2	Gene Symbol	hgnc:7882	NOTCH2	ChEMBL	33
CD276	Gene Symbol	hgnc:19137	CD276	ChEMBL	33
CD37	Gene Symbol	hgnc:1666	CD37	ChEMBL	33
NECTIN4	Gene Symbol	hgnc:19688	NECTIN4	ChEMBL	33
STEAP1	Gene Symbol	hgnc:11378	STEAP1	ChEMBL	33
IL3RA	Gene Symbol	hgnc:6012	IL3RA	ChEMBL	33
PMEL	Gene Symbol	hgnc:10880	PMEL	ChEMBL	33
TNFRSF18	Gene Symbol	hgnc:11914	TNFRSF18	ChEMBL	33
TNFSF12	Gene Symbol	hgnc:11927	TNFSF12	ChEMBL	33
MFGE8	Gene Symbol	hgnc:7036	MFGE8	ChEMBL	33
TFR2	Gene Symbol	hgnc:11762	TFR2	ChEMBL	33
RPS2	Gene Symbol	hgnc:10404	RPS2	ChEMBL	33
RPS3	Gene Symbol	hgnc:10420	RPS3	ChEMBL	33
RPS3A	Gene Symbol	hgnc:10421	RPS3A	ChEMBL	33
RPS10	Gene Symbol	hgnc:10383	RPS10	ChEMBL	33
RPS12	Gene Symbol	hgnc:10385	RPS12	ChEMBL	33
RPS13	Gene Symbol	hgnc:10386	RPS13	ChEMBL	33
RPS15A	Gene Symbol	hgnc:10389	RPS15A	ChEMBL	33
RPS17	Gene Symbol	hgnc:10397	RPS17	ChEMBL	33
RPS18	Gene Symbol	hgnc:10401	RPS18	ChEMBL	33
RPS21	Gene Symbol	hgnc:10409	RPS21	ChEMBL	33
RPS23	Gene Symbol	hgnc:10410	RPS23	ChEMBL	33
RPS26	Gene Symbol	hgnc:10414	RPS26	ChEMBL	33
RPS4Y1	Gene Symbol	hgnc:10425	RPS4Y1	ChEMBL	33
RPS7	Gene Symbol	hgnc:10440	RPS7	ChEMBL	33
RPS9	Gene Symbol	hgnc:10442	RPS9	ChEMBL	33
RPS11	Gene Symbol	hgnc:10384	RPS11	ChEMBL	33
RPS14	Gene Symbol	hgnc:10387	RPS14	ChEMBL	33
RPS19	Gene Symbol	hgnc:10402	RPS19	ChEMBL	33
RPS24	Gene Symbol	hgnc:10411	RPS24	ChEMBL	33
OR4K15	Gene Symbol	hgnc:15353	OR4K15	GO	10-Apr-24
RPL3	Gene Symbol	hgnc:10332	RPL3	ChEMBL	33
RPL4	Gene Symbol	hgnc:10353	RPL4	ChEMBL	33
RPL5	Gene Symbol	hgnc:10360	RPL5	ChEMBL	33
RPL7A	Gene Symbol	hgnc:10364	RPL7A	ChEMBL	33
RPL8	Gene Symbol	hgnc:10368	RPL8	ChEMBL	33
RPL9P8	Gene Symbol	hgnc:30334	RPL9P8	ChEMBL	33
OPG057	Gene Symbol	NULL	NULL	ChEMBL	33
AMPC	Gene Symbol	NULL	NULL	ChEMBL	33
BLAUOE-1	Gene Symbol	NULL	NULL	ChEMBL	33
RPL10	Gene Symbol	hgnc:10298	RPL10	ChEMBL	33
RPS28	Gene Symbol	hgnc:10418	RPS28	ChEMBL	33
FAU	Gene Symbol	hgnc:3597	FAU	ChEMBL	33
RPL9	Gene Symbol	hgnc:10369	RPL9	ChEMBL	33
RPL9P7	Gene Symbol	hgnc:30335	RPL9P7	ChEMBL	33
RPL11	Gene Symbol	hgnc:10301	RPL11	ChEMBL	33
RPL13A	Gene Symbol	hgnc:10304	RPL13A	ChEMBL	33
RPL17	Gene Symbol	hgnc:10307	RPL17	ChEMBL	33
RPL21	Gene Symbol	hgnc:10313	RPL21	ChEMBL	33
RPL23A	Gene Symbol	hgnc:10317	RPL23A	ChEMBL	33
RPL24	Gene Symbol	hgnc:10325	RPL24	ChEMBL	33
RPL34	Gene Symbol	hgnc:10340	RPL34	ChEMBL	33
RPL36	Gene Symbol	hgnc:13631	RPL36	ChEMBL	33
RPL36A	Gene Symbol	hgnc:10359	RPL36A	ChEMBL	33
HLA-DRB3	Gene Symbol	hgnc:4951	HLA-DRB3	ChEMBL	33
HLA-DRB5	Gene Symbol	hgnc:4953	HLA-DRB5	ChEMBL	33
HLA-DRB4	Gene Symbol	hgnc:4952	HLA-DRB4	ChEMBL	33
EML4	Gene Symbol	hgnc:1316	EML4	ChEMBL	33
BRD2	Gene Symbol	hgnc:1103	BRD2	ChEMBL	33
BRDT	Gene Symbol	hgnc:1105	BRDT	ChEMBL	33
RPL10A	Gene Symbol	hgnc:10299	RPL10A	ChEMBL	33
RPL13	Gene Symbol	hgnc:10303	RPL13	ChEMBL	33
RPL15	Gene Symbol	hgnc:10306	RPL15	ChEMBL	33
RPL18	Gene Symbol	hgnc:10310	RPL18	ChEMBL	33
RPL18A	Gene Symbol	hgnc:10311	RPL18A	ChEMBL	33
RPL22	Gene Symbol	hgnc:10315	RPL22	ChEMBL	33
RPL26	Gene Symbol	hgnc:10327	RPL26	ChEMBL	33
RPL27A	Gene Symbol	hgnc:10329	RPL27A	ChEMBL	33
RPL28	Gene Symbol	hgnc:10330	RPL28	ChEMBL	33
RPL29	Gene Symbol	hgnc:10331	RPL29	ChEMBL	33
RPL31	Gene Symbol	hgnc:10334	RPL31	ChEMBL	33
RPL32	Gene Symbol	hgnc:10336	RPL32	ChEMBL	33
RPL35	Gene Symbol	hgnc:10344	RPL35	ChEMBL	33
RPL37A	Gene Symbol	hgnc:10348	RPL37A	ChEMBL	33
RPL38	Gene Symbol	hgnc:10349	RPL38	ChEMBL	33
RPL39	Gene Symbol	hgnc:10350	RPL39	ChEMBL	33
RPLP0	Gene Symbol	hgnc:10371	RPLP0	ChEMBL	33
PA	Gene Symbol	hgnc:8549	BLOC1S6	ChEMBL	33
BRD4	Gene Symbol	hgnc:13575	BRD4	ChEMBL	33
ACE2	Gene Symbol	hgnc:13557	ACE2	Ensembl	111
TEC	Gene Symbol	hgnc:11719	TEC	ChEMBL	33
L	Gene Symbol	NULL	NULL	ChEMBL	33
ACP3	Gene Symbol	hgnc:125	ACP3	ChEMBL	33
HELI	Gene Symbol	NULL	NULL	ChEMBL	33
SMN1	Gene Symbol	hgnc:11117	SMN1	ChEMBL	33
REP	Gene Symbol	NULL	NULL	ChEMBL	33
HMGB1	Gene Symbol	hgnc:4983	HMGB1	ChEMBL	33
PB2	Gene Symbol	NULL	NULL	ChEMBL	33
EZH2	Gene Symbol	hgnc:3527	EZH2	ChEMBL	33
PORCN	Gene Symbol	hgnc:17652	PORCN	ChEMBL	33
TLR8	Gene Symbol	hgnc:15632	TLR8	ChEMBL	33
SMN2	Gene Symbol	hgnc:11118	SMN2	ChEMBL	33
HSPA1A	Gene Symbol	hgnc:5232	HSPA1A	ChEMBL	33
SIGLEC10	Gene Symbol	hgnc:15620	SIGLEC10	ChEMBL	33
PIKFYVE	Gene Symbol	hgnc:23785	PIKFYVE	ChEMBL	33
P2RY1	Gene Symbol	hgnc:8539	P2RY1	ChEMBL	33
CDA	Gene Symbol	hgnc:1712	CDA	ChEMBL	33
ERG1	Gene Symbol	hgnc:6251	KCNH2	ChEMBL	33
MIF	Gene Symbol	hgnc:7097	MIF	ChEMBL	33
KCNJ3	Gene Symbol	hgnc:6264	KCNJ3	ChEMBL	33
KCNJ5	Gene Symbol	hgnc:6266	KCNJ5	ChEMBL	33
LY6E	Gene Symbol	hgnc:6727	LY6E	ChEMBL	33
SLC39A6	Gene Symbol	hgnc:18607	SLC39A6	ChEMBL	33
SLC34A2	Gene Symbol	hgnc:11020	SLC34A2	ChEMBL	33
PB1	Gene Symbol	hgnc:30064	PBRM1	ChEMBL	33
CMA1	Gene Symbol	hgnc:2097	CMA1	ChEMBL	33
CYP46A1	Gene Symbol	hgnc:2641	CYP46A1	ChEMBL	33
ATP2A1	Gene Symbol	hgnc:811	ATP2A1	ChEMBL	33
PPP2CA	Gene Symbol	hgnc:9299	PPP2CA	ChEMBL	33
CD47	Gene Symbol	hgnc:1682	CD47	ChEMBL	33
RGMA	Gene Symbol	hgnc:30308	RGMA	ChEMBL	33
ACACB	Gene Symbol	hgnc:85	ACACB	ChEMBL	33
LAG3	Gene Symbol	hgnc:6476	LAG3	ChEMBL	33
TFPI	Gene Symbol	hgnc:11760	TFPI	ChEMBL	33
TRAF3IP2	Gene Symbol	hgnc:1343	TRAF3IP2	ChEMBL	33
TNFRSF17	Gene Symbol	hgnc:11913	TNFRSF17	ChEMBL	33
SLC10A1	Gene Symbol	hgnc:10905	SLC10A1	ChEMBL	33
F3	Gene Symbol	hgnc:3541	F3	ChEMBL	33
C1S	Gene Symbol	hgnc:1247	C1S	ChEMBL	33
TLR2	Gene Symbol	hgnc:11848	TLR2	ChEMBL	33
KLB	Gene Symbol	hgnc:15527	KLB	ChEMBL	33
TNKS2	Gene Symbol	hgnc:15677	TNKS2	ChEMBL	33
TNKS	Gene Symbol	hgnc:11941	TNKS	ChEMBL	33
ATP2A3	Gene Symbol	hgnc:813	ATP2A3	ChEMBL	33
EPHX2	Gene Symbol	hgnc:3402	EPHX2	ChEMBL	33
ACACA	Gene Symbol	hgnc:84	ACACA	ChEMBL	33
PDE4	Gene Symbol	hgnc:8780	PDE4A	ChEMBL	33
GCK	Gene Symbol	hgnc:4195	GCK	ChEMBL	33
PFATPASE4	Gene Symbol	NULL	NULL	ChEMBL	33
OR10Q1	Gene Symbol	hgnc:15134	OR10Q1	GO	10-Apr-24
TXN	Gene Symbol	hgnc:12435	TXN	ChEMBL	33
REVERSE	Gene Symbol	NULL	NULL	ChEMBL	33
TRANSCRIPTASE	Gene Symbol	NULL	NULL	ChEMBL	33
MAPT	Gene Symbol	hgnc:6893	MAPT	ChEMBL	33
HLY	Gene Symbol	NULL	NULL	ChEMBL	33
TUBB8B	Gene Symbol	hgnc:24983	TUBB8B	ChEMBL	33
KLRC1	Gene Symbol	hgnc:6374	KLRC1	ChEMBL	33
PPP2CB	Gene Symbol	hgnc:9300	PPP2CB	ChEMBL	33
LPTD	Gene Symbol	NULL	NULL	ChEMBL	33
LPAR1	Gene Symbol	hgnc:3166	LPAR1	ChEMBL	33
DXR	Gene Symbol	NULL	NULL	ChEMBL	33
ELANE	Gene Symbol	hgnc:3309	ELANE	ChEMBL	33
SEMA4D	Gene Symbol	hgnc:10732	SEMA4D	ChEMBL	33
IL33	Gene Symbol	hgnc:16028	IL33	ChEMBL	33
C3	Gene Symbol	hgnc:1318	C3	ChEMBL	33
AGER	Gene Symbol	hgnc:320	AGER	ChEMBL	33
HAVCR2	Gene Symbol	hgnc:18437	HAVCR2	ChEMBL	33
CX3CL1	Gene Symbol	hgnc:10647	CX3CL1	ChEMBL	33
TP53	Gene Symbol	hgnc:11998	TP53	ChEMBL	33
MDM2	Gene Symbol	hgnc:6973	MDM2	ChEMBL	33
PPP5C	Gene Symbol	hgnc:9322	PPP5C	ChEMBL	33
GPC3	Gene Symbol	hgnc:4451	GPC3	ChEMBL	33
FFAR2	Gene Symbol	hgnc:4501	FFAR2	ChEMBL	33
IL17F	Gene Symbol	hgnc:16404	IL17F	ChEMBL	33
F2RL3	Gene Symbol	hgnc:3540	F2RL3	ChEMBL	33
NOS2	Gene Symbol	hgnc:7873	NOS2	ChEMBL	33
GPR119	Gene Symbol	hgnc:19060	GPR119	ChEMBL	33
CTSC	Gene Symbol	hgnc:2528	CTSC	ChEMBL	33
APCS	Gene Symbol	hgnc:584	APCS	ChEMBL	33
GRM4	Gene Symbol	hgnc:4596	GRM4	ChEMBL	33
MGLL	Gene Symbol	hgnc:17038	MGLL	ChEMBL	33
ENPP3	Gene Symbol	hgnc:3358	ENPP3	ChEMBL	33
KIR3DL2	Gene Symbol	hgnc:6339	KIR3DL2	ChEMBL	33
E2F4	Gene Symbol	hgnc:3118	E2F4	ChEMBL	33
E2F7	Gene Symbol	hgnc:23820	E2F7	ChEMBL	33
E2F8	Gene Symbol	hgnc:24727	E2F8	ChEMBL	33
CTSS	Gene Symbol	hgnc:2545	CTSS	ChEMBL	33
INPP5D	Gene Symbol	hgnc:6079	INPP5D	ChEMBL	33
NOS1	Gene Symbol	hgnc:7872	NOS1	ChEMBL	33
NOS3	Gene Symbol	hgnc:7876	NOS3	ChEMBL	33
E2F1	Gene Symbol	hgnc:3113	E2F1	ChEMBL	33
E2F2	Gene Symbol	hgnc:3114	E2F2	ChEMBL	33
E2F5	Gene Symbol	hgnc:3119	E2F5	ChEMBL	33
MKNK2	Gene Symbol	hgnc:7111	MKNK2	ChEMBL	33
MKNK1	Gene Symbol	hgnc:7110	MKNK1	ChEMBL	33
DPRE1	Gene Symbol	NULL	NULL	ChEMBL	33
ACE2	Gene Symbol	hgnc:13557	ACE2	NCBI	20240410
IFNB1	Gene Symbol	hgnc:5434	IFNB1	ChEMBL	33
LRP1	Gene Symbol	hgnc:6692	LRP1	ChEMBL	33
MERTK	Gene Symbol	hgnc:7027	MERTK	ChEMBL	33
N	Gene Symbol	NULL	NULL	ChEMBL	33
GAG	Gene Symbol	NULL	NULL	ChEMBL	33
EPAS1	Gene Symbol	hgnc:3374	EPAS1	ChEMBL	33
DHOD	Gene Symbol	NULL	NULL	ChEMBL	33
TREM1	Gene Symbol	hgnc:17760	TREM1	ChEMBL	33
OPG071	Gene Symbol	NULL	NULL	ChEMBL	33
NPM1	Gene Symbol	hgnc:7910	NPM1	ChEMBL	33
ACE-1	Gene Symbol	NULL	NULL	ChEMBL	33
FUSA	Gene Symbol	NULL	NULL	ChEMBL	33
NFKB2	Gene Symbol	hgnc:7795	NFKB2	ChEMBL	33
KLH1	Gene Symbol	NULL	NULL	ChEMBL	33
FASLG	Gene Symbol	hgnc:11936	FASLG	ChEMBL	33
DBH	Gene Symbol	hgnc:2689	DBH	ChEMBL	33
OSMR	Gene Symbol	hgnc:8507	OSMR	ChEMBL	33
RPS6KA6	Gene Symbol	hgnc:10435	RPS6KA6	ChEMBL	33
RPS6KA1	Gene Symbol	hgnc:10430	RPS6KA1	ChEMBL	33
KMT2A	Gene Symbol	hgnc:7132	KMT2A	ChEMBL	33
MASP2	Gene Symbol	hgnc:6902	MASP2	ChEMBL	33
APEX1	Gene Symbol	hgnc:587	APEX1	ChEMBL	33
NRAS	Gene Symbol	hgnc:7989	NRAS	ChEMBL	33
ECE1	Gene Symbol	hgnc:3146	ECE1	ChEMBL	33
FTO	Gene Symbol	hgnc:24678	FTO	ChEMBL	33
POLR1A	Gene Symbol	hgnc:17264	POLR1A	ChEMBL	33
ENPP2	Gene Symbol	hgnc:3357	ENPP2	ChEMBL	33
GIPR	Gene Symbol	hgnc:4271	GIPR	ChEMBL	33
POLR2A	Gene Symbol	hgnc:9187	POLR2A	ChEMBL	33
STING1	Gene Symbol	hgnc:27962	STING1	ChEMBL	33
PLA2G4A	Gene Symbol	hgnc:9035	PLA2G4A	ChEMBL	33
WT1	Gene Symbol	hgnc:12796	WT1	ChEMBL	33
MAGEA3	Gene Symbol	hgnc:6801	MAGEA3	ChEMBL	33
IL1RL2	Gene Symbol	hgnc:5999	IL1RL2	ChEMBL	33
LEUS	Gene Symbol	hgnc:6512	LARS1	ChEMBL	33
NFKB1	Gene Symbol	hgnc:7794	NFKB1	ChEMBL	33
HRAS	Gene Symbol	hgnc:5173	HRAS	ChEMBL	33
MPO	Gene Symbol	hgnc:7218	MPO	ChEMBL	33
NLRP3	Gene Symbol	hgnc:16400	NLRP3	ChEMBL	33
LTA4H	Gene Symbol	hgnc:6710	LTA4H	ChEMBL	33
NPR3	Gene Symbol	hgnc:7945	NPR3	ChEMBL	33
ADM	Gene Symbol	hgnc:259	ADM	ChEMBL	33
GP6	Gene Symbol	hgnc:14388	GP6	ChEMBL	33
EEF1A2	Gene Symbol	hgnc:3192	EEF1A2	ChEMBL	33
SV2B	Gene Symbol	hgnc:16874	SV2B	ChEMBL	33
SV2C	Gene Symbol	hgnc:30670	SV2C	ChEMBL	33
FCGR2B	Gene Symbol	hgnc:3618	FCGR2B	ChEMBL	33
NCBP2	Gene Symbol	hgnc:7659	NCBP2	ChEMBL	33
INHA	Gene Name	hgnc:6065	INHA	DrugBank	5.1.12
ALCAM	Gene Symbol	hgnc:400	ALCAM	ChEMBL	33
GWT1	Gene Symbol	hgnc:23213	PIGW	ChEMBL	33
METG	Gene Symbol	NULL	NULL	ChEMBL	33
CREBBP	Gene Symbol	hgnc:2348	CREBBP	ChEMBL	33
CSNK1E	Gene Symbol	hgnc:2453	CSNK1E	ChEMBL	33
GROEL2	Gene Symbol	NULL	NULL	ChEMBL	33
PRKAG2	Gene Symbol	hgnc:9386	PRKAG2	ChEMBL	33
HIV1	Gene Symbol	NULL	NULL	ChEMBL	33
PRKAB1	Gene Symbol	hgnc:9378	PRKAB1	ChEMBL	33
E7	Gene Symbol	NULL	NULL	ChEMBL	33
HBCAG	Gene Symbol	NULL	NULL	ChEMBL	33
TUF1	Gene Symbol	NULL	NULL	ChEMBL	33
CYP11B2	Gene Symbol	hgnc:2592	CYP11B2	ChEMBL	33
EREG	Gene Symbol	hgnc:3443	EREG	ChEMBL	33
ERVW-1	Gene Symbol	hgnc:13525	ERVW-1	ChEMBL	33
LGR4	Gene Symbol	hgnc:13299	LGR4	ChEMBL	33
CPSF3	Gene Symbol	hgnc:2326	CPSF3	ChEMBL	33
IL21	Gene Symbol	hgnc:6005	IL21	ChEMBL	33
CTNNB1	Gene Symbol	hgnc:2514	CTNNB1	ChEMBL	33
MAP3K8	Gene Symbol	hgnc:6860	MAP3K8	ChEMBL	33
PRKAA2	Gene Symbol	hgnc:9377	PRKAA2	ChEMBL	33
PRKAG1	Gene Symbol	hgnc:9385	PRKAG1	ChEMBL	33
PRKAA1	Gene Symbol	hgnc:9376	PRKAA1	ChEMBL	33
PRKAG3	Gene Symbol	hgnc:9387	PRKAG3	ChEMBL	33
MLST8	Gene Symbol	hgnc:24825	MLST8	ChEMBL	33
FLNA	Gene Symbol	hgnc:3754	FLNA	ChEMBL	33
PRMT5	Gene Symbol	hgnc:10894	PRMT5	ChEMBL	33
NPY2R	Gene Symbol	hgnc:7957	NPY2R	ChEMBL	33
SOAT2	Gene Symbol	hgnc:11178	SOAT2	ChEMBL	33
LILRA4	Gene Symbol	hgnc:15503	LILRA4	ChEMBL	33
NOX1	Gene Symbol	hgnc:7889	NOX1	ChEMBL	33
NOX4	Gene Symbol	hgnc:7891	NOX4	ChEMBL	33
GLS	Gene Symbol	hgnc:4331	GLS	ChEMBL	33
RIPK1	Gene Symbol	hgnc:10019	RIPK1	ChEMBL	33
IL18R1	Gene Symbol	hgnc:5988	IL18R1	ChEMBL	33
IL1RL1	Gene Symbol	hgnc:5998	IL1RL1	ChEMBL	33
PROTEASE	Gene Symbol	hgnc:39004	ERVK-10	ChEMBL	33
INT	Gene Symbol	hgnc:29239	INTU	ChEMBL	33
UTRN	Gene Symbol	hgnc:12635	UTRN	ChEMBL	33
EFNB2	Gene Symbol	hgnc:3227	EFNB2	ChEMBL	33
CTAG1A	Gene Symbol	hgnc:24198	CTAG1A	ChEMBL	33
MARCKS	Gene Symbol	hgnc:6759	MARCKS	ChEMBL	33
TAAR1	Gene Symbol	hgnc:17734	TAAR1	ChEMBL	33
EGR1	Gene Symbol	hgnc:3238	EGR1	ChEMBL	33
GAS6	Gene Symbol	hgnc:4168	GAS6	ChEMBL	33
ADAMTS5	Gene Symbol	hgnc:221	ADAMTS5	ChEMBL	33
BIRC5	Gene Symbol	hgnc:593	BIRC5	ChEMBL	33
HMG1	Gene Symbol	hgnc:4983	HMGB1	ChEMBL	33
OR2L2	Gene Symbol	hgnc:8266	OR2L2	GO	10-Apr-24
THYA	Gene Symbol	NULL	NULL	ChEMBL	33
TUB2	Gene Symbol	NULL	NULL	ChEMBL	33
ATR	Gene Symbol	hgnc:882	ATR	ClearityFoundationBiomarkers	26-Jul-13
BCL2	Gene Symbol	hgnc:990	BCL2	ClearityFoundationBiomarkers	26-Jul-13
BIRC5	Gene Symbol	hgnc:593	BIRC5	ClearityFoundationBiomarkers	26-Jul-13
BRCA1	Gene Symbol	hgnc:1100	BRCA1	ClearityFoundationBiomarkers	26-Jul-13
BRCA2	Gene Symbol	hgnc:1101	BRCA2	ClearityFoundationBiomarkers	26-Jul-13
CCND3	Gene Symbol	hgnc:1585	CCND3	ClearityFoundationBiomarkers	26-Jul-13
AKT1	Gene Symbol	hgnc:391	AKT1	ClearityFoundationBiomarkers	26-Jul-13
ATM	Gene Symbol	hgnc:795	ATM	ClearityFoundationBiomarkers	26-Jul-13
CCND2	Gene Symbol	hgnc:1583	CCND2	ClearityFoundationBiomarkers	26-Jul-13
CDKN2A	Gene Symbol	hgnc:1787	CDKN2A	ClearityFoundationBiomarkers	26-Jul-13
EGFR	Gene Symbol	hgnc:3236	EGFR	ClearityFoundationBiomarkers	26-Jul-13
ESR1	Gene Symbol	hgnc:3467	ESR1	ClearityFoundationBiomarkers	26-Jul-13
MET	Gene Symbol	hgnc:7029	MET	ClearityFoundationBiomarkers	26-Jul-13
MYC	Gene Symbol	hgnc:7553	MYC	ClearityFoundationBiomarkers	26-Jul-13
PTEN	Gene Symbol	hgnc:9588	PTEN	ClearityFoundationBiomarkers	26-Jul-13
SPARC	Gene Symbol	hgnc:11219	SPARC	ClearityFoundationBiomarkers	26-Jul-13
TLE3	Gene Symbol	hgnc:11839	TLE3	ClearityFoundationBiomarkers	26-Jul-13
[truncated: 78,235 more rows]
