# Supplementary material for: Genetic architecture of white matter microstructure captured by unsupervised deep representation learning of fractional anisotropy maps
Source: Nat Commun. 2026 Jun 3;17:7150. doi: 10.1038/s41467-026-73996-z (PMC13396798; doi:10.1038/s41467-026-73996-z)
Supplement: Supplementary file 6 — Source Data [file 41467_2026_73996_MOESM6_ESM.zip › Source Data/Source Data Figure 5/Fig.5f/drugs.tsv]

drug_claim_name	nomenclature	concept_id	drug_name	approved	immunotherapy	anti_neoplastic	source_db_name	source_db_version
BRAF(V600E) Kinase Inhibitor RO5212054	Primary Drug Name	ncit:C92591	BRAF(V600E) KINASE INHIBITOR RO5212054	FALSE	FALSE	TRUE	NCIt	24.02d
clonidine hydrochloride	Primary Drug Name	rxcui:142432	CLONIDINE HYDROCHLORIDE	TRUE	FALSE	FALSE	RxNorm	20240401
clonidine	Primary Drug Name	rxcui:142432	CLONIDINE HYDROCHLORIDE	TRUE	FALSE	FALSE	RxNorm	20240401
Clonidine	Primary Drug Name	rxcui:142432	CLONIDINE HYDROCHLORIDE	TRUE	FALSE	FALSE	NCIt	24.02d
Clonidine Hydrochloride	Primary Drug Name	rxcui:142432	CLONIDINE HYDROCHLORIDE	TRUE	FALSE	FALSE	NCIt	24.02d
drugsatfda.anda:070886	Drugs@FDA ID	rxcui:142432	CLONIDINE HYDROCHLORIDE	TRUE	FALSE	FALSE	Drugs@FDA	20240410
drugsatfda.anda:070923	Drugs@FDA ID	rxcui:142432	CLONIDINE HYDROCHLORIDE	TRUE	FALSE	FALSE	Drugs@FDA	20240410
drugsatfda.anda:070974	Drugs@FDA ID	rxcui:142432	CLONIDINE HYDROCHLORIDE	TRUE	FALSE	FALSE	Drugs@FDA	20240410
drugsatfda.anda:070975	Drugs@FDA ID	rxcui:142432	CLONIDINE HYDROCHLORIDE	TRUE	FALSE	FALSE	Drugs@FDA	20240410
drugsatfda.anda:070976	Drugs@FDA ID	rxcui:142432	CLONIDINE HYDROCHLORIDE	TRUE	FALSE	FALSE	Drugs@FDA	20240410
drugsatfda.anda:076166	Drugs@FDA ID	rxcui:142432	CLONIDINE HYDROCHLORIDE	TRUE	FALSE	FALSE	Drugs@FDA	20240410
drugsatfda.anda:077901	Drugs@FDA ID	rxcui:142432	CLONIDINE HYDROCHLORIDE	TRUE	FALSE	FALSE	Drugs@FDA	20240410
drugsatfda.anda:078895	Drugs@FDA ID	rxcui:142432	CLONIDINE HYDROCHLORIDE	TRUE	FALSE	FALSE	Drugs@FDA	20240410
drugsatfda.anda:079090	Drugs@FDA ID	rxcui:142432	CLONIDINE HYDROCHLORIDE	TRUE	FALSE	FALSE	Drugs@FDA	20240410
drugsatfda.anda:090873	Drugs@FDA ID	rxcui:142432	CLONIDINE HYDROCHLORIDE	TRUE	FALSE	FALSE	Drugs@FDA	20240410
drugsatfda.anda:091368	Drugs@FDA ID	rxcui:142432	CLONIDINE HYDROCHLORIDE	TRUE	FALSE	FALSE	Drugs@FDA	20240410
drugsatfda.anda:200300	Drugs@FDA ID	rxcui:142432	CLONIDINE HYDROCHLORIDE	TRUE	FALSE	FALSE	Drugs@FDA	20240410
drugsatfda.anda:202297	Drugs@FDA ID	rxcui:142432	CLONIDINE HYDROCHLORIDE	TRUE	FALSE	FALSE	Drugs@FDA	20240410
drugsatfda.anda:202601	Drugs@FDA ID	rxcui:142432	CLONIDINE HYDROCHLORIDE	TRUE	FALSE	FALSE	Drugs@FDA	20240410
drugsatfda.anda:203167	Drugs@FDA ID	rxcui:142432	CLONIDINE HYDROCHLORIDE	TRUE	FALSE	FALSE	Drugs@FDA	20240410
drugsatfda.anda:203320	Drugs@FDA ID	rxcui:142432	CLONIDINE HYDROCHLORIDE	TRUE	FALSE	FALSE	Drugs@FDA	20240410
drugsatfda.anda:209285	Drugs@FDA ID	rxcui:142432	CLONIDINE HYDROCHLORIDE	TRUE	FALSE	FALSE	Drugs@FDA	20240410
drugsatfda.anda:209675	Drugs@FDA ID	rxcui:142432	CLONIDINE HYDROCHLORIDE	TRUE	FALSE	FALSE	Drugs@FDA	20240410
drugsatfda.anda:209686	Drugs@FDA ID	rxcui:142432	CLONIDINE HYDROCHLORIDE	TRUE	FALSE	FALSE	Drugs@FDA	20240410
drugsatfda.anda:209757	Drugs@FDA ID	rxcui:142432	CLONIDINE HYDROCHLORIDE	TRUE	FALSE	FALSE	Drugs@FDA	20240410
drugsatfda.anda:210052	Drugs@FDA ID	rxcui:142432	CLONIDINE HYDROCHLORIDE	TRUE	FALSE	FALSE	Drugs@FDA	20240410
drugsatfda.nda:018891	Drugs@FDA ID	rxcui:142432	CLONIDINE HYDROCHLORIDE	TRUE	FALSE	FALSE	Drugs@FDA	20240410
drugsatfda.nda:020615	Drugs@FDA ID	rxcui:142432	CLONIDINE HYDROCHLORIDE	TRUE	FALSE	FALSE	Drugs@FDA	20240410
drugsatfda.nda:022500	Drugs@FDA ID	rxcui:142432	CLONIDINE HYDROCHLORIDE	TRUE	FALSE	FALSE	Drugs@FDA	20240410
Clonidine	Primary Drug Name	rxcui:142432	CLONIDINE HYDROCHLORIDE	TRUE	FALSE	FALSE	ChemIDplus	20230222
Clonidine hydrochloride	Primary Drug Name	rxcui:142432	CLONIDINE HYDROCHLORIDE	TRUE	FALSE	FALSE	ChemIDplus	20230222
clonidine hydrochloride	Primary Drug Name	rxcui:142432	CLONIDINE HYDROCHLORIDE	TRUE	FALSE	FALSE	Wikidata	20240411
clonidine	Primary Drug Name	rxcui:142432	CLONIDINE HYDROCHLORIDE	TRUE	FALSE	FALSE	Wikidata	20240411
Kapvay	Primary Drug Name	rxcui:142432	CLONIDINE HYDROCHLORIDE	TRUE	FALSE	FALSE	Wikidata	20240411
misoprostol	Primary Drug Name	rxcui:42331	MISOPROSTOL	TRUE	FALSE	FALSE	RxNorm	20240401
Misoprostol	Primary Drug Name	rxcui:42331	MISOPROSTOL	TRUE	FALSE	FALSE	NCIt	24.02d
drugsatfda.anda:076095	Drugs@FDA ID	rxcui:42331	MISOPROSTOL	TRUE	FALSE	FALSE	Drugs@FDA	20240410
drugsatfda.anda:091667	Drugs@FDA ID	rxcui:42331	MISOPROSTOL	TRUE	FALSE	FALSE	Drugs@FDA	20240410
drugsatfda.anda:216872	Drugs@FDA ID	rxcui:42331	MISOPROSTOL	TRUE	FALSE	FALSE	Drugs@FDA	20240410
drugsatfda.nda:019268	Drugs@FDA ID	rxcui:42331	MISOPROSTOL	TRUE	FALSE	FALSE	Drugs@FDA	20240410
Misoprostol	Primary Drug Name	rxcui:42331	MISOPROSTOL	TRUE	FALSE	FALSE	ChemIDplus	20230222
Cytotec	Primary Drug Name	rxcui:42331	MISOPROSTOL	TRUE	FALSE	FALSE	Wikidata	20240411
hydrochlorothiazide	Primary Drug Name	rxcui:5487	HYDROCHLOROTHIAZIDE	TRUE	FALSE	FALSE	RxNorm	20240401
Dactolisib	Primary Drug Name	ncit:C74072	DACTOLISIB	FALSE	FALSE	TRUE	NCIt	24.02d
Dactolisib	Primary Drug Name	ncit:C74072	DACTOLISIB	FALSE	FALSE	TRUE	ChemIDplus	20230222
palbociclib	Primary Drug Name	rxcui:1601374	PALBOCICLIB	TRUE	FALSE	TRUE	RxNorm	20240401
Palbociclib	Primary Drug Name	rxcui:1601374	PALBOCICLIB	TRUE	FALSE	TRUE	NCIt	24.02d
Palbociclib	Primary Drug Name	rxcui:1601374	PALBOCICLIB	TRUE	FALSE	TRUE	HemOnc	3/1/24
drugsatfda.nda:207103	Drugs@FDA ID	rxcui:1601374	PALBOCICLIB	TRUE	FALSE	TRUE	Drugs@FDA	20240410
drugsatfda.nda:212436	Drugs@FDA ID	rxcui:1601374	PALBOCICLIB	TRUE	FALSE	TRUE	Drugs@FDA	20240410
Palbociclib	Primary Drug Name	rxcui:1601374	PALBOCICLIB	TRUE	FALSE	TRUE	ChemIDplus	20230222
palbociclib	Primary Drug Name	rxcui:1601374	PALBOCICLIB	TRUE	FALSE	TRUE	Wikidata	20240411
Ibrance	Primary Drug Name	rxcui:1601374	PALBOCICLIB	TRUE	FALSE	TRUE	Wikidata	20240411
afatinib	Primary Drug Name	rxcui:1430438	AFATINIB	TRUE	FALSE	TRUE	RxNorm	20240401
Afatinib	Primary Drug Name	rxcui:1430438	AFATINIB	TRUE	FALSE	TRUE	NCIt	24.02d
Afatinib Dimaleate	Primary Drug Name	rxcui:1430438	AFATINIB	TRUE	FALSE	TRUE	NCIt	24.02d
Afatinib	Primary Drug Name	rxcui:1430438	AFATINIB	TRUE	FALSE	TRUE	HemOnc	3/1/24
drugsatfda.nda:201292	Drugs@FDA ID	rxcui:1430438	AFATINIB	TRUE	FALSE	TRUE	Drugs@FDA	20240410
Afatinib	Primary Drug Name	rxcui:1430438	AFATINIB	TRUE	FALSE	TRUE	ChemIDplus	20230222
Afatinib dimaleate	Primary Drug Name	rxcui:1430438	AFATINIB	TRUE	FALSE	TRUE	ChemIDplus	20230222
afatinib	Primary Drug Name	rxcui:1430438	AFATINIB	TRUE	FALSE	TRUE	Wikidata	20240411
Gilotrif	Primary Drug Name	rxcui:1430438	AFATINIB	TRUE	FALSE	TRUE	Wikidata	20240411
ceritinib	Primary Drug Name	rxcui:1535457	CERITINIB	TRUE	FALSE	TRUE	RxNorm	20240401
Ceritinib	Primary Drug Name	rxcui:1535457	CERITINIB	TRUE	FALSE	TRUE	NCIt	24.02d
Ceritinib	Primary Drug Name	rxcui:1535457	CERITINIB	TRUE	FALSE	TRUE	HemOnc	3/1/24
drugsatfda.nda:211225	Drugs@FDA ID	rxcui:1535457	CERITINIB	TRUE	FALSE	TRUE	Drugs@FDA	20240410
Ceritinib	Primary Drug Name	rxcui:1535457	CERITINIB	TRUE	FALSE	TRUE	ChemIDplus	20230222
ceritinib	Primary Drug Name	rxcui:1535457	CERITINIB	TRUE	FALSE	TRUE	Wikidata	20240411
Zykadia	Primary Drug Name	rxcui:1535457	CERITINIB	TRUE	FALSE	TRUE	Wikidata	20240411
Foretinib	Primary Drug Name	ncit:C80058	FORETINIB	FALSE	FALSE	TRUE	NCIt	24.02d
Foretinib	Primary Drug Name	ncit:C80058	FORETINIB	FALSE	FALSE	TRUE	ChemIDplus	20230222
foretinib	Primary Drug Name	ncit:C80058	FORETINIB	FALSE	FALSE	TRUE	Wikidata	20240411
Glesatinib	Primary Drug Name	ncit:C77876	GLESATINIB	FALSE	FALSE	TRUE	NCIt	24.02d
Glesatinib	Primary Drug Name	ncit:C77876	GLESATINIB	FALSE	FALSE	TRUE	ChemIDplus	20230222
Onalespib	Primary Drug Name	ncit:C85454	ONALESPIB	FALSE	FALSE	TRUE	NCIt	24.02d
Onalespib	Primary Drug Name	ncit:C85454	ONALESPIB	FALSE	FALSE	TRUE	ChemIDplus	20230222
onalespib	Primary Drug Name	ncit:C85454	ONALESPIB	FALSE	FALSE	TRUE	Wikidata	20240411
AT13387	Primary Name	ncit:C85454	ONALESPIB	FALSE	FALSE	TRUE	CancerCommons	25-Jul-13
enzalutamide	Primary Drug Name	rxcui:1307298	ENZALUTAMIDE	TRUE	FALSE	TRUE	RxNorm	20240401
Enzalutamide	Primary Drug Name	rxcui:1307298	ENZALUTAMIDE	TRUE	FALSE	TRUE	NCIt	24.02d
Enzalutamide	Primary Drug Name	rxcui:1307298	ENZALUTAMIDE	TRUE	FALSE	TRUE	HemOnc	3/1/24
drugsatfda.nda:203415	Drugs@FDA ID	rxcui:1307298	ENZALUTAMIDE	TRUE	FALSE	TRUE	Drugs@FDA	20240410
drugsatfda.nda:213674	Drugs@FDA ID	rxcui:1307298	ENZALUTAMIDE	TRUE	FALSE	TRUE	Drugs@FDA	20240410
Enzalutamide	Primary Drug Name	rxcui:1307298	ENZALUTAMIDE	TRUE	FALSE	TRUE	ChemIDplus	20230222
enzalutamide	Primary Drug Name	rxcui:1307298	ENZALUTAMIDE	TRUE	FALSE	TRUE	Wikidata	20240411
Xtandi	Primary Drug Name	rxcui:1307298	ENZALUTAMIDE	TRUE	FALSE	TRUE	Wikidata	20240411
darolutamide	Primary Drug Name	rxcui:2180325	DAROLUTAMIDE	TRUE	FALSE	TRUE	RxNorm	20240401
Darolutamide	Primary Drug Name	rxcui:2180325	DAROLUTAMIDE	TRUE	FALSE	TRUE	NCIt	24.02d
Hydrochlorothiazide	Primary Drug Name	rxcui:5487	HYDROCHLOROTHIAZIDE	TRUE	FALSE	FALSE	NCIt	24.02d
Darolutamide	Primary Drug Name	rxcui:2180325	DAROLUTAMIDE	TRUE	FALSE	TRUE	HemOnc	3/1/24
drugsatfda.nda:212099	Drugs@FDA ID	rxcui:2180325	DAROLUTAMIDE	TRUE	FALSE	TRUE	Drugs@FDA	20240410
Darolutamide	Primary Drug Name	rxcui:2180325	DAROLUTAMIDE	TRUE	FALSE	TRUE	ChemIDplus	20230222
docetaxel anhydrous	Primary Drug Name	rxcui:1299922	DOCETAXEL ANHYDROUS	TRUE	FALSE	TRUE	RxNorm	20240401
docetaxel	Primary Drug Name	rxcui:1299922	DOCETAXEL ANHYDROUS	TRUE	FALSE	TRUE	RxNorm	20240401
Docetaxel	Primary Drug Name	rxcui:1299922	DOCETAXEL ANHYDROUS	TRUE	FALSE	TRUE	NCIt	24.02d
Docetaxel Anhydrous	Primary Drug Name	rxcui:1299922	DOCETAXEL ANHYDROUS	TRUE	FALSE	TRUE	NCIt	24.02d
Docetaxel	Primary Drug Name	rxcui:1299922	DOCETAXEL ANHYDROUS	TRUE	FALSE	TRUE	HemOnc	3/1/24
drugsatfda.anda:204193	Drugs@FDA ID	rxcui:1299922	DOCETAXEL ANHYDROUS	TRUE	FALSE	TRUE	Drugs@FDA	20240410
drugsatfda.anda:204490	Drugs@FDA ID	rxcui:1299922	DOCETAXEL ANHYDROUS	TRUE	FALSE	TRUE	Drugs@FDA	20240410
drugsatfda.anda:207563	Drugs@FDA ID	rxcui:1299922	DOCETAXEL ANHYDROUS	TRUE	FALSE	TRUE	Drugs@FDA	20240410
drugsatfda.anda:208137	Drugs@FDA ID	rxcui:1299922	DOCETAXEL ANHYDROUS	TRUE	FALSE	TRUE	Drugs@FDA	20240410
drugsatfda.anda:208859	Drugs@FDA ID	rxcui:1299922	DOCETAXEL ANHYDROUS	TRUE	FALSE	TRUE	Drugs@FDA	20240410
drugsatfda.anda:209634	Drugs@FDA ID	rxcui:1299922	DOCETAXEL ANHYDROUS	TRUE	FALSE	TRUE	Drugs@FDA	20240410
drugsatfda.anda:209640	Drugs@FDA ID	rxcui:1299922	DOCETAXEL ANHYDROUS	TRUE	FALSE	TRUE	Drugs@FDA	20240410
drugsatfda.anda:210072	Drugs@FDA ID	rxcui:1299922	DOCETAXEL ANHYDROUS	TRUE	FALSE	TRUE	Drugs@FDA	20240410
drugsatfda.anda:210327	Drugs@FDA ID	rxcui:1299922	DOCETAXEL ANHYDROUS	TRUE	FALSE	TRUE	Drugs@FDA	20240410
drugsatfda.anda:210848	Drugs@FDA ID	rxcui:1299922	DOCETAXEL ANHYDROUS	TRUE	FALSE	TRUE	Drugs@FDA	20240410
drugsatfda.anda:213510	Drugs@FDA ID	rxcui:1299922	DOCETAXEL ANHYDROUS	TRUE	FALSE	TRUE	Drugs@FDA	20240410
drugsatfda.anda:214575	Drugs@FDA ID	rxcui:1299922	DOCETAXEL ANHYDROUS	TRUE	FALSE	TRUE	Drugs@FDA	20240410
drugsatfda.anda:215744	Drugs@FDA ID	rxcui:1299922	DOCETAXEL ANHYDROUS	TRUE	FALSE	TRUE	Drugs@FDA	20240410
drugsatfda.nda:020449	Drugs@FDA ID	rxcui:1299922	DOCETAXEL ANHYDROUS	TRUE	FALSE	TRUE	Drugs@FDA	20240410
drugsatfda.nda:022534	Drugs@FDA ID	rxcui:1299922	DOCETAXEL ANHYDROUS	TRUE	FALSE	TRUE	Drugs@FDA	20240410
drugsatfda.nda:201195	Drugs@FDA ID	rxcui:1299922	DOCETAXEL ANHYDROUS	TRUE	FALSE	TRUE	Drugs@FDA	20240410
drugsatfda.nda:201525	Drugs@FDA ID	rxcui:1299922	DOCETAXEL ANHYDROUS	TRUE	FALSE	TRUE	Drugs@FDA	20240410
drugsatfda.nda:203551	Drugs@FDA ID	rxcui:1299922	DOCETAXEL ANHYDROUS	TRUE	FALSE	TRUE	Drugs@FDA	20240410
Docetaxel	Primary Drug Name	rxcui:1299922	DOCETAXEL ANHYDROUS	TRUE	FALSE	TRUE	ChemIDplus	20230222
Docefrez	Primary Drug Name	rxcui:1299922	DOCETAXEL ANHYDROUS	TRUE	FALSE	TRUE	Wikidata	20240411
Taxotere	Primary Drug Name	rxcui:1299922	DOCETAXEL ANHYDROUS	TRUE	FALSE	TRUE	Wikidata	20240411
docetaxel	Primary Drug Name	rxcui:1299922	DOCETAXEL ANHYDROUS	TRUE	FALSE	TRUE	Wikidata	20240411
axitinib	Primary Drug Name	rxcui:1242999	AXITINIB	TRUE	FALSE	TRUE	RxNorm	20240401
Axitinib	Primary Drug Name	rxcui:1242999	AXITINIB	TRUE	FALSE	TRUE	NCIt	24.02d
Axitinib	Primary Drug Name	rxcui:1242999	AXITINIB	TRUE	FALSE	TRUE	HemOnc	3/1/24
drugsatfda.nda:202324	Drugs@FDA ID	rxcui:1242999	AXITINIB	TRUE	FALSE	TRUE	Drugs@FDA	20240410
Axitinib	Primary Drug Name	rxcui:1242999	AXITINIB	TRUE	FALSE	TRUE	ChemIDplus	20230222
Inlyta	Primary Drug Name	rxcui:1242999	AXITINIB	TRUE	FALSE	TRUE	Wikidata	20240411
axitinib	Primary Drug Name	rxcui:1242999	AXITINIB	TRUE	FALSE	TRUE	Wikidata	20240411
Cixutumumab	Primary Drug Name	ncit:C79828	CIXUTUMUMAB	FALSE	TRUE	TRUE	NCIt	24.02d
Cixutumumab	Primary Drug Name	ncit:C79828	CIXUTUMUMAB	FALSE	TRUE	TRUE	ChemIDplus	20230222
Pracinostat	Primary Drug Name	ncit:C71708	PRACINOSTAT	FALSE	FALSE	TRUE	NCIt	24.02d
Pracinostat	Primary Drug Name	ncit:C71708	PRACINOSTAT	FALSE	FALSE	TRUE	ChemIDplus	20230222
pracinostat	Primary Drug Name	ncit:C71708	PRACINOSTAT	FALSE	FALSE	TRUE	Wikidata	20240411
methazolamide	Primary Drug Name	rxcui:6826	METHAZOLAMIDE	TRUE	FALSE	FALSE	RxNorm	20240401
Methazolamide	Primary Drug Name	rxcui:6826	METHAZOLAMIDE	TRUE	FALSE	FALSE	NCIt	24.02d
Tolimidone	Primary Drug Name	ncit:C152683	TOLIMIDONE	FALSE	FALSE	FALSE	NCIt	24.02d
drugsatfda.anda:040001	Drugs@FDA ID	rxcui:6826	METHAZOLAMIDE	TRUE	FALSE	FALSE	Drugs@FDA	20240410
drugsatfda.anda:040062	Drugs@FDA ID	rxcui:6826	METHAZOLAMIDE	TRUE	FALSE	FALSE	Drugs@FDA	20240410
drugsatfda.anda:207438	Drugs@FDA ID	rxcui:6826	METHAZOLAMIDE	TRUE	FALSE	FALSE	Drugs@FDA	20240410
drugsatfda.anda:215615	Drugs@FDA ID	rxcui:6826	METHAZOLAMIDE	TRUE	FALSE	FALSE	Drugs@FDA	20240410
Methazolamide	Primary Drug Name	rxcui:6826	METHAZOLAMIDE	TRUE	FALSE	FALSE	ChemIDplus	20230222
methazolamide	Primary Drug Name	rxcui:6826	METHAZOLAMIDE	TRUE	FALSE	FALSE	Wikidata	20240411
Neptazane	Primary Drug Name	rxcui:6826	METHAZOLAMIDE	TRUE	FALSE	FALSE	Wikidata	20240411
propantheline bromide	Primary Drug Name	rxcui:8762	PROPANTHELINE BROMIDE	TRUE	FALSE	FALSE	RxNorm	20240401
Propantheline Bromide	Primary Drug Name	rxcui:8762	PROPANTHELINE BROMIDE	TRUE	FALSE	FALSE	NCIt	24.02d
Propantheline bromide	Primary Drug Name	rxcui:8762	PROPANTHELINE BROMIDE	TRUE	FALSE	FALSE	ChemIDplus	20230222
propantheline bromide	Primary Drug Name	rxcui:8762	PROPANTHELINE BROMIDE	TRUE	FALSE	FALSE	Wikidata	20240411
oxyphenonium bromide	Primary Drug Name	rxcui:42833	OXYPHENONIUM BROMIDE	TRUE	FALSE	FALSE	RxNorm	20240401
mepenzolate bromide	Primary Drug Name	rxcui:52560	MEPENZOLATE BROMIDE	TRUE	FALSE	FALSE	RxNorm	20240401
hexocyclium methylsulfate	Primary Drug Name	rxcui:235430	HEXOCYCLIUM METHYLSULFATE	TRUE	FALSE	FALSE	RxNorm	20240401
dicyclomine hydrochloride	Primary Drug Name	rxcui:152021	DICYCLOMINE HYDROCHLORIDE	TRUE	FALSE	FALSE	RxNorm	20240401
dicyclomine	Primary Drug Name	rxcui:152021	DICYCLOMINE HYDROCHLORIDE	TRUE	FALSE	FALSE	RxNorm	20240401
Dicyclomine Hydrochloride	Primary Drug Name	rxcui:152021	DICYCLOMINE HYDROCHLORIDE	TRUE	FALSE	FALSE	NCIt	24.02d
Dicyclomine	Primary Drug Name	rxcui:152021	DICYCLOMINE HYDROCHLORIDE	TRUE	FALSE	FALSE	NCIt	24.02d
drugsatfda.anda:040161	Drugs@FDA ID	rxcui:152021	DICYCLOMINE HYDROCHLORIDE	TRUE	FALSE	FALSE	Drugs@FDA	20240410
drugsatfda.anda:040169	Drugs@FDA ID	rxcui:152021	DICYCLOMINE HYDROCHLORIDE	TRUE	FALSE	FALSE	Drugs@FDA	20240410
drugsatfda.anda:040204	Drugs@FDA ID	rxcui:152021	DICYCLOMINE HYDROCHLORIDE	TRUE	FALSE	FALSE	Drugs@FDA	20240410
drugsatfda.anda:040230	Drugs@FDA ID	rxcui:152021	DICYCLOMINE HYDROCHLORIDE	TRUE	FALSE	FALSE	Drugs@FDA	20240410
drugsatfda.anda:040317	Drugs@FDA ID	rxcui:152021	DICYCLOMINE HYDROCHLORIDE	TRUE	FALSE	FALSE	Drugs@FDA	20240410
drugsatfda.anda:040319	Drugs@FDA ID	rxcui:152021	DICYCLOMINE HYDROCHLORIDE	TRUE	FALSE	FALSE	Drugs@FDA	20240410
drugsatfda.anda:040465	Drugs@FDA ID	rxcui:152021	DICYCLOMINE HYDROCHLORIDE	TRUE	FALSE	FALSE	Drugs@FDA	20240410
drugsatfda.anda:084285	Drugs@FDA ID	rxcui:152021	DICYCLOMINE HYDROCHLORIDE	TRUE	FALSE	FALSE	Drugs@FDA	20240410
drugsatfda.anda:085082	Drugs@FDA ID	rxcui:152021	DICYCLOMINE HYDROCHLORIDE	TRUE	FALSE	FALSE	Drugs@FDA	20240410
drugsatfda.anda:085223	Drugs@FDA ID	rxcui:152021	DICYCLOMINE HYDROCHLORIDE	TRUE	FALSE	FALSE	Drugs@FDA	20240410
drugsatfda.anda:206468	Drugs@FDA ID	rxcui:152021	DICYCLOMINE HYDROCHLORIDE	TRUE	FALSE	FALSE	Drugs@FDA	20240410
drugsatfda.anda:207076	Drugs@FDA ID	rxcui:152021	DICYCLOMINE HYDROCHLORIDE	TRUE	FALSE	FALSE	Drugs@FDA	20240410
drugsatfda.anda:208353	Drugs@FDA ID	rxcui:152021	DICYCLOMINE HYDROCHLORIDE	TRUE	FALSE	FALSE	Drugs@FDA	20240410
drugsatfda.anda:210257	Drugs@FDA ID	rxcui:152021	DICYCLOMINE HYDROCHLORIDE	TRUE	FALSE	FALSE	Drugs@FDA	20240410
drugsatfda.anda:210979	Drugs@FDA ID	rxcui:152021	DICYCLOMINE HYDROCHLORIDE	TRUE	FALSE	FALSE	Drugs@FDA	20240410
drugsatfda.anda:212286	Drugs@FDA ID	rxcui:152021	DICYCLOMINE HYDROCHLORIDE	TRUE	FALSE	FALSE	Drugs@FDA	20240410
drugsatfda.anda:214721	Drugs@FDA ID	rxcui:152021	DICYCLOMINE HYDROCHLORIDE	TRUE	FALSE	FALSE	Drugs@FDA	20240410
drugsatfda.anda:216639	Drugs@FDA ID	rxcui:152021	DICYCLOMINE HYDROCHLORIDE	TRUE	FALSE	FALSE	Drugs@FDA	20240410
drugsatfda.anda:216736	Drugs@FDA ID	rxcui:152021	DICYCLOMINE HYDROCHLORIDE	TRUE	FALSE	FALSE	Drugs@FDA	20240410
drugsatfda.anda:216760	Drugs@FDA ID	rxcui:152021	DICYCLOMINE HYDROCHLORIDE	TRUE	FALSE	FALSE	Drugs@FDA	20240410
drugsatfda.anda:216782	Drugs@FDA ID	rxcui:152021	DICYCLOMINE HYDROCHLORIDE	TRUE	FALSE	FALSE	Drugs@FDA	20240410
drugsatfda.anda:217054	Drugs@FDA ID	rxcui:152021	DICYCLOMINE HYDROCHLORIDE	TRUE	FALSE	FALSE	Drugs@FDA	20240410
drugsatfda.anda:217531	Drugs@FDA ID	rxcui:152021	DICYCLOMINE HYDROCHLORIDE	TRUE	FALSE	FALSE	Drugs@FDA	20240410
drugsatfda.anda:217916	Drugs@FDA ID	rxcui:152021	DICYCLOMINE HYDROCHLORIDE	TRUE	FALSE	FALSE	Drugs@FDA	20240410
drugsatfda.nda:008370	Drugs@FDA ID	rxcui:152021	DICYCLOMINE HYDROCHLORIDE	TRUE	FALSE	FALSE	Drugs@FDA	20240410
drugsatfda.anda:040412	Drugs@FDA ID	rxcui:5487	HYDROCHLOROTHIAZIDE	TRUE	FALSE	FALSE	Drugs@FDA	20240410
Dicyclomine hydrochloride	Primary Drug Name	rxcui:152021	DICYCLOMINE HYDROCHLORIDE	TRUE	FALSE	FALSE	ChemIDplus	20230222
Dicyclomine	Primary Drug Name	rxcui:152021	DICYCLOMINE HYDROCHLORIDE	TRUE	FALSE	FALSE	ChemIDplus	20230222
dicyclomine	Primary Drug Name	rxcui:152021	DICYCLOMINE HYDROCHLORIDE	TRUE	FALSE	FALSE	Wikidata	20240411
DICYCLOMINE HYDROCHLORIDE	Primary Name	rxcui:152021	DICYCLOMINE HYDROCHLORIDE	TRUE	FALSE	FALSE	ChEMBL	33
bethanechol chloride	Primary Drug Name	rxcui:47088	BETHANECHOL CHLORIDE	TRUE	FALSE	FALSE	RxNorm	20240401
Bethanechol Chloride	Primary Drug Name	rxcui:47088	BETHANECHOL CHLORIDE	TRUE	FALSE	FALSE	NCIt	24.02d
drugsatfda.anda:040633	Drugs@FDA ID	rxcui:47088	BETHANECHOL CHLORIDE	TRUE	FALSE	FALSE	Drugs@FDA	20240410
drugsatfda.anda:040634	Drugs@FDA ID	rxcui:47088	BETHANECHOL CHLORIDE	TRUE	FALSE	FALSE	Drugs@FDA	20240410
drugsatfda.anda:040635	Drugs@FDA ID	rxcui:47088	BETHANECHOL CHLORIDE	TRUE	FALSE	FALSE	Drugs@FDA	20240410
drugsatfda.anda:040636	Drugs@FDA ID	rxcui:47088	BETHANECHOL CHLORIDE	TRUE	FALSE	FALSE	Drugs@FDA	20240410
drugsatfda.anda:040677	Drugs@FDA ID	rxcui:47088	BETHANECHOL CHLORIDE	TRUE	FALSE	FALSE	Drugs@FDA	20240410
drugsatfda.anda:040728	Drugs@FDA ID	rxcui:47088	BETHANECHOL CHLORIDE	TRUE	FALSE	FALSE	Drugs@FDA	20240410
drugsatfda.anda:040855	Drugs@FDA ID	rxcui:47088	BETHANECHOL CHLORIDE	TRUE	FALSE	FALSE	Drugs@FDA	20240410
Bethanechol chloride	Primary Drug Name	rxcui:47088	BETHANECHOL CHLORIDE	TRUE	FALSE	FALSE	ChemIDplus	20230222
methacholine chloride	Primary Drug Name	rxcui:40165	METHACHOLINE CHLORIDE	TRUE	FALSE	FALSE	RxNorm	20240401
drugsatfda.nda:019193	Drugs@FDA ID	rxcui:40165	METHACHOLINE CHLORIDE	TRUE	FALSE	FALSE	Drugs@FDA	20240410
Methacholine chloride	Primary Drug Name	rxcui:40165	METHACHOLINE CHLORIDE	TRUE	FALSE	FALSE	ChemIDplus	20230222
fesoterodine	Primary Drug Name	rxcui:797195	FESOTERODINE	TRUE	FALSE	FALSE	RxNorm	20240401
fesoterodine fumarate	Primary Drug Name	rxcui:797195	FESOTERODINE	TRUE	FALSE	FALSE	RxNorm	20240401
Fesoterodine Fumarate	Primary Drug Name	rxcui:797195	FESOTERODINE	TRUE	FALSE	FALSE	NCIt	24.02d
Fesoterodine	Primary Drug Name	rxcui:797195	FESOTERODINE	TRUE	FALSE	FALSE	NCIt	24.02d
drugsatfda.anda:204504	Drugs@FDA ID	rxcui:797195	FESOTERODINE	TRUE	FALSE	FALSE	Drugs@FDA	20240410
drugsatfda.anda:204792	Drugs@FDA ID	rxcui:797195	FESOTERODINE	TRUE	FALSE	FALSE	Drugs@FDA	20240410
drugsatfda.anda:204827	Drugs@FDA ID	rxcui:797195	FESOTERODINE	TRUE	FALSE	FALSE	Drugs@FDA	20240410
drugsatfda.anda:204946	Drugs@FDA ID	rxcui:797195	FESOTERODINE	TRUE	FALSE	FALSE	Drugs@FDA	20240410
drugsatfda.anda:204973	Drugs@FDA ID	rxcui:797195	FESOTERODINE	TRUE	FALSE	FALSE	Drugs@FDA	20240410
drugsatfda.anda:204975	Drugs@FDA ID	rxcui:797195	FESOTERODINE	TRUE	FALSE	FALSE	Drugs@FDA	20240410
drugsatfda.anda:205002	Drugs@FDA ID	rxcui:797195	FESOTERODINE	TRUE	FALSE	FALSE	Drugs@FDA	20240410
drugsatfda.anda:205007	Drugs@FDA ID	rxcui:797195	FESOTERODINE	TRUE	FALSE	FALSE	Drugs@FDA	20240410
drugsatfda.nda:022030	Drugs@FDA ID	rxcui:797195	FESOTERODINE	TRUE	FALSE	FALSE	Drugs@FDA	20240410
Fesoterodine	Primary Drug Name	rxcui:797195	FESOTERODINE	TRUE	FALSE	FALSE	ChemIDplus	20230222
Fesoterodine fumarate	Primary Drug Name	rxcui:797195	FESOTERODINE	TRUE	FALSE	FALSE	ChemIDplus	20230222
Toviaz	Primary Drug Name	rxcui:797195	FESOTERODINE	TRUE	FALSE	FALSE	Wikidata	20240411
fesoterodine	Primary Drug Name	rxcui:797195	FESOTERODINE	TRUE	FALSE	FALSE	Wikidata	20240411
cyclopentolate hydrochloride	Primary Drug Name	rxcui:106029	CYCLOPENTOLATE HYDROCHLORIDE	TRUE	FALSE	FALSE	RxNorm	20240401
Cyclopentolate Hydrochloride	Primary Drug Name	rxcui:106029	CYCLOPENTOLATE HYDROCHLORIDE	TRUE	FALSE	FALSE	NCIt	24.02d
drugsatfda.anda:040075	Drugs@FDA ID	rxcui:106029	CYCLOPENTOLATE HYDROCHLORIDE	TRUE	FALSE	FALSE	Drugs@FDA	20240410
drugsatfda.anda:084108	Drugs@FDA ID	rxcui:106029	CYCLOPENTOLATE HYDROCHLORIDE	TRUE	FALSE	FALSE	Drugs@FDA	20240410
drugsatfda.anda:084109	Drugs@FDA ID	rxcui:106029	CYCLOPENTOLATE HYDROCHLORIDE	TRUE	FALSE	FALSE	Drugs@FDA	20240410
drugsatfda.anda:084110	Drugs@FDA ID	rxcui:106029	CYCLOPENTOLATE HYDROCHLORIDE	TRUE	FALSE	FALSE	Drugs@FDA	20240410
Cyclopentolate hydrochloride	Primary Drug Name	rxcui:106029	CYCLOPENTOLATE HYDROCHLORIDE	TRUE	FALSE	FALSE	ChemIDplus	20230222
pilocarpine hydrochloride	Primary Drug Name	rxcui:235426	PILOCARPINE HYDROCHLORIDE	TRUE	FALSE	FALSE	RxNorm	20240401
pilocarpine	Primary Drug Name	rxcui:235426	PILOCARPINE HYDROCHLORIDE	TRUE	FALSE	FALSE	RxNorm	20240401
Pilocarpine	Primary Drug Name	rxcui:235426	PILOCARPINE HYDROCHLORIDE	TRUE	FALSE	FALSE	NCIt	24.02d
Pilocarpine Hydrochloride	Primary Drug Name	rxcui:235426	PILOCARPINE HYDROCHLORIDE	TRUE	FALSE	FALSE	NCIt	24.02d
drugsatfda.anda:076746	Drugs@FDA ID	rxcui:235426	PILOCARPINE HYDROCHLORIDE	TRUE	FALSE	FALSE	Drugs@FDA	20240410
drugsatfda.anda:076963	Drugs@FDA ID	rxcui:235426	PILOCARPINE HYDROCHLORIDE	TRUE	FALSE	FALSE	Drugs@FDA	20240410
drugsatfda.anda:077220	Drugs@FDA ID	rxcui:235426	PILOCARPINE HYDROCHLORIDE	TRUE	FALSE	FALSE	Drugs@FDA	20240410
drugsatfda.anda:077248	Drugs@FDA ID	rxcui:235426	PILOCARPINE HYDROCHLORIDE	TRUE	FALSE	FALSE	Drugs@FDA	20240410
drugsatfda.anda:210384	Drugs@FDA ID	rxcui:235426	PILOCARPINE HYDROCHLORIDE	TRUE	FALSE	FALSE	Drugs@FDA	20240410
drugsatfda.anda:212377	Drugs@FDA ID	rxcui:235426	PILOCARPINE HYDROCHLORIDE	TRUE	FALSE	FALSE	Drugs@FDA	20240410
drugsatfda.anda:214193	Drugs@FDA ID	rxcui:235426	PILOCARPINE HYDROCHLORIDE	TRUE	FALSE	FALSE	Drugs@FDA	20240410
drugsatfda.nda:020237	Drugs@FDA ID	rxcui:235426	PILOCARPINE HYDROCHLORIDE	TRUE	FALSE	FALSE	Drugs@FDA	20240410
drugsatfda.nda:200890	Drugs@FDA ID	rxcui:235426	PILOCARPINE HYDROCHLORIDE	TRUE	FALSE	FALSE	Drugs@FDA	20240410
drugsatfda.nda:214028	Drugs@FDA ID	rxcui:235426	PILOCARPINE HYDROCHLORIDE	TRUE	FALSE	FALSE	Drugs@FDA	20240410
Pilocarpine hydrochloride	Primary Drug Name	rxcui:235426	PILOCARPINE HYDROCHLORIDE	TRUE	FALSE	FALSE	ChemIDplus	20230222
Pilocarpine	Primary Drug Name	rxcui:235426	PILOCARPINE HYDROCHLORIDE	TRUE	FALSE	FALSE	ChemIDplus	20230222
pilocarpine	Primary Drug Name	rxcui:235426	PILOCARPINE HYDROCHLORIDE	TRUE	FALSE	FALSE	Wikidata	20240411
Salagen	Primary Drug Name	rxcui:235426	PILOCARPINE HYDROCHLORIDE	TRUE	FALSE	FALSE	Wikidata	20240411
ipratropium cation	Primary Drug Name	rxcui:1546373	IPRATROPIUM CATION	TRUE	FALSE	FALSE	RxNorm	20240401
ipratropium bromide	Primary Drug Name	rxcui:1546373	IPRATROPIUM CATION	TRUE	FALSE	FALSE	RxNorm	20240401
ipratropium	Primary Drug Name	rxcui:1546373	IPRATROPIUM CATION	TRUE	FALSE	FALSE	RxNorm	20240401
Ipratropium Bromide Anhydrous	Primary Drug Name	rxcui:1546373	IPRATROPIUM CATION	TRUE	FALSE	FALSE	NCIt	24.02d
Ipratropium Bromide	Primary Drug Name	rxcui:1546373	IPRATROPIUM CATION	TRUE	FALSE	FALSE	NCIt	24.02d
drugsatfda.anda:075562	Drugs@FDA ID	rxcui:1546373	IPRATROPIUM CATION	TRUE	FALSE	FALSE	Drugs@FDA	20240410
drugsatfda.anda:075693	Drugs@FDA ID	rxcui:1546373	IPRATROPIUM CATION	TRUE	FALSE	FALSE	Drugs@FDA	20240410
drugsatfda.anda:076025	Drugs@FDA ID	rxcui:1546373	IPRATROPIUM CATION	TRUE	FALSE	FALSE	Drugs@FDA	20240410
drugsatfda.anda:076103	Drugs@FDA ID	rxcui:1546373	IPRATROPIUM CATION	TRUE	FALSE	FALSE	Drugs@FDA	20240410
drugsatfda.anda:076155	Drugs@FDA ID	rxcui:1546373	IPRATROPIUM CATION	TRUE	FALSE	FALSE	Drugs@FDA	20240410
drugsatfda.anda:076156	Drugs@FDA ID	rxcui:1546373	IPRATROPIUM CATION	TRUE	FALSE	FALSE	Drugs@FDA	20240410
drugsatfda.anda:076598	Drugs@FDA ID	rxcui:1546373	IPRATROPIUM CATION	TRUE	FALSE	FALSE	Drugs@FDA	20240410
drugsatfda.anda:076664	Drugs@FDA ID	rxcui:1546373	IPRATROPIUM CATION	TRUE	FALSE	FALSE	Drugs@FDA	20240410
drugsatfda.anda:206543	Drugs@FDA ID	rxcui:1546373	IPRATROPIUM CATION	TRUE	FALSE	FALSE	Drugs@FDA	20240410
drugsatfda.anda:207903	Drugs@FDA ID	rxcui:1546373	IPRATROPIUM CATION	TRUE	FALSE	FALSE	Drugs@FDA	20240410
drugsatfda.anda:215104	Drugs@FDA ID	rxcui:1546373	IPRATROPIUM CATION	TRUE	FALSE	FALSE	Drugs@FDA	20240410
drugsatfda.anda:215105	Drugs@FDA ID	rxcui:1546373	IPRATROPIUM CATION	TRUE	FALSE	FALSE	Drugs@FDA	20240410
drugsatfda.nda:021527	Drugs@FDA ID	rxcui:1546373	IPRATROPIUM CATION	TRUE	FALSE	FALSE	Drugs@FDA	20240410
Ipratropium bromide	Primary Drug Name	rxcui:1546373	IPRATROPIUM CATION	TRUE	FALSE	FALSE	ChemIDplus	20230222
ipratropium	Primary Drug Name	rxcui:1546373	IPRATROPIUM CATION	TRUE	FALSE	FALSE	Wikidata	20240411
ipratropium bromide	Primary Drug Name	rxcui:1546373	IPRATROPIUM CATION	TRUE	FALSE	FALSE	Wikidata	20240411
trospium	Primary Drug Name	rxcui:236778	TROSPIUM	TRUE	FALSE	FALSE	RxNorm	20240401
trospium chloride	Primary Drug Name	rxcui:236778	TROSPIUM	TRUE	FALSE	FALSE	RxNorm	20240401
Trospium Chloride	Primary Drug Name	rxcui:236778	TROSPIUM	TRUE	FALSE	FALSE	NCIt	24.02d
drugsatfda.anda:091289	Drugs@FDA ID	rxcui:236778	TROSPIUM	TRUE	FALSE	FALSE	Drugs@FDA	20240410
drugsatfda.anda:091573	Drugs@FDA ID	rxcui:236778	TROSPIUM	TRUE	FALSE	FALSE	Drugs@FDA	20240410
drugsatfda.anda:091575	Drugs@FDA ID	rxcui:236778	TROSPIUM	TRUE	FALSE	FALSE	Drugs@FDA	20240410
drugsatfda.anda:040702	Drugs@FDA ID	rxcui:5487	HYDROCHLOROTHIAZIDE	TRUE	FALSE	FALSE	Drugs@FDA	20240410
drugsatfda.anda:091688	Drugs@FDA ID	rxcui:236778	TROSPIUM	TRUE	FALSE	FALSE	Drugs@FDA	20240410
drugsatfda.anda:201291	Drugs@FDA ID	rxcui:236778	TROSPIUM	TRUE	FALSE	FALSE	Drugs@FDA	20240410
drugsatfda.anda:204945	Drugs@FDA ID	rxcui:236778	TROSPIUM	TRUE	FALSE	FALSE	Drugs@FDA	20240410
drugsatfda.anda:213185	Drugs@FDA ID	rxcui:236778	TROSPIUM	TRUE	FALSE	FALSE	Drugs@FDA	20240410
drugsatfda.anda:214760	Drugs@FDA ID	rxcui:236778	TROSPIUM	TRUE	FALSE	FALSE	Drugs@FDA	20240410
drugsatfda.anda:215781	Drugs@FDA ID	rxcui:236778	TROSPIUM	TRUE	FALSE	FALSE	Drugs@FDA	20240410
Trospium chloride	Primary Drug Name	rxcui:236778	TROSPIUM	TRUE	FALSE	FALSE	ChemIDplus	20230222
irinotecan hydrochloride	Primary Drug Name	rxcui:153329	IRINOTECAN HYDROCHLORIDE	TRUE	FALSE	TRUE	RxNorm	20240401
irinotecan	Primary Drug Name	rxcui:153329	IRINOTECAN HYDROCHLORIDE	TRUE	FALSE	TRUE	RxNorm	20240401
Irinotecan Hydrochloride	Primary Drug Name	rxcui:153329	IRINOTECAN HYDROCHLORIDE	TRUE	FALSE	TRUE	NCIt	24.02d
Irinotecan	Primary Drug Name	rxcui:153329	IRINOTECAN HYDROCHLORIDE	TRUE	FALSE	TRUE	NCIt	24.02d
Irinotecan	Primary Drug Name	rxcui:153329	IRINOTECAN HYDROCHLORIDE	TRUE	FALSE	TRUE	HemOnc	3/1/24
drugsatfda.anda:077776	Drugs@FDA ID	rxcui:153329	IRINOTECAN HYDROCHLORIDE	TRUE	FALSE	TRUE	Drugs@FDA	20240410
drugsatfda.anda:077915	Drugs@FDA ID	rxcui:153329	IRINOTECAN HYDROCHLORIDE	TRUE	FALSE	TRUE	Drugs@FDA	20240410
drugsatfda.anda:078589	Drugs@FDA ID	rxcui:153329	IRINOTECAN HYDROCHLORIDE	TRUE	FALSE	TRUE	Drugs@FDA	20240410
drugsatfda.anda:090675	Drugs@FDA ID	rxcui:153329	IRINOTECAN HYDROCHLORIDE	TRUE	FALSE	TRUE	Drugs@FDA	20240410
drugsatfda.anda:091032	Drugs@FDA ID	rxcui:153329	IRINOTECAN HYDROCHLORIDE	TRUE	FALSE	TRUE	Drugs@FDA	20240410
drugsatfda.anda:203380	Drugs@FDA ID	rxcui:153329	IRINOTECAN HYDROCHLORIDE	TRUE	FALSE	TRUE	Drugs@FDA	20240410
drugsatfda.anda:206935	Drugs@FDA ID	rxcui:153329	IRINOTECAN HYDROCHLORIDE	TRUE	FALSE	TRUE	Drugs@FDA	20240410
drugsatfda.anda:208718	Drugs@FDA ID	rxcui:153329	IRINOTECAN HYDROCHLORIDE	TRUE	FALSE	TRUE	Drugs@FDA	20240410
drugsatfda.anda:212993	Drugs@FDA ID	rxcui:153329	IRINOTECAN HYDROCHLORIDE	TRUE	FALSE	TRUE	Drugs@FDA	20240410
drugsatfda.anda:213278	Drugs@FDA ID	rxcui:153329	IRINOTECAN HYDROCHLORIDE	TRUE	FALSE	TRUE	Drugs@FDA	20240410
drugsatfda.nda:020571	Drugs@FDA ID	rxcui:153329	IRINOTECAN HYDROCHLORIDE	TRUE	FALSE	TRUE	Drugs@FDA	20240410
drugsatfda.nda:207793	Drugs@FDA ID	rxcui:153329	IRINOTECAN HYDROCHLORIDE	TRUE	FALSE	TRUE	Drugs@FDA	20240410
Irinotecan hydrochloride	Primary Drug Name	rxcui:153329	IRINOTECAN HYDROCHLORIDE	TRUE	FALSE	TRUE	ChemIDplus	20230222
Irinotecan	Primary Drug Name	rxcui:153329	IRINOTECAN HYDROCHLORIDE	TRUE	FALSE	TRUE	ChemIDplus	20230222
irinotecan	Primary Drug Name	rxcui:153329	IRINOTECAN HYDROCHLORIDE	TRUE	FALSE	TRUE	Wikidata	20240411
liraglutide	Primary Drug Name	rxcui:475968	LIRAGLUTIDE	TRUE	FALSE	FALSE	RxNorm	20240401
Liraglutide	Primary Drug Name	rxcui:475968	LIRAGLUTIDE	TRUE	FALSE	FALSE	NCIt	24.02d
drugsatfda.nda:022341	Drugs@FDA ID	rxcui:475968	LIRAGLUTIDE	TRUE	FALSE	FALSE	Drugs@FDA	20240410
drugsatfda.nda:206321	Drugs@FDA ID	rxcui:475968	LIRAGLUTIDE	TRUE	FALSE	FALSE	Drugs@FDA	20240410
Liraglutide	Primary Drug Name	rxcui:475968	LIRAGLUTIDE	TRUE	FALSE	FALSE	ChemIDplus	20230222
liraglutide	Primary Drug Name	rxcui:475968	LIRAGLUTIDE	TRUE	FALSE	FALSE	Wikidata	20240411
Saxenda	Primary Drug Name	rxcui:475968	LIRAGLUTIDE	TRUE	FALSE	FALSE	Wikidata	20240411
Victoza	Primary Drug Name	rxcui:475968	LIRAGLUTIDE	TRUE	FALSE	FALSE	Wikidata	20240411
exenatide	Primary Drug Name	rxcui:60548	EXENATIDE	TRUE	FALSE	FALSE	RxNorm	20240401
Exenatide	Primary Drug Name	rxcui:60548	EXENATIDE	TRUE	FALSE	FALSE	NCIt	24.02d
drugsatfda.nda:021773	Drugs@FDA ID	rxcui:60548	EXENATIDE	TRUE	FALSE	FALSE	Drugs@FDA	20240410
drugsatfda.nda:209210	Drugs@FDA ID	rxcui:60548	EXENATIDE	TRUE	FALSE	FALSE	Drugs@FDA	20240410
Exenatide	Primary Drug Name	rxcui:60548	EXENATIDE	TRUE	FALSE	FALSE	ChemIDplus	20230222
Bydureon	Primary Drug Name	rxcui:60548	EXENATIDE	TRUE	FALSE	FALSE	Wikidata	20240411
Byetta	Primary Drug Name	rxcui:60548	EXENATIDE	TRUE	FALSE	FALSE	Wikidata	20240411
exenatide	Primary Drug Name	rxcui:60548	EXENATIDE	TRUE	FALSE	FALSE	Wikidata	20240411
EXENATIDE	Primary Name	rxcui:60548	EXENATIDE	TRUE	FALSE	FALSE	ChEMBL	33
Tolimidone	Primary Drug Name	ncit:C152683	TOLIMIDONE	FALSE	FALSE	FALSE	ChemIDplus	20230222
lithium carbonate	Primary Drug Name	rxcui:42351	LITHIUM CARBONATE	TRUE	FALSE	FALSE	RxNorm	20240401
Lithium Carbonate	Primary Drug Name	rxcui:42351	LITHIUM CARBONATE	TRUE	FALSE	FALSE	NCIt	24.02d
drugsatfda.anda:076691	Drugs@FDA ID	rxcui:42351	LITHIUM CARBONATE	TRUE	FALSE	FALSE	Drugs@FDA	20240410
drugsatfda.anda:076832	Drugs@FDA ID	rxcui:42351	LITHIUM CARBONATE	TRUE	FALSE	FALSE	Drugs@FDA	20240410
drugsatfda.anda:079139	Drugs@FDA ID	rxcui:42351	LITHIUM CARBONATE	TRUE	FALSE	FALSE	Drugs@FDA	20240410
drugsatfda.anda:079159	Drugs@FDA ID	rxcui:42351	LITHIUM CARBONATE	TRUE	FALSE	FALSE	Drugs@FDA	20240410
drugsatfda.anda:090702	Drugs@FDA ID	rxcui:42351	LITHIUM CARBONATE	TRUE	FALSE	FALSE	Drugs@FDA	20240410
drugsatfda.anda:091027	Drugs@FDA ID	rxcui:42351	LITHIUM CARBONATE	TRUE	FALSE	FALSE	Drugs@FDA	20240410
drugsatfda.anda:091544	Drugs@FDA ID	rxcui:42351	LITHIUM CARBONATE	TRUE	FALSE	FALSE	Drugs@FDA	20240410
drugsatfda.anda:091616	Drugs@FDA ID	rxcui:42351	LITHIUM CARBONATE	TRUE	FALSE	FALSE	Drugs@FDA	20240410
drugsatfda.anda:202219	Drugs@FDA ID	rxcui:42351	LITHIUM CARBONATE	TRUE	FALSE	FALSE	Drugs@FDA	20240410
drugsatfda.anda:202288	Drugs@FDA ID	rxcui:42351	LITHIUM CARBONATE	TRUE	FALSE	FALSE	Drugs@FDA	20240410
drugsatfda.anda:204445	Drugs@FDA ID	rxcui:42351	LITHIUM CARBONATE	TRUE	FALSE	FALSE	Drugs@FDA	20240410
drugsatfda.anda:204779	Drugs@FDA ID	rxcui:42351	LITHIUM CARBONATE	TRUE	FALSE	FALSE	Drugs@FDA	20240410
drugsatfda.anda:205532	Drugs@FDA ID	rxcui:42351	LITHIUM CARBONATE	TRUE	FALSE	FALSE	Drugs@FDA	20240410
drugsatfda.anda:205663	Drugs@FDA ID	rxcui:42351	LITHIUM CARBONATE	TRUE	FALSE	FALSE	Drugs@FDA	20240410
drugsatfda.nda:017812	Drugs@FDA ID	rxcui:42351	LITHIUM CARBONATE	TRUE	FALSE	FALSE	Drugs@FDA	20240410
drugsatfda.nda:018027	Drugs@FDA ID	rxcui:42351	LITHIUM CARBONATE	TRUE	FALSE	FALSE	Drugs@FDA	20240410
drugsatfda.nda:018558	Drugs@FDA ID	rxcui:42351	LITHIUM CARBONATE	TRUE	FALSE	FALSE	Drugs@FDA	20240410
Lithium carbonate	Primary Drug Name	rxcui:42351	LITHIUM CARBONATE	TRUE	FALSE	FALSE	ChemIDplus	20230222
Lithobid	Primary Drug Name	rxcui:42351	LITHIUM CARBONATE	TRUE	FALSE	FALSE	Wikidata	20240411
lithium citrate	Primary Drug Name	rxcui:52105	LITHIUM CITRATE	TRUE	FALSE	FALSE	RxNorm	20240401
Lithium Citrate	Primary Drug Name	rxcui:52105	LITHIUM CITRATE	TRUE	FALSE	FALSE	NCIt	24.02d
drugsatfda.anda:217183	Drugs@FDA ID	rxcui:52105	LITHIUM CITRATE	TRUE	FALSE	FALSE	Drugs@FDA	20240410
drugsatfda.anda:218036	Drugs@FDA ID	rxcui:52105	LITHIUM CITRATE	TRUE	FALSE	FALSE	Drugs@FDA	20240410
Lithium citrate	Primary Drug Name	rxcui:52105	LITHIUM CITRATE	TRUE	FALSE	FALSE	ChemIDplus	20230222
pasireotide diaspartate	Primary Drug Name	rxcui:1364104	PASIREOTIDE DIASPARTATE	TRUE	FALSE	FALSE	RxNorm	20240401
lanreotide acetate	Primary Drug Name	rxcui:236167	LANREOTIDE ACETATE	TRUE	FALSE	FALSE	RxNorm	20240401
lanreotide	Primary Drug Name	rxcui:236167	LANREOTIDE ACETATE	TRUE	FALSE	FALSE	RxNorm	20240401
Lanreotide	Primary Drug Name	rxcui:236167	LANREOTIDE ACETATE	TRUE	FALSE	FALSE	NCIt	24.02d
Lanreotide Acetate	Primary Drug Name	rxcui:236167	LANREOTIDE ACETATE	TRUE	FALSE	FALSE	NCIt	24.02d
Lanreotide	Primary Drug Name	rxcui:236167	LANREOTIDE ACETATE	TRUE	FALSE	FALSE	HemOnc	3/1/24
Lanreotide LAR	Primary Drug Name	rxcui:236167	LANREOTIDE ACETATE	TRUE	FALSE	FALSE	HemOnc	3/1/24
drugsatfda.nda:022074	Drugs@FDA ID	rxcui:236167	LANREOTIDE ACETATE	TRUE	FALSE	FALSE	Drugs@FDA	20240410
drugsatfda.nda:215395	Drugs@FDA ID	rxcui:236167	LANREOTIDE ACETATE	TRUE	FALSE	FALSE	Drugs@FDA	20240410
Lanreotide	Primary Drug Name	rxcui:236167	LANREOTIDE ACETATE	TRUE	FALSE	FALSE	ChemIDplus	20230222
Lanreotide acetate	Primary Drug Name	rxcui:236167	LANREOTIDE ACETATE	TRUE	FALSE	FALSE	ChemIDplus	20230222
lanreotide	Primary Drug Name	rxcui:236167	LANREOTIDE ACETATE	TRUE	FALSE	FALSE	Wikidata	20240411
Somatuline	Primary Drug Name	rxcui:236167	LANREOTIDE ACETATE	TRUE	FALSE	FALSE	Wikidata	20240411
LANREOTIDE ACETATE	Primary Name	rxcui:236167	LANREOTIDE ACETATE	TRUE	FALSE	FALSE	ChEMBL	33
teriparatide	Primary Drug Name	rxcui:32915	TERIPARATIDE	TRUE	FALSE	FALSE	RxNorm	20240401
Teriparatide	Primary Drug Name	rxcui:32915	TERIPARATIDE	TRUE	FALSE	FALSE	NCIt	24.02d
drugsatfda.anda:211097	Drugs@FDA ID	rxcui:32915	TERIPARATIDE	TRUE	FALSE	FALSE	Drugs@FDA	20240410
drugsatfda.nda:021318	Drugs@FDA ID	rxcui:32915	TERIPARATIDE	TRUE	FALSE	FALSE	Drugs@FDA	20240410
drugsatfda.nda:211939	Drugs@FDA ID	rxcui:32915	TERIPARATIDE	TRUE	FALSE	FALSE	Drugs@FDA	20240410
Teriparatide	Primary Drug Name	rxcui:32915	TERIPARATIDE	TRUE	FALSE	FALSE	ChemIDplus	20230222
teriparatide	Primary Drug Name	rxcui:32915	TERIPARATIDE	TRUE	FALSE	FALSE	Wikidata	20240411
Forteo	Primary Drug Name	rxcui:32915	TERIPARATIDE	TRUE	FALSE	FALSE	Wikidata	20240411
urokinase	Primary Drug Name	rxcui:11055	UROKINASE	TRUE	FALSE	FALSE	RxNorm	20240401
Recombinant Urokinase	Primary Drug Name	rxcui:11055	UROKINASE	TRUE	FALSE	FALSE	NCIt	24.02d
Urokinase	Primary Drug Name	rxcui:11055	UROKINASE	TRUE	FALSE	FALSE	ChemIDplus	20230222
urokinase	Primary Drug Name	rxcui:11055	UROKINASE	TRUE	FALSE	FALSE	Wikidata	20240411
dorzolamide hydrochloride	Primary Drug Name	rxcui:236065	DORZOLAMIDE HYDROCHLORIDE	TRUE	FALSE	FALSE	RxNorm	20240401
Dorzolamide Hydrochloride	Primary Drug Name	rxcui:236065	DORZOLAMIDE HYDROCHLORIDE	TRUE	FALSE	FALSE	NCIt	24.02d
drugsatfda.anda:077846	Drugs@FDA ID	rxcui:236065	DORZOLAMIDE HYDROCHLORIDE	TRUE	FALSE	FALSE	Drugs@FDA	20240410
drugsatfda.anda:078981	Drugs@FDA ID	rxcui:236065	DORZOLAMIDE HYDROCHLORIDE	TRUE	FALSE	FALSE	Drugs@FDA	20240410
drugsatfda.anda:090143	Drugs@FDA ID	rxcui:236065	DORZOLAMIDE HYDROCHLORIDE	TRUE	FALSE	FALSE	Drugs@FDA	20240410
drugsatfda.anda:202053	Drugs@FDA ID	rxcui:236065	DORZOLAMIDE HYDROCHLORIDE	TRUE	FALSE	FALSE	Drugs@FDA	20240410
drugsatfda.anda:204778	Drugs@FDA ID	rxcui:236065	DORZOLAMIDE HYDROCHLORIDE	TRUE	FALSE	FALSE	Drugs@FDA	20240410
drugsatfda.anda:205294	Drugs@FDA ID	rxcui:236065	DORZOLAMIDE HYDROCHLORIDE	TRUE	FALSE	FALSE	Drugs@FDA	20240410
drugsatfda.anda:212639	Drugs@FDA ID	rxcui:236065	DORZOLAMIDE HYDROCHLORIDE	TRUE	FALSE	FALSE	Drugs@FDA	20240410
drugsatfda.anda:215660	Drugs@FDA ID	rxcui:236065	DORZOLAMIDE HYDROCHLORIDE	TRUE	FALSE	FALSE	Drugs@FDA	20240410
Dorzolamide hydrochloride	Primary Drug Name	rxcui:236065	DORZOLAMIDE HYDROCHLORIDE	TRUE	FALSE	FALSE	ChemIDplus	20230222
daunorubicin citrate	Primary Drug Name	rxcui:1364321	DAUNORUBICIN CITRATE	TRUE	FALSE	FALSE	RxNorm	20240401
DAUNORUBICIN CITRATE	Primary Name	rxcui:1364321	DAUNORUBICIN CITRATE	TRUE	FALSE	FALSE	ChEMBL	33
doxorubicin hydrochloride	Primary Drug Name	rxcui:142433	DOXORUBICIN HYDROCHLORIDE	TRUE	FALSE	TRUE	RxNorm	20240401
doxorubicin	Primary Drug Name	rxcui:142433	DOXORUBICIN HYDROCHLORIDE	TRUE	FALSE	TRUE	RxNorm	20240401
Doxorubicin Hydrochloride	Primary Drug Name	rxcui:142433	DOXORUBICIN HYDROCHLORIDE	TRUE	FALSE	TRUE	NCIt	24.02d
Doxorubicin	Primary Drug Name	rxcui:142433	DOXORUBICIN HYDROCHLORIDE	TRUE	FALSE	TRUE	NCIt	24.02d
Doxorubicin	Primary Drug Name	rxcui:142433	DOXORUBICIN HYDROCHLORIDE	TRUE	FALSE	TRUE	HemOnc	3/1/24
drugsatfda.anda:062921	Drugs@FDA ID	rxcui:142433	DOXORUBICIN HYDROCHLORIDE	TRUE	FALSE	TRUE	Drugs@FDA	20240410
drugsatfda.anda:063277	Drugs@FDA ID	rxcui:142433	DOXORUBICIN HYDROCHLORIDE	TRUE	FALSE	TRUE	Drugs@FDA	20240410
drugsatfda.anda:091418	Drugs@FDA ID	rxcui:142433	DOXORUBICIN HYDROCHLORIDE	TRUE	FALSE	TRUE	Drugs@FDA	20240410
drugsatfda.anda:200170	Drugs@FDA ID	rxcui:142433	DOXORUBICIN HYDROCHLORIDE	TRUE	FALSE	TRUE	Drugs@FDA	20240410
drugsatfda.anda:203263	Drugs@FDA ID	rxcui:142433	DOXORUBICIN HYDROCHLORIDE	TRUE	FALSE	TRUE	Drugs@FDA	20240410
drugsatfda.anda:203622	Drugs@FDA ID	rxcui:142433	DOXORUBICIN HYDROCHLORIDE	TRUE	FALSE	TRUE	Drugs@FDA	20240410
drugsatfda.anda:207228	Drugs@FDA ID	rxcui:142433	DOXORUBICIN HYDROCHLORIDE	TRUE	FALSE	TRUE	Drugs@FDA	20240410
drugsatfda.anda:208657	Drugs@FDA ID	rxcui:142433	DOXORUBICIN HYDROCHLORIDE	TRUE	FALSE	TRUE	Drugs@FDA	20240410
drugsatfda.anda:208888	Drugs@FDA ID	rxcui:142433	DOXORUBICIN HYDROCHLORIDE	TRUE	FALSE	TRUE	Drugs@FDA	20240410
drugsatfda.anda:209825	Drugs@FDA ID	rxcui:142433	DOXORUBICIN HYDROCHLORIDE	TRUE	FALSE	TRUE	Drugs@FDA	20240410
drugsatfda.anda:212299	Drugs@FDA ID	rxcui:142433	DOXORUBICIN HYDROCHLORIDE	TRUE	FALSE	TRUE	Drugs@FDA	20240410
drugsatfda.nda:050629	Drugs@FDA ID	rxcui:142433	DOXORUBICIN HYDROCHLORIDE	TRUE	FALSE	TRUE	Drugs@FDA	20240410
drugsatfda.nda:050718	Drugs@FDA ID	rxcui:142433	DOXORUBICIN HYDROCHLORIDE	TRUE	FALSE	TRUE	Drugs@FDA	20240410
Doxorubicin	Primary Drug Name	rxcui:142433	DOXORUBICIN HYDROCHLORIDE	TRUE	FALSE	TRUE	ChemIDplus	20230222
Doxorubicin hydrochloride	Primary Drug Name	rxcui:142433	DOXORUBICIN HYDROCHLORIDE	TRUE	FALSE	TRUE	ChemIDplus	20230222
doxorubicin	Primary Drug Name	rxcui:142433	DOXORUBICIN HYDROCHLORIDE	TRUE	FALSE	TRUE	Wikidata	20240411
doxorubicin hydrochloride	Primary Drug Name	rxcui:142433	DOXORUBICIN HYDROCHLORIDE	TRUE	FALSE	TRUE	Wikidata	20240411
drugsatfda.anda:040707	Drugs@FDA ID	rxcui:5487	HYDROCHLOROTHIAZIDE	TRUE	FALSE	FALSE	Drugs@FDA	20240410
mitoxantrone hydrochloride	Primary Drug Name	rxcui:203129	MITOXANTRONE HYDROCHLORIDE	TRUE	FALSE	FALSE	RxNorm	20240401
Mitoxantrone Hydrochloride	Primary Drug Name	rxcui:203129	MITOXANTRONE HYDROCHLORIDE	TRUE	FALSE	FALSE	NCIt	24.02d
drugsatfda.anda:076871	Drugs@FDA ID	rxcui:203129	MITOXANTRONE HYDROCHLORIDE	TRUE	FALSE	FALSE	Drugs@FDA	20240410
drugsatfda.anda:077496	Drugs@FDA ID	rxcui:203129	MITOXANTRONE HYDROCHLORIDE	TRUE	FALSE	FALSE	Drugs@FDA	20240410
Mitoxantrone hydrochloride	Primary Drug Name	rxcui:203129	MITOXANTRONE HYDROCHLORIDE	TRUE	FALSE	FALSE	ChemIDplus	20230222
moexipril hydrochloride	Primary Drug Name	rxcui:236066	MOEXIPRIL HYDROCHLORIDE	TRUE	FALSE	FALSE	RxNorm	20240401
Moexipril Hydrochloride	Primary Drug Name	rxcui:236066	MOEXIPRIL HYDROCHLORIDE	TRUE	FALSE	FALSE	NCIt	24.02d
drugsatfda.anda:076204	Drugs@FDA ID	rxcui:236066	MOEXIPRIL HYDROCHLORIDE	TRUE	FALSE	FALSE	Drugs@FDA	20240410
drugsatfda.anda:090416	Drugs@FDA ID	rxcui:236066	MOEXIPRIL HYDROCHLORIDE	TRUE	FALSE	FALSE	Drugs@FDA	20240410
Moexipril hydrochloride	Primary Drug Name	rxcui:236066	MOEXIPRIL HYDROCHLORIDE	TRUE	FALSE	FALSE	ChemIDplus	20230222
Univasc	Primary Drug Name	rxcui:236066	MOEXIPRIL HYDROCHLORIDE	TRUE	FALSE	FALSE	Wikidata	20240411
enalaprilat anhydrous	Primary Drug Name	rxcui:1545989	ENALAPRILAT ANHYDROUS	TRUE	FALSE	FALSE	RxNorm	20240401
enalaprilat dihydrate	Primary Drug Name	rxcui:1545989	ENALAPRILAT ANHYDROUS	TRUE	FALSE	FALSE	RxNorm	20240401
enalaprilat	Primary Drug Name	rxcui:1545989	ENALAPRILAT ANHYDROUS	TRUE	FALSE	FALSE	RxNorm	20240401
Enalaprilat	Primary Drug Name	rxcui:1545989	ENALAPRILAT ANHYDROUS	TRUE	FALSE	FALSE	NCIt	24.02d
drugsatfda.anda:075578	Drugs@FDA ID	rxcui:1545989	ENALAPRILAT ANHYDROUS	TRUE	FALSE	FALSE	Drugs@FDA	20240410
drugsatfda.anda:078687	Drugs@FDA ID	rxcui:1545989	ENALAPRILAT ANHYDROUS	TRUE	FALSE	FALSE	Drugs@FDA	20240410
Enalaprilat	Primary Drug Name	rxcui:1545989	ENALAPRILAT ANHYDROUS	TRUE	FALSE	FALSE	ChemIDplus	20230222
enalaprilat	Primary Drug Name	rxcui:1545989	ENALAPRILAT ANHYDROUS	TRUE	FALSE	FALSE	Wikidata	20240411
ramipril	Primary Drug Name	rxcui:35296	RAMIPRIL	TRUE	FALSE	FALSE	RxNorm	20240401
Ramipril	Primary Drug Name	rxcui:35296	RAMIPRIL	TRUE	FALSE	FALSE	NCIt	24.02d
drugsatfda.anda:077626	Drugs@FDA ID	rxcui:35296	RAMIPRIL	TRUE	FALSE	FALSE	Drugs@FDA	20240410
drugsatfda.anda:077900	Drugs@FDA ID	rxcui:35296	RAMIPRIL	TRUE	FALSE	FALSE	Drugs@FDA	20240410
drugsatfda.anda:078745	Drugs@FDA ID	rxcui:35296	RAMIPRIL	TRUE	FALSE	FALSE	Drugs@FDA	20240410
drugsatfda.anda:078832	Drugs@FDA ID	rxcui:35296	RAMIPRIL	TRUE	FALSE	FALSE	Drugs@FDA	20240410
drugsatfda.anda:090697	Drugs@FDA ID	rxcui:35296	RAMIPRIL	TRUE	FALSE	FALSE	Drugs@FDA	20240410
drugsatfda.anda:091604	Drugs@FDA ID	rxcui:35296	RAMIPRIL	TRUE	FALSE	FALSE	Drugs@FDA	20240410
drugsatfda.anda:202392	Drugs@FDA ID	rxcui:35296	RAMIPRIL	TRUE	FALSE	FALSE	Drugs@FDA	20240410
drugsatfda.nda:019901	Drugs@FDA ID	rxcui:35296	RAMIPRIL	TRUE	FALSE	FALSE	Drugs@FDA	20240410
Ramipril	Primary Drug Name	rxcui:35296	RAMIPRIL	TRUE	FALSE	FALSE	ChemIDplus	20230222
ramipril	Primary Drug Name	rxcui:35296	RAMIPRIL	TRUE	FALSE	FALSE	Wikidata	20240411
Altace	Primary Drug Name	rxcui:35296	RAMIPRIL	TRUE	FALSE	FALSE	Wikidata	20240411
perindopril	Primary Drug Name	rxcui:54552	PERINDOPRIL	TRUE	FALSE	FALSE	RxNorm	20240401
perindopril erbumine	Primary Drug Name	rxcui:54552	PERINDOPRIL	TRUE	FALSE	FALSE	RxNorm	20240401
Perindopril Erbumine	Primary Drug Name	rxcui:54552	PERINDOPRIL	TRUE	FALSE	FALSE	NCIt	24.02d
Perindopril	Primary Drug Name	rxcui:54552	PERINDOPRIL	TRUE	FALSE	FALSE	NCIt	24.02d
drugsatfda.anda:079070	Drugs@FDA ID	rxcui:54552	PERINDOPRIL	TRUE	FALSE	FALSE	Drugs@FDA	20240410
Perindopril erbumine	Primary Drug Name	rxcui:54552	PERINDOPRIL	TRUE	FALSE	FALSE	ChemIDplus	20230222
Perindopril	Primary Drug Name	rxcui:54552	PERINDOPRIL	TRUE	FALSE	FALSE	ChemIDplus	20230222
perindopril	Primary Drug Name	rxcui:54552	PERINDOPRIL	TRUE	FALSE	FALSE	Wikidata	20240411
Aceon	Primary Drug Name	rxcui:54552	PERINDOPRIL	TRUE	FALSE	FALSE	Wikidata	20240411
lisinopril anhydrous	Primary Drug Name	rxcui:1546022	LISINOPRIL ANHYDROUS	TRUE	FALSE	FALSE	RxNorm	20240401
lisinopril	Primary Drug Name	rxcui:1546022	LISINOPRIL ANHYDROUS	TRUE	FALSE	FALSE	RxNorm	20240401
Lisinopril	Primary Drug Name	rxcui:1546022	LISINOPRIL ANHYDROUS	TRUE	FALSE	FALSE	NCIt	24.02d
drugsatfda.anda:075743	Drugs@FDA ID	rxcui:1546022	LISINOPRIL ANHYDROUS	TRUE	FALSE	FALSE	Drugs@FDA	20240410
drugsatfda.anda:075903	Drugs@FDA ID	rxcui:1546022	LISINOPRIL ANHYDROUS	TRUE	FALSE	FALSE	Drugs@FDA	20240410
drugsatfda.anda:076059	Drugs@FDA ID	rxcui:1546022	LISINOPRIL ANHYDROUS	TRUE	FALSE	FALSE	Drugs@FDA	20240410
drugsatfda.anda:076102	Drugs@FDA ID	rxcui:1546022	LISINOPRIL ANHYDROUS	TRUE	FALSE	FALSE	Drugs@FDA	20240410
drugsatfda.anda:076164	Drugs@FDA ID	rxcui:1546022	LISINOPRIL ANHYDROUS	TRUE	FALSE	FALSE	Drugs@FDA	20240410
drugsatfda.anda:077622	Drugs@FDA ID	rxcui:1546022	LISINOPRIL ANHYDROUS	TRUE	FALSE	FALSE	Drugs@FDA	20240410
drugsatfda.anda:202554	Drugs@FDA ID	rxcui:1546022	LISINOPRIL ANHYDROUS	TRUE	FALSE	FALSE	Drugs@FDA	20240410
drugsatfda.anda:203508	Drugs@FDA ID	rxcui:1546022	LISINOPRIL ANHYDROUS	TRUE	FALSE	FALSE	Drugs@FDA	20240410
drugsatfda.anda:208920	Drugs@FDA ID	rxcui:1546022	LISINOPRIL ANHYDROUS	TRUE	FALSE	FALSE	Drugs@FDA	20240410
drugsatfda.anda:212041	Drugs@FDA ID	rxcui:1546022	LISINOPRIL ANHYDROUS	TRUE	FALSE	FALSE	Drugs@FDA	20240410
drugsatfda.nda:019777	Drugs@FDA ID	rxcui:1546022	LISINOPRIL ANHYDROUS	TRUE	FALSE	FALSE	Drugs@FDA	20240410
drugsatfda.nda:208401	Drugs@FDA ID	rxcui:1546022	LISINOPRIL ANHYDROUS	TRUE	FALSE	FALSE	Drugs@FDA	20240410
Lisinopril	Primary Drug Name	rxcui:1546022	LISINOPRIL ANHYDROUS	TRUE	FALSE	FALSE	ChemIDplus	20230222
lisinopril	Primary Drug Name	rxcui:1546022	LISINOPRIL ANHYDROUS	TRUE	FALSE	FALSE	Wikidata	20240411
Zestril	Primary Drug Name	rxcui:1546022	LISINOPRIL ANHYDROUS	TRUE	FALSE	FALSE	Wikidata	20240411
Qbrelis	Primary Drug Name	rxcui:1546022	LISINOPRIL ANHYDROUS	TRUE	FALSE	FALSE	Wikidata	20240411
Prinivil	Primary Drug Name	rxcui:1546022	LISINOPRIL ANHYDROUS	TRUE	FALSE	FALSE	Wikidata	20240411
alprostadil	Primary Drug Name	rxcui:598	ALPROSTADIL	TRUE	FALSE	FALSE	RxNorm	20240401
Alprostadil	Primary Drug Name	rxcui:598	ALPROSTADIL	TRUE	FALSE	FALSE	NCIt	24.02d
drugsatfda.nda:018484	Drugs@FDA ID	rxcui:598	ALPROSTADIL	TRUE	FALSE	FALSE	Drugs@FDA	20240410
drugsatfda.nda:020379	Drugs@FDA ID	rxcui:598	ALPROSTADIL	TRUE	FALSE	FALSE	Drugs@FDA	20240410
drugsatfda.nda:020649	Drugs@FDA ID	rxcui:598	ALPROSTADIL	TRUE	FALSE	FALSE	Drugs@FDA	20240410
drugsatfda.nda:020700	Drugs@FDA ID	rxcui:598	ALPROSTADIL	TRUE	FALSE	FALSE	Drugs@FDA	20240410
drugsatfda.nda:021212	Drugs@FDA ID	rxcui:598	ALPROSTADIL	TRUE	FALSE	FALSE	Drugs@FDA	20240410
Alprostadil	Primary Drug Name	rxcui:598	ALPROSTADIL	TRUE	FALSE	FALSE	ChemIDplus	20230222
Caverject	Primary Drug Name	rxcui:598	ALPROSTADIL	TRUE	FALSE	FALSE	Wikidata	20240411
Edex	Primary Drug Name	rxcui:598	ALPROSTADIL	TRUE	FALSE	FALSE	Wikidata	20240411
Muse	Primary Drug Name	rxcui:598	ALPROSTADIL	TRUE	FALSE	FALSE	Wikidata	20240411
Prostin VR	Primary Drug Name	rxcui:598	ALPROSTADIL	TRUE	FALSE	FALSE	Wikidata	20240411
alprostadil	Primary Drug Name	rxcui:598	ALPROSTADIL	TRUE	FALSE	FALSE	Wikidata	20240411
epoetin alfa	Primary Drug Name	rxcui:105694	EPOETIN ALFA	TRUE	FALSE	FALSE	RxNorm	20240401
epoetin beta	Primary Drug Name	rxcui:105694	EPOETIN ALFA	TRUE	FALSE	FALSE	RxNorm	20240401
epoetin alfa-epbx	Primary Drug Name	rxcui:105694	EPOETIN ALFA	TRUE	FALSE	FALSE	RxNorm	20240401
darbepoetin alfa	Primary Drug Name	rxcui:105694	EPOETIN ALFA	TRUE	FALSE	FALSE	RxNorm	20240401
Epoetin Zeta	Primary Drug Name	rxcui:105694	EPOETIN ALFA	TRUE	FALSE	FALSE	NCIt	24.02d
Darbepoetin Alfa	Primary Drug Name	rxcui:105694	EPOETIN ALFA	TRUE	FALSE	FALSE	NCIt	24.02d
Epoetin Alfa	Primary Drug Name	rxcui:105694	EPOETIN ALFA	TRUE	FALSE	FALSE	NCIt	24.02d
Recombinant Erythropoietin	Primary Drug Name	rxcui:105694	EPOETIN ALFA	TRUE	FALSE	FALSE	NCIt	24.02d
Darbepoetin alfa	Primary Drug Name	rxcui:105694	EPOETIN ALFA	TRUE	FALSE	FALSE	HemOnc	3/1/24
Epoetin alfa-epbx	Primary Drug Name	rxcui:105694	EPOETIN ALFA	TRUE	FALSE	FALSE	HemOnc	3/1/24
Epoetin alfa	Primary Drug Name	rxcui:105694	EPOETIN ALFA	TRUE	FALSE	FALSE	HemOnc	3/1/24
Epoetin beta	Primary Drug Name	rxcui:105694	EPOETIN ALFA	TRUE	FALSE	FALSE	HemOnc	3/1/24
Epoetin alfa	Primary Drug Name	rxcui:105694	EPOETIN ALFA	TRUE	FALSE	FALSE	ChemIDplus	20230222
Epoetin Alfa	Primary Drug Name	rxcui:105694	EPOETIN ALFA	TRUE	FALSE	FALSE	ChemIDplus	20230222
drugsatfda.anda:040780	Drugs@FDA ID	rxcui:5487	HYDROCHLOROTHIAZIDE	TRUE	FALSE	FALSE	Drugs@FDA	20240410
Epoetin beta	Primary Drug Name	rxcui:105694	EPOETIN ALFA	TRUE	FALSE	FALSE	ChemIDplus	20230222
Darbepoetin Alfa	Primary Drug Name	rxcui:105694	EPOETIN ALFA	TRUE	FALSE	FALSE	ChemIDplus	20230222
Epoetin Zeta	Primary Drug Name	rxcui:105694	EPOETIN ALFA	TRUE	FALSE	FALSE	ChemIDplus	20230222
Epoetin theta	Primary Drug Name	rxcui:105694	EPOETIN ALFA	TRUE	FALSE	FALSE	ChemIDplus	20230222
epoetin zeta	Primary Drug Name	rxcui:105694	EPOETIN ALFA	TRUE	FALSE	FALSE	Wikidata	20240411
darbepoetin alfa	Primary Drug Name	rxcui:105694	EPOETIN ALFA	TRUE	FALSE	FALSE	Wikidata	20240411
epoetin theta	Primary Drug Name	rxcui:105694	EPOETIN ALFA	TRUE	FALSE	FALSE	Wikidata	20240411
Aranesp	Primary Drug Name	rxcui:105694	EPOETIN ALFA	TRUE	FALSE	FALSE	Wikidata	20240411
epoetin alfa	Primary Drug Name	rxcui:105694	EPOETIN ALFA	TRUE	FALSE	FALSE	Wikidata	20240411
epoetin beta	Primary Drug Name	rxcui:105694	EPOETIN ALFA	TRUE	FALSE	FALSE	Wikidata	20240411
EPOETIN ALFA	Primary Name	rxcui:105694	EPOETIN ALFA	TRUE	FALSE	FALSE	ChEMBL	33
ribavirin	Primary Drug Name	rxcui:9344	RIBAVIRIN	TRUE	FALSE	FALSE	RxNorm	20240401
Ribavirin	Primary Drug Name	rxcui:9344	RIBAVIRIN	TRUE	FALSE	FALSE	NCIt	24.02d
drugsatfda.anda:077094	Drugs@FDA ID	rxcui:9344	RIBAVIRIN	TRUE	FALSE	FALSE	Drugs@FDA	20240410
drugsatfda.anda:077224	Drugs@FDA ID	rxcui:9344	RIBAVIRIN	TRUE	FALSE	FALSE	Drugs@FDA	20240410
PF-06290510	Primary Name	NULL	NULL	NULL	NULL	NULL	TTD	2020.06.01
drugsatfda.anda:079111	Drugs@FDA ID	rxcui:9344	RIBAVIRIN	TRUE	FALSE	FALSE	Drugs@FDA	20240410
drugsatfda.anda:079117	Drugs@FDA ID	rxcui:9344	RIBAVIRIN	TRUE	FALSE	FALSE	Drugs@FDA	20240410
drugsatfda.anda:207366	Drugs@FDA ID	rxcui:9344	RIBAVIRIN	TRUE	FALSE	FALSE	Drugs@FDA	20240410
drugsatfda.nda:018859	Drugs@FDA ID	rxcui:9344	RIBAVIRIN	TRUE	FALSE	FALSE	Drugs@FDA	20240410
Ribavirin	Primary Drug Name	rxcui:9344	RIBAVIRIN	TRUE	FALSE	FALSE	ChemIDplus	20230222
Rebetol	Primary Drug Name	rxcui:9344	RIBAVIRIN	TRUE	FALSE	FALSE	Wikidata	20240411
ribavirin	Primary Drug Name	rxcui:9344	RIBAVIRIN	TRUE	FALSE	FALSE	Wikidata	20240411
Copegus	Primary Drug Name	rxcui:9344	RIBAVIRIN	TRUE	FALSE	FALSE	Wikidata	20240411
Virazole	Primary Drug Name	rxcui:9344	RIBAVIRIN	TRUE	FALSE	FALSE	Wikidata	20240411
Ribasphere	Primary Drug Name	rxcui:9344	RIBAVIRIN	TRUE	FALSE	FALSE	Wikidata	20240411
Moderiba	Primary Drug Name	rxcui:9344	RIBAVIRIN	TRUE	FALSE	FALSE	Wikidata	20240411
RibaTab	Primary Drug Name	rxcui:9344	RIBAVIRIN	TRUE	FALSE	FALSE	Wikidata	20240411
rituximab	Primary Drug Name	rxcui:121191	RITUXIMAB	TRUE	TRUE	TRUE	RxNorm	20240401
pertuzumab	Primary Drug Name	rxcui:121191	RITUXIMAB	TRUE	TRUE	TRUE	RxNorm	20240401
daratumumab	Primary Drug Name	rxcui:121191	RITUXIMAB	TRUE	TRUE	TRUE	RxNorm	20240401
trastuzumab-dkst	Primary Drug Name	rxcui:121191	RITUXIMAB	TRUE	TRUE	TRUE	RxNorm	20240401
rituximab-abbs	Primary Drug Name	rxcui:121191	RITUXIMAB	TRUE	TRUE	TRUE	RxNorm	20240401
trastuzumab-pkrb	Primary Drug Name	rxcui:121191	RITUXIMAB	TRUE	TRUE	TRUE	RxNorm	20240401
trastuzumab-anns	Primary Drug Name	rxcui:121191	RITUXIMAB	TRUE	TRUE	TRUE	RxNorm	20240401
trastuzumab	Primary Drug Name	rxcui:121191	RITUXIMAB	TRUE	TRUE	TRUE	RxNorm	20240401
rituximab-pvvr	Primary Drug Name	rxcui:121191	RITUXIMAB	TRUE	TRUE	TRUE	RxNorm	20240401
trastuzumab-qyyp	Primary Drug Name	rxcui:121191	RITUXIMAB	TRUE	TRUE	TRUE	RxNorm	20240401
trastuzumab-dttb	Primary Drug Name	rxcui:121191	RITUXIMAB	TRUE	TRUE	TRUE	RxNorm	20240401
rituximab-arrx	Primary Drug Name	rxcui:121191	RITUXIMAB	TRUE	TRUE	TRUE	RxNorm	20240401
hyaluronidase, ovine	Primary Drug Name	rxcui:121191	RITUXIMAB	TRUE	TRUE	TRUE	RxNorm	20240401
hyaluronidase	Primary Drug Name	rxcui:121191	RITUXIMAB	TRUE	TRUE	TRUE	RxNorm	20240401
Trastuzumab	Primary Drug Name	rxcui:121191	RITUXIMAB	TRUE	TRUE	TRUE	NCIt	24.02d
Rituximab	Primary Drug Name	rxcui:121191	RITUXIMAB	TRUE	TRUE	TRUE	NCIt	24.02d
Pertuzumab	Primary Drug Name	rxcui:121191	RITUXIMAB	TRUE	TRUE	TRUE	NCIt	24.02d
molidustat	Primary Drug Name	rxcui:2637535	MOLIDUSTAT	FALSE	FALSE	FALSE	RxNorm	20240401
Hyaluronidase, Ovine	Primary Drug Name	rxcui:121191	RITUXIMAB	TRUE	TRUE	TRUE	NCIt	24.02d
Daratumumab	Primary Drug Name	rxcui:121191	RITUXIMAB	TRUE	TRUE	TRUE	NCIt	24.02d
Pertuzumab and Trastuzumab hyaluronidase	Primary Drug Name	rxcui:121191	RITUXIMAB	TRUE	TRUE	TRUE	HemOnc	3/1/24
Daratumumab and vorhyaluronidase	Primary Drug Name	rxcui:121191	RITUXIMAB	TRUE	TRUE	TRUE	HemOnc	3/1/24
Daratumumab	Primary Drug Name	rxcui:121191	RITUXIMAB	TRUE	TRUE	TRUE	HemOnc	3/1/24
Pertuzumab	Primary Drug Name	rxcui:121191	RITUXIMAB	TRUE	TRUE	TRUE	HemOnc	3/1/24
Rituximab-abbs	Primary Drug Name	rxcui:121191	RITUXIMAB	TRUE	TRUE	TRUE	HemOnc	3/1/24
Rituximab	Primary Drug Name	rxcui:121191	RITUXIMAB	TRUE	TRUE	TRUE	HemOnc	3/1/24
Rituximab and hyaluronidase human	Primary Drug Name	rxcui:121191	RITUXIMAB	TRUE	TRUE	TRUE	HemOnc	3/1/24
Rituximab-pvvr	Primary Drug Name	rxcui:121191	RITUXIMAB	TRUE	TRUE	TRUE	HemOnc	3/1/24
Trastuzumab-anns	Primary Drug Name	rxcui:121191	RITUXIMAB	TRUE	TRUE	TRUE	HemOnc	3/1/24
Trastuzumab-dttb	Primary Drug Name	rxcui:121191	RITUXIMAB	TRUE	TRUE	TRUE	HemOnc	3/1/24
Trastuzumab-qyyp	Primary Drug Name	rxcui:121191	RITUXIMAB	TRUE	TRUE	TRUE	HemOnc	3/1/24
Trastuzumab and hyaluronidase	Primary Drug Name	rxcui:121191	RITUXIMAB	TRUE	TRUE	TRUE	HemOnc	3/1/24
Daratumumab and hyaluronidase	Primary Drug Name	rxcui:121191	RITUXIMAB	TRUE	TRUE	TRUE	HemOnc	3/1/24
Trastuzumab-dkst	Primary Drug Name	rxcui:121191	RITUXIMAB	TRUE	TRUE	TRUE	HemOnc	3/1/24
Trastuzumab-pkrb	Primary Drug Name	rxcui:121191	RITUXIMAB	TRUE	TRUE	TRUE	HemOnc	3/1/24
Trastuzumab	Primary Drug Name	rxcui:121191	RITUXIMAB	TRUE	TRUE	TRUE	HemOnc	3/1/24
Rituximab-arrx	Primary Drug Name	rxcui:121191	RITUXIMAB	TRUE	TRUE	TRUE	HemOnc	3/1/24
Rituximab	Primary Drug Name	rxcui:121191	RITUXIMAB	TRUE	TRUE	TRUE	ChemIDplus	20230222
Trastuzumab	Primary Drug Name	rxcui:121191	RITUXIMAB	TRUE	TRUE	TRUE	ChemIDplus	20230222
Pertuzumab	Primary Drug Name	rxcui:121191	RITUXIMAB	TRUE	TRUE	TRUE	ChemIDplus	20230222
Hyaluronidase (ovine)	Primary Drug Name	rxcui:121191	RITUXIMAB	TRUE	TRUE	TRUE	ChemIDplus	20230222
Daratumumab	Primary Drug Name	rxcui:121191	RITUXIMAB	TRUE	TRUE	TRUE	ChemIDplus	20230222
hyaluronidase (ovine)	Primary Drug Name	rxcui:121191	RITUXIMAB	TRUE	TRUE	TRUE	Wikidata	20240411
pertuzumab	Primary Drug Name	rxcui:121191	RITUXIMAB	TRUE	TRUE	TRUE	Wikidata	20240411
Darzalex	Primary Drug Name	rxcui:121191	RITUXIMAB	TRUE	TRUE	TRUE	Wikidata	20240411
Herceptin	Primary Drug Name	rxcui:121191	RITUXIMAB	TRUE	TRUE	TRUE	Wikidata	20240411
Perjeta	Primary Drug Name	rxcui:121191	RITUXIMAB	TRUE	TRUE	TRUE	Wikidata	20240411
rituximab	Primary Drug Name	rxcui:121191	RITUXIMAB	TRUE	TRUE	TRUE	Wikidata	20240411
trastuzumab	Primary Drug Name	rxcui:121191	RITUXIMAB	TRUE	TRUE	TRUE	Wikidata	20240411
daratumumab	Primary Drug Name	rxcui:121191	RITUXIMAB	TRUE	TRUE	TRUE	Wikidata	20240411
epinastine hydrochloride	Primary Drug Name	rxcui:236961	EPINASTINE HYDROCHLORIDE	TRUE	FALSE	FALSE	RxNorm	20240401
Epinastine Hydrochloride	Primary Drug Name	rxcui:236961	EPINASTINE HYDROCHLORIDE	TRUE	FALSE	FALSE	NCIt	24.02d
drugsatfda.anda:090870	Drugs@FDA ID	rxcui:236961	EPINASTINE HYDROCHLORIDE	TRUE	FALSE	FALSE	Drugs@FDA	20240410
drugsatfda.anda:090951	Drugs@FDA ID	rxcui:236961	EPINASTINE HYDROCHLORIDE	TRUE	FALSE	FALSE	Drugs@FDA	20240410
Epinastine hydrochloride	Primary Drug Name	rxcui:236961	EPINASTINE HYDROCHLORIDE	TRUE	FALSE	FALSE	ChemIDplus	20230222
cyclizine lactate	Primary Drug Name	rxcui:91071	CYCLIZINE LACTATE	TRUE	FALSE	FALSE	RxNorm	20240401
fexofenadine hydrochloride	Primary Drug Name	rxcui:236474	FEXOFENADINE HYDROCHLORIDE	TRUE	FALSE	FALSE	RxNorm	20240401
fexofenadine	Primary Drug Name	rxcui:236474	FEXOFENADINE HYDROCHLORIDE	TRUE	FALSE	FALSE	RxNorm	20240401
Fexofenadine Hydrochloride	Primary Drug Name	rxcui:236474	FEXOFENADINE HYDROCHLORIDE	TRUE	FALSE	FALSE	NCIt	24.02d
Fexofenadine	Primary Drug Name	rxcui:236474	FEXOFENADINE HYDROCHLORIDE	TRUE	FALSE	FALSE	NCIt	24.02d
drugsatfda.anda:076502	Drugs@FDA ID	rxcui:236474	FEXOFENADINE HYDROCHLORIDE	TRUE	FALSE	FALSE	Drugs@FDA	20240410
drugsatfda.anda:040907	Drugs@FDA ID	rxcui:5487	HYDROCHLOROTHIAZIDE	TRUE	FALSE	FALSE	Drugs@FDA	20240410
drugsatfda.anda:079112	Drugs@FDA ID	rxcui:236474	FEXOFENADINE HYDROCHLORIDE	TRUE	FALSE	FALSE	Drugs@FDA	20240410
drugsatfda.anda:091567	Drugs@FDA ID	rxcui:236474	FEXOFENADINE HYDROCHLORIDE	TRUE	FALSE	FALSE	Drugs@FDA	20240410
drugsatfda.anda:202039	Drugs@FDA ID	rxcui:236474	FEXOFENADINE HYDROCHLORIDE	TRUE	FALSE	FALSE	Drugs@FDA	20240410
drugsatfda.anda:208123	Drugs@FDA ID	rxcui:236474	FEXOFENADINE HYDROCHLORIDE	TRUE	FALSE	FALSE	Drugs@FDA	20240410
drugsatfda.anda:210137	Drugs@FDA ID	rxcui:236474	FEXOFENADINE HYDROCHLORIDE	TRUE	FALSE	FALSE	Drugs@FDA	20240410
drugsatfda.anda:213466	Drugs@FDA ID	rxcui:236474	FEXOFENADINE HYDROCHLORIDE	TRUE	FALSE	FALSE	Drugs@FDA	20240410
drugsatfda.nda:020872	Drugs@FDA ID	rxcui:236474	FEXOFENADINE HYDROCHLORIDE	TRUE	FALSE	FALSE	Drugs@FDA	20240410
drugsatfda.nda:021909	Drugs@FDA ID	rxcui:236474	FEXOFENADINE HYDROCHLORIDE	TRUE	FALSE	FALSE	Drugs@FDA	20240410
drugsatfda.nda:201373	Drugs@FDA ID	rxcui:236474	FEXOFENADINE HYDROCHLORIDE	TRUE	FALSE	FALSE	Drugs@FDA	20240410
Fexofenadine hydrochloride	Primary Drug Name	rxcui:236474	FEXOFENADINE HYDROCHLORIDE	TRUE	FALSE	FALSE	ChemIDplus	20230222
Fexofenadine	Primary Drug Name	rxcui:236474	FEXOFENADINE HYDROCHLORIDE	TRUE	FALSE	FALSE	ChemIDplus	20230222
fexofenadine	Primary Drug Name	rxcui:236474	FEXOFENADINE HYDROCHLORIDE	TRUE	FALSE	FALSE	Wikidata	20240411
Wal-Fex	Primary Drug Name	rxcui:236474	FEXOFENADINE HYDROCHLORIDE	TRUE	FALSE	FALSE	Wikidata	20240411
Allegra	Primary Drug Name	rxcui:236474	FEXOFENADINE HYDROCHLORIDE	TRUE	FALSE	FALSE	Wikidata	20240411
cyproheptadine hydrochloride	Primary Drug Name	rxcui:104592	CYPROHEPTADINE HYDROCHLORIDE	TRUE	FALSE	FALSE	RxNorm	20240401
cyproheptadine	Primary Drug Name	rxcui:104592	CYPROHEPTADINE HYDROCHLORIDE	TRUE	FALSE	FALSE	RxNorm	20240401
Cyproheptadine Hydrochloride	Primary Drug Name	rxcui:104592	CYPROHEPTADINE HYDROCHLORIDE	TRUE	FALSE	FALSE	NCIt	24.02d
Irenka	Primary Drug Name	rxcui:476250	DULOXETINE HYDROCHLORIDE	TRUE	FALSE	FALSE	Wikidata	20240411
Cyproheptadine	Primary Drug Name	rxcui:104592	CYPROHEPTADINE HYDROCHLORIDE	TRUE	FALSE	FALSE	NCIt	24.02d
drugsatfda.anda:040537	Drugs@FDA ID	rxcui:104592	CYPROHEPTADINE HYDROCHLORIDE	TRUE	FALSE	FALSE	Drugs@FDA	20240410
drugsatfda.anda:040668	Drugs@FDA ID	rxcui:104592	CYPROHEPTADINE HYDROCHLORIDE	TRUE	FALSE	FALSE	Drugs@FDA	20240410
drugsatfda.anda:088212	Drugs@FDA ID	rxcui:104592	CYPROHEPTADINE HYDROCHLORIDE	TRUE	FALSE	FALSE	Drugs@FDA	20240410
drugsatfda.anda:203191	Drugs@FDA ID	rxcui:104592	CYPROHEPTADINE HYDROCHLORIDE	TRUE	FALSE	FALSE	Drugs@FDA	20240410
drugsatfda.anda:205087	Drugs@FDA ID	rxcui:104592	CYPROHEPTADINE HYDROCHLORIDE	TRUE	FALSE	FALSE	Drugs@FDA	20240410
drugsatfda.anda:205431	Drugs@FDA ID	rxcui:104592	CYPROHEPTADINE HYDROCHLORIDE	TRUE	FALSE	FALSE	Drugs@FDA	20240410
drugsatfda.anda:206553	Drugs@FDA ID	rxcui:104592	CYPROHEPTADINE HYDROCHLORIDE	TRUE	FALSE	FALSE	Drugs@FDA	20240410
drugsatfda.anda:206676	Drugs@FDA ID	rxcui:104592	CYPROHEPTADINE HYDROCHLORIDE	TRUE	FALSE	FALSE	Drugs@FDA	20240410
drugsatfda.anda:207555	Drugs@FDA ID	rxcui:104592	CYPROHEPTADINE HYDROCHLORIDE	TRUE	FALSE	FALSE	Drugs@FDA	20240410
drugsatfda.anda:208938	Drugs@FDA ID	rxcui:104592	CYPROHEPTADINE HYDROCHLORIDE	TRUE	FALSE	FALSE	Drugs@FDA	20240410
drugsatfda.anda:209108	Drugs@FDA ID	rxcui:104592	CYPROHEPTADINE HYDROCHLORIDE	TRUE	FALSE	FALSE	Drugs@FDA	20240410
drugsatfda.anda:209172	Drugs@FDA ID	rxcui:104592	CYPROHEPTADINE HYDROCHLORIDE	TRUE	FALSE	FALSE	Drugs@FDA	20240410
drugsatfda.anda:212423	Drugs@FDA ID	rxcui:104592	CYPROHEPTADINE HYDROCHLORIDE	TRUE	FALSE	FALSE	Drugs@FDA	20240410
drugsatfda.anda:212491	Drugs@FDA ID	rxcui:104592	CYPROHEPTADINE HYDROCHLORIDE	TRUE	FALSE	FALSE	Drugs@FDA	20240410
Cyproheptadine	Primary Drug Name	rxcui:104592	CYPROHEPTADINE HYDROCHLORIDE	TRUE	FALSE	FALSE	ChemIDplus	20230222
Cyproheptadine hydrochloride	Primary Drug Name	rxcui:104592	CYPROHEPTADINE HYDROCHLORIDE	TRUE	FALSE	FALSE	ChemIDplus	20230222
cyproheptadine	Primary Drug Name	rxcui:104592	CYPROHEPTADINE HYDROCHLORIDE	TRUE	FALSE	FALSE	Wikidata	20240411
azatadine maleate	Primary Drug Name	rxcui:58275	AZATADINE MALEATE	TRUE	FALSE	FALSE	RxNorm	20240401
dexbrompheniramine maleate	Primary Drug Name	rxcui:48936	DEXBROMPHENIRAMINE MALEATE	TRUE	FALSE	FALSE	RxNorm	20240401
promethazine hydrochloride	Primary Drug Name	rxcui:142445	PROMETHAZINE HYDROCHLORIDE	TRUE	FALSE	FALSE	RxNorm	20240401
promethazine	Primary Drug Name	rxcui:142445	PROMETHAZINE HYDROCHLORIDE	TRUE	FALSE	FALSE	RxNorm	20240401
Promethazine Hydrochloride	Primary Drug Name	rxcui:142445	PROMETHAZINE HYDROCHLORIDE	TRUE	FALSE	FALSE	NCIt	24.02d
Promethazine	Primary Drug Name	rxcui:142445	PROMETHAZINE HYDROCHLORIDE	TRUE	FALSE	FALSE	NCIt	24.02d
Promethazine	Primary Drug Name	rxcui:142445	PROMETHAZINE HYDROCHLORIDE	TRUE	FALSE	FALSE	HemOnc	3/1/24
drugsatfda.anda:040026	Drugs@FDA ID	rxcui:142445	PROMETHAZINE HYDROCHLORIDE	TRUE	FALSE	FALSE	Drugs@FDA	20240410
Molidustat	Primary Drug Name	rxcui:2637535	MOLIDUSTAT	FALSE	FALSE	FALSE	NCIt	24.02d
drugsatfda.anda:040428	Drugs@FDA ID	rxcui:142445	PROMETHAZINE HYDROCHLORIDE	TRUE	FALSE	FALSE	Drugs@FDA	20240410
drugsatfda.anda:040500	Drugs@FDA ID	rxcui:142445	PROMETHAZINE HYDROCHLORIDE	TRUE	FALSE	FALSE	Drugs@FDA	20240410
drugsatfda.anda:040596	Drugs@FDA ID	rxcui:142445	PROMETHAZINE HYDROCHLORIDE	TRUE	FALSE	FALSE	Drugs@FDA	20240410
drugsatfda.anda:040643	Drugs@FDA ID	rxcui:142445	PROMETHAZINE HYDROCHLORIDE	TRUE	FALSE	FALSE	Drugs@FDA	20240410
drugsatfda.anda:040712	Drugs@FDA ID	rxcui:142445	PROMETHAZINE HYDROCHLORIDE	TRUE	FALSE	FALSE	Drugs@FDA	20240410
drugsatfda.anda:040737	Drugs@FDA ID	rxcui:142445	PROMETHAZINE HYDROCHLORIDE	TRUE	FALSE	FALSE	Drugs@FDA	20240410
drugsatfda.anda:040891	Drugs@FDA ID	rxcui:142445	PROMETHAZINE HYDROCHLORIDE	TRUE	FALSE	FALSE	Drugs@FDA	20240410
drugsatfda.anda:083426	Drugs@FDA ID	rxcui:142445	PROMETHAZINE HYDROCHLORIDE	TRUE	FALSE	FALSE	Drugs@FDA	20240410
drugsatfda.anda:083711	Drugs@FDA ID	rxcui:142445	PROMETHAZINE HYDROCHLORIDE	TRUE	FALSE	FALSE	Drugs@FDA	20240410
drugsatfda.anda:084176	Drugs@FDA ID	rxcui:142445	PROMETHAZINE HYDROCHLORIDE	TRUE	FALSE	FALSE	Drugs@FDA	20240410
drugsatfda.anda:087165	Drugs@FDA ID	rxcui:142445	PROMETHAZINE HYDROCHLORIDE	TRUE	FALSE	FALSE	Drugs@FDA	20240410
drugsatfda.anda:087953	Drugs@FDA ID	rxcui:142445	PROMETHAZINE HYDROCHLORIDE	TRUE	FALSE	FALSE	Drugs@FDA	20240410
drugsatfda.anda:091179	Drugs@FDA ID	rxcui:142445	PROMETHAZINE HYDROCHLORIDE	TRUE	FALSE	FALSE	Drugs@FDA	20240410
drugsatfda.anda:091675	Drugs@FDA ID	rxcui:142445	PROMETHAZINE HYDROCHLORIDE	TRUE	FALSE	FALSE	Drugs@FDA	20240410
drugsatfda.anda:209177	Drugs@FDA ID	rxcui:142445	PROMETHAZINE HYDROCHLORIDE	TRUE	FALSE	FALSE	Drugs@FDA	20240410
drugsatfda.anda:213890	Drugs@FDA ID	rxcui:142445	PROMETHAZINE HYDROCHLORIDE	TRUE	FALSE	FALSE	Drugs@FDA	20240410
drugsatfda.anda:216446	Drugs@FDA ID	rxcui:142445	PROMETHAZINE HYDROCHLORIDE	TRUE	FALSE	FALSE	Drugs@FDA	20240410
Promethazine hydrochloride	Primary Drug Name	rxcui:142445	PROMETHAZINE HYDROCHLORIDE	TRUE	FALSE	FALSE	ChemIDplus	20230222
Promethazine	Primary Drug Name	rxcui:142445	PROMETHAZINE HYDROCHLORIDE	TRUE	FALSE	FALSE	ChemIDplus	20230222
Phenadoz	Primary Drug Name	rxcui:142445	PROMETHAZINE HYDROCHLORIDE	TRUE	FALSE	FALSE	Wikidata	20240411
Promethegan	Primary Drug Name	rxcui:142445	PROMETHAZINE HYDROCHLORIDE	TRUE	FALSE	FALSE	Wikidata	20240411
pyrilamine maleate	Primary Drug Name	rxcui:82091	PYRILAMINE MALEATE	TRUE	FALSE	FALSE	RxNorm	20240401
loratadine	Primary Drug Name	rxcui:28889	LORATADINE	TRUE	FALSE	FALSE	RxNorm	20240401
Loratadine	Primary Drug Name	rxcui:28889	LORATADINE	TRUE	FALSE	FALSE	NCIt	24.02d
drugsatfda.anda:076154	Drugs@FDA ID	rxcui:28889	LORATADINE	TRUE	FALSE	FALSE	Drugs@FDA	20240410
drugsatfda.anda:076471	Drugs@FDA ID	rxcui:28889	LORATADINE	TRUE	FALSE	FALSE	Drugs@FDA	20240410
drugsatfda.anda:077153	Drugs@FDA ID	rxcui:28889	LORATADINE	TRUE	FALSE	FALSE	Drugs@FDA	20240410
drugsatfda.anda:077421	Drugs@FDA ID	rxcui:28889	LORATADINE	TRUE	FALSE	FALSE	Drugs@FDA	20240410
drugsatfda.anda:201865	Drugs@FDA ID	rxcui:28889	LORATADINE	TRUE	FALSE	FALSE	Drugs@FDA	20240410
drugsatfda.anda:202538	Drugs@FDA ID	rxcui:28889	LORATADINE	TRUE	FALSE	FALSE	Drugs@FDA	20240410
drugsatfda.anda:208931	Drugs@FDA ID	rxcui:28889	LORATADINE	TRUE	FALSE	FALSE	Drugs@FDA	20240410
drugsatfda.anda:210409	Drugs@FDA ID	rxcui:28889	LORATADINE	TRUE	FALSE	FALSE	Drugs@FDA	20240410
drugsatfda.anda:211718	Drugs@FDA ID	rxcui:28889	LORATADINE	TRUE	FALSE	FALSE	Drugs@FDA	20240410
drugsatfda.anda:211900	Drugs@FDA ID	rxcui:28889	LORATADINE	TRUE	FALSE	FALSE	Drugs@FDA	20240410
drugsatfda.anda:211926	Drugs@FDA ID	rxcui:28889	LORATADINE	TRUE	FALSE	FALSE	Drugs@FDA	20240410
drugsatfda.anda:212795	Drugs@FDA ID	rxcui:28889	LORATADINE	TRUE	FALSE	FALSE	Drugs@FDA	20240410
drugsatfda.anda:213294	Drugs@FDA ID	rxcui:28889	LORATADINE	TRUE	FALSE	FALSE	Drugs@FDA	20240410
drugsatfda.anda:214280	Drugs@FDA ID	rxcui:28889	LORATADINE	TRUE	FALSE	FALSE	Drugs@FDA	20240410
drugsatfda.anda:214684	Drugs@FDA ID	rxcui:28889	LORATADINE	TRUE	FALSE	FALSE	Drugs@FDA	20240410
drugsatfda.nda:019658	Drugs@FDA ID	rxcui:28889	LORATADINE	TRUE	FALSE	FALSE	Drugs@FDA	20240410
drugsatfda.nda:020641	Drugs@FDA ID	rxcui:28889	LORATADINE	TRUE	FALSE	FALSE	Drugs@FDA	20240410
drugsatfda.nda:020704	Drugs@FDA ID	rxcui:28889	LORATADINE	TRUE	FALSE	FALSE	Drugs@FDA	20240410
drugsatfda.nda:021375	Drugs@FDA ID	rxcui:28889	LORATADINE	TRUE	FALSE	FALSE	Drugs@FDA	20240410
drugsatfda.anda:078164	Drugs@FDA ID	rxcui:5487	HYDROCHLOROTHIAZIDE	TRUE	FALSE	FALSE	Drugs@FDA	20240410
drugsatfda.nda:021891	Drugs@FDA ID	rxcui:28889	LORATADINE	TRUE	FALSE	FALSE	Drugs@FDA	20240410
drugsatfda.nda:021952	Drugs@FDA ID	rxcui:28889	LORATADINE	TRUE	FALSE	FALSE	Drugs@FDA	20240410
drugsatfda.nda:021993	Drugs@FDA ID	rxcui:28889	LORATADINE	TRUE	FALSE	FALSE	Drugs@FDA	20240410
Loratadine	Primary Drug Name	rxcui:28889	LORATADINE	TRUE	FALSE	FALSE	ChemIDplus	20230222
loratadine	Primary Drug Name	rxcui:28889	LORATADINE	TRUE	FALSE	FALSE	Wikidata	20240411
Loradamed	Primary Drug Name	rxcui:28889	LORATADINE	TRUE	FALSE	FALSE	Wikidata	20240411
Alavert	Primary Drug Name	rxcui:28889	LORATADINE	TRUE	FALSE	FALSE	Wikidata	20240411
Qlearquil Allergy Relief	Primary Drug Name	rxcui:28889	LORATADINE	TRUE	FALSE	FALSE	Wikidata	20240411
Claritin	Primary Drug Name	rxcui:28889	LORATADINE	TRUE	FALSE	FALSE	Wikidata	20240411
Clear-Atadine	Primary Drug Name	rxcui:28889	LORATADINE	TRUE	FALSE	FALSE	Wikidata	20240411
Tavist Non-Sedating	Primary Drug Name	rxcui:28889	LORATADINE	TRUE	FALSE	FALSE	Wikidata	20240411
Wal-itin	Primary Drug Name	rxcui:28889	LORATADINE	TRUE	FALSE	FALSE	Wikidata	20240411
Cleartime Indoor & Outdoor Allergies	Primary Drug Name	rxcui:28889	LORATADINE	TRUE	FALSE	FALSE	Wikidata	20240411
histamine phosphate	Primary Drug Name	rxcui:26925	HISTAMINE PHOSPHATE	TRUE	FALSE	FALSE	RxNorm	20240401
Histamine Phosphate	Primary Drug Name	rxcui:26925	HISTAMINE PHOSPHATE	TRUE	FALSE	FALSE	NCIt	24.02d
Histamine phosphate	Primary Drug Name	rxcui:26925	HISTAMINE PHOSPHATE	TRUE	FALSE	FALSE	ChemIDplus	20230222
histamine phosphate	Primary Drug Name	rxcui:26925	HISTAMINE PHOSPHATE	TRUE	FALSE	FALSE	Wikidata	20240411
tripelennamine hydrochloride	Primary Drug Name	rxcui:91063	TRIPELENNAMINE HYDROCHLORIDE	TRUE	FALSE	FALSE	RxNorm	20240401
bepotastine besilate	Primary Drug Name	rxcui:658552	BEPOTASTINE BESILATE	TRUE	FALSE	FALSE	RxNorm	20240401
HuCART19	Primary Name	NULL	NULL	NULL	NULL	NULL	TTD	2020.06.01
bepotastine	Primary Drug Name	rxcui:658552	BEPOTASTINE BESILATE	TRUE	FALSE	FALSE	RxNorm	20240401
Bepotastine	Primary Drug Name	rxcui:658552	BEPOTASTINE BESILATE	TRUE	FALSE	FALSE	NCIt	24.02d
Bepotastine Besylate	Primary Drug Name	rxcui:658552	BEPOTASTINE BESILATE	TRUE	FALSE	FALSE	NCIt	24.02d
drugsatfda.anda:206066	Drugs@FDA ID	rxcui:658552	BEPOTASTINE BESILATE	TRUE	FALSE	FALSE	Drugs@FDA	20240410
drugsatfda.anda:206220	Drugs@FDA ID	rxcui:658552	BEPOTASTINE BESILATE	TRUE	FALSE	FALSE	Drugs@FDA	20240410
drugsatfda.anda:214588	Drugs@FDA ID	rxcui:658552	BEPOTASTINE BESILATE	TRUE	FALSE	FALSE	Drugs@FDA	20240410
drugsatfda.nda:022288	Drugs@FDA ID	rxcui:658552	BEPOTASTINE BESILATE	TRUE	FALSE	FALSE	Drugs@FDA	20240410
Bepotastine	Primary Drug Name	rxcui:658552	BEPOTASTINE BESILATE	TRUE	FALSE	FALSE	ChemIDplus	20230222
Bepotastine besylate	Primary Drug Name	rxcui:658552	BEPOTASTINE BESILATE	TRUE	FALSE	FALSE	ChemIDplus	20230222
bepotastine	Primary Drug Name	rxcui:658552	BEPOTASTINE BESILATE	TRUE	FALSE	FALSE	Wikidata	20240411
diphenylpyraline hydrochloride	Primary Drug Name	rxcui:203155	DIPHENYLPYRALINE HYDROCHLORIDE	TRUE	FALSE	FALSE	RxNorm	20240401
buclizine hydrochloride	Primary Drug Name	rxcui:91070	BUCLIZINE HYDROCHLORIDE	TRUE	FALSE	FALSE	RxNorm	20240401
BUCLIZINE HYDROCHLORIDE	Primary Name	rxcui:91070	BUCLIZINE HYDROCHLORIDE	TRUE	FALSE	FALSE	ChEMBL	33
orphenadrine hydrochloride	Primary Drug Name	rxcui:202723	ORPHENADRINE HYDROCHLORIDE	TRUE	FALSE	FALSE	RxNorm	20240401
tolazoline hydrochloride	Primary Drug Name	rxcui:235450	TOLAZOLINE HYDROCHLORIDE	TRUE	FALSE	FALSE	RxNorm	20240401
certolizumab pegol	Primary Drug Name	rxcui:709271	CERTOLIZUMAB PEGOL	TRUE	FALSE	FALSE	RxNorm	20240401
Certolizumab Pegol	Primary Drug Name	rxcui:709271	CERTOLIZUMAB PEGOL	TRUE	FALSE	FALSE	NCIt	24.02d
Certolizumab pegol	Primary Drug Name	rxcui:709271	CERTOLIZUMAB PEGOL	TRUE	FALSE	FALSE	ChemIDplus	20230222
Cimzia	Primary Drug Name	rxcui:709271	CERTOLIZUMAB PEGOL	TRUE	FALSE	FALSE	Wikidata	20240411
certolizumab pegol	Primary Drug Name	rxcui:709271	CERTOLIZUMAB PEGOL	TRUE	FALSE	FALSE	Wikidata	20240411
etanercept-szzs	Primary Drug Name	rxcui:2103480	ETANERCEPT-SZZS	TRUE	TRUE	FALSE	RxNorm	20240401
etanercept	Primary Drug Name	rxcui:2103480	ETANERCEPT-SZZS	TRUE	TRUE	FALSE	RxNorm	20240401
etanercept-ykro	Primary Drug Name	rxcui:2103480	ETANERCEPT-SZZS	TRUE	TRUE	FALSE	RxNorm	20240401
Etanercept	Primary Drug Name	rxcui:2103480	ETANERCEPT-SZZS	TRUE	TRUE	FALSE	NCIt	24.02d
Etanercept	Primary Drug Name	rxcui:2103480	ETANERCEPT-SZZS	TRUE	TRUE	FALSE	ChemIDplus	20230222
Enbrel	Primary Drug Name	rxcui:2103480	ETANERCEPT-SZZS	TRUE	TRUE	FALSE	Wikidata	20240411
etanercept	Primary Drug Name	rxcui:2103480	ETANERCEPT-SZZS	TRUE	TRUE	FALSE	Wikidata	20240411
sildenafil	Primary Drug Name	rxcui:136411	SILDENAFIL	TRUE	FALSE	FALSE	RxNorm	20240401
sildenafil citrate	Primary Drug Name	rxcui:136411	SILDENAFIL	TRUE	FALSE	FALSE	RxNorm	20240401
Sildenafil Citrate	Primary Drug Name	rxcui:136411	SILDENAFIL	TRUE	FALSE	FALSE	NCIt	24.02d
Sildenafil	Primary Drug Name	rxcui:136411	SILDENAFIL	TRUE	FALSE	FALSE	NCIt	24.02d
drugsatfda.anda:077342	Drugs@FDA ID	rxcui:136411	SILDENAFIL	TRUE	FALSE	FALSE	Drugs@FDA	20240410
drugsatfda.anda:078380	Drugs@FDA ID	rxcui:136411	SILDENAFIL	TRUE	FALSE	FALSE	Drugs@FDA	20240410
drugsatfda.anda:091448	Drugs@FDA ID	rxcui:136411	SILDENAFIL	TRUE	FALSE	FALSE	Drugs@FDA	20240410
drugsatfda.anda:091479	Drugs@FDA ID	rxcui:136411	SILDENAFIL	TRUE	FALSE	FALSE	Drugs@FDA	20240410
drugsatfda.anda:201171	Drugs@FDA ID	rxcui:136411	SILDENAFIL	TRUE	FALSE	FALSE	Drugs@FDA	20240410
drugsatfda.anda:202023	Drugs@FDA ID	rxcui:136411	SILDENAFIL	TRUE	FALSE	FALSE	Drugs@FDA	20240410
drugsatfda.anda:202025	Drugs@FDA ID	rxcui:136411	SILDENAFIL	TRUE	FALSE	FALSE	Drugs@FDA	20240410
drugsatfda.anda:202255	Drugs@FDA ID	rxcui:136411	SILDENAFIL	TRUE	FALSE	FALSE	Drugs@FDA	20240410
drugsatfda.anda:202598	Drugs@FDA ID	rxcui:136411	SILDENAFIL	TRUE	FALSE	FALSE	Drugs@FDA	20240410
drugsatfda.anda:202659	Drugs@FDA ID	rxcui:136411	SILDENAFIL	TRUE	FALSE	FALSE	Drugs@FDA	20240410
drugsatfda.anda:203623	Drugs@FDA ID	rxcui:136411	SILDENAFIL	TRUE	FALSE	FALSE	Drugs@FDA	20240410
drugsatfda.anda:203814	Drugs@FDA ID	rxcui:136411	SILDENAFIL	TRUE	FALSE	FALSE	Drugs@FDA	20240410
drugsatfda.anda:203962	Drugs@FDA ID	rxcui:136411	SILDENAFIL	TRUE	FALSE	FALSE	Drugs@FDA	20240410
drugsatfda.anda:203963	Drugs@FDA ID	rxcui:136411	SILDENAFIL	TRUE	FALSE	FALSE	Drugs@FDA	20240410
norfentanyl	Primary Name	NULL	NULL	NULL	NULL	NULL	PharmGKB	4/5/24
drugsatfda.anda:203988	Drugs@FDA ID	rxcui:136411	SILDENAFIL	TRUE	FALSE	FALSE	Drugs@FDA	20240410
drugsatfda.anda:204882	Drugs@FDA ID	rxcui:136411	SILDENAFIL	TRUE	FALSE	FALSE	Drugs@FDA	20240410
drugsatfda.anda:204883	Drugs@FDA ID	rxcui:136411	SILDENAFIL	TRUE	FALSE	FALSE	Drugs@FDA	20240410
drugsatfda.anda:206401	Drugs@FDA ID	rxcui:136411	SILDENAFIL	TRUE	FALSE	FALSE	Drugs@FDA	20240410
drugsatfda.anda:207178	Drugs@FDA ID	rxcui:136411	SILDENAFIL	TRUE	FALSE	FALSE	Drugs@FDA	20240410
drugsatfda.anda:208494	Drugs@FDA ID	rxcui:136411	SILDENAFIL	TRUE	FALSE	FALSE	Drugs@FDA	20240410
drugsatfda.anda:209302	Drugs@FDA ID	rxcui:136411	SILDENAFIL	TRUE	FALSE	FALSE	Drugs@FDA	20240410
drugsatfda.anda:210394	Drugs@FDA ID	rxcui:136411	SILDENAFIL	TRUE	FALSE	FALSE	Drugs@FDA	20240410
drugsatfda.anda:211092	Drugs@FDA ID	rxcui:136411	SILDENAFIL	TRUE	FALSE	FALSE	Drugs@FDA	20240410
drugsatfda.anda:211534	Drugs@FDA ID	rxcui:136411	SILDENAFIL	TRUE	FALSE	FALSE	Drugs@FDA	20240410
drugsatfda.anda:211638	Drugs@FDA ID	rxcui:136411	SILDENAFIL	TRUE	FALSE	FALSE	Drugs@FDA	20240410
drugsatfda.anda:212260	Drugs@FDA ID	rxcui:136411	SILDENAFIL	TRUE	FALSE	FALSE	Drugs@FDA	20240410
drugsatfda.anda:212312	Drugs@FDA ID	rxcui:136411	SILDENAFIL	TRUE	FALSE	FALSE	Drugs@FDA	20240410
drugsatfda.anda:212440	Drugs@FDA ID	rxcui:136411	SILDENAFIL	TRUE	FALSE	FALSE	Drugs@FDA	20240410
drugsatfda.anda:212883	Drugs@FDA ID	rxcui:136411	SILDENAFIL	TRUE	FALSE	FALSE	Drugs@FDA	20240410
drugsatfda.anda:213014	Drugs@FDA ID	rxcui:136411	SILDENAFIL	TRUE	FALSE	FALSE	Drugs@FDA	20240410
drugsatfda.anda:213814	Drugs@FDA ID	rxcui:136411	SILDENAFIL	TRUE	FALSE	FALSE	Drugs@FDA	20240410
drugsatfda.anda:214641	Drugs@FDA ID	rxcui:136411	SILDENAFIL	TRUE	FALSE	FALSE	Drugs@FDA	20240410
drugsatfda.anda:214773	Drugs@FDA ID	rxcui:136411	SILDENAFIL	TRUE	FALSE	FALSE	Drugs@FDA	20240410
drugsatfda.anda:215522	Drugs@FDA ID	rxcui:136411	SILDENAFIL	TRUE	FALSE	FALSE	Drugs@FDA	20240410
drugsatfda.anda:215708	Drugs@FDA ID	rxcui:136411	SILDENAFIL	TRUE	FALSE	FALSE	Drugs@FDA	20240410
drugsatfda.anda:216383	Drugs@FDA ID	rxcui:136411	SILDENAFIL	TRUE	FALSE	FALSE	Drugs@FDA	20240410
drugsatfda.anda:218045	Drugs@FDA ID	rxcui:136411	SILDENAFIL	TRUE	FALSE	FALSE	Drugs@FDA	20240410
Molidustat	Primary Drug Name	rxcui:2637535	MOLIDUSTAT	FALSE	FALSE	FALSE	ChemIDplus	20230222
drugsatfda.nda:020895	Drugs@FDA ID	rxcui:136411	SILDENAFIL	TRUE	FALSE	FALSE	Drugs@FDA	20240410
drugsatfda.nda:021845	Drugs@FDA ID	rxcui:136411	SILDENAFIL	TRUE	FALSE	FALSE	Drugs@FDA	20240410
drugsatfda.nda:022473	Drugs@FDA ID	rxcui:136411	SILDENAFIL	TRUE	FALSE	FALSE	Drugs@FDA	20240410
drugsatfda.nda:203109	Drugs@FDA ID	rxcui:136411	SILDENAFIL	TRUE	FALSE	FALSE	Drugs@FDA	20240410
drugsatfda.nda:214952	Drugs@FDA ID	rxcui:136411	SILDENAFIL	TRUE	FALSE	FALSE	Drugs@FDA	20240410
Sildenafil	Primary Drug Name	rxcui:136411	SILDENAFIL	TRUE	FALSE	FALSE	ChemIDplus	20230222
Sildenafil citrate	Primary Drug Name	rxcui:136411	SILDENAFIL	TRUE	FALSE	FALSE	ChemIDplus	20230222
Sildenafil	Primary Drug Name	rxcui:136411	SILDENAFIL	TRUE	FALSE	FALSE	Wikidata	20240411
Revatio	Primary Drug Name	rxcui:136411	SILDENAFIL	TRUE	FALSE	FALSE	Wikidata	20240411
Viagra	Primary Drug Name	rxcui:136411	SILDENAFIL	TRUE	FALSE	FALSE	Wikidata	20240411
avanafil	Primary Drug Name	rxcui:1291301	AVANAFIL	TRUE	FALSE	FALSE	RxNorm	20240401
Avanafil	Primary Drug Name	rxcui:1291301	AVANAFIL	TRUE	FALSE	FALSE	NCIt	24.02d
drugsatfda.nda:202276	Drugs@FDA ID	rxcui:1291301	AVANAFIL	TRUE	FALSE	FALSE	Drugs@FDA	20240410
Avanafil	Primary Drug Name	rxcui:1291301	AVANAFIL	TRUE	FALSE	FALSE	ChemIDplus	20230222
avanafil	Primary Drug Name	rxcui:1291301	AVANAFIL	TRUE	FALSE	FALSE	Wikidata	20240411
Stendra	Primary Drug Name	rxcui:1291301	AVANAFIL	TRUE	FALSE	FALSE	Wikidata	20240411
thiethylperazine maleate	Primary Drug Name	rxcui:71529	THIETHYLPERAZINE MALEATE	TRUE	FALSE	FALSE	RxNorm	20240401
prochlorperazine	Primary Drug Name	rxcui:8704	PROCHLORPERAZINE	TRUE	FALSE	FALSE	RxNorm	20240401
prochlorperazine edisylate	Primary Drug Name	rxcui:8704	PROCHLORPERAZINE	TRUE	FALSE	FALSE	RxNorm	20240401
prochlorperazine maleate	Primary Drug Name	rxcui:8704	PROCHLORPERAZINE	TRUE	FALSE	FALSE	RxNorm	20240401
Prochlorperazine Edisylate	Primary Drug Name	rxcui:8704	PROCHLORPERAZINE	TRUE	FALSE	FALSE	NCIt	24.02d
Prochlorperazine	Primary Drug Name	rxcui:8704	PROCHLORPERAZINE	TRUE	FALSE	FALSE	NCIt	24.02d
Prochlorperazine Maleate	Primary Drug Name	rxcui:8704	PROCHLORPERAZINE	TRUE	FALSE	FALSE	NCIt	24.02d
Prochlorperazine	Primary Drug Name	rxcui:8704	PROCHLORPERAZINE	TRUE	FALSE	FALSE	HemOnc	3/1/24
drugsatfda.anda:040058	Drugs@FDA ID	rxcui:8704	PROCHLORPERAZINE	TRUE	FALSE	FALSE	Drugs@FDA	20240410
drugsatfda.anda:040246	Drugs@FDA ID	rxcui:8704	PROCHLORPERAZINE	TRUE	FALSE	FALSE	Drugs@FDA	20240410
drugsatfda.anda:040268	Drugs@FDA ID	rxcui:8704	PROCHLORPERAZINE	TRUE	FALSE	FALSE	Drugs@FDA	20240410
drugsatfda.anda:040540	Drugs@FDA ID	rxcui:8704	PROCHLORPERAZINE	TRUE	FALSE	FALSE	Drugs@FDA	20240410
drugsatfda.anda:089903	Drugs@FDA ID	rxcui:8704	PROCHLORPERAZINE	TRUE	FALSE	FALSE	Drugs@FDA	20240410
drugsatfda.anda:204147	Drugs@FDA ID	rxcui:8704	PROCHLORPERAZINE	TRUE	FALSE	FALSE	Drugs@FDA	20240410
drugsatfda.anda:204860	Drugs@FDA ID	rxcui:8704	PROCHLORPERAZINE	TRUE	FALSE	FALSE	Drugs@FDA	20240410
drugsatfda.anda:210710	Drugs@FDA ID	rxcui:8704	PROCHLORPERAZINE	TRUE	FALSE	FALSE	Drugs@FDA	20240410
drugsatfda.anda:213626	Drugs@FDA ID	rxcui:8704	PROCHLORPERAZINE	TRUE	FALSE	FALSE	Drugs@FDA	20240410
drugsatfda.anda:213630	Drugs@FDA ID	rxcui:8704	PROCHLORPERAZINE	TRUE	FALSE	FALSE	Drugs@FDA	20240410
drugsatfda.anda:213873	Drugs@FDA ID	rxcui:8704	PROCHLORPERAZINE	TRUE	FALSE	FALSE	Drugs@FDA	20240410
drugsatfda.anda:214107	Drugs@FDA ID	rxcui:8704	PROCHLORPERAZINE	TRUE	FALSE	FALSE	Drugs@FDA	20240410
drugsatfda.anda:214192	Drugs@FDA ID	rxcui:8704	PROCHLORPERAZINE	TRUE	FALSE	FALSE	Drugs@FDA	20240410
drugsatfda.anda:214379	Drugs@FDA ID	rxcui:8704	PROCHLORPERAZINE	TRUE	FALSE	FALSE	Drugs@FDA	20240410
drugsatfda.anda:216202	Drugs@FDA ID	rxcui:8704	PROCHLORPERAZINE	TRUE	FALSE	FALSE	Drugs@FDA	20240410
drugsatfda.anda:216495	Drugs@FDA ID	rxcui:8704	PROCHLORPERAZINE	TRUE	FALSE	FALSE	Drugs@FDA	20240410
drugsatfda.anda:216595	Drugs@FDA ID	rxcui:8704	PROCHLORPERAZINE	TRUE	FALSE	FALSE	Drugs@FDA	20240410
drugsatfda.anda:216598	Drugs@FDA ID	rxcui:8704	PROCHLORPERAZINE	TRUE	FALSE	FALSE	Drugs@FDA	20240410
drugsatfda.anda:217478	Drugs@FDA ID	rxcui:8704	PROCHLORPERAZINE	TRUE	FALSE	FALSE	Drugs@FDA	20240410
drugsatfda.anda:078391	Drugs@FDA ID	rxcui:5487	HYDROCHLOROTHIAZIDE	TRUE	FALSE	FALSE	Drugs@FDA	20240410
Prochlorperazine edisylate	Primary Drug Name	rxcui:8704	PROCHLORPERAZINE	TRUE	FALSE	FALSE	ChemIDplus	20230222
Prochlorperazine mesilate	Primary Drug Name	rxcui:8704	PROCHLORPERAZINE	TRUE	FALSE	FALSE	ChemIDplus	20230222
Prochlorperazine	Primary Drug Name	rxcui:8704	PROCHLORPERAZINE	TRUE	FALSE	FALSE	ChemIDplus	20230222
Prochlorperazine maleate	Primary Drug Name	rxcui:8704	PROCHLORPERAZINE	TRUE	FALSE	FALSE	ChemIDplus	20230222
prochlorperazine	Primary Drug Name	rxcui:8704	PROCHLORPERAZINE	TRUE	FALSE	FALSE	Wikidata	20240411
Compazine	Primary Drug Name	rxcui:8704	PROCHLORPERAZINE	TRUE	FALSE	FALSE	Wikidata	20240411
Compro	Primary Drug Name	rxcui:8704	PROCHLORPERAZINE	TRUE	FALSE	FALSE	Wikidata	20240411
cabergoline	Primary Drug Name	rxcui:47579	CABERGOLINE	TRUE	FALSE	FALSE	RxNorm	20240401
Cabergoline	Primary Drug Name	rxcui:47579	CABERGOLINE	TRUE	FALSE	FALSE	NCIt	24.02d
drugsatfda.anda:076310	Drugs@FDA ID	rxcui:47579	CABERGOLINE	TRUE	FALSE	FALSE	Drugs@FDA	20240410
drugsatfda.anda:077750	Drugs@FDA ID	rxcui:47579	CABERGOLINE	TRUE	FALSE	FALSE	Drugs@FDA	20240410
drugsatfda.anda:204735	Drugs@FDA ID	rxcui:47579	CABERGOLINE	TRUE	FALSE	FALSE	Drugs@FDA	20240410
drugsatfda.nda:020664	Drugs@FDA ID	rxcui:47579	CABERGOLINE	TRUE	FALSE	FALSE	Drugs@FDA	20240410
Cabergoline	Primary Drug Name	rxcui:47579	CABERGOLINE	TRUE	FALSE	FALSE	ChemIDplus	20230222
cabergoline	Primary Drug Name	rxcui:47579	CABERGOLINE	TRUE	FALSE	FALSE	Wikidata	20240411
paliperidone	Primary Drug Name	rxcui:679314	PALIPERIDONE	TRUE	FALSE	FALSE	RxNorm	20240401
paliperidone palmitate	Primary Drug Name	rxcui:679314	PALIPERIDONE	TRUE	FALSE	FALSE	RxNorm	20240401
Paliperidone	Primary Drug Name	rxcui:679314	PALIPERIDONE	TRUE	FALSE	FALSE	NCIt	24.02d
Paliperidone Palmitate	Primary Drug Name	rxcui:679314	PALIPERIDONE	TRUE	FALSE	FALSE	NCIt	24.02d
drugsatfda.anda:202645	Drugs@FDA ID	rxcui:679314	PALIPERIDONE	TRUE	FALSE	FALSE	Drugs@FDA	20240410
drugsatfda.anda:203802	Drugs@FDA ID	rxcui:679314	PALIPERIDONE	TRUE	FALSE	FALSE	Drugs@FDA	20240410
drugsatfda.anda:204452	Drugs@FDA ID	rxcui:679314	PALIPERIDONE	TRUE	FALSE	FALSE	Drugs@FDA	20240410
drugsatfda.anda:204707	Drugs@FDA ID	rxcui:679314	PALIPERIDONE	TRUE	FALSE	FALSE	Drugs@FDA	20240410
drugsatfda.anda:205618	Drugs@FDA ID	rxcui:679314	PALIPERIDONE	TRUE	FALSE	FALSE	Drugs@FDA	20240410
drugsatfda.anda:208643	Drugs@FDA ID	rxcui:679314	PALIPERIDONE	TRUE	FALSE	FALSE	Drugs@FDA	20240410
drugsatfda.anda:212807	Drugs@FDA ID	rxcui:679314	PALIPERIDONE	TRUE	FALSE	FALSE	Drugs@FDA	20240410
drugsatfda.anda:216174	Drugs@FDA ID	rxcui:679314	PALIPERIDONE	TRUE	FALSE	FALSE	Drugs@FDA	20240410
drugsatfda.nda:021999	Drugs@FDA ID	rxcui:679314	PALIPERIDONE	TRUE	FALSE	FALSE	Drugs@FDA	20240410
drugsatfda.nda:022264	Drugs@FDA ID	rxcui:679314	PALIPERIDONE	TRUE	FALSE	FALSE	Drugs@FDA	20240410
drugsatfda.nda:207946	Drugs@FDA ID	rxcui:679314	PALIPERIDONE	TRUE	FALSE	FALSE	Drugs@FDA	20240410
Paliperidone	Primary Drug Name	rxcui:679314	PALIPERIDONE	TRUE	FALSE	FALSE	ChemIDplus	20230222
Paliperidone Palmitate	Primary Drug Name	rxcui:679314	PALIPERIDONE	TRUE	FALSE	FALSE	ChemIDplus	20230222
paliperidone	Primary Drug Name	rxcui:679314	PALIPERIDONE	TRUE	FALSE	FALSE	Wikidata	20240411
PALIPERIDONE PALMITATE	Primary Name	rxcui:679314	PALIPERIDONE	TRUE	FALSE	FALSE	ChEMBL	33
thiothixene	Primary Drug Name	rxcui:10510	THIOTHIXENE	TRUE	FALSE	FALSE	RxNorm	20240401
Thiothixene	Primary Drug Name	rxcui:10510	THIOTHIXENE	TRUE	FALSE	FALSE	NCIt	24.02d
drugsatfda.anda:211642	Drugs@FDA ID	rxcui:10510	THIOTHIXENE	TRUE	FALSE	FALSE	Drugs@FDA	20240410
drugsatfda.anda:215456	Drugs@FDA ID	rxcui:10510	THIOTHIXENE	TRUE	FALSE	FALSE	Drugs@FDA	20240410
Thiothixene	Primary Drug Name	rxcui:10510	THIOTHIXENE	TRUE	FALSE	FALSE	ChemIDplus	20230222
(Z)-thiothixene	Primary Drug Name	rxcui:10510	THIOTHIXENE	TRUE	FALSE	FALSE	Wikidata	20240411
thiothixene hydrochloride	Primary Drug Name	rxcui:91135	THIOTHIXENE HYDROCHLORIDE	TRUE	FALSE	FALSE	RxNorm	20240401
salmon calcitonin	Primary Drug Name	rxcui:36118	SALMON CALCITONIN	TRUE	FALSE	FALSE	RxNorm	20240401
Calcitonin Salmon	Primary Drug Name	rxcui:36118	SALMON CALCITONIN	TRUE	FALSE	FALSE	NCIt	24.02d
drugsatfda.anda:076396	Drugs@FDA ID	rxcui:36118	SALMON CALCITONIN	TRUE	FALSE	FALSE	Drugs@FDA	20240410
drugsatfda.anda:076979	Drugs@FDA ID	rxcui:36118	SALMON CALCITONIN	TRUE	FALSE	FALSE	Drugs@FDA	20240410
drugsatfda.anda:209358	Drugs@FDA ID	rxcui:36118	SALMON CALCITONIN	TRUE	FALSE	FALSE	Drugs@FDA	20240410
drugsatfda.anda:212416	Drugs@FDA ID	rxcui:36118	SALMON CALCITONIN	TRUE	FALSE	FALSE	Drugs@FDA	20240410
drugsatfda.nda:017808	Drugs@FDA ID	rxcui:36118	SALMON CALCITONIN	TRUE	FALSE	FALSE	Drugs@FDA	20240410
Flomoxef	Primary Drug Name	ncit:C65693	FLOMOXEF	FALSE	FALSE	FALSE	NCIt	24.02d
salmon calcitonin	Primary Drug Name	rxcui:36118	SALMON CALCITONIN	TRUE	FALSE	FALSE	Wikidata	20240411
Miacalcin	Primary Drug Name	rxcui:36118	SALMON CALCITONIN	TRUE	FALSE	FALSE	Wikidata	20240411
Fortical	Primary Drug Name	rxcui:36118	SALMON CALCITONIN	TRUE	FALSE	FALSE	Wikidata	20240411
valsartan	Primary Drug Name	rxcui:69749	VALSARTAN	TRUE	FALSE	FALSE	RxNorm	20240401
Valsartan	Primary Drug Name	rxcui:69749	VALSARTAN	TRUE	FALSE	FALSE	NCIt	24.02d
drugsatfda.anda:077492	Drugs@FDA ID	rxcui:69749	VALSARTAN	TRUE	FALSE	FALSE	Drugs@FDA	20240410
drugsatfda.anda:090866	Drugs@FDA ID	rxcui:69749	VALSARTAN	TRUE	FALSE	FALSE	Drugs@FDA	20240410
drugsatfda.anda:091367	Drugs@FDA ID	rxcui:69749	VALSARTAN	TRUE	FALSE	FALSE	Drugs@FDA	20240410
drugsatfda.anda:201618	Drugs@FDA ID	rxcui:69749	VALSARTAN	TRUE	FALSE	FALSE	Drugs@FDA	20240410
drugsatfda.anda:201677	Drugs@FDA ID	rxcui:69749	VALSARTAN	TRUE	FALSE	FALSE	Drugs@FDA	20240410
drugsatfda.anda:202223	Drugs@FDA ID	rxcui:69749	VALSARTAN	TRUE	FALSE	FALSE	Drugs@FDA	20240410
drugsatfda.anda:202696	Drugs@FDA ID	rxcui:69749	VALSARTAN	TRUE	FALSE	FALSE	Drugs@FDA	20240410
drugsatfda.anda:203311	Drugs@FDA ID	rxcui:69749	VALSARTAN	TRUE	FALSE	FALSE	Drugs@FDA	20240410
drugsatfda.anda:203536	Drugs@FDA ID	rxcui:69749	VALSARTAN	TRUE	FALSE	FALSE	Drugs@FDA	20240410
drugsatfda.anda:204011	Drugs@FDA ID	rxcui:69749	VALSARTAN	TRUE	FALSE	FALSE	Drugs@FDA	20240410
drugsatfda.anda:204038	Drugs@FDA ID	rxcui:69749	VALSARTAN	TRUE	FALSE	FALSE	Drugs@FDA	20240410
drugsatfda.anda:204821	Drugs@FDA ID	rxcui:69749	VALSARTAN	TRUE	FALSE	FALSE	Drugs@FDA	20240410
drugsatfda.anda:205347	Drugs@FDA ID	rxcui:69749	VALSARTAN	TRUE	FALSE	FALSE	Drugs@FDA	20240410
PG-490-88	Primary Name	NULL	NULL	NULL	NULL	NULL	TdgClinicalTrial	Jan-14
drugsatfda.anda:205536	Drugs@FDA ID	rxcui:69749	VALSARTAN	TRUE	FALSE	FALSE	Drugs@FDA	20240410
drugsatfda.anda:209261	Drugs@FDA ID	rxcui:69749	VALSARTAN	TRUE	FALSE	FALSE	Drugs@FDA	20240410
drugsatfda.anda:214102	Drugs@FDA ID	rxcui:69749	VALSARTAN	TRUE	FALSE	FALSE	Drugs@FDA	20240410
drugsatfda.nda:021283	Drugs@FDA ID	rxcui:69749	VALSARTAN	TRUE	FALSE	FALSE	Drugs@FDA	20240410
Valsartan	Primary Drug Name	rxcui:69749	VALSARTAN	TRUE	FALSE	FALSE	ChemIDplus	20230222
valsartan	Primary Drug Name	rxcui:69749	VALSARTAN	TRUE	FALSE	FALSE	Wikidata	20240411
Diovan	Primary Drug Name	rxcui:69749	VALSARTAN	TRUE	FALSE	FALSE	Wikidata	20240411
methysergide maleate	Primary Drug Name	rxcui:203190	METHYSERGIDE MALEATE	TRUE	FALSE	FALSE	RxNorm	20240401
cetuximab	Primary Drug Name	rxcui:318341	CETUXIMAB	TRUE	TRUE	TRUE	RxNorm	20240401
Cetuximab	Primary Drug Name	rxcui:318341	CETUXIMAB	TRUE	TRUE	TRUE	NCIt	24.02d
Cetuximab	Primary Drug Name	rxcui:318341	CETUXIMAB	TRUE	TRUE	TRUE	HemOnc	3/1/24
Cetuximab	Primary Drug Name	rxcui:318341	CETUXIMAB	TRUE	TRUE	TRUE	ChemIDplus	20230222
Erbitux	Primary Drug Name	rxcui:318341	CETUXIMAB	TRUE	TRUE	TRUE	Wikidata	20240411
cetuximab	Primary Drug Name	rxcui:318341	CETUXIMAB	TRUE	TRUE	TRUE	Wikidata	20240411
isoniazid	Primary Drug Name	rxcui:6038	ISONIAZID	TRUE	FALSE	FALSE	RxNorm	20240401
Isoniazid	Primary Drug Name	rxcui:6038	ISONIAZID	TRUE	FALSE	FALSE	NCIt	24.02d
drugsatfda.anda:040648	Drugs@FDA ID	rxcui:6038	ISONIAZID	TRUE	FALSE	FALSE	Drugs@FDA	20240410
drugsatfda.anda:080936	Drugs@FDA ID	rxcui:6038	ISONIAZID	TRUE	FALSE	FALSE	Drugs@FDA	20240410
drugsatfda.anda:080937	Drugs@FDA ID	rxcui:6038	ISONIAZID	TRUE	FALSE	FALSE	Drugs@FDA	20240410
drugsatfda.anda:081118	Drugs@FDA ID	rxcui:6038	ISONIAZID	TRUE	FALSE	FALSE	Drugs@FDA	20240410
drugsatfda.anda:088235	Drugs@FDA ID	rxcui:6038	ISONIAZID	TRUE	FALSE	FALSE	Drugs@FDA	20240410
Calcitonin	Primary Drug Name	rxcui:235481	HUMAN CALCITONIN	TRUE	FALSE	FALSE	ChemIDplus	20230222
drugsatfda.anda:089776	Drugs@FDA ID	rxcui:6038	ISONIAZID	TRUE	FALSE	FALSE	Drugs@FDA	20240410
Isoniazid	Primary Drug Name	rxcui:6038	ISONIAZID	TRUE	FALSE	FALSE	ChemIDplus	20230222
isoniazid	Primary Drug Name	rxcui:6038	ISONIAZID	TRUE	FALSE	FALSE	Wikidata	20240411
cetrorelix acetate	Primary Drug Name	rxcui:259338	CETRORELIX ACETATE	TRUE	FALSE	FALSE	RxNorm	20240401
histrelin acetate	Primary Drug Name	rxcui:1294622	HISTRELIN ACETATE	TRUE	FALSE	FALSE	RxNorm	20240401
histrelin	Primary Drug Name	rxcui:1294622	HISTRELIN ACETATE	TRUE	FALSE	FALSE	RxNorm	20240401
Histrelin	Primary Drug Name	rxcui:1294622	HISTRELIN ACETATE	TRUE	FALSE	FALSE	NCIt	24.02d
Histrelin Acetate	Primary Drug Name	rxcui:1294622	HISTRELIN ACETATE	TRUE	FALSE	FALSE	NCIt	24.02d
Histrelin	Primary Drug Name	rxcui:1294622	HISTRELIN ACETATE	TRUE	FALSE	FALSE	HemOnc	3/1/24
drugsatfda.nda:022058	Drugs@FDA ID	rxcui:1294622	HISTRELIN ACETATE	TRUE	FALSE	FALSE	Drugs@FDA	20240410
Histrelin	Primary Drug Name	rxcui:1294622	HISTRELIN ACETATE	TRUE	FALSE	FALSE	ChemIDplus	20230222
histrelin	Primary Drug Name	rxcui:1294622	HISTRELIN ACETATE	TRUE	FALSE	FALSE	Wikidata	20240411
triptorelin pamoate	Primary Drug Name	rxcui:338529	TRIPTORELIN PAMOATE	TRUE	FALSE	FALSE	RxNorm	20240401
leuprolide acetate	Primary Drug Name	rxcui:203217	LEUPROLIDE ACETATE	TRUE	FALSE	TRUE	RxNorm	20240401
leuprolide	Primary Drug Name	rxcui:203217	LEUPROLIDE ACETATE	TRUE	FALSE	TRUE	RxNorm	20240401
Leuprolide Acetate	Primary Drug Name	rxcui:203217	LEUPROLIDE ACETATE	TRUE	FALSE	TRUE	NCIt	24.02d
Leuprolide	Primary Drug Name	rxcui:203217	LEUPROLIDE ACETATE	TRUE	FALSE	TRUE	NCIt	24.02d
Leuprolide	Primary Drug Name	rxcui:203217	LEUPROLIDE ACETATE	TRUE	FALSE	TRUE	HemOnc	3/1/24
drugsatfda.nda:021343	Drugs@FDA ID	rxcui:203217	LEUPROLIDE ACETATE	TRUE	FALSE	TRUE	Drugs@FDA	20240410
drugsatfda.nda:021379	Drugs@FDA ID	rxcui:203217	LEUPROLIDE ACETATE	TRUE	FALSE	TRUE	Drugs@FDA	20240410
drugsatfda.nda:021488	Drugs@FDA ID	rxcui:203217	LEUPROLIDE ACETATE	TRUE	FALSE	TRUE	Drugs@FDA	20240410
drugsatfda.nda:021731	Drugs@FDA ID	rxcui:203217	LEUPROLIDE ACETATE	TRUE	FALSE	TRUE	Drugs@FDA	20240410
drugsatfda.nda:213150	Drugs@FDA ID	rxcui:203217	LEUPROLIDE ACETATE	TRUE	FALSE	TRUE	Drugs@FDA	20240410
Leuprorelin	Primary Drug Name	rxcui:203217	LEUPROLIDE ACETATE	TRUE	FALSE	TRUE	ChemIDplus	20230222
Leuprolide acetate	Primary Drug Name	rxcui:203217	LEUPROLIDE ACETATE	TRUE	FALSE	TRUE	ChemIDplus	20230222
leuprolide	Primary Drug Name	rxcui:203217	LEUPROLIDE ACETATE	TRUE	FALSE	TRUE	Wikidata	20240411
LEUPROLIDE ACETATE	Primary Name	rxcui:203217	LEUPROLIDE ACETATE	TRUE	FALSE	TRUE	ChEMBL	33
finasteride	Primary Drug Name	rxcui:25025	FINASTERIDE	TRUE	FALSE	FALSE	RxNorm	20240401
Finasteride	Primary Drug Name	rxcui:25025	FINASTERIDE	TRUE	FALSE	FALSE	NCIt	24.02d
Finasteride	Primary Drug Name	rxcui:25025	FINASTERIDE	TRUE	FALSE	FALSE	HemOnc	3/1/24
drugsatfda.anda:076436	Drugs@FDA ID	rxcui:25025	FINASTERIDE	TRUE	FALSE	FALSE	Drugs@FDA	20240410
drugsatfda.anda:076437	Drugs@FDA ID	rxcui:25025	FINASTERIDE	TRUE	FALSE	FALSE	Drugs@FDA	20240410
drugsatfda.anda:076511	Drugs@FDA ID	rxcui:25025	FINASTERIDE	TRUE	FALSE	FALSE	Drugs@FDA	20240410
drugsatfda.anda:077335	Drugs@FDA ID	rxcui:25025	FINASTERIDE	TRUE	FALSE	FALSE	Drugs@FDA	20240410
drugsatfda.anda:078341	Drugs@FDA ID	rxcui:25025	FINASTERIDE	TRUE	FALSE	FALSE	Drugs@FDA	20240410
drugsatfda.anda:078900	Drugs@FDA ID	rxcui:25025	FINASTERIDE	TRUE	FALSE	FALSE	Drugs@FDA	20240410
drugsatfda.anda:090060	Drugs@FDA ID	rxcui:25025	FINASTERIDE	TRUE	FALSE	FALSE	Drugs@FDA	20240410
drugsatfda.anda:090061	Drugs@FDA ID	rxcui:25025	FINASTERIDE	TRUE	FALSE	FALSE	Drugs@FDA	20240410
drugsatfda.anda:090121	Drugs@FDA ID	rxcui:25025	FINASTERIDE	TRUE	FALSE	FALSE	Drugs@FDA	20240410
drugsatfda.anda:090507	Drugs@FDA ID	rxcui:25025	FINASTERIDE	TRUE	FALSE	FALSE	Drugs@FDA	20240410
drugsatfda.anda:090508	Drugs@FDA ID	rxcui:25025	FINASTERIDE	TRUE	FALSE	FALSE	Drugs@FDA	20240410
drugsatfda.anda:091643	Drugs@FDA ID	rxcui:25025	FINASTERIDE	TRUE	FALSE	FALSE	Drugs@FDA	20240410
drugsatfda.anda:203687	Drugs@FDA ID	rxcui:25025	FINASTERIDE	TRUE	FALSE	FALSE	Drugs@FDA	20240410
drugsatfda.anda:204304	Drugs@FDA ID	rxcui:25025	FINASTERIDE	TRUE	FALSE	FALSE	Drugs@FDA	20240410
drugsatfda.anda:083177	Drugs@FDA ID	rxcui:5487	HYDROCHLOROTHIAZIDE	TRUE	FALSE	FALSE	Drugs@FDA	20240410
drugsatfda.anda:207750	Drugs@FDA ID	rxcui:25025	FINASTERIDE	TRUE	FALSE	FALSE	Drugs@FDA	20240410
drugsatfda.nda:020180	Drugs@FDA ID	rxcui:25025	FINASTERIDE	TRUE	FALSE	FALSE	Drugs@FDA	20240410
drugsatfda.nda:020788	Drugs@FDA ID	rxcui:25025	FINASTERIDE	TRUE	FALSE	FALSE	Drugs@FDA	20240410
Finasteride	Primary Drug Name	rxcui:25025	FINASTERIDE	TRUE	FALSE	FALSE	ChemIDplus	20230222
finasteride	Primary Drug Name	rxcui:25025	FINASTERIDE	TRUE	FALSE	FALSE	Wikidata	20240411
Propecia	Primary Drug Name	rxcui:25025	FINASTERIDE	TRUE	FALSE	FALSE	Wikidata	20240411
Proscar	Primary Drug Name	rxcui:25025	FINASTERIDE	TRUE	FALSE	FALSE	Wikidata	20240411
olsalazine sodium	Primary Drug Name	rxcui:104123	OLSALAZINE SODIUM	TRUE	FALSE	FALSE	RxNorm	20240401
Olsalazine Sodium	Primary Drug Name	rxcui:104123	OLSALAZINE SODIUM	TRUE	FALSE	FALSE	NCIt	24.02d
drugsatfda.nda:019715	Drugs@FDA ID	rxcui:104123	OLSALAZINE SODIUM	TRUE	FALSE	FALSE	Drugs@FDA	20240410
Olsalazine sodium	Primary Drug Name	rxcui:104123	OLSALAZINE SODIUM	TRUE	FALSE	FALSE	ChemIDplus	20230222
Dipentum	Primary Drug Name	rxcui:104123	OLSALAZINE SODIUM	TRUE	FALSE	FALSE	Wikidata	20240411
ethopropazine hydrochloride	Primary Drug Name	rxcui:6541	ETHOPROPAZINE HYDROCHLORIDE	TRUE	FALSE	FALSE	RxNorm	20240401
Nilotinib Hydrochloride Monohydrate	Primary Drug Name	ncit:C95229	NILOTINIB HYDROCHLORIDE MONOHYDRATE	TRUE	FALSE	FALSE	NCIt	24.02d
bosutinib	Primary Drug Name	rxcui:1307619	BOSUTINIB	TRUE	FALSE	TRUE	RxNorm	20240401
Bosutinib	Primary Drug Name	rxcui:1307619	BOSUTINIB	TRUE	FALSE	TRUE	NCIt	24.02d
Bosutinib	Primary Drug Name	rxcui:1307619	BOSUTINIB	TRUE	FALSE	TRUE	HemOnc	3/1/24
Bosutinib	Primary Drug Name	rxcui:1307619	BOSUTINIB	TRUE	FALSE	TRUE	ChemIDplus	20230222
Bosulif	Primary Drug Name	rxcui:1307619	BOSUTINIB	TRUE	FALSE	TRUE	Wikidata	20240411
bosutinib	Primary Drug Name	rxcui:1307619	BOSUTINIB	TRUE	FALSE	TRUE	Wikidata	20240411
imatinib	Primary Drug Name	rxcui:282388	IMATINIB	TRUE	FALSE	TRUE	RxNorm	20240401
imatinib mesylate	Primary Drug Name	rxcui:282388	IMATINIB	TRUE	FALSE	TRUE	RxNorm	20240401
Imatinib Mesylate	Primary Drug Name	rxcui:282388	IMATINIB	TRUE	FALSE	TRUE	NCIt	24.02d
Imatinib	Primary Drug Name	rxcui:282388	IMATINIB	TRUE	FALSE	TRUE	NCIt	24.02d
Imatinib	Primary Drug Name	rxcui:282388	IMATINIB	TRUE	FALSE	TRUE	HemOnc	3/1/24
drugsatfda.anda:078340	Drugs@FDA ID	rxcui:282388	IMATINIB	TRUE	FALSE	TRUE	Drugs@FDA	20240410
drugsatfda.anda:079179	Drugs@FDA ID	rxcui:282388	IMATINIB	TRUE	FALSE	TRUE	Drugs@FDA	20240410
drugsatfda.anda:204285	Drugs@FDA ID	rxcui:282388	IMATINIB	TRUE	FALSE	TRUE	Drugs@FDA	20240410
drugsatfda.anda:204644	Drugs@FDA ID	rxcui:282388	IMATINIB	TRUE	FALSE	TRUE	Drugs@FDA	20240410
drugsatfda.anda:206547	Drugs@FDA ID	rxcui:282388	IMATINIB	TRUE	FALSE	TRUE	Drugs@FDA	20240410
drugsatfda.anda:207495	Drugs@FDA ID	rxcui:282388	IMATINIB	TRUE	FALSE	TRUE	Drugs@FDA	20240410
drugsatfda.anda:208302	Drugs@FDA ID	rxcui:282388	IMATINIB	TRUE	FALSE	TRUE	Drugs@FDA	20240410
drugsatfda.anda:208429	Drugs@FDA ID	rxcui:282388	IMATINIB	TRUE	FALSE	TRUE	Drugs@FDA	20240410
drugsatfda.anda:210658	Drugs@FDA ID	rxcui:282388	IMATINIB	TRUE	FALSE	TRUE	Drugs@FDA	20240410
drugsatfda.anda:212135	Drugs@FDA ID	rxcui:282388	IMATINIB	TRUE	FALSE	TRUE	Drugs@FDA	20240410
drugsatfda.anda:212773	Drugs@FDA ID	rxcui:282388	IMATINIB	TRUE	FALSE	TRUE	Drugs@FDA	20240410
drugsatfda.nda:021588	Drugs@FDA ID	rxcui:282388	IMATINIB	TRUE	FALSE	TRUE	Drugs@FDA	20240410
Imatinib	Primary Drug Name	rxcui:282388	IMATINIB	TRUE	FALSE	TRUE	ChemIDplus	20230222
Imatinib mesylate	Primary Drug Name	rxcui:282388	IMATINIB	TRUE	FALSE	TRUE	ChemIDplus	20230222
imatinib	Primary Drug Name	rxcui:282388	IMATINIB	TRUE	FALSE	TRUE	Wikidata	20240411
Glivec	Primary Drug Name	rxcui:282388	IMATINIB	TRUE	FALSE	TRUE	Wikidata	20240411
romiplostim	Primary Drug Name	rxcui:805452	ROMIPLOSTIM	TRUE	FALSE	FALSE	RxNorm	20240401
Romiplostim	Primary Drug Name	rxcui:805452	ROMIPLOSTIM	TRUE	FALSE	FALSE	NCIt	24.02d
Romiplostim	Primary Drug Name	rxcui:805452	ROMIPLOSTIM	TRUE	FALSE	FALSE	HemOnc	3/1/24
Romiplostim	Primary Drug Name	rxcui:805452	ROMIPLOSTIM	TRUE	FALSE	FALSE	ChemIDplus	20230222
romiplostim	Primary Drug Name	rxcui:805452	ROMIPLOSTIM	TRUE	FALSE	FALSE	Wikidata	20240411
Nplate	Primary Drug Name	rxcui:805452	ROMIPLOSTIM	TRUE	FALSE	FALSE	Wikidata	20240411
acebutolol hydrochloride	Primary Drug Name	rxcui:142130	ACEBUTOLOL HYDROCHLORIDE	TRUE	FALSE	FALSE	RxNorm	20240401
Acebutolol Hydrochloride	Primary Drug Name	rxcui:142130	ACEBUTOLOL HYDROCHLORIDE	TRUE	FALSE	FALSE	NCIt	24.02d
drugsatfda.anda:074007	Drugs@FDA ID	rxcui:142130	ACEBUTOLOL HYDROCHLORIDE	TRUE	FALSE	FALSE	Drugs@FDA	20240410
drugsatfda.anda:075047	Drugs@FDA ID	rxcui:142130	ACEBUTOLOL HYDROCHLORIDE	TRUE	FALSE	FALSE	Drugs@FDA	20240410
Acebutolol hydrochloride	Primary Drug Name	rxcui:142130	ACEBUTOLOL HYDROCHLORIDE	TRUE	FALSE	FALSE	ChemIDplus	20230222
bisoprolol fumarate	Primary Drug Name	rxcui:142146	BISOPROLOL FUMARATE	TRUE	FALSE	FALSE	RxNorm	20240401
Bisoprolol Fumarate	Primary Drug Name	rxcui:142146	BISOPROLOL FUMARATE	TRUE	FALSE	FALSE	NCIt	24.02d
drugsatfda.anda:075474	Drugs@FDA ID	rxcui:142146	BISOPROLOL FUMARATE	TRUE	FALSE	FALSE	Drugs@FDA	20240410
drugsatfda.anda:075643	Drugs@FDA ID	rxcui:142146	BISOPROLOL FUMARATE	TRUE	FALSE	FALSE	Drugs@FDA	20240410
drugsatfda.anda:077910	Drugs@FDA ID	rxcui:142146	BISOPROLOL FUMARATE	TRUE	FALSE	FALSE	Drugs@FDA	20240410
drugsatfda.anda:078635	Drugs@FDA ID	rxcui:142146	BISOPROLOL FUMARATE	TRUE	FALSE	FALSE	Drugs@FDA	20240410
drugsatfda.anda:204891	Drugs@FDA ID	rxcui:142146	BISOPROLOL FUMARATE	TRUE	FALSE	FALSE	Drugs@FDA	20240410
drugsatfda.anda:215563	Drugs@FDA ID	rxcui:142146	BISOPROLOL FUMARATE	TRUE	FALSE	FALSE	Drugs@FDA	20240410
drugsatfda.anda:215680	Drugs@FDA ID	rxcui:142146	BISOPROLOL FUMARATE	TRUE	FALSE	FALSE	Drugs@FDA	20240410
drugsatfda.anda:217368	Drugs@FDA ID	rxcui:142146	BISOPROLOL FUMARATE	TRUE	FALSE	FALSE	Drugs@FDA	20240410
drugsatfda.anda:217617	Drugs@FDA ID	rxcui:142146	BISOPROLOL FUMARATE	TRUE	FALSE	FALSE	Drugs@FDA	20240410
Bisoprolol fumarate	Primary Drug Name	rxcui:142146	BISOPROLOL FUMARATE	TRUE	FALSE	FALSE	ChemIDplus	20230222
BISOPROLOL FUMARATE	Primary Name	rxcui:142146	BISOPROLOL FUMARATE	TRUE	FALSE	FALSE	ChEMBL	33
pindolol	Primary Drug Name	rxcui:8332	PINDOLOL	TRUE	FALSE	FALSE	RxNorm	20240401
Pindolol	Primary Drug Name	rxcui:8332	PINDOLOL	TRUE	FALSE	FALSE	NCIt	24.02d
drugsatfda.anda:073609	Drugs@FDA ID	rxcui:8332	PINDOLOL	TRUE	FALSE	FALSE	Drugs@FDA	20240410
drugsatfda.anda:074019	Drugs@FDA ID	rxcui:8332	PINDOLOL	TRUE	FALSE	FALSE	Drugs@FDA	20240410
drugsatfda.anda:074063	Drugs@FDA ID	rxcui:8332	PINDOLOL	TRUE	FALSE	FALSE	Drugs@FDA	20240410
PGL2001	Primary Name	NULL	NULL	NULL	NULL	NULL	TdgClinicalTrial	Jan-14
drugsatfda.anda:205415	Drugs@FDA ID	rxcui:8332	PINDOLOL	TRUE	FALSE	FALSE	Drugs@FDA	20240410
drugsatfda.anda:209866	Drugs@FDA ID	rxcui:8332	PINDOLOL	TRUE	FALSE	FALSE	Drugs@FDA	20240410
drugsatfda.anda:211712	Drugs@FDA ID	rxcui:8332	PINDOLOL	TRUE	FALSE	FALSE	Drugs@FDA	20240410
Pindolol	Primary Drug Name	rxcui:8332	PINDOLOL	TRUE	FALSE	FALSE	ChemIDplus	20230222
pindolol	Primary Drug Name	rxcui:8332	PINDOLOL	TRUE	FALSE	FALSE	Wikidata	20240411
dobutamine hydrochloride	Primary Drug Name	rxcui:203121	DOBUTAMINE HYDROCHLORIDE	TRUE	FALSE	FALSE	RxNorm	20240401
Dobutamine Hydrochloride	Primary Drug Name	rxcui:203121	DOBUTAMINE HYDROCHLORIDE	TRUE	FALSE	FALSE	NCIt	24.02d
drugsatfda.anda:074086	Drugs@FDA ID	rxcui:203121	DOBUTAMINE HYDROCHLORIDE	TRUE	FALSE	FALSE	Drugs@FDA	20240410
drugsatfda.anda:074277	Drugs@FDA ID	rxcui:203121	DOBUTAMINE HYDROCHLORIDE	TRUE	FALSE	FALSE	Drugs@FDA	20240410
drugsatfda.anda:216131	Drugs@FDA ID	rxcui:203121	DOBUTAMINE HYDROCHLORIDE	TRUE	FALSE	FALSE	Drugs@FDA	20240410
drugsatfda.nda:020201	Drugs@FDA ID	rxcui:203121	DOBUTAMINE HYDROCHLORIDE	TRUE	FALSE	FALSE	Drugs@FDA	20240410
drugsatfda.nda:020255	Drugs@FDA ID	rxcui:203121	DOBUTAMINE HYDROCHLORIDE	TRUE	FALSE	FALSE	Drugs@FDA	20240410
Dobutamine hydrochloride	Primary Drug Name	rxcui:203121	DOBUTAMINE HYDROCHLORIDE	TRUE	FALSE	FALSE	ChemIDplus	20230222
timolol	Primary Drug Name	rxcui:10600	TIMOLOL	TRUE	FALSE	FALSE	RxNorm	20240401
timolol anhydrous	Primary Drug Name	rxcui:10600	TIMOLOL	TRUE	FALSE	FALSE	RxNorm	20240401
Timolol	Primary Drug Name	rxcui:10600	TIMOLOL	TRUE	FALSE	FALSE	NCIt	24.02d
Timolol Anhydrous	Primary Drug Name	rxcui:10600	TIMOLOL	TRUE	FALSE	FALSE	NCIt	24.02d
drugsatfda.anda:084324	Drugs@FDA ID	rxcui:5487	HYDROCHLOROTHIAZIDE	TRUE	FALSE	FALSE	Drugs@FDA	20240410
drugsatfda.nda:020439	Drugs@FDA ID	rxcui:10600	TIMOLOL	TRUE	FALSE	FALSE	Drugs@FDA	20240410
Timolol	Primary Drug Name	rxcui:10600	TIMOLOL	TRUE	FALSE	FALSE	ChemIDplus	20230222
(S)-(−)-timolol	Primary Drug Name	rxcui:10600	TIMOLOL	TRUE	FALSE	FALSE	Wikidata	20240411
Timoptic	Primary Drug Name	rxcui:10600	TIMOLOL	TRUE	FALSE	FALSE	Wikidata	20240411
pentazocine hydrochloride	Primary Drug Name	rxcui:104973	PENTAZOCINE HYDROCHLORIDE	TRUE	FALSE	FALSE	RxNorm	20240401
dextromethorphan hydrobromide	Primary Drug Name	rxcui:102490	DEXTROMETHORPHAN HYDROBROMIDE	TRUE	FALSE	FALSE	RxNorm	20240401
Dextromethorphan Hydrobromide	Primary Drug Name	rxcui:102490	DEXTROMETHORPHAN HYDROBROMIDE	TRUE	FALSE	FALSE	NCIt	24.02d
drugsatfda.anda:203133	Drugs@FDA ID	rxcui:102490	DEXTROMETHORPHAN HYDROBROMIDE	TRUE	FALSE	FALSE	Drugs@FDA	20240410
Dextromethorphan hydrobromide	Primary Drug Name	rxcui:102490	DEXTROMETHORPHAN HYDROBROMIDE	TRUE	FALSE	FALSE	ChemIDplus	20230222
furosemide	Primary Drug Name	rxcui:4603	FUROSEMIDE	TRUE	FALSE	FALSE	RxNorm	20240401
Furosemide	Primary Drug Name	rxcui:4603	FUROSEMIDE	TRUE	FALSE	FALSE	NCIt	24.02d
Furosemide	Primary Drug Name	rxcui:4603	FUROSEMIDE	TRUE	FALSE	FALSE	HemOnc	3/1/24
drugsatfda.anda:070017	Drugs@FDA ID	rxcui:4603	FUROSEMIDE	TRUE	FALSE	FALSE	Drugs@FDA	20240410
drugsatfda.anda:070082	Drugs@FDA ID	rxcui:4603	FUROSEMIDE	TRUE	FALSE	FALSE	Drugs@FDA	20240410
drugsatfda.anda:070086	Drugs@FDA ID	rxcui:4603	FUROSEMIDE	TRUE	FALSE	FALSE	Drugs@FDA	20240410
drugsatfda.anda:070433	Drugs@FDA ID	rxcui:4603	FUROSEMIDE	TRUE	FALSE	FALSE	Drugs@FDA	20240410
drugsatfda.anda:070434	Drugs@FDA ID	rxcui:4603	FUROSEMIDE	TRUE	FALSE	FALSE	Drugs@FDA	20240410
drugsatfda.anda:076796	Drugs@FDA ID	rxcui:4603	FUROSEMIDE	TRUE	FALSE	FALSE	Drugs@FDA	20240410
drugsatfda.anda:077293	Drugs@FDA ID	rxcui:4603	FUROSEMIDE	TRUE	FALSE	FALSE	Drugs@FDA	20240410
drugsatfda.anda:077941	Drugs@FDA ID	rxcui:4603	FUROSEMIDE	TRUE	FALSE	FALSE	Drugs@FDA	20240410
drugsatfda.anda:202747	Drugs@FDA ID	rxcui:4603	FUROSEMIDE	TRUE	FALSE	FALSE	Drugs@FDA	20240410
drugsatfda.anda:203428	Drugs@FDA ID	rxcui:4603	FUROSEMIDE	TRUE	FALSE	FALSE	Drugs@FDA	20240410
drugsatfda.anda:207552	Drugs@FDA ID	rxcui:4603	FUROSEMIDE	TRUE	FALSE	FALSE	Drugs@FDA	20240410
drugsatfda.anda:212174	Drugs@FDA ID	rxcui:4603	FUROSEMIDE	TRUE	FALSE	FALSE	Drugs@FDA	20240410
drugsatfda.anda:212803	Drugs@FDA ID	rxcui:4603	FUROSEMIDE	TRUE	FALSE	FALSE	Drugs@FDA	20240410
drugsatfda.anda:213902	Drugs@FDA ID	rxcui:4603	FUROSEMIDE	TRUE	FALSE	FALSE	Drugs@FDA	20240410
drugsatfda.anda:214766	Drugs@FDA ID	rxcui:4603	FUROSEMIDE	TRUE	FALSE	FALSE	Drugs@FDA	20240410
drugsatfda.anda:216629	Drugs@FDA ID	rxcui:4603	FUROSEMIDE	TRUE	FALSE	FALSE	Drugs@FDA	20240410
drugsatfda.anda:216860	Drugs@FDA ID	rxcui:4603	FUROSEMIDE	TRUE	FALSE	FALSE	Drugs@FDA	20240410
drugsatfda.nda:016273	Drugs@FDA ID	rxcui:4603	FUROSEMIDE	TRUE	FALSE	FALSE	Drugs@FDA	20240410
drugsatfda.nda:018487	Drugs@FDA ID	rxcui:4603	FUROSEMIDE	TRUE	FALSE	FALSE	Drugs@FDA	20240410
drugsatfda.nda:018667	Drugs@FDA ID	rxcui:4603	FUROSEMIDE	TRUE	FALSE	FALSE	Drugs@FDA	20240410
drugsatfda.nda:018823	Drugs@FDA ID	rxcui:4603	FUROSEMIDE	TRUE	FALSE	FALSE	Drugs@FDA	20240410
drugsatfda.nda:018902	Drugs@FDA ID	rxcui:4603	FUROSEMIDE	TRUE	FALSE	FALSE	Drugs@FDA	20240410
drugsatfda.nda:209988	Drugs@FDA ID	rxcui:4603	FUROSEMIDE	TRUE	FALSE	FALSE	Drugs@FDA	20240410
Furosemide	Primary Drug Name	rxcui:4603	FUROSEMIDE	TRUE	FALSE	FALSE	ChemIDplus	20230222
furosemide	Primary Drug Name	rxcui:4603	FUROSEMIDE	TRUE	FALSE	FALSE	Wikidata	20240411
Lasix	Primary Drug Name	rxcui:4603	FUROSEMIDE	TRUE	FALSE	FALSE	Wikidata	20240411
quinethazone	Primary Drug Name	rxcui:59743	QUINETHAZONE	TRUE	FALSE	FALSE	RxNorm	20240401
Quinethazone	Primary Drug Name	rxcui:59743	QUINETHAZONE	TRUE	FALSE	FALSE	NCIt	24.02d
Quinethazone	Primary Drug Name	rxcui:59743	QUINETHAZONE	TRUE	FALSE	FALSE	ChemIDplus	20230222
quinethazone	Primary Drug Name	rxcui:59743	QUINETHAZONE	TRUE	FALSE	FALSE	Wikidata	20240411
methyclothiazide	Primary Drug Name	rxcui:6860	METHYCLOTHIAZIDE	TRUE	FALSE	FALSE	RxNorm	20240401
Methyclothiazide	Primary Drug Name	rxcui:6860	METHYCLOTHIAZIDE	TRUE	FALSE	FALSE	NCIt	24.02d
Methyclothiazide	Primary Drug Name	rxcui:6860	METHYCLOTHIAZIDE	TRUE	FALSE	FALSE	ChemIDplus	20230222
methyclothiazide	Primary Drug Name	rxcui:6860	METHYCLOTHIAZIDE	TRUE	FALSE	FALSE	Wikidata	20240411
bendroflumethiazide	Primary Drug Name	rxcui:1369	BENDROFLUMETHIAZIDE	TRUE	FALSE	FALSE	RxNorm	20240401
Bendroflumethiazide	Primary Drug Name	rxcui:1369	BENDROFLUMETHIAZIDE	TRUE	FALSE	FALSE	NCIt	24.02d
Bendroflumethiazide	Primary Drug Name	rxcui:1369	BENDROFLUMETHIAZIDE	TRUE	FALSE	FALSE	ChemIDplus	20230222
bendroflumethiazide	Primary Drug Name	rxcui:1369	BENDROFLUMETHIAZIDE	TRUE	FALSE	FALSE	Wikidata	20240411
levamisole hydrochloride	Primary Drug Name	rxcui:227227	LEVAMISOLE HYDROCHLORIDE	TRUE	FALSE	FALSE	RxNorm	20240401
diazoxide	Primary Drug Name	rxcui:3327	DIAZOXIDE	TRUE	FALSE	FALSE	RxNorm	20240401
Diazoxide	Primary Drug Name	rxcui:3327	DIAZOXIDE	TRUE	FALSE	FALSE	NCIt	24.02d
drugsatfda.anda:210799	Drugs@FDA ID	rxcui:3327	DIAZOXIDE	TRUE	FALSE	FALSE	Drugs@FDA	20240410
drugsatfda.anda:211050	Drugs@FDA ID	rxcui:3327	DIAZOXIDE	TRUE	FALSE	FALSE	Drugs@FDA	20240410
drugsatfda.nda:017453	Drugs@FDA ID	rxcui:3327	DIAZOXIDE	TRUE	FALSE	FALSE	Drugs@FDA	20240410
Diazoxide	Primary Drug Name	rxcui:3327	DIAZOXIDE	TRUE	FALSE	FALSE	ChemIDplus	20230222
diazoxide	Primary Drug Name	rxcui:3327	DIAZOXIDE	TRUE	FALSE	FALSE	Wikidata	20240411
Proglycem	Primary Drug Name	rxcui:3327	DIAZOXIDE	TRUE	FALSE	FALSE	Wikidata	20240411
DIAZOXIDE	Primary Name	rxcui:3327	DIAZOXIDE	TRUE	FALSE	FALSE	ChEMBL	33
ergoloid mesylates, USP	Primary Drug Name	rxcui:4024	ERGOLOID MESYLATES, USP	TRUE	FALSE	FALSE	RxNorm	20240401
Ergoloid Mesylates	Primary Drug Name	rxcui:4024	ERGOLOID MESYLATES, USP	TRUE	FALSE	FALSE	NCIt	24.02d
Ergoloid mesylates	Primary Drug Name	rxcui:4024	ERGOLOID MESYLATES, USP	TRUE	FALSE	FALSE	ChemIDplus	20230222
ergoloid mesylate	Primary Drug Name	rxcui:4024	ERGOLOID MESYLATES, USP	TRUE	FALSE	FALSE	Wikidata	20240411
anhydrous tacrolimus	Primary Drug Name	rxcui:235991	ANHYDROUS TACROLIMUS	TRUE	TRUE	FALSE	RxNorm	20240401
tacrolimus	Primary Drug Name	rxcui:235991	ANHYDROUS TACROLIMUS	TRUE	TRUE	FALSE	RxNorm	20240401
Tacrolimus	Primary Drug Name	rxcui:235991	ANHYDROUS TACROLIMUS	TRUE	TRUE	FALSE	NCIt	24.02d
Tacrolimus Anhydrous	Primary Drug Name	rxcui:235991	ANHYDROUS TACROLIMUS	TRUE	TRUE	FALSE	NCIt	24.02d
Tacrolimus	Primary Drug Name	rxcui:235991	ANHYDROUS TACROLIMUS	TRUE	TRUE	FALSE	HemOnc	3/1/24
drugsatfda.anda:065461	Drugs@FDA ID	rxcui:235991	ANHYDROUS TACROLIMUS	TRUE	TRUE	FALSE	Drugs@FDA	20240410
drugsatfda.anda:090509	Drugs@FDA ID	rxcui:235991	ANHYDROUS TACROLIMUS	TRUE	TRUE	FALSE	Drugs@FDA	20240410
drugsatfda.anda:090596	Drugs@FDA ID	rxcui:235991	ANHYDROUS TACROLIMUS	TRUE	TRUE	FALSE	Drugs@FDA	20240410
drugsatfda.anda:090687	Drugs@FDA ID	rxcui:235991	ANHYDROUS TACROLIMUS	TRUE	TRUE	FALSE	Drugs@FDA	20240410
drugsatfda.anda:090802	Drugs@FDA ID	rxcui:235991	ANHYDROUS TACROLIMUS	TRUE	TRUE	FALSE	Drugs@FDA	20240410
drugsatfda.anda:091195	Drugs@FDA ID	rxcui:235991	ANHYDROUS TACROLIMUS	TRUE	TRUE	FALSE	Drugs@FDA	20240410
drugsatfda.anda:200744	Drugs@FDA ID	rxcui:235991	ANHYDROUS TACROLIMUS	TRUE	TRUE	FALSE	Drugs@FDA	20240410
drugsatfda.anda:203740	Drugs@FDA ID	rxcui:235991	ANHYDROUS TACROLIMUS	TRUE	TRUE	FALSE	Drugs@FDA	20240410
drugsatfda.anda:206651	Drugs@FDA ID	rxcui:235991	ANHYDROUS TACROLIMUS	TRUE	TRUE	FALSE	Drugs@FDA	20240410
drugsatfda.anda:206662	Drugs@FDA ID	rxcui:235991	ANHYDROUS TACROLIMUS	TRUE	TRUE	FALSE	Drugs@FDA	20240410
drugsatfda.anda:210393	Drugs@FDA ID	rxcui:235991	ANHYDROUS TACROLIMUS	TRUE	TRUE	FALSE	Drugs@FDA	20240410
drugsatfda.anda:211688	Drugs@FDA ID	rxcui:235991	ANHYDROUS TACROLIMUS	TRUE	TRUE	FALSE	Drugs@FDA	20240410
drugsatfda.anda:212297	Drugs@FDA ID	rxcui:235991	ANHYDROUS TACROLIMUS	TRUE	TRUE	FALSE	Drugs@FDA	20240410
drugsatfda.anda:212387	Drugs@FDA ID	rxcui:235991	ANHYDROUS TACROLIMUS	TRUE	TRUE	FALSE	Drugs@FDA	20240410
drugsatfda.anda:213112	Drugs@FDA ID	rxcui:235991	ANHYDROUS TACROLIMUS	TRUE	TRUE	FALSE	Drugs@FDA	20240410
drugsatfda.anda:215012	Drugs@FDA ID	rxcui:235991	ANHYDROUS TACROLIMUS	TRUE	TRUE	FALSE	Drugs@FDA	20240410
drugsatfda.nda:050708	Drugs@FDA ID	rxcui:235991	ANHYDROUS TACROLIMUS	TRUE	TRUE	FALSE	Drugs@FDA	20240410
drugsatfda.nda:050709	Drugs@FDA ID	rxcui:235991	ANHYDROUS TACROLIMUS	TRUE	TRUE	FALSE	Drugs@FDA	20240410
drugsatfda.nda:050777	Drugs@FDA ID	rxcui:235991	ANHYDROUS TACROLIMUS	TRUE	TRUE	FALSE	Drugs@FDA	20240410
drugsatfda.nda:204096	Drugs@FDA ID	rxcui:235991	ANHYDROUS TACROLIMUS	TRUE	TRUE	FALSE	Drugs@FDA	20240410
drugsatfda.nda:206406	Drugs@FDA ID	rxcui:235991	ANHYDROUS TACROLIMUS	TRUE	TRUE	FALSE	Drugs@FDA	20240410
drugsatfda.nda:210115	Drugs@FDA ID	rxcui:235991	ANHYDROUS TACROLIMUS	TRUE	TRUE	FALSE	Drugs@FDA	20240410
Tacrolimus	Primary Drug Name	rxcui:235991	ANHYDROUS TACROLIMUS	TRUE	TRUE	FALSE	ChemIDplus	20230222
Envarsus	Primary Drug Name	rxcui:235991	ANHYDROUS TACROLIMUS	TRUE	TRUE	FALSE	Wikidata	20240411
Protopic	Primary Drug Name	rxcui:235991	ANHYDROUS TACROLIMUS	TRUE	TRUE	FALSE	Wikidata	20240411
tacrolimus	Primary Drug Name	rxcui:235991	ANHYDROUS TACROLIMUS	TRUE	TRUE	FALSE	Wikidata	20240411
Astagraf	Primary Drug Name	rxcui:235991	ANHYDROUS TACROLIMUS	TRUE	TRUE	FALSE	Wikidata	20240411
pentostatin	Primary Drug Name	rxcui:8011	PENTOSTATIN	TRUE	FALSE	TRUE	RxNorm	20240401
Pentostatin	Primary Drug Name	rxcui:8011	PENTOSTATIN	TRUE	FALSE	TRUE	NCIt	24.02d
Pentostatin	Primary Drug Name	rxcui:8011	PENTOSTATIN	TRUE	FALSE	TRUE	HemOnc	3/1/24
drugsatfda.nda:020122	Drugs@FDA ID	rxcui:8011	PENTOSTATIN	TRUE	FALSE	TRUE	Drugs@FDA	20240410
Pentostatin	Primary Drug Name	rxcui:8011	PENTOSTATIN	TRUE	FALSE	TRUE	ChemIDplus	20230222
pentostatin	Primary Drug Name	rxcui:8011	PENTOSTATIN	TRUE	FALSE	TRUE	Wikidata	20240411
Nipent	Primary Drug Name	rxcui:8011	PENTOSTATIN	TRUE	FALSE	TRUE	Wikidata	20240411
citalopram	Primary Drug Name	rxcui:2556	CITALOPRAM	TRUE	FALSE	FALSE	RxNorm	20240401
escitalopram	Primary Drug Name	rxcui:2556	CITALOPRAM	TRUE	FALSE	FALSE	RxNorm	20240401
escitalopram oxalate	Primary Drug Name	rxcui:2556	CITALOPRAM	TRUE	FALSE	FALSE	RxNorm	20240401
Escitalopram Oxalate	Primary Drug Name	rxcui:2556	CITALOPRAM	TRUE	FALSE	FALSE	NCIt	24.02d
Citalopram	Primary Drug Name	rxcui:2556	CITALOPRAM	TRUE	FALSE	FALSE	NCIt	24.02d
Escitalopram	Primary Drug Name	rxcui:2556	CITALOPRAM	TRUE	FALSE	FALSE	NCIt	24.02d
drugsatfda.anda:077734	Drugs@FDA ID	rxcui:2556	CITALOPRAM	TRUE	FALSE	FALSE	Drugs@FDA	20240410
drugsatfda.anda:078032	Drugs@FDA ID	rxcui:2556	CITALOPRAM	TRUE	FALSE	FALSE	Drugs@FDA	20240410
drugsatfda.anda:078169	Drugs@FDA ID	rxcui:2556	CITALOPRAM	TRUE	FALSE	FALSE	Drugs@FDA	20240410
drugsatfda.anda:078604	Drugs@FDA ID	rxcui:2556	CITALOPRAM	TRUE	FALSE	FALSE	Drugs@FDA	20240410
drugsatfda.anda:078777	Drugs@FDA ID	rxcui:2556	CITALOPRAM	TRUE	FALSE	FALSE	Drugs@FDA	20240410
drugsatfda.anda:079062	Drugs@FDA ID	rxcui:2556	CITALOPRAM	TRUE	FALSE	FALSE	Drugs@FDA	20240410
drugsatfda.anda:079121	Drugs@FDA ID	rxcui:2556	CITALOPRAM	TRUE	FALSE	FALSE	Drugs@FDA	20240410
drugsatfda.anda:090432	Drugs@FDA ID	rxcui:2556	CITALOPRAM	TRUE	FALSE	FALSE	Drugs@FDA	20240410
drugsatfda.anda:090477	Drugs@FDA ID	rxcui:2556	CITALOPRAM	TRUE	FALSE	FALSE	Drugs@FDA	20240410
drugsatfda.anda:090939	Drugs@FDA ID	rxcui:2556	CITALOPRAM	TRUE	FALSE	FALSE	Drugs@FDA	20240410
drugsatfda.anda:202210	Drugs@FDA ID	rxcui:2556	CITALOPRAM	TRUE	FALSE	FALSE	Drugs@FDA	20240410
drugsatfda.anda:202221	Drugs@FDA ID	rxcui:2556	CITALOPRAM	TRUE	FALSE	FALSE	Drugs@FDA	20240410
drugsatfda.anda:202227	Drugs@FDA ID	rxcui:2556	CITALOPRAM	TRUE	FALSE	FALSE	Drugs@FDA	20240410
drugsatfda.anda:202280	Drugs@FDA ID	rxcui:2556	CITALOPRAM	TRUE	FALSE	FALSE	Drugs@FDA	20240410
drugsatfda.anda:202389	Drugs@FDA ID	rxcui:2556	CITALOPRAM	TRUE	FALSE	FALSE	Drugs@FDA	20240410
drugsatfda.anda:202754	Drugs@FDA ID	rxcui:2556	CITALOPRAM	TRUE	FALSE	FALSE	Drugs@FDA	20240410
drugsatfda.anda:205619	Drugs@FDA ID	rxcui:2556	CITALOPRAM	TRUE	FALSE	FALSE	Drugs@FDA	20240410
drugsatfda.nda:021323	Drugs@FDA ID	rxcui:2556	CITALOPRAM	TRUE	FALSE	FALSE	Drugs@FDA	20240410
Escitalopram	Primary Drug Name	rxcui:2556	CITALOPRAM	TRUE	FALSE	FALSE	ChemIDplus	20230222
Escitalopram oxalate	Primary Drug Name	rxcui:2556	CITALOPRAM	TRUE	FALSE	FALSE	ChemIDplus	20230222
Citalopram	Primary Drug Name	rxcui:2556	CITALOPRAM	TRUE	FALSE	FALSE	ChemIDplus	20230222
escitalopram	Primary Drug Name	rxcui:2556	CITALOPRAM	TRUE	FALSE	FALSE	Wikidata	20240411
Celexa	Primary Drug Name	rxcui:2556	CITALOPRAM	TRUE	FALSE	FALSE	Wikidata	20240411
Flomoxef	Primary Drug Name	ncit:C65693	FLOMOXEF	FALSE	FALSE	FALSE	ChemIDplus	20230222
Lexapro	Primary Drug Name	rxcui:2556	CITALOPRAM	TRUE	FALSE	FALSE	Wikidata	20240411
citalopram hydrobromide	Primary Drug Name	rxcui:221078	CITALOPRAM HYDROBROMIDE	TRUE	FALSE	FALSE	RxNorm	20240401
Citalopram Hydrobromide	Primary Drug Name	rxcui:221078	CITALOPRAM HYDROBROMIDE	TRUE	FALSE	FALSE	NCIt	24.02d
drugsatfda.anda:077031	Drugs@FDA ID	rxcui:221078	CITALOPRAM HYDROBROMIDE	TRUE	FALSE	FALSE	Drugs@FDA	20240410
drugsatfda.anda:077032	Drugs@FDA ID	rxcui:221078	CITALOPRAM HYDROBROMIDE	TRUE	FALSE	FALSE	Drugs@FDA	20240410
drugsatfda.anda:077038	Drugs@FDA ID	rxcui:221078	CITALOPRAM HYDROBROMIDE	TRUE	FALSE	FALSE	Drugs@FDA	20240410
drugsatfda.anda:077042	Drugs@FDA ID	rxcui:221078	CITALOPRAM HYDROBROMIDE	TRUE	FALSE	FALSE	Drugs@FDA	20240410
drugsatfda.anda:077043	Drugs@FDA ID	rxcui:221078	CITALOPRAM HYDROBROMIDE	TRUE	FALSE	FALSE	Drugs@FDA	20240410
drugsatfda.anda:077045	Drugs@FDA ID	rxcui:221078	CITALOPRAM HYDROBROMIDE	TRUE	FALSE	FALSE	Drugs@FDA	20240410
drugsatfda.anda:077289	Drugs@FDA ID	rxcui:221078	CITALOPRAM HYDROBROMIDE	TRUE	FALSE	FALSE	Drugs@FDA	20240410
drugsatfda.anda:077534	Drugs@FDA ID	rxcui:221078	CITALOPRAM HYDROBROMIDE	TRUE	FALSE	FALSE	Drugs@FDA	20240410
drugsatfda.anda:077629	Drugs@FDA ID	rxcui:221078	CITALOPRAM HYDROBROMIDE	TRUE	FALSE	FALSE	Drugs@FDA	20240410
drugsatfda.anda:077654	Drugs@FDA ID	rxcui:221078	CITALOPRAM HYDROBROMIDE	TRUE	FALSE	FALSE	Drugs@FDA	20240410
drugsatfda.anda:077812	Drugs@FDA ID	rxcui:221078	CITALOPRAM HYDROBROMIDE	TRUE	FALSE	FALSE	Drugs@FDA	20240410
drugsatfda.anda:078216	Drugs@FDA ID	rxcui:221078	CITALOPRAM HYDROBROMIDE	TRUE	FALSE	FALSE	Drugs@FDA	20240410
drugsatfda.anda:201450	Drugs@FDA ID	rxcui:221078	CITALOPRAM HYDROBROMIDE	TRUE	FALSE	FALSE	Drugs@FDA	20240410
drugsatfda.nda:020822	Drugs@FDA ID	rxcui:221078	CITALOPRAM HYDROBROMIDE	TRUE	FALSE	FALSE	Drugs@FDA	20240410
drugsatfda.nda:215428	Drugs@FDA ID	rxcui:221078	CITALOPRAM HYDROBROMIDE	TRUE	FALSE	FALSE	Drugs@FDA	20240410
Citalopram hydrobromide	Primary Drug Name	rxcui:221078	CITALOPRAM HYDROBROMIDE	TRUE	FALSE	FALSE	ChemIDplus	20230222
fluoxetine hydrochloride	Primary Drug Name	rxcui:227224	FLUOXETINE HYDROCHLORIDE	TRUE	FALSE	FALSE	RxNorm	20240401
fluoxetine	Primary Drug Name	rxcui:227224	FLUOXETINE HYDROCHLORIDE	TRUE	FALSE	FALSE	RxNorm	20240401
Fluoxetine Hydrochloride	Primary Drug Name	rxcui:227224	FLUOXETINE HYDROCHLORIDE	TRUE	FALSE	FALSE	NCIt	24.02d
Fluoxetine	Primary Drug Name	rxcui:227224	FLUOXETINE HYDROCHLORIDE	TRUE	FALSE	FALSE	NCIt	24.02d
drugsatfda.anda:075292	Drugs@FDA ID	rxcui:227224	FLUOXETINE HYDROCHLORIDE	TRUE	FALSE	FALSE	Drugs@FDA	20240410
drugsatfda.anda:075452	Drugs@FDA ID	rxcui:227224	FLUOXETINE HYDROCHLORIDE	TRUE	FALSE	FALSE	Drugs@FDA	20240410
drugsatfda.anda:075465	Drugs@FDA ID	rxcui:227224	FLUOXETINE HYDROCHLORIDE	TRUE	FALSE	FALSE	Drugs@FDA	20240410
drugsatfda.anda:076001	Drugs@FDA ID	rxcui:227224	FLUOXETINE HYDROCHLORIDE	TRUE	FALSE	FALSE	Drugs@FDA	20240410
drugsatfda.anda:076006	Drugs@FDA ID	rxcui:227224	FLUOXETINE HYDROCHLORIDE	TRUE	FALSE	FALSE	Drugs@FDA	20240410
drugsatfda.anda:076015	Drugs@FDA ID	rxcui:227224	FLUOXETINE HYDROCHLORIDE	TRUE	FALSE	FALSE	Drugs@FDA	20240410
drugsatfda.anda:076458	Drugs@FDA ID	rxcui:227224	FLUOXETINE HYDROCHLORIDE	TRUE	FALSE	FALSE	Drugs@FDA	20240410
drugsatfda.anda:076990	Drugs@FDA ID	rxcui:227224	FLUOXETINE HYDROCHLORIDE	TRUE	FALSE	FALSE	Drugs@FDA	20240410
drugsatfda.anda:077849	Drugs@FDA ID	rxcui:227224	FLUOXETINE HYDROCHLORIDE	TRUE	FALSE	FALSE	Drugs@FDA	20240410
drugsatfda.anda:078572	Drugs@FDA ID	rxcui:227224	FLUOXETINE HYDROCHLORIDE	TRUE	FALSE	FALSE	Drugs@FDA	20240410
drugsatfda.anda:078619	Drugs@FDA ID	rxcui:227224	FLUOXETINE HYDROCHLORIDE	TRUE	FALSE	FALSE	Drugs@FDA	20240410
drugsatfda.anda:079209	Drugs@FDA ID	rxcui:227224	FLUOXETINE HYDROCHLORIDE	TRUE	FALSE	FALSE	Drugs@FDA	20240410
drugsatfda.anda:090223	Drugs@FDA ID	rxcui:227224	FLUOXETINE HYDROCHLORIDE	TRUE	FALSE	FALSE	Drugs@FDA	20240410
drugsatfda.anda:201336	Drugs@FDA ID	rxcui:227224	FLUOXETINE HYDROCHLORIDE	TRUE	FALSE	FALSE	Drugs@FDA	20240410
drugsatfda.anda:203836	Drugs@FDA ID	rxcui:227224	FLUOXETINE HYDROCHLORIDE	TRUE	FALSE	FALSE	Drugs@FDA	20240410
drugsatfda.anda:204597	Drugs@FDA ID	rxcui:227224	FLUOXETINE HYDROCHLORIDE	TRUE	FALSE	FALSE	Drugs@FDA	20240410
drugsatfda.anda:206937	Drugs@FDA ID	rxcui:227224	FLUOXETINE HYDROCHLORIDE	TRUE	FALSE	FALSE	Drugs@FDA	20240410
drugsatfda.anda:206993	Drugs@FDA ID	rxcui:227224	FLUOXETINE HYDROCHLORIDE	TRUE	FALSE	FALSE	Drugs@FDA	20240410
drugsatfda.anda:208698	Drugs@FDA ID	rxcui:227224	FLUOXETINE HYDROCHLORIDE	TRUE	FALSE	FALSE	Drugs@FDA	20240410
drugsatfda.anda:209419	Drugs@FDA ID	rxcui:227224	FLUOXETINE HYDROCHLORIDE	TRUE	FALSE	FALSE	Drugs@FDA	20240410
drugsatfda.anda:084325	Drugs@FDA ID	rxcui:5487	HYDROCHLOROTHIAZIDE	TRUE	FALSE	FALSE	Drugs@FDA	20240410
drugsatfda.anda:209695	Drugs@FDA ID	rxcui:227224	FLUOXETINE HYDROCHLORIDE	TRUE	FALSE	FALSE	Drugs@FDA	20240410
drugsatfda.anda:210935	Drugs@FDA ID	rxcui:227224	FLUOXETINE HYDROCHLORIDE	TRUE	FALSE	FALSE	Drugs@FDA	20240410
drugsatfda.anda:211282	Drugs@FDA ID	rxcui:227224	FLUOXETINE HYDROCHLORIDE	TRUE	FALSE	FALSE	Drugs@FDA	20240410
drugsatfda.anda:211444	Drugs@FDA ID	rxcui:227224	FLUOXETINE HYDROCHLORIDE	TRUE	FALSE	FALSE	Drugs@FDA	20240410
drugsatfda.anda:211477	Drugs@FDA ID	rxcui:227224	FLUOXETINE HYDROCHLORIDE	TRUE	FALSE	FALSE	Drugs@FDA	20240410
drugsatfda.anda:211632	Drugs@FDA ID	rxcui:227224	FLUOXETINE HYDROCHLORIDE	TRUE	FALSE	FALSE	Drugs@FDA	20240410
drugsatfda.anda:211653	Drugs@FDA ID	rxcui:227224	FLUOXETINE HYDROCHLORIDE	TRUE	FALSE	FALSE	Drugs@FDA	20240410
drugsatfda.anda:211696	Drugs@FDA ID	rxcui:227224	FLUOXETINE HYDROCHLORIDE	TRUE	FALSE	FALSE	Drugs@FDA	20240410
drugsatfda.anda:211721	Drugs@FDA ID	rxcui:227224	FLUOXETINE HYDROCHLORIDE	TRUE	FALSE	FALSE	Drugs@FDA	20240410
drugsatfda.anda:213265	Drugs@FDA ID	rxcui:227224	FLUOXETINE HYDROCHLORIDE	TRUE	FALSE	FALSE	Drugs@FDA	20240410
drugsatfda.anda:213286	Drugs@FDA ID	rxcui:227224	FLUOXETINE HYDROCHLORIDE	TRUE	FALSE	FALSE	Drugs@FDA	20240410
drugsatfda.anda:216232	Drugs@FDA ID	rxcui:227224	FLUOXETINE HYDROCHLORIDE	TRUE	FALSE	FALSE	Drugs@FDA	20240410
drugsatfda.anda:216448	Drugs@FDA ID	rxcui:227224	FLUOXETINE HYDROCHLORIDE	TRUE	FALSE	FALSE	Drugs@FDA	20240410
drugsatfda.anda:216953	Drugs@FDA ID	rxcui:227224	FLUOXETINE HYDROCHLORIDE	TRUE	FALSE	FALSE	Drugs@FDA	20240410
drugsatfda.nda:018936	Drugs@FDA ID	rxcui:227224	FLUOXETINE HYDROCHLORIDE	TRUE	FALSE	FALSE	Drugs@FDA	20240410
drugsatfda.nda:202133	Drugs@FDA ID	rxcui:227224	FLUOXETINE HYDROCHLORIDE	TRUE	FALSE	FALSE	Drugs@FDA	20240410
Fluoxetine	Primary Drug Name	rxcui:227224	FLUOXETINE HYDROCHLORIDE	TRUE	FALSE	FALSE	ChemIDplus	20230222
Fluoxetine hydrochloride	Primary Drug Name	rxcui:227224	FLUOXETINE HYDROCHLORIDE	TRUE	FALSE	FALSE	ChemIDplus	20230222
fluoxetine	Primary Drug Name	rxcui:227224	FLUOXETINE HYDROCHLORIDE	TRUE	FALSE	FALSE	Wikidata	20240411
Prozac	Primary Drug Name	rxcui:227224	FLUOXETINE HYDROCHLORIDE	TRUE	FALSE	FALSE	Wikidata	20240411
Sarafem	Primary Drug Name	rxcui:227224	FLUOXETINE HYDROCHLORIDE	TRUE	FALSE	FALSE	Wikidata	20240411
Chlorphentermine Hydrochloride	Primary Drug Name	ncit:C65324	CHLORPHENTERMINE HYDROCHLORIDE	TRUE	FALSE	FALSE	NCIt	24.02d
Chlorphentermine hydrochloride	Primary Drug Name	ncit:C65324	CHLORPHENTERMINE HYDROCHLORIDE	TRUE	FALSE	FALSE	ChemIDplus	20230222
amoxapine	Primary Drug Name	rxcui:722	AMOXAPINE	TRUE	FALSE	FALSE	RxNorm	20240401
Amoxapine	Primary Drug Name	rxcui:722	AMOXAPINE	TRUE	FALSE	FALSE	NCIt	24.02d
drugsatfda.anda:072691	Drugs@FDA ID	rxcui:722	AMOXAPINE	TRUE	FALSE	FALSE	Drugs@FDA	20240410
drugsatfda.anda:072878	Drugs@FDA ID	rxcui:722	AMOXAPINE	TRUE	FALSE	FALSE	Drugs@FDA	20240410
drugsatfda.anda:072879	Drugs@FDA ID	rxcui:722	AMOXAPINE	TRUE	FALSE	FALSE	Drugs@FDA	20240410
drugsatfda.anda:072943	Drugs@FDA ID	rxcui:722	AMOXAPINE	TRUE	FALSE	FALSE	Drugs@FDA	20240410
drugsatfda.anda:072944	Drugs@FDA ID	rxcui:722	AMOXAPINE	TRUE	FALSE	FALSE	Drugs@FDA	20240410
Amoxapine	Primary Drug Name	rxcui:722	AMOXAPINE	TRUE	FALSE	FALSE	ChemIDplus	20230222
amoxapine	Primary Drug Name	rxcui:722	AMOXAPINE	TRUE	FALSE	FALSE	Wikidata	20240411
desvenlafaxine succinate	Primary Drug Name	rxcui:683693	DESVENLAFAXINE SUCCINATE	TRUE	FALSE	FALSE	RxNorm	20240401
desvenlafaxine	Primary Drug Name	rxcui:683693	DESVENLAFAXINE SUCCINATE	TRUE	FALSE	FALSE	RxNorm	20240401
Desvenlafaxine	Primary Drug Name	rxcui:683693	DESVENLAFAXINE SUCCINATE	TRUE	FALSE	FALSE	NCIt	24.02d
Desvenlafaxine Succinate	Primary Drug Name	rxcui:683693	DESVENLAFAXINE SUCCINATE	TRUE	FALSE	FALSE	NCIt	24.02d
drugsatfda.anda:204003	Drugs@FDA ID	rxcui:683693	DESVENLAFAXINE SUCCINATE	TRUE	FALSE	FALSE	Drugs@FDA	20240410
drugsatfda.anda:204020	Drugs@FDA ID	rxcui:683693	DESVENLAFAXINE SUCCINATE	TRUE	FALSE	FALSE	Drugs@FDA	20240410
drugsatfda.anda:204028	Drugs@FDA ID	rxcui:683693	DESVENLAFAXINE SUCCINATE	TRUE	FALSE	FALSE	Drugs@FDA	20240410
drugsatfda.anda:204065	Drugs@FDA ID	rxcui:683693	DESVENLAFAXINE SUCCINATE	TRUE	FALSE	FALSE	Drugs@FDA	20240410
drugsatfda.anda:204082	Drugs@FDA ID	rxcui:683693	DESVENLAFAXINE SUCCINATE	TRUE	FALSE	FALSE	Drugs@FDA	20240410
drugsatfda.anda:204083	Drugs@FDA ID	rxcui:683693	DESVENLAFAXINE SUCCINATE	TRUE	FALSE	FALSE	Drugs@FDA	20240410
drugsatfda.anda:204172	Drugs@FDA ID	rxcui:683693	DESVENLAFAXINE SUCCINATE	TRUE	FALSE	FALSE	Drugs@FDA	20240410
FLOMOXEF	Primary Name	ncit:C65693	FLOMOXEF	FALSE	FALSE	FALSE	ChEMBL	33
drugsatfda.anda:210014	Drugs@FDA ID	rxcui:683693	DESVENLAFAXINE SUCCINATE	TRUE	FALSE	FALSE	Drugs@FDA	20240410
drugsatfda.nda:021992	Drugs@FDA ID	rxcui:683693	DESVENLAFAXINE SUCCINATE	TRUE	FALSE	FALSE	Drugs@FDA	20240410
drugsatfda.nda:204150	Drugs@FDA ID	rxcui:683693	DESVENLAFAXINE SUCCINATE	TRUE	FALSE	FALSE	Drugs@FDA	20240410
Desvenlafaxine Succinate	Primary Drug Name	rxcui:683693	DESVENLAFAXINE SUCCINATE	TRUE	FALSE	FALSE	ChemIDplus	20230222
Desvenlafaxine	Primary Drug Name	rxcui:683693	DESVENLAFAXINE SUCCINATE	TRUE	FALSE	FALSE	ChemIDplus	20230222
Khedezla	Primary Drug Name	rxcui:683693	DESVENLAFAXINE SUCCINATE	TRUE	FALSE	FALSE	Wikidata	20240411
duloxetine hydrochloride	Primary Drug Name	rxcui:476250	DULOXETINE HYDROCHLORIDE	TRUE	FALSE	FALSE	RxNorm	20240401
duloxetine	Primary Drug Name	rxcui:476250	DULOXETINE HYDROCHLORIDE	TRUE	FALSE	FALSE	RxNorm	20240401
Duloxetine	Primary Drug Name	rxcui:476250	DULOXETINE HYDROCHLORIDE	TRUE	FALSE	FALSE	NCIt	24.02d
Duloxetine Hydrochloride	Primary Drug Name	rxcui:476250	DULOXETINE HYDROCHLORIDE	TRUE	FALSE	FALSE	NCIt	24.02d
drugsatfda.anda:090694	Drugs@FDA ID	rxcui:476250	DULOXETINE HYDROCHLORIDE	TRUE	FALSE	FALSE	Drugs@FDA	20240410
drugsatfda.anda:090723	Drugs@FDA ID	rxcui:476250	DULOXETINE HYDROCHLORIDE	TRUE	FALSE	FALSE	Drugs@FDA	20240410
drugsatfda.anda:090728	Drugs@FDA ID	rxcui:476250	DULOXETINE HYDROCHLORIDE	TRUE	FALSE	FALSE	Drugs@FDA	20240410
drugsatfda.anda:090739	Drugs@FDA ID	rxcui:476250	DULOXETINE HYDROCHLORIDE	TRUE	FALSE	FALSE	Drugs@FDA	20240410
drugsatfda.anda:090745	Drugs@FDA ID	rxcui:476250	DULOXETINE HYDROCHLORIDE	TRUE	FALSE	FALSE	Drugs@FDA	20240410
drugsatfda.anda:090774	Drugs@FDA ID	rxcui:476250	DULOXETINE HYDROCHLORIDE	TRUE	FALSE	FALSE	Drugs@FDA	20240410
drugsatfda.anda:090776	Drugs@FDA ID	rxcui:476250	DULOXETINE HYDROCHLORIDE	TRUE	FALSE	FALSE	Drugs@FDA	20240410
drugsatfda.anda:090778	Drugs@FDA ID	rxcui:476250	DULOXETINE HYDROCHLORIDE	TRUE	FALSE	FALSE	Drugs@FDA	20240410
drugsatfda.anda:202336	Drugs@FDA ID	rxcui:476250	DULOXETINE HYDROCHLORIDE	TRUE	FALSE	FALSE	Drugs@FDA	20240410
drugsatfda.anda:202949	Drugs@FDA ID	rxcui:476250	DULOXETINE HYDROCHLORIDE	TRUE	FALSE	FALSE	Drugs@FDA	20240410
drugsatfda.anda:203088	Drugs@FDA ID	rxcui:476250	DULOXETINE HYDROCHLORIDE	TRUE	FALSE	FALSE	Drugs@FDA	20240410
drugsatfda.anda:203197	Drugs@FDA ID	rxcui:476250	DULOXETINE HYDROCHLORIDE	TRUE	FALSE	FALSE	Drugs@FDA	20240410
drugsatfda.anda:204343	Drugs@FDA ID	rxcui:476250	DULOXETINE HYDROCHLORIDE	TRUE	FALSE	FALSE	Drugs@FDA	20240410
drugsatfda.anda:204815	Drugs@FDA ID	rxcui:476250	DULOXETINE HYDROCHLORIDE	TRUE	FALSE	FALSE	Drugs@FDA	20240410
drugsatfda.anda:206653	Drugs@FDA ID	rxcui:476250	DULOXETINE HYDROCHLORIDE	TRUE	FALSE	FALSE	Drugs@FDA	20240410
drugsatfda.anda:208706	Drugs@FDA ID	rxcui:476250	DULOXETINE HYDROCHLORIDE	TRUE	FALSE	FALSE	Drugs@FDA	20240410
drugsatfda.anda:210599	Drugs@FDA ID	rxcui:476250	DULOXETINE HYDROCHLORIDE	TRUE	FALSE	FALSE	Drugs@FDA	20240410
drugsatfda.nda:021427	Drugs@FDA ID	rxcui:476250	DULOXETINE HYDROCHLORIDE	TRUE	FALSE	FALSE	Drugs@FDA	20240410
drugsatfda.nda:212516	Drugs@FDA ID	rxcui:476250	DULOXETINE HYDROCHLORIDE	TRUE	FALSE	FALSE	Drugs@FDA	20240410
Duloxetine	Primary Drug Name	rxcui:476250	DULOXETINE HYDROCHLORIDE	TRUE	FALSE	FALSE	ChemIDplus	20230222
Duloxetine hydrochloride	Primary Drug Name	rxcui:476250	DULOXETINE HYDROCHLORIDE	TRUE	FALSE	FALSE	ChemIDplus	20230222
Cymbalta	Primary Drug Name	rxcui:476250	DULOXETINE HYDROCHLORIDE	TRUE	FALSE	FALSE	Wikidata	20240411
(S)-duloxetine	Primary Drug Name	rxcui:476250	DULOXETINE HYDROCHLORIDE	TRUE	FALSE	FALSE	Wikidata	20240411
imipramine hydrochloride	Primary Drug Name	rxcui:150816	IMIPRAMINE HYDROCHLORIDE	TRUE	FALSE	FALSE	RxNorm	20240401
imipramine	Primary Drug Name	rxcui:150816	IMIPRAMINE HYDROCHLORIDE	TRUE	FALSE	FALSE	RxNorm	20240401
Imipramine Hydrochloride	Primary Drug Name	rxcui:150816	IMIPRAMINE HYDROCHLORIDE	TRUE	FALSE	FALSE	NCIt	24.02d
Imipramine	Primary Drug Name	rxcui:150816	IMIPRAMINE HYDROCHLORIDE	TRUE	FALSE	FALSE	NCIt	24.02d
drugsatfda.anda:040751	Drugs@FDA ID	rxcui:150816	IMIPRAMINE HYDROCHLORIDE	TRUE	FALSE	FALSE	Drugs@FDA	20240410
drugsatfda.anda:040903	Drugs@FDA ID	rxcui:150816	IMIPRAMINE HYDROCHLORIDE	TRUE	FALSE	FALSE	Drugs@FDA	20240410
drugsatfda.anda:088262	Drugs@FDA ID	rxcui:150816	IMIPRAMINE HYDROCHLORIDE	TRUE	FALSE	FALSE	Drugs@FDA	20240410
drugsatfda.anda:088276	Drugs@FDA ID	rxcui:150816	IMIPRAMINE HYDROCHLORIDE	TRUE	FALSE	FALSE	Drugs@FDA	20240410
drugsatfda.anda:088292	Drugs@FDA ID	rxcui:150816	IMIPRAMINE HYDROCHLORIDE	TRUE	FALSE	FALSE	Drugs@FDA	20240410
drugsatfda.anda:085182	Drugs@FDA ID	rxcui:5487	HYDROCHLOROTHIAZIDE	TRUE	FALSE	FALSE	Drugs@FDA	20240410
drugsatfda.anda:090441	Drugs@FDA ID	rxcui:150816	IMIPRAMINE HYDROCHLORIDE	TRUE	FALSE	FALSE	Drugs@FDA	20240410
Imipramine hydrochloride	Primary Drug Name	rxcui:150816	IMIPRAMINE HYDROCHLORIDE	TRUE	FALSE	FALSE	ChemIDplus	20230222
Imipramine	Primary Drug Name	rxcui:150816	IMIPRAMINE HYDROCHLORIDE	TRUE	FALSE	FALSE	ChemIDplus	20230222
imipramine	Primary Drug Name	rxcui:150816	IMIPRAMINE HYDROCHLORIDE	TRUE	FALSE	FALSE	Wikidata	20240411
milnacipran hydrochloride	Primary Drug Name	rxcui:30003	MILNACIPRAN HYDROCHLORIDE	TRUE	FALSE	FALSE	RxNorm	20240401
Milnacipran Hydrochloride	Primary Drug Name	rxcui:30003	MILNACIPRAN HYDROCHLORIDE	TRUE	FALSE	FALSE	NCIt	24.02d
drugsatfda.anda:205081	Drugs@FDA ID	rxcui:30003	MILNACIPRAN HYDROCHLORIDE	TRUE	FALSE	FALSE	Drugs@FDA	20240410
drugsatfda.nda:022256	Drugs@FDA ID	rxcui:30003	MILNACIPRAN HYDROCHLORIDE	TRUE	FALSE	FALSE	Drugs@FDA	20240410
Milnacipran hydrochloride	Primary Drug Name	rxcui:30003	MILNACIPRAN HYDROCHLORIDE	TRUE	FALSE	FALSE	ChemIDplus	20230222
Savella	Primary Drug Name	rxcui:30003	MILNACIPRAN HYDROCHLORIDE	TRUE	FALSE	FALSE	Wikidata	20240411
nortriptyline hydrochloride	Primary Drug Name	rxcui:203130	NORTRIPTYLINE HYDROCHLORIDE	TRUE	FALSE	FALSE	RxNorm	20240401
Nortriptyline Hydrochloride	Primary Drug Name	rxcui:203130	NORTRIPTYLINE HYDROCHLORIDE	TRUE	FALSE	FALSE	NCIt	24.02d
drugsatfda.anda:073556	Drugs@FDA ID	rxcui:203130	NORTRIPTYLINE HYDROCHLORIDE	TRUE	FALSE	FALSE	Drugs@FDA	20240410
drugsatfda.anda:074132	Drugs@FDA ID	rxcui:203130	NORTRIPTYLINE HYDROCHLORIDE	TRUE	FALSE	FALSE	Drugs@FDA	20240410
drugsatfda.anda:075520	Drugs@FDA ID	rxcui:203130	NORTRIPTYLINE HYDROCHLORIDE	TRUE	FALSE	FALSE	Drugs@FDA	20240410
drugsatfda.anda:075606	Drugs@FDA ID	rxcui:203130	NORTRIPTYLINE HYDROCHLORIDE	TRUE	FALSE	FALSE	Drugs@FDA	20240410
drugsatfda.anda:213441	Drugs@FDA ID	rxcui:203130	NORTRIPTYLINE HYDROCHLORIDE	TRUE	FALSE	FALSE	Drugs@FDA	20240410
drugsatfda.anda:217731	Drugs@FDA ID	rxcui:203130	NORTRIPTYLINE HYDROCHLORIDE	TRUE	FALSE	FALSE	Drugs@FDA	20240410
drugsatfda.nda:018013	Drugs@FDA ID	rxcui:203130	NORTRIPTYLINE HYDROCHLORIDE	TRUE	FALSE	FALSE	Drugs@FDA	20240410
Nortriptyline hydrochloride	Primary Drug Name	rxcui:203130	NORTRIPTYLINE HYDROCHLORIDE	TRUE	FALSE	FALSE	ChemIDplus	20230222
protriptyline hydrochloride	Primary Drug Name	rxcui:203199	PROTRIPTYLINE HYDROCHLORIDE	TRUE	FALSE	FALSE	RxNorm	20240401
Protriptyline Hydrochloride	Primary Drug Name	rxcui:203199	PROTRIPTYLINE HYDROCHLORIDE	TRUE	FALSE	FALSE	NCIt	24.02d
drugsatfda.anda:078913	Drugs@FDA ID	rxcui:203199	PROTRIPTYLINE HYDROCHLORIDE	TRUE	FALSE	FALSE	Drugs@FDA	20240410
drugsatfda.anda:090462	Drugs@FDA ID	rxcui:203199	PROTRIPTYLINE HYDROCHLORIDE	TRUE	FALSE	FALSE	Drugs@FDA	20240410
drugsatfda.anda:202220	Drugs@FDA ID	rxcui:203199	PROTRIPTYLINE HYDROCHLORIDE	TRUE	FALSE	FALSE	Drugs@FDA	20240410
Protriptyline hydrochloride	Primary Drug Name	rxcui:203199	PROTRIPTYLINE HYDROCHLORIDE	TRUE	FALSE	FALSE	ChemIDplus	20230222
rosiglitazone maleate	Primary Drug Name	rxcui:253198	ROSIGLITAZONE MALEATE	TRUE	FALSE	FALSE	RxNorm	20240401
phenprocoumon	Primary Drug Name	rxcui:8150	PHENPROCOUMON	TRUE	FALSE	FALSE	RxNorm	20240401
Phenprocoumon	Primary Drug Name	rxcui:8150	PHENPROCOUMON	TRUE	FALSE	FALSE	NCIt	24.02d
Phenprocoumon	Primary Drug Name	rxcui:8150	PHENPROCOUMON	TRUE	FALSE	FALSE	ChemIDplus	20230222
phenprocoumon	Primary Drug Name	rxcui:8150	PHENPROCOUMON	TRUE	FALSE	FALSE	Wikidata	20240411
warfarin sodium	Primary Drug Name	rxcui:114194	WARFARIN SODIUM	TRUE	FALSE	FALSE	RxNorm	20240401
Warfarin Sodium	Primary Drug Name	rxcui:114194	WARFARIN SODIUM	TRUE	FALSE	FALSE	NCIt	24.02d
drugsatfda.anda:040416	Drugs@FDA ID	rxcui:114194	WARFARIN SODIUM	TRUE	FALSE	FALSE	Drugs@FDA	20240410
drugsatfda.anda:040616	Drugs@FDA ID	rxcui:114194	WARFARIN SODIUM	TRUE	FALSE	FALSE	Drugs@FDA	20240410
drugsatfda.anda:202202	Drugs@FDA ID	rxcui:114194	WARFARIN SODIUM	TRUE	FALSE	FALSE	Drugs@FDA	20240410
Warfarin sodium	Primary Drug Name	rxcui:114194	WARFARIN SODIUM	TRUE	FALSE	FALSE	ChemIDplus	20230222
Jantoven	Primary Drug Name	rxcui:114194	WARFARIN SODIUM	TRUE	FALSE	FALSE	Wikidata	20240411
pyrimethamine	Primary Drug Name	rxcui:9010	PYRIMETHAMINE	TRUE	FALSE	FALSE	RxNorm	20240401
Pyrimethamine	Primary Drug Name	rxcui:9010	PYRIMETHAMINE	TRUE	FALSE	FALSE	NCIt	24.02d
drugsatfda.anda:207127	Drugs@FDA ID	rxcui:9010	PYRIMETHAMINE	TRUE	FALSE	FALSE	Drugs@FDA	20240410
drugsatfda.anda:211271	Drugs@FDA ID	rxcui:9010	PYRIMETHAMINE	TRUE	FALSE	FALSE	Drugs@FDA	20240410
drugsatfda.anda:215506	Drugs@FDA ID	rxcui:9010	PYRIMETHAMINE	TRUE	FALSE	FALSE	Drugs@FDA	20240410
Gedivumab	Primary Drug Name	ncit:C166943	GEDIVUMAB	FALSE	FALSE	FALSE	NCIt	24.02d
drugsatfda.anda:216983	Drugs@FDA ID	rxcui:9010	PYRIMETHAMINE	TRUE	FALSE	FALSE	Drugs@FDA	20240410
drugsatfda.nda:008578	Drugs@FDA ID	rxcui:9010	PYRIMETHAMINE	TRUE	FALSE	FALSE	Drugs@FDA	20240410
Pyrimethamine	Primary Drug Name	rxcui:9010	PYRIMETHAMINE	TRUE	FALSE	FALSE	ChemIDplus	20230222
pyrimethamine	Primary Drug Name	rxcui:9010	PYRIMETHAMINE	TRUE	FALSE	FALSE	Wikidata	20240411
Daraprim	Primary Drug Name	rxcui:9010	PYRIMETHAMINE	TRUE	FALSE	FALSE	Wikidata	20240411
Cycloguanil Pamoate	Primary Drug Name	ncit:C171767	CYCLOGUANIL PAMOATE	TRUE	FALSE	FALSE	NCIt	24.02d
Cycloguanil pamoate	Primary Drug Name	ncit:C171767	CYCLOGUANIL PAMOATE	TRUE	FALSE	FALSE	ChemIDplus	20230222
nizatidine	Primary Drug Name	rxcui:42319	NIZATIDINE	TRUE	FALSE	FALSE	RxNorm	20240401
Nizatidine	Primary Drug Name	rxcui:42319	NIZATIDINE	TRUE	FALSE	FALSE	NCIt	24.02d
drugsatfda.anda:075616	Drugs@FDA ID	rxcui:42319	NIZATIDINE	TRUE	FALSE	FALSE	Drugs@FDA	20240410
drugsatfda.anda:077314	Drugs@FDA ID	rxcui:42319	NIZATIDINE	TRUE	FALSE	FALSE	Drugs@FDA	20240410
Nizatidine	Primary Drug Name	rxcui:42319	NIZATIDINE	TRUE	FALSE	FALSE	ChemIDplus	20230222
nizatidine	Primary Drug Name	rxcui:42319	NIZATIDINE	TRUE	FALSE	FALSE	Wikidata	20240411
ranitidine hydrochloride	Primary Drug Name	rxcui:203136	RANITIDINE HYDROCHLORIDE	TRUE	FALSE	FALSE	RxNorm	20240401
ranitidine	Primary Drug Name	rxcui:203136	RANITIDINE HYDROCHLORIDE	TRUE	FALSE	FALSE	RxNorm	20240401
Ranitidine	Primary Drug Name	rxcui:203136	RANITIDINE HYDROCHLORIDE	TRUE	FALSE	FALSE	NCIt	24.02d
Ranitidine Hydrochloride	Primary Drug Name	rxcui:203136	RANITIDINE HYDROCHLORIDE	TRUE	FALSE	FALSE	NCIt	24.02d
Ranitidine	Primary Drug Name	rxcui:203136	RANITIDINE HYDROCHLORIDE	TRUE	FALSE	FALSE	HemOnc	3/1/24
drugsatfda.anda:074655	Drugs@FDA ID	rxcui:203136	RANITIDINE HYDROCHLORIDE	TRUE	FALSE	FALSE	Drugs@FDA	20240410
drugsatfda.anda:075294	Drugs@FDA ID	rxcui:203136	RANITIDINE HYDROCHLORIDE	TRUE	FALSE	FALSE	Drugs@FDA	20240410
drugsatfda.anda:075742	Drugs@FDA ID	rxcui:203136	RANITIDINE HYDROCHLORIDE	TRUE	FALSE	FALSE	Drugs@FDA	20240410
drugsatfda.anda:077405	Drugs@FDA ID	rxcui:203136	RANITIDINE HYDROCHLORIDE	TRUE	FALSE	FALSE	Drugs@FDA	20240410
drugsatfda.anda:077824	Drugs@FDA ID	rxcui:203136	RANITIDINE HYDROCHLORIDE	TRUE	FALSE	FALSE	Drugs@FDA	20240410
drugsatfda.anda:078192	Drugs@FDA ID	rxcui:203136	RANITIDINE HYDROCHLORIDE	TRUE	FALSE	FALSE	Drugs@FDA	20240410
drugsatfda.anda:091534	Drugs@FDA ID	rxcui:203136	RANITIDINE HYDROCHLORIDE	TRUE	FALSE	FALSE	Drugs@FDA	20240410
drugsatfda.anda:201745	Drugs@FDA ID	rxcui:203136	RANITIDINE HYDROCHLORIDE	TRUE	FALSE	FALSE	Drugs@FDA	20240410
drugsatfda.anda:209859	Drugs@FDA ID	rxcui:203136	RANITIDINE HYDROCHLORIDE	TRUE	FALSE	FALSE	Drugs@FDA	20240410
drugsatfda.anda:210243	Drugs@FDA ID	rxcui:203136	RANITIDINE HYDROCHLORIDE	TRUE	FALSE	FALSE	Drugs@FDA	20240410
Ranitidine	Primary Drug Name	rxcui:203136	RANITIDINE HYDROCHLORIDE	TRUE	FALSE	FALSE	ChemIDplus	20230222
Ranitidine Hydrochloride	Primary Drug Name	rxcui:203136	RANITIDINE HYDROCHLORIDE	TRUE	FALSE	FALSE	ChemIDplus	20230222
ranitidine	Primary Drug Name	rxcui:203136	RANITIDINE HYDROCHLORIDE	TRUE	FALSE	FALSE	Wikidata	20240411
Wal-Zan	Primary Drug Name	rxcui:203136	RANITIDINE HYDROCHLORIDE	TRUE	FALSE	FALSE	Wikidata	20240411
Zantac	Primary Drug Name	rxcui:203136	RANITIDINE HYDROCHLORIDE	TRUE	FALSE	FALSE	Wikidata	20240411
cyclosporine	Primary Drug Name	rxcui:3008	CYCLOSPORINE	TRUE	TRUE	FALSE	RxNorm	20240401
Cyclosporine	Primary Drug Name	rxcui:3008	CYCLOSPORINE	TRUE	TRUE	FALSE	NCIt	24.02d
Cyclosporine	Primary Drug Name	rxcui:3008	CYCLOSPORINE	TRUE	TRUE	FALSE	HemOnc	3/1/24
drugsatfda.anda:065003	Drugs@FDA ID	rxcui:3008	CYCLOSPORINE	TRUE	TRUE	FALSE	Drugs@FDA	20240410
drugsatfda.anda:065025	Drugs@FDA ID	rxcui:3008	CYCLOSPORINE	TRUE	TRUE	FALSE	Drugs@FDA	20240410
drugsatfda.anda:065040	Drugs@FDA ID	rxcui:3008	CYCLOSPORINE	TRUE	TRUE	FALSE	Drugs@FDA	20240410
drugsatfda.anda:065044	Drugs@FDA ID	rxcui:3008	CYCLOSPORINE	TRUE	TRUE	FALSE	Drugs@FDA	20240410
drugsatfda.anda:065078	Drugs@FDA ID	rxcui:3008	CYCLOSPORINE	TRUE	TRUE	FALSE	Drugs@FDA	20240410
drugsatfda.anda:065110	Drugs@FDA ID	rxcui:3008	CYCLOSPORINE	TRUE	TRUE	FALSE	Drugs@FDA	20240410
drugsatfda.anda:065151	Drugs@FDA ID	rxcui:3008	CYCLOSPORINE	TRUE	TRUE	FALSE	Drugs@FDA	20240410
drugsatfda.anda:205894	Drugs@FDA ID	rxcui:3008	CYCLOSPORINE	TRUE	TRUE	FALSE	Drugs@FDA	20240410
drugsatfda.anda:210721	Drugs@FDA ID	rxcui:3008	CYCLOSPORINE	TRUE	TRUE	FALSE	Drugs@FDA	20240410
drugsatfda.anda:216046	Drugs@FDA ID	rxcui:3008	CYCLOSPORINE	TRUE	TRUE	FALSE	Drugs@FDA	20240410
drugsatfda.nda:050573	Drugs@FDA ID	rxcui:3008	CYCLOSPORINE	TRUE	TRUE	FALSE	Drugs@FDA	20240410
drugsatfda.nda:050574	Drugs@FDA ID	rxcui:3008	CYCLOSPORINE	TRUE	TRUE	FALSE	Drugs@FDA	20240410
drugsatfda.nda:050625	Drugs@FDA ID	rxcui:3008	CYCLOSPORINE	TRUE	TRUE	FALSE	Drugs@FDA	20240410
drugsatfda.nda:050715	Drugs@FDA ID	rxcui:3008	CYCLOSPORINE	TRUE	TRUE	FALSE	Drugs@FDA	20240410
drugsatfda.nda:050716	Drugs@FDA ID	rxcui:3008	CYCLOSPORINE	TRUE	TRUE	FALSE	Drugs@FDA	20240410
drugsatfda.nda:050790	Drugs@FDA ID	rxcui:3008	CYCLOSPORINE	TRUE	TRUE	FALSE	Drugs@FDA	20240410
drugsatfda.nda:210913	Drugs@FDA ID	rxcui:3008	CYCLOSPORINE	TRUE	TRUE	FALSE	Drugs@FDA	20240410
drugsatfda.nda:214965	Drugs@FDA ID	rxcui:3008	CYCLOSPORINE	TRUE	TRUE	FALSE	Drugs@FDA	20240410
drugsatfda.nda:217469	Drugs@FDA ID	rxcui:3008	CYCLOSPORINE	TRUE	TRUE	FALSE	Drugs@FDA	20240410
Cyclosporine	Primary Drug Name	rxcui:3008	CYCLOSPORINE	TRUE	TRUE	FALSE	ChemIDplus	20230222
cyclosporine	Primary Drug Name	rxcui:3008	CYCLOSPORINE	TRUE	TRUE	FALSE	Wikidata	20240411
Restasis	Primary Drug Name	rxcui:3008	CYCLOSPORINE	TRUE	TRUE	FALSE	Wikidata	20240411
Sandimmune	Primary Drug Name	rxcui:3008	CYCLOSPORINE	TRUE	TRUE	FALSE	Wikidata	20240411
CYCLOSPORINE	Primary Name	rxcui:3008	CYCLOSPORINE	TRUE	TRUE	FALSE	ChEMBL	33
enoxaparin sodium	Primary Drug Name	rxcui:221095	ENOXAPARIN SODIUM	TRUE	FALSE	FALSE	RxNorm	20240401
enoxaparin	Primary Drug Name	rxcui:221095	ENOXAPARIN SODIUM	TRUE	FALSE	FALSE	RxNorm	20240401
Enoxaparin Sodium	Primary Drug Name	rxcui:221095	ENOXAPARIN SODIUM	TRUE	FALSE	FALSE	NCIt	24.02d
Enoxaparin	Primary Drug Name	rxcui:221095	ENOXAPARIN SODIUM	TRUE	FALSE	FALSE	HemOnc	3/1/24
drugsatfda.anda:076684	Drugs@FDA ID	rxcui:221095	ENOXAPARIN SODIUM	TRUE	FALSE	FALSE	Drugs@FDA	20240410
drugsatfda.anda:076726	Drugs@FDA ID	rxcui:221095	ENOXAPARIN SODIUM	TRUE	FALSE	FALSE	Drugs@FDA	20240410
drugsatfda.anda:077857	Drugs@FDA ID	rxcui:221095	ENOXAPARIN SODIUM	TRUE	FALSE	FALSE	Drugs@FDA	20240410
drugsatfda.anda:205660	Drugs@FDA ID	rxcui:221095	ENOXAPARIN SODIUM	TRUE	FALSE	FALSE	Drugs@FDA	20240410
drugsatfda.anda:208600	Drugs@FDA ID	rxcui:221095	ENOXAPARIN SODIUM	TRUE	FALSE	FALSE	Drugs@FDA	20240410
drugsatfda.anda:214646	Drugs@FDA ID	rxcui:221095	ENOXAPARIN SODIUM	TRUE	FALSE	FALSE	Drugs@FDA	20240410
drugsatfda.anda:214856	Drugs@FDA ID	rxcui:221095	ENOXAPARIN SODIUM	TRUE	FALSE	FALSE	Drugs@FDA	20240410
Enoxaparin sodium	Primary Drug Name	rxcui:221095	ENOXAPARIN SODIUM	TRUE	FALSE	FALSE	ChemIDplus	20230222
enoxaparin sodium	Primary Drug Name	rxcui:221095	ENOXAPARIN SODIUM	TRUE	FALSE	FALSE	Wikidata	20240411
capecitabine	Primary Drug Name	rxcui:194000	CAPECITABINE	TRUE	FALSE	TRUE	RxNorm	20240401
Capecitabine	Primary Drug Name	rxcui:194000	CAPECITABINE	TRUE	FALSE	TRUE	NCIt	24.02d
Capecitabine	Primary Drug Name	rxcui:194000	CAPECITABINE	TRUE	FALSE	TRUE	HemOnc	3/1/24
drugsatfda.anda:091649	Drugs@FDA ID	rxcui:194000	CAPECITABINE	TRUE	FALSE	TRUE	Drugs@FDA	20240410
drugsatfda.anda:200483	Drugs@FDA ID	rxcui:194000	CAPECITABINE	TRUE	FALSE	TRUE	Drugs@FDA	20240410
drugsatfda.anda:202593	Drugs@FDA ID	rxcui:194000	CAPECITABINE	TRUE	FALSE	TRUE	Drugs@FDA	20240410
drugsatfda.anda:204345	Drugs@FDA ID	rxcui:194000	CAPECITABINE	TRUE	FALSE	TRUE	Drugs@FDA	20240410
drugsatfda.anda:204668	Drugs@FDA ID	rxcui:194000	CAPECITABINE	TRUE	FALSE	TRUE	Drugs@FDA	20240410
drugsatfda.anda:207456	Drugs@FDA ID	rxcui:194000	CAPECITABINE	TRUE	FALSE	TRUE	Drugs@FDA	20240410
DESMOGLEIN-3	Primary Name	NULL	NULL	NULL	NULL	NULL	TdgClinicalTrial	Jan-14
drugsatfda.anda:207652	Drugs@FDA ID	rxcui:194000	CAPECITABINE	TRUE	FALSE	TRUE	Drugs@FDA	20240410
drugsatfda.anda:209365	Drugs@FDA ID	rxcui:194000	CAPECITABINE	TRUE	FALSE	TRUE	Drugs@FDA	20240410
drugsatfda.anda:210203	Drugs@FDA ID	rxcui:194000	CAPECITABINE	TRUE	FALSE	TRUE	Drugs@FDA	20240410
drugsatfda.anda:210604	Drugs@FDA ID	rxcui:194000	CAPECITABINE	TRUE	FALSE	TRUE	Drugs@FDA	20240410
drugsatfda.anda:211724	Drugs@FDA ID	rxcui:194000	CAPECITABINE	TRUE	FALSE	TRUE	Drugs@FDA	20240410
drugsatfda.anda:217237	Drugs@FDA ID	rxcui:194000	CAPECITABINE	TRUE	FALSE	TRUE	Drugs@FDA	20240410
drugsatfda.nda:020896	Drugs@FDA ID	rxcui:194000	CAPECITABINE	TRUE	FALSE	TRUE	Drugs@FDA	20240410
Capecitabine	Primary Drug Name	rxcui:194000	CAPECITABINE	TRUE	FALSE	TRUE	ChemIDplus	20230222
Xeloda	Primary Drug Name	rxcui:194000	CAPECITABINE	TRUE	FALSE	TRUE	Wikidata	20240411
capecitabine	Primary Drug Name	rxcui:194000	CAPECITABINE	TRUE	FALSE	TRUE	Wikidata	20240411
fluorouracil	Primary Drug Name	rxcui:4492	FLUOROURACIL	TRUE	FALSE	TRUE	RxNorm	20240401
Fluorouracil	Primary Drug Name	rxcui:4492	FLUOROURACIL	TRUE	FALSE	TRUE	NCIt	24.02d
Fluorouracil	Primary Drug Name	rxcui:4492	FLUOROURACIL	TRUE	FALSE	TRUE	HemOnc	3/1/24
drugsatfda.anda:040278	Drugs@FDA ID	rxcui:4492	FLUOROURACIL	TRUE	FALSE	TRUE	Drugs@FDA	20240410
drugsatfda.anda:040279	Drugs@FDA ID	rxcui:4492	FLUOROURACIL	TRUE	FALSE	TRUE	Drugs@FDA	20240410
drugsatfda.anda:040743	Drugs@FDA ID	rxcui:4492	FLUOROURACIL	TRUE	FALSE	TRUE	Drugs@FDA	20240410
drugsatfda.anda:040798	Drugs@FDA ID	rxcui:4492	FLUOROURACIL	TRUE	FALSE	TRUE	Drugs@FDA	20240410
drugsatfda.anda:076526	Drugs@FDA ID	rxcui:4492	FLUOROURACIL	TRUE	FALSE	TRUE	Drugs@FDA	20240410
drugsatfda.anda:077524	Drugs@FDA ID	rxcui:4492	FLUOROURACIL	TRUE	FALSE	TRUE	Drugs@FDA	20240410
drugsatfda.anda:090368	Drugs@FDA ID	rxcui:4492	FLUOROURACIL	TRUE	FALSE	TRUE	Drugs@FDA	20240410
drugsatfda.anda:203609	Drugs@FDA ID	rxcui:4492	FLUOROURACIL	TRUE	FALSE	TRUE	Drugs@FDA	20240410
drugsatfda.anda:210123	Drugs@FDA ID	rxcui:4492	FLUOROURACIL	TRUE	FALSE	TRUE	Drugs@FDA	20240410
drugsatfda.anda:210124	Drugs@FDA ID	rxcui:4492	FLUOROURACIL	TRUE	FALSE	TRUE	Drugs@FDA	20240410
drugsatfda.anda:214845	Drugs@FDA ID	rxcui:4492	FLUOROURACIL	TRUE	FALSE	TRUE	Drugs@FDA	20240410
drugsatfda.anda:215612	Drugs@FDA ID	rxcui:4492	FLUOROURACIL	TRUE	FALSE	TRUE	Drugs@FDA	20240410
drugsatfda.anda:217295	Drugs@FDA ID	rxcui:4492	FLUOROURACIL	TRUE	FALSE	TRUE	Drugs@FDA	20240410
drugsatfda.anda:217676	Drugs@FDA ID	rxcui:4492	FLUOROURACIL	TRUE	FALSE	TRUE	Drugs@FDA	20240410
drugsatfda.nda:016831	Drugs@FDA ID	rxcui:4492	FLUOROURACIL	TRUE	FALSE	TRUE	Drugs@FDA	20240410
drugsatfda.nda:020985	Drugs@FDA ID	rxcui:4492	FLUOROURACIL	TRUE	FALSE	TRUE	Drugs@FDA	20240410
drugsatfda.nda:022259	Drugs@FDA ID	rxcui:4492	FLUOROURACIL	TRUE	FALSE	TRUE	Drugs@FDA	20240410
Fluorouracil	Primary Drug Name	rxcui:4492	FLUOROURACIL	TRUE	FALSE	TRUE	ChemIDplus	20230222
fluorouracil	Primary Drug Name	rxcui:4492	FLUOROURACIL	TRUE	FALSE	TRUE	Wikidata	20240411
Adrucil	Primary Drug Name	rxcui:4492	FLUOROURACIL	TRUE	FALSE	TRUE	Wikidata	20240411
Carac	Primary Drug Name	rxcui:4492	FLUOROURACIL	TRUE	FALSE	TRUE	Wikidata	20240411
Fluoroplex	Primary Drug Name	rxcui:4492	FLUOROURACIL	TRUE	FALSE	TRUE	Wikidata	20240411
Tolak	Primary Drug Name	rxcui:4492	FLUOROURACIL	TRUE	FALSE	TRUE	Wikidata	20240411
Efudex	Primary Drug Name	rxcui:4492	FLUOROURACIL	TRUE	FALSE	TRUE	Wikidata	20240411
mecasermin	Primary Drug Name	rxcui:274403	MECASERMIN	TRUE	FALSE	FALSE	RxNorm	20240401
Mecasermin	Primary Drug Name	rxcui:274403	MECASERMIN	TRUE	FALSE	FALSE	NCIt	24.02d
Mecasermin	Primary Drug Name	rxcui:274403	MECASERMIN	TRUE	FALSE	FALSE	ChemIDplus	20230222
Increlex	Primary Drug Name	rxcui:274403	MECASERMIN	TRUE	FALSE	FALSE	Wikidata	20240411
mecasermin	Primary Drug Name	rxcui:274403	MECASERMIN	TRUE	FALSE	FALSE	Wikidata	20240411
thyrotropin	Primary Drug Name	rxcui:10579	THYROTROPIN	TRUE	FALSE	FALSE	RxNorm	20240401
corticotropin	Primary Drug Name	rxcui:376	CORTICOTROPIN	TRUE	FALSE	FALSE	RxNorm	20240401
Recombinant Corticotropin	Primary Drug Name	rxcui:376	CORTICOTROPIN	TRUE	FALSE	FALSE	NCIt	24.02d
drugsatfda.nda:008975	Drugs@FDA ID	rxcui:376	CORTICOTROPIN	TRUE	FALSE	FALSE	Drugs@FDA	20240410
Corticotropin	Primary Drug Name	rxcui:376	CORTICOTROPIN	TRUE	FALSE	FALSE	ChemIDplus	20230222
corticotropin	Primary Drug Name	rxcui:376	CORTICOTROPIN	TRUE	FALSE	FALSE	Wikidata	20240411
Acthar	Primary Drug Name	rxcui:376	CORTICOTROPIN	TRUE	FALSE	FALSE	Wikidata	20240411
cosyntropin	Primary Drug Name	rxcui:2890	COSYNTROPIN	TRUE	FALSE	FALSE	RxNorm	20240401
drugsatfda.anda:087059	Drugs@FDA ID	rxcui:5487	HYDROCHLOROTHIAZIDE	TRUE	FALSE	FALSE	Drugs@FDA	20240410
drugsatfda.anda:202147	Drugs@FDA ID	rxcui:2890	COSYNTROPIN	TRUE	FALSE	FALSE	Drugs@FDA	20240410
drugsatfda.nda:016750	Drugs@FDA ID	rxcui:2890	COSYNTROPIN	TRUE	FALSE	FALSE	Drugs@FDA	20240410
Cosyntropin	Primary Drug Name	rxcui:2890	COSYNTROPIN	TRUE	FALSE	FALSE	ChemIDplus	20230222
cosyntropin	Primary Drug Name	rxcui:2890	COSYNTROPIN	TRUE	FALSE	FALSE	Wikidata	20240411
teriflunomide	Primary Drug Name	rxcui:1310520	TERIFLUNOMIDE	TRUE	FALSE	FALSE	RxNorm	20240401
Teriflunomide	Primary Drug Name	rxcui:1310520	TERIFLUNOMIDE	TRUE	FALSE	FALSE	NCIt	24.02d
drugsatfda.anda:209555	Drugs@FDA ID	rxcui:1310520	TERIFLUNOMIDE	TRUE	FALSE	FALSE	Drugs@FDA	20240410
drugsatfda.anda:209572	Drugs@FDA ID	rxcui:1310520	TERIFLUNOMIDE	TRUE	FALSE	FALSE	Drugs@FDA	20240410
drugsatfda.anda:209583	Drugs@FDA ID	rxcui:1310520	TERIFLUNOMIDE	TRUE	FALSE	FALSE	Drugs@FDA	20240410
drugsatfda.anda:209598	Drugs@FDA ID	rxcui:1310520	TERIFLUNOMIDE	TRUE	FALSE	FALSE	Drugs@FDA	20240410
drugsatfda.anda:209601	Drugs@FDA ID	rxcui:1310520	TERIFLUNOMIDE	TRUE	FALSE	FALSE	Drugs@FDA	20240410
drugsatfda.anda:209613	Drugs@FDA ID	rxcui:1310520	TERIFLUNOMIDE	TRUE	FALSE	FALSE	Drugs@FDA	20240410
drugsatfda.anda:209623	Drugs@FDA ID	rxcui:1310520	TERIFLUNOMIDE	TRUE	FALSE	FALSE	Drugs@FDA	20240410
drugsatfda.anda:209638	Drugs@FDA ID	rxcui:1310520	TERIFLUNOMIDE	TRUE	FALSE	FALSE	Drugs@FDA	20240410
drugsatfda.anda:209639	Drugs@FDA ID	rxcui:1310520	TERIFLUNOMIDE	TRUE	FALSE	FALSE	Drugs@FDA	20240410
drugsatfda.anda:209663	Drugs@FDA ID	rxcui:1310520	TERIFLUNOMIDE	TRUE	FALSE	FALSE	Drugs@FDA	20240410
drugsatfda.anda:209668	Drugs@FDA ID	rxcui:1310520	TERIFLUNOMIDE	TRUE	FALSE	FALSE	Drugs@FDA	20240410
drugsatfda.anda:209677	Drugs@FDA ID	rxcui:1310520	TERIFLUNOMIDE	TRUE	FALSE	FALSE	Drugs@FDA	20240410
drugsatfda.anda:209690	Drugs@FDA ID	rxcui:1310520	TERIFLUNOMIDE	TRUE	FALSE	FALSE	Drugs@FDA	20240410
drugsatfda.anda:209700	Drugs@FDA ID	rxcui:1310520	TERIFLUNOMIDE	TRUE	FALSE	FALSE	Drugs@FDA	20240410
drugsatfda.anda:209702	Drugs@FDA ID	rxcui:1310520	TERIFLUNOMIDE	TRUE	FALSE	FALSE	Drugs@FDA	20240410
drugsatfda.anda:209710	Drugs@FDA ID	rxcui:1310520	TERIFLUNOMIDE	TRUE	FALSE	FALSE	Drugs@FDA	20240410
drugsatfda.nda:202992	Drugs@FDA ID	rxcui:1310520	TERIFLUNOMIDE	TRUE	FALSE	FALSE	Drugs@FDA	20240410
Teriflunomide	Primary Drug Name	rxcui:1310520	TERIFLUNOMIDE	TRUE	FALSE	FALSE	ChemIDplus	20230222
Aubagio	Primary Drug Name	rxcui:1310520	TERIFLUNOMIDE	TRUE	FALSE	FALSE	Wikidata	20240411
teriflunomide	Primary Drug Name	rxcui:1310520	TERIFLUNOMIDE	TRUE	FALSE	FALSE	Wikidata	20240411
monobenzone	Primary Drug Name	rxcui:17145	MONOBENZONE	TRUE	FALSE	FALSE	RxNorm	20240401
Monobenzone	Primary Drug Name	rxcui:17145	MONOBENZONE	TRUE	FALSE	FALSE	NCIt	24.02d
Monobenzone	Primary Drug Name	rxcui:17145	MONOBENZONE	TRUE	FALSE	FALSE	ChemIDplus	20230222
monobenzone	Primary Drug Name	rxcui:17145	MONOBENZONE	TRUE	FALSE	FALSE	Wikidata	20240411
MONOBENZONE	Primary Name	rxcui:17145	MONOBENZONE	TRUE	FALSE	FALSE	ChEMBL	33
somatrem	Primary Drug Name	rxcui:56570	SOMATREM	TRUE	FALSE	FALSE	RxNorm	20240401
Somatrem	Primary Drug Name	rxcui:56570	SOMATREM	TRUE	FALSE	FALSE	NCIt	24.02d
Somatrem	Primary Drug Name	rxcui:56570	SOMATREM	TRUE	FALSE	FALSE	ChemIDplus	20230222
somatrem	Primary Drug Name	rxcui:56570	SOMATREM	TRUE	FALSE	FALSE	Wikidata	20240411
somatropin (recombinant DNA origin)	Primary Drug Name	rxcui:314845	SOMATROPIN (RECOMBINANT DNA ORIGIN)	TRUE	FALSE	FALSE	RxNorm	20240401
somatropin	Primary Drug Name	rxcui:314845	SOMATROPIN (RECOMBINANT DNA ORIGIN)	TRUE	FALSE	FALSE	RxNorm	20240401
Somatropin	Primary Drug Name	rxcui:314845	SOMATROPIN (RECOMBINANT DNA ORIGIN)	TRUE	FALSE	FALSE	NCIt	24.02d
Somatropin	Primary Drug Name	rxcui:314845	SOMATROPIN (RECOMBINANT DNA ORIGIN)	TRUE	FALSE	FALSE	ChemIDplus	20230222
somatropin recombinant	Primary Drug Name	rxcui:314845	SOMATROPIN (RECOMBINANT DNA ORIGIN)	TRUE	FALSE	FALSE	Wikidata	20240411
Omnitrope	Primary Drug Name	rxcui:314845	SOMATROPIN (RECOMBINANT DNA ORIGIN)	TRUE	FALSE	FALSE	Wikidata	20240411
Norditropin	Primary Drug Name	rxcui:314845	SOMATROPIN (RECOMBINANT DNA ORIGIN)	TRUE	FALSE	FALSE	Wikidata	20240411
Nutropin	Primary Drug Name	rxcui:314845	SOMATROPIN (RECOMBINANT DNA ORIGIN)	TRUE	FALSE	FALSE	Wikidata	20240411
cholecalciferol	Primary Drug Name	rxcui:2418	CHOLECALCIFEROL	TRUE	FALSE	FALSE	RxNorm	20240401
Gedivumab	Primary Drug Name	ncit:C166943	GEDIVUMAB	FALSE	FALSE	FALSE	ChemIDplus	20230222
Cholecalciferol	Primary Drug Name	rxcui:2418	CHOLECALCIFEROL	TRUE	FALSE	FALSE	NCIt	24.02d
Cholecalciferol	Primary Drug Name	rxcui:2418	CHOLECALCIFEROL	TRUE	FALSE	FALSE	ChemIDplus	20230222
cholecalciferol	Primary Drug Name	rxcui:2418	CHOLECALCIFEROL	TRUE	FALSE	FALSE	Wikidata	20240411
doxercalciferol	Primary Drug Name	rxcui:11516	DOXERCALCIFEROL	TRUE	FALSE	FALSE	RxNorm	20240401
Doxercalciferol	Primary Drug Name	rxcui:11516	DOXERCALCIFEROL	TRUE	FALSE	FALSE	NCIt	24.02d
drugsatfda.anda:091101	Drugs@FDA ID	rxcui:11516	DOXERCALCIFEROL	TRUE	FALSE	FALSE	Drugs@FDA	20240410
drugsatfda.anda:205360	Drugs@FDA ID	rxcui:11516	DOXERCALCIFEROL	TRUE	FALSE	FALSE	Drugs@FDA	20240410
drugsatfda.anda:208974	Drugs@FDA ID	rxcui:11516	DOXERCALCIFEROL	TRUE	FALSE	FALSE	Drugs@FDA	20240410
drugsatfda.anda:208975	Drugs@FDA ID	rxcui:11516	DOXERCALCIFEROL	TRUE	FALSE	FALSE	Drugs@FDA	20240410
drugsatfda.anda:210452	Drugs@FDA ID	rxcui:11516	DOXERCALCIFEROL	TRUE	FALSE	FALSE	Drugs@FDA	20240410
drugsatfda.anda:210801	Drugs@FDA ID	rxcui:11516	DOXERCALCIFEROL	TRUE	FALSE	FALSE	Drugs@FDA	20240410
drugsatfda.anda:211670	Drugs@FDA ID	rxcui:11516	DOXERCALCIFEROL	TRUE	FALSE	FALSE	Drugs@FDA	20240410
drugsatfda.anda:213717	Drugs@FDA ID	rxcui:11516	DOXERCALCIFEROL	TRUE	FALSE	FALSE	Drugs@FDA	20240410
drugsatfda.anda:215810	Drugs@FDA ID	rxcui:11516	DOXERCALCIFEROL	TRUE	FALSE	FALSE	Drugs@FDA	20240410
drugsatfda.nda:021027	Drugs@FDA ID	rxcui:11516	DOXERCALCIFEROL	TRUE	FALSE	FALSE	Drugs@FDA	20240410
Doxercalciferol	Primary Drug Name	rxcui:11516	DOXERCALCIFEROL	TRUE	FALSE	FALSE	ChemIDplus	20230222
Hectorol	Primary Drug Name	rxcui:11516	DOXERCALCIFEROL	TRUE	FALSE	FALSE	Wikidata	20240411
doxercalciferol	Primary Drug Name	rxcui:11516	DOXERCALCIFEROL	TRUE	FALSE	FALSE	Wikidata	20240411
letrozole	Primary Drug Name	rxcui:72965	LETROZOLE	TRUE	FALSE	TRUE	RxNorm	20240401
Letrozole	Primary Drug Name	rxcui:72965	LETROZOLE	TRUE	FALSE	TRUE	NCIt	24.02d
Letrozole	Primary Drug Name	rxcui:72965	LETROZOLE	TRUE	FALSE	TRUE	HemOnc	3/1/24
drugsatfda.anda:090289	Drugs@FDA ID	rxcui:72965	LETROZOLE	TRUE	FALSE	TRUE	Drugs@FDA	20240410
drugsatfda.anda:090934	Drugs@FDA ID	rxcui:72965	LETROZOLE	TRUE	FALSE	TRUE	Drugs@FDA	20240410
drugsatfda.anda:091191	Drugs@FDA ID	rxcui:72965	LETROZOLE	TRUE	FALSE	TRUE	Drugs@FDA	20240410
drugsatfda.anda:200161	Drugs@FDA ID	rxcui:72965	LETROZOLE	TRUE	FALSE	TRUE	Drugs@FDA	20240410
drugsatfda.anda:205869	Drugs@FDA ID	rxcui:72965	LETROZOLE	TRUE	FALSE	TRUE	Drugs@FDA	20240410
drugsatfda.anda:211717	Drugs@FDA ID	rxcui:72965	LETROZOLE	TRUE	FALSE	TRUE	Drugs@FDA	20240410
drugsatfda.nda:020726	Drugs@FDA ID	rxcui:72965	LETROZOLE	TRUE	FALSE	TRUE	Drugs@FDA	20240410
Letrozole	Primary Drug Name	rxcui:72965	LETROZOLE	TRUE	FALSE	TRUE	ChemIDplus	20230222
letrozole	Primary Drug Name	rxcui:72965	LETROZOLE	TRUE	FALSE	TRUE	Wikidata	20240411
Femara	Primary Drug Name	rxcui:72965	LETROZOLE	TRUE	FALSE	TRUE	Wikidata	20240411
aminoglutethimide	Primary Drug Name	rxcui:677	AMINOGLUTETHIMIDE	TRUE	FALSE	TRUE	RxNorm	20240401
Aminoglutethimide	Primary Drug Name	rxcui:677	AMINOGLUTETHIMIDE	TRUE	FALSE	TRUE	NCIt	24.02d
Aminoglutethimide	Primary Drug Name	rxcui:677	AMINOGLUTETHIMIDE	TRUE	FALSE	TRUE	HemOnc	3/1/24
Aminoglutethimide	Primary Drug Name	rxcui:677	AMINOGLUTETHIMIDE	TRUE	FALSE	TRUE	ChemIDplus	20230222
insulin, regular, human	Primary Drug Name	rxcui:253182	INSULIN, REGULAR, HUMAN	TRUE	FALSE	FALSE	RxNorm	20240401
insulin human, rDNA origin	Primary Drug Name	rxcui:253182	INSULIN, REGULAR, HUMAN	TRUE	FALSE	FALSE	RxNorm	20240401
Therapeutic Insulin	Primary Drug Name	rxcui:253182	INSULIN, REGULAR, HUMAN	TRUE	FALSE	FALSE	NCIt	24.02d
Insulin Human	Primary Drug Name	rxcui:253182	INSULIN, REGULAR, HUMAN	TRUE	FALSE	FALSE	NCIt	24.02d
Insulin human	Primary Drug Name	rxcui:253182	INSULIN, REGULAR, HUMAN	TRUE	FALSE	FALSE	ChemIDplus	20230222
Exubera	Primary Drug Name	rxcui:253182	INSULIN, REGULAR, HUMAN	TRUE	FALSE	FALSE	Wikidata	20240411
Emend	Primary Drug Name	rxcui:358255	APREPITANT	TRUE	FALSE	FALSE	Wikidata	20240411
Afrezza	Primary Drug Name	rxcui:253182	INSULIN, REGULAR, HUMAN	TRUE	FALSE	FALSE	Wikidata	20240411
Humulin R	Primary Drug Name	rxcui:253182	INSULIN, REGULAR, HUMAN	TRUE	FALSE	FALSE	Wikidata	20240411
insulin	Primary Drug Name	rxcui:253182	INSULIN, REGULAR, HUMAN	TRUE	FALSE	FALSE	Wikidata	20240411
INSULIN ZINC SUSP BEEF	Primary Name	chembl:CHEMBL1201639	INSULIN ZINC SUSP BEEF	TRUE	FALSE	FALSE	ChEMBL	33
insulin glulisine, human	Primary Drug Name	rxcui:400008	INSULIN GLULISINE, HUMAN	TRUE	FALSE	FALSE	RxNorm	20240401
Insulin Glulisine	Primary Drug Name	rxcui:400008	INSULIN GLULISINE, HUMAN	TRUE	FALSE	FALSE	NCIt	24.02d
Insulin glulisine	Primary Drug Name	rxcui:400008	INSULIN GLULISINE, HUMAN	TRUE	FALSE	FALSE	ChemIDplus	20230222
Apidra	Primary Drug Name	rxcui:400008	INSULIN GLULISINE, HUMAN	TRUE	FALSE	FALSE	Wikidata	20240411
insulin glulisine	Primary Drug Name	rxcui:400008	INSULIN GLULISINE, HUMAN	TRUE	FALSE	FALSE	Wikidata	20240411
insulin, regular, pork	Primary Drug Name	rxcui:221109	INSULIN, REGULAR, PORK	TRUE	FALSE	FALSE	RxNorm	20240401
Insulin Pork	Primary Drug Name	rxcui:221109	INSULIN, REGULAR, PORK	TRUE	FALSE	FALSE	NCIt	24.02d
Insulin, neutral	Primary Drug Name	rxcui:221109	INSULIN, REGULAR, PORK	TRUE	FALSE	FALSE	ChemIDplus	20230222
insulin, porcine	Primary Drug Name	rxcui:221109	INSULIN, REGULAR, PORK	TRUE	FALSE	FALSE	Wikidata	20240411
INSULIN ZINC SUSP EXTENDED RECOMBINANT HUMAN	Primary Name	chembl:CHEMBL1201641	INSULIN ZINC SUSP EXTENDED RECOMBINANT HUMAN	TRUE	FALSE	FALSE	ChEMBL	33
loxapine	Primary Drug Name	rxcui:6475	LOXAPINE	TRUE	FALSE	FALSE	RxNorm	20240401
Loxapine	Primary Drug Name	rxcui:6475	LOXAPINE	TRUE	FALSE	FALSE	NCIt	24.02d
drugsatfda.nda:022549	Drugs@FDA ID	rxcui:6475	LOXAPINE	TRUE	FALSE	FALSE	Drugs@FDA	20240410
Loxapine	Primary Drug Name	rxcui:6475	LOXAPINE	TRUE	FALSE	FALSE	ChemIDplus	20230222
Adasuve	Primary Drug Name	rxcui:6475	LOXAPINE	TRUE	FALSE	FALSE	Wikidata	20240411
loxapine	Primary Drug Name	rxcui:6475	LOXAPINE	TRUE	FALSE	FALSE	Wikidata	20240411
LOXAPINE	Primary Name	rxcui:6475	LOXAPINE	TRUE	FALSE	FALSE	ChEMBL	33
chlorpromazine hydrochloride	Primary Drug Name	rxcui:104728	CHLORPROMAZINE HYDROCHLORIDE	TRUE	FALSE	FALSE	RxNorm	20240401
Chlorpromazine Hydrochloride	Primary Drug Name	rxcui:104728	CHLORPROMAZINE HYDROCHLORIDE	TRUE	FALSE	FALSE	NCIt	24.02d
drugsatfda.anda:083329	Drugs@FDA ID	rxcui:104728	CHLORPROMAZINE HYDROCHLORIDE	TRUE	FALSE	FALSE	Drugs@FDA	20240410
drugsatfda.anda:083386	Drugs@FDA ID	rxcui:104728	CHLORPROMAZINE HYDROCHLORIDE	TRUE	FALSE	FALSE	Drugs@FDA	20240410
drugsatfda.anda:084112	Drugs@FDA ID	rxcui:104728	CHLORPROMAZINE HYDROCHLORIDE	TRUE	FALSE	FALSE	Drugs@FDA	20240410
drugsatfda.anda:084113	Drugs@FDA ID	rxcui:104728	CHLORPROMAZINE HYDROCHLORIDE	TRUE	FALSE	FALSE	Drugs@FDA	20240410
drugsatfda.anda:084114	Drugs@FDA ID	rxcui:104728	CHLORPROMAZINE HYDROCHLORIDE	TRUE	FALSE	FALSE	Drugs@FDA	20240410
drugsatfda.anda:084115	Drugs@FDA ID	rxcui:104728	CHLORPROMAZINE HYDROCHLORIDE	TRUE	FALSE	FALSE	Drugs@FDA	20240410
drugsatfda.anda:209755	Drugs@FDA ID	rxcui:104728	CHLORPROMAZINE HYDROCHLORIDE	TRUE	FALSE	FALSE	Drugs@FDA	20240410
drugsatfda.anda:211816	Drugs@FDA ID	rxcui:104728	CHLORPROMAZINE HYDROCHLORIDE	TRUE	FALSE	FALSE	Drugs@FDA	20240410
drugsatfda.anda:212144	Drugs@FDA ID	rxcui:104728	CHLORPROMAZINE HYDROCHLORIDE	TRUE	FALSE	FALSE	Drugs@FDA	20240410
drugsatfda.anda:212630	Drugs@FDA ID	rxcui:104728	CHLORPROMAZINE HYDROCHLORIDE	TRUE	FALSE	FALSE	Drugs@FDA	20240410
drugsatfda.anda:212996	Drugs@FDA ID	rxcui:104728	CHLORPROMAZINE HYDROCHLORIDE	TRUE	FALSE	FALSE	Drugs@FDA	20240410
drugsatfda.anda:213368	Drugs@FDA ID	rxcui:104728	CHLORPROMAZINE HYDROCHLORIDE	TRUE	FALSE	FALSE	Drugs@FDA	20240410
drugsatfda.anda:213590	Drugs@FDA ID	rxcui:104728	CHLORPROMAZINE HYDROCHLORIDE	TRUE	FALSE	FALSE	Drugs@FDA	20240410
drugsatfda.anda:214256	Drugs@FDA ID	rxcui:104728	CHLORPROMAZINE HYDROCHLORIDE	TRUE	FALSE	FALSE	Drugs@FDA	20240410
drugsatfda.anda:214542	Drugs@FDA ID	rxcui:104728	CHLORPROMAZINE HYDROCHLORIDE	TRUE	FALSE	FALSE	Drugs@FDA	20240410
drugsatfda.anda:214827	Drugs@FDA ID	rxcui:104728	CHLORPROMAZINE HYDROCHLORIDE	TRUE	FALSE	FALSE	Drugs@FDA	20240410
drugsatfda.anda:217275	Drugs@FDA ID	rxcui:104728	CHLORPROMAZINE HYDROCHLORIDE	TRUE	FALSE	FALSE	Drugs@FDA	20240410
drugsatfda.anda:217350	Drugs@FDA ID	rxcui:104728	CHLORPROMAZINE HYDROCHLORIDE	TRUE	FALSE	FALSE	Drugs@FDA	20240410
Chlorpromazine hydrochloride	Primary Drug Name	rxcui:104728	CHLORPROMAZINE HYDROCHLORIDE	TRUE	FALSE	FALSE	ChemIDplus	20230222
clozapine	Primary Drug Name	rxcui:2626	CLOZAPINE	TRUE	FALSE	FALSE	RxNorm	20240401
Clozapine	Primary Drug Name	rxcui:2626	CLOZAPINE	TRUE	FALSE	FALSE	NCIt	24.02d
drugsatfda.anda:075417	Drugs@FDA ID	rxcui:2626	CLOZAPINE	TRUE	FALSE	FALSE	Drugs@FDA	20240410
PLK-1 INHIBITOR	Primary Name	NULL	NULL	NULL	NULL	NULL	TdgClinicalTrial	Jan-14
drugsatfda.anda:075713	Drugs@FDA ID	rxcui:2626	CLOZAPINE	TRUE	FALSE	FALSE	Drugs@FDA	20240410
drugsatfda.anda:087068	Drugs@FDA ID	rxcui:5487	HYDROCHLOROTHIAZIDE	TRUE	FALSE	FALSE	Drugs@FDA	20240410
drugsatfda.anda:090308	Drugs@FDA ID	rxcui:2626	CLOZAPINE	TRUE	FALSE	FALSE	Drugs@FDA	20240410
drugsatfda.anda:201824	Drugs@FDA ID	rxcui:2626	CLOZAPINE	TRUE	FALSE	FALSE	Drugs@FDA	20240410
drugsatfda.anda:202873	Drugs@FDA ID	rxcui:2626	CLOZAPINE	TRUE	FALSE	FALSE	Drugs@FDA	20240410
drugsatfda.anda:203039	Drugs@FDA ID	rxcui:2626	CLOZAPINE	TRUE	FALSE	FALSE	Drugs@FDA	20240410
drugsatfda.anda:203807	Drugs@FDA ID	rxcui:2626	CLOZAPINE	TRUE	FALSE	FALSE	Drugs@FDA	20240410
drugsatfda.anda:206433	Drugs@FDA ID	rxcui:2626	CLOZAPINE	TRUE	FALSE	FALSE	Drugs@FDA	20240410
drugsatfda.nda:019758	Drugs@FDA ID	rxcui:2626	CLOZAPINE	TRUE	FALSE	FALSE	Drugs@FDA	20240410
drugsatfda.nda:203479	Drugs@FDA ID	rxcui:2626	CLOZAPINE	TRUE	FALSE	FALSE	Drugs@FDA	20240410
Clozapine	Primary Drug Name	rxcui:2626	CLOZAPINE	TRUE	FALSE	FALSE	ChemIDplus	20230222
clozapine	Primary Drug Name	rxcui:2626	CLOZAPINE	TRUE	FALSE	FALSE	Wikidata	20240411
Clozaril	Primary Drug Name	rxcui:2626	CLOZAPINE	TRUE	FALSE	FALSE	Wikidata	20240411
Fazaclo	Primary Drug Name	rxcui:2626	CLOZAPINE	TRUE	FALSE	FALSE	Wikidata	20240411
Versacloz	Primary Drug Name	rxcui:2626	CLOZAPINE	TRUE	FALSE	FALSE	Wikidata	20240411
loxapine succinate	Primary Drug Name	rxcui:6476	LOXAPINE SUCCINATE	TRUE	FALSE	FALSE	RxNorm	20240401
Loxapine Succinate	Primary Drug Name	rxcui:6476	LOXAPINE SUCCINATE	TRUE	FALSE	FALSE	NCIt	24.02d
drugsatfda.anda:072062	Drugs@FDA ID	rxcui:6476	LOXAPINE SUCCINATE	TRUE	FALSE	FALSE	Drugs@FDA	20240410
drugsatfda.anda:072204	Drugs@FDA ID	rxcui:6476	LOXAPINE SUCCINATE	TRUE	FALSE	FALSE	Drugs@FDA	20240410
drugsatfda.anda:072205	Drugs@FDA ID	rxcui:6476	LOXAPINE SUCCINATE	TRUE	FALSE	FALSE	Drugs@FDA	20240410
drugsatfda.anda:072206	Drugs@FDA ID	rxcui:6476	LOXAPINE SUCCINATE	TRUE	FALSE	FALSE	Drugs@FDA	20240410
drugsatfda.anda:076868	Drugs@FDA ID	rxcui:6476	LOXAPINE SUCCINATE	TRUE	FALSE	FALSE	Drugs@FDA	20240410
drugsatfda.anda:090695	Drugs@FDA ID	rxcui:6476	LOXAPINE SUCCINATE	TRUE	FALSE	FALSE	Drugs@FDA	20240410
Loxapine succinate	Primary Drug Name	rxcui:6476	LOXAPINE SUCCINATE	TRUE	FALSE	FALSE	ChemIDplus	20230222
LOXAPINE SUCCINATE	Primary Name	rxcui:6476	LOXAPINE SUCCINATE	TRUE	FALSE	FALSE	ChEMBL	33
pimozide	Primary Drug Name	rxcui:8331	PIMOZIDE	TRUE	FALSE	FALSE	RxNorm	20240401
Pimozide	Primary Drug Name	rxcui:8331	PIMOZIDE	TRUE	FALSE	FALSE	NCIt	24.02d
drugsatfda.anda:204521	Drugs@FDA ID	rxcui:8331	PIMOZIDE	TRUE	FALSE	FALSE	Drugs@FDA	20240410
Pimozide	Primary Drug Name	rxcui:8331	PIMOZIDE	TRUE	FALSE	FALSE	ChemIDplus	20230222
pimozide	Primary Drug Name	rxcui:8331	PIMOZIDE	TRUE	FALSE	FALSE	Wikidata	20240411
Orap	Primary Drug Name	rxcui:8331	PIMOZIDE	TRUE	FALSE	FALSE	Wikidata	20240411
thioridazine	Primary Drug Name	rxcui:10502	THIORIDAZINE	TRUE	FALSE	FALSE	RxNorm	20240401
thioridazine hydrochloride	Primary Drug Name	rxcui:10502	THIORIDAZINE	TRUE	FALSE	FALSE	RxNorm	20240401
Thioridazine Hydrochloride	Primary Drug Name	rxcui:10502	THIORIDAZINE	TRUE	FALSE	FALSE	NCIt	24.02d
Thioridazine	Primary Drug Name	rxcui:10502	THIORIDAZINE	TRUE	FALSE	FALSE	NCIt	24.02d
drugsatfda.anda:088004	Drugs@FDA ID	rxcui:10502	THIORIDAZINE	TRUE	FALSE	FALSE	Drugs@FDA	20240410
drugsatfda.anda:089953	Drugs@FDA ID	rxcui:10502	THIORIDAZINE	TRUE	FALSE	FALSE	Drugs@FDA	20240410
Thioridazine hydrochloride	Primary Drug Name	rxcui:10502	THIORIDAZINE	TRUE	FALSE	FALSE	ChemIDplus	20230222
Thioridazine	Primary Drug Name	rxcui:10502	THIORIDAZINE	TRUE	FALSE	FALSE	ChemIDplus	20230222
thioridazine	Primary Drug Name	rxcui:10502	THIORIDAZINE	TRUE	FALSE	FALSE	Wikidata	20240411
trifluoperazine hydrochloride	Primary Drug Name	rxcui:91130	TRIFLUOPERAZINE HYDROCHLORIDE	TRUE	FALSE	FALSE	RxNorm	20240401
Trifluoperazine Hydrochloride	Primary Drug Name	rxcui:91130	TRIFLUOPERAZINE HYDROCHLORIDE	TRUE	FALSE	FALSE	NCIt	24.02d
drugsatfda.anda:040209	Drugs@FDA ID	rxcui:91130	TRIFLUOPERAZINE HYDROCHLORIDE	TRUE	FALSE	FALSE	Drugs@FDA	20240410
drugsatfda.anda:085785	Drugs@FDA ID	rxcui:91130	TRIFLUOPERAZINE HYDROCHLORIDE	TRUE	FALSE	FALSE	Drugs@FDA	20240410
drugsatfda.anda:085786	Drugs@FDA ID	rxcui:91130	TRIFLUOPERAZINE HYDROCHLORIDE	TRUE	FALSE	FALSE	Drugs@FDA	20240410
PPC-5650	Primary Name	NULL	NULL	NULL	NULL	NULL	TdgClinicalTrial	Jan-14
drugsatfda.anda:085788	Drugs@FDA ID	rxcui:91130	TRIFLUOPERAZINE HYDROCHLORIDE	TRUE	FALSE	FALSE	Drugs@FDA	20240410
drugsatfda.anda:085789	Drugs@FDA ID	rxcui:91130	TRIFLUOPERAZINE HYDROCHLORIDE	TRUE	FALSE	FALSE	Drugs@FDA	20240410
Trifluoperazine hydrochloride	Primary Drug Name	rxcui:91130	TRIFLUOPERAZINE HYDROCHLORIDE	TRUE	FALSE	FALSE	ChemIDplus	20230222
glucagon hydrochloride	Primary Drug Name	rxcui:253170	GLUCAGON HYDROCHLORIDE	TRUE	FALSE	FALSE	RxNorm	20240401
Glucagon Hydrochloride	Primary Drug Name	rxcui:253170	GLUCAGON HYDROCHLORIDE	TRUE	FALSE	FALSE	NCIt	24.02d
drugsatfda.nda:020918	Drugs@FDA ID	rxcui:253170	GLUCAGON HYDROCHLORIDE	TRUE	FALSE	FALSE	Drugs@FDA	20240410
drugsatfda.nda:201849	Drugs@FDA ID	rxcui:253170	GLUCAGON HYDROCHLORIDE	TRUE	FALSE	FALSE	Drugs@FDA	20240410
tafluprost	Primary Drug Name	rxcui:1244607	TAFLUPROST	TRUE	FALSE	FALSE	RxNorm	20240401
Tafluprost	Primary Drug Name	rxcui:1244607	TAFLUPROST	TRUE	FALSE	FALSE	NCIt	24.02d
drugsatfda.anda:209040	Drugs@FDA ID	rxcui:1244607	TAFLUPROST	TRUE	FALSE	FALSE	Drugs@FDA	20240410
drugsatfda.anda:209051	Drugs@FDA ID	rxcui:1244607	TAFLUPROST	TRUE	FALSE	FALSE	Drugs@FDA	20240410
drugsatfda.nda:202514	Drugs@FDA ID	rxcui:1244607	TAFLUPROST	TRUE	FALSE	FALSE	Drugs@FDA	20240410
Tafluprost	Primary Drug Name	rxcui:1244607	TAFLUPROST	TRUE	FALSE	FALSE	ChemIDplus	20230222
tafluprost	Primary Drug Name	rxcui:1244607	TAFLUPROST	TRUE	FALSE	FALSE	Wikidata	20240411
raloxifene hydrochloride	Primary Drug Name	rxcui:166551	RALOXIFENE HYDROCHLORIDE	TRUE	FALSE	FALSE	RxNorm	20240401
raloxifene	Primary Drug Name	rxcui:166551	RALOXIFENE HYDROCHLORIDE	TRUE	FALSE	FALSE	RxNorm	20240401
Raloxifene	Primary Drug Name	rxcui:166551	RALOXIFENE HYDROCHLORIDE	TRUE	FALSE	FALSE	NCIt	24.02d
Raloxifene Hydrochloride	Primary Drug Name	rxcui:166551	RALOXIFENE HYDROCHLORIDE	TRUE	FALSE	FALSE	NCIt	24.02d
Raloxifene	Primary Drug Name	rxcui:166551	RALOXIFENE HYDROCHLORIDE	TRUE	FALSE	FALSE	HemOnc	3/1/24
drugsatfda.anda:078193	Drugs@FDA ID	rxcui:166551	RALOXIFENE HYDROCHLORIDE	TRUE	FALSE	FALSE	Drugs@FDA	20240410
drugsatfda.anda:090842	Drugs@FDA ID	rxcui:166551	RALOXIFENE HYDROCHLORIDE	TRUE	FALSE	FALSE	Drugs@FDA	20240410
drugsatfda.anda:204310	Drugs@FDA ID	rxcui:166551	RALOXIFENE HYDROCHLORIDE	TRUE	FALSE	FALSE	Drugs@FDA	20240410
drugsatfda.anda:206384	Drugs@FDA ID	rxcui:166551	RALOXIFENE HYDROCHLORIDE	TRUE	FALSE	FALSE	Drugs@FDA	20240410
drugsatfda.anda:208206	Drugs@FDA ID	rxcui:166551	RALOXIFENE HYDROCHLORIDE	TRUE	FALSE	FALSE	Drugs@FDA	20240410
drugsatfda.anda:211324	Drugs@FDA ID	rxcui:166551	RALOXIFENE HYDROCHLORIDE	TRUE	FALSE	FALSE	Drugs@FDA	20240410
drugsatfda.nda:020815	Drugs@FDA ID	rxcui:166551	RALOXIFENE HYDROCHLORIDE	TRUE	FALSE	FALSE	Drugs@FDA	20240410
Raloxifene hydrochloride	Primary Drug Name	rxcui:166551	RALOXIFENE HYDROCHLORIDE	TRUE	FALSE	FALSE	ChemIDplus	20230222
Raloxifene	Primary Drug Name	rxcui:166551	RALOXIFENE HYDROCHLORIDE	TRUE	FALSE	FALSE	ChemIDplus	20230222
Evista	Primary Drug Name	rxcui:166551	RALOXIFENE HYDROCHLORIDE	TRUE	FALSE	FALSE	Wikidata	20240411
raloxifene	Primary Drug Name	rxcui:166551	RALOXIFENE HYDROCHLORIDE	TRUE	FALSE	FALSE	Wikidata	20240411
nesiritide	Primary Drug Name	rxcui:19666	NESIRITIDE	TRUE	FALSE	FALSE	RxNorm	20240401
Nesiritide	Primary Drug Name	rxcui:19666	NESIRITIDE	TRUE	FALSE	FALSE	NCIt	24.02d
Nesiritide	Primary Drug Name	rxcui:19666	NESIRITIDE	TRUE	FALSE	FALSE	ChemIDplus	20230222
Natrecor	Primary Drug Name	rxcui:19666	NESIRITIDE	TRUE	FALSE	FALSE	Wikidata	20240411
brain natriuretic peptide	Primary Drug Name	rxcui:19666	NESIRITIDE	TRUE	FALSE	FALSE	Wikidata	20240411
nesiritide	Primary Drug Name	rxcui:19666	NESIRITIDE	TRUE	FALSE	FALSE	Wikidata	20240411
cilastatin sodium	Primary Drug Name	rxcui:82128	CILASTATIN SODIUM	TRUE	FALSE	FALSE	RxNorm	20240401
desoxycorticosterone acetate	Primary Drug Name	rxcui:258333	DESOXYCORTICOSTERONE ACETATE	TRUE	FALSE	FALSE	RxNorm	20240401
Desoxycorticosterone Acetate	Primary Drug Name	rxcui:258333	DESOXYCORTICOSTERONE ACETATE	TRUE	FALSE	FALSE	NCIt	24.02d
Desoxycorticosterone acetate	Primary Drug Name	rxcui:258333	DESOXYCORTICOSTERONE ACETATE	TRUE	FALSE	FALSE	ChemIDplus	20230222
fludrocortisone acetate	Primary Drug Name	rxcui:165516	FLUDROCORTISONE ACETATE	TRUE	FALSE	FALSE	RxNorm	20240401
Fludrocortisone Acetate	Primary Drug Name	rxcui:165516	FLUDROCORTISONE ACETATE	TRUE	FALSE	FALSE	NCIt	24.02d
drugsatfda.anda:040425	Drugs@FDA ID	rxcui:165516	FLUDROCORTISONE ACETATE	TRUE	FALSE	FALSE	Drugs@FDA	20240410
drugsatfda.anda:040431	Drugs@FDA ID	rxcui:165516	FLUDROCORTISONE ACETATE	TRUE	FALSE	FALSE	Drugs@FDA	20240410
drugsatfda.anda:090510	Drugs@FDA ID	rxcui:5487	HYDROCHLOROTHIAZIDE	TRUE	FALSE	FALSE	Drugs@FDA	20240410
drugsatfda.anda:215279	Drugs@FDA ID	rxcui:165516	FLUDROCORTISONE ACETATE	TRUE	FALSE	FALSE	Drugs@FDA	20240410
Fludrocortisone acetate	Primary Drug Name	rxcui:165516	FLUDROCORTISONE ACETATE	TRUE	FALSE	FALSE	ChemIDplus	20230222
FLUDROCORTISONE ACETATE	Primary Name	rxcui:165516	FLUDROCORTISONE ACETATE	TRUE	FALSE	FALSE	ChEMBL	33
felodipine	Primary Drug Name	rxcui:4316	FELODIPINE	TRUE	FALSE	FALSE	RxNorm	20240401
Felodipine	Primary Drug Name	rxcui:4316	FELODIPINE	TRUE	FALSE	FALSE	NCIt	24.02d
drugsatfda.anda:075896	Drugs@FDA ID	rxcui:4316	FELODIPINE	TRUE	FALSE	FALSE	Drugs@FDA	20240410
drugsatfda.anda:090365	Drugs@FDA ID	rxcui:4316	FELODIPINE	TRUE	FALSE	FALSE	Drugs@FDA	20240410
drugsatfda.anda:200815	Drugs@FDA ID	rxcui:4316	FELODIPINE	TRUE	FALSE	FALSE	Drugs@FDA	20240410
drugsatfda.anda:201964	Drugs@FDA ID	rxcui:4316	FELODIPINE	TRUE	FALSE	FALSE	Drugs@FDA	20240410
drugsatfda.anda:202170	Drugs@FDA ID	rxcui:4316	FELODIPINE	TRUE	FALSE	FALSE	Drugs@FDA	20240410
drugsatfda.anda:203417	Drugs@FDA ID	rxcui:4316	FELODIPINE	TRUE	FALSE	FALSE	Drugs@FDA	20240410
drugsatfda.anda:204800	Drugs@FDA ID	rxcui:4316	FELODIPINE	TRUE	FALSE	FALSE	Drugs@FDA	20240410
drugsatfda.anda:210847	Drugs@FDA ID	rxcui:4316	FELODIPINE	TRUE	FALSE	FALSE	Drugs@FDA	20240410
Felodipine	Primary Drug Name	rxcui:4316	FELODIPINE	TRUE	FALSE	FALSE	ChemIDplus	20230222
felodipine	Primary Drug Name	rxcui:4316	FELODIPINE	TRUE	FALSE	FALSE	Wikidata	20240411
Plendil	Primary Drug Name	rxcui:4316	FELODIPINE	TRUE	FALSE	FALSE	Wikidata	20240411
epoprostenol sodium	Primary Drug Name	rxcui:104463	EPOPROSTENOL SODIUM	TRUE	FALSE	FALSE	RxNorm	20240401
Epoprostenol Sodium	Primary Drug Name	rxcui:104463	EPOPROSTENOL SODIUM	TRUE	FALSE	FALSE	NCIt	24.02d
drugsatfda.anda:210473	Drugs@FDA ID	rxcui:104463	EPOPROSTENOL SODIUM	TRUE	FALSE	FALSE	Drugs@FDA	20240410
Epoprostenol sodium	Primary Drug Name	rxcui:104463	EPOPROSTENOL SODIUM	TRUE	FALSE	FALSE	ChemIDplus	20230222
regadenoson anhydrous	Primary Drug Name	rxcui:1546015	REGADENOSON ANHYDROUS	TRUE	FALSE	FALSE	RxNorm	20240401
regadenoson	Primary Drug Name	rxcui:1546015	REGADENOSON ANHYDROUS	TRUE	FALSE	FALSE	RxNorm	20240401
Regadenoson Anhydrous	Primary Drug Name	rxcui:1546015	REGADENOSON ANHYDROUS	TRUE	FALSE	FALSE	NCIt	24.02d
Regadenoson	Primary Drug Name	rxcui:1546015	REGADENOSON ANHYDROUS	TRUE	FALSE	FALSE	NCIt	24.02d
drugsatfda.anda:207320	Drugs@FDA ID	rxcui:1546015	REGADENOSON ANHYDROUS	TRUE	FALSE	FALSE	Drugs@FDA	20240410
drugsatfda.anda:207604	Drugs@FDA ID	rxcui:1546015	REGADENOSON ANHYDROUS	TRUE	FALSE	FALSE	Drugs@FDA	20240410
drugsatfda.anda:212806	Drugs@FDA ID	rxcui:1546015	REGADENOSON ANHYDROUS	TRUE	FALSE	FALSE	Drugs@FDA	20240410
drugsatfda.anda:213210	Drugs@FDA ID	rxcui:1546015	REGADENOSON ANHYDROUS	TRUE	FALSE	FALSE	Drugs@FDA	20240410
drugsatfda.anda:213856	Drugs@FDA ID	rxcui:1546015	REGADENOSON ANHYDROUS	TRUE	FALSE	FALSE	Drugs@FDA	20240410
drugsatfda.anda:214252	Drugs@FDA ID	rxcui:1546015	REGADENOSON ANHYDROUS	TRUE	FALSE	FALSE	Drugs@FDA	20240410
drugsatfda.anda:214349	Drugs@FDA ID	rxcui:1546015	REGADENOSON ANHYDROUS	TRUE	FALSE	FALSE	Drugs@FDA	20240410
drugsatfda.anda:215827	Drugs@FDA ID	rxcui:1546015	REGADENOSON ANHYDROUS	TRUE	FALSE	FALSE	Drugs@FDA	20240410
drugsatfda.anda:216437	Drugs@FDA ID	rxcui:1546015	REGADENOSON ANHYDROUS	TRUE	FALSE	FALSE	Drugs@FDA	20240410
drugsatfda.anda:217455	Drugs@FDA ID	rxcui:1546015	REGADENOSON ANHYDROUS	TRUE	FALSE	FALSE	Drugs@FDA	20240410
drugsatfda.nda:022161	Drugs@FDA ID	rxcui:1546015	REGADENOSON ANHYDROUS	TRUE	FALSE	FALSE	Drugs@FDA	20240410
Regadenoson	Primary Drug Name	rxcui:1546015	REGADENOSON ANHYDROUS	TRUE	FALSE	FALSE	ChemIDplus	20230222
Regadenoson	Primary Drug Name	rxcui:1546015	REGADENOSON ANHYDROUS	TRUE	FALSE	FALSE	Wikidata	20240411
modafinil	Primary Drug Name	rxcui:30125	MODAFINIL	TRUE	FALSE	FALSE	RxNorm	20240401
armodafinil	Primary Drug Name	rxcui:30125	MODAFINIL	TRUE	FALSE	FALSE	RxNorm	20240401
Modafinil	Primary Drug Name	rxcui:30125	MODAFINIL	TRUE	FALSE	FALSE	NCIt	24.02d
Armodafinil	Primary Drug Name	rxcui:30125	MODAFINIL	TRUE	FALSE	FALSE	NCIt	24.02d
drugsatfda.anda:077667	Drugs@FDA ID	rxcui:30125	MODAFINIL	TRUE	FALSE	FALSE	Drugs@FDA	20240410
drugsatfda.anda:078963	Drugs@FDA ID	rxcui:30125	MODAFINIL	TRUE	FALSE	FALSE	Drugs@FDA	20240410
drugsatfda.anda:200043	Drugs@FDA ID	rxcui:30125	MODAFINIL	TRUE	FALSE	FALSE	Drugs@FDA	20240410
drugsatfda.anda:202566	Drugs@FDA ID	rxcui:30125	MODAFINIL	TRUE	FALSE	FALSE	Drugs@FDA	20240410
FOMEPIZOLE	Primary Name	rxcui:15226	FOMEPIZOLE	TRUE	FALSE	FALSE	ChEMBL	33
drugsatfda.anda:202700	Drugs@FDA ID	rxcui:30125	MODAFINIL	TRUE	FALSE	FALSE	Drugs@FDA	20240410
drugsatfda.anda:202768	Drugs@FDA ID	rxcui:30125	MODAFINIL	TRUE	FALSE	FALSE	Drugs@FDA	20240410
drugsatfda.anda:206069	Drugs@FDA ID	rxcui:30125	MODAFINIL	TRUE	FALSE	FALSE	Drugs@FDA	20240410
drugsatfda.anda:207196	Drugs@FDA ID	rxcui:30125	MODAFINIL	TRUE	FALSE	FALSE	Drugs@FDA	20240410
drugsatfda.anda:209966	Drugs@FDA ID	rxcui:30125	MODAFINIL	TRUE	FALSE	FALSE	Drugs@FDA	20240410
drugsatfda.nda:020717	Drugs@FDA ID	rxcui:30125	MODAFINIL	TRUE	FALSE	FALSE	Drugs@FDA	20240410
drugsatfda.nda:021875	Drugs@FDA ID	rxcui:30125	MODAFINIL	TRUE	FALSE	FALSE	Drugs@FDA	20240410
Armodafinil	Primary Drug Name	rxcui:30125	MODAFINIL	TRUE	FALSE	FALSE	ChemIDplus	20230222
Modafinil	Primary Drug Name	rxcui:30125	MODAFINIL	TRUE	FALSE	FALSE	ChemIDplus	20230222
modafinil	Primary Drug Name	rxcui:30125	MODAFINIL	TRUE	FALSE	FALSE	Wikidata	20240411
armodafinil	Primary Drug Name	rxcui:30125	MODAFINIL	TRUE	FALSE	FALSE	Wikidata	20240411
Nuvigil	Primary Drug Name	rxcui:30125	MODAFINIL	TRUE	FALSE	FALSE	Wikidata	20240411
Provigil	Primary Drug Name	rxcui:30125	MODAFINIL	TRUE	FALSE	FALSE	Wikidata	20240411
amphetamine aspartate	Primary Drug Name	rxcui:221057	AMPHETAMINE ASPARTATE	TRUE	FALSE	FALSE	RxNorm	20240401
dextroamphetamine sulfate	Primary Drug Name	rxcui:3287	DEXTROAMPHETAMINE SULFATE	TRUE	FALSE	FALSE	RxNorm	20240401
dextroamphetamine	Primary Drug Name	rxcui:3287	DEXTROAMPHETAMINE SULFATE	TRUE	FALSE	FALSE	RxNorm	20240401
amphetamine	Primary Drug Name	rxcui:3287	DEXTROAMPHETAMINE SULFATE	TRUE	FALSE	FALSE	RxNorm	20240401
Dextroamphetamine	Primary Drug Name	rxcui:3287	DEXTROAMPHETAMINE SULFATE	TRUE	FALSE	FALSE	NCIt	24.02d
Dextroamphetamine Sulfate	Primary Drug Name	rxcui:3287	DEXTROAMPHETAMINE SULFATE	TRUE	FALSE	FALSE	NCIt	24.02d
Amphetamine	Primary Drug Name	rxcui:3287	DEXTROAMPHETAMINE SULFATE	TRUE	FALSE	FALSE	NCIt	24.02d
drugsatfda.anda:040361	Drugs@FDA ID	rxcui:3287	DEXTROAMPHETAMINE SULFATE	TRUE	FALSE	FALSE	Drugs@FDA	20240410
drugsatfda.anda:040436	Drugs@FDA ID	rxcui:3287	DEXTROAMPHETAMINE SULFATE	TRUE	FALSE	FALSE	Drugs@FDA	20240410
drugsatfda.anda:040776	Drugs@FDA ID	rxcui:3287	DEXTROAMPHETAMINE SULFATE	TRUE	FALSE	FALSE	Drugs@FDA	20240410
drugsatfda.anda:076353	Drugs@FDA ID	rxcui:3287	DEXTROAMPHETAMINE SULFATE	TRUE	FALSE	FALSE	Drugs@FDA	20240410
drugsatfda.anda:090533	Drugs@FDA ID	rxcui:3287	DEXTROAMPHETAMINE SULFATE	TRUE	FALSE	FALSE	Drugs@FDA	20240410
drugsatfda.anda:202893	Drugs@FDA ID	rxcui:3287	DEXTROAMPHETAMINE SULFATE	TRUE	FALSE	FALSE	Drugs@FDA	20240410
drugsatfda.anda:203548	Drugs@FDA ID	rxcui:3287	DEXTROAMPHETAMINE SULFATE	TRUE	FALSE	FALSE	Drugs@FDA	20240410
drugsatfda.anda:203644	Drugs@FDA ID	rxcui:3287	DEXTROAMPHETAMINE SULFATE	TRUE	FALSE	FALSE	Drugs@FDA	20240410
drugsatfda.anda:203901	Drugs@FDA ID	rxcui:3287	DEXTROAMPHETAMINE SULFATE	TRUE	FALSE	FALSE	Drugs@FDA	20240410
drugsatfda.anda:204330	Drugs@FDA ID	rxcui:3287	DEXTROAMPHETAMINE SULFATE	TRUE	FALSE	FALSE	Drugs@FDA	20240410
drugsatfda.anda:206095	Drugs@FDA ID	rxcui:3287	DEXTROAMPHETAMINE SULFATE	TRUE	FALSE	FALSE	Drugs@FDA	20240410
drugsatfda.anda:210059	Drugs@FDA ID	rxcui:3287	DEXTROAMPHETAMINE SULFATE	TRUE	FALSE	FALSE	Drugs@FDA	20240410
drugsatfda.anda:212160	Drugs@FDA ID	rxcui:3287	DEXTROAMPHETAMINE SULFATE	TRUE	FALSE	FALSE	Drugs@FDA	20240410
drugsatfda.nda:017078	Drugs@FDA ID	rxcui:3287	DEXTROAMPHETAMINE SULFATE	TRUE	FALSE	FALSE	Drugs@FDA	20240410
drugsatfda.nda:204326	Drugs@FDA ID	rxcui:3287	DEXTROAMPHETAMINE SULFATE	TRUE	FALSE	FALSE	Drugs@FDA	20240410
drugsatfda.nda:208147	Drugs@FDA ID	rxcui:3287	DEXTROAMPHETAMINE SULFATE	TRUE	FALSE	FALSE	Drugs@FDA	20240410
drugsatfda.nda:210526	Drugs@FDA ID	rxcui:3287	DEXTROAMPHETAMINE SULFATE	TRUE	FALSE	FALSE	Drugs@FDA	20240410
drugsatfda.nda:215401	Drugs@FDA ID	rxcui:3287	DEXTROAMPHETAMINE SULFATE	TRUE	FALSE	FALSE	Drugs@FDA	20240410
Dextroamphetamine sulfate	Primary Drug Name	rxcui:3287	DEXTROAMPHETAMINE SULFATE	TRUE	FALSE	FALSE	ChemIDplus	20230222
Dextroamphetamine	Primary Drug Name	rxcui:3287	DEXTROAMPHETAMINE SULFATE	TRUE	FALSE	FALSE	ChemIDplus	20230222
dextroamphetamine	Primary Drug Name	rxcui:3287	DEXTROAMPHETAMINE SULFATE	TRUE	FALSE	FALSE	Wikidata	20240411
DL-amphetamine	Primary Drug Name	rxcui:3287	DEXTROAMPHETAMINE SULFATE	TRUE	FALSE	FALSE	Wikidata	20240411
Adzenys	Primary Drug Name	rxcui:3287	DEXTROAMPHETAMINE SULFATE	TRUE	FALSE	FALSE	Wikidata	20240411
Dexedrine	Primary Drug Name	rxcui:3287	DEXTROAMPHETAMINE SULFATE	TRUE	FALSE	FALSE	Wikidata	20240411
Dyanavel	Primary Drug Name	rxcui:3287	DEXTROAMPHETAMINE SULFATE	TRUE	FALSE	FALSE	Wikidata	20240411
PR-15	Primary Name	NULL	NULL	NULL	NULL	NULL	TdgClinicalTrial	Jan-14
Zenzedi	Primary Drug Name	rxcui:3287	DEXTROAMPHETAMINE SULFATE	TRUE	FALSE	FALSE	Wikidata	20240411
dextroamphetamine saccharate	Primary Drug Name	rxcui:221088	DEXTROAMPHETAMINE SACCHARATE	TRUE	FALSE	FALSE	RxNorm	20240401
DEXTROAMPHETAMINE SACCHARATE	Primary Name	rxcui:221088	DEXTROAMPHETAMINE SACCHARATE	TRUE	FALSE	FALSE	ChEMBL	33
loperamide	Primary Drug Name	rxcui:6468	LOPERAMIDE	TRUE	FALSE	FALSE	RxNorm	20240401
loperamide hydrochloride	Primary Drug Name	rxcui:6468	LOPERAMIDE	TRUE	FALSE	FALSE	RxNorm	20240401
Loperamide Hydrochloride	Primary Drug Name	rxcui:6468	LOPERAMIDE	TRUE	FALSE	FALSE	NCIt	24.02d
Loperamide	Primary Drug Name	rxcui:6468	LOPERAMIDE	TRUE	FALSE	FALSE	NCIt	24.02d
Loperamide	Primary Drug Name	rxcui:6468	LOPERAMIDE	TRUE	FALSE	FALSE	HemOnc	3/1/24
drugsatfda.anda:072741	Drugs@FDA ID	rxcui:6468	LOPERAMIDE	TRUE	FALSE	FALSE	Drugs@FDA	20240410
drugsatfda.anda:073192	Drugs@FDA ID	rxcui:6468	LOPERAMIDE	TRUE	FALSE	FALSE	Drugs@FDA	20240410
drugsatfda.anda:206548	Drugs@FDA ID	rxcui:6468	LOPERAMIDE	TRUE	FALSE	FALSE	Drugs@FDA	20240410
drugsatfda.anda:213070	Drugs@FDA ID	rxcui:6468	LOPERAMIDE	TRUE	FALSE	FALSE	Drugs@FDA	20240410
drugsatfda.anda:215001	Drugs@FDA ID	rxcui:6468	LOPERAMIDE	TRUE	FALSE	FALSE	Drugs@FDA	20240410
drugsatfda.anda:215579	Drugs@FDA ID	rxcui:6468	LOPERAMIDE	TRUE	FALSE	FALSE	Drugs@FDA	20240410
drugsatfda.anda:216876	Drugs@FDA ID	rxcui:6468	LOPERAMIDE	TRUE	FALSE	FALSE	Drugs@FDA	20240410
drugsatfda.anda:217471	Drugs@FDA ID	rxcui:6468	LOPERAMIDE	TRUE	FALSE	FALSE	Drugs@FDA	20240410
drugsatfda.anda:217840	Drugs@FDA ID	rxcui:6468	LOPERAMIDE	TRUE	FALSE	FALSE	Drugs@FDA	20240410
drugsatfda.anda:218122	Drugs@FDA ID	rxcui:6468	LOPERAMIDE	TRUE	FALSE	FALSE	Drugs@FDA	20240410
drugsatfda.nda:019487	Drugs@FDA ID	rxcui:6468	LOPERAMIDE	TRUE	FALSE	FALSE	Drugs@FDA	20240410
Loperamide hydrochloride	Primary Drug Name	rxcui:6468	LOPERAMIDE	TRUE	FALSE	FALSE	ChemIDplus	20230222
Loperamide	Primary Drug Name	rxcui:6468	LOPERAMIDE	TRUE	FALSE	FALSE	ChemIDplus	20230222
loperamide	Primary Drug Name	rxcui:6468	LOPERAMIDE	TRUE	FALSE	FALSE	Wikidata	20240411
alfentanil hydrochloride	Primary Drug Name	rxcui:203203	ALFENTANIL HYDROCHLORIDE	TRUE	FALSE	FALSE	RxNorm	20240401
alfentanil	Primary Drug Name	rxcui:203203	ALFENTANIL HYDROCHLORIDE	TRUE	FALSE	FALSE	RxNorm	20240401
Alfentanil Hydrochloride	Primary Drug Name	rxcui:203203	ALFENTANIL HYDROCHLORIDE	TRUE	FALSE	FALSE	NCIt	24.02d
Alfentanil	Primary Drug Name	rxcui:203203	ALFENTANIL HYDROCHLORIDE	TRUE	FALSE	FALSE	NCIt	24.02d
drugsatfda.nda:019353	Drugs@FDA ID	rxcui:203203	ALFENTANIL HYDROCHLORIDE	TRUE	FALSE	FALSE	Drugs@FDA	20240410
Alfentanil hydrochloride	Primary Drug Name	rxcui:203203	ALFENTANIL HYDROCHLORIDE	TRUE	FALSE	FALSE	ChemIDplus	20230222
Alfentanil	Primary Drug Name	rxcui:203203	ALFENTANIL HYDROCHLORIDE	TRUE	FALSE	FALSE	ChemIDplus	20230222
alfentanil	Primary Drug Name	rxcui:203203	ALFENTANIL HYDROCHLORIDE	TRUE	FALSE	FALSE	Wikidata	20240411
Alfenta	Primary Drug Name	rxcui:203203	ALFENTANIL HYDROCHLORIDE	TRUE	FALSE	FALSE	Wikidata	20240411
morphine sulfate	Primary Drug Name	rxcui:30236	MORPHINE SULFATE	TRUE	FALSE	FALSE	RxNorm	20240401
Morphine Sulfate	Primary Drug Name	rxcui:30236	MORPHINE SULFATE	TRUE	FALSE	FALSE	NCIt	24.02d
drugsatfda.anda:073509	Drugs@FDA ID	rxcui:30236	MORPHINE SULFATE	TRUE	FALSE	FALSE	Drugs@FDA	20240410
drugsatfda.anda:073510	Drugs@FDA ID	rxcui:30236	MORPHINE SULFATE	TRUE	FALSE	FALSE	Drugs@FDA	20240410
drugsatfda.anda:074769	Drugs@FDA ID	rxcui:30236	MORPHINE SULFATE	TRUE	FALSE	FALSE	Drugs@FDA	20240410
drugsatfda.anda:074862	Drugs@FDA ID	rxcui:30236	MORPHINE SULFATE	TRUE	FALSE	FALSE	Drugs@FDA	20240410
drugsatfda.anda:076412	Drugs@FDA ID	rxcui:30236	MORPHINE SULFATE	TRUE	FALSE	FALSE	Drugs@FDA	20240410
drugsatfda.anda:076438	Drugs@FDA ID	rxcui:30236	MORPHINE SULFATE	TRUE	FALSE	FALSE	Drugs@FDA	20240410
drugsatfda.anda:078761	Drugs@FDA ID	rxcui:30236	MORPHINE SULFATE	TRUE	FALSE	FALSE	Drugs@FDA	20240410
drugsatfda.anda:079040	Drugs@FDA ID	rxcui:30236	MORPHINE SULFATE	TRUE	FALSE	FALSE	Drugs@FDA	20240410
drugsatfda.anda:200645	Drugs@FDA ID	rxcui:5487	HYDROCHLOROTHIAZIDE	TRUE	FALSE	FALSE	Drugs@FDA	20240410
drugsatfda.anda:200411	Drugs@FDA ID	rxcui:30236	MORPHINE SULFATE	TRUE	FALSE	FALSE	Drugs@FDA	20240410
drugsatfda.anda:202104	Drugs@FDA ID	rxcui:30236	MORPHINE SULFATE	TRUE	FALSE	FALSE	Drugs@FDA	20240410
drugsatfda.anda:202348	Drugs@FDA ID	rxcui:30236	MORPHINE SULFATE	TRUE	FALSE	FALSE	Drugs@FDA	20240410
drugsatfda.anda:202861	Drugs@FDA ID	rxcui:30236	MORPHINE SULFATE	TRUE	FALSE	FALSE	Drugs@FDA	20240410
drugsatfda.anda:203158	Drugs@FDA ID	rxcui:30236	MORPHINE SULFATE	TRUE	FALSE	FALSE	Drugs@FDA	20240410
drugsatfda.anda:203518	Drugs@FDA ID	rxcui:30236	MORPHINE SULFATE	TRUE	FALSE	FALSE	Drugs@FDA	20240410
drugsatfda.anda:203602	Drugs@FDA ID	rxcui:30236	MORPHINE SULFATE	TRUE	FALSE	FALSE	Drugs@FDA	20240410
drugsatfda.anda:203849	Drugs@FDA ID	rxcui:30236	MORPHINE SULFATE	TRUE	FALSE	FALSE	Drugs@FDA	20240410
drugsatfda.anda:204393	Drugs@FDA ID	rxcui:30236	MORPHINE SULFATE	TRUE	FALSE	FALSE	Drugs@FDA	20240410
drugsatfda.anda:205386	Drugs@FDA ID	rxcui:30236	MORPHINE SULFATE	TRUE	FALSE	FALSE	Drugs@FDA	20240410
drugsatfda.anda:205758	Drugs@FDA ID	rxcui:30236	MORPHINE SULFATE	TRUE	FALSE	FALSE	Drugs@FDA	20240410
drugsatfda.anda:206573	Drugs@FDA ID	rxcui:30236	MORPHINE SULFATE	TRUE	FALSE	FALSE	Drugs@FDA	20240410
drugsatfda.anda:207270	Drugs@FDA ID	rxcui:30236	MORPHINE SULFATE	TRUE	FALSE	FALSE	Drugs@FDA	20240410
drugsatfda.anda:210610	Drugs@FDA ID	rxcui:30236	MORPHINE SULFATE	TRUE	FALSE	FALSE	Drugs@FDA	20240410
drugsatfda.anda:211454	Drugs@FDA ID	rxcui:30236	MORPHINE SULFATE	TRUE	FALSE	FALSE	Drugs@FDA	20240410
drugsatfda.anda:212451	Drugs@FDA ID	rxcui:30236	MORPHINE SULFATE	TRUE	FALSE	FALSE	Drugs@FDA	20240410
drugsatfda.anda:215194	Drugs@FDA ID	rxcui:30236	MORPHINE SULFATE	TRUE	FALSE	FALSE	Drugs@FDA	20240410
drugsatfda.nda:018565	Drugs@FDA ID	rxcui:30236	MORPHINE SULFATE	TRUE	FALSE	FALSE	Drugs@FDA	20240410
drugsatfda.nda:019516	Drugs@FDA ID	rxcui:30236	MORPHINE SULFATE	TRUE	FALSE	FALSE	Drugs@FDA	20240410
drugsatfda.nda:022195	Drugs@FDA ID	rxcui:30236	MORPHINE SULFATE	TRUE	FALSE	FALSE	Drugs@FDA	20240410
drugsatfda.nda:022207	Drugs@FDA ID	rxcui:30236	MORPHINE SULFATE	TRUE	FALSE	FALSE	Drugs@FDA	20240410
drugsatfda.nda:202515	Drugs@FDA ID	rxcui:30236	MORPHINE SULFATE	TRUE	FALSE	FALSE	Drugs@FDA	20240410
drugsatfda.nda:204223	Drugs@FDA ID	rxcui:30236	MORPHINE SULFATE	TRUE	FALSE	FALSE	Drugs@FDA	20240410
Morphine sulfate	Primary Drug Name	rxcui:30236	MORPHINE SULFATE	TRUE	FALSE	FALSE	ChemIDplus	20230222
Avinza	Primary Drug Name	rxcui:30236	MORPHINE SULFATE	TRUE	FALSE	FALSE	Wikidata	20240411
Kadian	Primary Drug Name	rxcui:30236	MORPHINE SULFATE	TRUE	FALSE	FALSE	Wikidata	20240411
Morphabond	Primary Drug Name	rxcui:30236	MORPHINE SULFATE	TRUE	FALSE	FALSE	Wikidata	20240411
Arymo	Primary Drug Name	rxcui:30236	MORPHINE SULFATE	TRUE	FALSE	FALSE	Wikidata	20240411
propoxyphene hydrochloride	Primary Drug Name	rxcui:71517	PROPOXYPHENE HYDROCHLORIDE	TRUE	FALSE	FALSE	RxNorm	20240401
dihydrocodeine bitartrate	Primary Drug Name	rxcui:104966	DIHYDROCODEINE BITARTRATE	TRUE	FALSE	FALSE	RxNorm	20240401
remifentanil hydrochloride	Primary Drug Name	rxcui:236540	REMIFENTANIL HYDROCHLORIDE	TRUE	FALSE	FALSE	RxNorm	20240401
remifentanil	Primary Drug Name	rxcui:236540	REMIFENTANIL HYDROCHLORIDE	TRUE	FALSE	FALSE	RxNorm	20240401
Remifentanil Hydrochloride	Primary Drug Name	rxcui:236540	REMIFENTANIL HYDROCHLORIDE	TRUE	FALSE	FALSE	NCIt	24.02d
Remifentanil	Primary Drug Name	rxcui:236540	REMIFENTANIL HYDROCHLORIDE	TRUE	FALSE	FALSE	NCIt	24.02d
drugsatfda.anda:206223	Drugs@FDA ID	rxcui:236540	REMIFENTANIL HYDROCHLORIDE	TRUE	FALSE	FALSE	Drugs@FDA	20240410
drugsatfda.anda:210594	Drugs@FDA ID	rxcui:236540	REMIFENTANIL HYDROCHLORIDE	TRUE	FALSE	FALSE	Drugs@FDA	20240410
drugsatfda.nda:020630	Drugs@FDA ID	rxcui:236540	REMIFENTANIL HYDROCHLORIDE	TRUE	FALSE	FALSE	Drugs@FDA	20240410
Remifentanil hydrochloride	Primary Drug Name	rxcui:236540	REMIFENTANIL HYDROCHLORIDE	TRUE	FALSE	FALSE	ChemIDplus	20230222
Remifentanil	Primary Drug Name	rxcui:236540	REMIFENTANIL HYDROCHLORIDE	TRUE	FALSE	FALSE	ChemIDplus	20230222
remifentanil	Primary Drug Name	rxcui:236540	REMIFENTANIL HYDROCHLORIDE	TRUE	FALSE	FALSE	Wikidata	20240411
Ultiva	Primary Drug Name	rxcui:236540	REMIFENTANIL HYDROCHLORIDE	TRUE	FALSE	FALSE	Wikidata	20240411
levomethadyl acetate hydrochloride	Primary Drug Name	rxcui:82043	LEVOMETHADYL ACETATE HYDROCHLORIDE	TRUE	FALSE	FALSE	RxNorm	20240401
anileridine hydrochloride	Primary Drug Name	rxcui:235413	ANILERIDINE HYDROCHLORIDE	TRUE	FALSE	FALSE	RxNorm	20240401
Rubidium Rb-82	Primary Drug Name	ncit:C87414	RUBIDIUM RB-82	FALSE	FALSE	FALSE	NCIt	24.02d
Anileridine Phosphate	Primary Drug Name	ncit:C87352	ANILERIDINE PHOSPHATE	TRUE	FALSE	FALSE	NCIt	24.02d
ANILERIDINE PHOSPHATE	Primary Name	ncit:C87352	ANILERIDINE PHOSPHATE	TRUE	FALSE	FALSE	ChEMBL	33
tolcapone	Primary Drug Name	rxcui:72937	TOLCAPONE	TRUE	FALSE	FALSE	RxNorm	20240401
Tolcapone	Primary Drug Name	rxcui:72937	TOLCAPONE	TRUE	FALSE	FALSE	NCIt	24.02d
TGAAC94	Primary Name	NULL	NULL	NULL	NULL	NULL	TdgClinicalTrial	Jan-14
drugsatfda.anda:208937	Drugs@FDA ID	rxcui:72937	TOLCAPONE	TRUE	FALSE	FALSE	Drugs@FDA	20240410
drugsatfda.nda:020697	Drugs@FDA ID	rxcui:72937	TOLCAPONE	TRUE	FALSE	FALSE	Drugs@FDA	20240410
Tolcapone	Primary Drug Name	rxcui:72937	TOLCAPONE	TRUE	FALSE	FALSE	ChemIDplus	20230222
Tasmar	Primary Drug Name	rxcui:72937	TOLCAPONE	TRUE	FALSE	FALSE	Wikidata	20240411
tolcapone	Primary Drug Name	rxcui:72937	TOLCAPONE	TRUE	FALSE	FALSE	Wikidata	20240411
entacapone	Primary Drug Name	rxcui:60307	ENTACAPONE	TRUE	FALSE	FALSE	RxNorm	20240401
Entacapone	Primary Drug Name	rxcui:60307	ENTACAPONE	TRUE	FALSE	FALSE	NCIt	24.02d
drugsatfda.anda:203437	Drugs@FDA ID	rxcui:60307	ENTACAPONE	TRUE	FALSE	FALSE	Drugs@FDA	20240410
drugsatfda.anda:205792	Drugs@FDA ID	rxcui:60307	ENTACAPONE	TRUE	FALSE	FALSE	Drugs@FDA	20240410
drugsatfda.anda:206669	Drugs@FDA ID	rxcui:60307	ENTACAPONE	TRUE	FALSE	FALSE	Drugs@FDA	20240410
drugsatfda.anda:207210	Drugs@FDA ID	rxcui:60307	ENTACAPONE	TRUE	FALSE	FALSE	Drugs@FDA	20240410
drugsatfda.anda:212601	Drugs@FDA ID	rxcui:60307	ENTACAPONE	TRUE	FALSE	FALSE	Drugs@FDA	20240410
drugsatfda.nda:020796	Drugs@FDA ID	rxcui:60307	ENTACAPONE	TRUE	FALSE	FALSE	Drugs@FDA	20240410
Entacapone	Primary Drug Name	rxcui:60307	ENTACAPONE	TRUE	FALSE	FALSE	ChemIDplus	20230222
Comtan	Primary Drug Name	rxcui:60307	ENTACAPONE	TRUE	FALSE	FALSE	Wikidata	20240411
entacapone	Primary Drug Name	rxcui:60307	ENTACAPONE	TRUE	FALSE	FALSE	Wikidata	20240411
pyridostigmine bromide	Primary Drug Name	rxcui:9001	PYRIDOSTIGMINE BROMIDE	TRUE	FALSE	FALSE	RxNorm	20240401
Pyridostigmine Bromide	Primary Drug Name	rxcui:9001	PYRIDOSTIGMINE BROMIDE	TRUE	FALSE	FALSE	NCIt	24.02d
drugsatfda.anda:040502	Drugs@FDA ID	rxcui:9001	PYRIDOSTIGMINE BROMIDE	TRUE	FALSE	FALSE	Drugs@FDA	20240410
drugsatfda.anda:040512	Drugs@FDA ID	rxcui:9001	PYRIDOSTIGMINE BROMIDE	TRUE	FALSE	FALSE	Drugs@FDA	20240410
drugsatfda.anda:204737	Drugs@FDA ID	rxcui:9001	PYRIDOSTIGMINE BROMIDE	TRUE	FALSE	FALSE	Drugs@FDA	20240410
drugsatfda.anda:205464	Drugs@FDA ID	rxcui:9001	PYRIDOSTIGMINE BROMIDE	TRUE	FALSE	FALSE	Drugs@FDA	20240410
drugsatfda.anda:205650	Drugs@FDA ID	rxcui:9001	PYRIDOSTIGMINE BROMIDE	TRUE	FALSE	FALSE	Drugs@FDA	20240410
drugsatfda.anda:208797	Drugs@FDA ID	rxcui:9001	PYRIDOSTIGMINE BROMIDE	TRUE	FALSE	FALSE	Drugs@FDA	20240410
drugsatfda.anda:211181	Drugs@FDA ID	rxcui:9001	PYRIDOSTIGMINE BROMIDE	TRUE	FALSE	FALSE	Drugs@FDA	20240410
drugsatfda.anda:211694	Drugs@FDA ID	rxcui:9001	PYRIDOSTIGMINE BROMIDE	TRUE	FALSE	FALSE	Drugs@FDA	20240410
drugsatfda.anda:212405	Drugs@FDA ID	rxcui:9001	PYRIDOSTIGMINE BROMIDE	TRUE	FALSE	FALSE	Drugs@FDA	20240410
drugsatfda.anda:212702	Drugs@FDA ID	rxcui:9001	PYRIDOSTIGMINE BROMIDE	TRUE	FALSE	FALSE	Drugs@FDA	20240410
drugsatfda.anda:216512	Drugs@FDA ID	rxcui:9001	PYRIDOSTIGMINE BROMIDE	TRUE	FALSE	FALSE	Drugs@FDA	20240410
drugsatfda.nda:009829	Drugs@FDA ID	rxcui:9001	PYRIDOSTIGMINE BROMIDE	TRUE	FALSE	FALSE	Drugs@FDA	20240410
drugsatfda.nda:011665	Drugs@FDA ID	rxcui:9001	PYRIDOSTIGMINE BROMIDE	TRUE	FALSE	FALSE	Drugs@FDA	20240410
drugsatfda.nda:015193	Drugs@FDA ID	rxcui:9001	PYRIDOSTIGMINE BROMIDE	TRUE	FALSE	FALSE	Drugs@FDA	20240410
drugsatfda.nda:017398	Drugs@FDA ID	rxcui:9001	PYRIDOSTIGMINE BROMIDE	TRUE	FALSE	FALSE	Drugs@FDA	20240410
drugsatfda.nda:020414	Drugs@FDA ID	rxcui:9001	PYRIDOSTIGMINE BROMIDE	TRUE	FALSE	FALSE	Drugs@FDA	20240410
Pyridostigmine bromide	Primary Drug Name	rxcui:9001	PYRIDOSTIGMINE BROMIDE	TRUE	FALSE	FALSE	ChemIDplus	20230222
pralidoxime chloride	Primary Drug Name	rxcui:55322	PRALIDOXIME CHLORIDE	TRUE	FALSE	FALSE	RxNorm	20240401
Pralidoxime Chloride	Primary Drug Name	rxcui:55322	PRALIDOXIME CHLORIDE	TRUE	FALSE	FALSE	NCIt	24.02d
drugsatfda.nda:014134	Drugs@FDA ID	rxcui:55322	PRALIDOXIME CHLORIDE	TRUE	FALSE	FALSE	Drugs@FDA	20240410
Pralidoxime chloride	Primary Drug Name	rxcui:55322	PRALIDOXIME CHLORIDE	TRUE	FALSE	FALSE	ChemIDplus	20230222
urofollitropin	Primary Drug Name	rxcui:134404	UROFOLLITROPIN	TRUE	FALSE	FALSE	RxNorm	20240401
follicle stimulating hormone	Primary Drug Name	rxcui:134404	UROFOLLITROPIN	TRUE	FALSE	FALSE	RxNorm	20240401
follitropin beta	Primary Drug Name	rxcui:134404	UROFOLLITROPIN	TRUE	FALSE	FALSE	RxNorm	20240401
follitropin alfa	Primary Drug Name	rxcui:134404	UROFOLLITROPIN	TRUE	FALSE	FALSE	RxNorm	20240401
Therapeutic Follicle Stimulating Hormone	Primary Drug Name	rxcui:134404	UROFOLLITROPIN	TRUE	FALSE	FALSE	NCIt	24.02d
Menotropin	Primary Drug Name	rxcui:134404	UROFOLLITROPIN	TRUE	FALSE	FALSE	NCIt	24.02d
TG-C	Primary Name	NULL	NULL	NULL	NULL	NULL	TdgClinicalTrial	Jan-14
Follitropin	Primary Drug Name	rxcui:134404	UROFOLLITROPIN	TRUE	FALSE	FALSE	NCIt	24.02d
Follitropin Alfa (alpha-subunit)	Primary Drug Name	rxcui:134404	UROFOLLITROPIN	TRUE	FALSE	FALSE	ChemIDplus	20230222
Menotropins	Primary Drug Name	rxcui:134404	UROFOLLITROPIN	TRUE	FALSE	FALSE	ChemIDplus	20230222
Urofollitropin	Primary Drug Name	rxcui:134404	UROFOLLITROPIN	TRUE	FALSE	FALSE	ChemIDplus	20230222
follitropin alpha	Primary Drug Name	rxcui:134404	UROFOLLITROPIN	TRUE	FALSE	FALSE	Wikidata	20240411
Gonal-f	Primary Drug Name	rxcui:134404	UROFOLLITROPIN	TRUE	FALSE	FALSE	Wikidata	20240411
Puregon	Primary Drug Name	rxcui:134404	UROFOLLITROPIN	TRUE	FALSE	FALSE	Wikidata	20240411
urofollitropin	Primary Drug Name	rxcui:134404	UROFOLLITROPIN	TRUE	FALSE	FALSE	Wikidata	20240411
menotropin	Primary Drug Name	rxcui:134404	UROFOLLITROPIN	TRUE	FALSE	FALSE	Wikidata	20240411
follitropin beta	Primary Drug Name	rxcui:134404	UROFOLLITROPIN	TRUE	FALSE	FALSE	Wikidata	20240411
cabozantinib s-malate	Primary Drug Name	rxcui:1363267	CABOZANTINIB S-MALATE	TRUE	FALSE	TRUE	RxNorm	20240401
cabozantinib	Primary Drug Name	rxcui:1363267	CABOZANTINIB S-MALATE	TRUE	FALSE	TRUE	RxNorm	20240401
Cabozantinib	Primary Drug Name	rxcui:1363267	CABOZANTINIB S-MALATE	TRUE	FALSE	TRUE	NCIt	24.02d
Cabozantinib S-malate	Primary Drug Name	rxcui:1363267	CABOZANTINIB S-MALATE	TRUE	FALSE	TRUE	NCIt	24.02d
Cabozantinib	Primary Drug Name	rxcui:1363267	CABOZANTINIB S-MALATE	TRUE	FALSE	TRUE	HemOnc	3/1/24
drugsatfda.nda:203756	Drugs@FDA ID	rxcui:1363267	CABOZANTINIB S-MALATE	TRUE	FALSE	TRUE	Drugs@FDA	20240410
drugsatfda.nda:208692	Drugs@FDA ID	rxcui:1363267	CABOZANTINIB S-MALATE	TRUE	FALSE	TRUE	Drugs@FDA	20240410
Cabozantinib s-malate	Primary Drug Name	rxcui:1363267	CABOZANTINIB S-MALATE	TRUE	FALSE	TRUE	ChemIDplus	20230222
Cabozantinib	Primary Drug Name	rxcui:1363267	CABOZANTINIB S-MALATE	TRUE	FALSE	TRUE	ChemIDplus	20230222
Cometriq	Primary Drug Name	rxcui:1363267	CABOZANTINIB S-MALATE	TRUE	FALSE	TRUE	Wikidata	20240411
Cabometyx	Primary Drug Name	rxcui:1363267	CABOZANTINIB S-MALATE	TRUE	FALSE	TRUE	Wikidata	20240411
cycloserine	Primary Drug Name	rxcui:3007	CYCLOSERINE	TRUE	FALSE	FALSE	RxNorm	20240401
Cycloserine	Primary Drug Name	rxcui:3007	CYCLOSERINE	TRUE	FALSE	FALSE	NCIt	24.02d
drugsatfda.anda:060593	Drugs@FDA ID	rxcui:3007	CYCLOSERINE	TRUE	FALSE	FALSE	Drugs@FDA	20240410
Cycloserine	Primary Drug Name	rxcui:3007	CYCLOSERINE	TRUE	FALSE	FALSE	ChemIDplus	20230222
cycloserine	Primary Drug Name	rxcui:3007	CYCLOSERINE	TRUE	FALSE	FALSE	Wikidata	20240411
Seromycin	Primary Drug Name	rxcui:3007	CYCLOSERINE	TRUE	FALSE	FALSE	Wikidata	20240411
triamcinolone	Primary Drug Name	rxcui:10759	TRIAMCINOLONE	TRUE	FALSE	FALSE	RxNorm	20240401
triamcinolone acetonide	Primary Drug Name	rxcui:10759	TRIAMCINOLONE	TRUE	FALSE	FALSE	RxNorm	20240401
Triamcinolone Acetonide	Primary Drug Name	rxcui:10759	TRIAMCINOLONE	TRUE	FALSE	FALSE	NCIt	24.02d
Triamcinolone	Primary Drug Name	rxcui:10759	TRIAMCINOLONE	TRUE	FALSE	FALSE	NCIt	24.02d
drugsatfda.anda:040037	Drugs@FDA ID	rxcui:10759	TRIAMCINOLONE	TRUE	FALSE	FALSE	Drugs@FDA	20240410
drugsatfda.anda:040039	Drugs@FDA ID	rxcui:10759	TRIAMCINOLONE	TRUE	FALSE	FALSE	Drugs@FDA	20240410
drugsatfda.anda:040671	Drugs@FDA ID	rxcui:10759	TRIAMCINOLONE	TRUE	FALSE	FALSE	Drugs@FDA	20240410
drugsatfda.anda:040672	Drugs@FDA ID	rxcui:10759	TRIAMCINOLONE	TRUE	FALSE	FALSE	Drugs@FDA	20240410
drugsatfda.anda:040771	Drugs@FDA ID	rxcui:10759	TRIAMCINOLONE	TRUE	FALSE	FALSE	Drugs@FDA	20240410
drugsatfda.anda:070730	Drugs@FDA ID	rxcui:10759	TRIAMCINOLONE	TRUE	FALSE	FALSE	Drugs@FDA	20240410
drugsatfda.anda:085691	Drugs@FDA ID	rxcui:10759	TRIAMCINOLONE	TRUE	FALSE	FALSE	Drugs@FDA	20240410
drugsatfda.anda:085692	Drugs@FDA ID	rxcui:10759	TRIAMCINOLONE	TRUE	FALSE	FALSE	Drugs@FDA	20240410
drugsatfda.anda:086413	Drugs@FDA ID	rxcui:10759	TRIAMCINOLONE	TRUE	FALSE	FALSE	Drugs@FDA	20240410
drugsatfda.anda:087385	Drugs@FDA ID	rxcui:10759	TRIAMCINOLONE	TRUE	FALSE	FALSE	Drugs@FDA	20240410
drugsatfda.anda:088042	Drugs@FDA ID	rxcui:10759	TRIAMCINOLONE	TRUE	FALSE	FALSE	Drugs@FDA	20240410
drugsatfda.anda:089129	Drugs@FDA ID	rxcui:10759	TRIAMCINOLONE	TRUE	FALSE	FALSE	Drugs@FDA	20240410
drugsatfda.anda:089595	Drugs@FDA ID	rxcui:10759	TRIAMCINOLONE	TRUE	FALSE	FALSE	Drugs@FDA	20240410
drugsatfda.anda:089795	Drugs@FDA ID	rxcui:10759	TRIAMCINOLONE	TRUE	FALSE	FALSE	Drugs@FDA	20240410
drugsatfda.anda:089796	Drugs@FDA ID	rxcui:10759	TRIAMCINOLONE	TRUE	FALSE	FALSE	Drugs@FDA	20240410
drugsatfda.anda:089797	Drugs@FDA ID	rxcui:10759	TRIAMCINOLONE	TRUE	FALSE	FALSE	Drugs@FDA	20240410
drugsatfda.anda:089798	Drugs@FDA ID	rxcui:10759	TRIAMCINOLONE	TRUE	FALSE	FALSE	Drugs@FDA	20240410
drugsatfda.anda:205373	Drugs@FDA ID	rxcui:10759	TRIAMCINOLONE	TRUE	FALSE	FALSE	Drugs@FDA	20240410
drugsatfda.anda:205592	Drugs@FDA ID	rxcui:10759	TRIAMCINOLONE	TRUE	FALSE	FALSE	Drugs@FDA	20240410
drugsatfda.anda:205782	Drugs@FDA ID	rxcui:10759	TRIAMCINOLONE	TRUE	FALSE	FALSE	Drugs@FDA	20240410
drugsatfda.anda:206379	Drugs@FDA ID	rxcui:10759	TRIAMCINOLONE	TRUE	FALSE	FALSE	Drugs@FDA	20240410
drugsatfda.anda:207117	Drugs@FDA ID	rxcui:10759	TRIAMCINOLONE	TRUE	FALSE	FALSE	Drugs@FDA	20240410
drugsatfda.anda:207550	Drugs@FDA ID	rxcui:10759	TRIAMCINOLONE	TRUE	FALSE	FALSE	Drugs@FDA	20240410
drugsatfda.anda:208320	Drugs@FDA ID	rxcui:10759	TRIAMCINOLONE	TRUE	FALSE	FALSE	Drugs@FDA	20240410
drugsatfda.anda:208848	Drugs@FDA ID	rxcui:10759	TRIAMCINOLONE	TRUE	FALSE	FALSE	Drugs@FDA	20240410
drugsatfda.anda:209535	Drugs@FDA ID	rxcui:10759	TRIAMCINOLONE	TRUE	FALSE	FALSE	Drugs@FDA	20240410
drugsatfda.anda:209828	Drugs@FDA ID	rxcui:10759	TRIAMCINOLONE	TRUE	FALSE	FALSE	Drugs@FDA	20240410
drugsatfda.anda:209852	Drugs@FDA ID	rxcui:10759	TRIAMCINOLONE	TRUE	FALSE	FALSE	Drugs@FDA	20240410
drugsatfda.anda:212356	Drugs@FDA ID	rxcui:10759	TRIAMCINOLONE	TRUE	FALSE	FALSE	Drugs@FDA	20240410
drugsatfda.anda:212384	Drugs@FDA ID	rxcui:10759	TRIAMCINOLONE	TRUE	FALSE	FALSE	Drugs@FDA	20240410
drugsatfda.anda:212400	Drugs@FDA ID	rxcui:10759	TRIAMCINOLONE	TRUE	FALSE	FALSE	Drugs@FDA	20240410
drugsatfda.anda:212460	Drugs@FDA ID	rxcui:10759	TRIAMCINOLONE	TRUE	FALSE	FALSE	Drugs@FDA	20240410
drugsatfda.anda:212567	Drugs@FDA ID	rxcui:10759	TRIAMCINOLONE	TRUE	FALSE	FALSE	Drugs@FDA	20240410
drugsatfda.anda:213543	Drugs@FDA ID	rxcui:10759	TRIAMCINOLONE	TRUE	FALSE	FALSE	Drugs@FDA	20240410
drugsatfda.anda:213559	Drugs@FDA ID	rxcui:10759	TRIAMCINOLONE	TRUE	FALSE	FALSE	Drugs@FDA	20240410
drugsatfda.anda:213619	Drugs@FDA ID	rxcui:10759	TRIAMCINOLONE	TRUE	FALSE	FALSE	Drugs@FDA	20240410
drugsatfda.anda:214582	Drugs@FDA ID	rxcui:10759	TRIAMCINOLONE	TRUE	FALSE	FALSE	Drugs@FDA	20240410
drugsatfda.nda:012041	Drugs@FDA ID	rxcui:10759	TRIAMCINOLONE	TRUE	FALSE	FALSE	Drugs@FDA	20240410
drugsatfda.nda:012104	Drugs@FDA ID	rxcui:10759	TRIAMCINOLONE	TRUE	FALSE	FALSE	Drugs@FDA	20240410
drugsatfda.nda:014901	Drugs@FDA ID	rxcui:10759	TRIAMCINOLONE	TRUE	FALSE	FALSE	Drugs@FDA	20240410
drugsatfda.nda:020468	Drugs@FDA ID	rxcui:10759	TRIAMCINOLONE	TRUE	FALSE	FALSE	Drugs@FDA	20240410
drugsatfda.nda:022048	Drugs@FDA ID	rxcui:10759	TRIAMCINOLONE	TRUE	FALSE	FALSE	Drugs@FDA	20240410
drugsatfda.nda:211950	Drugs@FDA ID	rxcui:10759	TRIAMCINOLONE	TRUE	FALSE	FALSE	Drugs@FDA	20240410
Triamcinolone	Primary Drug Name	rxcui:10759	TRIAMCINOLONE	TRUE	FALSE	FALSE	ChemIDplus	20230222
Triamcinolone acetonide	Primary Drug Name	rxcui:10759	TRIAMCINOLONE	TRUE	FALSE	FALSE	ChemIDplus	20230222
triamcinolone	Primary Drug Name	rxcui:10759	TRIAMCINOLONE	TRUE	FALSE	FALSE	Wikidata	20240411
AllerNaze	Primary Drug Name	rxcui:10759	TRIAMCINOLONE	TRUE	FALSE	FALSE	Wikidata	20240411
Nasacort	Primary Drug Name	rxcui:10759	TRIAMCINOLONE	TRUE	FALSE	FALSE	Wikidata	20240411
Trianex	Primary Drug Name	rxcui:10759	TRIAMCINOLONE	TRUE	FALSE	FALSE	Wikidata	20240411
[truncated: 79,573 more rows]
