# Supplementary material for: Genetic architecture of white matter microstructure captured by unsupervised deep representation learning of fractional anisotropy maps
Source: Nat Commun. 2026 Jun 3;17:7150. doi: 10.1038/s41467-026-73996-z (PMC13396798; doi:10.1038/s41467-026-73996-z)
Supplement: Supplementary file 6 — Source Data [file 41467_2026_73996_MOESM6_ESM.zip › Source Data/Source Data Figure 5/Fig.5f/interactions.tsv]

gene_claim_name	gene_concept_id	gene_name	interaction_source_db_name	interaction_source_db_version	interaction_type	interaction_score	drug_claim_name	drug_concept_id	drug_name	approved	immunotherapy	anti_neoplastic
CYP2D6	hgnc:2625	CYP2D6	DTC	9/2/20	NULL	0.017709164	RACLOPRIDE	ncit:C152139	RACLOPRIDE	FALSE	FALSE	FALSE
PPARG	hgnc:9236	PPARG	DTC	9/2/20	NULL	0.84012274	KALOPANAX-SAPONIN F	chembl:CHEMBL1833984	CHEMBL:CHEMBL1833984	FALSE	FALSE	FALSE
ATAD5	hgnc:25752	ATAD5	DTC	9/2/20	NULL	0.1779921058837101	RO-5-3335	chembl:CHEMBL91609	CHEMBL:CHEMBL91609	FALSE	FALSE	FALSE
RGS4	hgnc:10000	RGS4	DTC	9/2/20	NULL	0.034318739	3,4-DICHLOROISOCOUMARIN	drugbank:DB04459	3,4-DICHLOROISOCOUMARIN	FALSE	FALSE	FALSE
MAPK1	hgnc:6871	MAPK1	DTC	9/2/20	NULL	0.050007306	WITHAFERIN A	iuphar.ligand:13097	WITHAFERIN A	FALSE	FALSE	FALSE
ANGIOTENSIN II RECEPTOR TYPE-1	hgnc:336	AGTR1	TTD	2020.06.01	NULL	0.6674703970639131	ANGIOTENSIN II	rxcui:1999003	ANGIOTENSIN II	TRUE	FALSE	FALSE
VASCULAR ENDOTHELIAL GROWTH FACTOR RECEPTOR 2	hgnc:6307	KDR	TTD	2020.06.01	NULL	0.026412309	HKI-272	rxcui:1940643	NERATINIB	TRUE	FALSE	TRUE
POLY [ADP-RIBOSE] POLYMERASE	hgnc:270	PARP1	TTD	2020.06.01	NULL	2.100306849	CEP-9722	drugbank:DB14882	CEP-9722	FALSE	FALSE	FALSE
NCBIGENE:318	hgnc:8049	NUDT2	GuideToPharmacology	2024.1	agonist	0.2302968036653267	IUPHAR.LIGAND:1625	ncit:C80578	ETORPHINE	FALSE	FALSE	FALSE
NCBIGENE:1838	hgnc:3058	DTNB	GuideToPharmacology	2024.1	inhibitor	1.875273972703374	IUPHAR.LIGAND:8137	iuphar.ligand:8137	COMPOUND 8E [PMID: 24432909]	FALSE	FALSE	FALSE
NCBIGENE:2159	hgnc:3528	F10	GuideToPharmacology	2024.1	inhibitor	0.3571950424196904	IUPHAR.LIGAND:12708	iuphar.ligand:12708	GDC-0339	FALSE	FALSE	FALSE
NCBIGENE:749	hgnc:10485	RYR3	GuideToPharmacology	2024.1	activator	1.640864726115453	IUPHAR.LIGAND:4303	iuphar.ligand:4303	RYANODINE	FALSE	FALSE	FALSE
KIT	hgnc:6342	KIT	DoCM	10-Apr-24	NULL	1.029066006546944	IMATINIB	rxcui:282388	IMATINIB	TRUE	FALSE	TRUE
CCL4	hgnc:10630	CCL4	NCI	14-Sep-17	NULL	3.182283105193606	CLODRONATE	rxcui:3350	CLODRONIC ACID	TRUE	FALSE	FALSE
CSF2	hgnc:2434	CSF2	NCI	14-Sep-17	NULL	0.070010228	PLATINUM	rxcui:1311280	PLATINUM	FALSE	FALSE	FALSE
BAZ2B	hgnc:963	BAZ2B	DTC	9/2/20	NULL	0.00767656	OXYTETRACYCLINE	rxcui:1545999	OXYTETRACYCLINE ANHYDROUS	TRUE	FALSE	FALSE
JUN	hgnc:6204	JUN	DTC	9/2/20	NULL	0.5707355569097228	BENZENETHIOL	chembl:CHEMBL119405	BENZENETHIOL	FALSE	FALSE	FALSE
EHMT2	hgnc:14129	EHMT2	DTC	9/2/20	NULL	0.012253832	SJ000114961	chembl:CHEMBL590168	CHEMBL:CHEMBL590168	FALSE	FALSE	FALSE
CSNK2A3	hgnc:2458	CSNK2A3	PharmGKB	4/5/24	NULL	0.7242437411819931	cisplatin	rxcui:2555	CISPLATIN	TRUE	FALSE	TRUE
UNIPROT:P08588	hgnc:285	ADRB1	TEND	1-Aug-11	NULL	1.790034246671403	ARBUTAMINE	rxcui:61609	ARBUTAMINE	TRUE	FALSE	FALSE
UNIPROT:Q9Y5Y9	hgnc:10582	SCN10A	TEND	1-Aug-11	NULL	0.2302968036653267	DIBUCAINE	rxcui:3339	DIBUCAINE	TRUE	FALSE	FALSE
ANGIOTENSIN II RECEPTOR TYPE-1	hgnc:336	AGTR1	TTD	2020.06.01	NULL	0.8899605294185507	YM-358	chembl:CHEMBL347610	CHEMBL:CHEMBL347610	FALSE	FALSE	FALSE
NCBIGENE:358	hgnc:633	AQP1	GuideToPharmacology	2024.1	agonist	0.6908904109959803	IUPHAR.LIGAND:2060	iuphar.ligand:2060	[125I]TYR11-SRIF-14	FALSE	FALSE	FALSE
UNIPROT:P22607	hgnc:3690	FGFR3	TdgClinicalTrial	Jan-14	NULL	0.1547594520630995	NINTEDANIB	rxcui:1592736	NINTEDANIB ESYLATE	TRUE	FALSE	TRUE
ADRB3	hgnc:288	ADRB3	ChEMBL	33	agonist	0.1666910197958555	DIPIVEFRIN HYDROCHLORIDE	rxcui:203156	DIPIVEFRIN HYDROCHLORIDE	TRUE	FALSE	FALSE
PLG	hgnc:9071	PLG	ChEMBL	33	activator	1.250182648468916	LANOTEPLASE	ncit:C96707	LANOTEPLASE	FALSE	FALSE	FALSE
KCND3	hgnc:6239	KCND3	ChEMBL	33	blocker	1.093909817410302	VERNAKALANT HYDROCHLORIDE	ncit:C152865	VERNAKALANT HYDROCHLORIDE	FALSE	FALSE	FALSE
RPL28	hgnc:10330	RPL28	ChEMBL	33	inhibitor	0.1296485709523321	MT-3724	chembl:CHEMBL4297789	MT-3724	FALSE	FALSE	FALSE
ESR1	hgnc:3467	ESR1	ClearityFoundationClinicalTrial	15-Jun-13	inhibitor	0.056622219	TAMOXIFEN	rxcui:10324	TAMOXIFEN	TRUE	FALSE	TRUE
POLK	hgnc:9183	POLK	DTC	9/2/20	NULL	0.201178817	MAREIN	chembl:CHEMBL490510	MAREIN	FALSE	FALSE	FALSE
GPR55	hgnc:4511	GPR55	DTC	9/2/20	NULL	0.546954909	PHENOLPHTHALEIN	rxcui:155122	PHENOLPHTHALEIN	TRUE	FALSE	FALSE
CYP2D6	hgnc:2625	CYP2D6	FDA	10-Apr-24	NULL	0.017709164	Tetrabenazine	rxcui:10390	TETRABENAZINE	TRUE	FALSE	FALSE
UNIPROT:Q16665	hgnc:4910	HIF1A	TdgClinicalTrial	Jan-14	NULL	0.090530468	NOSCAPINE	rxcui:7533	NOSCAPINE	FALSE	FALSE	FALSE
UNIPROT:P14416	hgnc:3023	DRD2	TEND	1-Aug-11	NULL	0.1037701012563132	REMOXIPRIDE	rxcui:35350	REMOXIPRIDE	TRUE	FALSE	FALSE
NCBIGENE:303	hgnc:538	ANXA2P1	GuideToPharmacology	2024.1	agonist	2.917092846427472	IUPHAR.LIGAND:1502	iuphar.ligand:1502	NEUROPEPTIDE B-29	FALSE	FALSE	FALSE
NCBIGENE:1252	hgnc:5187	PRMT1	GuideToPharmacology	2024.1	inhibitor	6.563458904461812	IUPHAR.LIGAND:7029	iuphar.ligand:7029	RM65	FALSE	FALSE	FALSE
FGFR1	hgnc:3688	FGFR1	JAX-CKB	10-Apr-24	NULL	0.1090501998664475	RO5126766	ncit:C80060	AVUTOMETINIB	FALSE	FALSE	FALSE
HDAC9	hgnc:14065	HDAC9	TALC	12-May-16	inhibitor	0.2692701089009974	PCI-24781	ncit:C68920	ABEXINOSTAT	FALSE	FALSE	TRUE
NR3C1	hgnc:7978	NR3C1	DTC	9/2/20	NULL	0.011452055	DACTINOMYCIN	rxcui:3100	DACTINOMYCIN	TRUE	FALSE	FALSE
RETINOIC ACID RECEPTOR	hgnc:18284	RAB40B	TTD	2020.06.01	NULL	7.501095891	Amsilarotene	ncit:C38684	AMSILAROTENE	FALSE	FALSE	FALSE
NCBIGENE:2159	hgnc:3528	F10	GuideToPharmacology	2024.1	inhibitor	0.2143170254518143	IUPHAR.LIGAND:8784	iuphar.ligand:8784	SGI-1776	FALSE	FALSE	FALSE
NCBIGENE:530	hgnc:1391	CACNA1D	GuideToPharmacology	2024.1	inhibitor	0.2442217266776488	IUPHAR.LIGAND:6981	rxcui:104416	AMLODIPINE BESYLATE	TRUE	FALSE	FALSE
NR1H4	hgnc:7967	NR1H4	DTC	9/2/20	NULL	0.760980743	THEONELLASTEROL E	chembl:CHEMBL1782601	THEONELLASTEROL E	FALSE	FALSE	FALSE
SMAD3	hgnc:6769	SMAD3	DTC	9/2/20	NULL	0.07643038	GNF-PF-5052	chembl:CHEMBL601367	CHEMBL:CHEMBL601367	FALSE	FALSE	FALSE
CSF1R	hgnc:2433	CSF1R	DTC	9/2/20	NULL	0.00809055	CENISERTIB	ncit:C64540	CENISERTIB	FALSE	FALSE	TRUE
CAMK2D	hgnc:1462	CAMK2D	DTC	9/2/20	NULL	0.043756393	LINIFANIB	ncit:C71759	LINIFANIB	FALSE	FALSE	TRUE
IL6R	hgnc:6019	IL6R	DTC	9/2/20	NULL	1.615620653405984	BAZEDOXIFENE	rxcui:1441386	BAZEDOXIFENE	TRUE	FALSE	FALSE
RPS6KB1	hgnc:10436	RPS6KB1	DTC	9/2/20	NULL	0.019440086	TOZASERTIB	ncit:C98053	TOZASERTIB	FALSE	FALSE	TRUE
HIPK4	hgnc:19007	HIPK4	DTC	9/2/20	NULL	0.036087747	CYC-116	chembl:CHEMBL482967	CYC-116	FALSE	FALSE	FALSE
WHSC1	hgnc:12766	NSD2	DTC	9/2/20	NULL	0.2524407270946851	DNDI1417156	chembl:CHEMBL1504679	CHEMBL:CHEMBL1504679	FALSE	FALSE	FALSE
EHMT2	hgnc:14129	EHMT2	DTC	9/2/20	NULL	0.020423054	S-NITROSOGLUTATHIONE	drugbank:DB17877	S-NITROSOGLUTATHIONE	FALSE	FALSE	FALSE
CYP2C9	hgnc:2623	CYP2C9	DTC	9/2/20	NULL	0.009349657	E324	chembl:CHEMBL172064	E324	FALSE	FALSE	FALSE
UNIPROT:P23219	hgnc:9604	PTGS1	TEND	1-Aug-11	NULL	0.1640864726115453	NABUMETONE	rxcui:31448	NABUMETONE	TRUE	FALSE	FALSE
NCBIGENE:360	hgnc:636	AQP3	GuideToPharmacology	2024.1	agonist	1.093909817410302	IUPHAR.LIGAND:3850	iuphar.ligand:3850	[SAR9,MET(O2)11]SP	FALSE	FALSE	FALSE
AVPR1A	hgnc:895	AVPR1A	ChEMBL	33	agonist	0.760980743	VASOPRESSIN TANNATE	chembl:CHEMBL1201528	VASOPRESSIN TANNATE	TRUE	FALSE	FALSE
HMGCR	hgnc:5006	HMGCR	ChEMBL	33	inhibitor	2.917092846427472	PITAVASTATIN MAGNESIUM	rxcui:2001252	PITAVASTATIN MAGNESIUM	TRUE	FALSE	FALSE
KDM4A	hgnc:22978	KDM4A	DTC	9/2/20	NULL	0.019844169	CARBETAPENTANE CITRATE	rxcui:283547	CARBETAPENTANE CITRATE	TRUE	FALSE	FALSE
CD274	hgnc:17635	CD274	MyCancerGenome	20-Jun-17	immunotherapy	0.6177373086552294	MDX-1105	ncit:C78852	ANTI-PD-L1 MONOCLONAL ANTIBODY MDX-1105	FALSE	TRUE	TRUE
CD274	hgnc:17635	CD274	MyCancerGenome	20-Jun-17	antibody	0.6177373086552294	MDX-1105	ncit:C78852	ANTI-PD-L1 MONOCLONAL ANTIBODY MDX-1105	FALSE	TRUE	TRUE
NCBIGENE:2651	hgnc:4204	GCNT2	GuideToPharmacology	2024.1	inhibitor	1.640864726115453	IUPHAR.LIGAND:7014	iuphar.ligand:7014	BIX-01294	FALSE	FALSE	FALSE
PAK-4 PROTEIN KINASE	hgnc:16059	PAK4	TTD	2020.06.01	NULL	2.187819634820604	KPT-9274	ncit:C126646	PADNARSERTIB	FALSE	FALSE	FALSE
ERBB2 TYROSINE KINASE RECEPTOR	hgnc:3430	ERBB2	TTD	2020.06.01	NULL	0.3454452054979901	BMS-599626	drugbank:DB12318	BMS-599626	FALSE	FALSE	TRUE
KIT	hgnc:6342	KIT	ChEMBL	33	inhibitor	0.040814358	ENMD-2076	iuphar.ligand:7885	ENMD-2076	FALSE	FALSE	TRUE
NCBIGENE:427	hgnc:735	ASAH1	GuideToPharmacology	2024.1	blocker	0.2282942227638891	IUPHAR.LIGAND:4051	drugbank:DB00466	PICROTOXIN	FALSE	FALSE	FALSE
GRIN2D	hgnc:4588	GRIN2D	ChEMBL	33	blocker	0.5556367326528517	CNS-5161	drugbank:DB05824	CNS-5161	FALSE	FALSE	FALSE
EDN1	hgnc:3176	EDN1	NCI	14-Sep-17	NULL	2.917092846427472	THIOURACIL	ncit:C29856	THIOURACIL	FALSE	FALSE	FALSE
KLK3	hgnc:6364	KLK3	NCI	14-Sep-17	NULL	0.5834185692854944	BACILLUS CALMETTE-GUERIN	hemonc:59	BCG VACCINE	TRUE	FALSE	FALSE
LEP	hgnc:6553	LEP	NCI	14-Sep-17	NULL	0.182318303	LAMIVUDINE	rxcui:68244	LAMIVUDINE	TRUE	FALSE	FALSE
CYP2C9	hgnc:2623	CYP2C9	DTC	9/2/20	NULL	0.017363648	AM-404	iuphar.ligand:12556	AM404	FALSE	FALSE	FALSE
KAT2A	hgnc:4201	KAT2A	DTC	9/2/20	NULL	0.1378154100674396	ARACHIDONOYL GABA	iuphar.ligand:5494	N-ARACHIDONYL-&GAMMA;-AMINOBUTYRIC ACID	FALSE	FALSE	FALSE
RAD52	hgnc:9824	RAD52	DTC	9/2/20	NULL	0.1491695205559502	DNDI1417006	chembl:CHEMBL1415258	CHEMBL:CHEMBL1415258	FALSE	FALSE	FALSE
UNIPROT:Q03181	hgnc:9235	PPARD	TdgClinicalTrial	Jan-14	NULL	1.579178082276526	CER-002	chembl:CHEMBL3544958	CER-002	FALSE	FALSE	FALSE
UNIPROT:Q13324	hgnc:2358	CRHR2	TdgClinicalTrial	Jan-14	NULL	0.9376369863516875	CORTICOTROPIN-RELEASING FACTOR	iuphar.ligand:913	CORTICOTROPIN-RELEASING FACTOR	FALSE	FALSE	FALSE
UNIPROT:O00591	hgnc:4089	GABRP	TdgClinicalTrial	Jan-14	NULL	0.09969811	CLOTIAZEPAM	rxcui:2622	CLOTIAZEPAM	TRUE	FALSE	FALSE
NCBIGENE:926	hgnc:1707	CD8B	GuideToPharmacology	2024.1	inhibitor	0.083478015	IUPHAR.LIGAND:7135	rxcui:203204	BUPROPION HYDROCHLORIDE	TRUE	FALSE	FALSE
MAP2K2	hgnc:6842	MAP2K2	ChEMBL	33	inhibitor	0.1808115400678185	SELUMETINIB	rxcui:2289380	SELUMETINIB	TRUE	FALSE	TRUE
UNIPROT:P23219	hgnc:9604	PTGS1	TdgClinicalTrial	Jan-14	NULL	0.089501712	MESALAZINE	rxcui:52582	MESALAMINE	TRUE	FALSE	FALSE
N-FORMYL PEPTIDE RECEPTOR	hgnc:3826	FPR1	TTD	2020.06.01	NULL	1.166837138570988	Rebamipide	ncit:C29852	REBAMIPIDE	FALSE	FALSE	FALSE
CAMP-DEPENDENT CHLORIDE CHANNEL	hgnc:1884	CFTR	TTD	2020.06.01	NULL	1.193356164447602	ABBV-3067	chembl:CHEMBL4802150	NAVOCAFTOR	FALSE	FALSE	FALSE
NCBIGENE:2185	hgnc:9612	PTK2B	GuideToPharmacology	2024.1	inhibitor	0.060077427	IUPHAR.LIGAND:8708	rxcui:2105806	GILTERITINIB	TRUE	FALSE	TRUE
C10ORF67	hgnc:28716	C10orf67	PharmGKB	4/5/24	NULL	1.193356164447602	mitoxantrone	rxcui:7005	MITOXANTRONE	TRUE	FALSE	TRUE
MAP2K1	hgnc:6840	MAP2K1	ChEMBL	33	inhibitor	0.1736364789540161	CI-1040	drugbank:DB12429	CI-1040	FALSE	FALSE	TRUE
GLP1R	hgnc:4324	GLP1R	DTC	9/2/20	NULL	0.035358701	CID2350207	chembl:CHEMBL259615	CHEMBL:CHEMBL259615	FALSE	FALSE	FALSE
PIK3R6	hgnc:27101	PIK3R6	MyCancerGenomeClinicalTrial	30-Feburary-2014	inhibitor	0.2917092846427472	BUPARLISIB HYDROCHLORIDE	ncit:C142973	BUPARLISIB HYDROCHLORIDE	FALSE	FALSE	TRUE
RARG	hgnc:9866	RARG	NCI	14-Sep-17	NULL	0.2989051493493045	RETINOIDS	ncit:C804	RETINOIC ACID AGENT	FALSE	FALSE	FALSE
TYROSINE-PROTEIN KINASE BTK	hgnc:1133	BTK	TTD	2020.06.01	NULL	0.4055851016423223	Ibrutinib	rxcui:1442981	IBRUTINIB	TRUE	FALSE	TRUE
INSULIN-LIKE GROWTH FACTOR I RECEPTOR	hgnc:5465	IGF1R	TTD	2020.06.01	NULL	0.4953553890159858	BMS-695735	chembl:CHEMBL459729	CHEMBL:CHEMBL459729	FALSE	FALSE	FALSE
UBIQUITIN-PROTEIN LIGASE E3 MDM2	hgnc:6973	MDM2	TTD	2020.06.01	NULL	1.312691780892362	DS-3032	ncit:C141432	MILADEMETAN	FALSE	FALSE	FALSE
ESR1	hgnc:3467	ESR1	CGI	2/1/22	NULL	0.020029629	Palbociclib	rxcui:1601374	PALBOCICLIB	TRUE	FALSE	TRUE
TERT	hgnc:11730	TERT	CGI	2/1/22	NULL	0.4800701370120639	Eribulin	rxcui:1045452	ERIBULIN MESYLATE	TRUE	FALSE	TRUE
EGFR	hgnc:3236	EGFR	DTC	9/2/20	NULL	0.007123548	GW843682X	chembl:CHEMBL514499	GW843682X	FALSE	FALSE	FALSE
ALK	hgnc:427	ALK	CGI	2/1/22	NULL	2.080014029626545	Ceritinib	rxcui:1535457	CERITINIB	TRUE	FALSE	TRUE
FEN1	hgnc:3650	FEN1	DTC	9/2/20	NULL	0.1244257612220248	SRT-1720	drugbank:DB17057	SRT-1720	FALSE	FALSE	FALSE
SMN2	hgnc:11118	SMN2	DTC	9/2/20	NULL	0.1367387271762877	4-BENZYLOXYANILINE	chembl:CHEMBL1351571	4-BENZYLOXYANILINE	FALSE	FALSE	FALSE
ALK	hgnc:427	ALK	MyCancerGenome	20-Jun-17	inhibitor	1.826353782111112	X-396	drugbank:DB13104	X-396	FALSE	FALSE	TRUE
CYP3A4	hgnc:2637	CYP3A4	PharmGKB	4/5/24	NULL	0.029366707	umifenovir	ncit:C152799	UMIFENOVIR	FALSE	FALSE	FALSE
NCBIGENE:1504	hgnc:2521	CTRB1	GuideToPharmacology	2024.1	inhibitor	0.6250913242344582	IUPHAR.LIGAND:5290	iuphar.ligand:5290	Y27632	FALSE	FALSE	FALSE
NCBIGENE:1232	hgnc:1604	CCR3	GuideToPharmacology	2024.1	antibody	5.834185692854944	IUPHAR.LIGAND:11776	iuphar.ligand:11776	DALUTRAFUSP ALFA	FALSE	FALSE	FALSE
SLC10A2	hgnc:10906	SLC10A2	ChEMBL	33	inhibitor	4.039051633514961	ELOBIXIBAT	ncit:C171820	ELOBIXIBAT	FALSE	FALSE	FALSE
FGFR3	hgnc:3690	FGFR3	MyCancerGenome	20-Jun-17	inhibitor	0.1547594520630995	NINTEDANIB	rxcui:1592736	NINTEDANIB ESYLATE	TRUE	FALSE	TRUE
VWF	hgnc:12726	VWF	NCI	14-Sep-17	NULL	0.3454452054979901	PHENYLEPHRINE	rxcui:8163	PHENYLEPHRINE	TRUE	FALSE	FALSE
UNIPROT:P53778	hgnc:6874	MAPK12	TdgClinicalTrial	Jan-14	NULL	0.108040476	ARRY-614	ncit:C85481	PEXMETINIB	FALSE	FALSE	FALSE
NR3C1	hgnc:7978	NR3C1	ChEMBL	33	agonist	0.2004109589148645	METHYLPREDNISOLONE SODIUM SUCCINATE	rxcui:203189	METHYLPREDNISOLONE SODIUM SUCCINATE	TRUE	FALSE	FALSE
HMGCR	hgnc:5006	HMGCR	ChEMBL	33	inhibitor	0.9723642821424906	FLUVASTATIN SODIUM	rxcui:41127	FLUVASTATIN	TRUE	FALSE	FALSE
TUBA1B	hgnc:18809	TUBA1B	ChEMBL	33	inhibitor	0.077077657	PACLITAXEL	rxcui:56946	PACLITAXEL	TRUE	FALSE	TRUE
CACNA1H	hgnc:1395	CACNA1H	ChEMBL	33	modulator	0.046965717	PREGABALIN	rxcui:187832	PREGABALIN	TRUE	FALSE	FALSE
AGTR1	hgnc:336	AGTR1	ChEMBL	33	inhibitor	1.779921058837101	TASOSARTAN	ncit:C152517	TASOSARTAN	FALSE	FALSE	FALSE
ANGPT2	hgnc:485	ANGPT2	ChEMBL	33	inhibitor	0.8751278539282416	FARICIMAB	rxcui:2591519	FARICIMAB	TRUE	FALSE	FALSE
HRAS	hgnc:5173	HRAS	JAX-CKB	10-Apr-24	NULL	0.059219178	Everolimus	rxcui:141704	EVEROLIMUS	TRUE	TRUE	TRUE
ERBB2	hgnc:3430	ERBB2	CGI	2/1/22	NULL	0.6168664383892681	Neratinib	rxcui:1940643	NERATINIB	TRUE	FALSE	TRUE
RPMJ	hgnc:14490	MRPL36	ChEMBL	33	inhibitor	0.3860858179095183	CLINDAMYCIN HYDROCHLORIDE	rxcui:81982	CLINDAMYCIN HYDROCHLORIDE	TRUE	FALSE	FALSE
ATXN2	hgnc:10555	ATXN2	DTC	9/2/20	NULL	0.009662803	TYRPHOSTIN A9	ncit:C2026	TYRPHOSTIN A9	FALSE	FALSE	FALSE
CYP1A2	hgnc:2596	CYP1A2	PharmGKB	4/5/24	NULL	0.002270406	desipramine	rxcui:3247	DESIPRAMINE	TRUE	FALSE	FALSE
ADRA1D	hgnc:280	ADRA1D	ChEMBL	33	inhibitor	0.1154014752432845	SERTINDOLE	rxcui:41996	SERTINDOLE	TRUE	FALSE	FALSE
PROSTAGLANDIN G/H SYNTHASE	hgnc:2294	COX8A	TTD	2020.06.01	NULL	0.7955707762984013	Nepafenac	rxcui:298665	NEPAFENAC	TRUE	FALSE	FALSE
UNIPROT:P03372	hgnc:3467	ESR1	TdgClinicalTrial	Jan-14	NULL	0.2044691247495891	FULVESTRANT	rxcui:282357	FULVESTRANT	TRUE	FALSE	TRUE
ADRA1A	hgnc:277	ADRA1A	ChEMBL	33	inhibitor	0.054695491	PRAZOSIN HYDROCHLORIDE	rxcui:203210	PRAZOSIN HYDROCHLORIDE	TRUE	FALSE	FALSE
CFTR	hgnc:1884	CFTR	DTC	9/2/20	NULL	8.353493151133215	LUMACAFTOR	rxcui:1655922	LUMACAFTOR	TRUE	FALSE	FALSE
CD4	hgnc:1678	CD4	ChEMBL	33	negative modulator	3.281729452230906	PRILIXIMAB	ncit:C188634	PRILIXIMAB	FALSE	FALSE	FALSE
USP1	hgnc:12607	USP1	DTC	9/2/20	NULL	0.036413087	SOFALCONE	ncit:C81118	SOFALCONE	FALSE	FALSE	FALSE
CHKA	hgnc:1937	CHKA	NCI	14-Sep-17	NULL	0.6105543166941221	DEXAMETHASONE	rxcui:3264	DEXAMETHASONE	TRUE	FALSE	TRUE
GABRG1	hgnc:4086	GABRG1	ChEMBL	33	agonist	0.035430277	PADSEVONIL	ncit:C166432	PADSEVONIL	FALSE	FALSE	FALSE
NCBIGENE:293	hgnc:10992	SLC25A6	GuideToPharmacology	2024.1	modulator	0.5357925636295356	IUPHAR.LIGAND:6440	iuphar.ligand:6440	AZD6538	FALSE	FALSE	FALSE
NCBIGENE:333	hgnc:597	APLP1	GuideToPharmacology	2024.1	agonist	5.834185692854944	IUPHAR.LIGAND:9442	iuphar.ligand:9442	LV-2172	FALSE	FALSE	FALSE
NCSTN	hgnc:17091	NCSTN	ChEMBL	33	modulator	0.3977853881492006	TARENFLURBIL	ncit:C26666	TARENFLURBIL	FALSE	FALSE	FALSE
CYP1A2	hgnc:2596	CYP1A2	DTC	9/2/20	NULL	0.007378818	CHELERYTHRINE	drugbank:DB17024	CHELERYTHRINE	FALSE	FALSE	FALSE
IL6	hgnc:6018	IL6	NCI	14-Sep-17	NULL	0.040437175	INSULIN	rxcui:253182	INSULIN, REGULAR, HUMAN	TRUE	FALSE	FALSE
VDR	hgnc:12679	VDR	ChEMBL	33	agonist	0.055740628	DP001	iuphar.ligand:2776	2MD	FALSE	FALSE	FALSE
MAPT	hgnc:6893	MAPT	DTC	9/2/20	NULL	0.039688338	2,3-DIHYDROXY-4-METHOXY-4'-ETHOXYBENZOPHENONE	chembl:CHEMBL1371413	2,3-DIHYDROXY-4-METHOXY-4'-ETHOXYBENZOPHENONE	FALSE	FALSE	FALSE
PLCG2	hgnc:9066	PLCG2	CGI	2/1/22	NULL	4.773424657790409	Ibrutinib	rxcui:1442981	IBRUTINIB	TRUE	FALSE	TRUE
UNIPROT:P18084	hgnc:6160	ITGB5	TdgClinicalTrial	Jan-14	NULL	7.876150685354174	CILENGITIDE	ncit:C1834	CILENGITIDE	FALSE	FALSE	TRUE
NCBIGENE:27	hgnc:77	ABL2	GuideToPharmacology	2024.1	inhibitor	0.1442518440541057	IUPHAR.LIGAND:499	iuphar.ligand:499	WB 4101	FALSE	FALSE	FALSE
NCBIGENE:390	hgnc:671	RND3	GuideToPharmacology	2024.1	activator	0.3804903712731485	IUPHAR.LIGAND:1882	rxcui:598	ALPROSTADIL	TRUE	FALSE	FALSE
CXCL12	hgnc:10672	CXCL12	PharmGKB	4/5/24	NULL	1.312691780892362	chlorambucil	rxcui:2346	CHLORAMBUCIL	TRUE	FALSE	TRUE
GATA3	hgnc:4172	GATA3	PharmGKB	4/5/24	NULL	0.06823609	cytarabine	rxcui:3041	CYTARABINE	TRUE	FALSE	TRUE
UNIPROT:P78334	hgnc:4085	GABRE	TdgClinicalTrial	Jan-14	NULL	0.035430277	NG2-73	chembl:CHEMBL2103791	ADIPIPLON	FALSE	FALSE	FALSE
SOD2	hgnc:11180	SOD2	PharmGKB	4/5/24	NULL	0.5147810905460245	Antibiotics	ncit:C258	ANTIBIOTIC	FALSE	FALSE	FALSE
ADRENERGIC RECEPTOR BETA-2	hgnc:286	ADRB2	TTD	2020.06.01	NULL	0.4070362111294147	Vilanterol	rxcui:1424884	VILANTEROL	TRUE	FALSE	FALSE
TUBA1B	hgnc:18809	TUBA1B	DTC	9/2/20	NULL	0.077077657	PACLITAXEL	rxcui:56946	PACLITAXEL	TRUE	FALSE	TRUE
POLK	hgnc:9183	POLK	DTC	9/2/20	NULL	0.067059606	2,3-DIHYDROXY-4-METHOXY-4'-ETHOXYBENZOPHENONE	chembl:CHEMBL1371413	2,3-DIHYDROXY-4-METHOXY-4'-ETHOXYBENZOPHENONE	FALSE	FALSE	FALSE
FYN	hgnc:4037	FYN	DTC	9/2/20	NULL	0.015036561	CYC-116	chembl:CHEMBL482967	CYC-116	FALSE	FALSE	FALSE
HIPK4	hgnc:19007	HIPK4	DTC	9/2/20	NULL	0.085378327	BAY-613606	iuphar.ligand:9693	BAY 61-3606	FALSE	FALSE	FALSE
UNIPROT:P08913	hgnc:281	ADRA2A	TdgClinicalTrial	Jan-14	NULL	0.2154897588332195	YOHIMBINE	rxcui:220982	YOHIMBINE	TRUE	FALSE	FALSE
CHRM1	hgnc:1950	CHRM1	ChEMBL	33	inhibitor	0.1117184494376478	PROPANTHELINE BROMIDE	rxcui:8762	PROPANTHELINE BROMIDE	TRUE	FALSE	FALSE
YWHAE	hgnc:12851	YWHAE	NCI	14-Sep-17	NULL	1.981421556063943	INSULIN	rxcui:253182	INSULIN, REGULAR, HUMAN	TRUE	FALSE	FALSE
NCBIGENE:560	ncbigene:560	AZF1	GuideToPharmacology	2024.1	activator	4.375639269641208	IUPHAR.LIGAND:2595	iuphar.ligand:2595	R-L3	FALSE	FALSE	FALSE
CXCR4	hgnc:2561	CXCR4	CIViC	10-Apr-24	NULL	0.014484875	CISPLATIN	rxcui:2555	CISPLATIN	TRUE	FALSE	TRUE
UNIPROT:P41595	hgnc:5294	HTR2B	TEND	1-Aug-11	NULL	0.4375639269641209	CHLORPROTHIXENE	rxcui:2406	CHLORPROTHIXENE	TRUE	FALSE	FALSE
NCBIGENE:927	hgnc:1708	CD8B2	GuideToPharmacology	2024.1	inhibitor	1.381780822	IUPHAR.LIGAND:8520	iuphar.ligand:8520	COMPOUND 58 [PMID: 25037917]	FALSE	FALSE	FALSE
NCBIGENE:11	hgnc:15	NATP	GuideToPharmacology	2024.1	inhibitor	0.030688294	IUPHAR.LIGAND:100	rxcui:10502	THIORIDAZINE	TRUE	FALSE	FALSE
NCBIGENE:13	hgnc:17	AADAC	GuideToPharmacology	2024.1	agonist	0.5048814541893701	IUPHAR.LIGAND:287	iuphar.ligand:287	(-)-YM796	FALSE	FALSE	FALSE
NCBIGENE:582	hgnc:966	BBS1	GuideToPharmacology	2024.1	inhibitor	0.6563458904461813	IUPHAR.LIGAND:10003	iuphar.ligand:10003	GNE-131	FALSE	FALSE	FALSE
NCBIGENE:368	hgnc:57	ABCC6	GuideToPharmacology	2024.1	inhibitor	0.2187819634820604	IUPHAR.LIGAND:2226	rxcui:358257	TOLVAPTAN	TRUE	FALSE	FALSE
TAC1	hgnc:11517	TAC1	NCI	14-Sep-17	NULL	0.1905904582057876	HUMAN CHORIONIC GONADOTROPIN	rxcui:340705	HUMAN CHORIONIC GONADOTROPIN	TRUE	FALSE	FALSE
POLK	hgnc:9183	POLK	DTC	9/2/20	NULL	0.007737647	APIGENIN	rxcui:1368130	APIGENIN	TRUE	FALSE	FALSE
HTR1A	hgnc:5286	HTR1A	ChEMBL	33	agonist	0.7095631248066824	BEFIRADOL	ncit:C81392	BEFIRADOL	FALSE	FALSE	FALSE
RPL35	hgnc:10344	RPL35	ChEMBL	33	inhibitor	0.1296485709523321	MT-3724	chembl:CHEMBL4297789	MT-3724	FALSE	FALSE	FALSE
KCNH2	hgnc:6251	KCNH2	DTC	9/2/20	NULL	0.1495945049449985	LOBELINE HYDROCHLORIDE	chembl:CHEMBL1257005	LOBELINE HYDROCHLORIDE	FALSE	FALSE	FALSE
ALOX15	hgnc:433	ALOX15	DTC	9/2/20	NULL	0.061412481	NONIVAMIDE	rxcui:31945	NONIVAMIDE	TRUE	FALSE	FALSE
NCBIGENE:6	ncbigene:6	A12M3	GuideToPharmacology	2024.1	inhibitor	0.029766254	IUPHAR.LIGAND:7247	rxcui:31565	NEFAZODONE	TRUE	FALSE	FALSE
CDK20	hgnc:21420	CDK20	ChEMBL	33	inhibitor	0.6250913242344582	AT-7519	drugbank:DB08142	AT-7519	FALSE	FALSE	FALSE
UNIPROT:P28476	hgnc:4091	GABRR2	TEND	1-Aug-11	NULL	0.2019525816757481	HALAZEPAM	rxcui:26412	HALAZEPAM	TRUE	FALSE	FALSE
GABRA2	hgnc:4076	GABRA2	ChEMBL	33	positive modulator	0.03394161	GLUTETHIMIDE	rxcui:4903	GLUTETHIMIDE	TRUE	FALSE	FALSE
RPMJ	hgnc:14490	MRPL36	ChEMBL	33	inhibitor	0.3860858179095183	CETHROMYCIN	ncit:C83613	CETHROMYCIN	FALSE	FALSE	FALSE
UNIPROT:P78334	hgnc:4085	GABRE	TdgClinicalTrial	Jan-14	NULL	0.091796628	CLOBAZAM	rxcui:21241	CLOBAZAM	TRUE	FALSE	FALSE
NCBIGENE:2650	hgnc:4203	GCNT1	GuideToPharmacology	2024.1	inhibitor	3.500511415712966	IUPHAR.LIGAND:7019	ncit:C103179	PINOMETOSTAT	FALSE	FALSE	TRUE
NCBIGENE:360	hgnc:636	AQP3	GuideToPharmacology	2024.1	inhibitor	0.546954909	IUPHAR.LIGAND:5749	rxcui:1665496	ROLAPITANT	TRUE	FALSE	FALSE
NCBIGENE:1813	hgnc:3023	DRD2	GuideToPharmacology	2024.1	inhibitor	0.009433646	IUPHAR.LIGAND:5659	rxcui:1242999	AXITINIB	TRUE	FALSE	TRUE
BRAF	hgnc:1097	BRAF	JAX-CKB	10-Apr-24	NULL	0.2332563532602643	Selumetinib	rxcui:2289380	SELUMETINIB	TRUE	FALSE	TRUE
EHMT2	hgnc:14129	EHMT2	DTC	9/2/20	NULL	0.007658645	ENCLOMIPHENE CITRATE	ncit:C61745	ENCLOMIPHENE CITRATE	FALSE	FALSE	FALSE
MAOA	hgnc:6833	MAOA	DTC	9/2/20	NULL	1.346350544504987	5-(2-PHENYLETHYL)ISATIN	chembl:CHEMBL1642672	CHEMBL:CHEMBL1642672	FALSE	FALSE	FALSE
OPRK1	hgnc:8154	OPRK1	ChEMBL	33	inhibitor	0.4930297768609811	NALTREXONE HYDROCHLORIDE	rxcui:105069	NALTREXONE HYDROCHLORIDE	TRUE	FALSE	FALSE
NFKB1	hgnc:7794	NFKB1	DTC	9/2/20	NULL	0.036847489	2-PHENYLAMINO-[1,4]NAPHTHOQUINONE	chembl:CHEMBL84010	CHEMBL:CHEMBL84010	FALSE	FALSE	FALSE
UNIPROT:P07550	hgnc:286	ADRB2	TdgClinicalTrial	Jan-14	NULL	0.2035181055647073	OT-730	drugbank:DB16112	OT-730	FALSE	FALSE	FALSE
BRAF	hgnc:1097	BRAF	JAX-CKB	10-Apr-24	NULL	0.078545507	TAE226	iuphar.ligand:9382	NVP-TAE 226	FALSE	FALSE	FALSE
LPAR1	hgnc:3166	LPAR1	ChEMBL	33	inhibitor	26.25383561784724	BMS-986020	drugbank:DB14948	BMS-986020	FALSE	FALSE	FALSE
KCNH2	hgnc:6251	KCNH2	DTC	9/2/20	NULL	0.1495945049449985	SJ000093004	chembl:CHEMBL590914	CHEMBL:CHEMBL590914	FALSE	FALSE	FALSE
PDGFRB	hgnc:8804	PDGFRB	DTC	9/2/20	NULL	0.096264064	IMATINIB	rxcui:282388	IMATINIB	TRUE	FALSE	TRUE
GUCA2A	hgnc:4682	GUCA2A	NCI	14-Sep-17	NULL	8.751278539282415	LACTOSE	rxcui:6211	LACTOSE	TRUE	FALSE	FALSE
UNIPROT:P28221	hgnc:5289	HTR1D	TdgClinicalTrial	Jan-14	NULL	0.3671865121377238	ERGOTAMINE	rxcui:4025	ERGOTAMINE	TRUE	FALSE	FALSE
ABCC1	hgnc:51	ABCC1	NCI	14-Sep-17	NULL	0.1229687850953032	AZITHROMYCIN	rxcui:18631	AZITHROMYCIN	TRUE	FALSE	FALSE
NCBIGENE:7	ncbigene:7	A12M4	GuideToPharmacology	2024.1	agonist	0.050246575	IUPHAR.LIGAND:150	rxcui:6883	METHYLERGONOVINE	TRUE	FALSE	FALSE
UNIPROT:P51787	hgnc:6294	KCNQ1	TdgClinicalTrial	Jan-14	NULL	1.432027397337122	INDAPAMIDE	rxcui:5764	INDAPAMIDE	TRUE	FALSE	FALSE
NCBIGENE:1787	hgnc:2977	TRDMT1	GuideToPharmacology	2024.1	inhibitor	1.750255707856483	IUPHAR.LIGAND:8144	iuphar.ligand:8144	COMPOUND 13R [PMID: 23639540]	FALSE	FALSE	FALSE
SERINE/THREONINE-PROTEIN KINASE B-RAF	hgnc:1097	BRAF	TTD	2020.06.01	NULL	0.5498185469706229	RO-5212054	chembl:CHEMBL3545080	RG-7256	FALSE	FALSE	FALSE
NCBIGENE:317	hgnc:576	APAF1	GuideToPharmacology	2024.1	inhibitor	0.092933931	IUPHAR.LIGAND:1642	iuphar.ligand:1642	NOR-BINALTORPHIMINE	FALSE	FALSE	FALSE
GLP1R	hgnc:4324	GLP1R	ChEMBL	33	agonist	0.9546849315580818	LIRAGLUTIDE	rxcui:475968	LIRAGLUTIDE	TRUE	FALSE	FALSE
RPS10	hgnc:10383	RPS10	ChEMBL	33	inhibitor	0.1296485709523321	MT-3724	chembl:CHEMBL4297789	MT-3724	FALSE	FALSE	FALSE
BROMODOMAIN AND EXTRATERMINAL DOMAIN PROTEIN	hgnc:24456	DNER	TTD	2020.06.01	NULL	0.6731752722524935	GSK525762	ncit:C101538	MOLIBRESIB	FALSE	FALSE	FALSE
NCBIGENE:20	hgnc:32	ABCA2	GuideToPharmacology	2024.1	inhibitor	0.6819178082557726	IUPHAR.LIGAND:441	iuphar.ligand:441	AS95	FALSE	FALSE	FALSE
SLCO1B3	hgnc:10961	SLCO1B3	PharmGKB	4/5/24	NULL	0.095468493	carboplatin	rxcui:40048	CARBOPLATIN	TRUE	FALSE	TRUE
HEAT SHOCK PROTEIN	hgnc:12099	HSP90B2P	TTD	2020.06.01	NULL	52.50767123569449	Arimoclomol	ncit:C79744	ARIMOCLOMOL	FALSE	FALSE	FALSE
NCBIGENE:415	hgnc:719	ARSL	GuideToPharmacology	2024.1	blocker	1.141471113819445	IUPHAR.LIGAND:4051	drugbank:DB00466	PICROTOXIN	FALSE	FALSE	FALSE
ADRA1B	hgnc:278	ADRA1B	ChEMBL	33	inhibitor	0.1268301237577161	TERAZOSIN HYDROCHLORIDE	rxcui:235224	TERAZOSIN HYDROCHLORIDE	TRUE	FALSE	FALSE
VOLTAGE-GATED SODIUM CHANNEL ALPHA NAV1.8	hgnc:10582	SCN10A	TTD	2020.06.01	NULL	0.172722603	Conatumumab	ncit:C71015	CONATUMUMAB	FALSE	TRUE	TRUE
NCBIGENE:1993	hgnc:3313	ELAVL2	GuideToPharmacology	2024.1	inhibitor	1.500219178	IUPHAR.LIGAND:8161	iuphar.ligand:8161	COMPOUND 17 [PMID: 23642479]	FALSE	FALSE	FALSE
NCBIGENE:664	hgnc:1084	BNIP3	GuideToPharmacology	2024.1	agonist	2.917092846427472	IUPHAR.LIGAND:9675	drugbank:DB05767	ANDROGRAPHOLIDE	FALSE	FALSE	FALSE
NCBIGENE:580	hgnc:952	BARD1	GuideToPharmacology	2024.1	activator	1.193356164447602	IUPHAR.LIGAND:2626	iuphar.ligand:2626	VERATRIDINE	FALSE	FALSE	FALSE
AR	hgnc:644	AR	DTC	9/2/20	NULL	0.058471794	ALLISAN	chembl:CHEMBL504381	ALLISAN	FALSE	FALSE	FALSE
PROTO-ONCOGENE C-MET	hgnc:7029	MET	TTD	2020.06.01	NULL	0.1842374429322613	XL880	ncit:C80058	FORETINIB	FALSE	FALSE	TRUE
TYRO3	hgnc:12446	TYRO3	DTC	9/2/20	NULL	0.039960176	TOZASERTIB	ncit:C98053	TOZASERTIB	FALSE	FALSE	TRUE
MAPK11	hgnc:6873	MAPK11	DTC	9/2/20	NULL	0.7955707762984013	N-(3-OXODODECANOYL)HOMOSERINELACTONE	chembl:CHEMBL8483	CHEMBL:CHEMBL8483	FALSE	FALSE	FALSE
TGM2	hgnc:11778	TGM2	NCI	14-Sep-17	NULL	0.018570352	CISPLATIN	rxcui:2555	CISPLATIN	TRUE	FALSE	TRUE
MMP2	hgnc:7166	MMP2	NCI	14-Sep-17	NULL	0.4487835148349957	RAMIPRIL	rxcui:35296	RAMIPRIL	TRUE	FALSE	FALSE
HISTAMINE H1 RECEPTOR	hgnc:5182	HRH1	TTD	2020.06.01	NULL	0.032572997	Ergotidine	rxcui:5333	HISTAMINE	TRUE	FALSE	FALSE
NCBIGENE:1	hgnc:5	A1BG	GuideToPharmacology	2024.1	agonist	0.4526523382387456	IUPHAR.LIGAND:3218	iuphar.ligand:3218	(R)-UH 301	FALSE	FALSE	FALSE
NCBIGENE:2628	hgnc:4175	GATM	GuideToPharmacology	2024.1	antibody	3.750547945	IUPHAR.LIGAND:12758	iuphar.ligand:12758	GLOFITAMAB	FALSE	FALSE	FALSE
NCBIGENE:697	ncbigene:697	BTNL1	GuideToPharmacology	2024.1	inhibitor	5.250767124	IUPHAR.LIGAND:4215	iuphar.ligand:4215	HG2+	FALSE	FALSE	FALSE
TUBB6	hgnc:20776	TUBB6	DTC	9/2/20	NULL	0.044161204	LARGAZOLE	chembl:CHEMBL1173445	LARGAZOLE	FALSE	FALSE	FALSE
DELTA-LIKE PROTEIN 4	hgnc:2910	DLL4	TTD	2020.06.01	NULL	31.50460274141669	OMP-21M18	ncit:C80041	DEMCIZUMAB	FALSE	FALSE	FALSE
ESR1	hgnc:3467	ESR1	PharmGKB	4/5/24	NULL	0.003384317	cisplatin	rxcui:2555	CISPLATIN	TRUE	FALSE	TRUE
TNIK	hgnc:30765	TNIK	PharmGKB	4/5/24	NULL	0.3918482928036902	risperidone	rxcui:35636	RISPERIDONE	TRUE	FALSE	FALSE
PSMA2	hgnc:9531	PSMA2	DTC	9/2/20	NULL	0.5834185692854944	CARFILZOMIB	rxcui:1302966	CARFILZOMIB	TRUE	FALSE	TRUE
NR3C2	hgnc:7979	NR3C2	ChEMBL	33	agonist	1.381780822	FLUDROCORTISONE ACETATE	rxcui:165516	FLUDROCORTISONE ACETATE	TRUE	FALSE	FALSE
ITGA2B	hgnc:6138	ITGA2B	ChEMBL	33	inhibitor	3.500511415712967	EPTIFIBATIDE	rxcui:75635	EPTIFIBATIDE	TRUE	FALSE	FALSE
PRKACA	hgnc:9380	PRKACA	DTC	9/2/20	NULL	0.090530468	FASUDIL	ncit:C65624	FASUDIL	FALSE	FALSE	TRUE
TOP2A	hgnc:11989	TOP2A	DTC	9/2/20	NULL	0.9053046764774912	(+)-VENTILOQUINONE	chembl:CHEMBL594257	CHEMBL:CHEMBL594257	FALSE	FALSE	FALSE
DDIT3	hgnc:2726	DDIT3	NCI	14-Sep-17	NULL	0.6105543166941221	PEITC	ncit:C2233	PHENETHYL ISOTHIOCYANATE	FALSE	FALSE	FALSE
UNIPROT:P31645	hgnc:11050	SLC6A4	TEND	1-Aug-11	NULL	0.1325951293830669	MINAPRINE	rxcui:30031	MINAPRINE	TRUE	FALSE	FALSE
SOLUTE CARRIER FAMILY 23 MEMBER 1	hgnc:10974	SLC23A1	TTD	2020.06.01	NULL	2.019525816757481	Vitamin C	rxcui:1151	ASCORBIC ACID	TRUE	FALSE	FALSE
MUSCARINIC ACETYLCHOLINE RECEPTOR M4	hgnc:1953	CHRM4	TTD	2020.06.01	NULL	0.3241214273808302	Methacholine Chloride	rxcui:40165	METHACHOLINE CHLORIDE	TRUE	FALSE	FALSE
PTEN	hgnc:9588	PTEN	JAX-CKB	10-Apr-24	NULL	0.1013661606866689	E6201	iuphar.ligand:7836	E6201	FALSE	FALSE	FALSE
NFE2L2	hgnc:7782	NFE2L2	DTC	9/2/20	NULL	0.01049314	PYRROLIDINE DITHIOCARBAMIC ACID, AMMONIUM SALT	chembl:CHEMBL1449651	PYRROLIDINE DITHIOCARBAMIC ACID, AMMONIUM SALT	FALSE	FALSE	FALSE
UNIPROT:P42261	hgnc:4571	GRIA1	TEND	1-Aug-11	NULL	0.08914715	PHENOBARBITAL	rxcui:8134	PHENOBARBITAL	TRUE	FALSE	FALSE
IMPDH2	hgnc:6053	IMPDH2	ChEMBL	33	inhibitor	2.625383561784724	MYCOPHENOLIC ACID	rxcui:265323	MYCOPHENOLATE	TRUE	TRUE	FALSE
CYP3A4	hgnc:2637	CYP3A4	DTC	9/2/20	NULL	0.008390488	AM-404	iuphar.ligand:12556	AM404	FALSE	FALSE	FALSE
NCBIGENE:299	hgnc:16454	NMUR2	GuideToPharmacology	2024.1	agonist	2.917092846427472	IUPHAR.LIGAND:11491	iuphar.ligand:11491	CPN-219	FALSE	FALSE	FALSE
HCN4	hgnc:16882	HCN4	ChEMBL	33	blocker	17.50255707856483	IVABRADINE HYDROCHLORIDE	rxcui:1649479	IVABRADINE HYDROCHLORIDE	TRUE	FALSE	FALSE
AR	hgnc:644	AR	ChEMBL	33	agonist	0.116943588	METHANDROSTENOLONE	rxcui:6818	METHANDROSTENOLONE	TRUE	FALSE	FALSE
CYP2C19	hgnc:2621	CYP2C19	DTC	9/2/20	NULL	0.015498132	5-(4-PHENYLBUTOXY)PSORALEN	iuphar.ligand:9583	PSORA-4	FALSE	FALSE	FALSE
EHMT2	hgnc:14129	EHMT2	DTC	9/2/20	NULL	0.005569924	CGS-15943	iuphar.ligand:384	CGS 15943	FALSE	FALSE	FALSE
UNIPROT:P01375	hgnc:11892	TNF	TdgClinicalTrial	Jan-14	NULL	1.129197231	OZORALIZUMAB	ncit:C175183	OZORALIZUMAB	FALSE	FALSE	FALSE
CYP3A4	hgnc:2637	CYP3A4	PharmGKB	4/5/24	NULL	0.00903591	quinine	rxcui:9071	QUININE	TRUE	FALSE	FALSE
UNIPROT:P25100	hgnc:280	ADRA1D	TdgClinicalTrial	Jan-14	NULL	0.2692701089009974	DOXAZOSIN	rxcui:39173	DOXAZOSIN MESYLATE	TRUE	FALSE	FALSE
NCBIGENE:368	hgnc:57	ABCC6	GuideToPharmacology	2024.1	inhibitor	0.2917092846427472	IUPHAR.LIGAND:2209	iuphar.ligand:2209	[PHAA1,D-TYR(ET)2,VAL4,LYS6,TYR-NH28,DES-GLY9]AVP	FALSE	FALSE	FALSE
SYK	hgnc:11491	SYK	DTC	9/2/20	NULL	0.015466177	CYC-116	chembl:CHEMBL482967	CYC-116	FALSE	FALSE	FALSE
KCNJ11	hgnc:6257	KCNJ11	ChEMBL	33	potentiator	0.6963882126749933	DIAZOXIDE	rxcui:3327	DIAZOXIDE	TRUE	FALSE	FALSE
RPSA	hgnc:6502	RPSA	ChEMBL	33	inhibitor	0.1000146118775133	AMIKACIN SULFATE	rxcui:641	AMIKACIN	TRUE	FALSE	FALSE
CHRNB2	hgnc:1962	CHRNB2	ChEMBL	33	modulator	1.458546423213736	ABT-560	drugbank:DB06093	ABT-560	FALSE	FALSE	FALSE
DHCR24	hgnc:2859	DHCR24	ChEMBL	33	inhibitor	3.281729452230906	TRIPARANOL	ncit:C152752	TRIPARANOL	TRUE	FALSE	FALSE
USP2	hgnc:12618	USP2	DTC	9/2/20	NULL	0.053145416	SURAMIN	rxcui:10256	SURAMIN	FALSE	FALSE	FALSE
BLM	hgnc:1058	BLM	DTC	9/2/20	NULL	0.039214094	D-DOPA	chembl:CHEMBL211670	CHEMBL:CHEMBL211670	FALSE	FALSE	FALSE
EHMT2	hgnc:14129	EHMT2	DTC	9/2/20	NULL	0.020423054	TCMDC-123516	chembl:CHEMBL547304	CHEMBL:CHEMBL547304	FALSE	FALSE	FALSE
APOB	hgnc:603	APOB	NCI	14-Sep-17	NULL	0.023482858	DEXAMETHASONE	rxcui:3264	DEXAMETHASONE	TRUE	FALSE	TRUE
VDR	hgnc:12679	VDR	DTC	9/2/20	NULL	0.055740628	THYMOL IODIDE	rxcui:89717	THYMOL IODIDE	TRUE	FALSE	FALSE
OSM	hgnc:8506	OSM	NCI	14-Sep-17	NULL	2.187819634820604	TNF-ALPHA	chembl:CHEMBL265582	TNF-ALPHA	FALSE	FALSE	FALSE
MET	hgnc:7029	MET	CIViC	10-Apr-24	NULL	0.1842374429322613	FORETINIB	ncit:C80058	FORETINIB	FALSE	FALSE	TRUE
HSD17B10	hgnc:4800	HSD17B10	DTC	9/2/20	NULL	0.012713722	MANGOSTIN	rxcui:2619910	MANGOSTIN	FALSE	FALSE	FALSE
AR	hgnc:644	AR	DTC	9/2/20	NULL	0.007308974	DANAZOL	rxcui:3102	DANAZOL	TRUE	FALSE	TRUE
NCBIGENE:1	hgnc:5	A1BG	GuideToPharmacology	2024.1	inhibitor	0.4526523382387456	IUPHAR.LIGAND:64	iuphar.ligand:64	(-)-TERTATOLOL	FALSE	FALSE	FALSE
ERBB2	hgnc:3430	ERBB2	NCI	14-Sep-17	NULL	0.069089041	CHLORAMBUCIL	rxcui:2346	CHLORAMBUCIL	TRUE	FALSE	TRUE
YES1	hgnc:12841	YES1	DTC	9/2/20	NULL	0.004589831	CEDIRANIB	ncit:C80867	CEDIRANIB	FALSE	FALSE	TRUE
UNIPROT:Q13002	hgnc:4580	GRIK2	TdgClinicalTrial	Jan-14	NULL	0.4565884455277783	BUTABARBITAL	rxcui:477631	BUTABARBITAL	TRUE	FALSE	FALSE
CYP3A4	hgnc:2637	CYP3A4	DTC	9/2/20	NULL	0.014683353	SJ000111093	chembl:CHEMBL585045	CHEMBL:CHEMBL585045	FALSE	FALSE	FALSE
UNIPROT:P14060	hgnc:5217	HSD3B1	TEND	1-Aug-11	NULL	8.751278539282415	TRILOSTANE	rxcui:38668	TRILOSTANE	TRUE	FALSE	FALSE
CYP2C9	hgnc:2623	CYP2C9	DTC	9/2/20	NULL	0.00675253	KAEMPFEROL	drugbank:DB01852	KAEMPHEROL	FALSE	FALSE	FALSE
NCBIGENE:2353	hgnc:3796	FOS	GuideToPharmacology	2024.1	inhibitor	0.7001022831425933	IUPHAR.LIGAND:6478	iuphar.ligand:6478	ODANACATIB	FALSE	FALSE	FALSE
NCBIGENE:29	hgnc:81	ABR	GuideToPharmacology	2024.1	agonist	0.5048814541893701	IUPHAR.LIGAND:12065	iuphar.ligand:12065	BI-167107	FALSE	FALSE	FALSE
NCBIGENE:2603	hgnc:2861	DHFR	GuideToPharmacology	2024.1	inhibitor	0.546954909	IUPHAR.LIGAND:7613	rxcui:42333	TRIMETREXATE	TRUE	FALSE	TRUE
GABRA5	hgnc:4079	GABRA5	ChEMBL	33	positive modulator	0.03729238	PAGOCLONE	ncit:C74529	PAGOCLONE	FALSE	FALSE	FALSE
KEAP1	hgnc:23177	KEAP1	JAX-CKB	10-Apr-24	NULL	0.095468493	Sapanisertib	rxcui:2395271	SAPANISERTIB	TRUE	FALSE	TRUE
IFNL3	hgnc:18365	IFNL3	FDA	10-Apr-24	NULL	6.300920548	Ledipasvir	rxcui:1591922	LEDIPASVIR	TRUE	FALSE	FALSE
GPC3	hgnc:4451	GPC3	ChEMBL	33	inhibitor	10.50153424713889	CODRITUZUMAB	ncit:C80043	CODRITUZUMAB	FALSE	FALSE	FALSE
IL8	hgnc:6025	CXCL8	NCI	14-Sep-17	NULL	0.1178623372293928	PAMIDRONATE	rxcui:11473	PAMIDRONATE	TRUE	FALSE	FALSE
HSP90AA1	hgnc:5253	HSP90AA1	DTC	9/2/20	NULL	0.090530468	GNF-PF-3792	chembl:CHEMBL582983	CHEMBL:CHEMBL582983	FALSE	FALSE	FALSE
PIK3R5	hgnc:30035	PIK3R5	ChEMBL	33	inhibitor	0.1363835616511545	PAXALISIB	ncit:C116877	PAXALISIB	FALSE	FALSE	FALSE
NCBIGENE:20	hgnc:32	ABCA2	GuideToPharmacology	2024.1	inhibitor	0.3409589041278863	IUPHAR.LIGAND:443	iuphar.ligand:443	BW-A1433	FALSE	FALSE	FALSE
SFTPA1	hgnc:10798	SFTPA1	NCI	14-Sep-17	NULL	0.2051080907644316	HEPARIN	rxcui:5224	HEPARIN	TRUE	FALSE	FALSE
VASOPRESSIN V1A RECEPTOR	hgnc:895	AVPR1A	TTD	2020.06.01	NULL	1.712206670729168	Conivaptan	rxcui:302285	CONIVAPTAN	TRUE	FALSE	FALSE
ANGIOTENSIN II RECEPTOR TYPE-1	hgnc:336	AGTR1	TTD	2020.06.01	NULL	1.779921058837101	Tasosartan	ncit:C152517	TASOSARTAN	FALSE	FALSE	FALSE
NCBIGENE:1637	hgnc:2708	DCR	GuideToPharmacology	2024.1	inhibitor	0.2333674277141977	IUPHAR.LIGAND:5220	ncit:C1652	MARIMASTAT	FALSE	FALSE	TRUE
GLP1R	hgnc:4324	GLP1R	DTC	9/2/20	NULL	0.1591141552596802	DNDI1417461	chembl:CHEMBL1520282	CHEMBL:CHEMBL1520282	FALSE	FALSE	FALSE
PPARG	hgnc:9236	PPARG	ChEMBL	33	modulator	0.210030685	ARHALOFENATE	ncit:C83536	ARHALOFENATE	FALSE	FALSE	FALSE
GBA	hgnc:4177	GBA1	DTC	9/2/20	NULL	0.1875273972703375	GW405833	iuphar.ligand:11149	GW405833	FALSE	FALSE	FALSE
PIK3CA	hgnc:8975	PIK3CA	JAX-CKB	10-Apr-24	NULL	0.010213911	Fluorouracil	rxcui:4492	FLUOROURACIL	TRUE	FALSE	TRUE
CAV1	hgnc:1527	CAV1	NCI	14-Sep-17	NULL	0.3323270331373069	ETHANOL	rxcui:1310469	DEHYDRATED ALCOHOL	TRUE	FALSE	FALSE
ADM	hgnc:259	ADM	PharmGKB	4/5/24	NULL	0.525076712	paroxetine	rxcui:1298842	PAROXETINE HYDROCHLORIDE, HEMIHYDRATE	TRUE	FALSE	FALSE
TSHR	hgnc:12373	TSHR	DTC	9/2/20	NULL	0.1396480617970598	LY-255283	chembl:CHEMBL15766	LY-255283	FALSE	FALSE	FALSE
SIRT3	hgnc:14931	SIRT3	TALC	12-May-16	inhibitor	0.3977853881492008	PANOBINOSTAT	rxcui:1603350	PANOBINOSTAT	TRUE	FALSE	TRUE
BDNF	hgnc:1033	BDNF	NCI	14-Sep-17	NULL	0.065675636	GEMFIBROZIL	rxcui:4719	GEMFIBROZIL	TRUE	FALSE	FALSE
PLATELET-ACTIVATING FACTOR RECEPTOR	hgnc:9582	PTAFR	TTD	2020.06.01	NULL	0.6731752722524936	Ticlopidine	rxcui:10594	TICLOPIDINE	TRUE	FALSE	FALSE
GROWTH HORMONE SECRETAGOGUE RECEPTOR 1	hgnc:4267	GHSR	TTD	2020.06.01	NULL	8.751278539282417	TZP-101	ncit:C102755	ULIMORELIN HYDROCHLORIDE	FALSE	FALSE	FALSE
MUCIN-1	hgnc:7508	MUC1	TTD	2020.06.01	NULL	4.375639269641208	SAR-566658	chembl:CHEMBL2109635	SAR-566658	FALSE	FALSE	FALSE
IDH1	hgnc:5382	IDH1	DTC	9/2/20	NULL	0.025676123	NSC-636948	chembl:CHEMBL1998001	CHEMBL:CHEMBL1998001	FALSE	FALSE	FALSE
NQO1	hgnc:2874	NQO1	DTC	9/2/20	NULL	2.019525817	NSC-640583	chembl:CHEMBL1287895	CHEMBL:CHEMBL1287895	FALSE	FALSE	FALSE
PARP2	hgnc:272	PARP2	ChEMBL	33	inhibitor	1.093909817410302	2X-121	drugbank:DB16063	2X-121	FALSE	FALSE	FALSE
IDH1	hgnc:5382	IDH1	DTC	9/2/20	NULL	0.012838061	TANNIC ACID	rxcui:10328	TANNIC ACID	TRUE	FALSE	FALSE
HPGD	hgnc:5154	HPGD	DTC	9/2/20	NULL	0.035287413	TRICLOSAN	rxcui:10795	TRICLOSAN	TRUE	FALSE	FALSE
EHMT2	hgnc:14129	EHMT2	DTC	9/2/20	NULL	0.030634581	GNF-PF-574	chembl:CHEMBL582737	CHEMBL:CHEMBL582737	FALSE	FALSE	FALSE
DHFR	hgnc:2861	DHFR	ChEMBL	33	inhibitor	0.1904575128526865	METHOTREXATE	rxcui:6851	METHOTREXATE	TRUE	FALSE	TRUE
EHMT2	hgnc:14129	EHMT2	DTC	9/2/20	NULL	0.030634581	GNF-PF-2374	chembl:CHEMBL600298	CHEMBL:CHEMBL600298	FALSE	FALSE	FALSE
ADRB2	hgnc:286	ADRB2	NCI	14-Sep-17	NULL	0.015655239	ANTIDEPRESSANT	ncit:C265	ANTIDEPRESSANT AGENT	FALSE	FALSE	FALSE
NCBIGENE:3015	hgnc:4741	H2AZ1	GuideToPharmacology	2024.1	inhibitor	13.12691780892362	IUPHAR.LIGAND:10048	iuphar.ligand:10048	ERW1041E	FALSE	FALSE	FALSE
IL13	hgnc:5973	IL13	ChEMBL	33	inhibitor	8.751278539282415	LEBRIKIZUMAB	ncit:C87767	LEBRIKIZUMAB	FALSE	FALSE	FALSE
NOS2	hgnc:7873	NOS2	PharmGKB	4/5/24	NULL	0.072775705	ibuprofen	rxcui:1429044	IBUPROFEN, SODIUM SALT	TRUE	FALSE	TRUE
G6PD	hgnc:4057	G6PD	FDA	10-Apr-24	NULL	0.1875273972703375	Trimethoprim	rxcui:10180	SULFAMETHOXAZOLE	TRUE	FALSE	FALSE
CACNG7	hgnc:13626	CACNG7	ChEMBL	33	blocker	0.2243917574174979	SULOCTIDIL	ncit:C152466	SULOCTIDIL	TRUE	FALSE	FALSE
UNIPROT:P35346	hgnc:11334	SSTR5	TdgClinicalTrial	Jan-14	NULL	0.729273212	OCTREOTIDE	rxcui:221130	OCTREOTIDE ACETATE	TRUE	FALSE	TRUE
UNIPROT:P35916	hgnc:3767	FLT4	TdgClinicalTrial	Jan-14	NULL	0.056826484	CEDIRANIB	ncit:C80867	CEDIRANIB	FALSE	FALSE	TRUE
TUBB4B	hgnc:20771	TUBB4B	DTC	9/2/20	NULL	0.03124062	VINCRISTINE	rxcui:11202	VINCRISTINE	TRUE	FALSE	TRUE
CTSC	hgnc:2528	CTSC	NCI	14-Sep-17	NULL	3.000438356	PENTOSAN POLYSULFATE	rxcui:155046	PENTOSAN POLYSULFATE	TRUE	FALSE	FALSE
CYP3A5	hgnc:2638	CYP3A5	PharmGKB	4/5/24	NULL	0.5834185692854944	vardenafil	rxcui:306674	VARDENAFIL	TRUE	FALSE	FALSE
NCBIGENE:1801	hgnc:3003	DPH1	GuideToPharmacology	2024.1	inhibitor	0.6908904109959803	IUPHAR.LIGAND:9386	iuphar.ligand:9386	BMS-536924	FALSE	FALSE	TRUE
ADGRL3	hgnc:20974	ADGRL3	PharmGKB	4/5/24	NULL	0.2853677784548614	nicotine	rxcui:31765	NICOTINE POLACRILEX	TRUE	FALSE	FALSE
CDKN2A	hgnc:1787	CDKN2A	JAX-CKB	10-Apr-24	NULL	0.7440358272264402	Abemaciclib	rxcui:1946825	ABEMACICLIB	TRUE	FALSE	TRUE
MTOR	hgnc:3942	MTOR	ChEMBL	33	inhibitor	0.1056492378987816	VISTUSERTIB	ncit:C88329	VISTUSERTIB	FALSE	FALSE	TRUE
IDH1	hgnc:5382	IDH1	DTC	9/2/20	NULL	0.042793538	GITOXIN	chembl:CHEMBL109317	GITOXIN	FALSE	FALSE	FALSE
FMO3	hgnc:3771	FMO3	PharmGKB	4/5/24	NULL	3.500511415712966	itopride	ncit:C65991	ITOPRIDE	FALSE	FALSE	FALSE
NCBIGENE:21	hgnc:33	ABCA3	GuideToPharmacology	2024.1	inhibitor	0.5413161983061289	IUPHAR.LIGAND:473	iuphar.ligand:473	MRS1505	FALSE	FALSE	FALSE
NCBIGENE:688	hgnc:6349	KLF5	GuideToPharmacology	2024.1	blocker	6.563458904461812	IUPHAR.LIGAND:10939	iuphar.ligand:10939	5-HYDROXYMETHYL-2-FURFURAL	FALSE	FALSE	FALSE
NCBIGENE:1797	hgnc:2992	DXO	GuideToPharmacology	2024.1	inhibitor	0.008475815	IUPHAR.LIGAND:4920	rxcui:337525	ERLOTINIB	TRUE	FALSE	TRUE
NCBIGENE:2397	hgnc:3908	FRA5D	GuideToPharmacology	2024.1	inhibitor	8.751278539282415	IUPHAR.LIGAND:8559	iuphar.ligand:8559	COMPOUND 9 [PMID: 3514912]	FALSE	FALSE	FALSE
NCBIGENE:869	hgnc:1543	CBLN1	GuideToPharmacology	2024.1	inhibitor	2.917092846427472	IUPHAR.LIGAND:4573	iuphar.ligand:4573	THREO-3-METHYLGLUTAMATE	FALSE	FALSE	FALSE
CASP7	hgnc:1508	CASP7	DTC	9/2/20	NULL	0.1286952726365061	BITHIONOL	ncit:C77030	BITHIONOL	TRUE	FALSE	FALSE
ADCYAP1	hgnc:241	ADCYAP1	NCI	14-Sep-17	NULL	1.093909817410302	PROPRANOLOL	rxcui:82084	PROPRANOLOL HYDROCHLORIDE	TRUE	FALSE	FALSE
NRAS	hgnc:7989	NRAS	PharmGKB	4/5/24	NULL	0.010586224	azacitidine	rxcui:1251	AZACITIDINE	TRUE	FALSE	TRUE
CYP2C9	hgnc:2623	CYP2C9	DTC	9/2/20	NULL	0.024309107	WAY-629	chembl:CHEMBL258465	CHEMBL:CHEMBL258465	FALSE	FALSE	FALSE
KRAS	hgnc:6407	KRAS	OncoKB	23-Jul-20	NULL	0.060772768	Cobimetinib	rxcui:1722365	COBIMETINIB	TRUE	FALSE	TRUE
EHMT2	hgnc:14129	EHMT2	DTC	9/2/20	NULL	0.030634581	ERGOCRISTINE	chembl:CHEMBL446315	ERGOCRISTINE	FALSE	FALSE	FALSE
NCBIGENE:319	hgnc:615	APOF	GuideToPharmacology	2024.1	agonist	0.5770073762164231	IUPHAR.LIGAND:9286	iuphar.ligand:9286	PZM21	FALSE	FALSE	FALSE
UNIPROT:P35462	hgnc:3024	DRD3	TEND	1-Aug-11	NULL	0.055563673	APOMORPHINE	rxcui:1043	APOMORPHINE	TRUE	FALSE	FALSE
NCBIGENE:4	ncbigene:4	A12M1	GuideToPharmacology	2024.1	agonist	0.036038209	IUPHAR.LIGAND:59	rxcui:115698	ZIPRASIDONE	TRUE	FALSE	FALSE
NCBIGENE:1479	hgnc:2485	CSTF3	GuideToPharmacology	2024.1	inhibitor	0.9211872146613068	IUPHAR.LIGAND:12084	iuphar.ligand:12084	PIFUSERTIB	FALSE	FALSE	FALSE
NCBIGENE:1807	hgnc:3013	DPYS	GuideToPharmacology	2024.1	inhibitor	0.007596596	IUPHAR.LIGAND:9381	iuphar.ligand:9381	PF-562271	FALSE	FALSE	TRUE
RRM1	hgnc:10451	RRM1	CIViC	10-Apr-24	NULL	0.028598949	PACLITAXEL	rxcui:56946	PACLITAXEL	TRUE	FALSE	TRUE
NCBIGENE:458	hgnc:4587	GRIN2C	GuideToPharmacology	2024.1	inhibitor	0.1693795846312726	IUPHAR.LIGAND:4239	iuphar.ligand:4239	L689560	FALSE	FALSE	FALSE
GABRQ	hgnc:14454	GABRQ	ChEMBL	33	positive modulator	0.035478156	BUTALBITAL	rxcui:19860	BUTALBITAL	TRUE	FALSE	FALSE
BCL2	hgnc:990	BCL2	NCI	14-Sep-17	NULL	0.055681518	ERYTHROMYCIN	rxcui:4053	ERYTHROMYCIN	TRUE	FALSE	FALSE
NCBIGENE:2030	hgnc:11003	SLC29A1	GuideToPharmacology	2024.1	inhibitor	0.059330702	IUPHAR.LIGAND:8014	ncit:C177060	LADUVIGLUSIB	FALSE	FALSE	FALSE
CYP3A4	hgnc:2637	CYP3A4	DTC	9/2/20	NULL	0.014683353	6-O-BENZYLGUANINE	drugbank:DB11919	6-O-BENZYLGUANINE	FALSE	FALSE	FALSE
DRD2	hgnc:3023	DRD2	ChEMBL	33	agonist	0.4150804050252529	QUINAGOLIDE	rxcui:76887	QUINAGOLIDE	FALSE	FALSE	FALSE
NCBIGENE:2149	hgnc:3537	F2R	GuideToPharmacology	2024.1	inhibitor	2.019525817	IUPHAR.LIGAND:6062	drugbank:DB06836	N-(5-{4-CHLORO-3-[(2-HYDROXYETHYL)SULFAMOYL]PHENYL}-4-METHYL-1,3-THIAZOL-2-YL)ACETAMIDE	FALSE	FALSE	FALSE
HSP90AA1	hgnc:5253	HSP90AA1	DTC	9/2/20	NULL	0.1207072901969988	PALMITOYL-DL-CARNITINE CHLORIDE	chembl:CHEMBL1256761	CHEMBL:CHEMBL1256761	FALSE	FALSE	FALSE
EHMT2	hgnc:14129	EHMT2	DTC	9/2/20	NULL	0.030634581	THYMOL IODIDE	rxcui:89717	THYMOL IODIDE	TRUE	FALSE	FALSE
UNIPROT:Q9UN88	hgnc:14454	GABRQ	TEND	1-Aug-11	NULL	0.064505739	TRIAZOLAM	rxcui:10767	TRIAZOLAM	TRUE	FALSE	FALSE
GRIN1	hgnc:4584	GRIN1	ChEMBL	33	negative modulator	0.1530835896084387	ESKETAMINE	rxcui:2119365	ESKETAMINE	TRUE	FALSE	FALSE
RPSA	hgnc:6502	RPSA	ChEMBL	33	inhibitor	0.3500511415712966	CHLORAMPHENICOL SODIUM SUCCINATE	rxcui:47998	CHLORAMPHENICOL SODIUM SUCCINATE	TRUE	FALSE	FALSE
GRIN3A	hgnc:16767	GRIN3A	ChEMBL	33	inhibitor	0.2586584789935689	AV-101	drugbank:DB12878	AV-101	FALSE	FALSE	FALSE
GAPDH	hgnc:4141	GAPDH	DTC	9/2/20	NULL	0.6731752722524935	NSC-119911	chembl:CHEMBL502775	CHEMBL:CHEMBL502775	FALSE	FALSE	FALSE
RACGAP1	hgnc:9804	RACGAP1	DTC	9/2/20	NULL	0.1875273972703375	TCMDC-124522	chembl:CHEMBL526776	CHEMBL:CHEMBL526776	FALSE	FALSE	FALSE
TERT	hgnc:11730	TERT	DTC	9/2/20	NULL	3.000438356	2,7-BIS[3-(ETHYLAMINO)PROPIONAMIDO]ANTHRAQUINONE	chembl:CHEMBL481161	CHEMBL:CHEMBL481161	FALSE	FALSE	FALSE
TUBB8	hgnc:20773	TUBB8	ChEMBL	33	modulator	0.042689164	DAVUNETIDE	ncit:C169878	DAVUNETIDE	FALSE	FALSE	FALSE
CDKN2A	hgnc:1787	CDKN2A	CIViC	10-Apr-24	NULL	0.1121958787087489	LETROZOLE	rxcui:72965	LETROZOLE	TRUE	FALSE	TRUE
JAK1	hgnc:6190	JAK1	CIViC	10-Apr-24	NULL	0.1935766681500258	PEMBROLIZUMAB	rxcui:1547545	PEMBROLIZUMAB	TRUE	TRUE	TRUE
MAOB	hgnc:6834	MAOB	DTC	9/2/20	NULL	1.419126249613364	8-{[(4-BROMOPHENYL)METHYL]SULFANYL}CAFFEINE	chembl:CHEMBL1927670	CHEMBL:CHEMBL1927670	FALSE	FALSE	FALSE
NCBIGENE:1936	hgnc:3211	EEF1D	GuideToPharmacology	2024.1	inhibitor	0.182318303	IUPHAR.LIGAND:5691	iuphar.ligand:5691	KW-2449	FALSE	FALSE	FALSE
IL23A	hgnc:15488	IL23A	ChEMBL	33	inhibitor	4.375639269641208	BRIAKINUMAB	ncit:C95321	BRIAKINUMAB	FALSE	FALSE	FALSE
HSP90AB1	hgnc:5258	HSP90AB1	DTC	9/2/20	NULL	0.08780547	ZEARALENONE	chembl:CHEMBL454173	ZEARALENONE	FALSE	FALSE	FALSE
TOP1	hgnc:11986	TOP1	DTC	9/2/20	NULL	0.8751278539282416	AESCULIOSIDE IIA	chembl:CHEMBL1094691	AESCULIOSIDE IIA	FALSE	FALSE	FALSE
NCBIGENE:724	hgnc:1327	C4BPAP2	GuideToPharmacology	2024.1	inhibitor	0.546954909	IUPHAR.LIGAND:4151	ncit:C63669	CARBENOXOLONE	FALSE	FALSE	FALSE
UNIPROT:P08912	hgnc:1954	CHRM5	TEND	1-Aug-11	NULL	0.2573905452730122	BENZQUINAMIDE	rxcui:19041	BENZQUINAMIDE	TRUE	FALSE	FALSE
ITGA2B	hgnc:6138	ITGA2B	ChEMBL	33	inhibitor	2.187819634820604	ZALUNFIBAN	ncit:C180665	ZALUNFIBAN	FALSE	FALSE	FALSE
NCBIGENE:2371	hgnc:3879	FRA1L	GuideToPharmacology	2024.1	inhibitor	17.50255707856483	IUPHAR.LIGAND:8596	iuphar.ligand:8596	NTE-1	FALSE	FALSE	FALSE
CDKN2A	hgnc:1787	CDKN2A	ClearityFoundationBiomarkers	26-Jul-13	NULL	0.7440358272264402	LY2835219	rxcui:1946825	ABEMACICLIB	TRUE	FALSE	TRUE
CBX1	hgnc:1551	CBX1	DTC	9/2/20	NULL	0.034912015	SB-242084	iuphar.ligand:193	SB 242084	FALSE	FALSE	FALSE
FANCC	hgnc:3584	FANCC	CIViC	10-Apr-24	NULL	0.5000730593875666	MELPHALAN	rxcui:6718	MELPHALAN	TRUE	FALSE	TRUE
GMNN	hgnc:17493	GMNN	DTC	9/2/20	NULL	0.021878196	N-ETHYLMALEIMIDE	drugbank:DB02967	N-ETHYLMALEIMIDE	FALSE	FALSE	FALSE
EYA4	hgnc:3522	EYA4	PharmGKB	4/5/24	NULL	0.6731752722524936	etanercept	rxcui:2103480	ETANERCEPT-SZZS	TRUE	TRUE	FALSE
NFE2L2	hgnc:7782	NFE2L2	DTC	9/2/20	NULL	0.003934927	ETHACRYNIC ACID	rxcui:4109	ETHACRYNIC ACID	TRUE	FALSE	FALSE
FEN1	hgnc:3650	FEN1	DTC	9/2/20	NULL	0.027650169	NSC-155693	chembl:CHEMBL68096	CHEMBL:CHEMBL68096	FALSE	FALSE	FALSE
NAD-DEPENDENT DEACETYLASE SIRTUIN-1	hgnc:14929	SIRT1	TTD	2020.06.01	NULL	0.9053046764774912	GSK2245840	iuphar.ligand:9515	SRT2104	FALSE	FALSE	FALSE
CALCIUM-ACTIVATED POTASSIUM CHANNEL KCA2.2	hgnc:6291	KCNN2	TTD	2020.06.01	NULL	3.281729452230906	dequalinium	rxcui:3226	DEQUALINIUM	TRUE	FALSE	FALSE
KDM4A	hgnc:22978	KDM4A	DTC	9/2/20	NULL	0.00410569	THIORIDAZINE HYDROCHLORIDE	rxcui:10502	THIORIDAZINE	TRUE	FALSE	FALSE
GABA(A) RECEPTOR DELTA	hgnc:4084	GABRD	TTD	2020.06.01	NULL	0.075768645	Ganaxolone	rxcui:2604689	GANAXOLONE	TRUE	FALSE	FALSE
ALOX15	hgnc:433	ALOX15	DTC	9/2/20	NULL	0.038382801	SILVER SULFADIAZINE	rxcui:9793	SILVER SULFADIAZINE	TRUE	FALSE	FALSE
NCBIGENE:217	hgnc:404	ALDH2	GuideToPharmacology	2024.1	inhibitor	0.054355767	IUPHAR.LIGAND:98	rxcui:41996	SERTINDOLE	TRUE	FALSE	FALSE
RAB9A	hgnc:9792	RAB9A	DTC	9/2/20	NULL	0.072927321	DNDI1416988	chembl:CHEMBL1389794	CHEMBL:CHEMBL1389794	FALSE	FALSE	FALSE
EFR3A	hgnc:28970	EFR3A	PharmGKB	4/5/24	NULL	0.3723948314588262	aspirin	rxcui:1191	ASPIRIN	TRUE	FALSE	TRUE
WBP2NL	hgnc:28389	WBP2NL	PharmGKB	4/5/24	NULL	1.093909817410302	tramadol	rxcui:10689	TRAMADOL	TRUE	FALSE	FALSE
MITF	hgnc:7105	MITF	DTC	9/2/20	NULL	0.1100789753368857	GNF-PF-2812	chembl:CHEMBL125044	CHEMBL:CHEMBL125044	FALSE	FALSE	FALSE
NCBIGENE:2660	hgnc:4223	MSTN	GuideToPharmacology	2024.1	inhibitor	0.1151484018326633	IUPHAR.LIGAND:7497	ncit:C81158	DACINOSTAT	FALSE	FALSE	TRUE
EGFR	hgnc:3236	EGFR	CIViC	10-Apr-24	NULL	0.030868707	EPIDERMAL GROWTH FACTOR RECEPTOR TYROSINE KINASE INHIBITOR	ncit:C2167	EPIDERMAL GROWTH FACTOR RECEPTOR TYROSINE KINASE INHIBITOR	FALSE	FALSE	TRUE
CACNB1	hgnc:1401	CACNB1	ChEMBL	33	blocker	0.1442518440541058	PHLOROGLUCINOL	rxcui:8196	PHLOROGLUCINOL	TRUE	FALSE	FALSE
HSP90AA1	hgnc:5253	HSP90AA1	DTC	9/2/20	NULL	0.003811809	CYCLOHEXIMIDE	ncit:C171712	CYCLOHEXIMIDE	FALSE	FALSE	FALSE
NCBIGENE:256	hgnc:4421	GNRHR	GuideToPharmacology	2024.1	agonist	0.7955707762984014	IUPHAR.LIGAND:9342	iuphar.ligand:9342	ALARELIN	FALSE	FALSE	FALSE
KDM4C	hgnc:17071	KDM4C	DTC	9/2/20	NULL	0.546954909	DNDI1417076	chembl:CHEMBL1526167	CHEMBL:CHEMBL1526167	FALSE	FALSE	FALSE
HSPB1	hgnc:5246	HSPB1	DTC	9/2/20	NULL	0.1620607136904151	E-GUGGULSTERONE	iuphar.ligand:2745	GUGGULSTERONE	FALSE	FALSE	FALSE
P2RY12	hgnc:18124	P2RY12	ChEMBL	33	inhibitor	1.640864726115453	TICLOPIDINE HYDROCHLORIDE	rxcui:97	TICLOPIDINE HYDROCHLORIDE	TRUE	FALSE	FALSE
ABL1	hgnc:76	ABL1	MyCancerGenome	20-Jun-17	inhibitor	0.637458239	NILOTINIB	rxcui:662281	NILOTINIB	TRUE	FALSE	TRUE
NCBIGENE:585	hgnc:969	BBS4	GuideToPharmacology	2024.1	inhibitor	1.500219178	IUPHAR.LIGAND:10119	iuphar.ligand:10119	AM-6120	FALSE	FALSE	FALSE
AR	hgnc:644	AR	DTC	9/2/20	NULL	0.058471794	ORBIFLOXACIN	rxcui:995897	ORBIFLOXACIN	FALSE	FALSE	FALSE
STAT3	hgnc:11364	STAT3	DTC	9/2/20	NULL	0.5834185692854944	TCMDC-124416	chembl:CHEMBL530664	CHEMBL:CHEMBL530664	FALSE	FALSE	FALSE
NCBIGENE:1483	ncbigene:1483	CTAA1	GuideToPharmacology	2024.1	inhibitor	1.050153425	IUPHAR.LIGAND:5192	iuphar.ligand:5192	G&OUML; 6983	FALSE	FALSE	FALSE
NCBIGENE:3	hgnc:8	A2MP1	GuideToPharmacology	2024.1	agonist	0.036770078	IUPHAR.LIGAND:57	ncit:C152926	XANOMELINE	FALSE	FALSE	FALSE
UNIPROT:P42263	hgnc:4573	GRIA3	TdgClinicalTrial	Jan-14	NULL	0.3125456621172291	BGG-492	chembl:CHEMBL3545042	SELURAMPANEL	FALSE	FALSE	FALSE
NCBIGENE:343	hgnc:642	AQP8	GuideToPharmacology	2024.1	agonist	0.1600843635234588	IUPHAR.LIGAND:1936	rxcui:42331	MISOPROSTOL	TRUE	FALSE	FALSE
CYP2D6	hgnc:2625	CYP2D6	DTC	9/2/20	NULL	0.022136455	E-4031	iuphar.ligand:2605	E4031	FALSE	FALSE	FALSE
NFE2L2	hgnc:7782	NFE2L2	DTC	9/2/20	NULL	0.00899412	GNF-PF-107	chembl:CHEMBL578675	CHEMBL:CHEMBL578675	FALSE	FALSE	FALSE
UNIPROT:Q70Z44	hgnc:24004	HTR3D	TdgClinicalTrial	Jan-14	NULL	1.500219178	PUMOSETRAG	ncit:C84126	PUMOSETRAG	FALSE	FALSE	FALSE
BRCA1	hgnc:1100	BRCA1	CIViC	10-Apr-24	NULL	0.088866948	OLAPARIB	rxcui:1597582	OLAPARIB	TRUE	FALSE	TRUE
UNIPROT:P08172	hgnc:1951	CHRM2	TEND	1-Aug-11	NULL	0.2631963470460877	DOXACURIUM CHLORIDE	rxcui:49275	DOXACURIUM CHLORIDE	TRUE	FALSE	FALSE
C-C CHEMOKINE RECEPTOR TYPE 2	hgnc:1603	CCR2	TTD	2020.06.01	NULL	4.565884455277782	MLN1202	ncit:C88308	PLOZALIZUMAB	FALSE	FALSE	FALSE
DPYD	hgnc:3012	DPYD	CGI	2/1/22	NULL	0.3302369260106572	Tegafur	rxcui:10995	URACIL	TRUE	FALSE	TRUE
MAPT	hgnc:6893	MAPT	DTC	9/2/20	NULL	0.004579424	RESERPINE	rxcui:9260	RESERPINE	TRUE	FALSE	FALSE
PRKD2	hgnc:17293	PRKD2	DTC	9/2/20	NULL	0.037666909	BAY-613606	iuphar.ligand:9693	BAY 61-3606	FALSE	FALSE	FALSE
PIK3C2A	hgnc:8971	PIK3C2A	MyCancerGenome	20-Jun-17	inhibitor	0.063034419	BEZ235	ncit:C74072	DACTOLISIB	FALSE	FALSE	TRUE
IDH1	hgnc:5382	IDH1	DTC	9/2/20	NULL	0.014264513	MICHLER'S KETONE	chembl:CHEMBL15137	MICHLER'S KETONE	FALSE	FALSE	FALSE
SFTPA1	hgnc:10798	SFTPA1	NCI	14-Sep-17	NULL	0.3281729452230906	TRICHOSTATIN A	ncit:C1261	TRICHOSTATIN A	FALSE	FALSE	TRUE
APOE	hgnc:613	APOE	NCI	14-Sep-17	NULL	0.072424374	LORAZEPAM	rxcui:6470	LORAZEPAM	TRUE	FALSE	FALSE
UNIPROT:P16444	hgnc:3002	DPEP1	TdgClinicalTrial	Jan-14	NULL	17.50255707856483	CILASTATIN	rxcui:2540	CILASTATIN	TRUE	FALSE	FALSE
NCBIGENE:27	hgnc:77	ABL2	GuideToPharmacology	2024.1	inhibitor	0.037398626	IUPHAR.LIGAND:33	rxcui:1043	APOMORPHINE	TRUE	FALSE	FALSE
CACNA1C	hgnc:1390	CACNA1C	PharmGKB	4/5/24	NULL	0.297915865	amlodipine	rxcui:104416	AMLODIPINE BESYLATE	TRUE	FALSE	FALSE
GABRE	hgnc:4085	GABRE	ChEMBL	33	positive modulator	0.042073455	METHOHEXITAL SODIUM	rxcui:91185	METHOHEXITAL SODIUM	TRUE	FALSE	FALSE
FEN1	hgnc:3650	FEN1	DTC	9/2/20	NULL	0.035550217	NSC-693571	chembl:CHEMBL1287983	CHEMBL:CHEMBL1287983	FALSE	FALSE	FALSE
RXRG	hgnc:10479	RXRG	ChEMBL	33	modulator	0.7955707762984013	MOFAROTENE	ncit:C63667	MOFAROTENE	FALSE	FALSE	FALSE
SMN2	hgnc:11118	SMN2	DTC	9/2/20	NULL	0.1367387271762877	2-(2'-METHOXYPHENYL)-1H-INDOLE	chembl:CHEMBL1449007	2-(2'-METHOXYPHENYL)-1H-INDOLE	FALSE	FALSE	FALSE
NCBIGENE:31	hgnc:84	ACACA	GuideToPharmacology	2024.1	agonist	2.282942227638891	IUPHAR.LIGAND:10224	iuphar.ligand:10224	CASOXIN C	FALSE	FALSE	FALSE
UNIPROT:Q9BY41	hgnc:13315	HDAC8	TdgClinicalTrial	Jan-14	NULL	0.081597003	PANOBINOSTAT	rxcui:1603350	PANOBINOSTAT	TRUE	FALSE	TRUE
MITF	hgnc:7105	MITF	DTC	9/2/20	NULL	0.4953553890159858	N-(BENZYLCARBAMOTHIOYL)BENZAMIDE	chembl:CHEMBL1478462	CHEMBL:CHEMBL1478462	FALSE	FALSE	FALSE
IDH1	hgnc:5382	IDH1	DTC	9/2/20	NULL	0.025676123	NSC-724440	chembl:CHEMBL515617	CHEMBL:CHEMBL515617	FALSE	FALSE	FALSE
NCBIGENE:2153	hgnc:3542	F5	GuideToPharmacology	2024.1	inhibitor	0.098328972	IUPHAR.LIGAND:8915	iuphar.ligand:8915	AZD8835	FALSE	FALSE	FALSE
UNIPROT:P35462	hgnc:3024	DRD3	TdgClinicalTrial	Jan-14	NULL	0.1071585127259071	METHOTRIMEPRAZINE	rxcui:6852	METHOTRIMEPRAZINE	TRUE	FALSE	FALSE
IDH2	hgnc:5383	IDH2	JAX-CKB	10-Apr-24	NULL	2.187819634820604	Ivosidenib	rxcui:2049873	IVOSIDENIB	TRUE	FALSE	TRUE
DRD2	hgnc:3023	DRD2	DTC	9/2/20	NULL	0.014977128	CLOZAPINE	rxcui:2626	CLOZAPINE	TRUE	FALSE	FALSE
INSR	hgnc:6091	INSR	DTC	9/2/20	NULL	0.08334551	CERITINIB	rxcui:1535457	CERITINIB	TRUE	FALSE	TRUE
SLC6A2	hgnc:11048	SLC6A2	ChEMBL	33	inhibitor	0.025827679	ORPHENADRINE HYDROCHLORIDE	rxcui:202723	ORPHENADRINE HYDROCHLORIDE	TRUE	FALSE	FALSE
GABRG2	hgnc:4087	GABRG2	ChEMBL	33	positive modulator	0.01689436	SEVOFLURANE	rxcui:36453	SEVOFLURANE	TRUE	FALSE	FALSE
RELA	hgnc:9955	RELA	DTC	9/2/20	NULL	0.1651184630053286	VORICONAZOLE	rxcui:121243	VORICONAZOLE	TRUE	FALSE	FALSE
KCNH2	hgnc:6251	KCNH2	PharmGKB	4/5/24	NULL	0.035617739	sertindole	rxcui:41996	SERTINDOLE	TRUE	FALSE	FALSE
TUBB2B	hgnc:30829	TUBB2B	ChEMBL	33	inhibitor	0.042689164	LEXIBULIN	ncit:C77882	LEXIBULIN	FALSE	FALSE	FALSE
CCL21	hgnc:10620	CCL21	NCI	14-Sep-17	NULL	1.093909817410302	ANTIANGIOGENIC	ncit:C1742	ANGIOGENESIS INHIBITOR	FALSE	FALSE	FALSE
GFAP	hgnc:4235	GFAP	NCI	14-Sep-17	NULL	0.071439008	PENTOXIFYLLINE	rxcui:8013	PENTOXIFYLLINE	TRUE	FALSE	FALSE
UNIPROT:P27815	hgnc:8780	PDE4A	TdgClinicalTrial	Jan-14	NULL	0.596678082	ROFLUMILAST	rxcui:1091836	ROFLUMILAST	TRUE	FALSE	FALSE
NCBIGENE:1836	hgnc:10994	SLC26A2	GuideToPharmacology	2024.1	NULL	3.750547945	IUPHAR.LIGAND:5050	iuphar.ligand:5050	PROTEIN S	FALSE	FALSE	FALSE
CSF1R	hgnc:2433	CSF1R	ChEMBL	33	inhibitor	0.3182283105193605	PEXIDARTINIB HYDROCHLORIDE	rxcui:2183103	PEXIDARTINIB HYDROCHLORIDE	TRUE	FALSE	FALSE
UNIPROT:P28476	hgnc:4091	GABRR2	TdgClinicalTrial	Jan-14	NULL	0.192335792	CHLORDIAZEPOXIDE	rxcui:2356	CHLORDIAZEPOXIDE	TRUE	FALSE	FALSE
FGFR2	hgnc:3689	FGFR2	JAX-CKB	10-Apr-24	NULL	0.6105543166941221	S-49076	drugbank:DB16821	S-49076	FALSE	FALSE	FALSE
TYROSINE-PROTEIN KINASE	hgnc:9612	PTK2B	TTD	2020.06.01	NULL	0.06714536	Masitinib	ncit:C79910	MASITINIB	TRUE	FALSE	TRUE
ATAD5	hgnc:25752	ATAD5	DTC	9/2/20	NULL	0.005235062	DIGOXIN	rxcui:3407	DIGOXIN	TRUE	FALSE	FALSE
AURORA KINASE C	hgnc:11391	AURKC	TTD	2020.06.01	NULL	1.312691780892362	PHA-739358	ncit:C61587	DANUSERTIB	FALSE	FALSE	TRUE
NCBIGENE:11	hgnc:15	NATP	GuideToPharmacology	2024.1	agonist	0.8899605294185507	IUPHAR.LIGAND:3217	iuphar.ligand:3217	E6801	FALSE	FALSE	FALSE
HPGD	hgnc:5154	HPGD	DTC	9/2/20	NULL	0.030246354	5,7-DICHLOROKYNURENIC ACID	drugbank:DB01931	5,7-DICHLOROKYNURENIC ACID	FALSE	FALSE	FALSE
AR	hgnc:644	AR	DTC	9/2/20	NULL	0.058471794	MESTANOLONE	ncit:C83939	MESTANOLONE	FALSE	FALSE	FALSE
FEN1	hgnc:3650	FEN1	DTC	9/2/20	NULL	0.024885152	DNDI1417309	chembl:CHEMBL1341830	CHEMBL:CHEMBL1341830	FALSE	FALSE	FALSE
RAPGEF3	hgnc:16629	RAPGEF3	DTC	9/2/20	NULL	0.033148782	IDARUBICIN HYDROCHLORIDE	rxcui:5650	IDARUBICIN	TRUE	FALSE	TRUE
UNIPROT:Q99928	hgnc:4088	GABRG3	TEND	1-Aug-11	NULL	0.05814803	FLURAZEPAM	rxcui:4501	FLURAZEPAM	TRUE	FALSE	FALSE
OPRM1	hgnc:8156	OPRM1	DTC	9/2/20	NULL	0.9634435089118256	ALPHA-ENDORPHIN	chembl:CHEMBL255300	CHEMBL:CHEMBL255300	FALSE	FALSE	FALSE
TNF RELATED ACTIVATION PROTEIN	hgnc:11935	CD40LG	TTD	2020.06.01	NULL	3.621218705909965	Chi Lob 7/4	ncit:C101366	ANTI-CD40 MONOCLONAL ANTIBODY CHI LOB 7/4	FALSE	FALSE	FALSE
TFAP2A	hgnc:11742	TFAP2A	NCI	14-Sep-17	NULL	2.917092846427472	NELFINAVIR	rxcui:134527	NELFINAVIR	TRUE	FALSE	TRUE
FAM178B	hgnc:28036	FAM178B	PharmGKB	4/5/24	NULL	2.500365296937833	lithium	rxcui:6448	LITHIUM	TRUE	FALSE	FALSE
UNIPROT:P31785	hgnc:6010	IL2RG	TdgClinicalTrial	Jan-14	NULL	1.750255707856483	INTERLEUKIN-2	ncit:C587	RECOMBINANT INTERLEUKIN-2	FALSE	FALSE	FALSE
FSHR	hgnc:3969	FSHR	PharmGKB	4/5/24	NULL	18.37768493249307	follitropin beta	rxcui:134404	UROFOLLITROPIN	TRUE	FALSE	FALSE
UNIPROT:P41143	hgnc:8153	OPRD1	TdgClinicalTrial	Jan-14	NULL	0.2917092846427472	SUFENTANIL	rxcui:56795	SUFENTANIL	TRUE	FALSE	FALSE
ADRENERGIC RECEPTOR BETA-1	hgnc:285	ADRB1	TTD	2020.06.01	NULL	0.596678082	Protokylol Hydrochloride	ncit:C66496	PROTOKYLOL HYDROCHLORIDE	TRUE	FALSE	FALSE
ARSA	hgnc:713	ARSA	DTC	9/2/20	NULL	0.729273212	DECAMETHONIUM	ncit:C77363	DECAMETHONIUM	TRUE	FALSE	FALSE
NCBIGENE:21	hgnc:33	ABCA3	GuideToPharmacology	2024.1	inhibitor	0.2706580991530644	IUPHAR.LIGAND:392	iuphar.ligand:392	MRS1041	FALSE	FALSE	FALSE
BIRC5	hgnc:593	BIRC5	NCI	14-Sep-17	NULL	0.054243462	MYCOPHENOLIC ACID	rxcui:265323	MYCOPHENOLATE	TRUE	TRUE	FALSE
NCBIGENE:26	hgnc:80	AOC1	GuideToPharmacology	2024.1	agonist	0.3977853881492006	IUPHAR.LIGAND:523	ncit:C75049	XYLAZINE	FALSE	FALSE	FALSE
NCBIGENE:213	hgnc:399	ALB	GuideToPharmacology	2024.1	agonist	0.596678082	IUPHAR.LIGAND:916	iuphar.ligand:916	[125I]SAUVAGINE (FROG)	FALSE	FALSE	FALSE
G6PD	hgnc:4057	G6PD	PharmGKB	4/5/24	NULL	0.065634589	mepivacaine	rxcui:203185	MEPIVACAINE HYDROCHLORIDE	TRUE	FALSE	FALSE
GABRD	hgnc:4084	GABRD	ChEMBL	33	positive modulator	0.042619863	ETHCHLORVYNOL	rxcui:4118	ETHCHLORVYNOL	TRUE	FALSE	FALSE
NCBIGENE:24	hgnc:34	ABCA4	GuideToPharmacology	2024.1	inhibitor	0.099446347	IUPHAR.LIGAND:277	rxcui:104592	CYPROHEPTADINE HYDROCHLORIDE	TRUE	FALSE	FALSE
RECQL	hgnc:9948	RECQL	DTC	9/2/20	NULL	0.015882538	GENTIAN VIOLET	rxcui:1546369	GENTIAN VIOLET CATION	TRUE	FALSE	FALSE
PIK3CG	hgnc:8978	PIK3CG	NCI	14-Sep-17	NULL	0.100976291	PHENYLEPHRINE	rxcui:8163	PHENYLEPHRINE	TRUE	FALSE	FALSE
CYP2C19	hgnc:2621	CYP2C19	DTC	9/2/20	NULL	0.011419676	BUSULFAN	rxcui:1828	BUSULFAN	TRUE	FALSE	FALSE
AR	hgnc:644	AR	DTC	9/2/20	NULL	0.006496866	E-GUGGULSTERONE	iuphar.ligand:2745	GUGGULSTERONE	FALSE	FALSE	FALSE
CYP27A1	hgnc:2605	CYP27A1	NCI	14-Sep-17	NULL	0.4234489615781814	RETINOID	ncit:C804	RETINOIC ACID AGENT	FALSE	FALSE	FALSE
GDNF	hgnc:4232	GDNF	NCI	14-Sep-17	NULL	0.1553481397505754	ANTIDEPRESSANT	ncit:C265	ANTIDEPRESSANT AGENT	FALSE	FALSE	FALSE
GABRQ	hgnc:14454	GABRQ	ChEMBL	33	positive modulator	0.032252869	PRAZEPAM	rxcui:8627	PRAZEPAM	TRUE	FALSE	FALSE
PDE4A	hgnc:8780	PDE4A	ChEMBL	33	inhibitor	0.1193356164447602	THEOPHYLLINE SODIUM GLYCINATE	rxcui:155075	THEOPHYLLINE SODIUM GLYCINATE	TRUE	FALSE	FALSE
DRD2	hgnc:3023	DRD2	ChEMBL	33	inhibitor	0.088945801	SULPIRIDE	rxcui:10239	SULPIRIDE	TRUE	FALSE	FALSE
POLH	hgnc:9181	POLH	DTC	9/2/20	NULL	0.1017590527823536	SULOCHRIN	chembl:CHEMBL61133	SULOCHRIN	FALSE	FALSE	FALSE
NFKB1	hgnc:7794	NFKB1	DTC	9/2/20	NULL	0.276356164	PARTHENOLIDE	rxcui:32941	PARTHENOLIDE	FALSE	FALSE	FALSE
ADCYAP1R1	hgnc:242	ADCYAP1R1	NCI	14-Sep-17	NULL	0.6250913242344582	MCP-1	ncit:C1393	RECOMBINANT MONOCYTE CHEMOATTRACTANT PROTEIN-1	FALSE	FALSE	FALSE
UNIPROT:P30536	hgnc:1158	TSPO	TEND	1-Aug-11	NULL	4.145342465975881	CHLORMEZANONE	rxcui:2373	CHLORMEZANONE	TRUE	FALSE	FALSE
MUC16	hgnc:15582	MUC16	NCI	14-Sep-17	NULL	0.1154014752432846	TAMOXIFEN	rxcui:10324	TAMOXIFEN	TRUE	FALSE	TRUE
NCBIGENE:19	hgnc:29	ABCA1	GuideToPharmacology	2024.1	agonist	0.1682938180631233	IUPHAR.LIGAND:423	iuphar.ligand:423	N(6)-CYCLOHEXYLADENOSINE	FALSE	FALSE	FALSE
CA9	hgnc:1383	CA9	PharmGKB	4/5/24	NULL	0.1119566550867686	celecoxib	rxcui:140587	CELECOXIB	TRUE	FALSE	TRUE
SCN7A	hgnc:10594	SCN7A	ChEMBL	33	blocker	0.057574201	DRONEDARONE HYDROCHLORIDE	rxcui:736680	DRONEDARONE HYDROCHLORIDE	TRUE	FALSE	FALSE
HPGD	hgnc:5154	HPGD	DTC	9/2/20	NULL	0.1058622403945453	ALTANSERIN	ncit:C77258	ALTANSERIN	FALSE	FALSE	FALSE
PHOSPHODIESTERASE 4A	hgnc:8780	PDE4A	TTD	2020.06.01	NULL	0.3977853881492006	OX-914	chembl:CHEMBL4297287	HT-0712	FALSE	FALSE	FALSE
NCBIGENE:1375	hgnc:2329	CPT1B	GuideToPharmacology	2024.1	inhibitor	1.544343271638073	IUPHAR.LIGAND:5191	iuphar.ligand:5191	FR122047	FALSE	FALSE	FALSE
MAP2K1	hgnc:6840	MAP2K1	CGI	2/1/22	NULL	0.4735540335109532	Selumetinib	rxcui:2289380	SELUMETINIB	TRUE	FALSE	TRUE
GABRA2	hgnc:4076	GABRA2	ChEMBL	33	positive modulator	0.027476542	BREXANOLONE	rxcui:2121777	BREXANOLONE	TRUE	FALSE	FALSE
ZNF816	hgnc:26995	ZNF816	PharmGKB	4/5/24	NULL	0.8468979231563629	infliximab	rxcui:1790539	INFLIXIMAB-DYYB	TRUE	TRUE	FALSE
TBXAS1	hgnc:11609	TBXAS1	PharmGKB	4/5/24	NULL	0.093098708	aspirin	rxcui:1191	ASPIRIN	TRUE	FALSE	TRUE
UNIPROT:P25100	hgnc:280	ADRA1D	TdgClinicalTrial	Jan-14	NULL	0.3231241306811969	PROPERICIAZINE	rxcui:8766	PERICIAZINE	FALSE	FALSE	FALSE
ALK	hgnc:427	ALK	OncoKB	23-Jul-20	NULL	2.212697851403848	Crizotinib	rxcui:1148495	CRIZOTINIB	TRUE	FALSE	TRUE
MAPK10	hgnc:6872	MAPK10	NCI	14-Sep-17	NULL	0.1346350544504987	PROTEASOME INHIBITOR	ncit:C2160	PROTEASOME INHIBITOR	FALSE	FALSE	FALSE
NCBIGENE:2327	hgnc:3770	FMO2	GuideToPharmacology	2024.1	inhibitor	8.751278539282415	IUPHAR.LIGAND:8559	iuphar.ligand:8559	COMPOUND 9 [PMID: 3514912]	FALSE	FALSE	FALSE
TYK2	hgnc:12440	TYK2	DTC	9/2/20	NULL	0.019695301	GO-6976	drugbank:DB17029	GO-6976	FALSE	FALSE	FALSE
NCBIGENE:360	hgnc:636	AQP3	GuideToPharmacology	2024.1	inhibitor	1.093909817410302	IUPHAR.LIGAND:5754	iuphar.ligand:5754	R116031	FALSE	FALSE	FALSE
KDR	hgnc:6307	KDR	TALC	12-May-16	inhibitor	0.085332077	TSU-68	ncit:C1884	ORANTINIB	FALSE	FALSE	TRUE
KEAP1	hgnc:23177	KEAP1	JAX-CKB	10-Apr-24	NULL	0.052948912	Fluorouracil	rxcui:4492	FLUOROURACIL	TRUE	FALSE	TRUE
SENP8	hgnc:22992	SENP8	DTC	9/2/20	NULL	0.2386712328895204	GNF-PF-2893	chembl:CHEMBL312032	CHEMBL:CHEMBL312032	FALSE	FALSE	FALSE
CYP1A2	hgnc:2596	CYP1A2	DTC	9/2/20	NULL	0.006811217	E324	chembl:CHEMBL172064	E324	FALSE	FALSE	FALSE
PPARD	hgnc:9235	PPARD	DTC	9/2/20	NULL	0.030368809	NITROXOLINE	rxcui:31901	NITROXOLINE	FALSE	FALSE	FALSE
RXRA	hgnc:10477	RXRA	DTC	9/2/20	NULL	0.7001022831425933	DIMETHYLFORMAMIDE	chembl:CHEMBL268291	DIMETHYLFORMAMIDE	FALSE	FALSE	FALSE
MGMT	hgnc:7059	MGMT	NCI	14-Sep-17	NULL	3.182283105193606	TRIAZENE COMPOUNDS	ncit:C902	TRIAZENE COMPOUND	FALSE	FALSE	FALSE
CYP3A4	hgnc:2637	CYP3A4	DTC	9/2/20	NULL	0.004517955	OXYPHENBUTAZONE	rxcui:7816	OXYPHENBUTAZONE	TRUE	FALSE	FALSE
HPGD	hgnc:5154	HPGD	DTC	9/2/20	NULL	0.042344896	AMBUNOL	chembl:CHEMBL454893	AMBUNOL	FALSE	FALSE	FALSE
PIK3R5	hgnc:30035	PIK3R5	MyCancerGenome	20-Jun-17	inhibitor	0.088248187	PF-4691502	iuphar.ligand:7936	PF-04691502	FALSE	FALSE	TRUE
ABCB1	hgnc:40	ABCB1	NCI	14-Sep-17	NULL	0.029918901	ANTICONVULSANTS	ncit:C264	ANTICONVULSANT AGENT	FALSE	FALSE	FALSE
STRBP	hgnc:16462	STRBP	PharmGKB	4/5/24	NULL	2.282942227638891	methylphenidate	rxcui:203188	METHYLPHENIDATE HYDROCHLORIDE	TRUE	FALSE	TRUE
PIK3C3	hgnc:8974	PIK3C3	MyCancerGenome	20-Jun-17	inhibitor	0.2051080907644316	XL-765	ncit:C71704	VOXTALISIB	FALSE	FALSE	TRUE
FGFR2	hgnc:3689	FGFR2	JAX-CKB	10-Apr-24	NULL	0.4070362111294147	Inavolisib	ncit:C132166	INAVOLISIB	FALSE	FALSE	TRUE
NCBIGENE:288	hgnc:494	ANK3	GuideToPharmacology	2024.1	agonist	0.5834185692854944	IUPHAR.LIGAND:1349	iuphar.ligand:1349	GR 196429	FALSE	FALSE	FALSE
CYP3A4	hgnc:2637	CYP3A4	DTC	9/2/20	NULL	0.007341677	BITHIONOLATE SODIUM	ncit:C171717	BITHIONOLATE SODIUM	TRUE	FALSE	FALSE
IL6	hgnc:6018	IL6	NCI	14-Sep-17	NULL	0.3571950424196904	DIHYDROSPHINGOSINE	iuphar.ligand:2453	DIHYDROSPHINGOSINE	FALSE	FALSE	FALSE
SOMATOSTATIN RECEPTOR TYPE 3	hgnc:11332	SSTR3	TTD	2020.06.01	NULL	1.458546423213736	Pasireotide	rxcui:1364105	PASIREOTIDE	TRUE	FALSE	TRUE
TP53	hgnc:11998	TP53	DTC	9/2/20	NULL	0.010537361	CID 1245272	chembl:CHEMBL408850	CHEMBL:CHEMBL408850	FALSE	FALSE	FALSE
CYP2D6	hgnc:2625	CYP2D6	DTC	9/2/20	NULL	0.017709164	CLOFAZIMINE	rxcui:2592	CLOFAZIMINE	TRUE	FALSE	FALSE
PAK4	hgnc:16059	PAK4	DTC	9/2/20	NULL	0.049723174	681640	chembl:CHEMBL379975	CHEMBL:CHEMBL379975	FALSE	FALSE	FALSE
TUBB3	hgnc:20772	TUBB3	ChEMBL	33	modulator	0.042689164	KOS-1584	drugbank:DB05903	KOS-1584	FALSE	FALSE	FALSE
NCBIGENE:262	hgnc:457	AMD1	GuideToPharmacology	2024.1	agonist	0.6035364509849942	IUPHAR.LIGAND:1198	iuphar.ligand:1198	UR-PG131A	FALSE	FALSE	FALSE
NCBIGENE:322	hgnc:581	APBB1	GuideToPharmacology	2024.1	inhibitor	0.2917092846427472	IUPHAR.LIGAND:4460	ncit:C169980	FILOREXANT	FALSE	FALSE	FALSE
NCBIGENE:262	hgnc:457	AMD1	GuideToPharmacology	2024.1	inhibitor	0.016764901	IUPHAR.LIGAND:50	rxcui:221153	QUETIAPINE FUMARATE	TRUE	FALSE	FALSE
PIK3CA	hgnc:8975	PIK3CA	JAX-CKB	10-Apr-24	NULL	0.030386384	Navitoclax	ncit:C64776	NAVITOCLAX	FALSE	FALSE	TRUE
DRD1	hgnc:3020	DRD1	DTC	9/2/20	NULL	0.006077277	AMITRIPTYLINE	rxcui:203168	AMITRIPTYLINE HYDROCHLORIDE	TRUE	FALSE	FALSE
CYP2D6	hgnc:2625	CYP2D6	DTC	9/2/20	NULL	0.08854582	SKF-10047	chembl:CHEMBL101510	CHEMBL:CHEMBL101510	FALSE	FALSE	FALSE
NCBIGENE:1504	hgnc:2521	CTRB1	GuideToPharmacology	2024.1	inhibitor	1.250182648468916	IUPHAR.LIGAND:10424	iuphar.ligand:10424	HSD1590	FALSE	FALSE	FALSE
PDGFRB	hgnc:8804	PDGFRB	ChEMBL	33	inhibitor	0.096264064	IMATINIB MESYLATE	rxcui:282388	IMATINIB	TRUE	FALSE	TRUE
ABL	hgnc:76	ABL1	MyCancerGenomeClinicalTrial	30-Feburary-2014	inhibitor	0.637458239	NILOTINIB	rxcui:662281	NILOTINIB	TRUE	FALSE	TRUE
TUBA1C	hgnc:20768	TUBA1C	ChEMBL	33	inhibitor	0.040021091	RG-7600	chembl:CHEMBL2109281	RG-7600	FALSE	FALSE	FALSE
RPSA	hgnc:6502	RPSA	ChEMBL	33	inhibitor	0.1400204566285186	CLINDAMYCIN PHOSPHATE	rxcui:2582	CLINDAMYCIN	TRUE	FALSE	FALSE
USP1	hgnc:12607	USP1	DTC	9/2/20	NULL	0.014993624	RO-137410	drugbank:DB02877	AROTINOID ACID	FALSE	FALSE	FALSE
GMNN	hgnc:17493	GMNN	DTC	9/2/20	NULL	0.004207345	RESERPINE	rxcui:9260	RESERPINE	TRUE	FALSE	FALSE
PRKAA1	hgnc:9376	PRKAA1	DTC	9/2/20	NULL	0.063110182	LY-2090314	drugbank:DB11913	LY-2090314	FALSE	FALSE	FALSE
TUBA1B	hgnc:18809	TUBA1B	ChEMBL	33	negative modulator	0.042689164	FOSBRETABULIN TROMETHAMINE	ncit:C83721	FOSBRETABULIN TROMETHAMINE	FALSE	FALSE	FALSE
SCN7A	hgnc:10594	SCN7A	ChEMBL	33	blocker	0.048483538	ORPHENADRINE HYDROCHLORIDE	rxcui:202723	ORPHENADRINE HYDROCHLORIDE	TRUE	FALSE	FALSE
TUBB8	hgnc:20773	TUBB8	DTC	9/2/20	NULL	0.080042182	MAYTANSINE	ncit:C626	MAYTANSINE	FALSE	FALSE	FALSE
ATAD5	hgnc:25752	ATAD5	DTC	9/2/20	NULL	0.007119684	PYROGALLOL RED	chembl:CHEMBL210208	PYROGALLOL RED	FALSE	FALSE	FALSE
NQO1	hgnc:2874	NQO1	PharmGKB	4/5/24	NULL	0.084146909	idarubicin	rxcui:5650	IDARUBICIN	TRUE	FALSE	TRUE
FGFR1	hgnc:3688	FGFR1	ChEMBL	33	inhibitor	0.018874073	PD-0166285	chembl:CHEMBL3545196	PD-0166285	FALSE	FALSE	FALSE
ALCAM	hgnc:400	ALCAM	CIViC	10-Apr-24	NULL	0.01131387	FLUOROURACIL	rxcui:4492	FLUOROURACIL	TRUE	FALSE	TRUE
CA2	hgnc:1373	CA2	ChEMBL	33	inhibitor	0.4327555321623173	ACETAZOLAMIDE	rxcui:167	ACETAZOLAMIDE	TRUE	FALSE	FALSE
NCBIGENE:71	hgnc:144	ACTG1	GuideToPharmacology	2024.1	agonist	1.500219178	IUPHAR.LIGAND:846	iuphar.ligand:846	CXCL12-(1-17)	FALSE	FALSE	FALSE
ABCB1	hgnc:40	ABCB1	DTC	9/2/20	NULL	0.5609793935437446	TARIQUIDAR	ncit:C2246	TARIQUIDAR	FALSE	FALSE	FALSE
TUBA1A	hgnc:20766	TUBA1A	DTC	9/2/20	NULL	0.048663273	VINORELBINE BASE	rxcui:39541	VINORELBINE	TRUE	FALSE	TRUE
GLP1R	hgnc:4324	GLP1R	DTC	9/2/20	NULL	0.026519026	TCMDC-139459	chembl:CHEMBL86464	CHEMBL:CHEMBL86464	FALSE	FALSE	FALSE
NCBIGENE:735	hgnc:1358	C9	GuideToPharmacology	2024.1	inhibitor	1.093909817410302	IUPHAR.LIGAND:4151	ncit:C63669	CARBENOXOLONE	FALSE	FALSE	FALSE
GABRA6	hgnc:4080	GABRA6	ChEMBL	33	positive modulator	0.031254566	QUAZEPAM	rxcui:35185	QUAZEPAM	TRUE	FALSE	FALSE
POLB	hgnc:9174	POLB	DTC	9/2/20	NULL	0.036262204	CEFOXITIN SODIUM	rxcui:203118	CEFOXITIN SODIUM	TRUE	FALSE	FALSE
SMN1	hgnc:11117	SMN1	DTC	9/2/20	NULL	0.079557078	CID 5310655	chembl:CHEMBL408563	CHEMBL:CHEMBL408563	FALSE	FALSE	FALSE
GLS	hgnc:4331	GLS	DTC	9/2/20	NULL	0.061628722	EMODIC ACID	chembl:CHEMBL290914	EMODIC ACID	FALSE	FALSE	FALSE
NCBIGENE:21	hgnc:33	ABCA3	GuideToPharmacology	2024.1	inhibitor	0.2706580991530644	IUPHAR.LIGAND:446	iuphar.ligand:446	I-ABOPX	FALSE	FALSE	FALSE
IL6	hgnc:6018	IL6	NCI	14-Sep-17	NULL	0.3571950424196904	LEVOFLOXACIN	rxcui:1546009	LEVOFLOXACIN ANHYDROUS	TRUE	FALSE	FALSE
NCBIGENE:291	hgnc:10990	SLC25A4	GuideToPharmacology	2024.1	agonist	0.6908904109959803	IUPHAR.LIGAND:1377	iuphar.ligand:1377	DCG-IV	FALSE	FALSE	FALSE
NCBIGENE:1630	hgnc:2701	DCC	GuideToPharmacology	2024.1	inhibitor	0.5834185692854944	IUPHAR.LIGAND:5220	ncit:C1652	MARIMASTAT	FALSE	FALSE	TRUE
KDM4A	hgnc:22978	KDM4A	DTC	9/2/20	NULL	0.017009288	SJ000147784	chembl:CHEMBL590186	CHEMBL:CHEMBL590186	FALSE	FALSE	FALSE
KAT2A	hgnc:4201	KAT2A	DTC	9/2/20	NULL	0.041344623	INDOCYANINE GREEN	rxcui:2199577	INDOCYANINE GREEN ACID FORM	TRUE	FALSE	FALSE
UNIPROT:Q14568	hgnc:5256	HSP90AA2P	TdgClinicalTrial	Jan-14	NULL	7.001022831425932	RETASPIMYCIN	ncit:C80378	RETASPIMYCIN	FALSE	FALSE	TRUE
HISTAMINE H1 RECEPTOR	hgnc:5182	HRH1	TTD	2020.06.01	NULL	0.8468979231563628	Vapitadine	ncit:C96721	VAPITADINE	FALSE	FALSE	FALSE
ADRENERGIC RECEPTOR BETA-1	hgnc:285	ADRB1	TTD	2020.06.01	NULL	0.596678082	Metipranolol	rxcui:10824	METIPRANOLOL	TRUE	FALSE	FALSE
HTR2B	hgnc:5294	HTR2B	ChEMBL	33	inhibitor	6.563458904461812	PRX-08066	drugbank:DB05607	PRX-08066	FALSE	FALSE	FALSE
PRKCG	hgnc:9402	PRKCG	ChEMBL	33	inhibitor	0.1342907192728759	GSK-690693	drugbank:DB12745	GSK-690693	FALSE	FALSE	FALSE
DRD2	hgnc:3023	DRD2	ChEMBL	33	inhibitor	0.1185944014357865	DOMPERIDONE	rxcui:3626	DOMPERIDONE	TRUE	FALSE	FALSE
UNIPROT:P43119	hgnc:9602	PTGIR	TdgClinicalTrial	Jan-14	NULL	3.750547945	DINOPROST TROMETHAMINE	rxcui:23321	DINOPROST TROMETHAMINE	TRUE	FALSE	FALSE
NCBIGENE:1633	hgnc:2704	DCK	GuideToPharmacology	2024.1	inhibitor	0.3804903712731485	IUPHAR.LIGAND:12057	iuphar.ligand:12057	TP0556351	FALSE	FALSE	FALSE
NCBIGENE:582	hgnc:966	BBS1	GuideToPharmacology	2024.1	inhibitor	0.546954909	IUPHAR.LIGAND:2613	iuphar.ligand:2613	AFT-II	FALSE	FALSE	FALSE
NCBIGENE:21	hgnc:33	ABCA3	GuideToPharmacology	2024.1	inhibitor	0.1353290495765322	IUPHAR.LIGAND:5610	iuphar.ligand:5610	MSX-2	FALSE	FALSE	FALSE
NCBIGENE:278	hgnc:476	AMY1C	GuideToPharmacology	2024.1	agonist	0.6177373086552295	IUPHAR.LIGAND:2924	iuphar.ligand:2924	FINGOLIMOD-PHOSPHATE	FALSE	FALSE	FALSE
NCBIGENE:1937	hgnc:3213	EEF1G	GuideToPharmacology	2024.1	inhibitor	0.2206204673768676	IUPHAR.LIGAND:10947	iuphar.ligand:10947	NIK INHIBITOR 12F	FALSE	FALSE	FALSE
NCBIGENE:1012	hgnc:1753	CDH13	GuideToPharmacology	2024.1	inhibitor	0.175610941	IUPHAR.LIGAND:88	rxcui:6131	KETANSERIN	FALSE	FALSE	FALSE
IDH1	hgnc:5382	IDH1	DTC	9/2/20	NULL	0.025676123	TCMDC-123808	chembl:CHEMBL546493	CHEMBL:CHEMBL546493	FALSE	FALSE	FALSE
BAZ2B	hgnc:963	BAZ2B	DTC	9/2/20	NULL	0.013957382	5,8,11,14-EICOSATETRAYNOIC ACID	iuphar.ligand:2669	EICOSATETRANOIC ACID	FALSE	FALSE	FALSE
TUBA4A	hgnc:12407	TUBA4A	DTC	9/2/20	NULL	0.023284998	VORINOSTAT	rxcui:194337	VORINOSTAT	TRUE	FALSE	TRUE
NFE2L2	hgnc:7782	NFE2L2	DTC	9/2/20	NULL	0.006995426	ADEFOVIR DIPIVOXIL	rxcui:141400	ADEFOVIR DIPIVOXIL	TRUE	FALSE	FALSE
NCBIGENE:293	hgnc:10992	SLC25A6	GuideToPharmacology	2024.1	modulator	0.5357925636295356	IUPHAR.LIGAND:1426	iuphar.ligand:1426	MPEP	FALSE	FALSE	FALSE
NCBIGENE:2379	hgnc:3891	FRA2G	GuideToPharmacology	2024.1	inhibitor	4.375639269641208	IUPHAR.LIGAND:8493	iuphar.ligand:8493	COMPOUND 11 [PMID: 16413183]	FALSE	FALSE	FALSE
ARAF	hgnc:646	ARAF	CIViC	10-Apr-24	NULL	0.019093699	TRAMETINIB	rxcui:1425098	TRAMETINIB DIMETHYL SULFOXIDE	TRUE	FALSE	TRUE
MAPK10	hgnc:6872	MAPK10	NCI	14-Sep-17	NULL	0.050805681	INSULIN	rxcui:253182	INSULIN, REGULAR, HUMAN	TRUE	FALSE	FALSE
ABCG1	hgnc:73	ABCG1	PharmGKB	4/5/24	NULL	0.2941606231691568	fluorouracil	rxcui:4492	FLUOROURACIL	TRUE	FALSE	TRUE
CDC7	hgnc:1745	CDC7	DTC	9/2/20	NULL	0.041639708	CYC-116	chembl:CHEMBL482967	CYC-116	FALSE	FALSE	FALSE
CYP3A4	hgnc:2637	CYP3A4	NCI	14-Sep-17	NULL	0.006525935	PRAVASTATIN	rxcui:203144	PRAVASTATIN SODIUM	TRUE	FALSE	FALSE
MTHFR	hgnc:7436	MTHFR	NCI	14-Sep-17	NULL	0.1689436011444482	PHENYTOIN	rxcui:71227	PHENYTOIN SODIUM	TRUE	FALSE	FALSE
UNIPROT:P30536	hgnc:1158	TSPO	TdgClinicalTrial	Jan-14	NULL	0.1535312024435511	ESZOPICLONE	rxcui:461016	ESZOPICLONE	TRUE	FALSE	FALSE
PTPRC	hgnc:9666	PTPRC	NCI	14-Sep-17	NULL	0.5303805175322677	VACCINE	ncit:C923	VACCINE	FALSE	FALSE	FALSE
GABA(A) RECEPTOR ALPHA-1	hgnc:4075	GABRA1	TTD	2020.06.01	NULL	0.1017590527823536	ZK-93423	drugbank:DB17063	ZK-93423	FALSE	FALSE	FALSE
IL1B	hgnc:5992	IL1B	NCI	14-Sep-17	NULL	0.071004288	MELATONIN	rxcui:6711	MELATONIN	TRUE	FALSE	FALSE
UNIPROT:P35348	hgnc:277	ADRA1A	TdgClinicalTrial	Jan-14	NULL	0.060772768	LABETALOL	rxcui:6185	LABETALOL	TRUE	FALSE	FALSE
NCBIGENE:3248	hgnc:5154	HPGD	GuideToPharmacology	2024.1	inhibitor	0.070574827	IUPHAR.LIGAND:12972	ncit:C81529	DALCETRAPIB	FALSE	FALSE	FALSE
TUBA3C	hgnc:12408	TUBA3C	ChEMBL	33	modulator	0.042689164	KOS-1584	drugbank:DB05903	KOS-1584	FALSE	FALSE	FALSE
RECEPTOR-INTERACTING PROTEIN 1	hgnc:10019	RIPK1	TTD	2020.06.01	NULL	26.25383561784724	GSK2982772	iuphar.ligand:9554	GSK2982772	FALSE	FALSE	FALSE
SCN11A	hgnc:10583	SCN11A	ChEMBL	33	inhibitor	0.030246354	CENOBAMATE	rxcui:2265690	CENOBAMATE	TRUE	FALSE	FALSE
UNIPROT:P00492	hgnc:5157	HPRT1	TdgClinicalTrial	Jan-14	NULL	0.5834185692854944	MERCAPTOPURINE	rxcui:103	MERCAPTOPURINE	TRUE	FALSE	TRUE
PTEN	hgnc:9588	PTEN	ClearityFoundationBiomarkers	26-Jul-13	NULL	0.04344264	NVP-BEZ235	ncit:C74072	DACTOLISIB	FALSE	FALSE	TRUE
MAPT	hgnc:6893	MAPT	DTC	9/2/20	NULL	0.019844169	GNF-PF-1295	chembl:CHEMBL579837	CHEMBL:CHEMBL579837	FALSE	FALSE	FALSE
ANDROGEN RECEPTOR	hgnc:644	AR	TTD	2020.06.01	NULL	0.058471794	ONC1-13B	ncit:C148485	ANDROGEN RECEPTOR ANTAGONIST ONC1-0013B	FALSE	FALSE	FALSE
CYP2C19	hgnc:2621	CYP2C19	DTC	9/2/20	NULL	0.002358411	NORDIHYDROGUAIARETIC ACID	rxcui:227239	MASOPROCOL	TRUE	FALSE	FALSE
EDN1	hgnc:3176	EDN1	NCI	14-Sep-17	NULL	0.1100789753368857	INSULIN	rxcui:253182	INSULIN, REGULAR, HUMAN	TRUE	FALSE	FALSE
TUBB4B	hgnc:20771	TUBB4B	ChEMBL	33	inhibitor	0.033295923	VINCRISTINE SULFATE	rxcui:11203	VINCRISTINE SULFATE	TRUE	FALSE	FALSE
UNIPROT:P02745	hgnc:1241	C1QA	TEND	1-Aug-11	NULL	52.50767123569449	IMMUNE GLOBULIN	ncit:C2701	THERAPEUTIC IMMUNE GLOBULIN	FALSE	FALSE	FALSE
NCBIGENE:22	hgnc:48	ABCB7	GuideToPharmacology	2024.1	inhibitor	0.3302369260106572	IUPHAR.LIGAND:482	iuphar.ligand:482	HEAT (BE2254)	FALSE	FALSE	FALSE
SLC6A2	hgnc:11048	SLC6A2	ChEMBL	33	inhibitor	0.1226814748497534	PHENDIMETRAZINE TARTRATE	rxcui:33272	PHENDIMETRAZINE	TRUE	FALSE	FALSE
NR3C1	hgnc:7978	NR3C1	ChEMBL	33	agonist	0.2004109589148645	HYDROCORTISONE SODIUM PHOSPHATE	rxcui:235482	HYDROCORTISONE SODIUM PHOSPHATE	TRUE	FALSE	FALSE
GABRA1	hgnc:4075	GABRA1	ChEMBL	33	positive modulator	0.061055432	QUAZEPAM	rxcui:35185	QUAZEPAM	TRUE	FALSE	FALSE
TUBB6	hgnc:20776	TUBB6	ChEMBL	33	inhibitor	0.042689164	CROLIBULIN	ncit:C66938	CROLIBULIN	FALSE	FALSE	FALSE
OPRM1	hgnc:8156	OPRM1	ChEMBL	33	agonist	0.1204304386139782	CODEINE POLISTIREX	rxcui:1545976	CODEINE ANHYDROUS	TRUE	FALSE	FALSE
ACVR1	hgnc:171	ACVR1	DTC	9/2/20	NULL	0.051027863	DACTOLISIB	ncit:C74072	DACTOLISIB	FALSE	FALSE	TRUE
GABRP	hgnc:4089	GABRP	ChEMBL	33	positive modulator	0.039097298	GLUTETHIMIDE	rxcui:4903	GLUTETHIMIDE	TRUE	FALSE	FALSE
AURKB	hgnc:11390	AURKB	TALC	12-May-16	inhibitor	1.175544878411071	PF-03814735	drugbank:DB13059	PF-03814735	FALSE	FALSE	TRUE
PTK2	hgnc:9611	PTK2	TALC	12-May-16	inhibitor	0.09003373	PF-00562271	iuphar.ligand:9381	PF-562271	FALSE	FALSE	TRUE
PIK3CD	hgnc:8977	PIK3CD	MyCancerGenome	20-Jun-17	inhibitor	0.089298761	PKI-587	ncit:C91732	GEDATOLISIB	FALSE	FALSE	TRUE
NCBIGENE:319	hgnc:615	APOF	GuideToPharmacology	2024.1	inhibitor	0.192335792	IUPHAR.LIGAND:10452	iuphar.ligand:10452	NMRA-140	FALSE	FALSE	FALSE
NCBIGENE:357	hgnc:630	SHROOM2	GuideToPharmacology	2024.1	agonist	0.1312691780892362	IUPHAR.LIGAND:2020	iuphar.ligand:2020	SRIF-28	FALSE	FALSE	FALSE
NCBIGENE:307	hgnc:542	ANXA4	GuideToPharmacology	2024.1	agonist	1.750255707856483	IUPHAR.LIGAND:1508	iuphar.ligand:1508	NPY-(2-36) (PIG)	FALSE	FALSE	FALSE
ATAD5	hgnc:25752	ATAD5	DTC	9/2/20	NULL	0.088996053	N-PHENETHYL-NICOTINAMIDE	chembl:CHEMBL309848	CHEMBL:CHEMBL309848	FALSE	FALSE	FALSE
HSP90AA1	hgnc:5253	HSP90AA1	DTC	9/2/20	NULL	0.020117882	TETRACYCLINE	rxcui:10395	TETRACYCLINE	TRUE	FALSE	FALSE
MAPT	hgnc:6893	MAPT	DTC	9/2/20	NULL	0.010824092	SU-4312	chembl:CHEMBL328710	CHEMBL:CHEMBL328710	FALSE	FALSE	FALSE
HSP90AA1	hgnc:5253	HSP90AA1	DTC	9/2/20	NULL	0.3621218705909965	MONOCILLIN I	chembl:CHEMBL215853	MONOCILLIN I	FALSE	FALSE	FALSE
CYP1A2	hgnc:2596	CYP1A2	DTC	9/2/20	NULL	0.013622434	PYRAZINAMIDE	rxcui:8987	PYRAZINAMIDE	TRUE	FALSE	FALSE
CYP2C19	hgnc:2621	CYP2C19	DTC	9/2/20	NULL	0.027121731	MIDODRINE	rxcui:6963	MIDODRINE	TRUE	FALSE	FALSE
IDH1	hgnc:5382	IDH1	DTC	9/2/20	NULL	0.025676123	SJ000119988	chembl:CHEMBL589694	CHEMBL:CHEMBL589694	FALSE	FALSE	FALSE
NR1D1	hgnc:7962	NR1D1	DTC	9/2/20	NULL	17.50255707856483	GSK-4112	iuphar.ligand:2903	GSK4112	FALSE	FALSE	FALSE
CDK8	hgnc:1779	CDK8	DTC	9/2/20	NULL	0.064033745	AST-487	iuphar.ligand:5661	AST-487	FALSE	FALSE	TRUE
SCGB1A1	hgnc:12523	SCGB1A1	NCI	14-Sep-17	NULL	26.25383561784724	RHIGF-1	rxcui:274403	MECASERMIN	TRUE	FALSE	FALSE
NCBIGENE:1835	hgnc:905	AXL	GuideToPharmacology	2024.1	inhibitor	0.364636606	IUPHAR.LIGAND:12320	iuphar.ligand:12320	SLC-391	FALSE	FALSE	FALSE
PI3-KINASE ALPHA	hgnc:8975	PIK3CA	TTD	2020.06.01	NULL	0.2991890098899972	GDC-0032	ncit:C116876	TASELISIB	FALSE	FALSE	TRUE
NCBIGENE:494	ncbigene:494	ATP3	GuideToPharmacology	2024.1	activator	0.106290832	IUPHAR.LIGAND:2448	iuphar.ligand:2448	H2O2	FALSE	FALSE	FALSE
EHMT2	hgnc:14129	EHMT2	DTC	9/2/20	NULL	0.01531729	SKF-83565 HYDROBROMIDE	chembl:CHEMBL541585	CHEMBL:CHEMBL541585	FALSE	FALSE	FALSE
NCBIGENE:368	hgnc:57	ABCC6	GuideToPharmacology	2024.1	inhibitor	0.2187819634820604	IUPHAR.LIGAND:2221	iuphar.ligand:2221	D(CH2)5[TYR(ME)2,THR4,TYR-NH29]OVT	FALSE	FALSE	FALSE
PROGESTERONE RECEPTOR	hgnc:8910	PGR	TTD	2020.06.01	NULL	0.6886251965336985	Norgestimate	rxcui:31994	NORGESTIMATE	TRUE	FALSE	FALSE
TG	hgnc:11764	TG	NCI	14-Sep-17	NULL	0.065145994	ANTIDEPRESSANT	ncit:C265	ANTIDEPRESSANT AGENT	FALSE	FALSE	FALSE
ABL1	hgnc:76	ABL1	CIViC	10-Apr-24	NULL	0.3777530304726222	BAFETINIB	ncit:C62516	BAFETINIB	FALSE	FALSE	TRUE
MDM2	hgnc:6973	MDM2	DTC	9/2/20	NULL	0.1458546423213736	GAMBOGIC ACID	chembl:CHEMBL555017	GAMBOGIC ACID	FALSE	FALSE	FALSE
IDH1	hgnc:5382	IDH1	DTC	9/2/20	NULL	0.002852903	MERCAPTOPURINE	rxcui:103	MERCAPTOPURINE	TRUE	FALSE	TRUE
ESR	hgnc:3467	ESR1	FDA	10-Apr-24	NULL	0.072165573	Exemestane	rxcui:258494	EXEMESTANE	TRUE	FALSE	TRUE
FLT4	hgnc:3767	FLT4	DTC	9/2/20	NULL	0.00961679	GW441756X	chembl:CHEMBL1516890	GW441756X	FALSE	FALSE	FALSE
PRKD2	hgnc:17293	PRKD2	DTC	9/2/20	NULL	0.023759127	GW441756X	chembl:CHEMBL1516890	GW441756X	FALSE	FALSE	FALSE
CYP3A4	hgnc:2637	CYP3A4	DTC	9/2/20	NULL	0.004517955	E324	chembl:CHEMBL172064	E324	FALSE	FALSE	FALSE
PALB2	hgnc:26144	PALB2	CIViC	10-Apr-24	NULL	0.5966780822238011	RUCAPARIB	rxcui:1862579	RUCAPARIB	TRUE	FALSE	TRUE
PLA2G1B	hgnc:9030	PLA2G1B	DTC	9/2/20	NULL	0.2019525816757481	TOLFENAMIC ACID	rxcui:38377	TOLFENAMIC ACID	FALSE	FALSE	FALSE
MHC CLASS I NK CELL RECEPTOR 2DL2	hgnc:6330	KIR2DL2	TTD	2020.06.01	NULL	7.876150685354174	IPH-2101	hemonc:260	IPH-2101	FALSE	FALSE	FALSE
OPRM1	hgnc:8156	OPRM1	DTC	9/2/20	NULL	0.1204304386139782	MARAVIROC	rxcui:620216	MARAVIROC	TRUE	FALSE	FALSE
GMNN	hgnc:17493	GMNN	DTC	9/2/20	NULL	0.015627283	GNF-PF-1134	chembl:CHEMBL600694	CHEMBL:CHEMBL600694	FALSE	FALSE	FALSE
KCNH2	hgnc:6251	KCNH2	ChEMBL	33	blocker	0.024932417	AZD1305	chembl:CHEMBL3545169	AZD1305	FALSE	FALSE	FALSE
PPARA	hgnc:9232	PPARA	ChEMBL	33	agonist	0.3977853881492007	MURAGLITAZAR	ncit:C75190	MURAGLITAZAR	FALSE	FALSE	FALSE
KDR	hgnc:6307	KDR	ChEMBL	33	inhibitor	0.7395446652914718	ALACIZUMAB PEGOL	ncit:C61438	ALACIZUMAB PEGOL	FALSE	FALSE	FALSE
IL12B	hgnc:5970	IL12B	ChEMBL	33	inhibitor	1.875273972703375	RISANKIZUMAB	rxcui:2166040	RISANKIZUMAB	TRUE	FALSE	FALSE
NCBIGENE:1804	hgnc:3010	DPP6	GuideToPharmacology	2024.1	inhibitor	0.2625383561784725	IUPHAR.LIGAND:11510	iuphar.ligand:11510	M4205	FALSE	FALSE	FALSE
RPE65	hgnc:10294	RPE65	ChEMBL	33	inhibitor	7.501095891	EMIXUSTAT HYDROCHLORIDE	ncit:C171670	EMIXUSTAT HYDROCHLORIDE	FALSE	FALSE	FALSE
NCBIGENE:1758	hgnc:2932	DMP1	GuideToPharmacology	2024.1	agonist	1.875273972703375	IUPHAR.LIGAND:5051	ncit:C63958	RESIQUIMOD	FALSE	FALSE	FALSE
RECQL	hgnc:9948	RECQL	DTC	9/2/20	NULL	0.100589408	AMPICILLIN TRIHYDRATE	rxcui:203115	AMPICILLIN TRIHYDRATE	TRUE	FALSE	FALSE
CCND1	hgnc:1582	CCND1	DTC	9/2/20	NULL	0.031254566	ALVOCIDIB	ncit:C74940	ALVOCIDIB	FALSE	FALSE	TRUE
CYP3A4	hgnc:2637	CYP3A4	DTC	9/2/20	NULL	0.002610374	AMITRIPTYLINE	rxcui:203168	AMITRIPTYLINE HYDROCHLORIDE	TRUE	FALSE	FALSE
UNIPROT:P05771	hgnc:9395	PRKCB	TdgClinicalTrial	Jan-14	NULL	0.2051080907644316	INGENOL MEBUTATE	rxcui:1242806	INGENOL MEBUTATE	TRUE	FALSE	FALSE
CYCSP5	hgnc:24416	CYCSP5	PharmGKB	4/5/24	NULL	2.917092846427472	allopurinol	rxcui:519	ALLOPURINOL	TRUE	FALSE	FALSE
UNIPROT:P03372	hgnc:3467	ESR1	TdgClinicalTrial	Jan-14	NULL	0.2453629496995069	ESTROGEN	chembl:CHEMBL592868	ESTROGEN	TRUE	FALSE	FALSE
GFER	hgnc:4236	GFER	DTC	9/2/20	NULL	0.3889457128569962	MEPAZINE ACETATE	chembl:CHEMBL1712842	MEPAZINE ACETATE	TRUE	FALSE	FALSE
NCBIGENE:2	hgnc:7	A2M	GuideToPharmacology	2024.1	agonist	0.063262255	IUPHAR.LIGAND:121	rxcui:203176	DIHYDROERGOTAMINE MESYLATE	TRUE	FALSE	FALSE
NCBIGENE:217	hgnc:404	ALDH2	GuideToPharmacology	2024.1	agonist	0.042276708	IUPHAR.LIGAND:33	rxcui:1043	APOMORPHINE	TRUE	FALSE	FALSE
TUBA3E	hgnc:20765	TUBA3E	ChEMBL	33	inhibitor	0.037666909	ENFORTUMAB VEDOTIN	rxcui:2268306	ENFORTUMAB VEDOTIN-EJFV	TRUE	FALSE	TRUE
UNIPROT:P11473	hgnc:12679	VDR	TEND	1-Aug-11	NULL	0.1486416737033106	PARICALCITOL	rxcui:73710	PARICALCITOL	TRUE	FALSE	FALSE
APEX1	hgnc:587	APEX1	DTC	9/2/20	NULL	0.026385764	TANNIC ACID	rxcui:10328	TANNIC ACID	TRUE	FALSE	FALSE
ERBB2 TYROSINE KINASE RECEPTOR	hgnc:3430	ERBB2	TTD	2020.06.01	NULL	0.2917092846427472	Trastuzumab	rxcui:121191	RITUXIMAB	TRUE	TRUE	TRUE
RECQL	hgnc:9948	RECQL	DTC	9/2/20	NULL	0.006705961	VERAPAMIL HYDROCHLORIDE	rxcui:11170	VERAPAMIL	TRUE	FALSE	TRUE
POLI	hgnc:9182	POLI	DTC	9/2/20	NULL	0.008804103	AG-538	chembl:CHEMBL56393	CHEMBL:CHEMBL56393	FALSE	FALSE	FALSE
APEX1	hgnc:587	APEX1	DTC	9/2/20	NULL	0.052771529	POTASSIUM DICHROMATE	rxcui:8595	POTASSIUM DICHROMATE	FALSE	FALSE	FALSE
POL	hgnc:39043	ERVW-4	ChEMBL	33	inhibitor	0.1591141552596802	DOLUTEGRAVIR SODIUM	rxcui:1433867	DOLUTEGRAVIR SODIUM	TRUE	FALSE	FALSE
CLK4	hgnc:13659	CLK4	DTC	9/2/20	NULL	0.016236138	PHA-767491	drugbank:DB17043	PHA-767491	FALSE	FALSE	FALSE
RAB9A	hgnc:9792	RAB9A	DTC	9/2/20	NULL	0.0191914	DAIDZEIN	ncit:C1060	DAIDZEIN	FALSE	FALSE	FALSE
KCNH3	hgnc:6252	KCNH3	ChEMBL	33	blocker	0.1750255707856483	NERISPIRDINE	ncit:C80997	NERISPIRDINE	FALSE	FALSE	FALSE
FGFR2	hgnc:3689	FGFR2	TALC	12-May-16	inhibitor	0.1744440904840348	XL228	drugbank:DB05184	XL228	FALSE	FALSE	TRUE
CYP3A4	hgnc:2637	CYP3A4	DTC	9/2/20	NULL	0.005339401	RO-410960	chembl:CHEMBL1256291	CHEMBL:CHEMBL1256291	FALSE	FALSE	FALSE
GHSR	hgnc:4267	GHSR	ChEMBL	33	agonist	2.917092846427472	MACIMORELIN ACETATE	rxcui:1999419	MACIMORELIN ACETATE	TRUE	FALSE	FALSE
ESR1	hgnc:3467	ESR1	PharmGKB	4/5/24	NULL	0.021335909	doxycycline	rxcui:1545992	DOXYCYCLINE ANHYDROUS	TRUE	FALSE	TRUE
AREG	hgnc:651	AREG	CIViC	10-Apr-24	NULL	0.5250767123569451	PANITUMUMAB	rxcui:263034	PANITUMUMAB	TRUE	TRUE	TRUE
RAB9A	hgnc:9792	RAB9A	DTC	9/2/20	NULL	0.091159151	6-HYDROXYFLAVONE	chembl:CHEMBL138649	6-HYDROXYFLAVONE	FALSE	FALSE	FALSE
NCBIGENE:227	hgnc:4499	FFAR3	GuideToPharmacology	2024.1	agonist	0.2263261691193728	IUPHAR.LIGAND:1059	rxcui:1362696	BUTYRIC ACID	FALSE	FALSE	FALSE
UNIPROT:P14867	hgnc:4075	GABRA1	TdgClinicalTrial	Jan-14	NULL	0.1221108633388244	ZOPICLONE	rxcui:40001	ZOPICLONE	TRUE	FALSE	FALSE
NCBIGENE:289	ncbigene:289	ANOP1	GuideToPharmacology	2024.1	modulator	1.280674908	IUPHAR.LIGAND:1389	iuphar.ligand:1389	YM298198	FALSE	FALSE	FALSE
G6PD	hgnc:4057	G6PD	PharmGKB	4/5/24	NULL	0.1500219178162699	succimer	rxcui:3446	SUCCIMER	TRUE	FALSE	FALSE
UNIPROT:P08238	hgnc:5258	HSP90AB1	TdgClinicalTrial	Jan-14	NULL	0.5707355569097228	IPI-504	ncit:C48401	RETASPIMYCIN HYDROCHLORIDE	FALSE	FALSE	TRUE
NCBIGENE:287	hgnc:493	ANK2	GuideToPharmacology	2024.1	agonist	0.1773907812016706	IUPHAR.LIGAND:198	ncit:C72684	AGOMELATINE	TRUE	FALSE	FALSE
SCN9A	hgnc:10597	SCN9A	ChEMBL	33	blocker	0.062509132	QUINIDINE SULFATE	rxcui:9069	QUINIDINE SULFATE	TRUE	FALSE	FALSE
TUBB	hgnc:20778	TUBB	ChEMBL	33	inhibitor	0.033487035	AZINTUXIZUMAB VEDOTIN	ncit:C122816	AZINTUXIZUMAB VEDOTIN	FALSE	FALSE	FALSE
HPGD	hgnc:5154	HPGD	DTC	9/2/20	NULL	0.1058622403945453	1,3-DIBENZYLTHIOUREA	chembl:CHEMBL1388908	CHEMBL:CHEMBL1388908	FALSE	FALSE	FALSE
COMT	hgnc:2228	COMT	PharmGKB	4/5/24	NULL	0.3125456621172291	benztropine	rxcui:1424	BENZTROPINE	TRUE	FALSE	FALSE
NCBIGENE:323	hgnc:582	APBB2	GuideToPharmacology	2024.1	inhibitor	0.8468979231563628	IUPHAR.LIGAND:1720	iuphar.ligand:1720	MRS2179	FALSE	FALSE	FALSE
UNIPROT:P35367	hgnc:5182	HRH1	TdgClinicalTrial	Jan-14	NULL	1.693795846312725	MEQUITAZINE	rxcui:29528	MEQUITAZINE	TRUE	FALSE	FALSE
CBL	hgnc:1541	CBL	JAX-CKB	10-Apr-24	NULL	0.3750547945406749	Neratinib	rxcui:1940643	NERATINIB	TRUE	FALSE	TRUE
BRAF	hgnc:1097	BRAF	CIViC	10-Apr-24	NULL	0.9010915075351876	CETUXIMAB	rxcui:318341	CETUXIMAB	TRUE	TRUE	TRUE
NCBIGENE:38	hgnc:93	ACAT1	GuideToPharmacology	2024.1	agonist	2.500365296937833	IUPHAR.LIGAND:3771	iuphar.ligand:3771	[125I]BH-NMB (HUMAN, MOUSE, RAT)	FALSE	FALSE	FALSE
SERINE/THREONINE-PROTEIN KINASE MTOR	hgnc:3942	MTOR	TTD	2020.06.01	NULL	0.052824619	BEZ235	ncit:C74072	DACTOLISIB	FALSE	FALSE	TRUE
RPMJ	hgnc:14490	MRPL36	ChEMBL	33	inhibitor	0.7721716358190367	RETAPAMULIN	rxcui:642274	RETAPAMULIN	TRUE	FALSE	FALSE
FGFR2	hgnc:3689	FGFR2	ClearityFoundationClinicalTrial	15-Jun-13	inhibitor	0.1465330360065893	NINTEDANIB	rxcui:1592736	NINTEDANIB ESYLATE	TRUE	FALSE	TRUE
KCNH2	hgnc:6251	KCNH2	DTC	9/2/20	NULL	0.1495945049449985	NCG-C00093990-01	chembl:CHEMBL1255966	CHEMBL:CHEMBL1255966	FALSE	FALSE	FALSE
MEK2	hgnc:6842	MAP2K2	ClearityFoundationClinicalTrial	15-Jun-13	inhibitor	0.7160136986685613	TAK-733	drugbank:DB12241	TAK-733	FALSE	FALSE	TRUE
CASP6	hgnc:1507	CASP6	DTC	9/2/20	NULL	0.078136416	METHYLTHIONINIUM CHLORIDE	chembl:CHEMBL405110	METHYLTHIONINIUM CHLORIDE	FALSE	FALSE	FALSE
MAPK12	hgnc:6874	MAPK12	DTC	9/2/20	NULL	0.029465584	PHA-767491	drugbank:DB17043	PHA-767491	FALSE	FALSE	FALSE
CARBONIC ANHYDRASE II	hgnc:1373	CA2	TTD	2020.06.01	NULL	0.4039051633514962	FERULIC ACID	rxcui:1368647	FERULIC ACID	TRUE	FALSE	FALSE
NCBIGENE:32	hgnc:85	ACACB	GuideToPharmacology	2024.1	inhibitor	1.693795846312725	IUPHAR.LIGAND:12515	iuphar.ligand:12515	DF3016A	FALSE	FALSE	FALSE
TP53	hgnc:11998	TP53	DTC	9/2/20	NULL	0.019318496	MECHLORETHAMINE HYDROCHLORIDE	rxcui:155036	MECHLORETHAMINE HYDROCHLORIDE	TRUE	FALSE	FALSE
MCL1	hgnc:32041	ADAMTSL4-AS1	DTC	9/2/20	NULL	0.1041818873724097	CB7969312	chembl:CHEMBL599255	CHEMBL:CHEMBL599255	FALSE	FALSE	FALSE
CYP2C19	hgnc:2621	CYP2C19	PharmGKB	4/5/24	NULL	0.003944979	atorvastatin	rxcui:1297766	ATORVASTATIN CALCIUM TRIHYDRATE	TRUE	FALSE	FALSE
FOCAL ADHESION KINASE 1	hgnc:9611	PTK2	TTD	2020.06.01	NULL	2.917092846427472	VS-6063	ncit:C79809	DEFACTINIB	FALSE	FALSE	FALSE
EPIDERMAL GROWTH FACTOR RECEPTOR	hgnc:3236	EGFR	TTD	2020.06.01	NULL	0.1852122442176172	NERATINIB MALEATE	rxcui:1940642	NERATINIB MALEATE	TRUE	FALSE	FALSE
PIK3R3	hgnc:8981	PIK3R3	ChEMBL	33	inhibitor	0.1875273972703375	AZD-6482	drugbank:DB14980	AZD-6482	FALSE	FALSE	FALSE
THYROTROPIN-RELEASING HORMONE RECEPTOR	hgnc:12299	TRHR	TTD	2020.06.01	NULL	17.50255707856483	Protirelin	rxcui:10580	THYROTROPIN-RELEASING HORMONE	TRUE	FALSE	FALSE
NCBIGENE:2348	hgnc:3791	FOLR1	GuideToPharmacology	2024.1	inhibitor	2.917092846427472	IUPHAR.LIGAND:6542	iuphar.ligand:6542	COMPOUND 1 [PMID: 11425539]	FALSE	FALSE	FALSE
CDK4	hgnc:1773	CDK4	ChEMBL	33	inhibitor	0.039688338	AT-7519	drugbank:DB08142	AT-7519	FALSE	FALSE	FALSE
NCBIGENE:2618	hgnc:4163	GART	GuideToPharmacology	2024.1	inhibitor	0.067403943	IUPHAR.LIGAND:7497	ncit:C81158	DACINOSTAT	FALSE	FALSE	TRUE
NCBIGENE:1300	hgnc:2185	COL10A1	GuideToPharmacology	2024.1	inhibitor	0.8751278539282416	IUPHAR.LIGAND:6557	iuphar.ligand:6557	RS-25344	FALSE	FALSE	FALSE
CDK1	hgnc:1722	CDK1	ChEMBL	33	inhibitor	0.108374966	RGB-286638	iuphar.ligand:7744	RGB-286638	FALSE	FALSE	FALSE
UNIPROT:P17181	hgnc:5432	IFNAR1	TdgClinicalTrial	Jan-14	NULL	1.458546423213736	INTERFERON ALPHA	chembl:CHEMBL2108506	INTERFERON ALFA	TRUE	FALSE	FALSE
UNIPROT:P40261	hgnc:7861	NNMT	TdgClinicalTrial	Jan-14	NULL	3.750547945406749	NIACIN	rxcui:7393	NIACIN	TRUE	FALSE	FALSE
CD274	hgnc:17635	CD274	JAX-CKB	10-Apr-24	NULL	0.6177373086552294	Zalifrelimab	ncit:C126113	ZALIFRELIMAB	FALSE	FALSE	FALSE
HSD17B10	hgnc:4800	HSD17B10	DTC	9/2/20	NULL	0.025427444	WAY-629	chembl:CHEMBL258465	CHEMBL:CHEMBL258465	FALSE	FALSE	FALSE
EHMT2	hgnc:14129	EHMT2	DTC	9/2/20	NULL	0.003403842	4-PHENYLAMINO-[1,2]NAPHTHOQUINONE	chembl:CHEMBL299853	CHEMBL:CHEMBL299853	FALSE	FALSE	FALSE
FLT4	hgnc:3767	FLT4	MyCancerGenome	20-Jun-17	inhibitor	0.2500365296937833	MGCD265	ncit:C77876	GLESATINIB	FALSE	FALSE	TRUE
POLH	hgnc:9181	POLH	DTC	9/2/20	NULL	0.025439763	EMODIC ACID	chembl:CHEMBL290914	EMODIC ACID	FALSE	FALSE	FALSE
HIF1A	hgnc:4910	HIF1A	DTC	9/2/20	NULL	0.009529523	FLUFENAMIC ACID	rxcui:4453	FLUFENAMIC ACID	FALSE	FALSE	FALSE
NCBIGENE:1813	hgnc:3023	DRD2	GuideToPharmacology	2024.1	inhibitor	0.023060023	IUPHAR.LIGAND:6058	rxcui:2534233	TIVOZANIB	TRUE	FALSE	TRUE
CXCR1	hgnc:6026	CXCR1	ChEMBL	33	inhibitor	3.750547945	NAVARIXIN	ncit:C156730	NAVARIXIN	FALSE	FALSE	FALSE
CACNA1F	hgnc:1393	CACNA1F	ChEMBL	33	blocker	0.2083637747448194	AZD1305	chembl:CHEMBL3545169	AZD1305	FALSE	FALSE	FALSE
TGFB2	hgnc:11768	TGFB2	ChEMBL	33	inhibitor	2.500365296937833	FRESOLIMUMAB	ncit:C63546	FRESOLIMUMAB	FALSE	FALSE	FALSE
NCBIGENE:2394	hgnc:3906	FRA5B	GuideToPharmacology	2024.1	inhibitor	3.500511415712966	IUPHAR.LIGAND:6498	iuphar.ligand:6498	WX-UK1	FALSE	FALSE	FALSE
NCBIGENE:279	hgnc:477	AMY2A	GuideToPharmacology	2024.1	agonist	0.6563458904461812	IUPHAR.LIGAND:9569	iuphar.ligand:9569	ASP4058	FALSE	FALSE	FALSE
CYP3A4	hgnc:2637	CYP3A4	DTC	9/2/20	NULL	0.029366707	6-METHYLFLAVONE	iuphar.ligand:12466	6-METHYLFLAVONE	FALSE	FALSE	FALSE
GABRP	hgnc:4089	GABRP	ChEMBL	33	positive modulator	0.033232703	PENTOBARBITAL SODIUM	rxcui:203085	PENTOBARBITAL SODIUM	TRUE	FALSE	FALSE
UNIPROT:P79483	hgnc:4951	HLA-DRB3	TdgClinicalTrial	Jan-14	NULL	4.375639269641208	1D09C3	drugbank:DB05121	1D09C3	FALSE	FALSE	FALSE
MAPK8	hgnc:6881	MAPK8	DTC	9/2/20	NULL	0.030281241	PICTILISIB	ncit:C165479	PICTILISIB	FALSE	FALSE	TRUE
NCBIGENE:248	hgnc:437	ALPI	GuideToPharmacology	2024.1	inhibitor	2.100306849	IUPHAR.LIGAND:8970	iuphar.ligand:8970	HUMAN GIP(3-42)NH2	FALSE	FALSE	FALSE
NCBIGENE:2660	hgnc:4223	MSTN	GuideToPharmacology	2024.1	inhibitor	0.099446347	IUPHAR.LIGAND:7496	rxcui:1543543	BELINOSTAT	TRUE	FALSE	TRUE
NCBIGENE:3204	hgnc:5108	HOXA7	GuideToPharmacology	2024.1	NULL	52.50767123569449	IUPHAR.LIGAND:12138	iuphar.ligand:12138	MS8815	FALSE	FALSE	FALSE
NAT2	hgnc:7646	NAT2	PharmGKB	4/5/24	NULL	0.031032903	aspirin	rxcui:1191	ASPIRIN	TRUE	FALSE	TRUE
CYP2D6	hgnc:2625	CYP2D6	DTC	9/2/20	NULL	0.029515273	BRL-52537	chembl:CHEMBL1256835	CHEMBL:CHEMBL1256835	FALSE	FALSE	FALSE
5-HT 2C RECEPTOR	hgnc:5295	HTR2C	TTD	2020.06.01	NULL	0.1286952726365061	Eltoprazine	ncit:C73286	ELTOPRAZINE	FALSE	FALSE	FALSE
NFE2L2	hgnc:7782	NFE2L2	DTC	9/2/20	NULL	0.062958838	METHYLPARABEN	rxcui:29903	METHYLPARABEN	TRUE	FALSE	FALSE
PSENEN	hgnc:30100	PSENEN	DTC	9/2/20	NULL	1.640864726115453	SEMAGACESTAT	ncit:C81115	SEMAGACESTAT	FALSE	FALSE	FALSE
NPC1	hgnc:7897	NPC1	DTC	9/2/20	NULL	0.077789143	NSC-102045	chembl:CHEMBL483633	CHEMBL:CHEMBL483633	FALSE	FALSE	FALSE
NFE2L2	hgnc:7782	NFE2L2	DTC	9/2/20	NULL	0.031479419	TCMDC-123904	chembl:CHEMBL586061	CHEMBL:CHEMBL586061	FALSE	FALSE	FALSE
F2R	hgnc:3537	F2R	NCI	14-Sep-17	NULL	0.051127236	ETHANOL	rxcui:1310469	DEHYDRATED ALCOHOL	TRUE	FALSE	FALSE
POLE2	hgnc:9178	POLE2	ChEMBL	33	inhibitor	0.108040476	CYTARABINE	rxcui:3041	CYTARABINE	TRUE	FALSE	TRUE
FAS	hgnc:11920	FAS	NCI	14-Sep-17	NULL	0.019896806	ALL-TRANS RETINOIC ACID	rxcui:10753	TRETINOIN	TRUE	FALSE	TRUE
NCBIGENE:25	hgnc:76	ABL1	GuideToPharmacology	2024.1	inhibitor	0.031479419	IUPHAR.LIGAND:12575	ncit:C170049	IDAZOXAN	FALSE	FALSE	FALSE
NCBIGENE:20	hgnc:32	ABCA2	GuideToPharmacology	2024.1	inhibitor	0.6819178082557726	IUPHAR.LIGAND:11223	iuphar.ligand:11223	ISAM-140	FALSE	FALSE	FALSE
ALPL	hgnc:438	ALPL	DTC	9/2/20	NULL	0.082559232	5,7,3',5'-TETRAHYDROXYFLAVANONE	iuphar.ligand:12442	(+/-)-ERIODICTYOL	FALSE	FALSE	FALSE
NCBIGENE:381	hgnc:658	ARF5	GuideToPharmacology	2024.1	blocker	0.8751278539282416	IUPHAR.LIGAND:2316	iuphar.ligand:2316	LEIUROTOXIN I	FALSE	FALSE	FALSE
NCBIGENE:2890	hgnc:4571	GRIA1	GuideToPharmacology	2024.1	agonist	0.8468979231563628	IUPHAR.LIGAND:9137	iuphar.ligand:9137	NEOCEPTIN-3	FALSE	FALSE	FALSE
NCBIGENE:981	hgnc:23089	SLC13A5	GuideToPharmacology	2024.1	inhibitor	10.50153424713889	IUPHAR.LIGAND:12851	iuphar.ligand:12851	ETG-5773	FALSE	FALSE	FALSE
GLUTAMATE RECEPTOR IONOTROPIC KAINATE 1	hgnc:4579	GRIK1	TTD	2020.06.01	NULL	1.432027397337122	Topiramate	rxcui:38404	TOPIRAMATE	TRUE	FALSE	FALSE
MET	hgnc:7029	MET	CIViC	10-Apr-24	NULL	0.029416062	GEFITINIB	rxcui:328134	GEFITINIB	TRUE	FALSE	TRUE
CP	hgnc:2295	CP	NCI	14-Sep-17	NULL	0.2592971419046642	TUMOR NECROSIS FACTOR	ncit:C1941	RECOMBINANT TUMOR NECROSIS FACTOR FAMILY PROTEIN	FALSE	FALSE	FALSE
FGFR2	hgnc:3689	FGFR2	TALC	12-May-16	inhibitor	0.1088116604009326	DOVITINIB	ncit:C76199	DOVITINIB	FALSE	FALSE	TRUE
SMAD4	hgnc:6770	SMAD4	CIViC	10-Apr-24	NULL	0.2917092846427472	CETUXIMAB	rxcui:318341	CETUXIMAB	TRUE	TRUE	TRUE
IL8	hgnc:6025	CXCL8	NCI	14-Sep-17	NULL	0.6482428547616604	CIDOFOVIR	rxcui:1546007	CIDOFOVIR ANHYDROUS	TRUE	FALSE	FALSE
TP53	hgnc:11998	TP53	DTC	9/2/20	NULL	0.006265458	CLOTRIMAZOLE	rxcui:2623	CLOTRIMAZOLE	TRUE	FALSE	FALSE
NFE2L2	hgnc:7782	NFE2L2	DTC	9/2/20	NULL	0.006995426	E-GUGGULSTERONE	iuphar.ligand:2745	GUGGULSTERONE	FALSE	FALSE	FALSE
NTRK1	hgnc:8031	NTRK1	CIViC	10-Apr-24	NULL	0.1307787577476824	REPOTRECTINIB	rxcui:2670644	REPOTRECTINIB	TRUE	FALSE	TRUE
GABRA2	hgnc:4076	GABRA2	ChEMBL	33	positive modulator	0.078682824	TEMAZEPAM	rxcui:10355	TEMAZEPAM	TRUE	FALSE	FALSE
NCBIGENE:245	hgnc:432	ALOX12P2	GuideToPharmacology	2024.1	agonist	0.6035364509849942	IUPHAR.LIGAND:6074	iuphar.ligand:6074	M1160	FALSE	FALSE	FALSE
UGT1A4	hgnc:12536	UGT1A4	NCI	14-Sep-17	NULL	0.210030685	TCDD	iuphar.ligand:9642	TCDD	FALSE	FALSE	FALSE
NCBIGENE:285	hgnc:485	ANGPT2	GuideToPharmacology	2024.1	inhibitor	0.5834185692854944	IUPHAR.LIGAND:1341	iuphar.ligand:1341	PG-901	FALSE	FALSE	FALSE
NCBIGENE:348	hgnc:613	APOE	GuideToPharmacology	2024.1	inhibitor	0.9053046764774912	IUPHAR.LIGAND:9585	iuphar.ligand:9585	AZ8838	FALSE	FALSE	FALSE
COMT	hgnc:2228	COMT	PharmGKB	4/5/24	NULL	0.027781837	amitriptyline	rxcui:203168	AMITRIPTYLINE HYDROCHLORIDE	TRUE	FALSE	FALSE
MPO	hgnc:7218	MPO	NCI	14-Sep-17	NULL	0.2500365296937833	NIMESULIDE	rxcui:53694	NIMESULIDE	FALSE	FALSE	FALSE
CAMP-DEPENDENT CHLORIDE CHANNEL	hgnc:1884	CFTR	TTD	2020.06.01	NULL	8.353493151133215	Lumacaftor	rxcui:1655922	LUMACAFTOR	TRUE	FALSE	FALSE
MET	hgnc:7029	MET	CIViC	10-Apr-24	NULL	0.015153729	SELUMETINIB	rxcui:2289380	SELUMETINIB	TRUE	FALSE	TRUE
XANTHINE DEHYDROGENASE/OXIDASE	hgnc:12805	XDH	TTD	2020.06.01	NULL	4.039051633514961	Oxypurinol	ncit:C87294	OXYPURINOL	TRUE	FALSE	FALSE
SCN1A	hgnc:10585	SCN1A	ChEMBL	33	blocker	0.07458476	BENOXINATE HYDROCHLORIDE	rxcui:235398	BENOXINATE HYDROCHLORIDE	TRUE	FALSE	FALSE
RETINOIC ACID RECEPTOR	hgnc:18284	RAB40B	TTD	2020.06.01	NULL	7.501095891	Peretinoin	ncit:C87202	PERETINOIN	FALSE	FALSE	FALSE
CYP3A4	hgnc:2637	CYP3A4	DTC	9/2/20	NULL	0.014683353	BROMPERIDOL	rxcui:19777	BROMPERIDOL	TRUE	FALSE	FALSE
NR3C1	hgnc:7978	NR3C1	ChEMBL	33	agonist	0.3006164383722967	FLUOROMETHOLONE	rxcui:4491	FLUOROMETHOLONE	TRUE	FALSE	FALSE
GABRP	hgnc:4089	GABRP	ChEMBL	33	positive modulator	0.023737645	CENOBAMATE	rxcui:2265690	CENOBAMATE	TRUE	FALSE	FALSE
UNIPROT:P47870	hgnc:4082	GABRB2	TdgClinicalTrial	Jan-14	NULL	0.032134438	EVT-201	chembl:CHEMBL5095096	DIMDAZENIL	FALSE	FALSE	FALSE
NCBIGENE:268	hgnc:464	AMH	GuideToPharmacology	2024.1	agonist	1.544343271638073	IUPHAR.LIGAND:6155	iuphar.ligand:6155	CP-195543	FALSE	FALSE	FALSE
NCBIGENE:157	hgnc:290	GRK3	GuideToPharmacology	2024.1	agonist	4.375639269641208	IUPHAR.LIGAND:5530	iuphar.ligand:5530	COMPOUND 2 [PMID: 19230660]	FALSE	FALSE	FALSE
NCBIGENE:268	hgnc:464	AMH	GuideToPharmacology	2024.1	inhibitor	1.544343271638073	IUPHAR.LIGAND:6155	iuphar.ligand:6155	CP-195543	FALSE	FALSE	FALSE
NCBIGENE:341	hgnc:607	APOC1	GuideToPharmacology	2024.1	agonist	1.944728564284981	IUPHAR.LIGAND:10110	iuphar.ligand:10110	PGN-9856	FALSE	FALSE	FALSE
NCBIGENE:2049	hgnc:3394	EPHB3	GuideToPharmacology	2024.1	inhibitor	0.2263261691193728	IUPHAR.LIGAND:7839	iuphar.ligand:7839	ILGINATINIB	FALSE	FALSE	FALSE
NCBIGENE:328	hgnc:587	APEX1	GuideToPharmacology	2024.1	agonist	0.087952548	IUPHAR.LIGAND:1763	iuphar.ligand:1710	2MESADP	FALSE	FALSE	FALSE
NCBIGENE:1307	hgnc:2193	COL16A1	GuideToPharmacology	2024.1	inhibitor	0.1861974157294131	IUPHAR.LIGAND:4807	rxcui:1191	ASPIRIN	TRUE	FALSE	TRUE
NCBIGENE:2442	hgnc:3840	FRA11E	GuideToPharmacology	2024.1	NULL	52.50767123569449	IUPHAR.LIGAND:8849	iuphar.ligand:8849	PEPTIDE LIGAND 2 [PMID: 19055415]	FALSE	FALSE	FALSE
NCBIGENE:605	hgnc:1004	BCL7A	GuideToPharmacology	2024.1	agonist	0.9376369863516875	IUPHAR.LIGAND:2778	rxcui:29365	CALCIPOTRIENE	TRUE	FALSE	FALSE
CIC	hgnc:14214	CIC	CIViC	10-Apr-24	NULL	0.4861821410712454	VEMURAFENIB	rxcui:1147220	VEMURAFENIB	TRUE	FALSE	TRUE
NR1H3	hgnc:7966	NR1H3	ChEMBL	33	agonist	1.250182648468916	ROVAZOLAC	ncit:C152263	ROVAZOLAC	FALSE	FALSE	FALSE
JAK1	hgnc:6190	JAK1	ChEMBL	33	inhibitor	0.2419708351875322	NEZULCITINIB	ncit:C177760	NEZULCITINIB	FALSE	FALSE	FALSE
BAZ2B	hgnc:963	BAZ2B	DTC	9/2/20	NULL	0.025588534	TCMDC-125298	chembl:CHEMBL581152	CHEMBL:CHEMBL581152	FALSE	FALSE	FALSE
NRAS	hgnc:7989	NRAS	PharmGKB	4/5/24	NULL	0.00962384	carboplatin	rxcui:40048	CARBOPLATIN	TRUE	FALSE	TRUE
CYP2A6	hgnc:2610	CYP2A6	PharmGKB	4/5/24	NULL	1.193356164447602	cotinine	ncit:C70941	COTININE	FALSE	FALSE	FALSE
DELTA-LIKE PROTEIN 4	hgnc:2910	DLL4	TTD	2020.06.01	NULL	5.250767123569449	ABT-165	ncit:C116750	DILPACIMAB	FALSE	FALSE	FALSE
NME2	hgnc:7850	NME2	PharmGKB	4/5/24	NULL	0.4375639269641208	lamivudine	rxcui:68244	LAMIVUDINE	TRUE	FALSE	FALSE
SUBSTANCE-P RECEPTOR	hgnc:11526	TACR1	TTD	2020.06.01	NULL	2.838252499226729	MK-869	rxcui:358255	APREPITANT	TRUE	FALSE	FALSE
APOBEC3A	hgnc:17343	APOBEC3A	DTC	9/2/20	NULL	1.029562181092048	TCMDC-125764	chembl:CHEMBL586670	CHEMBL:CHEMBL586670	FALSE	FALSE	FALSE
IL2	hgnc:6001	IL2	NCI	14-Sep-17	NULL	0.045579576	CGP41251	rxcui:1919083	MIDOSTAURIN	TRUE	FALSE	TRUE
OPRM1	hgnc:8156	OPRM1	ChEMBL	33	inhibitor	0.2408608772279564	METHYLNALTREXONE BROMIDE	rxcui:29899	METHYLNALTREXONE	TRUE	FALSE	FALSE
SCN2A	hgnc:10588	SCN2A	ChEMBL	33	blocker	0.08334551	TOCAINIDE HYDROCHLORIDE	ncit:C47761	TOCAINIDE HYDROCHLORIDE	TRUE	FALSE	FALSE
ESR1	hgnc:3467	ESR1	ChEMBL	33	agonist	0.2453629496995069	MK-6913	chembl:CHEMBL3545274	MK-6913	FALSE	FALSE	FALSE
IGF1R	hgnc:5465	IGF1R	TALC	12-May-16	inhibitor	0.8255923150266431	AMG 479	ncit:C71531	GANITUMAB	FALSE	TRUE	TRUE
SRMS	hgnc:11298	SRMS	ChEMBL	33	inhibitor	0.4102161815288632	TG100-801	chembl:CHEMBL403989	TG100-801	FALSE	FALSE	FALSE
KCNJ11	hgnc:6257	KCNJ11	ChEMBL	33	potentiator	0.4526523382387456	NAMINIDIL	ncit:C77076	NAMINIDIL	FALSE	FALSE	FALSE
UNIPROT:P00747	hgnc:9071	PLG	TEND	1-Aug-11	NULL	1.666910197958555	AMINOCAPROIC ACID	rxcui:99	6-AMINOCAPROIC ACID	TRUE	FALSE	FALSE
NCBIGENE:246	hgnc:433	ALOX15	GuideToPharmacology	2024.1	agonist	0.3070624048871023	IUPHAR.LIGAND:1096	iuphar.ligand:1096	[125I][TYR4]GHRELIN (HUMAN)	FALSE	FALSE	FALSE
NCBIGENE:561	ncbigene:561	AZF2	GuideToPharmacology	2024.1	blocker	0.2243917574174978	IUPHAR.LIGAND:2343	drugbank:DB03095	TETRAMETHYLAMMONIUM	FALSE	FALSE	FALSE
POLH	hgnc:9181	POLH	DTC	9/2/20	NULL	0.305277158	TCMDC-124530	chembl:CHEMBL582593	CHEMBL:CHEMBL582593	FALSE	FALSE	FALSE
NCBIGENE:2084	hgnc:6861	MAP3K9	GuideToPharmacology	2024.1	inhibitor	1.093909817410302	IUPHAR.LIGAND:9355	iuphar.ligand:9355	GNE-3511	FALSE	FALSE	FALSE
NCBIGENE:3240	hgnc:5141	HP	GuideToPharmacology	2024.1	inhibitor	1.875273972703375	IUPHAR.LIGAND:12814	iuphar.ligand:12814	GNE-7883	FALSE	FALSE	FALSE
MPST	hgnc:7223	MPST	NCI	14-Sep-17	NULL	8.751278539282415	THYROXINE	chembl:CHEMBL42115	THYROXINE	FALSE	FALSE	FALSE
MCL1	hgnc:32041	ADAMTSL4-AS1	DTC	9/2/20	NULL	0.039068208	BITHIONOL	ncit:C77030	BITHIONOL	TRUE	FALSE	FALSE
CSNK1G3	hgnc:2456	CSNK1G3	DTC	9/2/20	NULL	0.1591141552596803	PHA-767491	drugbank:DB17043	PHA-767491	FALSE	FALSE	FALSE
SLC6A2	hgnc:11048	SLC6A2	ChEMBL	33	inhibitor	0.1840222122746302	DESVENLAFAXINE SUCCINATE	rxcui:683693	DESVENLAFAXINE SUCCINATE	TRUE	FALSE	FALSE
ADRA1D	hgnc:280	ADRA1D	ChEMBL	33	agonist	0.047518255	EPINEPHRINE BITARTRATE	rxcui:203180	EPINEPHRINE BITARTRATE	TRUE	FALSE	FALSE
PIK3R2	hgnc:8980	PIK3R2	ChEMBL	33	inhibitor	0.1583941817064691	PILARALISIB	ncit:C71705	PILARALISIB	FALSE	FALSE	TRUE
NCBIGENE:6	ncbigene:6	A12M3	GuideToPharmacology	2024.1	inhibitor	0.059532507	IUPHAR.LIGAND:9099	rxcui:2275602	LUMATEPERONE	TRUE	FALSE	FALSE
GABRA6	hgnc:4080	GABRA6	ChEMBL	33	positive modulator	0.1103102336884338	ETOMIDATE	rxcui:4177	ETOMIDATE	TRUE	FALSE	FALSE
IL2RA	hgnc:6008	IL2RA	NCI	14-Sep-17	NULL	0.1715936968486748	THYROXINE	chembl:CHEMBL42115	THYROXINE	FALSE	FALSE	FALSE
RUNX1	hgnc:10471	RUNX1	DTC	9/2/20	NULL	0.150021918	CY-208243	chembl:CHEMBL313737	CHEMBL:CHEMBL313737	FALSE	FALSE	FALSE
SENP8	hgnc:22992	SENP8	DTC	9/2/20	NULL	0.1458546423213736	4-PHENYLAMINO-[1,2]NAPHTHOQUINONE	chembl:CHEMBL299853	CHEMBL:CHEMBL299853	FALSE	FALSE	FALSE
EGFR	hgnc:3236	EGFR	TALC	12-May-16	inhibitor	0.5556367326528519	RO5083945	chembl:CHEMBL2109389	IMGATUZUMAB	FALSE	TRUE	TRUE
MAPK1	hgnc:6871	MAPK1	DTC	9/2/20	NULL	0.033338204	NECA	iuphar.ligand:377	NECA	FALSE	FALSE	FALSE
AR	hgnc:644	AR	DTC	9/2/20	NULL	0.005847179	TANNIC ACID	rxcui:10328	TANNIC ACID	TRUE	FALSE	FALSE
MYO9B	hgnc:7609	MYO9B	NCI	14-Sep-17	NULL	0.2243917574174978	TESTOSTERONE	rxcui:10379	TESTOSTERONE	TRUE	FALSE	FALSE
MPHOSPH8	hgnc:29810	MPHOSPH8	DTC	9/2/20	NULL	0.088996053	TREQUINSIN HYDROCHLORIDE	chembl:CHEMBL1256910	TREQUINSIN HYDROCHLORIDE	FALSE	FALSE	FALSE
FEN1	hgnc:3650	FEN1	DTC	9/2/20	NULL	0.03110644	CARMINIC ACID	rxcui:1368643	CARMINIC ACID	TRUE	FALSE	FALSE
NCBIGENE:217	hgnc:404	ALDH2	GuideToPharmacology	2024.1	inhibitor	0.081533651	IUPHAR.LIGAND:958	rxcui:10239	SULPIRIDE	TRUE	FALSE	FALSE
EGFR	hgnc:3236	EGFR	DTC	9/2/20	NULL	0.069454592	PD-153035	chembl:CHEMBL29197	CHEMBL:CHEMBL29197	FALSE	FALSE	FALSE
CYP2C9	hgnc:2623	CYP2C9	DTC	9/2/20	NULL	0.012154554	IMIPRAMINE	rxcui:150816	IMIPRAMINE HYDROCHLORIDE	TRUE	FALSE	FALSE
UNIPROT:O60840	hgnc:1393	CACNA1F	TdgClinicalTrial	Jan-14	NULL	0.1250182648468916	ARVERAPAMIL	drugbank:DB06669	ARVERAPAMIL	FALSE	FALSE	FALSE
UNIPROT:P03372	hgnc:3467	ESR1	TdgClinicalTrial	Jan-14	NULL	0.2453629496995069	MK-6913	chembl:CHEMBL3545274	MK-6913	FALSE	FALSE	FALSE
NCBIGENE:24	hgnc:34	ABCA4	GuideToPharmacology	2024.1	agonist	0.03729238	IUPHAR.LIGAND:505	rxcui:7512	NOREPINEPHRINE	TRUE	FALSE	FALSE
NCBIGENE:224	hgnc:403	ALDH3A2	GuideToPharmacology	2024.1	agonist	1.944728564284981	IUPHAR.LIGAND:1048	iuphar.ligand:1048	WKYMVM	FALSE	FALSE	FALSE
NCBIGENE:643	hgnc:1060	CXCR5	GuideToPharmacology	2024.1	inhibitor	2.500365296937833	IUPHAR.LIGAND:3197	iuphar.ligand:3197	COMPOUND 47 [PMID: 18800762]	FALSE	FALSE	FALSE
UNIPROT:Q9NSA0	hgnc:18120	SLC22A11	TEND	1-Aug-11	NULL	4.773424657790409	PROBENECID	rxcui:8698	PROBENECID	TRUE	FALSE	FALSE
CYP1A2	hgnc:2596	CYP1A2	DTC	9/2/20	NULL	0.013622434	NITROFURANTOIN	rxcui:235559	NITROFURANTOIN, MACROCRYSTALS	TRUE	FALSE	FALSE
NR1I2	hgnc:7968	NR1I2	PharmGKB	4/5/24	NULL	0.03319069	econazole	rxcui:142434	ECONAZOLE NITRATE	TRUE	FALSE	FALSE
NR3C1	hgnc:7978	NR3C1	NCI	14-Sep-17	NULL	0.1202465753489187	ANDROSTENEDIONE	rxcui:784	ANDROSTENEDIONE	FALSE	FALSE	FALSE
SPSB2	hgnc:29522	SPSB2	PharmGKB	4/5/24	NULL	1.141471113819445	methylphenidate	rxcui:203188	METHYLPHENIDATE HYDROCHLORIDE	TRUE	FALSE	TRUE
UNIPROT:P35348	hgnc:277	ADRA1A	TdgClinicalTrial	Jan-14	NULL	0.2734774543525755	PHENDIMETRAZINE	rxcui:33272	PHENDIMETRAZINE	TRUE	FALSE	FALSE
CACNG5	hgnc:1409	CACNG5	ChEMBL	33	blocker	0.2243917574174979	PHLOROGLUCINOL	rxcui:8196	PHLOROGLUCINOL	TRUE	FALSE	FALSE
NCBIGENE:1797	hgnc:2992	DXO	GuideToPharmacology	2024.1	inhibitor	0.5000730593875666	IUPHAR.LIGAND:12710	iuphar.ligand:12710	DOSIMERTINIB	FALSE	FALSE	FALSE
CUL4A	hgnc:2554	CUL4A	ChEMBL	33	inhibitor	0.3547815624033412	THALIDOMIDE	rxcui:10432	THALIDOMIDE	TRUE	TRUE	TRUE
NCBIGENE:234	hgnc:4044	FZD6	GuideToPharmacology	2024.1	agonist	13.12691780892362	IUPHAR.LIGAND:10327	iuphar.ligand:10327	SAG1.3	FALSE	FALSE	FALSE
NCBIGENE:328	hgnc:587	APEX1	GuideToPharmacology	2024.1	agonist	0.087952548	IUPHAR.LIGAND:1710	iuphar.ligand:1710	2MESADP	FALSE	FALSE	FALSE
NCBIGENE:323	hgnc:582	APBB2	GuideToPharmacology	2024.1	agonist	0.4234489615781814	IUPHAR.LIGAND:1755	iuphar.ligand:1755	ADP&BETA;S	FALSE	FALSE	FALSE
UNIPROT:P04083	hgnc:533	ANXA1	TEND	1-Aug-11	NULL	0.3977853881492006	HALOBETASOL PROPIONATE	rxcui:41208	HALOBETASOL	TRUE	FALSE	FALSE
TOP2A	hgnc:11989	TOP2A	ChEMBL	33	inhibitor	0.2263261691193728	GANCOTAMAB	ncit:C170020	GANCOTAMAB	FALSE	FALSE	FALSE
UNIPROT:P09917	hgnc:435	ALOX5	TdgClinicalTrial	Jan-14	NULL	0.4412409347537352	MECLOFENAMIC ACID	rxcui:588003	MECLOFENAMATE	TRUE	FALSE	FALSE
STAT1	hgnc:11362	STAT1	DTC	9/2/20	NULL	0.9723642821424908	10-METHOXYLRUTAECARPINE	chembl:CHEMBL85826	CHEMBL:CHEMBL85826	FALSE	FALSE	FALSE
NCBIGENE:2472	hgnc:3882	FRA20B	GuideToPharmacology	2024.1	inhibitor	5.834185692854944	IUPHAR.LIGAND:6646	rxcui:72937	TOLCAPONE	TRUE	FALSE	FALSE
KDM4A	hgnc:22978	KDM4A	DTC	9/2/20	NULL	0.011906501	TCMDC-124176	chembl:CHEMBL588038	CHEMBL:CHEMBL588038	FALSE	FALSE	FALSE
AR	hgnc:644	AR	DTC	9/2/20	NULL	0.058471794	TOLUIC ACID	chembl:CHEMBL114957	TOLUIC ACID	FALSE	FALSE	FALSE
LCK	hgnc:6524	LCK	DTC	9/2/20	NULL	0.039598545	LY-2090314	drugbank:DB11913	LY-2090314	FALSE	FALSE	FALSE
MAPT	hgnc:6893	MAPT	DTC	9/2/20	NULL	0.011906501	RHAMNETIN	drugbank:DB16772	RHAMNETIN	FALSE	FALSE	FALSE
CYP2C19	hgnc:2621	CYP2C19	DTC	9/2/20	NULL	0.021697385	NSC-83217	chembl:CHEMBL120806	CHEMBL:CHEMBL120806	FALSE	FALSE	FALSE
MPO	hgnc:7218	MPO	NCI	14-Sep-17	NULL	1.750255707856483	SULFONES	ncit:C849	SULFONE ANTI-INFECTIVE AGENT	FALSE	FALSE	FALSE
UNIPROT:P41594	hgnc:4597	GRM5	TdgClinicalTrial	Jan-14	NULL	5.834185692854944	ADX10059	drugbank:DB05070	ADX10059	FALSE	FALSE	FALSE
UNIPROT:P28223	hgnc:5293	HTR2A	TdgClinicalTrial	Jan-14	NULL	0.019929531	OLANZAPINE	rxcui:61381	OLANZAPINE	TRUE	FALSE	FALSE
POLK	hgnc:9183	POLK	DTC	9/2/20	NULL	0.028739831	ESCULETIN	iuphar.ligand:5180	ESCULETIN	FALSE	FALSE	FALSE
VDR	hgnc:12679	VDR	DTC	9/2/20	NULL	0.003981473	AG-538	chembl:CHEMBL56393	CHEMBL:CHEMBL56393	FALSE	FALSE	FALSE
IFNL4	hgnc:44480	IFNL4	PharmGKB	4/5/24	NULL	3.500511415712966	ombitasvir / paritaprevir / ritonavir	wikidata:Q19858657	OMBITASVIR/PARITAPREVIR/RITONAVIR	FALSE	FALSE	FALSE
AR	hgnc:644	AR	DTC	9/2/20	NULL	0.011694359	NILVADIPINE	rxcui:53692	NILVADIPINE	FALSE	FALSE	FALSE
CYP2A6	hgnc:2610	CYP2A6	PharmGKB	4/5/24	NULL	0.2406768735020374	fluorouracil	rxcui:4492	FLUOROURACIL	TRUE	FALSE	TRUE
CDK6	hgnc:1777	CDK6	DTC	9/2/20	NULL	0.5834185692854945	ALVOCIDIB	ncit:C74940	ALVOCIDIB	FALSE	FALSE	TRUE
NCBIGENE:3082	hgnc:4893	HGF	GuideToPharmacology	2024.1	NULL	1.944728564284981	IUPHAR.LIGAND:10363	iuphar.ligand:10363	BT-11	FALSE	FALSE	FALSE
NCBIGENE:2985	hgnc:3621	FCGRT	GuideToPharmacology	2024.1	antibody	5.834185692854944	IUPHAR.LIGAND:9959	iuphar.ligand:9959	DX-2507	FALSE	FALSE	FALSE
NCBIGENE:291	hgnc:10990	SLC25A4	GuideToPharmacology	2024.1	inhibitor	0.3947945205691315	IUPHAR.LIGAND:1378	iuphar.ligand:1378	LY341495	FALSE	FALSE	FALSE
NCBIGENE:1014	hgnc:1755	CDH16	GuideToPharmacology	2024.1	inhibitor	8.751278539282415	IUPHAR.LIGAND:8890	iuphar.ligand:8890	COMPOUND 9 [PMID: 15615544]	FALSE	FALSE	FALSE
TP53	hgnc:11998	TP53	JAX-CKB	10-Apr-24	NULL	0.012878997	Dabrafenib	rxcui:1424911	DABRAFENIB	TRUE	FALSE	TRUE
NCBIGENE:347	hgnc:612	APOD	GuideToPharmacology	2024.1	agonist	6.563458904461812	IUPHAR.LIGAND:9255	iuphar.ligand:9255	F16357	FALSE	FALSE	FALSE
RBX1	hgnc:9928	RBX1	PharmGKB	4/5/24	NULL	0.1260688385010672	fluorouracil	rxcui:4492	FLUOROURACIL	TRUE	FALSE	TRUE
RXRA	hgnc:10477	RXRA	DTC	9/2/20	NULL	2.100306849	9Z-RETINOIC ACID	chembl:CHEMBL451158	CHEMBL:CHEMBL451158	FALSE	FALSE	FALSE
HIST4H4	hgnc:20510	H4C16	NCI	14-Sep-17	NULL	2.625383561784725	TRICHOSTATIN A	ncit:C1261	TRICHOSTATIN A	FALSE	FALSE	TRUE
SERUM ALBUMIN	hgnc:399	ALB	TTD	2020.06.01	NULL	0.03409589	Ebselen	ncit:C65503	EBSELEN	FALSE	FALSE	FALSE
GSK3A	hgnc:4616	GSK3A	DTC	9/2/20	NULL	0.049256727	BAY-613606	iuphar.ligand:9693	BAY 61-3606	FALSE	FALSE	FALSE
ALDH1A1	hgnc:402	ALDH1A1	DTC	9/2/20	NULL	0.007866318	EMBELIN	iuphar.ligand:11209	EMBELIN	FALSE	FALSE	FALSE
TNIK	hgnc:30765	TNIK	DTC	9/2/20	NULL	2.917092846427472	CEP-1347	drugbank:DB05403	CEP-1347	FALSE	FALSE	FALSE
ADENOSINE A3 RECEPTOR	hgnc:268	ADORA3	TTD	2020.06.01	NULL	1.381780822	NITD609	ncit:C169853	CIPARGAMIN	FALSE	FALSE	FALSE
HSD17B10	hgnc:4800	HSD17B10	DTC	9/2/20	NULL	0.063568609	4-HYDROXYFLAVONOL	chembl:CHEMBL272682	CHEMBL:CHEMBL272682	FALSE	FALSE	FALSE
RAB9A	hgnc:9792	RAB9A	DTC	9/2/20	NULL	0.072927321	GRINIMIBINE	chembl:CHEMBL1477760	GRINIMIBINE	FALSE	FALSE	FALSE
MPHOSPH8	hgnc:29810	MPHOSPH8	DTC	9/2/20	NULL	0.014354202	METHYLDOPA	rxcui:1545996	METHYLDOPA ANHYDROUS	TRUE	FALSE	FALSE
HSD17B10	hgnc:4800	HSD17B10	DTC	9/2/20	NULL	0.002542744	NSC-95397	chembl:CHEMBL429095	CHEMBL:CHEMBL429095	FALSE	FALSE	FALSE
EYA1	hgnc:3519	EYA1	PharmGKB	4/5/24	NULL	0.1489579325835304	aspirin	rxcui:1191	ASPIRIN	TRUE	FALSE	TRUE
RAD54L	hgnc:9826	RAD54L	DTC	9/2/20	NULL	0.1750255707856483	HARMAN	chembl:CHEMBL12014	HARMAN	FALSE	FALSE	FALSE
CDK4	hgnc:1773	CDK4	NCI	14-Sep-17	NULL	0.036237178	NICOTINE	rxcui:31765	NICOTINE POLACRILEX	TRUE	FALSE	FALSE
NR1H3	hgnc:7966	NR1H3	DTC	9/2/20	NULL	0.5556367326528519	HESPERETIN	rxcui:1314255	HESPERETIN	TRUE	FALSE	FALSE
CACNA1H	hgnc:1395	CACNA1H	ChEMBL	33	modulator	0.4884434533552977	SUVECALTAMIDE	ncit:C174710	SUVECALTAMIDE	FALSE	FALSE	FALSE
NCBIGENE:1500	hgnc:2515	CTNND1	GuideToPharmacology	2024.1	inhibitor	0.2651902587661338	IUPHAR.LIGAND:9917	ncit:C85481	PEXMETINIB	FALSE	FALSE	FALSE
NCBIGENE:1224	hgnc:10962	SLCO2B1	GuideToPharmacology	2024.1	NULL	0.42006137	IUPHAR.LIGAND:4505	iuphar.ligand:4505	[3H]BSP	FALSE	FALSE	FALSE
KDM4A	hgnc:22978	KDM4A	DTC	9/2/20	NULL	0.029766254	CHLORTETRACYCLINE HYDROCHLORIDE	rxcui:42545	CHLORTETRACYCLINE HYDROCHLORIDE	TRUE	FALSE	FALSE
CYP3A4	hgnc:2637	CYP3A4	PharmGKB	4/5/24	NULL	0.006182465	fluticasone propionate	rxcui:41126	FLUTICASONE	TRUE	FALSE	FALSE
PI3-KINASE GAMMA	hgnc:8978	PIK3CG	TTD	2020.06.01	NULL	0.067317527	SF1126	drugbank:DB05210	SF1126	FALSE	FALSE	TRUE
CDKN1B	hgnc:1785	CDKN1B	CIViC	10-Apr-24	NULL	0.094099769	LAPATINIB	rxcui:480167	LAPATINIB	TRUE	FALSE	TRUE
KDR	hgnc:6307	KDR	DTC	9/2/20	NULL	0.019461702	ZM-447439	iuphar.ligand:8353	ZM447439	FALSE	FALSE	FALSE
CDC25C	hgnc:1727	CDC25C	NCI	14-Sep-17	NULL	0.2206204673768676	5-FU	rxcui:4492	FLUOROURACIL	TRUE	FALSE	TRUE
SCN5A	hgnc:10593	SCN5A	PharmGKB	4/5/24	NULL	0.2169738480813822	propafenone	rxcui:8754	PROPAFENONE	TRUE	FALSE	FALSE
ATXN2	hgnc:10555	ATXN2	DTC	9/2/20	NULL	0.013286354	DOCEBENONE	ncit:C76761	DOCEBENONE	FALSE	FALSE	FALSE
HDAC10	hgnc:18128	HDAC10	DTC	9/2/20	NULL	0.201178817	LARGAZOLE	chembl:CHEMBL1173445	LARGAZOLE	FALSE	FALSE	FALSE
HDAC2	hgnc:4853	HDAC2	CIViC	10-Apr-24	NULL	0.3906820776465364	MOCETINOSTAT	ncit:C62521	MOCETINOSTAT	FALSE	FALSE	TRUE
NCBIGENE:1117	hgnc:1933	CHI3L2	GuideToPharmacology	2024.1	inhibitor	0.046549354	IUPHAR.LIGAND:4807	rxcui:1191	ASPIRIN	TRUE	FALSE	TRUE
CYP3A4	hgnc:2637	CYP3A4	DTC	9/2/20	NULL	0.003454907	THIOPENTAL SODIUM	rxcui:282416	THIOPENTAL SODIUM	TRUE	FALSE	FALSE
UNIPROT:P24046	hgnc:4090	GABRR1	TdgClinicalTrial	Jan-14	NULL	0.09869863	NG2-73	chembl:CHEMBL2103791	ADIPIPLON	FALSE	FALSE	FALSE
CDK5	hgnc:1774	CDK5	DTC	9/2/20	NULL	0.018359326	GW441756X	chembl:CHEMBL1516890	GW441756X	FALSE	FALSE	FALSE
CYP3A4	hgnc:2637	CYP3A4	DTC	9/2/20	NULL	0.019577804	ZOLANTIDINE	chembl:CHEMBL419296	ZOLANTIDINE	FALSE	FALSE	FALSE
NCBIGENE:1810	hgnc:3017	DR1	GuideToPharmacology	2024.1	inhibitor	0.1041818873724097	IUPHAR.LIGAND:7962	iuphar.ligand:7962	MK-2461	FALSE	FALSE	TRUE
CYP3A5	hgnc:2638	CYP3A5	PharmGKB	4/5/24	NULL	0.01741548	celecoxib	rxcui:140587	CELECOXIB	TRUE	FALSE	TRUE
NCBIGENE:2189	hgnc:3588	FANCG	GuideToPharmacology	2024.1	inhibitor	2.386712328895204	IUPHAR.LIGAND:11274	iuphar.ligand:11274	GSK'547	FALSE	FALSE	FALSE
MTRR	hgnc:7473	MTRR	NCI	14-Sep-17	NULL	3.000438356325399	VITAMIN B12	rxcui:11248	VITAMIN B12	TRUE	FALSE	FALSE
EHMT2	hgnc:14129	EHMT2	DTC	9/2/20	NULL	0.012253832	SJ000113107	chembl:CHEMBL589245	CHEMBL:CHEMBL589245	FALSE	FALSE	FALSE
NTRK2	hgnc:8032	NTRK2	ChEMBL	33	inhibitor	0.364636606	LAROTRECTINIB SULFATE	rxcui:2104548	LAROTRECTINIB SULFATE	TRUE	FALSE	FALSE
CACNG3	hgnc:1407	CACNG3	ChEMBL	33	blocker	0.2243917574174979	PHLOROGLUCINOL	rxcui:8196	PHLOROGLUCINOL	TRUE	FALSE	FALSE
UNIPROT:Q8N1C3	hgnc:4086	GABRG1	TdgClinicalTrial	Jan-14	NULL	0.080781033	LORAZEPAM	rxcui:6470	LORAZEPAM	TRUE	FALSE	FALSE
NCBIGENE:372	hgnc:649	ARCN1	GuideToPharmacology	2024.1	agonist	0.8334550989792776	IUPHAR.LIGAND:2269	iuphar.ligand:2269	BAY 55-9837	FALSE	FALSE	FALSE
NCBIGENE:1945	hgnc:3224	EFNA4	GuideToPharmacology	2024.1	inhibitor	0.6105543166941221	IUPHAR.LIGAND:7810	iuphar.ligand:7810	COMPOUND 2 [PMID: 25408830]	FALSE	FALSE	FALSE
ATXN2	hgnc:10555	ATXN2	DTC	9/2/20	NULL	0.010629083	VINBLASTINE SULFATE	rxcui:11199	VINBLASTINE SULFATE	TRUE	FALSE	FALSE
ABL1	hgnc:76	ABL1	DTC	9/2/20	NULL	0.008585296	681640	chembl:CHEMBL379975	CHEMBL:CHEMBL379975	FALSE	FALSE	FALSE
ALDH1A1	hgnc:402	ALDH1A1	DTC	9/2/20	NULL	0.014749346	7,8-DIHYDROXYFLAVONE	chembl:CHEMBL75267	7,8-DIHYDROXYFLAVONE	FALSE	FALSE	FALSE
APH1A	hgnc:29509	APH1A	ChEMBL	33	inhibitor	0.9376369863516875	AVAGACESTAT	ncit:C96305	AVAGACESTAT	FALSE	FALSE	FALSE
PBRM1	hgnc:30064	PBRM1	JAX-CKB	10-Apr-24	NULL	0.1691976516724849	Sunitinib	rxcui:357977	SUNITINIB	TRUE	FALSE	TRUE
HTR2C	hgnc:5295	HTR2C	ChEMBL	33	agonist	0.1286952726365061	FENFLURAMINE HYDROCHLORIDE	rxcui:82018	FENFLURAMINE HYDROCHLORIDE	TRUE	FALSE	FALSE
BACE1	hgnc:933	BACE1	ChEMBL	33	inhibitor	1.346350544504987	VERUBECESTAT	ncit:C152868	VERUBECESTAT	FALSE	FALSE	FALSE
PIK3CG	hgnc:8978	PIK3CG	NCI	14-Sep-17	NULL	0.038104261	INSULIN	rxcui:253182	INSULIN, REGULAR, HUMAN	TRUE	FALSE	FALSE
E2F1	hgnc:3113	E2F1	NCI	14-Sep-17	NULL	0.1097339001790898	DES	rxcui:3390	DIETHYLSTILBESTROL	TRUE	FALSE	FALSE
MS4A1	hgnc:7315	MS4A1	MyCancerGenome	20-Jun-17	antibody	5.834185692854944	IBRITUMOMAB TIUXETAN	rxcui:262323	IBRITUMOMAB TIUXETAN	TRUE	TRUE	TRUE
CASP3	hgnc:1504	CASP3	DTC	9/2/20	NULL	0.064824285	4-PHENYLAMINO-[1,2]NAPHTHOQUINONE	chembl:CHEMBL299853	CHEMBL:CHEMBL299853	FALSE	FALSE	FALSE
IL4	hgnc:6014	IL4	PharmGKB	4/5/24	NULL	0.1489579325835304	aspirin	rxcui:1191	ASPIRIN	TRUE	FALSE	TRUE
AHR	hgnc:348	AHR	DTC	9/2/20	NULL	0.054695491	PHENAZOPYRIDINE HYDROCHLORIDE	rxcui:203197	PHENAZOPYRIDINE HYDROCHLORIDE	TRUE	FALSE	FALSE
FLT4	hgnc:3767	FLT4	TALC	12-May-16	inhibitor	0.2500365296937833	MGCD265	ncit:C77876	GLESATINIB	FALSE	FALSE	TRUE
UNIPROT:P27361	hgnc:6877	MAPK3	TdgClinicalTrial	Jan-14	NULL	0.1415301111474245	RDEA119	ncit:C74059	REFAMETINIB	FALSE	FALSE	TRUE
NCBIGENE:21	hgnc:33	ABCA3	GuideToPharmacology	2024.1	agonist	0.2706580991530644	IUPHAR.LIGAND:5598	iuphar.ligand:5598	CP608,039	FALSE	FALSE	FALSE
NCBIGENE:1981	hgnc:3296	EIF4G1	GuideToPharmacology	2024.1	inhibitor	0.6035364509849942	IUPHAR.LIGAND:8191	iuphar.ligand:8191	COMPOUND 18 [PMID: 20873740]	FALSE	FALSE	FALSE
NCBIGENE:469	hgnc:789	ATF4P1	GuideToPharmacology	2024.1	inhibitor	1.458546423213736	IUPHAR.LIGAND:3964	iuphar.ligand:3964	&ALPHA;-BUNGAROTOXIN	FALSE	FALSE	FALSE
NCBIGENE:1298	hgnc:2218	COL9A2	GuideToPharmacology	2024.1	inhibitor	1.944728564284981	IUPHAR.LIGAND:7114	rxcui:236612	ANAGRELIDE HYDROCHLORIDE	TRUE	FALSE	FALSE
CYP2D6	hgnc:2625	CYP2D6	FDA	10-Apr-24	NULL	0.050597611	Brexpiprazole	rxcui:1658314	BREXPIPRAZOLE	TRUE	FALSE	FALSE
NCBIGENE:15	hgnc:19	AANAT	GuideToPharmacology	2024.1	modulator	0.1193356164447602	IUPHAR.LIGAND:342	iuphar.ligand:342	BRUCINE	FALSE	FALSE	FALSE
POLK	hgnc:9183	POLK	DTC	9/2/20	NULL	0.015475294	CATECHIN	rxcui:1367177	CATECHIN	TRUE	FALSE	FALSE
USP1	hgnc:12607	USP1	DTC	9/2/20	NULL	0.050978322	MK-571	iuphar.ligand:10346	MK-571	FALSE	FALSE	FALSE
AR	hgnc:644	AR	DTC	9/2/20	NULL	0.003654487	ETHACRYNIC ACID	rxcui:4109	ETHACRYNIC ACID	TRUE	FALSE	FALSE
PHOSPHODIESTERASE 4A	hgnc:8780	PDE4A	TTD	2020.06.01	NULL	0.3977853881492006	DENBUFYLLINE	ncit:C76316	DENBUFYLLINE	FALSE	FALSE	FALSE
GLP1R	hgnc:4324	GLP1R	DTC	9/2/20	NULL	0.019889269	TCMDC-123916	chembl:CHEMBL493863	CHEMBL:CHEMBL493863	FALSE	FALSE	FALSE
RXFP2	hgnc:17318	RXFP2	DTC	9/2/20	NULL	1.093909817410302	N6-CYCLOPENTYLADENOSINE	iuphar.ligand:380	CYCLOPENTYLADENOSINE	FALSE	FALSE	FALSE
ABL1	hgnc:76	ABL1	NCI	14-Sep-17	NULL	0.1108075556053025	GLEEVEC	rxcui:282388	IMATINIB	TRUE	FALSE	TRUE
NCBIGENE:643	hgnc:1060	CXCR5	GuideToPharmacology	2024.1	inhibitor	2.500365296937833	IUPHAR.LIGAND:3194	iuphar.ligand:3194	COMPOUND 14 [PMID: 18800762]	FALSE	FALSE	FALSE
POLK	hgnc:9183	POLK	DTC	9/2/20	NULL	0.040235763	TRYPAN BLUE	rxcui:10878	TRYPAN BLUE	TRUE	FALSE	FALSE
GLP1R	hgnc:4324	GLP1R	DTC	9/2/20	NULL	0.079557078	TCMDC-123480	chembl:CHEMBL588683	CHEMBL:CHEMBL588683	FALSE	FALSE	FALSE
BAZ2B	hgnc:963	BAZ2B	DTC	9/2/20	NULL	0.005905046	CARVEDILOL	rxcui:20352	CARVEDILOL	TRUE	FALSE	FALSE
UNIPROT:P31645	hgnc:11050	SLC6A4	TdgClinicalTrial	Jan-14	NULL	0.040682597	DOXEPIN	rxcui:203179	DOXEPIN HYDROCHLORIDE	TRUE	FALSE	FALSE
IL17A	hgnc:5981	IL17A	ChEMBL	33	inhibitor	1.009762908	REMTOLUMAB	ncit:C152189	REMTOLUMAB	FALSE	FALSE	FALSE
UNIPROT:P36544	hgnc:1960	CHRNA7	TdgClinicalTrial	Jan-14	NULL	0.2282942227638891	VARENICLINE	rxcui:591622	VARENICLINE	TRUE	FALSE	FALSE
NCBIGENE:22	hgnc:48	ABCB7	GuideToPharmacology	2024.1	agonist	0.030959712	IUPHAR.LIGAND:505	rxcui:7512	NOREPINEPHRINE	TRUE	FALSE	FALSE
NCBIGENE:58	hgnc:129	ACTA1	GuideToPharmacology	2024.1	agonist	2.019525817	IUPHAR.LIGAND:755	iuphar.ligand:755	CCL23	FALSE	FALSE	FALSE
NCBIGENE:2499	hgnc:3991	FTH1P4	GuideToPharmacology	2024.1	inhibitor	3.500511415712966	IUPHAR.LIGAND:2844	rxcui:296	ADENOSINE	TRUE	FALSE	FALSE
NCBIGENE:2205	hgnc:3609	FCER1A	GuideToPharmacology	2024.1	inhibitor	1.875273972703375	IUPHAR.LIGAND:10218	iuphar.ligand:10218	COMPOUND 27D [PMID: 28231433]	FALSE	FALSE	FALSE
SAE1	hgnc:30660	SAE1	DTC	9/2/20	NULL	0.364636606	ASTERRIC ACID	chembl:CHEMBL469424	ASTERRIC ACID	FALSE	FALSE	FALSE
ABL1	hgnc:76	ABL1	DTC	9/2/20	NULL	0.008394512	ALISERTIB	ncit:C71717	ALISERTIB	FALSE	FALSE	TRUE
SMN1	hgnc:11117	SMN1	DTC	9/2/20	NULL	0.099446347	METHOXYVONE	chembl:CHEMBL1591080	METHOXYVONE	FALSE	FALSE	FALSE
NCBIGENE:605	hgnc:1004	BCL7A	GuideToPharmacology	2024.1	agonist	3.750547945	IUPHAR.LIGAND:2787	iuphar.ligand:2787	LG190178	FALSE	FALSE	FALSE
CDKN1A	hgnc:1784	CDKN1A	NCI	14-Sep-17	NULL	0.6775183385250904	STEEL FACTOR	ncit:C1410	RECOMBINANT HUMAN STEM CELL FACTOR	FALSE	FALSE	FALSE
BCL2	hgnc:990	BCL2	NCI	14-Sep-17	NULL	0.027840759	NDGA	rxcui:227239	MASOPROCOL	TRUE	FALSE	FALSE
IDH1	hgnc:5382	IDH1	DTC	9/2/20	NULL	0.001351375	CYCLOHEXIMIDE	ncit:C171712	CYCLOHEXIMIDE	FALSE	FALSE	FALSE
FAAH	hgnc:3553	FAAH	PharmGKB	4/5/24	NULL	1.050153425	cannabinoids	chembl:CHEMBL3833333	NABIXIMOLS	FALSE	FALSE	FALSE
UNIPROT:P20309	hgnc:1952	CHRM3	TEND	1-Aug-11	NULL	0.1773907812016706	BENZQUINAMIDE	rxcui:19041	BENZQUINAMIDE	TRUE	FALSE	FALSE
CYP1A2	hgnc:2596	CYP1A2	DTC	9/2/20	NULL	0.004919212	TRIAMTERENE	rxcui:10763	TRIAMTERENE	TRUE	FALSE	FALSE
PTPRC	hgnc:9666	PTPRC	DTC	9/2/20	NULL	0.4861821410712453	ALENDRONIC ACID	rxcui:203152	ALENDRONATE SODIUM	TRUE	FALSE	TRUE
NCBIGENE:381	hgnc:658	ARF5	GuideToPharmacology	2024.1	inhibitor	2.625383561784724	IUPHAR.LIGAND:9315	iuphar.ligand:9315	B-TPMF	FALSE	FALSE	FALSE
NCBIGENE:545	hgnc:882	ATR	GuideToPharmacology	2024.1	blocker	0.038894571	IUPHAR.LIGAND:2406	rxcui:11170	VERAPAMIL	TRUE	FALSE	TRUE
NCBIGENE:2155	hgnc:3544	F7	GuideToPharmacology	2024.1	inhibitor	0.089298761	IUPHAR.LIGAND:8839	iuphar.ligand:8839	TORIN 2	FALSE	FALSE	FALSE
NRAS	hgnc:7989	NRAS	JAX-CKB	10-Apr-24	NULL	0.1411496538593938	Ganitumab	ncit:C71531	GANITUMAB	FALSE	TRUE	TRUE
CYCLIN-DEPENDENT KINASE 1	hgnc:1722	CDK1	TTD	2020.06.01	NULL	0.3431873936973496	AG-024322	ncit:C52182	CDK1/2/4 INHIBITOR AG-024322	FALSE	FALSE	FALSE
RPS6KA3	hgnc:10432	RPS6KA3	DTC	9/2/20	NULL	0.03409589	681640	chembl:CHEMBL379975	CHEMBL:CHEMBL379975	FALSE	FALSE	FALSE
RGS4	hgnc:10000	RGS4	DTC	9/2/20	NULL	0.5147810905460245	DOCOSAPENTAENOIC ACID	chembl:CHEMBL496634	DOCOSAPENTAENOIC ACID	FALSE	FALSE	FALSE
HSD17B10	hgnc:4800	HSD17B10	DTC	9/2/20	NULL	0.003100908	HEXACHLOROPHENE	rxcui:5293	HEXACHLOROPHENE	TRUE	FALSE	FALSE
AIFM1	hgnc:8768	AIFM1	NCI	14-Sep-17	NULL	5.250767124	HSP70	ncit:C28696	RECOMBINANT 70-KD HEAT-SHOCK PROTEIN	FALSE	FALSE	FALSE
MARCKSL1	hgnc:7142	MARCKSL1	NCI	14-Sep-17	NULL	0.921187215	IL-6	iuphar.ligand:4998	IL-6	FALSE	FALSE	FALSE
HTR2A	hgnc:5293	HTR2A	ChEMBL	33	inhibitor	0.252440727	ASENAPINE MALEATE	rxcui:860647	ASENAPINE MALEATE	TRUE	FALSE	FALSE
NR3C1	hgnc:7978	NR3C1	ChEMBL	33	agonist	0.133607306	HALCINONIDE	rxcui:5084	HALCINONIDE	TRUE	FALSE	FALSE
ANGPT2	hgnc:485	ANGPT2	ChEMBL	33	inhibitor	5.250767123569449	CVX-060	chembl:CHEMBL4594470	CVX-060	FALSE	FALSE	TRUE
CHAT	hgnc:1912	CHAT	NCI	14-Sep-17	NULL	0.4167275494896388	SODIUM CHLORIDE	rxcui:9863	SODIUM CHLORIDE	TRUE	FALSE	FALSE
CACNA1G	hgnc:1394	CACNA1G	ChEMBL	33	blocker	0.084146909	PHLOROGLUCINOL	rxcui:8196	PHLOROGLUCINOL	TRUE	FALSE	FALSE
NCBIGENE:1944	hgnc:3223	EFNA3	GuideToPharmacology	2024.1	inhibitor	0.6563458904461813	IUPHAR.LIGAND:12143	iuphar.ligand:12143	WNY0824	FALSE	FALSE	FALSE
NCBIGENE:1812	hgnc:3020	DRD1	GuideToPharmacology	2024.1	inhibitor	0.091159151	IUPHAR.LIGAND:8245	iuphar.ligand:8245	ZM-306416	FALSE	FALSE	FALSE
PROTEIN KINASE C ALPHA	hgnc:9393	PRKCA	TTD	2020.06.01	NULL	0.1215455352678113	CI-1040	drugbank:DB12429	CI-1040	FALSE	FALSE	TRUE
NCBIGENE:126	hgnc:251	ADH1C	GuideToPharmacology	2024.1	agonist	1.166837138570988	IUPHAR.LIGAND:10082	ncit:C171711	FIRUGLIPEL	FALSE	FALSE	FALSE
KDM4A	hgnc:22978	KDM4A	DTC	9/2/20	NULL	0.002904025	HEXACHLOROPHENE	rxcui:5293	HEXACHLOROPHENE	TRUE	FALSE	FALSE
EHMT2	hgnc:14129	EHMT2	DTC	9/2/20	NULL	0.004376369	NSC-66209	chembl:CHEMBL175266	CHEMBL:CHEMBL175266	FALSE	FALSE	FALSE
LGALS8	hgnc:6569	LGALS8	DTC	9/2/20	NULL	35.00511415712966	LACTOSE, ANHYDROUS	chembl:CHEMBL417016	LACTOSE, ANHYDROUS	FALSE	FALSE	FALSE
UROKINASE-TYPE PLASMINOGEN ACTIVATOR	hgnc:9052	PLAU	TTD	2020.06.01	NULL	0.3125456621172291	Urokinase	rxcui:11055	UROKINASE	TRUE	FALSE	FALSE
TP53	hgnc:11998	TP53	NCI	14-Sep-17	NULL	0.04636439	ZINC CHLORIDE	rxcui:39937	ZINC CHLORIDE	TRUE	FALSE	FALSE
CYP3A4	hgnc:2637	CYP3A4	DTC	9/2/20	NULL	0.004517955	MAPROTILINE	rxcui:6646	MAPROTILINE	TRUE	FALSE	FALSE
TSHB	hgnc:12372	TSHB	NCI	14-Sep-17	NULL	0.4605936073306534	THYROXINE	chembl:CHEMBL42115	THYROXINE	FALSE	FALSE	FALSE
ALDH1A1	hgnc:402	ALDH1A1	DTC	9/2/20	NULL	0.039331589	BUSPIRONE HYDROCHLORIDE	rxcui:203116	BUSPIRONE HYDROCHLORIDE	TRUE	FALSE	FALSE
PLAU	hgnc:9052	PLAU	NCI	14-Sep-17	NULL	0.2778183663264259	IONOMYCIN	ncit:C596	IONOMYCIN	FALSE	FALSE	FALSE
FK506-BINDING PROTEIN 1A	hgnc:3711	FKBP1A	TTD	2020.06.01	NULL	8.751278539282415	GPI-1485	drugbank:DB05814	GPI-1485	FALSE	FALSE	FALSE
CYP2C9	hgnc:2623	CYP2C9	PharmGKB	4/5/24	NULL	0.027010119	zafirlukast	rxcui:114970	ZAFIRLUKAST	TRUE	FALSE	FALSE
MAP2K1	hgnc:6840	MAP2K1	CIViC	10-Apr-24	NULL	0.4735540335109532	SELUMETINIB	rxcui:2289380	SELUMETINIB	TRUE	FALSE	TRUE
MTOR	hgnc:3942	MTOR	DTC	9/2/20	NULL	0.006375385	VANDETANIB	rxcui:1098413	VANDETANIB	TRUE	FALSE	TRUE
MET	hgnc:7029	MET	CancerCommons	25-Jul-13	inhibitor	3.500511415712966	ARQ 197	ncit:C62437	TIVANTINIB	FALSE	FALSE	TRUE
HSPB1	hgnc:5246	HSPB1	CancerCommons	25-Jul-13	inhibitor	4.375639269641208	OGX-427	ncit:C71740	APATORSEN	FALSE	FALSE	TRUE
BRCA1	hgnc:1100	BRCA1	CGI	2/1/22	NULL	NULL	Platinum Agent	NULL	NULL	NULL	NULL	NULL
PIK3CD	hgnc:8977	PIK3CD	ChEMBL	33	inhibitor	0.1041818873724097	AZD-8186	drugbank:DB15029	AZD-8186	FALSE	FALSE	TRUE
BRCA2	hgnc:1101	BRCA2	CGI	2/1/22	NULL	NULL	Platinum Agent	NULL	NULL	NULL	NULL	NULL
BRCA2	hgnc:1101	BRCA2	CGI	2/1/22	NULL	0.3860858179095183	Veliparib	ncit:C60768	VELIPARIB	FALSE	FALSE	TRUE
HTR4	hgnc:5299	HTR4	ChEMBL	33	agonist	0.4487835148349957	CLEBOPRIDE	rxcui:21224	CLEBOPRIDE	TRUE	FALSE	FALSE
CBL	hgnc:1541	CBL	CGI	2/1/22	NULL	0.1022876712383659	Dasatinib	rxcui:1546019	DASATINIB ANHYDROUS	TRUE	FALSE	TRUE
BRAF	hgnc:1097	BRAF	CGI	2/1/22	NULL	0.9010915075351876	Cetuximab	rxcui:318341	CETUXIMAB	TRUE	TRUE	TRUE
ERBB2	hgnc:3430	ERBB2	CGI	2/1/22	NULL	NULL	LHRH analogues or antagonist	NULL	NULL	NULL	NULL	NULL
ESR1	hgnc:3467	ESR1	CGI	2/1/22	NULL	NULL	LHRH analogues or antagonist	NULL	NULL	NULL	NULL	NULL
MKNK1	hgnc:7110	MKNK1	ChEMBL	33	inhibitor	26.25383561784724	TOMIVOSERTIB	ncit:C125062	TOMIVOSERTIB	FALSE	FALSE	FALSE
FGFR1	hgnc:3688	FGFR1	CGI	2/1/22	NULL	0.2944355396394084	Lucitanib	ncit:C95726	LUCITANIB	FALSE	FALSE	TRUE
GNAQ	hgnc:4390	GNAQ	CGI	2/1/22	NULL	4.773424657790409	Selumetinib	rxcui:2289380	SELUMETINIB	TRUE	FALSE	TRUE
GNA11	hgnc:4379	GNA11	CGI	2/1/22	NULL	1.750255707856483	Selumetinib	rxcui:2289380	SELUMETINIB	TRUE	FALSE	TRUE
HIF1A	hgnc:4910	HIF1A	CGI	2/1/22	NULL	0.007390242	Sunitinib	rxcui:357977	SUNITINIB	TRUE	FALSE	TRUE
JAK1	hgnc:6190	JAK1	CGI	2/1/22	NULL	1.494525746746522	Ruxolitinib	rxcui:1193326	RUXOLITINIB	TRUE	FALSE	TRUE
UNIPROT:P05556	hgnc:6153	ITGB1	TdgClinicalTrial	Jan-14	NULL	1.458546423213736	R1295	drugbank:DB05122	R1295	FALSE	FALSE	FALSE
KRAS	hgnc:6407	KRAS	CGI	2/1/22	NULL	0.013179636	Docetaxel	rxcui:1299922	DOCETAXEL ANHYDROUS	TRUE	FALSE	TRUE
MLL	hgnc:7132	KMT2A	CGI	2/1/22	NULL	1.640864726115453	EPZ-5676	ncit:C103179	PINOMETOSTAT	FALSE	FALSE	TRUE
KRAS	hgnc:6407	KRAS	CGI	2/1/22	NULL	0.091159151	MEK inhibitor	ncit:C69145	MITOGEN-ACTIVATED PROTEIN KINASE KINASE INHIBITOR	FALSE	FALSE	TRUE
NF1	hgnc:7765	NF1	CGI	2/1/22	NULL	0.0296486	Dasatinib	rxcui:1546019	DASATINIB ANHYDROUS	TRUE	FALSE	TRUE
LRP1B	hgnc:6693	LRP1B	CGI	2/1/22	NULL	4.375639269641208	Liposomal Doxorubicin	wikidata:Q29004943	CAELYX	FALSE	FALSE	TRUE
STK11	hgnc:11389	STK11	CGI	2/1/22	NULL	0.043629141	Docetaxel	rxcui:1299922	DOCETAXEL ANHYDROUS	TRUE	FALSE	TRUE
ALDH1A1	hgnc:402	ALDH1A1	DTC	9/2/20	NULL	0.005899738	JUGLONE	chembl:CHEMBL43612	JUGLONE	FALSE	FALSE	FALSE
ENDOTHELIN A RECEPTOR	hgnc:3179	EDNRA	TTD	2020.06.01	NULL	0.760980743	ET-1	iuphar.ligand:989	ENDOTHELIN-1	FALSE	FALSE	FALSE
TSC1	hgnc:12362	TSC1	CGI	2/1/22	NULL	2.625383561784725	Everolimus	rxcui:141704	EVEROLIMUS	TRUE	TRUE	TRUE
TRHR	hgnc:12299	TRHR	ChEMBL	33	agonist	17.50255707856483	PROTIRELIN	rxcui:10580	THYROTROPIN-RELEASING HORMONE	TRUE	FALSE	FALSE
HRH1	hgnc:5182	HRH1	ChEMBL	33	inhibitor	0.4234489615781814	DESLORATADINE	rxcui:275635	DESLORATADINE	TRUE	FALSE	FALSE
UNIPROT:Q13002	hgnc:4580	GRIK2	TEND	1-Aug-11	NULL	0.4565884455277783	BUTETHAL	rxcui:19874	BUTOBARBITAL	FALSE	FALSE	FALSE
SLC12A3	hgnc:10912	SLC12A3	ChEMBL	33	inhibitor	2.917092846427472	CHLOROTHIAZIDE SODIUM	rxcui:91217	CHLOROTHIAZIDE SODIUM	TRUE	FALSE	FALSE
SLC12A1	hgnc:10910	SLC12A1	ChEMBL	33	inhibitor	7.501095891	ETHACRYNATE SODIUM	rxcui:4108	ETHACRYNATE SODIUM	TRUE	FALSE	FALSE
ADRB1	hgnc:285	ADRB1	ChEMBL	33	inhibitor	0.596678082	LEVOBETAXOLOL HYDROCHLORIDE	rxcui:261718	LEVOBETAXOLOL HYDROCHLORIDE	TRUE	FALSE	FALSE
EGFR	hgnc:3236	EGFR	TALC	12-May-16	inhibitor	0.6945459158160648	NIMOTUZUMAB	ncit:C2733	NIMOTUZUMAB	FALSE	TRUE	TRUE
EMBA	NULL	NULL	ChEMBL	33	inhibitor	NULL	ETHAMBUTOL HYDROCHLORIDE	rxcui:142435	ETHAMBUTOL HYDROCHLORIDE	TRUE	FALSE	FALSE
SLC12A3	hgnc:10912	SLC12A3	ChEMBL	33	inhibitor	0.3241214273808303	CHLORTHALIDONE	rxcui:2409	CHLORTHALIDONE	TRUE	FALSE	FALSE
PPARG	hgnc:9236	PPARG	ChEMBL	33	agonist	0.038187397	MESALAMINE	rxcui:52582	MESALAMINE	TRUE	FALSE	FALSE
CYP1A2	hgnc:2596	CYP1A2	DTC	9/2/20	NULL	0.003405608	PERPHENAZINE	rxcui:8076	PERPHENAZINE	TRUE	FALSE	FALSE
KIT	hgnc:6342	KIT	ChEMBL	33	inhibitor	0.043629141	PAZOPANIB HYDROCHLORIDE	rxcui:714438	PAZOPANIB	TRUE	FALSE	TRUE
SLC6A2	hgnc:11048	SLC6A2	ChEMBL	33	inhibitor	0.2453629496995069	VENLAFAXINE HYDROCHLORIDE	rxcui:235988	VENLAFAXINE HYDROCHLORIDE	TRUE	FALSE	FALSE
SLC5A2	hgnc:11037	SLC5A2	ChEMBL	33	inhibitor	1.640864726115453	CANAGLIFLOZIN	rxcui:1373458	CANAGLIFLOZIN	TRUE	FALSE	FALSE
CA4	hgnc:1375	CA4	ChEMBL	33	inhibitor	0.6250913242344582	ACETAZOLAMIDE	rxcui:167	ACETAZOLAMIDE	TRUE	FALSE	FALSE
GLP2R	hgnc:4325	GLP2R	ChEMBL	33	agonist	13.12691780892362	TEDUGLUTIDE	rxcui:1364468	TEDUGLUTIDE	TRUE	FALSE	FALSE
GABRG3	hgnc:4088	GABRG3	ChEMBL	33	agonist	0.038159645	CIPEPOFOL	ncit:C188595	CIPEPOFOL	FALSE	FALSE	FALSE
PGR	hgnc:8910	PGR	ChEMBL	33	agonist	0.8607814956671229	DESOGESTREL	rxcui:22656	DESOGESTREL	TRUE	FALSE	FALSE
TUBB2A	hgnc:12412	TUBB2A	ChEMBL	33	inhibitor	0.034727296	TRASTUZUMAB EMTANSINE	rxcui:1371041	ADO-TRASTUZUMAB EMTANSINE	TRUE	FALSE	TRUE
TUBA4A	hgnc:12407	TUBA4A	ChEMBL	33	inhibitor	0.035574303	TRASTUZUMAB EMTANSINE	rxcui:1371041	ADO-TRASTUZUMAB EMTANSINE	TRUE	FALSE	TRUE
NCBIGENE:19	hgnc:29	ABCA1	GuideToPharmacology	2024.1	inhibitor	0.1682938180631233	IUPHAR.LIGAND:3285	iuphar.ligand:3285	PSB36	FALSE	FALSE	FALSE
TUBB	hgnc:20778	TUBB	ChEMBL	33	inhibitor	0.024354207	CABAZITAXEL	rxcui:996051	CABAZITAXEL	TRUE	FALSE	TRUE
TUBB8	hgnc:20773	TUBB8	ChEMBL	33	inhibitor	0.029106248	CABAZITAXEL	rxcui:996051	CABAZITAXEL	TRUE	FALSE	TRUE
TUBB2B	hgnc:30829	TUBB2B	ChEMBL	33	inhibitor	0.033701971	VINCRISTINE SULFATE	rxcui:11203	VINCRISTINE SULFATE	TRUE	FALSE	FALSE
TUBA1A	hgnc:20766	TUBA1A	ChEMBL	33	inhibitor	0.033295923	VINCRISTINE SULFATE	rxcui:11203	VINCRISTINE SULFATE	TRUE	FALSE	FALSE
NCBIGENE:219	hgnc:407	ALDH1B1	GuideToPharmacology	2024.1	inhibitor	1.875273972703375	IUPHAR.LIGAND:997	iuphar.ligand:997	BQ123	FALSE	FALSE	FALSE
TUBB2B	hgnc:30829	TUBB2B	ChEMBL	33	inhibitor	0.042689164	VINORELBINE TARTRATE	rxcui:114527	VINORELBINE TARTRATE	TRUE	FALSE	FALSE
TUBB4B	hgnc:20771	TUBB4B	ChEMBL	33	inhibitor	0.031631127	VINBLASTINE SULFATE	rxcui:11199	VINBLASTINE SULFATE	TRUE	FALSE	FALSE
GRIN1	hgnc:4584	GRIN1	ChEMBL	33	inhibitor	0.042863405	ACAMPROSATE CALCIUM	rxcui:152761	ACAMPROSATE CALCIUM	TRUE	FALSE	FALSE
GRIN2D	hgnc:4588	GRIN2D	ChEMBL	33	inhibitor	0.1944728564284981	AMANTADINE HYDROCHLORIDE	rxcui:282415	AMANTADINE HYDROCHLORIDE	TRUE	FALSE	FALSE
GRIN2B	hgnc:4586	GRIN2B	ChEMBL	33	inhibitor	0.1346350544504987	AMANTADINE HYDROCHLORIDE	rxcui:282415	AMANTADINE HYDROCHLORIDE	TRUE	FALSE	FALSE
GRIN2A	hgnc:4585	GRIN2A	ChEMBL	33	inhibitor	0.03043923	ACAMPROSATE CALCIUM	rxcui:152761	ACAMPROSATE CALCIUM	TRUE	FALSE	FALSE
GRIN2B	hgnc:4586	GRIN2B	ChEMBL	33	inhibitor	0.1682938180631233	FELBAMATE	rxcui:24812	FELBAMATE	TRUE	FALSE	FALSE
ADRA2C	hgnc:283	ADRA2C	ChEMBL	33	agonist	0.1056492378987816	TETRAHYDROZOLINE HYDROCHLORIDE	rxcui:57983	TETRAHYDROZOLINE HYDROCHLORIDE	TRUE	FALSE	FALSE
ADRA2C	hgnc:283	ADRA2C	ChEMBL	33	agonist	0.1056492378987816	NAPHAZOLINE HYDROCHLORIDE	rxcui:82054	NAPHAZOLINE HYDROCHLORIDE	TRUE	FALSE	FALSE
ADRA1A	hgnc:277	ADRA1A	ChEMBL	33	agonist	0.078136416	NAPHAZOLINE HYDROCHLORIDE	rxcui:82054	NAPHAZOLINE HYDROCHLORIDE	TRUE	FALSE	FALSE
ADRA2A	hgnc:281	ADRA2A	ChEMBL	33	inhibitor	0.046965717	RAUWOLFIA SERPENTINA	rxcui:17205	AJMALICINE	TRUE	FALSE	FALSE
KDR	hgnc:6307	KDR	ChEMBL	33	inhibitor	0.070129236	PAZOPANIB HYDROCHLORIDE	rxcui:714438	PAZOPANIB	TRUE	FALSE	TRUE
CACNA1S	hgnc:1397	CACNA1S	ChEMBL	33	blocker	0.052142673	NIMODIPINE	rxcui:7426	NIMODIPINE	TRUE	FALSE	FALSE
AR	hgnc:644	AR	ChEMBL	33	agonist	0.09745299	NANDROLONE PHENPROPIONATE	rxcui:31494	NANDROLONE DECANOATE	TRUE	FALSE	FALSE
NCBIGENE:424	ncbigene:424	ARVD3	GuideToPharmacology	2024.1	modulator	0.1256164383629055	IUPHAR.LIGAND:566	iuphar.ligand:566	ZN2+	FALSE	FALSE	FALSE
ADRB2	hgnc:286	ADRB2	ChEMBL	33	inhibitor	0.2907401508067248	NADOLOL	rxcui:7226	NADOLOL	TRUE	FALSE	FALSE
RPOB	NULL	NULL	ChEMBL	33	inhibitor	NULL	RIFAMPIN	rxcui:9384	RIFAMPIN	TRUE	FALSE	FALSE
JAK2	hgnc:6192	JAK2	JAX-CKB	10-Apr-24	NULL	0.760980743	Gandotinib	ncit:C116857	GANDOTINIB	FALSE	FALSE	TRUE
RPOA	NULL	NULL	ChEMBL	33	inhibitor	NULL	RIFAMPIN	rxcui:9384	RIFAMPIN	TRUE	FALSE	FALSE
RPOC	NULL	NULL	ChEMBL	33	inhibitor	NULL	RIFAMPIN	rxcui:9384	RIFAMPIN	TRUE	FALSE	FALSE
RPOZ	NULL	NULL	ChEMBL	33	inhibitor	NULL	RIFAMPIN	rxcui:9384	RIFAMPIN	TRUE	FALSE	FALSE
RPOB	NULL	NULL	ChEMBL	33	inhibitor	NULL	RIFABUTIN	rxcui:55672	RIFABUTIN	TRUE	FALSE	FALSE
RPOA	NULL	NULL	ChEMBL	33	inhibitor	NULL	RIFABUTIN	rxcui:55672	RIFABUTIN	TRUE	FALSE	FALSE
RPOC	NULL	NULL	ChEMBL	33	inhibitor	NULL	RIFABUTIN	rxcui:55672	RIFABUTIN	TRUE	FALSE	FALSE
PDGFRB	hgnc:8804	PDGFRB	CIViC	10-Apr-24	NULL	0.096264064	IMATINIB	rxcui:282388	IMATINIB	TRUE	FALSE	TRUE
RPOZ	NULL	NULL	ChEMBL	33	inhibitor	NULL	RIFABUTIN	rxcui:55672	RIFABUTIN	TRUE	FALSE	FALSE
COL6A3	hgnc:2213	COL6A3	ChEMBL	33	cleavage	0.3454452054979901	OCRIPLASMIN	rxcui:29998	OCRIPLASMIN	TRUE	FALSE	FALSE
COL4A4	hgnc:2206	COL4A4	ChEMBL	33	cleavage	0.4605936073306535	OCRIPLASMIN	rxcui:29998	OCRIPLASMIN	TRUE	FALSE	FALSE
MARK4	hgnc:13538	MARK4	DTC	9/2/20	NULL	0.1591141552596803	JNJ-7706621	iuphar.ligand:5932	JNJ-7706621	FALSE	FALSE	FALSE
COL5A3	hgnc:14864	COL5A3	ChEMBL	33	cleavage	0.6908904109959803	OCRIPLASMIN	rxcui:29998	OCRIPLASMIN	TRUE	FALSE	FALSE
PBP1A	NULL	NULL	ChEMBL	33	inhibitor	NULL	HETACILLIN	rxcui:26797	HETACILLIN	TRUE	FALSE	FALSE
PBP1B	NULL	NULL	ChEMBL	33	inhibitor	NULL	HETACILLIN	rxcui:26797	HETACILLIN	TRUE	FALSE	FALSE
DRD3	hgnc:3024	DRD3	PharmGKB	4/5/24	NULL	0.013159817	clomipramine	rxcui:2597	CLOMIPRAMINE	TRUE	FALSE	FALSE
PBP2A	NULL	NULL	ChEMBL	33	inhibitor	NULL	HETACILLIN	rxcui:26797	HETACILLIN	TRUE	FALSE	FALSE
PBP2B	NULL	NULL	ChEMBL	33	inhibitor	NULL	HETACILLIN	rxcui:26797	HETACILLIN	TRUE	FALSE	FALSE
PBP2X	NULL	NULL	ChEMBL	33	inhibitor	NULL	HETACILLIN	rxcui:26797	HETACILLIN	TRUE	FALSE	FALSE
PBP3	NULL	NULL	ChEMBL	33	inhibitor	NULL	HETACILLIN	rxcui:26797	HETACILLIN	TRUE	FALSE	FALSE
EXTRACELLULAR SIGNAL-REGULATED KINASE 2	hgnc:6871	MAPK1	TTD	2020.06.01	NULL	0.016669102	CI-1040	drugbank:DB12429	CI-1040	FALSE	FALSE	TRUE
CHRM2	hgnc:1951	CHRM2	ChEMBL	33	inhibitor	0.2302968036653267	TOLTERODINE TARTRATE	rxcui:119565	TOLTERODINE	TRUE	FALSE	FALSE
GABRG1	hgnc:4086	GABRG1	ChEMBL	33	positive modulator	0.042073455	CHLORDIAZEPOXIDE HYDROCHLORIDE	rxcui:203173	CHLORDIAZEPOXIDE HYDROCHLORIDE	TRUE	FALSE	FALSE
GABRE	hgnc:4085	GABRE	ChEMBL	33	positive modulator	0.042073455	CHLORDIAZEPOXIDE HYDROCHLORIDE	rxcui:203173	CHLORDIAZEPOXIDE HYDROCHLORIDE	TRUE	FALSE	FALSE
GABRE	hgnc:4085	GABRE	ChEMBL	33	positive modulator	0.096167896	CHLORDIAZEPOXIDE	rxcui:2356	CHLORDIAZEPOXIDE	TRUE	FALSE	FALSE
GABRG3	hgnc:4088	GABRG3	ChEMBL	33	positive modulator	0.038159645	CHLORDIAZEPOXIDE HYDROCHLORIDE	rxcui:203173	CHLORDIAZEPOXIDE HYDROCHLORIDE	TRUE	FALSE	FALSE
GABRA6	hgnc:4080	GABRA6	ChEMBL	33	positive modulator	0.089298761	CHLORDIAZEPOXIDE	rxcui:2356	CHLORDIAZEPOXIDE	TRUE	FALSE	FALSE
GABRA1	hgnc:4075	GABRA1	ChEMBL	33	positive modulator	0.047886613	ALPRAZOLAM	rxcui:596	ALPRAZOLAM	TRUE	FALSE	FALSE
GABRA4	hgnc:4078	GABRA4	ChEMBL	33	positive modulator	0.040021091	ETHCHLORVYNOL	rxcui:4118	ETHCHLORVYNOL	TRUE	FALSE	FALSE
GABRA6	hgnc:4080	GABRA6	ChEMBL	33	positive modulator	0.039068208	METHOHEXITAL SODIUM	rxcui:91185	METHOHEXITAL SODIUM	TRUE	FALSE	FALSE
GABRP	hgnc:4089	GABRP	ChEMBL	33	positive modulator	0.041540879	METHOHEXITAL SODIUM	rxcui:91185	METHOHEXITAL SODIUM	TRUE	FALSE	FALSE
GABRA2	hgnc:4076	GABRA2	ChEMBL	33	positive modulator	0.048083948	MIDAZOLAM HYDROCHLORIDE	rxcui:203128	MIDAZOLAM HYDROCHLORIDE	TRUE	FALSE	FALSE
GABRA3	hgnc:4077	GABRA3	ChEMBL	33	positive modulator	0.087512785	QUAZEPAM	rxcui:35185	QUAZEPAM	TRUE	FALSE	FALSE
KCNH2	hgnc:6251	KCNH2	DTC	9/2/20	NULL	0.049864835	BUSPIRONE HYDROCHLORIDE	rxcui:203116	BUSPIRONE HYDROCHLORIDE	TRUE	FALSE	FALSE
GABRB2	hgnc:4082	GABRB2	ChEMBL	33	positive modulator	0.030527716	QUAZEPAM	rxcui:35185	QUAZEPAM	TRUE	FALSE	FALSE
RPMJ	hgnc:14490	MRPL36	ChEMBL	33	inhibitor	0.038608582	OXYTETRACYCLINE	rxcui:1545999	OXYTETRACYCLINE ANHYDROUS	TRUE	FALSE	FALSE
GABRG2	hgnc:4087	GABRG2	ChEMBL	33	positive modulator	0.093763699	QUAZEPAM	rxcui:35185	QUAZEPAM	TRUE	FALSE	FALSE
GABRB2	hgnc:4082	GABRB2	ChEMBL	33	positive modulator	0.083257407	TEMAZEPAM	rxcui:10355	TEMAZEPAM	TRUE	FALSE	FALSE
GABRA5	hgnc:4079	GABRA5	ChEMBL	33	positive modulator	0.01924768	ISOFLURANE	rxcui:6026	ISOFLURANE	TRUE	FALSE	FALSE
DACB	NULL	NULL	ChEMBL	33	inhibitor	NULL	CEPHALOTHIN SODIUM	rxcui:9860	CEPHALOTHIN SODIUM	TRUE	FALSE	FALSE
FTSI	NULL	NULL	ChEMBL	33	inhibitor	NULL	CEPHALOTHIN SODIUM	rxcui:9860	CEPHALOTHIN SODIUM	TRUE	FALSE	FALSE
MRCA	NULL	NULL	ChEMBL	33	inhibitor	NULL	CEPHALOTHIN SODIUM	rxcui:9860	CEPHALOTHIN SODIUM	TRUE	FALSE	FALSE
MRCB	NULL	NULL	ChEMBL	33	inhibitor	NULL	CEPHALOTHIN SODIUM	rxcui:9860	CEPHALOTHIN SODIUM	TRUE	FALSE	FALSE
MAP2K2	hgnc:6842	MAP2K2	OncoKB	23-Jul-20	NULL	0.3314878234576672	Cobimetinib	rxcui:1722365	COBIMETINIB	TRUE	FALSE	TRUE
DACA	NULL	NULL	ChEMBL	33	inhibitor	NULL	CEPHALOTHIN SODIUM	rxcui:9860	CEPHALOTHIN SODIUM	TRUE	FALSE	FALSE
MRDA	NULL	NULL	ChEMBL	33	inhibitor	NULL	CEPHALOTHIN SODIUM	rxcui:9860	CEPHALOTHIN SODIUM	TRUE	FALSE	FALSE
DACC	NULL	NULL	ChEMBL	33	inhibitor	NULL	CEPHALOTHIN SODIUM	rxcui:9860	CEPHALOTHIN SODIUM	TRUE	FALSE	FALSE
DACB	NULL	NULL	ChEMBL	33	inhibitor	NULL	MOXALACTAM DISODIUM	rxcui:258330	DISODIUM LATAMOXEF	TRUE	FALSE	FALSE
FTSI	NULL	NULL	ChEMBL	33	inhibitor	NULL	MOXALACTAM DISODIUM	rxcui:258330	DISODIUM LATAMOXEF	TRUE	FALSE	FALSE
MRCA	NULL	NULL	ChEMBL	33	inhibitor	NULL	MOXALACTAM DISODIUM	rxcui:258330	DISODIUM LATAMOXEF	TRUE	FALSE	FALSE
MRCB	NULL	NULL	ChEMBL	33	inhibitor	NULL	MOXALACTAM DISODIUM	rxcui:258330	DISODIUM LATAMOXEF	TRUE	FALSE	FALSE
DACA	NULL	NULL	ChEMBL	33	inhibitor	NULL	MOXALACTAM DISODIUM	rxcui:258330	DISODIUM LATAMOXEF	TRUE	FALSE	FALSE
MRDA	NULL	NULL	ChEMBL	33	inhibitor	NULL	MOXALACTAM DISODIUM	rxcui:258330	DISODIUM LATAMOXEF	TRUE	FALSE	FALSE
DACC	NULL	NULL	ChEMBL	33	inhibitor	NULL	MOXALACTAM DISODIUM	rxcui:258330	DISODIUM LATAMOXEF	TRUE	FALSE	FALSE
DACB	NULL	NULL	ChEMBL	33	inhibitor	NULL	CEFOTIAM HYDROCHLORIDE	rxcui:236202	CEFOTIAM HYDROCHLORIDE	TRUE	FALSE	FALSE
FTSI	NULL	NULL	ChEMBL	33	inhibitor	NULL	CEFOTIAM HYDROCHLORIDE	rxcui:236202	CEFOTIAM HYDROCHLORIDE	TRUE	FALSE	FALSE
MRCA	NULL	NULL	ChEMBL	33	inhibitor	NULL	CEFOTIAM HYDROCHLORIDE	rxcui:236202	CEFOTIAM HYDROCHLORIDE	TRUE	FALSE	FALSE
MRCB	NULL	NULL	ChEMBL	33	inhibitor	NULL	CEFOTIAM HYDROCHLORIDE	rxcui:236202	CEFOTIAM HYDROCHLORIDE	TRUE	FALSE	FALSE
DACA	NULL	NULL	ChEMBL	33	inhibitor	NULL	CEFOTIAM HYDROCHLORIDE	rxcui:236202	CEFOTIAM HYDROCHLORIDE	TRUE	FALSE	FALSE
MRDA	NULL	NULL	ChEMBL	33	inhibitor	NULL	CEFOTIAM HYDROCHLORIDE	rxcui:236202	CEFOTIAM HYDROCHLORIDE	TRUE	FALSE	FALSE
DACC	NULL	NULL	ChEMBL	33	inhibitor	NULL	CEFOTIAM HYDROCHLORIDE	rxcui:236202	CEFOTIAM HYDROCHLORIDE	TRUE	FALSE	FALSE
DACB	NULL	NULL	ChEMBL	33	inhibitor	NULL	CEFOXITIN SODIUM	rxcui:203118	CEFOXITIN SODIUM	TRUE	FALSE	FALSE
FTSI	NULL	NULL	ChEMBL	33	inhibitor	NULL	CEFOXITIN SODIUM	rxcui:203118	CEFOXITIN SODIUM	TRUE	FALSE	FALSE
MRCA	NULL	NULL	ChEMBL	33	inhibitor	NULL	CEFOXITIN SODIUM	rxcui:203118	CEFOXITIN SODIUM	TRUE	FALSE	FALSE
MRCB	NULL	NULL	ChEMBL	33	inhibitor	NULL	CEFOXITIN SODIUM	rxcui:203118	CEFOXITIN SODIUM	TRUE	FALSE	FALSE
DACA	NULL	NULL	ChEMBL	33	inhibitor	NULL	CEFOXITIN SODIUM	rxcui:203118	CEFOXITIN SODIUM	TRUE	FALSE	FALSE
MRDA	NULL	NULL	ChEMBL	33	inhibitor	NULL	CEFOXITIN SODIUM	rxcui:203118	CEFOXITIN SODIUM	TRUE	FALSE	FALSE
DACC	NULL	NULL	ChEMBL	33	inhibitor	NULL	CEFOXITIN SODIUM	rxcui:203118	CEFOXITIN SODIUM	TRUE	FALSE	FALSE
DACB	NULL	NULL	ChEMBL	33	inhibitor	NULL	CEFTIZOXIME SODIUM	rxcui:82126	CEFTIZOXIME SODIUM	TRUE	FALSE	FALSE
FTSI	NULL	NULL	ChEMBL	33	inhibitor	NULL	CEFTIZOXIME SODIUM	rxcui:82126	CEFTIZOXIME SODIUM	TRUE	FALSE	FALSE
MRCA	NULL	NULL	ChEMBL	33	inhibitor	NULL	CEFTIZOXIME SODIUM	rxcui:82126	CEFTIZOXIME SODIUM	TRUE	FALSE	FALSE
MRCB	NULL	NULL	ChEMBL	33	inhibitor	NULL	CEFTIZOXIME SODIUM	rxcui:82126	CEFTIZOXIME SODIUM	TRUE	FALSE	FALSE
DACA	NULL	NULL	ChEMBL	33	inhibitor	NULL	CEFTIZOXIME SODIUM	rxcui:82126	CEFTIZOXIME SODIUM	TRUE	FALSE	FALSE
MRDA	NULL	NULL	ChEMBL	33	inhibitor	NULL	CEFTIZOXIME SODIUM	rxcui:82126	CEFTIZOXIME SODIUM	TRUE	FALSE	FALSE
DACC	NULL	NULL	ChEMBL	33	inhibitor	NULL	CEFTIZOXIME SODIUM	rxcui:82126	CEFTIZOXIME SODIUM	TRUE	FALSE	FALSE
DACB	NULL	NULL	ChEMBL	33	inhibitor	NULL	CEFADROXIL	rxcui:1545975	CEFADROXIL ANHYDROUS	TRUE	FALSE	FALSE
FTSI	NULL	NULL	ChEMBL	33	inhibitor	NULL	CEFADROXIL	rxcui:1545975	CEFADROXIL ANHYDROUS	TRUE	FALSE	FALSE
MRCA	NULL	NULL	ChEMBL	33	inhibitor	NULL	CEFADROXIL	rxcui:1545975	CEFADROXIL ANHYDROUS	TRUE	FALSE	FALSE
MRCB	NULL	NULL	ChEMBL	33	inhibitor	NULL	CEFADROXIL	rxcui:1545975	CEFADROXIL ANHYDROUS	TRUE	FALSE	FALSE
FLT4	hgnc:3767	FLT4	MyCancerGenomeClinicalTrial	30-Feburary-2014	inhibitor	0.09699693	PAZOPANIB	rxcui:714438	PAZOPANIB	TRUE	FALSE	TRUE
DACA	NULL	NULL	ChEMBL	33	inhibitor	NULL	CEFADROXIL	rxcui:1545975	CEFADROXIL ANHYDROUS	TRUE	FALSE	FALSE
MRDA	NULL	NULL	ChEMBL	33	inhibitor	NULL	CEFADROXIL	rxcui:1545975	CEFADROXIL ANHYDROUS	TRUE	FALSE	FALSE
DACC	NULL	NULL	ChEMBL	33	inhibitor	NULL	CEFADROXIL	rxcui:1545975	CEFADROXIL ANHYDROUS	TRUE	FALSE	FALSE
DACB	NULL	NULL	ChEMBL	33	inhibitor	NULL	ERTAPENEM SODIUM	rxcui:325642	ERTAPENEM	TRUE	FALSE	FALSE
FTSI	NULL	NULL	ChEMBL	33	inhibitor	NULL	ERTAPENEM SODIUM	rxcui:325642	ERTAPENEM	TRUE	FALSE	FALSE
MRCA	NULL	NULL	ChEMBL	33	inhibitor	NULL	ERTAPENEM SODIUM	rxcui:325642	ERTAPENEM	TRUE	FALSE	FALSE
DACB	NULL	NULL	ChEMBL	33	inhibitor	NULL	IMIPENEM	rxcui:1545986	IMIPENEM ANHYDROUS	TRUE	FALSE	FALSE
RPMD	NULL	NULL	ChEMBL	33	inhibitor	NULL	ERYTHROMYCIN STEARATE	rxcui:24351	ERYTHROMYCIN STEARATE	TRUE	FALSE	FALSE
YKGM	NULL	NULL	ChEMBL	33	inhibitor	NULL	ERYTHROMYCIN STEARATE	rxcui:24351	ERYTHROMYCIN STEARATE	TRUE	FALSE	FALSE
RPME	NULL	NULL	ChEMBL	33	inhibitor	NULL	ERYTHROMYCIN STEARATE	rxcui:24351	ERYTHROMYCIN STEARATE	TRUE	FALSE	FALSE
RPMF	NULL	NULL	ChEMBL	33	inhibitor	NULL	ERYTHROMYCIN STEARATE	rxcui:24351	ERYTHROMYCIN STEARATE	TRUE	FALSE	FALSE
RPMG	NULL	NULL	ChEMBL	33	inhibitor	NULL	ERYTHROMYCIN STEARATE	rxcui:24351	ERYTHROMYCIN STEARATE	TRUE	FALSE	FALSE
ABL1	hgnc:76	ABL1	PharmGKB	4/5/24	NULL	0.051511777	axitinib	rxcui:1242999	AXITINIB	TRUE	FALSE	TRUE
RPMH	NULL	NULL	ChEMBL	33	inhibitor	NULL	ERYTHROMYCIN STEARATE	rxcui:24351	ERYTHROMYCIN STEARATE	TRUE	FALSE	FALSE
RPMI	NULL	NULL	ChEMBL	33	inhibitor	NULL	ERYTHROMYCIN STEARATE	rxcui:24351	ERYTHROMYCIN STEARATE	TRUE	FALSE	FALSE
YKGO	NULL	NULL	ChEMBL	33	inhibitor	NULL	ERYTHROMYCIN STEARATE	rxcui:24351	ERYTHROMYCIN STEARATE	TRUE	FALSE	FALSE
RPLC	NULL	NULL	ChEMBL	33	inhibitor	NULL	ERYTHROMYCIN STEARATE	rxcui:24351	ERYTHROMYCIN STEARATE	TRUE	FALSE	FALSE
RPLE	NULL	NULL	ChEMBL	33	inhibitor	NULL	ERYTHROMYCIN STEARATE	rxcui:24351	ERYTHROMYCIN STEARATE	TRUE	FALSE	FALSE
RPLF	NULL	NULL	ChEMBL	33	inhibitor	NULL	ERYTHROMYCIN STEARATE	rxcui:24351	ERYTHROMYCIN STEARATE	TRUE	FALSE	FALSE
RPLL	NULL	NULL	ChEMBL	33	inhibitor	NULL	ERYTHROMYCIN STEARATE	rxcui:24351	ERYTHROMYCIN STEARATE	TRUE	FALSE	FALSE
BRCA1	hgnc:1100	BRCA1	CGI	2/1/22	NULL	0.088866948	Olaparib	rxcui:1597582	OLAPARIB	TRUE	FALSE	TRUE
RPSB	NULL	NULL	ChEMBL	33	inhibitor	NULL	DIRITHROMYCIN	rxcui:23437	DIRITHROMYCIN	TRUE	FALSE	FALSE
RPLD	NULL	NULL	ChEMBL	33	inhibitor	NULL	DIRITHROMYCIN	rxcui:23437	DIRITHROMYCIN	TRUE	FALSE	FALSE
RPSJ	NULL	NULL	ChEMBL	33	inhibitor	NULL	DIRITHROMYCIN	rxcui:23437	DIRITHROMYCIN	TRUE	FALSE	FALSE
RPSK	NULL	NULL	ChEMBL	33	inhibitor	NULL	DIRITHROMYCIN	rxcui:23437	DIRITHROMYCIN	TRUE	FALSE	FALSE
RPSL	NULL	NULL	ChEMBL	33	inhibitor	NULL	DIRITHROMYCIN	rxcui:23437	DIRITHROMYCIN	TRUE	FALSE	FALSE
RPSM	NULL	NULL	ChEMBL	33	inhibitor	NULL	DIRITHROMYCIN	rxcui:23437	DIRITHROMYCIN	TRUE	FALSE	FALSE
RPSN	NULL	NULL	ChEMBL	33	inhibitor	NULL	DIRITHROMYCIN	rxcui:23437	DIRITHROMYCIN	TRUE	FALSE	FALSE
RPSO	NULL	NULL	ChEMBL	33	inhibitor	NULL	DIRITHROMYCIN	rxcui:23437	DIRITHROMYCIN	TRUE	FALSE	FALSE
RPSP	NULL	NULL	ChEMBL	33	inhibitor	NULL	DIRITHROMYCIN	rxcui:23437	DIRITHROMYCIN	TRUE	FALSE	FALSE
RPSQ	NULL	NULL	ChEMBL	33	inhibitor	NULL	DIRITHROMYCIN	rxcui:23437	DIRITHROMYCIN	TRUE	FALSE	FALSE
RPSR	NULL	NULL	ChEMBL	33	inhibitor	NULL	DIRITHROMYCIN	rxcui:23437	DIRITHROMYCIN	TRUE	FALSE	FALSE
RPSS	NULL	NULL	ChEMBL	33	inhibitor	NULL	DIRITHROMYCIN	rxcui:23437	DIRITHROMYCIN	TRUE	FALSE	FALSE
RPST	NULL	NULL	ChEMBL	33	inhibitor	NULL	DIRITHROMYCIN	rxcui:23437	DIRITHROMYCIN	TRUE	FALSE	FALSE
RPSU	NULL	NULL	ChEMBL	33	inhibitor	NULL	DIRITHROMYCIN	rxcui:23437	DIRITHROMYCIN	TRUE	FALSE	FALSE
RPSC	NULL	NULL	ChEMBL	33	inhibitor	NULL	DIRITHROMYCIN	rxcui:23437	DIRITHROMYCIN	TRUE	FALSE	FALSE
RPSD	NULL	NULL	ChEMBL	33	inhibitor	NULL	DIRITHROMYCIN	rxcui:23437	DIRITHROMYCIN	TRUE	FALSE	FALSE
RPSE	NULL	NULL	ChEMBL	33	inhibitor	NULL	DIRITHROMYCIN	rxcui:23437	DIRITHROMYCIN	TRUE	FALSE	FALSE
RPSF	NULL	NULL	ChEMBL	33	inhibitor	NULL	DIRITHROMYCIN	rxcui:23437	DIRITHROMYCIN	TRUE	FALSE	FALSE
RPSG	NULL	NULL	ChEMBL	33	inhibitor	NULL	DIRITHROMYCIN	rxcui:23437	DIRITHROMYCIN	TRUE	FALSE	FALSE
RPSH	NULL	NULL	ChEMBL	33	inhibitor	NULL	DIRITHROMYCIN	rxcui:23437	DIRITHROMYCIN	TRUE	FALSE	FALSE
RPSI	NULL	NULL	ChEMBL	33	inhibitor	NULL	DIRITHROMYCIN	rxcui:23437	DIRITHROMYCIN	TRUE	FALSE	FALSE
RPLJ	NULL	NULL	ChEMBL	33	inhibitor	NULL	DIRITHROMYCIN	rxcui:23437	DIRITHROMYCIN	TRUE	FALSE	FALSE
RPLK	NULL	NULL	ChEMBL	33	inhibitor	NULL	DIRITHROMYCIN	rxcui:23437	DIRITHROMYCIN	TRUE	FALSE	FALSE
RPLM	NULL	NULL	ChEMBL	33	inhibitor	NULL	DIRITHROMYCIN	rxcui:23437	DIRITHROMYCIN	TRUE	FALSE	FALSE
RPLN	NULL	NULL	ChEMBL	33	inhibitor	NULL	DIRITHROMYCIN	rxcui:23437	DIRITHROMYCIN	TRUE	FALSE	FALSE
RPLO	NULL	NULL	ChEMBL	33	inhibitor	NULL	DIRITHROMYCIN	rxcui:23437	DIRITHROMYCIN	TRUE	FALSE	FALSE
RPLP	NULL	NULL	ChEMBL	33	inhibitor	NULL	DIRITHROMYCIN	rxcui:23437	DIRITHROMYCIN	TRUE	FALSE	FALSE
RPLQ	NULL	NULL	ChEMBL	33	inhibitor	NULL	DIRITHROMYCIN	rxcui:23437	DIRITHROMYCIN	TRUE	FALSE	FALSE
RPLR	NULL	NULL	ChEMBL	33	inhibitor	NULL	DIRITHROMYCIN	rxcui:23437	DIRITHROMYCIN	TRUE	FALSE	FALSE
RPLS	NULL	NULL	ChEMBL	33	inhibitor	NULL	DIRITHROMYCIN	rxcui:23437	DIRITHROMYCIN	TRUE	FALSE	FALSE
RPLA	NULL	NULL	ChEMBL	33	inhibitor	NULL	DIRITHROMYCIN	rxcui:23437	DIRITHROMYCIN	TRUE	FALSE	FALSE
RPLT	NULL	NULL	ChEMBL	33	inhibitor	NULL	DIRITHROMYCIN	rxcui:23437	DIRITHROMYCIN	TRUE	FALSE	FALSE
RPLM	NULL	NULL	ChEMBL	33	inhibitor	NULL	ERYTHROMYCIN GLUCEPTATE	rxcui:24346	ERYTHROMYCIN GLUCEPTATE	TRUE	FALSE	FALSE
RPLN	NULL	NULL	ChEMBL	33	inhibitor	NULL	ERYTHROMYCIN GLUCEPTATE	rxcui:24346	ERYTHROMYCIN GLUCEPTATE	TRUE	FALSE	FALSE
RPLO	NULL	NULL	ChEMBL	33	inhibitor	NULL	ERYTHROMYCIN GLUCEPTATE	rxcui:24346	ERYTHROMYCIN GLUCEPTATE	TRUE	FALSE	FALSE
RPLP	NULL	NULL	ChEMBL	33	inhibitor	NULL	ERYTHROMYCIN GLUCEPTATE	rxcui:24346	ERYTHROMYCIN GLUCEPTATE	TRUE	FALSE	FALSE
RPLQ	NULL	NULL	ChEMBL	33	inhibitor	NULL	ERYTHROMYCIN GLUCEPTATE	rxcui:24346	ERYTHROMYCIN GLUCEPTATE	TRUE	FALSE	FALSE
RPLR	NULL	NULL	ChEMBL	33	inhibitor	NULL	ERYTHROMYCIN GLUCEPTATE	rxcui:24346	ERYTHROMYCIN GLUCEPTATE	TRUE	FALSE	FALSE
RPLS	NULL	NULL	ChEMBL	33	inhibitor	NULL	ERYTHROMYCIN GLUCEPTATE	rxcui:24346	ERYTHROMYCIN GLUCEPTATE	TRUE	FALSE	FALSE
RPLA	NULL	NULL	ChEMBL	33	inhibitor	NULL	ERYTHROMYCIN GLUCEPTATE	rxcui:24346	ERYTHROMYCIN GLUCEPTATE	TRUE	FALSE	FALSE
RPLT	NULL	NULL	ChEMBL	33	inhibitor	NULL	ERYTHROMYCIN GLUCEPTATE	rxcui:24346	ERYTHROMYCIN GLUCEPTATE	TRUE	FALSE	FALSE
RPLU	NULL	NULL	ChEMBL	33	inhibitor	NULL	ERYTHROMYCIN GLUCEPTATE	rxcui:24346	ERYTHROMYCIN GLUCEPTATE	TRUE	FALSE	FALSE
RPLV	NULL	NULL	ChEMBL	33	inhibitor	NULL	ERYTHROMYCIN GLUCEPTATE	rxcui:24346	ERYTHROMYCIN GLUCEPTATE	TRUE	FALSE	FALSE
CDK8	hgnc:1779	CDK8	ChEMBL	33	inhibitor	0.1250182648468916	PHA-793887	drugbank:DB12686	PHA-793887	FALSE	FALSE	FALSE
RPLW	NULL	NULL	ChEMBL	33	inhibitor	NULL	ERYTHROMYCIN GLUCEPTATE	rxcui:24346	ERYTHROMYCIN GLUCEPTATE	TRUE	FALSE	FALSE
RPLX	NULL	NULL	ChEMBL	33	inhibitor	NULL	ERYTHROMYCIN GLUCEPTATE	rxcui:24346	ERYTHROMYCIN GLUCEPTATE	TRUE	FALSE	FALSE
RPLY	NULL	NULL	ChEMBL	33	inhibitor	NULL	ERYTHROMYCIN GLUCEPTATE	rxcui:24346	ERYTHROMYCIN GLUCEPTATE	TRUE	FALSE	FALSE
RPMA	NULL	NULL	ChEMBL	33	inhibitor	NULL	ERYTHROMYCIN GLUCEPTATE	rxcui:24346	ERYTHROMYCIN GLUCEPTATE	TRUE	FALSE	FALSE
RPMB	NULL	NULL	ChEMBL	33	inhibitor	NULL	ERYTHROMYCIN GLUCEPTATE	rxcui:24346	ERYTHROMYCIN GLUCEPTATE	TRUE	FALSE	FALSE
RPMC	NULL	NULL	ChEMBL	33	inhibitor	NULL	ERYTHROMYCIN GLUCEPTATE	rxcui:24346	ERYTHROMYCIN GLUCEPTATE	TRUE	FALSE	FALSE
RPLB	NULL	NULL	ChEMBL	33	inhibitor	NULL	ERYTHROMYCIN GLUCEPTATE	rxcui:24346	ERYTHROMYCIN GLUCEPTATE	TRUE	FALSE	FALSE
RPMD	NULL	NULL	ChEMBL	33	inhibitor	NULL	ERYTHROMYCIN GLUCEPTATE	rxcui:24346	ERYTHROMYCIN GLUCEPTATE	TRUE	FALSE	FALSE
YKGM	NULL	NULL	ChEMBL	33	inhibitor	NULL	ERYTHROMYCIN GLUCEPTATE	rxcui:24346	ERYTHROMYCIN GLUCEPTATE	TRUE	FALSE	FALSE
RPME	NULL	NULL	ChEMBL	33	inhibitor	NULL	ERYTHROMYCIN GLUCEPTATE	rxcui:24346	ERYTHROMYCIN GLUCEPTATE	TRUE	FALSE	FALSE
RPMF	NULL	NULL	ChEMBL	33	inhibitor	NULL	ERYTHROMYCIN GLUCEPTATE	rxcui:24346	ERYTHROMYCIN GLUCEPTATE	TRUE	FALSE	FALSE
RPMG	NULL	NULL	ChEMBL	33	inhibitor	NULL	ERYTHROMYCIN GLUCEPTATE	rxcui:24346	ERYTHROMYCIN GLUCEPTATE	TRUE	FALSE	FALSE
RPMH	NULL	NULL	ChEMBL	33	inhibitor	NULL	ERYTHROMYCIN GLUCEPTATE	rxcui:24346	ERYTHROMYCIN GLUCEPTATE	TRUE	FALSE	FALSE
RPMI	NULL	NULL	ChEMBL	33	inhibitor	NULL	ERYTHROMYCIN GLUCEPTATE	rxcui:24346	ERYTHROMYCIN GLUCEPTATE	TRUE	FALSE	FALSE
YKGO	NULL	NULL	ChEMBL	33	inhibitor	NULL	ERYTHROMYCIN GLUCEPTATE	rxcui:24346	ERYTHROMYCIN GLUCEPTATE	TRUE	FALSE	FALSE
RPLC	NULL	NULL	ChEMBL	33	inhibitor	NULL	ERYTHROMYCIN GLUCEPTATE	rxcui:24346	ERYTHROMYCIN GLUCEPTATE	TRUE	FALSE	FALSE
RPLE	NULL	NULL	ChEMBL	33	inhibitor	NULL	ERYTHROMYCIN GLUCEPTATE	rxcui:24346	ERYTHROMYCIN GLUCEPTATE	TRUE	FALSE	FALSE
RPLF	NULL	NULL	ChEMBL	33	inhibitor	NULL	ERYTHROMYCIN GLUCEPTATE	rxcui:24346	ERYTHROMYCIN GLUCEPTATE	TRUE	FALSE	FALSE
RPLL	NULL	NULL	ChEMBL	33	inhibitor	NULL	ERYTHROMYCIN GLUCEPTATE	rxcui:24346	ERYTHROMYCIN GLUCEPTATE	TRUE	FALSE	FALSE
RPSB	NULL	NULL	ChEMBL	33	inhibitor	NULL	DALFOPRISTIN	rxcui:229369	DALFOPRISTIN	TRUE	FALSE	FALSE
RPLD	NULL	NULL	ChEMBL	33	inhibitor	NULL	DALFOPRISTIN	rxcui:229369	DALFOPRISTIN	TRUE	FALSE	FALSE
RPSA	hgnc:6502	RPSA	ChEMBL	33	inhibitor	0.3500511415712966	DALFOPRISTIN	rxcui:229369	DALFOPRISTIN	TRUE	FALSE	FALSE
RPSJ	NULL	NULL	ChEMBL	33	inhibitor	NULL	DALFOPRISTIN	rxcui:229369	DALFOPRISTIN	TRUE	FALSE	FALSE
RPSK	NULL	NULL	ChEMBL	33	inhibitor	NULL	DALFOPRISTIN	rxcui:229369	DALFOPRISTIN	TRUE	FALSE	FALSE
RPSL	NULL	NULL	ChEMBL	33	inhibitor	NULL	DALFOPRISTIN	rxcui:229369	DALFOPRISTIN	TRUE	FALSE	FALSE
RPSM	NULL	NULL	ChEMBL	33	inhibitor	NULL	DALFOPRISTIN	rxcui:229369	DALFOPRISTIN	TRUE	FALSE	FALSE
RPSN	NULL	NULL	ChEMBL	33	inhibitor	NULL	DALFOPRISTIN	rxcui:229369	DALFOPRISTIN	TRUE	FALSE	FALSE
RPSO	NULL	NULL	ChEMBL	33	inhibitor	NULL	DALFOPRISTIN	rxcui:229369	DALFOPRISTIN	TRUE	FALSE	FALSE
RPSP	NULL	NULL	ChEMBL	33	inhibitor	NULL	DALFOPRISTIN	rxcui:229369	DALFOPRISTIN	TRUE	FALSE	FALSE
RPSQ	NULL	NULL	ChEMBL	33	inhibitor	NULL	DALFOPRISTIN	rxcui:229369	DALFOPRISTIN	TRUE	FALSE	FALSE
RPSR	NULL	NULL	ChEMBL	33	inhibitor	NULL	DALFOPRISTIN	rxcui:229369	DALFOPRISTIN	TRUE	FALSE	FALSE
RPSS	NULL	NULL	ChEMBL	33	inhibitor	NULL	DALFOPRISTIN	rxcui:229369	DALFOPRISTIN	TRUE	FALSE	FALSE
RPST	NULL	NULL	ChEMBL	33	inhibitor	NULL	DALFOPRISTIN	rxcui:229369	DALFOPRISTIN	TRUE	FALSE	FALSE
RPSU	NULL	NULL	ChEMBL	33	inhibitor	NULL	DALFOPRISTIN	rxcui:229369	DALFOPRISTIN	TRUE	FALSE	FALSE
RPSC	NULL	NULL	ChEMBL	33	inhibitor	NULL	DALFOPRISTIN	rxcui:229369	DALFOPRISTIN	TRUE	FALSE	FALSE
RPSD	NULL	NULL	ChEMBL	33	inhibitor	NULL	DALFOPRISTIN	rxcui:229369	DALFOPRISTIN	TRUE	FALSE	FALSE
RPSE	NULL	NULL	ChEMBL	33	inhibitor	NULL	DALFOPRISTIN	rxcui:229369	DALFOPRISTIN	TRUE	FALSE	FALSE
RPSF	NULL	NULL	ChEMBL	33	inhibitor	NULL	DALFOPRISTIN	rxcui:229369	DALFOPRISTIN	TRUE	FALSE	FALSE
RPSG	NULL	NULL	ChEMBL	33	inhibitor	NULL	DALFOPRISTIN	rxcui:229369	DALFOPRISTIN	TRUE	FALSE	FALSE
RPSH	NULL	NULL	ChEMBL	33	inhibitor	NULL	DALFOPRISTIN	rxcui:229369	DALFOPRISTIN	TRUE	FALSE	FALSE
RPSI	NULL	NULL	ChEMBL	33	inhibitor	NULL	DALFOPRISTIN	rxcui:229369	DALFOPRISTIN	TRUE	FALSE	FALSE
RPLJ	NULL	NULL	ChEMBL	33	inhibitor	NULL	DALFOPRISTIN	rxcui:229369	DALFOPRISTIN	TRUE	FALSE	FALSE
RPLK	NULL	NULL	ChEMBL	33	inhibitor	NULL	DALFOPRISTIN	rxcui:229369	DALFOPRISTIN	TRUE	FALSE	FALSE
RPLM	NULL	NULL	ChEMBL	33	inhibitor	NULL	DALFOPRISTIN	rxcui:229369	DALFOPRISTIN	TRUE	FALSE	FALSE
RPLN	NULL	NULL	ChEMBL	33	inhibitor	NULL	DALFOPRISTIN	rxcui:229369	DALFOPRISTIN	TRUE	FALSE	FALSE
RPLO	NULL	NULL	ChEMBL	33	inhibitor	NULL	DALFOPRISTIN	rxcui:229369	DALFOPRISTIN	TRUE	FALSE	FALSE
RPLP	NULL	NULL	ChEMBL	33	inhibitor	NULL	DALFOPRISTIN	rxcui:229369	DALFOPRISTIN	TRUE	FALSE	FALSE
RPLQ	NULL	NULL	ChEMBL	33	inhibitor	NULL	DALFOPRISTIN	rxcui:229369	DALFOPRISTIN	TRUE	FALSE	FALSE
RPLR	NULL	NULL	ChEMBL	33	inhibitor	NULL	DALFOPRISTIN	rxcui:229369	DALFOPRISTIN	TRUE	FALSE	FALSE
RPLS	NULL	NULL	ChEMBL	33	inhibitor	NULL	DALFOPRISTIN	rxcui:229369	DALFOPRISTIN	TRUE	FALSE	FALSE
RPLA	NULL	NULL	ChEMBL	33	inhibitor	NULL	DALFOPRISTIN	rxcui:229369	DALFOPRISTIN	TRUE	FALSE	FALSE
RPLT	NULL	NULL	ChEMBL	33	inhibitor	NULL	DALFOPRISTIN	rxcui:229369	DALFOPRISTIN	TRUE	FALSE	FALSE
RPLU	NULL	NULL	ChEMBL	33	inhibitor	NULL	DALFOPRISTIN	rxcui:229369	DALFOPRISTIN	TRUE	FALSE	FALSE
RPLV	NULL	NULL	ChEMBL	33	inhibitor	NULL	DALFOPRISTIN	rxcui:229369	DALFOPRISTIN	TRUE	FALSE	FALSE
RPLW	NULL	NULL	ChEMBL	33	inhibitor	NULL	DALFOPRISTIN	rxcui:229369	DALFOPRISTIN	TRUE	FALSE	FALSE
RPLX	NULL	NULL	ChEMBL	33	inhibitor	NULL	DALFOPRISTIN	rxcui:229369	DALFOPRISTIN	TRUE	FALSE	FALSE
RPLY	NULL	NULL	ChEMBL	33	inhibitor	NULL	DALFOPRISTIN	rxcui:229369	DALFOPRISTIN	TRUE	FALSE	FALSE
RPMA	NULL	NULL	ChEMBL	33	inhibitor	NULL	DALFOPRISTIN	rxcui:229369	DALFOPRISTIN	TRUE	FALSE	FALSE
RPMB	NULL	NULL	ChEMBL	33	inhibitor	NULL	DALFOPRISTIN	rxcui:229369	DALFOPRISTIN	TRUE	FALSE	FALSE
RPMC	NULL	NULL	ChEMBL	33	inhibitor	NULL	DALFOPRISTIN	rxcui:229369	DALFOPRISTIN	TRUE	FALSE	FALSE
RPLB	NULL	NULL	ChEMBL	33	inhibitor	NULL	DALFOPRISTIN	rxcui:229369	DALFOPRISTIN	TRUE	FALSE	FALSE
RPMD	NULL	NULL	ChEMBL	33	inhibitor	NULL	DALFOPRISTIN	rxcui:229369	DALFOPRISTIN	TRUE	FALSE	FALSE
YKGM	NULL	NULL	ChEMBL	33	inhibitor	NULL	DALFOPRISTIN	rxcui:229369	DALFOPRISTIN	TRUE	FALSE	FALSE
RPME	NULL	NULL	ChEMBL	33	inhibitor	NULL	DALFOPRISTIN	rxcui:229369	DALFOPRISTIN	TRUE	FALSE	FALSE
RPMF	NULL	NULL	ChEMBL	33	inhibitor	NULL	DALFOPRISTIN	rxcui:229369	DALFOPRISTIN	TRUE	FALSE	FALSE
RPMG	NULL	NULL	ChEMBL	33	inhibitor	NULL	DALFOPRISTIN	rxcui:229369	DALFOPRISTIN	TRUE	FALSE	FALSE
RPMH	NULL	NULL	ChEMBL	33	inhibitor	NULL	DALFOPRISTIN	rxcui:229369	DALFOPRISTIN	TRUE	FALSE	FALSE
RPMI	NULL	NULL	ChEMBL	33	inhibitor	NULL	DALFOPRISTIN	rxcui:229369	DALFOPRISTIN	TRUE	FALSE	FALSE
YKGO	NULL	NULL	ChEMBL	33	inhibitor	NULL	DALFOPRISTIN	rxcui:229369	DALFOPRISTIN	TRUE	FALSE	FALSE
RPLC	NULL	NULL	ChEMBL	33	inhibitor	NULL	DALFOPRISTIN	rxcui:229369	DALFOPRISTIN	TRUE	FALSE	FALSE
RPLE	NULL	NULL	ChEMBL	33	inhibitor	NULL	DALFOPRISTIN	rxcui:229369	DALFOPRISTIN	TRUE	FALSE	FALSE
RPLF	NULL	NULL	ChEMBL	33	inhibitor	NULL	DALFOPRISTIN	rxcui:229369	DALFOPRISTIN	TRUE	FALSE	FALSE
RPLL	NULL	NULL	ChEMBL	33	inhibitor	NULL	DALFOPRISTIN	rxcui:229369	DALFOPRISTIN	TRUE	FALSE	FALSE
RPSB	NULL	NULL	ChEMBL	33	inhibitor	NULL	CHLORTETRACYCLINE HYDROCHLORIDE	rxcui:42545	CHLORTETRACYCLINE HYDROCHLORIDE	TRUE	FALSE	FALSE
RPLD	NULL	NULL	ChEMBL	33	inhibitor	NULL	CHLORTETRACYCLINE HYDROCHLORIDE	rxcui:42545	CHLORTETRACYCLINE HYDROCHLORIDE	TRUE	FALSE	FALSE
RPSJ	NULL	NULL	ChEMBL	33	inhibitor	NULL	CHLORTETRACYCLINE HYDROCHLORIDE	rxcui:42545	CHLORTETRACYCLINE HYDROCHLORIDE	TRUE	FALSE	FALSE
RPSK	NULL	NULL	ChEMBL	33	inhibitor	NULL	CHLORTETRACYCLINE HYDROCHLORIDE	rxcui:42545	CHLORTETRACYCLINE HYDROCHLORIDE	TRUE	FALSE	FALSE
RPSL	NULL	NULL	ChEMBL	33	inhibitor	NULL	CHLORTETRACYCLINE HYDROCHLORIDE	rxcui:42545	CHLORTETRACYCLINE HYDROCHLORIDE	TRUE	FALSE	FALSE
RPSM	NULL	NULL	ChEMBL	33	inhibitor	NULL	CHLORTETRACYCLINE HYDROCHLORIDE	rxcui:42545	CHLORTETRACYCLINE HYDROCHLORIDE	TRUE	FALSE	FALSE
RPSN	NULL	NULL	ChEMBL	33	inhibitor	NULL	CHLORTETRACYCLINE HYDROCHLORIDE	rxcui:42545	CHLORTETRACYCLINE HYDROCHLORIDE	TRUE	FALSE	FALSE
RPSO	NULL	NULL	ChEMBL	33	inhibitor	NULL	CHLORTETRACYCLINE HYDROCHLORIDE	rxcui:42545	CHLORTETRACYCLINE HYDROCHLORIDE	TRUE	FALSE	FALSE
RPSP	NULL	NULL	ChEMBL	33	inhibitor	NULL	CHLORTETRACYCLINE HYDROCHLORIDE	rxcui:42545	CHLORTETRACYCLINE HYDROCHLORIDE	TRUE	FALSE	FALSE
RPSQ	NULL	NULL	ChEMBL	33	inhibitor	NULL	CHLORTETRACYCLINE HYDROCHLORIDE	rxcui:42545	CHLORTETRACYCLINE HYDROCHLORIDE	TRUE	FALSE	FALSE
RPSR	NULL	NULL	ChEMBL	33	inhibitor	NULL	CHLORTETRACYCLINE HYDROCHLORIDE	rxcui:42545	CHLORTETRACYCLINE HYDROCHLORIDE	TRUE	FALSE	FALSE
RPSS	NULL	NULL	ChEMBL	33	inhibitor	NULL	CHLORTETRACYCLINE HYDROCHLORIDE	rxcui:42545	CHLORTETRACYCLINE HYDROCHLORIDE	TRUE	FALSE	FALSE
RPST	NULL	NULL	ChEMBL	33	inhibitor	NULL	CHLORTETRACYCLINE HYDROCHLORIDE	rxcui:42545	CHLORTETRACYCLINE HYDROCHLORIDE	TRUE	FALSE	FALSE
RPSU	NULL	NULL	ChEMBL	33	inhibitor	NULL	CHLORTETRACYCLINE HYDROCHLORIDE	rxcui:42545	CHLORTETRACYCLINE HYDROCHLORIDE	TRUE	FALSE	FALSE
RPSC	NULL	NULL	ChEMBL	33	inhibitor	NULL	CHLORTETRACYCLINE HYDROCHLORIDE	rxcui:42545	CHLORTETRACYCLINE HYDROCHLORIDE	TRUE	FALSE	FALSE
RPSD	NULL	NULL	ChEMBL	33	inhibitor	NULL	CHLORTETRACYCLINE HYDROCHLORIDE	rxcui:42545	CHLORTETRACYCLINE HYDROCHLORIDE	TRUE	FALSE	FALSE
RPSE	NULL	NULL	ChEMBL	33	inhibitor	NULL	CHLORTETRACYCLINE HYDROCHLORIDE	rxcui:42545	CHLORTETRACYCLINE HYDROCHLORIDE	TRUE	FALSE	FALSE
RPSF	NULL	NULL	ChEMBL	33	inhibitor	NULL	CHLORTETRACYCLINE HYDROCHLORIDE	rxcui:42545	CHLORTETRACYCLINE HYDROCHLORIDE	TRUE	FALSE	FALSE
RPSG	NULL	NULL	ChEMBL	33	inhibitor	NULL	CHLORTETRACYCLINE HYDROCHLORIDE	rxcui:42545	CHLORTETRACYCLINE HYDROCHLORIDE	TRUE	FALSE	FALSE
RPSH	NULL	NULL	ChEMBL	33	inhibitor	NULL	CHLORTETRACYCLINE HYDROCHLORIDE	rxcui:42545	CHLORTETRACYCLINE HYDROCHLORIDE	TRUE	FALSE	FALSE
RPSI	NULL	NULL	ChEMBL	33	inhibitor	NULL	CHLORTETRACYCLINE HYDROCHLORIDE	rxcui:42545	CHLORTETRACYCLINE HYDROCHLORIDE	TRUE	FALSE	FALSE
RPLJ	NULL	NULL	ChEMBL	33	inhibitor	NULL	CHLORTETRACYCLINE HYDROCHLORIDE	rxcui:42545	CHLORTETRACYCLINE HYDROCHLORIDE	TRUE	FALSE	FALSE
RPLK	NULL	NULL	ChEMBL	33	inhibitor	NULL	CHLORTETRACYCLINE HYDROCHLORIDE	rxcui:42545	CHLORTETRACYCLINE HYDROCHLORIDE	TRUE	FALSE	FALSE
RPLM	NULL	NULL	ChEMBL	33	inhibitor	NULL	CHLORTETRACYCLINE HYDROCHLORIDE	rxcui:42545	CHLORTETRACYCLINE HYDROCHLORIDE	TRUE	FALSE	FALSE
RPLN	NULL	NULL	ChEMBL	33	inhibitor	NULL	CHLORTETRACYCLINE HYDROCHLORIDE	rxcui:42545	CHLORTETRACYCLINE HYDROCHLORIDE	TRUE	FALSE	FALSE
RPLO	NULL	NULL	ChEMBL	33	inhibitor	NULL	CHLORTETRACYCLINE HYDROCHLORIDE	rxcui:42545	CHLORTETRACYCLINE HYDROCHLORIDE	TRUE	FALSE	FALSE
RPLP	NULL	NULL	ChEMBL	33	inhibitor	NULL	CHLORTETRACYCLINE HYDROCHLORIDE	rxcui:42545	CHLORTETRACYCLINE HYDROCHLORIDE	TRUE	FALSE	FALSE
RPLQ	NULL	NULL	ChEMBL	33	inhibitor	NULL	CHLORTETRACYCLINE HYDROCHLORIDE	rxcui:42545	CHLORTETRACYCLINE HYDROCHLORIDE	TRUE	FALSE	FALSE
RPLR	NULL	NULL	ChEMBL	33	inhibitor	NULL	CHLORTETRACYCLINE HYDROCHLORIDE	rxcui:42545	CHLORTETRACYCLINE HYDROCHLORIDE	TRUE	FALSE	FALSE
RPLS	NULL	NULL	ChEMBL	33	inhibitor	NULL	CHLORTETRACYCLINE HYDROCHLORIDE	rxcui:42545	CHLORTETRACYCLINE HYDROCHLORIDE	TRUE	FALSE	FALSE
RPLA	NULL	NULL	ChEMBL	33	inhibitor	NULL	CHLORTETRACYCLINE HYDROCHLORIDE	rxcui:42545	CHLORTETRACYCLINE HYDROCHLORIDE	TRUE	FALSE	FALSE
RPLT	NULL	NULL	ChEMBL	33	inhibitor	NULL	CHLORTETRACYCLINE HYDROCHLORIDE	rxcui:42545	CHLORTETRACYCLINE HYDROCHLORIDE	TRUE	FALSE	FALSE
RPLU	NULL	NULL	ChEMBL	33	inhibitor	NULL	CHLORTETRACYCLINE HYDROCHLORIDE	rxcui:42545	CHLORTETRACYCLINE HYDROCHLORIDE	TRUE	FALSE	FALSE
RPLV	NULL	NULL	ChEMBL	33	inhibitor	NULL	CHLORTETRACYCLINE HYDROCHLORIDE	rxcui:42545	CHLORTETRACYCLINE HYDROCHLORIDE	TRUE	FALSE	FALSE
RPLW	NULL	NULL	ChEMBL	33	inhibitor	NULL	CHLORTETRACYCLINE HYDROCHLORIDE	rxcui:42545	CHLORTETRACYCLINE HYDROCHLORIDE	TRUE	FALSE	FALSE
RPLX	NULL	NULL	ChEMBL	33	inhibitor	NULL	CHLORTETRACYCLINE HYDROCHLORIDE	rxcui:42545	CHLORTETRACYCLINE HYDROCHLORIDE	TRUE	FALSE	FALSE
RPLY	NULL	NULL	ChEMBL	33	inhibitor	NULL	CHLORTETRACYCLINE HYDROCHLORIDE	rxcui:42545	CHLORTETRACYCLINE HYDROCHLORIDE	TRUE	FALSE	FALSE
RPMA	NULL	NULL	ChEMBL	33	inhibitor	NULL	CHLORTETRACYCLINE HYDROCHLORIDE	rxcui:42545	CHLORTETRACYCLINE HYDROCHLORIDE	TRUE	FALSE	FALSE
RPMB	NULL	NULL	ChEMBL	33	inhibitor	NULL	CHLORTETRACYCLINE HYDROCHLORIDE	rxcui:42545	CHLORTETRACYCLINE HYDROCHLORIDE	TRUE	FALSE	FALSE
RPMC	NULL	NULL	ChEMBL	33	inhibitor	NULL	CHLORTETRACYCLINE HYDROCHLORIDE	rxcui:42545	CHLORTETRACYCLINE HYDROCHLORIDE	TRUE	FALSE	FALSE
RPLB	NULL	NULL	ChEMBL	33	inhibitor	NULL	CHLORTETRACYCLINE HYDROCHLORIDE	rxcui:42545	CHLORTETRACYCLINE HYDROCHLORIDE	TRUE	FALSE	FALSE
RPMD	NULL	NULL	ChEMBL	33	inhibitor	NULL	CHLORTETRACYCLINE HYDROCHLORIDE	rxcui:42545	CHLORTETRACYCLINE HYDROCHLORIDE	TRUE	FALSE	FALSE
RPSF	NULL	NULL	ChEMBL	33	inhibitor	NULL	QUINUPRISTIN	rxcui:229367	QUINUPRISTIN	TRUE	FALSE	FALSE
RPSG	NULL	NULL	ChEMBL	33	inhibitor	NULL	QUINUPRISTIN	rxcui:229367	QUINUPRISTIN	TRUE	FALSE	FALSE
RPSH	NULL	NULL	ChEMBL	33	inhibitor	NULL	QUINUPRISTIN	rxcui:229367	QUINUPRISTIN	TRUE	FALSE	FALSE
RPSI	NULL	NULL	ChEMBL	33	inhibitor	NULL	QUINUPRISTIN	rxcui:229367	QUINUPRISTIN	TRUE	FALSE	FALSE
RPLJ	NULL	NULL	ChEMBL	33	inhibitor	NULL	QUINUPRISTIN	rxcui:229367	QUINUPRISTIN	TRUE	FALSE	FALSE
RPLK	NULL	NULL	ChEMBL	33	inhibitor	NULL	QUINUPRISTIN	rxcui:229367	QUINUPRISTIN	TRUE	FALSE	FALSE
RPLM	NULL	NULL	ChEMBL	33	inhibitor	NULL	QUINUPRISTIN	rxcui:229367	QUINUPRISTIN	TRUE	FALSE	FALSE
RPLN	NULL	NULL	ChEMBL	33	inhibitor	NULL	QUINUPRISTIN	rxcui:229367	QUINUPRISTIN	TRUE	FALSE	FALSE
RPLO	NULL	NULL	ChEMBL	33	inhibitor	NULL	QUINUPRISTIN	rxcui:229367	QUINUPRISTIN	TRUE	FALSE	FALSE
RPLP	NULL	NULL	ChEMBL	33	inhibitor	NULL	QUINUPRISTIN	rxcui:229367	QUINUPRISTIN	TRUE	FALSE	FALSE
RPLQ	NULL	NULL	ChEMBL	33	inhibitor	NULL	QUINUPRISTIN	rxcui:229367	QUINUPRISTIN	TRUE	FALSE	FALSE
RPLR	NULL	NULL	ChEMBL	33	inhibitor	NULL	QUINUPRISTIN	rxcui:229367	QUINUPRISTIN	TRUE	FALSE	FALSE
RPLS	NULL	NULL	ChEMBL	33	inhibitor	NULL	QUINUPRISTIN	rxcui:229367	QUINUPRISTIN	TRUE	FALSE	FALSE
RPLA	NULL	NULL	ChEMBL	33	inhibitor	NULL	QUINUPRISTIN	rxcui:229367	QUINUPRISTIN	TRUE	FALSE	FALSE
RPLT	NULL	NULL	ChEMBL	33	inhibitor	NULL	QUINUPRISTIN	rxcui:229367	QUINUPRISTIN	TRUE	FALSE	FALSE
RPLU	NULL	NULL	ChEMBL	33	inhibitor	NULL	QUINUPRISTIN	rxcui:229367	QUINUPRISTIN	TRUE	FALSE	FALSE
RPLV	NULL	NULL	ChEMBL	33	inhibitor	NULL	QUINUPRISTIN	rxcui:229367	QUINUPRISTIN	TRUE	FALSE	FALSE
RPLW	NULL	NULL	ChEMBL	33	inhibitor	NULL	QUINUPRISTIN	rxcui:229367	QUINUPRISTIN	TRUE	FALSE	FALSE
RPLX	NULL	NULL	ChEMBL	33	inhibitor	NULL	QUINUPRISTIN	rxcui:229367	QUINUPRISTIN	TRUE	FALSE	FALSE
RPLY	NULL	NULL	ChEMBL	33	inhibitor	NULL	QUINUPRISTIN	rxcui:229367	QUINUPRISTIN	TRUE	FALSE	FALSE
RPMA	NULL	NULL	ChEMBL	33	inhibitor	NULL	QUINUPRISTIN	rxcui:229367	QUINUPRISTIN	TRUE	FALSE	FALSE
RPMB	NULL	NULL	ChEMBL	33	inhibitor	NULL	QUINUPRISTIN	rxcui:229367	QUINUPRISTIN	TRUE	FALSE	FALSE
RPMC	NULL	NULL	ChEMBL	33	inhibitor	NULL	QUINUPRISTIN	rxcui:229367	QUINUPRISTIN	TRUE	FALSE	FALSE
RPLB	NULL	NULL	ChEMBL	33	inhibitor	NULL	QUINUPRISTIN	rxcui:229367	QUINUPRISTIN	TRUE	FALSE	FALSE
RPMD	NULL	NULL	ChEMBL	33	inhibitor	NULL	QUINUPRISTIN	rxcui:229367	QUINUPRISTIN	TRUE	FALSE	FALSE
YKGM	NULL	NULL	ChEMBL	33	inhibitor	NULL	QUINUPRISTIN	rxcui:229367	QUINUPRISTIN	TRUE	FALSE	FALSE
RPME	NULL	NULL	ChEMBL	33	inhibitor	NULL	QUINUPRISTIN	rxcui:229367	QUINUPRISTIN	TRUE	FALSE	FALSE
RPMF	NULL	NULL	ChEMBL	33	inhibitor	NULL	QUINUPRISTIN	rxcui:229367	QUINUPRISTIN	TRUE	FALSE	FALSE
RPMG	NULL	NULL	ChEMBL	33	inhibitor	NULL	QUINUPRISTIN	rxcui:229367	QUINUPRISTIN	TRUE	FALSE	FALSE
RPMH	NULL	NULL	ChEMBL	33	inhibitor	NULL	QUINUPRISTIN	rxcui:229367	QUINUPRISTIN	TRUE	FALSE	FALSE
RPMI	NULL	NULL	ChEMBL	33	inhibitor	NULL	QUINUPRISTIN	rxcui:229367	QUINUPRISTIN	TRUE	FALSE	FALSE
YKGO	NULL	NULL	ChEMBL	33	inhibitor	NULL	QUINUPRISTIN	rxcui:229367	QUINUPRISTIN	TRUE	FALSE	FALSE
RPLC	NULL	NULL	ChEMBL	33	inhibitor	NULL	QUINUPRISTIN	rxcui:229367	QUINUPRISTIN	TRUE	FALSE	FALSE
RPLE	NULL	NULL	ChEMBL	33	inhibitor	NULL	QUINUPRISTIN	rxcui:229367	QUINUPRISTIN	TRUE	FALSE	FALSE
RPLF	NULL	NULL	ChEMBL	33	inhibitor	NULL	QUINUPRISTIN	rxcui:229367	QUINUPRISTIN	TRUE	FALSE	FALSE
RPLL	NULL	NULL	ChEMBL	33	inhibitor	NULL	QUINUPRISTIN	rxcui:229367	QUINUPRISTIN	TRUE	FALSE	FALSE
RPSB	NULL	NULL	ChEMBL	33	inhibitor	NULL	OXYTETRACYCLINE HYDROCHLORIDE	rxcui:4780	OXYTETRACYCLINE HYDROCHLORIDE	TRUE	FALSE	FALSE
RPLD	NULL	NULL	ChEMBL	33	inhibitor	NULL	OXYTETRACYCLINE HYDROCHLORIDE	rxcui:4780	OXYTETRACYCLINE HYDROCHLORIDE	TRUE	FALSE	FALSE
RPSJ	NULL	NULL	ChEMBL	33	inhibitor	NULL	OXYTETRACYCLINE HYDROCHLORIDE	rxcui:4780	OXYTETRACYCLINE HYDROCHLORIDE	TRUE	FALSE	FALSE
RPSK	NULL	NULL	ChEMBL	33	inhibitor	NULL	OXYTETRACYCLINE HYDROCHLORIDE	rxcui:4780	OXYTETRACYCLINE HYDROCHLORIDE	TRUE	FALSE	FALSE
RPSL	NULL	NULL	ChEMBL	33	inhibitor	NULL	OXYTETRACYCLINE HYDROCHLORIDE	rxcui:4780	OXYTETRACYCLINE HYDROCHLORIDE	TRUE	FALSE	FALSE
RPSM	NULL	NULL	ChEMBL	33	inhibitor	NULL	OXYTETRACYCLINE HYDROCHLORIDE	rxcui:4780	OXYTETRACYCLINE HYDROCHLORIDE	TRUE	FALSE	FALSE
RPSN	NULL	NULL	ChEMBL	33	inhibitor	NULL	OXYTETRACYCLINE HYDROCHLORIDE	rxcui:4780	OXYTETRACYCLINE HYDROCHLORIDE	TRUE	FALSE	FALSE
RPSO	NULL	NULL	ChEMBL	33	inhibitor	NULL	OXYTETRACYCLINE HYDROCHLORIDE	rxcui:4780	OXYTETRACYCLINE HYDROCHLORIDE	TRUE	FALSE	FALSE
RPLL	NULL	NULL	ChEMBL	33	inhibitor	NULL	OXYTETRACYCLINE HYDROCHLORIDE	rxcui:4780	OXYTETRACYCLINE HYDROCHLORIDE	TRUE	FALSE	FALSE
RPSB	NULL	NULL	ChEMBL	33	inhibitor	NULL	PAROMOMYCIN SULFATE	rxcui:66912	PAROMOMYCIN SULFATE	TRUE	FALSE	FALSE
RPLD	NULL	NULL	ChEMBL	33	inhibitor	NULL	PAROMOMYCIN SULFATE	rxcui:66912	PAROMOMYCIN SULFATE	TRUE	FALSE	FALSE
RPSJ	NULL	NULL	ChEMBL	33	inhibitor	NULL	PAROMOMYCIN SULFATE	rxcui:66912	PAROMOMYCIN SULFATE	TRUE	FALSE	FALSE
RPSK	NULL	NULL	ChEMBL	33	inhibitor	NULL	PAROMOMYCIN SULFATE	rxcui:66912	PAROMOMYCIN SULFATE	TRUE	FALSE	FALSE
RPSL	NULL	NULL	ChEMBL	33	inhibitor	NULL	PAROMOMYCIN SULFATE	rxcui:66912	PAROMOMYCIN SULFATE	TRUE	FALSE	FALSE
RPSM	NULL	NULL	ChEMBL	33	inhibitor	NULL	PAROMOMYCIN SULFATE	rxcui:66912	PAROMOMYCIN SULFATE	TRUE	FALSE	FALSE
RPSN	NULL	NULL	ChEMBL	33	inhibitor	NULL	PAROMOMYCIN SULFATE	rxcui:66912	PAROMOMYCIN SULFATE	TRUE	FALSE	FALSE
RPSO	NULL	NULL	ChEMBL	33	inhibitor	NULL	PAROMOMYCIN SULFATE	rxcui:66912	PAROMOMYCIN SULFATE	TRUE	FALSE	FALSE
RPSP	NULL	NULL	ChEMBL	33	inhibitor	NULL	PAROMOMYCIN SULFATE	rxcui:66912	PAROMOMYCIN SULFATE	TRUE	FALSE	FALSE
RPSQ	NULL	NULL	ChEMBL	33	inhibitor	NULL	PAROMOMYCIN SULFATE	rxcui:66912	PAROMOMYCIN SULFATE	TRUE	FALSE	FALSE
RPSR	NULL	NULL	ChEMBL	33	inhibitor	NULL	PAROMOMYCIN SULFATE	rxcui:66912	PAROMOMYCIN SULFATE	TRUE	FALSE	FALSE
RPSS	NULL	NULL	ChEMBL	33	inhibitor	NULL	PAROMOMYCIN SULFATE	rxcui:66912	PAROMOMYCIN SULFATE	TRUE	FALSE	FALSE
RPST	NULL	NULL	ChEMBL	33	inhibitor	NULL	PAROMOMYCIN SULFATE	rxcui:66912	PAROMOMYCIN SULFATE	TRUE	FALSE	FALSE
RPSU	NULL	NULL	ChEMBL	33	inhibitor	NULL	PAROMOMYCIN SULFATE	rxcui:66912	PAROMOMYCIN SULFATE	TRUE	FALSE	FALSE
RPSC	NULL	NULL	ChEMBL	33	inhibitor	NULL	PAROMOMYCIN SULFATE	rxcui:66912	PAROMOMYCIN SULFATE	TRUE	FALSE	FALSE
RPSD	NULL	NULL	ChEMBL	33	inhibitor	NULL	PAROMOMYCIN SULFATE	rxcui:66912	PAROMOMYCIN SULFATE	TRUE	FALSE	FALSE
RPSE	NULL	NULL	ChEMBL	33	inhibitor	NULL	PAROMOMYCIN SULFATE	rxcui:66912	PAROMOMYCIN SULFATE	TRUE	FALSE	FALSE
RPSF	NULL	NULL	ChEMBL	33	inhibitor	NULL	PAROMOMYCIN SULFATE	rxcui:66912	PAROMOMYCIN SULFATE	TRUE	FALSE	FALSE
RPSG	NULL	NULL	ChEMBL	33	inhibitor	NULL	PAROMOMYCIN SULFATE	rxcui:66912	PAROMOMYCIN SULFATE	TRUE	FALSE	FALSE
RPSH	NULL	NULL	ChEMBL	33	inhibitor	NULL	PAROMOMYCIN SULFATE	rxcui:66912	PAROMOMYCIN SULFATE	TRUE	FALSE	FALSE
RPSI	NULL	NULL	ChEMBL	33	inhibitor	NULL	PAROMOMYCIN SULFATE	rxcui:66912	PAROMOMYCIN SULFATE	TRUE	FALSE	FALSE
RPLJ	NULL	NULL	ChEMBL	33	inhibitor	NULL	PAROMOMYCIN SULFATE	rxcui:66912	PAROMOMYCIN SULFATE	TRUE	FALSE	FALSE
RPLK	NULL	NULL	ChEMBL	33	inhibitor	NULL	PAROMOMYCIN SULFATE	rxcui:66912	PAROMOMYCIN SULFATE	TRUE	FALSE	FALSE
RPLM	NULL	NULL	ChEMBL	33	inhibitor	NULL	PAROMOMYCIN SULFATE	rxcui:66912	PAROMOMYCIN SULFATE	TRUE	FALSE	FALSE
RPLN	NULL	NULL	ChEMBL	33	inhibitor	NULL	PAROMOMYCIN SULFATE	rxcui:66912	PAROMOMYCIN SULFATE	TRUE	FALSE	FALSE
RPLO	NULL	NULL	ChEMBL	33	inhibitor	NULL	PAROMOMYCIN SULFATE	rxcui:66912	PAROMOMYCIN SULFATE	TRUE	FALSE	FALSE
RPLP	NULL	NULL	ChEMBL	33	inhibitor	NULL	PAROMOMYCIN SULFATE	rxcui:66912	PAROMOMYCIN SULFATE	TRUE	FALSE	FALSE
RPLQ	NULL	NULL	ChEMBL	33	inhibitor	NULL	PAROMOMYCIN SULFATE	rxcui:66912	PAROMOMYCIN SULFATE	TRUE	FALSE	FALSE
RPLR	NULL	NULL	ChEMBL	33	inhibitor	NULL	PAROMOMYCIN SULFATE	rxcui:66912	PAROMOMYCIN SULFATE	TRUE	FALSE	FALSE
RPLS	NULL	NULL	ChEMBL	33	inhibitor	NULL	PAROMOMYCIN SULFATE	rxcui:66912	PAROMOMYCIN SULFATE	TRUE	FALSE	FALSE
RPLA	NULL	NULL	ChEMBL	33	inhibitor	NULL	PAROMOMYCIN SULFATE	rxcui:66912	PAROMOMYCIN SULFATE	TRUE	FALSE	FALSE
RPLT	NULL	NULL	ChEMBL	33	inhibitor	NULL	PAROMOMYCIN SULFATE	rxcui:66912	PAROMOMYCIN SULFATE	TRUE	FALSE	FALSE
RPLU	NULL	NULL	ChEMBL	33	inhibitor	NULL	PAROMOMYCIN SULFATE	rxcui:66912	PAROMOMYCIN SULFATE	TRUE	FALSE	FALSE
RPLV	NULL	NULL	ChEMBL	33	inhibitor	NULL	PAROMOMYCIN SULFATE	rxcui:66912	PAROMOMYCIN SULFATE	TRUE	FALSE	FALSE
RPLW	NULL	NULL	ChEMBL	33	inhibitor	NULL	PAROMOMYCIN SULFATE	rxcui:66912	PAROMOMYCIN SULFATE	TRUE	FALSE	FALSE
RPLX	NULL	NULL	ChEMBL	33	inhibitor	NULL	PAROMOMYCIN SULFATE	rxcui:66912	PAROMOMYCIN SULFATE	TRUE	FALSE	FALSE
RPLY	NULL	NULL	ChEMBL	33	inhibitor	NULL	PAROMOMYCIN SULFATE	rxcui:66912	PAROMOMYCIN SULFATE	TRUE	FALSE	FALSE
RPMA	NULL	NULL	ChEMBL	33	inhibitor	NULL	PAROMOMYCIN SULFATE	rxcui:66912	PAROMOMYCIN SULFATE	TRUE	FALSE	FALSE
RPMB	NULL	NULL	ChEMBL	33	inhibitor	NULL	PAROMOMYCIN SULFATE	rxcui:66912	PAROMOMYCIN SULFATE	TRUE	FALSE	FALSE
RPMC	NULL	NULL	ChEMBL	33	inhibitor	NULL	PAROMOMYCIN SULFATE	rxcui:66912	PAROMOMYCIN SULFATE	TRUE	FALSE	FALSE
RPLB	NULL	NULL	ChEMBL	33	inhibitor	NULL	PAROMOMYCIN SULFATE	rxcui:66912	PAROMOMYCIN SULFATE	TRUE	FALSE	FALSE
RPMD	NULL	NULL	ChEMBL	33	inhibitor	NULL	PAROMOMYCIN SULFATE	rxcui:66912	PAROMOMYCIN SULFATE	TRUE	FALSE	FALSE
YKGM	NULL	NULL	ChEMBL	33	inhibitor	NULL	PAROMOMYCIN SULFATE	rxcui:66912	PAROMOMYCIN SULFATE	TRUE	FALSE	FALSE
RPSB	NULL	NULL	ChEMBL	33	inhibitor	NULL	ERYTHROMYCIN	rxcui:4053	ERYTHROMYCIN	TRUE	FALSE	FALSE
RPLD	NULL	NULL	ChEMBL	33	inhibitor	NULL	ERYTHROMYCIN	rxcui:4053	ERYTHROMYCIN	TRUE	FALSE	FALSE
RPSJ	NULL	NULL	ChEMBL	33	inhibitor	NULL	ERYTHROMYCIN	rxcui:4053	ERYTHROMYCIN	TRUE	FALSE	FALSE
RPSK	NULL	NULL	ChEMBL	33	inhibitor	NULL	ERYTHROMYCIN	rxcui:4053	ERYTHROMYCIN	TRUE	FALSE	FALSE
RPSL	NULL	NULL	ChEMBL	33	inhibitor	NULL	ERYTHROMYCIN	rxcui:4053	ERYTHROMYCIN	TRUE	FALSE	FALSE
RPSM	NULL	NULL	ChEMBL	33	inhibitor	NULL	ERYTHROMYCIN	rxcui:4053	ERYTHROMYCIN	TRUE	FALSE	FALSE
RPSN	NULL	NULL	ChEMBL	33	inhibitor	NULL	ERYTHROMYCIN	rxcui:4053	ERYTHROMYCIN	TRUE	FALSE	FALSE
RPSO	NULL	NULL	ChEMBL	33	inhibitor	NULL	ERYTHROMYCIN	rxcui:4053	ERYTHROMYCIN	TRUE	FALSE	FALSE
RPSP	NULL	NULL	ChEMBL	33	inhibitor	NULL	ERYTHROMYCIN	rxcui:4053	ERYTHROMYCIN	TRUE	FALSE	FALSE
RPSQ	NULL	NULL	ChEMBL	33	inhibitor	NULL	ERYTHROMYCIN	rxcui:4053	ERYTHROMYCIN	TRUE	FALSE	FALSE
RPSR	NULL	NULL	ChEMBL	33	inhibitor	NULL	ERYTHROMYCIN	rxcui:4053	ERYTHROMYCIN	TRUE	FALSE	FALSE
RPSS	NULL	NULL	ChEMBL	33	inhibitor	NULL	ERYTHROMYCIN	rxcui:4053	ERYTHROMYCIN	TRUE	FALSE	FALSE
RPST	NULL	NULL	ChEMBL	33	inhibitor	NULL	ERYTHROMYCIN	rxcui:4053	ERYTHROMYCIN	TRUE	FALSE	FALSE
RPSU	NULL	NULL	ChEMBL	33	inhibitor	NULL	ERYTHROMYCIN	rxcui:4053	ERYTHROMYCIN	TRUE	FALSE	FALSE
RPSC	NULL	NULL	ChEMBL	33	inhibitor	NULL	ERYTHROMYCIN	rxcui:4053	ERYTHROMYCIN	TRUE	FALSE	FALSE
RPSD	NULL	NULL	ChEMBL	33	inhibitor	NULL	ERYTHROMYCIN	rxcui:4053	ERYTHROMYCIN	TRUE	FALSE	FALSE
RPSE	NULL	NULL	ChEMBL	33	inhibitor	NULL	ERYTHROMYCIN	rxcui:4053	ERYTHROMYCIN	TRUE	FALSE	FALSE
RPSF	NULL	NULL	ChEMBL	33	inhibitor	NULL	ERYTHROMYCIN	rxcui:4053	ERYTHROMYCIN	TRUE	FALSE	FALSE
RPSG	NULL	NULL	ChEMBL	33	inhibitor	NULL	ERYTHROMYCIN	rxcui:4053	ERYTHROMYCIN	TRUE	FALSE	FALSE
RPSH	NULL	NULL	ChEMBL	33	inhibitor	NULL	ERYTHROMYCIN	rxcui:4053	ERYTHROMYCIN	TRUE	FALSE	FALSE
RPSI	NULL	NULL	ChEMBL	33	inhibitor	NULL	ERYTHROMYCIN	rxcui:4053	ERYTHROMYCIN	TRUE	FALSE	FALSE
RPLJ	NULL	NULL	ChEMBL	33	inhibitor	NULL	ERYTHROMYCIN	rxcui:4053	ERYTHROMYCIN	TRUE	FALSE	FALSE
RPLK	NULL	NULL	ChEMBL	33	inhibitor	NULL	ERYTHROMYCIN	rxcui:4053	ERYTHROMYCIN	TRUE	FALSE	FALSE
RPLM	NULL	NULL	ChEMBL	33	inhibitor	NULL	ERYTHROMYCIN	rxcui:4053	ERYTHROMYCIN	TRUE	FALSE	FALSE
RPLN	NULL	NULL	ChEMBL	33	inhibitor	NULL	ERYTHROMYCIN	rxcui:4053	ERYTHROMYCIN	TRUE	FALSE	FALSE
RPLO	NULL	NULL	ChEMBL	33	inhibitor	NULL	ERYTHROMYCIN	rxcui:4053	ERYTHROMYCIN	TRUE	FALSE	FALSE
RPLP	NULL	NULL	ChEMBL	33	inhibitor	NULL	ERYTHROMYCIN	rxcui:4053	ERYTHROMYCIN	TRUE	FALSE	FALSE
RPLQ	NULL	NULL	ChEMBL	33	inhibitor	NULL	ERYTHROMYCIN	rxcui:4053	ERYTHROMYCIN	TRUE	FALSE	FALSE
RPLR	NULL	NULL	ChEMBL	33	inhibitor	NULL	ERYTHROMYCIN	rxcui:4053	ERYTHROMYCIN	TRUE	FALSE	FALSE
RPLS	NULL	NULL	ChEMBL	33	inhibitor	NULL	ERYTHROMYCIN	rxcui:4053	ERYTHROMYCIN	TRUE	FALSE	FALSE
RPLA	NULL	NULL	ChEMBL	33	inhibitor	NULL	ERYTHROMYCIN	rxcui:4053	ERYTHROMYCIN	TRUE	FALSE	FALSE
RPLT	NULL	NULL	ChEMBL	33	inhibitor	NULL	ERYTHROMYCIN	rxcui:4053	ERYTHROMYCIN	TRUE	FALSE	FALSE
RPLU	NULL	NULL	ChEMBL	33	inhibitor	NULL	ERYTHROMYCIN	rxcui:4053	ERYTHROMYCIN	TRUE	FALSE	FALSE
RPLV	NULL	NULL	ChEMBL	33	inhibitor	NULL	ERYTHROMYCIN	rxcui:4053	ERYTHROMYCIN	TRUE	FALSE	FALSE
RPLW	NULL	NULL	ChEMBL	33	inhibitor	NULL	ERYTHROMYCIN	rxcui:4053	ERYTHROMYCIN	TRUE	FALSE	FALSE
RPLX	NULL	NULL	ChEMBL	33	inhibitor	NULL	ERYTHROMYCIN	rxcui:4053	ERYTHROMYCIN	TRUE	FALSE	FALSE
RPLY	NULL	NULL	ChEMBL	33	inhibitor	NULL	ERYTHROMYCIN	rxcui:4053	ERYTHROMYCIN	TRUE	FALSE	FALSE
RPMA	NULL	NULL	ChEMBL	33	inhibitor	NULL	ERYTHROMYCIN	rxcui:4053	ERYTHROMYCIN	TRUE	FALSE	FALSE
RPMB	NULL	NULL	ChEMBL	33	inhibitor	NULL	ERYTHROMYCIN	rxcui:4053	ERYTHROMYCIN	TRUE	FALSE	FALSE
RPMC	NULL	NULL	ChEMBL	33	inhibitor	NULL	ERYTHROMYCIN	rxcui:4053	ERYTHROMYCIN	TRUE	FALSE	FALSE
RPLB	NULL	NULL	ChEMBL	33	inhibitor	NULL	ERYTHROMYCIN	rxcui:4053	ERYTHROMYCIN	TRUE	FALSE	FALSE
RPMD	NULL	NULL	ChEMBL	33	inhibitor	NULL	ERYTHROMYCIN	rxcui:4053	ERYTHROMYCIN	TRUE	FALSE	FALSE
YKGM	NULL	NULL	ChEMBL	33	inhibitor	NULL	ERYTHROMYCIN	rxcui:4053	ERYTHROMYCIN	TRUE	FALSE	FALSE
RPLQ	NULL	NULL	ChEMBL	33	inhibitor	NULL	NEOMYCIN SULFATE	rxcui:7300	NEOMYCIN SULFATE	TRUE	FALSE	FALSE
RPLR	NULL	NULL	ChEMBL	33	inhibitor	NULL	NEOMYCIN SULFATE	rxcui:7300	NEOMYCIN SULFATE	TRUE	FALSE	FALSE
RPLS	NULL	NULL	ChEMBL	33	inhibitor	NULL	NEOMYCIN SULFATE	rxcui:7300	NEOMYCIN SULFATE	TRUE	FALSE	FALSE
RPLA	NULL	NULL	ChEMBL	33	inhibitor	NULL	NEOMYCIN SULFATE	rxcui:7300	NEOMYCIN SULFATE	TRUE	FALSE	FALSE
RPLT	NULL	NULL	ChEMBL	33	inhibitor	NULL	NEOMYCIN SULFATE	rxcui:7300	NEOMYCIN SULFATE	TRUE	FALSE	FALSE
RPMJ	hgnc:14490	MRPL36	ChEMBL	33	inhibitor	0.3860858179095183	SPECTINOMYCIN HYDROCHLORIDE	rxcui:267342	SPECTINOMYCIN HYDROCHLORIDE	TRUE	FALSE	FALSE
RPLU	NULL	NULL	ChEMBL	33	inhibitor	NULL	NEOMYCIN SULFATE	rxcui:7300	NEOMYCIN SULFATE	TRUE	FALSE	FALSE
RPLV	NULL	NULL	ChEMBL	33	inhibitor	NULL	NEOMYCIN SULFATE	rxcui:7300	NEOMYCIN SULFATE	TRUE	FALSE	FALSE
RPLW	NULL	NULL	ChEMBL	33	inhibitor	NULL	NEOMYCIN SULFATE	rxcui:7300	NEOMYCIN SULFATE	TRUE	FALSE	FALSE
RPLX	NULL	NULL	ChEMBL	33	inhibitor	NULL	NEOMYCIN SULFATE	rxcui:7300	NEOMYCIN SULFATE	TRUE	FALSE	FALSE
RPLY	NULL	NULL	ChEMBL	33	inhibitor	NULL	NEOMYCIN SULFATE	rxcui:7300	NEOMYCIN SULFATE	TRUE	FALSE	FALSE
RPMA	NULL	NULL	ChEMBL	33	inhibitor	NULL	NEOMYCIN SULFATE	rxcui:7300	NEOMYCIN SULFATE	TRUE	FALSE	FALSE
RPMB	NULL	NULL	ChEMBL	33	inhibitor	NULL	NEOMYCIN SULFATE	rxcui:7300	NEOMYCIN SULFATE	TRUE	FALSE	FALSE
RPMC	NULL	NULL	ChEMBL	33	inhibitor	NULL	NEOMYCIN SULFATE	rxcui:7300	NEOMYCIN SULFATE	TRUE	FALSE	FALSE
RPLB	NULL	NULL	ChEMBL	33	inhibitor	NULL	NEOMYCIN SULFATE	rxcui:7300	NEOMYCIN SULFATE	TRUE	FALSE	FALSE
RPMD	NULL	NULL	ChEMBL	33	inhibitor	NULL	NEOMYCIN SULFATE	rxcui:7300	NEOMYCIN SULFATE	TRUE	FALSE	FALSE
YKGM	NULL	NULL	ChEMBL	33	inhibitor	NULL	NEOMYCIN SULFATE	rxcui:7300	NEOMYCIN SULFATE	TRUE	FALSE	FALSE
RPME	NULL	NULL	ChEMBL	33	inhibitor	NULL	NEOMYCIN SULFATE	rxcui:7300	NEOMYCIN SULFATE	TRUE	FALSE	FALSE
RPMF	NULL	NULL	ChEMBL	33	inhibitor	NULL	NEOMYCIN SULFATE	rxcui:7300	NEOMYCIN SULFATE	TRUE	FALSE	FALSE
RPMG	NULL	NULL	ChEMBL	33	inhibitor	NULL	NEOMYCIN SULFATE	rxcui:7300	NEOMYCIN SULFATE	TRUE	FALSE	FALSE
RPMH	NULL	NULL	ChEMBL	33	inhibitor	NULL	NEOMYCIN SULFATE	rxcui:7300	NEOMYCIN SULFATE	TRUE	FALSE	FALSE
RPMI	NULL	NULL	ChEMBL	33	inhibitor	NULL	NEOMYCIN SULFATE	rxcui:7300	NEOMYCIN SULFATE	TRUE	FALSE	FALSE
YKGO	NULL	NULL	ChEMBL	33	inhibitor	NULL	NEOMYCIN SULFATE	rxcui:7300	NEOMYCIN SULFATE	TRUE	FALSE	FALSE
RPLC	NULL	NULL	ChEMBL	33	inhibitor	NULL	NEOMYCIN SULFATE	rxcui:7300	NEOMYCIN SULFATE	TRUE	FALSE	FALSE
RPLE	NULL	NULL	ChEMBL	33	inhibitor	NULL	NEOMYCIN SULFATE	rxcui:7300	NEOMYCIN SULFATE	TRUE	FALSE	FALSE
RPLF	NULL	NULL	ChEMBL	33	inhibitor	NULL	NEOMYCIN SULFATE	rxcui:7300	NEOMYCIN SULFATE	TRUE	FALSE	FALSE
RPLL	NULL	NULL	ChEMBL	33	inhibitor	NULL	NEOMYCIN SULFATE	rxcui:7300	NEOMYCIN SULFATE	TRUE	FALSE	FALSE
CACNA1S	hgnc:1397	CACNA1S	ChEMBL	33	modulator	0.036692992	GABAPENTIN ENACARBIL	rxcui:1101333	GABAPENTIN ENACARBIL	TRUE	FALSE	FALSE
CACNA1E	hgnc:1392	CACNA1E	ChEMBL	33	modulator	0.1944728564284981	GABAPENTIN ENACARBIL	rxcui:1101333	GABAPENTIN ENACARBIL	TRUE	FALSE	FALSE
CACNA1A	hgnc:1388	CACNA1A	ChEMBL	33	modulator	0.1296485709523321	GABAPENTIN ENACARBIL	rxcui:1101333	GABAPENTIN ENACARBIL	TRUE	FALSE	FALSE
CACNA2D4	hgnc:20202	CACNA2D4	ChEMBL	33	modulator	0.1944728564284981	GABAPENTIN ENACARBIL	rxcui:1101333	GABAPENTIN ENACARBIL	TRUE	FALSE	FALSE
CACNA1H	hgnc:1395	CACNA1H	ChEMBL	33	modulator	0.045226246	GABAPENTIN ENACARBIL	rxcui:1101333	GABAPENTIN ENACARBIL	TRUE	FALSE	FALSE
SCN4A	hgnc:10591	SCN4A	ChEMBL	33	blocker	0.062139256	CHLOROPROCAINE HYDROCHLORIDE	rxcui:20859	CHLOROPROCAINE	TRUE	FALSE	FALSE
SCN5A	hgnc:10593	SCN5A	ChEMBL	33	blocker	0.045898314	CHLOROPROCAINE HYDROCHLORIDE	rxcui:20859	CHLOROPROCAINE	TRUE	FALSE	FALSE
SCN11A	hgnc:10583	SCN11A	ChEMBL	33	blocker	0.065145994	CHLOROPROCAINE HYDROCHLORIDE	rxcui:20859	CHLOROPROCAINE	TRUE	FALSE	FALSE
SCN10A	hgnc:10582	SCN10A	ChEMBL	33	blocker	0.159436249	CHLOROPROCAINE HYDROCHLORIDE	rxcui:20859	CHLOROPROCAINE	TRUE	FALSE	FALSE
SCN8A	hgnc:10596	SCN8A	ChEMBL	33	blocker	0.068458502	CHLOROPROCAINE HYDROCHLORIDE	rxcui:20859	CHLOROPROCAINE	TRUE	FALSE	FALSE
SCN10A	hgnc:10582	SCN10A	ChEMBL	33	blocker	0.069089041	PROCAINE HYDROCHLORIDE	rxcui:106558	PROCAINE HYDROCHLORIDE	TRUE	FALSE	FALSE
SCN3A	hgnc:10590	SCN3A	ChEMBL	33	blocker	0.087512785	PROCAINE HYDROCHLORIDE	rxcui:106558	PROCAINE HYDROCHLORIDE	TRUE	FALSE	FALSE
SCN2A	hgnc:10588	SCN2A	ChEMBL	33	blocker	0.069454592	MEPHENYTOIN	rxcui:6757	MEPHENYTOIN	TRUE	FALSE	FALSE
SCN1A	hgnc:10585	SCN1A	ChEMBL	33	blocker	0.082043236	PROCAINE HYDROCHLORIDE	rxcui:106558	PROCAINE HYDROCHLORIDE	TRUE	FALSE	FALSE
SCN1A	hgnc:10585	SCN1A	ChEMBL	33	blocker	0.068369364	MEPHENYTOIN	rxcui:6757	MEPHENYTOIN	TRUE	FALSE	FALSE
SCN9A	hgnc:10597	SCN9A	ChEMBL	33	blocker	0.056826484	TETRACAINE	rxcui:10391	TETRACAINE	TRUE	FALSE	FALSE
SCN2A	hgnc:10588	SCN2A	ChEMBL	33	blocker	0.075768645	TETRACAINE	rxcui:10391	TETRACAINE	TRUE	FALSE	FALSE
SCN4A	hgnc:10591	SCN4A	ChEMBL	33	blocker	0.050488145	MEPIVACAINE HYDROCHLORIDE	rxcui:203185	MEPIVACAINE HYDROCHLORIDE	TRUE	FALSE	FALSE
SCN7A	hgnc:10594	SCN7A	ChEMBL	33	blocker	0.092118721	TOCAINIDE HYDROCHLORIDE	ncit:C47761	TOCAINIDE HYDROCHLORIDE	TRUE	FALSE	FALSE
SCN9A	hgnc:10597	SCN9A	ChEMBL	33	blocker	0.062509132	TOCAINIDE HYDROCHLORIDE	ncit:C47761	TOCAINIDE HYDROCHLORIDE	TRUE	FALSE	FALSE
ADRA2B	hgnc:282	ADRA2B	ChEMBL	33	agonist	0.055155117	EPINEPHRINE BITARTRATE	rxcui:203180	EPINEPHRINE BITARTRATE	TRUE	FALSE	FALSE
ADRA1B	hgnc:278	ADRA1B	ChEMBL	33	agonist	0.044763573	EPINEPHRINE BITARTRATE	rxcui:203180	EPINEPHRINE BITARTRATE	TRUE	FALSE	FALSE
SCN10A	hgnc:10582	SCN10A	ChEMBL	33	blocker	0.027635616	ZONISAMIDE	rxcui:39998	ZONISAMIDE	TRUE	FALSE	FALSE
RPSB	NULL	NULL	ChEMBL	33	inhibitor	NULL	LINEZOLID	rxcui:190376	LINEZOLID	TRUE	FALSE	FALSE
RPLD	NULL	NULL	ChEMBL	33	inhibitor	NULL	LINEZOLID	rxcui:190376	LINEZOLID	TRUE	FALSE	FALSE
RPSJ	NULL	NULL	ChEMBL	33	inhibitor	NULL	LINEZOLID	rxcui:190376	LINEZOLID	TRUE	FALSE	FALSE
RPSK	NULL	NULL	ChEMBL	33	inhibitor	NULL	LINEZOLID	rxcui:190376	LINEZOLID	TRUE	FALSE	FALSE
RPSL	NULL	NULL	ChEMBL	33	inhibitor	NULL	LINEZOLID	rxcui:190376	LINEZOLID	TRUE	FALSE	FALSE
RPSM	NULL	NULL	ChEMBL	33	inhibitor	NULL	LINEZOLID	rxcui:190376	LINEZOLID	TRUE	FALSE	FALSE
RPSN	NULL	NULL	ChEMBL	33	inhibitor	NULL	LINEZOLID	rxcui:190376	LINEZOLID	TRUE	FALSE	FALSE
RPSO	NULL	NULL	ChEMBL	33	inhibitor	NULL	LINEZOLID	rxcui:190376	LINEZOLID	TRUE	FALSE	FALSE
RPSP	NULL	NULL	ChEMBL	33	inhibitor	NULL	LINEZOLID	rxcui:190376	LINEZOLID	TRUE	FALSE	FALSE
RPSQ	NULL	NULL	ChEMBL	33	inhibitor	NULL	LINEZOLID	rxcui:190376	LINEZOLID	TRUE	FALSE	FALSE
RPSR	NULL	NULL	ChEMBL	33	inhibitor	NULL	LINEZOLID	rxcui:190376	LINEZOLID	TRUE	FALSE	FALSE
RPSS	NULL	NULL	ChEMBL	33	inhibitor	NULL	LINEZOLID	rxcui:190376	LINEZOLID	TRUE	FALSE	FALSE
RPST	NULL	NULL	ChEMBL	33	inhibitor	NULL	LINEZOLID	rxcui:190376	LINEZOLID	TRUE	FALSE	FALSE
RPSU	NULL	NULL	ChEMBL	33	inhibitor	NULL	LINEZOLID	rxcui:190376	LINEZOLID	TRUE	FALSE	FALSE
RPSC	NULL	NULL	ChEMBL	33	inhibitor	NULL	LINEZOLID	rxcui:190376	LINEZOLID	TRUE	FALSE	FALSE
RPSD	NULL	NULL	ChEMBL	33	inhibitor	NULL	LINEZOLID	rxcui:190376	LINEZOLID	TRUE	FALSE	FALSE
RPSE	NULL	NULL	ChEMBL	33	inhibitor	NULL	LINEZOLID	rxcui:190376	LINEZOLID	TRUE	FALSE	FALSE
RPSF	NULL	NULL	ChEMBL	33	inhibitor	NULL	LINEZOLID	rxcui:190376	LINEZOLID	TRUE	FALSE	FALSE
RPSG	NULL	NULL	ChEMBL	33	inhibitor	NULL	LINEZOLID	rxcui:190376	LINEZOLID	TRUE	FALSE	FALSE
RPSH	NULL	NULL	ChEMBL	33	inhibitor	NULL	LINEZOLID	rxcui:190376	LINEZOLID	TRUE	FALSE	FALSE
RPSI	NULL	NULL	ChEMBL	33	inhibitor	NULL	LINEZOLID	rxcui:190376	LINEZOLID	TRUE	FALSE	FALSE
RPLJ	NULL	NULL	ChEMBL	33	inhibitor	NULL	LINEZOLID	rxcui:190376	LINEZOLID	TRUE	FALSE	FALSE
RPLK	NULL	NULL	ChEMBL	33	inhibitor	NULL	LINEZOLID	rxcui:190376	LINEZOLID	TRUE	FALSE	FALSE
RPLM	NULL	NULL	ChEMBL	33	inhibitor	NULL	LINEZOLID	rxcui:190376	LINEZOLID	TRUE	FALSE	FALSE
RPLN	NULL	NULL	ChEMBL	33	inhibitor	NULL	LINEZOLID	rxcui:190376	LINEZOLID	TRUE	FALSE	FALSE
RPLO	NULL	NULL	ChEMBL	33	inhibitor	NULL	LINEZOLID	rxcui:190376	LINEZOLID	TRUE	FALSE	FALSE
RPLP	NULL	NULL	ChEMBL	33	inhibitor	NULL	LINEZOLID	rxcui:190376	LINEZOLID	TRUE	FALSE	FALSE
RPLQ	NULL	NULL	ChEMBL	33	inhibitor	NULL	LINEZOLID	rxcui:190376	LINEZOLID	TRUE	FALSE	FALSE
RPLR	NULL	NULL	ChEMBL	33	inhibitor	NULL	LINEZOLID	rxcui:190376	LINEZOLID	TRUE	FALSE	FALSE
RPLS	NULL	NULL	ChEMBL	33	inhibitor	NULL	LINEZOLID	rxcui:190376	LINEZOLID	TRUE	FALSE	FALSE
RPLA	NULL	NULL	ChEMBL	33	inhibitor	NULL	LINEZOLID	rxcui:190376	LINEZOLID	TRUE	FALSE	FALSE
RPLT	NULL	NULL	ChEMBL	33	inhibitor	NULL	LINEZOLID	rxcui:190376	LINEZOLID	TRUE	FALSE	FALSE
RPSL	NULL	NULL	ChEMBL	33	inhibitor	NULL	CAPREOMYCIN SULFATE	rxcui:1987	CAPREOMYCIN SULFATE	TRUE	FALSE	FALSE
RPSM	NULL	NULL	ChEMBL	33	inhibitor	NULL	CAPREOMYCIN SULFATE	rxcui:1987	CAPREOMYCIN SULFATE	TRUE	FALSE	FALSE
RPSN	NULL	NULL	ChEMBL	33	inhibitor	NULL	CAPREOMYCIN SULFATE	rxcui:1987	CAPREOMYCIN SULFATE	TRUE	FALSE	FALSE
RPSZ	NULL	NULL	ChEMBL	33	inhibitor	NULL	CAPREOMYCIN SULFATE	rxcui:1987	CAPREOMYCIN SULFATE	TRUE	FALSE	FALSE
RPSO	NULL	NULL	ChEMBL	33	inhibitor	NULL	CAPREOMYCIN SULFATE	rxcui:1987	CAPREOMYCIN SULFATE	TRUE	FALSE	FALSE
RPSP	NULL	NULL	ChEMBL	33	inhibitor	NULL	CAPREOMYCIN SULFATE	rxcui:1987	CAPREOMYCIN SULFATE	TRUE	FALSE	FALSE
RPSQ	NULL	NULL	ChEMBL	33	inhibitor	NULL	CAPREOMYCIN SULFATE	rxcui:1987	CAPREOMYCIN SULFATE	TRUE	FALSE	FALSE
RPSR1	NULL	NULL	ChEMBL	33	inhibitor	NULL	CAPREOMYCIN SULFATE	rxcui:1987	CAPREOMYCIN SULFATE	TRUE	FALSE	FALSE
RPSR2	NULL	NULL	ChEMBL	33	inhibitor	NULL	CAPREOMYCIN SULFATE	rxcui:1987	CAPREOMYCIN SULFATE	TRUE	FALSE	FALSE
RPSS	NULL	NULL	ChEMBL	33	inhibitor	NULL	CAPREOMYCIN SULFATE	rxcui:1987	CAPREOMYCIN SULFATE	TRUE	FALSE	FALSE
RPSB	NULL	NULL	ChEMBL	33	inhibitor	NULL	CAPREOMYCIN SULFATE	rxcui:1987	CAPREOMYCIN SULFATE	TRUE	FALSE	FALSE
RPST	NULL	NULL	ChEMBL	33	inhibitor	NULL	CAPREOMYCIN SULFATE	rxcui:1987	CAPREOMYCIN SULFATE	TRUE	FALSE	FALSE
RPSC	NULL	NULL	ChEMBL	33	inhibitor	NULL	CAPREOMYCIN SULFATE	rxcui:1987	CAPREOMYCIN SULFATE	TRUE	FALSE	FALSE
RPSD	NULL	NULL	ChEMBL	33	inhibitor	NULL	CAPREOMYCIN SULFATE	rxcui:1987	CAPREOMYCIN SULFATE	TRUE	FALSE	FALSE
RPSE	NULL	NULL	ChEMBL	33	inhibitor	NULL	CAPREOMYCIN SULFATE	rxcui:1987	CAPREOMYCIN SULFATE	TRUE	FALSE	FALSE
RPSF	NULL	NULL	ChEMBL	33	inhibitor	NULL	CAPREOMYCIN SULFATE	rxcui:1987	CAPREOMYCIN SULFATE	TRUE	FALSE	FALSE
RPSG	NULL	NULL	ChEMBL	33	inhibitor	NULL	CAPREOMYCIN SULFATE	rxcui:1987	CAPREOMYCIN SULFATE	TRUE	FALSE	FALSE
RPSH	NULL	NULL	ChEMBL	33	inhibitor	NULL	CAPREOMYCIN SULFATE	rxcui:1987	CAPREOMYCIN SULFATE	TRUE	FALSE	FALSE
RPSI	NULL	NULL	ChEMBL	33	inhibitor	NULL	CAPREOMYCIN SULFATE	rxcui:1987	CAPREOMYCIN SULFATE	TRUE	FALSE	FALSE
RPLA	NULL	NULL	ChEMBL	33	inhibitor	NULL	CAPREOMYCIN SULFATE	rxcui:1987	CAPREOMYCIN SULFATE	TRUE	FALSE	FALSE
RPLJ	NULL	NULL	ChEMBL	33	inhibitor	NULL	CAPREOMYCIN SULFATE	rxcui:1987	CAPREOMYCIN SULFATE	TRUE	FALSE	FALSE
RPLK	NULL	NULL	ChEMBL	33	inhibitor	NULL	CAPREOMYCIN SULFATE	rxcui:1987	CAPREOMYCIN SULFATE	TRUE	FALSE	FALSE
RPLN	NULL	NULL	ChEMBL	33	inhibitor	NULL	CAPREOMYCIN SULFATE	rxcui:1987	CAPREOMYCIN SULFATE	TRUE	FALSE	FALSE
RPLO	NULL	NULL	ChEMBL	33	inhibitor	NULL	CAPREOMYCIN SULFATE	rxcui:1987	CAPREOMYCIN SULFATE	TRUE	FALSE	FALSE
RPLP	NULL	NULL	ChEMBL	33	inhibitor	NULL	CAPREOMYCIN SULFATE	rxcui:1987	CAPREOMYCIN SULFATE	TRUE	FALSE	FALSE
RPLQ	NULL	NULL	ChEMBL	33	inhibitor	NULL	CAPREOMYCIN SULFATE	rxcui:1987	CAPREOMYCIN SULFATE	TRUE	FALSE	FALSE
RPLR	NULL	NULL	ChEMBL	33	inhibitor	NULL	CAPREOMYCIN SULFATE	rxcui:1987	CAPREOMYCIN SULFATE	TRUE	FALSE	FALSE
RPLS	NULL	NULL	ChEMBL	33	inhibitor	NULL	CAPREOMYCIN SULFATE	rxcui:1987	CAPREOMYCIN SULFATE	TRUE	FALSE	FALSE
RPLB	NULL	NULL	ChEMBL	33	inhibitor	NULL	CAPREOMYCIN SULFATE	rxcui:1987	CAPREOMYCIN SULFATE	TRUE	FALSE	FALSE
RPLT	NULL	NULL	ChEMBL	33	inhibitor	NULL	CAPREOMYCIN SULFATE	rxcui:1987	CAPREOMYCIN SULFATE	TRUE	FALSE	FALSE
RPLU	NULL	NULL	ChEMBL	33	inhibitor	NULL	CAPREOMYCIN SULFATE	rxcui:1987	CAPREOMYCIN SULFATE	TRUE	FALSE	FALSE
RPLV	NULL	NULL	ChEMBL	33	inhibitor	NULL	CAPREOMYCIN SULFATE	rxcui:1987	CAPREOMYCIN SULFATE	TRUE	FALSE	FALSE
RPLW	NULL	NULL	ChEMBL	33	inhibitor	NULL	CAPREOMYCIN SULFATE	rxcui:1987	CAPREOMYCIN SULFATE	TRUE	FALSE	FALSE
RPLX	NULL	NULL	ChEMBL	33	inhibitor	NULL	CAPREOMYCIN SULFATE	rxcui:1987	CAPREOMYCIN SULFATE	TRUE	FALSE	FALSE
RPLY	NULL	NULL	ChEMBL	33	inhibitor	NULL	CAPREOMYCIN SULFATE	rxcui:1987	CAPREOMYCIN SULFATE	TRUE	FALSE	FALSE
RPMA	NULL	NULL	ChEMBL	33	inhibitor	NULL	CAPREOMYCIN SULFATE	rxcui:1987	CAPREOMYCIN SULFATE	TRUE	FALSE	FALSE
RPMB1	NULL	NULL	ChEMBL	33	inhibitor	NULL	CAPREOMYCIN SULFATE	rxcui:1987	CAPREOMYCIN SULFATE	TRUE	FALSE	FALSE
RPMB2	NULL	NULL	ChEMBL	33	inhibitor	NULL	CAPREOMYCIN SULFATE	rxcui:1987	CAPREOMYCIN SULFATE	TRUE	FALSE	FALSE
RPMC	NULL	NULL	ChEMBL	33	inhibitor	NULL	CAPREOMYCIN SULFATE	rxcui:1987	CAPREOMYCIN SULFATE	TRUE	FALSE	FALSE
RPLC	NULL	NULL	ChEMBL	33	inhibitor	NULL	CAPREOMYCIN SULFATE	rxcui:1987	CAPREOMYCIN SULFATE	TRUE	FALSE	FALSE
RPMD	NULL	NULL	ChEMBL	33	inhibitor	NULL	CAPREOMYCIN SULFATE	rxcui:1987	CAPREOMYCIN SULFATE	TRUE	FALSE	FALSE
RPME	NULL	NULL	ChEMBL	33	inhibitor	NULL	CAPREOMYCIN SULFATE	rxcui:1987	CAPREOMYCIN SULFATE	TRUE	FALSE	FALSE
RPMF	NULL	NULL	ChEMBL	33	inhibitor	NULL	CAPREOMYCIN SULFATE	rxcui:1987	CAPREOMYCIN SULFATE	TRUE	FALSE	FALSE
RPMG1	NULL	NULL	ChEMBL	33	inhibitor	NULL	CAPREOMYCIN SULFATE	rxcui:1987	CAPREOMYCIN SULFATE	TRUE	FALSE	FALSE
RPMG2	NULL	NULL	ChEMBL	33	inhibitor	NULL	CAPREOMYCIN SULFATE	rxcui:1987	CAPREOMYCIN SULFATE	TRUE	FALSE	FALSE
RPLY	NULL	NULL	ChEMBL	33	inhibitor	NULL	PYRAZINAMIDE	rxcui:8987	PYRAZINAMIDE	TRUE	FALSE	FALSE
RPMA	NULL	NULL	ChEMBL	33	inhibitor	NULL	PYRAZINAMIDE	rxcui:8987	PYRAZINAMIDE	TRUE	FALSE	FALSE
RPMB1	NULL	NULL	ChEMBL	33	inhibitor	NULL	PYRAZINAMIDE	rxcui:8987	PYRAZINAMIDE	TRUE	FALSE	FALSE
RPMB2	NULL	NULL	ChEMBL	33	inhibitor	NULL	PYRAZINAMIDE	rxcui:8987	PYRAZINAMIDE	TRUE	FALSE	FALSE
RPMC	NULL	NULL	ChEMBL	33	inhibitor	NULL	PYRAZINAMIDE	rxcui:8987	PYRAZINAMIDE	TRUE	FALSE	FALSE
RPLC	NULL	NULL	ChEMBL	33	inhibitor	NULL	PYRAZINAMIDE	rxcui:8987	PYRAZINAMIDE	TRUE	FALSE	FALSE
RPMD	NULL	NULL	ChEMBL	33	inhibitor	NULL	PYRAZINAMIDE	rxcui:8987	PYRAZINAMIDE	TRUE	FALSE	FALSE
RPME	NULL	NULL	ChEMBL	33	inhibitor	NULL	PYRAZINAMIDE	rxcui:8987	PYRAZINAMIDE	TRUE	FALSE	FALSE
RPMF	NULL	NULL	ChEMBL	33	inhibitor	NULL	PYRAZINAMIDE	rxcui:8987	PYRAZINAMIDE	TRUE	FALSE	FALSE
RPMG1	NULL	NULL	ChEMBL	33	inhibitor	NULL	PYRAZINAMIDE	rxcui:8987	PYRAZINAMIDE	TRUE	FALSE	FALSE
RPMG2	NULL	NULL	ChEMBL	33	inhibitor	NULL	PYRAZINAMIDE	rxcui:8987	PYRAZINAMIDE	TRUE	FALSE	FALSE
RPMH	NULL	NULL	ChEMBL	33	inhibitor	NULL	PYRAZINAMIDE	rxcui:8987	PYRAZINAMIDE	TRUE	FALSE	FALSE
RPMI	NULL	NULL	ChEMBL	33	inhibitor	NULL	PYRAZINAMIDE	rxcui:8987	PYRAZINAMIDE	TRUE	FALSE	FALSE
RPLD	NULL	NULL	ChEMBL	33	inhibitor	NULL	PYRAZINAMIDE	rxcui:8987	PYRAZINAMIDE	TRUE	FALSE	FALSE
RPLE	NULL	NULL	ChEMBL	33	inhibitor	NULL	PYRAZINAMIDE	rxcui:8987	PYRAZINAMIDE	TRUE	FALSE	FALSE
RPLF	NULL	NULL	ChEMBL	33	inhibitor	NULL	PYRAZINAMIDE	rxcui:8987	PYRAZINAMIDE	TRUE	FALSE	FALSE
RPLL	NULL	NULL	ChEMBL	33	inhibitor	NULL	PYRAZINAMIDE	rxcui:8987	PYRAZINAMIDE	TRUE	FALSE	FALSE
RPLI	NULL	NULL	ChEMBL	33	inhibitor	NULL	PYRAZINAMIDE	rxcui:8987	PYRAZINAMIDE	TRUE	FALSE	FALSE
CACNA1H	hgnc:1395	CACNA1H	ChEMBL	33	blocker	0.4070362111294147	METHSUXIMIDE	rxcui:47858	METHSUXIMIDE	TRUE	FALSE	FALSE
FGFR2	hgnc:3689	FGFR2	ChEMBL	33	inhibitor	0.1465330360065893	NINTEDANIB ESYLATE	rxcui:1592736	NINTEDANIB ESYLATE	TRUE	FALSE	TRUE
MME	hgnc:7154	MME	ChEMBL	33	inhibitor	4.773424657790408	SACUBITRIL	rxcui:1656328	SACUBITRIL	TRUE	FALSE	FALSE
NS3	hgnc:6407	KRAS	ChEMBL	33	inhibitor	0.2734774543525755	PARITAPREVIR	rxcui:1597373	PARITAPREVIR	TRUE	FALSE	FALSE
PDE4B	hgnc:8781	PDE4B	ChEMBL	33	inhibitor	0.1166837138570989	OXTRIPHYLLINE	rxcui:20976	OXTRIPHYLLINE	TRUE	FALSE	FALSE
PSMB5	hgnc:9542	PSMB5	ChEMBL	33	inhibitor	0.2692701089009974	IXAZOMIB CITRATE	rxcui:1723734	IXAZOMIB CITRATE	TRUE	FALSE	TRUE
ADORA2B	hgnc:264	ADORA2B	ChEMBL	33	inhibitor	0.2917092846427472	OXTRIPHYLLINE	rxcui:20976	OXTRIPHYLLINE	TRUE	FALSE	FALSE
PSMA6	hgnc:9535	PSMA6	ChEMBL	33	inhibitor	0.2243917574174978	IXAZOMIB CITRATE	rxcui:1723734	IXAZOMIB CITRATE	TRUE	FALSE	TRUE
PSMA5	hgnc:9534	PSMA5	ChEMBL	33	inhibitor	0.2243917574174978	IXAZOMIB CITRATE	rxcui:1723734	IXAZOMIB CITRATE	TRUE	FALSE	TRUE
HDAC6	hgnc:14064	HDAC6	ChEMBL	33	inhibitor	0.046965717	FIMEPINOSTAT	ncit:C104008	FIMEPINOSTAT	FALSE	FALSE	FALSE
PIK3CA	hgnc:8975	PIK3CA	ChEMBL	33	inhibitor	0.02804897	FIMEPINOSTAT	ncit:C104008	FIMEPINOSTAT	FALSE	FALSE	FALSE
HDAC8	hgnc:13315	HDAC8	ChEMBL	33	inhibitor	0.051782713	FIMEPINOSTAT	ncit:C104008	FIMEPINOSTAT	FALSE	FALSE	FALSE
PIK3CB	hgnc:8976	PIK3CB	ChEMBL	33	inhibitor	0.032055965	FIMEPINOSTAT	ncit:C104008	FIMEPINOSTAT	FALSE	FALSE	FALSE
HDAC3	hgnc:4854	HDAC3	ChEMBL	33	inhibitor	0.049256727	FIMEPINOSTAT	ncit:C104008	FIMEPINOSTAT	FALSE	FALSE	FALSE
MTOR	hgnc:3942	MTOR	ChEMBL	33	inhibitor	0.049302978	DS-7423	iuphar.ligand:12616	DS-7423	FALSE	FALSE	TRUE
PRKACG	hgnc:9382	PRKACG	ChEMBL	33	inhibitor	3.088686543276147	GSK-690693	drugbank:DB12745	GSK-690693	FALSE	FALSE	FALSE
AKT3	hgnc:393	AKT3	ChEMBL	33	inhibitor	0.096521454	GSK-690693	drugbank:DB12745	GSK-690693	FALSE	FALSE	FALSE
PRKCH	hgnc:9403	PRKCH	ChEMBL	33	inhibitor	0.280789686	GSK-690693	drugbank:DB12745	GSK-690693	FALSE	FALSE	FALSE
PRKCB	hgnc:9395	PRKCB	ChEMBL	33	inhibitor	0.1930429089547592	GSK-690693	drugbank:DB12745	GSK-690693	FALSE	FALSE	FALSE
AURKB	hgnc:11390	AURKB	ChEMBL	33	inhibitor	0.097962073	KW-2449	iuphar.ligand:5691	KW-2449	FALSE	FALSE	FALSE
FLT3	hgnc:3765	FLT3	ChEMBL	33	inhibitor	0.2430910705356226	KW-2449	iuphar.ligand:5691	KW-2449	FALSE	FALSE	FALSE
PIK3R1	hgnc:8979	PIK3R1	ChEMBL	33	inhibitor	0.1223955040459079	PAXALISIB	ncit:C116877	PAXALISIB	FALSE	FALSE	FALSE
CCND1	hgnc:1582	CCND1	ChEMBL	33	inhibitor	1.250182648468916	BRICICLIB	ncit:C141431	BRICICLIB	FALSE	FALSE	FALSE
FZD2	hgnc:4040	FZD2	ChEMBL	33	inhibitor	3.750547945406749	VANTICTUMAB	ncit:C96799	VANTICTUMAB	FALSE	FALSE	FALSE
MLNR	hgnc:4495	MLNR	ChEMBL	33	agonist	10.50153424713889	ATILMOTIN	ncit:C77604	ATILMOTIN	FALSE	FALSE	FALSE
FZD1	hgnc:4038	FZD1	ChEMBL	33	inhibitor	1.875273972703374	VANTICTUMAB	ncit:C96799	VANTICTUMAB	FALSE	FALSE	FALSE
PLK4	hgnc:11397	PLK4	ChEMBL	33	inhibitor	0.039899446	RG-1530	iuphar.ligand:10361	RG-1530	FALSE	FALSE	FALSE
SCN7A	hgnc:10594	SCN7A	ChEMBL	33	blocker	0.092118721	EVENAMIDE	ncit:C174804	EVENAMIDE	FALSE	FALSE	FALSE
PIK3R5	hgnc:30035	PIK3R5	ChEMBL	33	inhibitor	0.1875273972703375	VOXTALISIB	ncit:C71704	VOXTALISIB	FALSE	FALSE	TRUE
PIK3CD	hgnc:8977	PIK3CD	ChEMBL	33	inhibitor	0.1041818873724097	VOXTALISIB	ncit:C71704	VOXTALISIB	FALSE	FALSE	TRUE
PIK3R5	hgnc:30035	PIK3R5	ChEMBL	33	inhibitor	0.1764963739014941	PILARALISIB	ncit:C71705	PILARALISIB	FALSE	FALSE	TRUE
PIK3CG	hgnc:8978	PIK3CG	ChEMBL	33	inhibitor	0.075732218	VOXTALISIB	ncit:C71704	VOXTALISIB	FALSE	FALSE	TRUE
PRKCG	hgnc:9402	PRKCG	ChEMBL	33	inhibitor	0.1141471113819445	UCN-01	chembl:CHEMBL574737	UCN-01	FALSE	FALSE	FALSE
PRKCZ	hgnc:9412	PRKCZ	ChEMBL	33	inhibitor	0.2187819634820604	UCN-01	chembl:CHEMBL574737	UCN-01	FALSE	FALSE	FALSE
MAPK14	hgnc:6876	MAPK14	ChEMBL	33	inhibitor	0.1630673019742065	VX-702	drugbank:DB05470	VX-702	FALSE	FALSE	FALSE
PRKD3	hgnc:9408	PRKD3	ChEMBL	33	inhibitor	0.065634589	UCN-01	chembl:CHEMBL574737	UCN-01	FALSE	FALSE	FALSE
OPRD1	hgnc:8153	OPRD1	ChEMBL	33	inhibitor	0.3889457128569962	ODELEPRAN	chembl:CHEMBL2103878	ODELEPRAN	FALSE	FALSE	FALSE
HCRTR2	hgnc:4849	HCRTR2	ChEMBL	33	inhibitor	1.193356164447602	LEMBOREXANT	rxcui:2272403	LEMBOREXANT	TRUE	FALSE	FALSE
GRM5	hgnc:4597	GRM5	ChEMBL	33	negative modulator	2.917092846427472	AZD2516	chembl:CHEMBL3545346	AZD2516	FALSE	FALSE	FALSE
SLC22A8	hgnc:10972	SLC22A8	ChEMBL	33	inhibitor	0.9376369863516875	PRATOSARTAN	ncit:C72935	PRATOSARTAN	FALSE	FALSE	FALSE
CNR1	hgnc:2159	CNR1	ChEMBL	33	inhibitor	1.750255707856483	SURINABANT	ncit:C87598	SURINABANT	FALSE	FALSE	FALSE
TACR1	hgnc:11526	TACR1	ChEMBL	33	inhibitor	1.419126249613364	VOFOPITANT	ncit:C72949	VOFOPITANT	FALSE	FALSE	FALSE
AVPR1A	hgnc:895	AVPR1A	ChEMBL	33	inhibitor	0.2536602475154323	RELCOVAPTAN	ncit:C1497	RELCOVAPTAN	FALSE	FALSE	FALSE
OPRM1	hgnc:8156	OPRM1	ChEMBL	33	agonist	0.4817217544559128	FRAKEFAMIDE	ncit:C77290	FRAKEFAMIDE	FALSE	FALSE	FALSE
GRIN2C	hgnc:4587	GRIN2C	ChEMBL	33	inhibitor	0.1209854175937661	GW468816	chembl:CHEMBL1207366	GW468816	FALSE	FALSE	FALSE
RECQL	hgnc:9948	RECQL	DTC	9/2/20	NULL	0.027433475	CADMIUM DICHLORIDE	chembl:CHEMBL1458880	CADMIUM DICHLORIDE	FALSE	FALSE	FALSE
CACNA1C	hgnc:1390	CACNA1C	ChEMBL	33	blocker	0.1861974157294131	AZD1305	chembl:CHEMBL3545169	AZD1305	FALSE	FALSE	FALSE
CACNA1B	hgnc:1389	CACNA1B	ChEMBL	33	blocker	3.281729452230906	CNV2197944	chembl:CHEMBL3545172	CNV2197944	FALSE	FALSE	FALSE
CHRNA7	hgnc:1960	CHRNA7	ChEMBL	33	agonist	3.424413341458336	SSR180711	chembl:CHEMBL559478	SSR180711	FALSE	FALSE	FALSE
GRIN1	hgnc:4584	GRIN1	ChEMBL	33	inhibitor	0.5357925636295356	TRAXOPRODIL	ncit:C87769	TRAXOPRODIL	FALSE	FALSE	FALSE
KCNA4	hgnc:6222	KCNA4	ChEMBL	33	blocker	0.150021918	NERISPIRDINE	ncit:C80997	NERISPIRDINE	FALSE	FALSE	FALSE
SCN8A	hgnc:10596	SCN8A	ChEMBL	33	blocker	0.017799211	NERISPIRDINE	ncit:C80997	NERISPIRDINE	FALSE	FALSE	FALSE
SCN1A	hgnc:10585	SCN1A	ChEMBL	33	blocker	0.016408647	NERISPIRDINE	ncit:C80997	NERISPIRDINE	FALSE	FALSE	FALSE
KCNC4	hgnc:6236	KCNC4	ChEMBL	33	blocker	0.1750255707856483	NERISPIRDINE	ncit:C80997	NERISPIRDINE	FALSE	FALSE	FALSE
SCN11A	hgnc:10583	SCN11A	ChEMBL	33	blocker	0.033875917	NERISPIRDINE	ncit:C80997	NERISPIRDINE	FALSE	FALSE	FALSE
SCN2A	hgnc:10588	SCN2A	ChEMBL	33	blocker	0.016669102	NERISPIRDINE	ncit:C80997	NERISPIRDINE	FALSE	FALSE	FALSE
EGFR	hgnc:3236	EGFR	ChEMBL	33	inhibitor	0.1481697953740938	OSIMERTINIB	rxcui:1721560	OSIMERTINIB	TRUE	FALSE	TRUE
FLT3	hgnc:3765	FLT3	ChEMBL	33	inhibitor	0.2520944435184235	PACRITINIB	rxcui:2595243	PACRITINIB	TRUE	FALSE	TRUE
PDGFRB	hgnc:8804	PDGFRB	ChEMBL	33	inhibitor	0.1458546423213736	VATALANIB	ncit:C1868	VATALANIB	FALSE	FALSE	TRUE
SYK	hgnc:11491	SYK	ChEMBL	33	inhibitor	3.000438356	FOSTAMATINIB	rxcui:2044896	FOSTAMATINIB	TRUE	FALSE	TRUE
DRD3	hgnc:3024	DRD3	ChEMBL	33	agonist	0.1250182648468916	SARIZOTAN HYDROCHLORIDE	ncit:C76654	SARIZOTAN HYDROCHLORIDE	FALSE	FALSE	FALSE
HTR2A	hgnc:5293	HTR2A	ChEMBL	33	inhibitor	0.084146909	ESMIRTAZAPINE MALEATE	ncit:C76940	ESMIRTAZAPINE MALEATE	FALSE	FALSE	FALSE
CNR1	hgnc:2159	CNR1	ChEMBL	33	inverse agonist	2.333674277141977	TARANABANT	ncit:C81420	TARANABANT	FALSE	FALSE	FALSE
PTGIR	hgnc:9602	PTGIR	ChEMBL	33	agonist	3.750547945	ESUBERAPROST	ncit:C166506	ESUBERAPROST	FALSE	FALSE	FALSE
OPRM1	hgnc:8156	OPRM1	ChEMBL	33	inhibitor	0.1204304386139782	NALDEMEDINE	rxcui:1876597	NALDEMEDINE	TRUE	FALSE	FALSE
HTR2C	hgnc:5295	HTR2C	ChEMBL	33	inhibitor	0.064347636	ESMIRTAZAPINE MALEATE	ncit:C76940	ESMIRTAZAPINE MALEATE	FALSE	FALSE	FALSE
MAOB	hgnc:6834	MAOB	ChEMBL	33	inhibitor	0.070956312	RALFINAMIDE	chembl:CHEMBL2107771	RALFINAMIDE	FALSE	FALSE	FALSE
HTR2A	hgnc:5293	HTR2A	ChEMBL	33	inhibitor	1.009762908	IFERANSERIN	ncit:C90945	IFERANSERIN	FALSE	FALSE	FALSE
DRD2	hgnc:3023	DRD2	ChEMBL	33	modulator	0.6226206075378794	PRIDOPIDINE	ncit:C170349	PRIDOPIDINE	FALSE	FALSE	FALSE
KCNQ5	hgnc:6299	KCNQ5	ChEMBL	33	activator	0.729273212	FLINDOKALNER	ncit:C76778	FLINDOKALNER	FALSE	FALSE	FALSE
CHRM3	hgnc:1952	CHRM3	ChEMBL	33	inhibitor	0.064505739	DICYCLOMINE HYDROCHLORIDE	rxcui:152021	DICYCLOMINE HYDROCHLORIDE	TRUE	FALSE	FALSE
KCNQ4	hgnc:6298	KCNQ4	ChEMBL	33	activator	0.6563458904461812	FLINDOKALNER	ncit:C76778	FLINDOKALNER	FALSE	FALSE	FALSE
MMP12	hgnc:7158	MMP12	ChEMBL	33	inhibitor	0.3889457128569963	MARIMASTAT	ncit:C1652	MARIMASTAT	FALSE	FALSE	TRUE
CHRNA4	hgnc:1958	CHRNA4	ChEMBL	33	inhibitor	0.5585922471882393	DEXMECAMYLAMINE	ncit:C166871	DEXMECAMYLAMINE	FALSE	FALSE	FALSE
SCN11A	hgnc:10583	SCN11A	ChEMBL	33	blocker	0.042344896	RALFINAMIDE	chembl:CHEMBL2107771	RALFINAMIDE	FALSE	FALSE	FALSE
GRIN2C	hgnc:4587	GRIN2C	ChEMBL	33	inhibitor	0.042344896	RALFINAMIDE	chembl:CHEMBL2107771	RALFINAMIDE	FALSE	FALSE	FALSE
SCN8A	hgnc:10596	SCN8A	ChEMBL	33	blocker	0.044498026	RALFINAMIDE	chembl:CHEMBL2107771	RALFINAMIDE	FALSE	FALSE	FALSE
SCN2A	hgnc:10588	SCN2A	ChEMBL	33	blocker	0.041672755	RALFINAMIDE	chembl:CHEMBL2107771	RALFINAMIDE	FALSE	FALSE	FALSE
NGF	hgnc:7808	NGF	ChEMBL	33	inhibitor	3.750547945	FULRANUMAB	ncit:C84838	FULRANUMAB	FALSE	FALSE	FALSE
ERBB3	hgnc:3431	ERBB3	ChEMBL	33	inhibitor	1.372749574789398	PATRITUMAB	ncit:C78853	PATRITUMAB	FALSE	TRUE	TRUE
CD33	hgnc:1659	CD33	ChEMBL	33	other/unknown	8.078103267029922	LINTUZUMAB	ncit:C1716	LINTUZUMAB	FALSE	FALSE	FALSE
TGFB2	hgnc:11768	TGFB2	ChEMBL	33	inhibitor	15.00219178	LERDELIMUMAB	ncit:C170107	LERDELIMUMAB	FALSE	FALSE	FALSE
HTR6	hgnc:5301	HTR6	ChEMBL	33	inhibitor	8.751278539282417	INTEPIRDINE	ncit:C166572	INTEPIRDINE	FALSE	FALSE	FALSE
TUBB2A	hgnc:12412	TUBB2A	ChEMBL	33	inhibitor	0.041672755	CROLIBULIN	ncit:C66938	CROLIBULIN	FALSE	FALSE	FALSE
TUBB8	hgnc:20773	TUBB8	ChEMBL	33	inhibitor	0.042689164	CROLIBULIN	ncit:C66938	CROLIBULIN	FALSE	FALSE	FALSE
TUBB4B	hgnc:20771	TUBB4B	ChEMBL	33	inhibitor	0.042174836	CROLIBULIN	ncit:C66938	CROLIBULIN	FALSE	FALSE	FALSE
TUBA1C	hgnc:20768	TUBA1C	ChEMBL	33	negative modulator	0.042689164	FOSBRETABULIN TROMETHAMINE	ncit:C83721	FOSBRETABULIN TROMETHAMINE	FALSE	FALSE	FALSE
TUBA1A	hgnc:20766	TUBA1A	ChEMBL	33	negative modulator	0.042174836	FOSBRETABULIN TROMETHAMINE	ncit:C83721	FOSBRETABULIN TROMETHAMINE	FALSE	FALSE	FALSE
TUBB1	hgnc:16257	TUBB1	ChEMBL	33	negative modulator	0.038894571	FOSBRETABULIN TROMETHAMINE	ncit:C83721	FOSBRETABULIN TROMETHAMINE	FALSE	FALSE	FALSE
TUBB	hgnc:20778	TUBB	ChEMBL	33	inhibitor	0.03151721	FOSBRETABULIN DISODIUM	ncit:C2503	FOSBRETABULIN DISODIUM	FALSE	FALSE	FALSE
NR1H4	hgnc:7967	NR1H4	ChEMBL	33	agonist	0.760980743	TROPIFEXOR	ncit:C152764	TROPIFEXOR	FALSE	FALSE	FALSE
TUBB3	hgnc:20772	TUBB3	ChEMBL	33	inhibitor	0.037666909	FOSBRETABULIN DISODIUM	ncit:C2503	FOSBRETABULIN DISODIUM	FALSE	FALSE	FALSE
TUBA1A	hgnc:20766	TUBA1A	ChEMBL	33	inhibitor	0.037213091	FOSBRETABULIN DISODIUM	ncit:C2503	FOSBRETABULIN DISODIUM	FALSE	FALSE	FALSE
TUBB2A	hgnc:12412	TUBB2A	ChEMBL	33	negative modulator	0.041672755	FOSBRETABULIN TROMETHAMINE	ncit:C83721	FOSBRETABULIN TROMETHAMINE	FALSE	FALSE	FALSE
TUBB2B	hgnc:30829	TUBB2B	ChEMBL	33	inhibitor	0.037666909	FOSBRETABULIN DISODIUM	ncit:C2503	FOSBRETABULIN DISODIUM	FALSE	FALSE	FALSE
TUBB2A	hgnc:12412	TUBB2A	ChEMBL	33	inhibitor	0.036770078	FOSBRETABULIN DISODIUM	ncit:C2503	FOSBRETABULIN DISODIUM	FALSE	FALSE	FALSE
TUBB8	hgnc:20773	TUBB8	ChEMBL	33	negative modulator	0.042689164	FOSBRETABULIN TROMETHAMINE	ncit:C83721	FOSBRETABULIN TROMETHAMINE	FALSE	FALSE	FALSE
TUBB6	hgnc:20776	TUBB6	ChEMBL	33	negative modulator	0.042689164	FOSBRETABULIN TROMETHAMINE	ncit:C83721	FOSBRETABULIN TROMETHAMINE	FALSE	FALSE	FALSE
KIF11	hgnc:6388	KIF11	ChEMBL	33	inhibitor	6.563458904461812	LITRONESIB	ncit:C88328	LITRONESIB	FALSE	FALSE	FALSE
ERBB2	hgnc:3430	ERBB2	ChEMBL	33	modulator	0.2302968036653267	ERTUMAXOMAB	ncit:C2658	ERTUMAXOMAB	FALSE	FALSE	FALSE
ENV	hgnc:39031	ERVK-20	ChEMBL	33	inhibitor	5.250767123569449	AD-159	chembl:CHEMBL2109444	AD-159	FALSE	FALSE	FALSE
RPSB	NULL	NULL	ChEMBL	33	inhibitor	NULL	DIHYDROSTREPTOMYCIN SULFATE	rxcui:1549556	DIHYDROSTREPTOMYCIN SULFATE	TRUE	FALSE	FALSE
RPLD	NULL	NULL	ChEMBL	33	inhibitor	NULL	DIHYDROSTREPTOMYCIN SULFATE	rxcui:1549556	DIHYDROSTREPTOMYCIN SULFATE	TRUE	FALSE	FALSE
RPSJ	NULL	NULL	ChEMBL	33	inhibitor	NULL	DIHYDROSTREPTOMYCIN SULFATE	rxcui:1549556	DIHYDROSTREPTOMYCIN SULFATE	TRUE	FALSE	FALSE
RPSK	NULL	NULL	ChEMBL	33	inhibitor	NULL	DIHYDROSTREPTOMYCIN SULFATE	rxcui:1549556	DIHYDROSTREPTOMYCIN SULFATE	TRUE	FALSE	FALSE
RPSL	NULL	NULL	ChEMBL	33	inhibitor	NULL	DIHYDROSTREPTOMYCIN SULFATE	rxcui:1549556	DIHYDROSTREPTOMYCIN SULFATE	TRUE	FALSE	FALSE
RPSM	NULL	NULL	ChEMBL	33	inhibitor	NULL	DIHYDROSTREPTOMYCIN SULFATE	rxcui:1549556	DIHYDROSTREPTOMYCIN SULFATE	TRUE	FALSE	FALSE
RPSN	NULL	NULL	ChEMBL	33	inhibitor	NULL	DIHYDROSTREPTOMYCIN SULFATE	rxcui:1549556	DIHYDROSTREPTOMYCIN SULFATE	TRUE	FALSE	FALSE
RPSO	NULL	NULL	ChEMBL	33	inhibitor	NULL	DIHYDROSTREPTOMYCIN SULFATE	rxcui:1549556	DIHYDROSTREPTOMYCIN SULFATE	TRUE	FALSE	FALSE
RPSP	NULL	NULL	ChEMBL	33	inhibitor	NULL	DIHYDROSTREPTOMYCIN SULFATE	rxcui:1549556	DIHYDROSTREPTOMYCIN SULFATE	TRUE	FALSE	FALSE
RPSQ	NULL	NULL	ChEMBL	33	inhibitor	NULL	DIHYDROSTREPTOMYCIN SULFATE	rxcui:1549556	DIHYDROSTREPTOMYCIN SULFATE	TRUE	FALSE	FALSE
RPSR	NULL	NULL	ChEMBL	33	inhibitor	NULL	DIHYDROSTREPTOMYCIN SULFATE	rxcui:1549556	DIHYDROSTREPTOMYCIN SULFATE	TRUE	FALSE	FALSE
RPSS	NULL	NULL	ChEMBL	33	inhibitor	NULL	DIHYDROSTREPTOMYCIN SULFATE	rxcui:1549556	DIHYDROSTREPTOMYCIN SULFATE	TRUE	FALSE	FALSE
RPST	NULL	NULL	ChEMBL	33	inhibitor	NULL	DIHYDROSTREPTOMYCIN SULFATE	rxcui:1549556	DIHYDROSTREPTOMYCIN SULFATE	TRUE	FALSE	FALSE
RPSU	NULL	NULL	ChEMBL	33	inhibitor	NULL	DIHYDROSTREPTOMYCIN SULFATE	rxcui:1549556	DIHYDROSTREPTOMYCIN SULFATE	TRUE	FALSE	FALSE
RPSC	NULL	NULL	ChEMBL	33	inhibitor	NULL	DIHYDROSTREPTOMYCIN SULFATE	rxcui:1549556	DIHYDROSTREPTOMYCIN SULFATE	TRUE	FALSE	FALSE
RPSD	NULL	NULL	ChEMBL	33	inhibitor	NULL	DIHYDROSTREPTOMYCIN SULFATE	rxcui:1549556	DIHYDROSTREPTOMYCIN SULFATE	TRUE	FALSE	FALSE
RPSE	NULL	NULL	ChEMBL	33	inhibitor	NULL	DIHYDROSTREPTOMYCIN SULFATE	rxcui:1549556	DIHYDROSTREPTOMYCIN SULFATE	TRUE	FALSE	FALSE
RPMJ	hgnc:14490	MRPL36	ChEMBL	33	inhibitor	0.3860858179095183	DIHYDROSTREPTOMYCIN SULFATE	rxcui:1549556	DIHYDROSTREPTOMYCIN SULFATE	TRUE	FALSE	FALSE
GABRB3	hgnc:4083	GABRB3	ChEMBL	33	positive modulator	0.040515178	METHAQUALONE HYDROCHLORIDE	ncit:C2484	METHAQUALONE HYDROCHLORIDE	TRUE	FALSE	FALSE
GABRG2	hgnc:4087	GABRG2	ChEMBL	33	positive modulator	0.039068208	METHAQUALONE HYDROCHLORIDE	ncit:C2484	METHAQUALONE HYDROCHLORIDE	TRUE	FALSE	FALSE
GABRD	hgnc:4084	GABRD	ChEMBL	33	positive modulator	0.042619863	METHAQUALONE HYDROCHLORIDE	ncit:C2484	METHAQUALONE HYDROCHLORIDE	TRUE	FALSE	FALSE
GABRA6	hgnc:4080	GABRA6	ChEMBL	33	positive modulator	0.039068208	METHAQUALONE HYDROCHLORIDE	ncit:C2484	METHAQUALONE HYDROCHLORIDE	TRUE	FALSE	FALSE
FOLP	NULL	NULL	ChEMBL	33	inhibitor	NULL	SULFADIMETHOXINE	rxcui:10172	SULFADIMETHOXINE	TRUE	FALSE	FALSE
CPT1B	hgnc:2329	CPT1B	ChEMBL	33	inhibitor	0.1403948428761885	PERHEXILINE MALEATE	rxcui:33169	PERHEXILINE MALEATE	TRUE	FALSE	FALSE
CACNA1E	hgnc:1392	CACNA1E	ChEMBL	33	blocker	0.2019525816757481	SULOCTIDIL	ncit:C152466	SULOCTIDIL	TRUE	FALSE	FALSE
CACNA2D1	hgnc:1399	CACNA2D1	ChEMBL	33	blocker	0.096167896	SULOCTIDIL	ncit:C152466	SULOCTIDIL	TRUE	FALSE	FALSE
CACNB4	hgnc:1404	CACNB4	ChEMBL	33	blocker	0.1553481397505754	SULOCTIDIL	ncit:C152466	SULOCTIDIL	TRUE	FALSE	FALSE
HTR4	hgnc:5299	HTR4	ChEMBL	33	inhibitor	0.079197091	ZIMELDINE HYDROCHLORIDE	ncit:C152955	ZIMELDINE HYDROCHLORIDE	TRUE	FALSE	FALSE
CACNG4	hgnc:1408	CACNG4	ChEMBL	33	blocker	0.2243917574174979	SULOCTIDIL	ncit:C152466	SULOCTIDIL	TRUE	FALSE	FALSE
CACNG8	hgnc:13628	CACNG8	ChEMBL	33	blocker	0.2243917574174979	SULOCTIDIL	ncit:C152466	SULOCTIDIL	TRUE	FALSE	FALSE
HTR7	hgnc:5302	HTR7	ChEMBL	33	inhibitor	0.1029562181092049	ZIMELDINE HYDROCHLORIDE	ncit:C152955	ZIMELDINE HYDROCHLORIDE	TRUE	FALSE	FALSE
HTR2C	hgnc:5295	HTR2C	ChEMBL	33	inhibitor	0.02271093	ZIMELDINE HYDROCHLORIDE	ncit:C152955	ZIMELDINE HYDROCHLORIDE	TRUE	FALSE	FALSE
CD22	hgnc:1643	CD22	ChEMBL	33	inhibitor	14.58546423213736	EPRATUZUMAB	ncit:C1887	EPRATUZUMAB	FALSE	FALSE	FALSE
TNFRSF10B	hgnc:11905	TNFRSF10B	ChEMBL	33	agonist	11.66837138570988	APOMAB	ncit:C71693	APOMAB	FALSE	TRUE	TRUE
FOLH1	hgnc:3788	FOLH1	ChEMBL	33	binder	1.944728564284981	J591 177LU	chembl:CHEMBL2109559	J591 177LU	FALSE	FALSE	FALSE
G	NULL	NULL	ChEMBL	33	inhibitor	NULL	CL-184	chembl:CHEMBL2109564	CL-184	FALSE	FALSE	FALSE
HTR2B	hgnc:5294	HTR2B	ChEMBL	33	inhibitor	0.084146909	AMISULPRIDE	rxcui:46303	AMISULPRIDE	TRUE	FALSE	FALSE
UNIPROT:P00742	hgnc:3528	F10	TdgClinicalTrial	Jan-14	NULL	1.071585127259071	IDRAPARINUX	drugbank:DB06406	IDRAPARINUX	FALSE	FALSE	FALSE
HTR3C	hgnc:24003	HTR3C	ChEMBL	33	inhibitor	0.1442518440541058	AMISULPRIDE	rxcui:46303	AMISULPRIDE	TRUE	FALSE	FALSE
HTR2B	hgnc:5294	HTR2B	ChEMBL	33	inhibitor	0.2430910705356227	CLOTHIAPINE	rxcui:2620	CLOTHIAPINE	TRUE	FALSE	FALSE
HTR2C	hgnc:5295	HTR2C	ChEMBL	33	inhibitor	0.042898424	CLOTHIAPINE	rxcui:2620	CLOTHIAPINE	TRUE	FALSE	FALSE
F	NULL	NULL	ChEMBL	33	inhibitor	NULL	MEDI-564	chembl:CHEMBL2109567	MEDI-564	FALSE	FALSE	FALSE
CD44	hgnc:1681	CD44	ChEMBL	33	binder	2.763561643983921	BIVATUZUMAB	ncit:C175749	BIVATUZUMAB	FALSE	FALSE	FALSE
PCRV	NULL	NULL	ChEMBL	33	inhibitor	NULL	KB-001	chembl:CHEMBL2109536	KB-001	FALSE	FALSE	FALSE
NCBIGENE:6	ncbigene:6	A12M3	GuideToPharmacology	2024.1	agonist	0.1389091831632129	IUPHAR.LIGAND:171	iuphar.ligand:171	ORG-37684	FALSE	FALSE	FALSE
GB	NULL	NULL	ChEMBL	33	inhibitor	NULL	REGAVIRUMAB	ncit:C188625	REGAVIRUMAB	FALSE	FALSE	FALSE
F	NULL	NULL	ChEMBL	33	inhibitor	NULL	FELVIZUMAB	ncit:C188649	FELVIZUMAB	FALSE	FALSE	FALSE
BLAT-3	NULL	NULL	ChEMBL	33	inhibitor	NULL	RELEBACTAM	rxcui:2184137	RELEBACTAM	TRUE	FALSE	FALSE
BLAT-4	NULL	NULL	ChEMBL	33	inhibitor	NULL	RELEBACTAM	rxcui:2184137	RELEBACTAM	TRUE	FALSE	FALSE
NCBIGENE:7	ncbigene:7	A12M4	GuideToPharmacology	2024.1	inhibitor	0.1842374429322613	IUPHAR.LIGAND:191	iuphar.ligand:191	SB 221284	FALSE	FALSE	FALSE
BLAT-5	NULL	NULL	ChEMBL	33	inhibitor	NULL	RELEBACTAM	rxcui:2184137	RELEBACTAM	TRUE	FALSE	FALSE
BLAT-6	NULL	NULL	ChEMBL	33	inhibitor	NULL	RELEBACTAM	rxcui:2184137	RELEBACTAM	TRUE	FALSE	FALSE
ADRA2C	hgnc:283	ADRA2C	ChEMBL	33	inhibitor	0.092443083	AVIPTADIL	rxcui:1942960	VASOACTIVE INTESTINAL PEPTIDE	TRUE	FALSE	FALSE
ADRA1D	hgnc:280	ADRA1D	ChEMBL	33	inhibitor	0.100976291	AVIPTADIL	rxcui:1942960	VASOACTIVE INTESTINAL PEPTIDE	TRUE	FALSE	FALSE
NS3	hgnc:6407	KRAS	ChEMBL	33	inhibitor	0.546954909	SOVAPREVIR	ncit:C152411	SOVAPREVIR	FALSE	FALSE	FALSE
ADRA1B	hgnc:278	ADRA1B	ChEMBL	33	inhibitor	0.095122593	AVIPTADIL	rxcui:1942960	VASOACTIVE INTESTINAL PEPTIDE	TRUE	FALSE	FALSE
SLAMF7	hgnc:21394	SLAMF7	ChEMBL	33	binder	2.187819634820604	AZINTUXIZUMAB VEDOTIN	ncit:C122816	AZINTUXIZUMAB VEDOTIN	FALSE	FALSE	FALSE
CACNA1S	hgnc:1397	CACNA1S	ChEMBL	33	blocker	0.1981421556063943	NILVADIPINE	rxcui:53692	NILVADIPINE	FALSE	FALSE	FALSE
CACNA1F	hgnc:1393	CACNA1F	ChEMBL	33	blocker	0.2500365296937833	NILVADIPINE	rxcui:53692	NILVADIPINE	FALSE	FALSE	FALSE
NS5B	NULL	NULL	ChEMBL	33	inhibitor	NULL	RADALBUVIR	ncit:C152141	RADALBUVIR	FALSE	FALSE	FALSE
IRAK4	hgnc:17967	IRAK4	ChEMBL	33	inhibitor	2.386712328895204	ZIMLOVISERTIB	ncit:C185226	ZIMLOVISERTIB	FALSE	FALSE	FALSE
GUCY1B2	hgnc:4686	GUCY1B2	ChEMBL	33	positive modulator	1.009762908	OLINCIGUAT	ncit:C153148	OLINCIGUAT	FALSE	FALSE	FALSE
PDE4B	hgnc:8781	PDE4B	ChEMBL	33	inhibitor	0.2917092846427472	TETOMILAST	ncit:C90922	TETOMILAST	FALSE	FALSE	FALSE
RPSB	NULL	NULL	ChEMBL	33	inhibitor	NULL	TEDIZOLID	rxcui:1540825	TEDIZOLID	TRUE	FALSE	FALSE
GRM3	hgnc:4595	GRM3	PharmGKB	4/5/24	NULL	0.2351089756822141	risperidone	rxcui:35636	RISPERIDONE	TRUE	FALSE	FALSE
RPLD	NULL	NULL	ChEMBL	33	inhibitor	NULL	TEDIZOLID	rxcui:1540825	TEDIZOLID	TRUE	FALSE	FALSE
RPSJ	NULL	NULL	ChEMBL	33	inhibitor	NULL	TEDIZOLID	rxcui:1540825	TEDIZOLID	TRUE	FALSE	FALSE
RPSK	NULL	NULL	ChEMBL	33	inhibitor	NULL	TEDIZOLID	rxcui:1540825	TEDIZOLID	TRUE	FALSE	FALSE
RPSL	NULL	NULL	ChEMBL	33	inhibitor	NULL	TEDIZOLID	rxcui:1540825	TEDIZOLID	TRUE	FALSE	FALSE
RPSM	NULL	NULL	ChEMBL	33	inhibitor	NULL	TEDIZOLID	rxcui:1540825	TEDIZOLID	TRUE	FALSE	FALSE
RPSN	NULL	NULL	ChEMBL	33	inhibitor	NULL	TEDIZOLID	rxcui:1540825	TEDIZOLID	TRUE	FALSE	FALSE
RPSO	NULL	NULL	ChEMBL	33	inhibitor	NULL	TEDIZOLID	rxcui:1540825	TEDIZOLID	TRUE	FALSE	FALSE
RPSP	NULL	NULL	ChEMBL	33	inhibitor	NULL	TEDIZOLID	rxcui:1540825	TEDIZOLID	TRUE	FALSE	FALSE
RPSQ	NULL	NULL	ChEMBL	33	inhibitor	NULL	TEDIZOLID	rxcui:1540825	TEDIZOLID	TRUE	FALSE	FALSE
RPSR	NULL	NULL	ChEMBL	33	inhibitor	NULL	TEDIZOLID	rxcui:1540825	TEDIZOLID	TRUE	FALSE	FALSE
RPSS	NULL	NULL	ChEMBL	33	inhibitor	NULL	TEDIZOLID	rxcui:1540825	TEDIZOLID	TRUE	FALSE	FALSE
RPST	NULL	NULL	ChEMBL	33	inhibitor	NULL	TEDIZOLID	rxcui:1540825	TEDIZOLID	TRUE	FALSE	FALSE
RPSU	NULL	NULL	ChEMBL	33	inhibitor	NULL	TEDIZOLID	rxcui:1540825	TEDIZOLID	TRUE	FALSE	FALSE
RPSC	NULL	NULL	ChEMBL	33	inhibitor	NULL	TEDIZOLID	rxcui:1540825	TEDIZOLID	TRUE	FALSE	FALSE
RPSD	NULL	NULL	ChEMBL	33	inhibitor	NULL	TEDIZOLID	rxcui:1540825	TEDIZOLID	TRUE	FALSE	FALSE
RPSE	NULL	NULL	ChEMBL	33	inhibitor	NULL	TEDIZOLID	rxcui:1540825	TEDIZOLID	TRUE	FALSE	FALSE
RPSF	NULL	NULL	ChEMBL	33	inhibitor	NULL	TEDIZOLID	rxcui:1540825	TEDIZOLID	TRUE	FALSE	FALSE
RPSG	NULL	NULL	ChEMBL	33	inhibitor	NULL	TEDIZOLID	rxcui:1540825	TEDIZOLID	TRUE	FALSE	FALSE
RPSH	NULL	NULL	ChEMBL	33	inhibitor	NULL	TEDIZOLID	rxcui:1540825	TEDIZOLID	TRUE	FALSE	FALSE
RPSI	NULL	NULL	ChEMBL	33	inhibitor	NULL	TEDIZOLID	rxcui:1540825	TEDIZOLID	TRUE	FALSE	FALSE
RPLJ	NULL	NULL	ChEMBL	33	inhibitor	NULL	TEDIZOLID	rxcui:1540825	TEDIZOLID	TRUE	FALSE	FALSE
RPLK	NULL	NULL	ChEMBL	33	inhibitor	NULL	TEDIZOLID	rxcui:1540825	TEDIZOLID	TRUE	FALSE	FALSE
DACB	NULL	NULL	ChEMBL	33	inhibitor	NULL	PHENETHICILLIN	rxcui:33277	PHENETHICILLIN	TRUE	FALSE	FALSE
FTSI	NULL	NULL	ChEMBL	33	inhibitor	NULL	PHENETHICILLIN	rxcui:33277	PHENETHICILLIN	TRUE	FALSE	FALSE
MRCA	NULL	NULL	ChEMBL	33	inhibitor	NULL	PHENETHICILLIN	rxcui:33277	PHENETHICILLIN	TRUE	FALSE	FALSE
MRCB	NULL	NULL	ChEMBL	33	inhibitor	NULL	PHENETHICILLIN	rxcui:33277	PHENETHICILLIN	TRUE	FALSE	FALSE
DACA	NULL	NULL	ChEMBL	33	inhibitor	NULL	PHENETHICILLIN	rxcui:33277	PHENETHICILLIN	TRUE	FALSE	FALSE
MRDA	NULL	NULL	ChEMBL	33	inhibitor	NULL	PHENETHICILLIN	rxcui:33277	PHENETHICILLIN	TRUE	FALSE	FALSE
DACC	NULL	NULL	ChEMBL	33	inhibitor	NULL	PHENETHICILLIN	rxcui:33277	PHENETHICILLIN	TRUE	FALSE	FALSE
DACB	NULL	NULL	ChEMBL	33	inhibitor	NULL	TEMOCILLIN	rxcui:37775	TEMOCILLIN	FALSE	FALSE	FALSE
FTSI	NULL	NULL	ChEMBL	33	inhibitor	NULL	TEMOCILLIN	rxcui:37775	TEMOCILLIN	FALSE	FALSE	FALSE
MRCA	NULL	NULL	ChEMBL	33	inhibitor	NULL	TEMOCILLIN	rxcui:37775	TEMOCILLIN	FALSE	FALSE	FALSE
MRCB	NULL	NULL	ChEMBL	33	inhibitor	NULL	TEMOCILLIN	rxcui:37775	TEMOCILLIN	FALSE	FALSE	FALSE
DACA	NULL	NULL	ChEMBL	33	inhibitor	NULL	TEMOCILLIN	rxcui:37775	TEMOCILLIN	FALSE	FALSE	FALSE
MRDA	NULL	NULL	ChEMBL	33	inhibitor	NULL	TEMOCILLIN	rxcui:37775	TEMOCILLIN	FALSE	FALSE	FALSE
DACC	NULL	NULL	ChEMBL	33	inhibitor	NULL	TEMOCILLIN	rxcui:37775	TEMOCILLIN	FALSE	FALSE	FALSE
DACB	NULL	NULL	ChEMBL	33	inhibitor	NULL	FLOXACILLIN	rxcui:4448	FLOXACILLIN	TRUE	FALSE	FALSE
RPLR	NULL	NULL	ChEMBL	33	inhibitor	NULL	RADEZOLID	ncit:C81442	RADEZOLID	FALSE	FALSE	FALSE
RPLS	NULL	NULL	ChEMBL	33	inhibitor	NULL	RADEZOLID	ncit:C81442	RADEZOLID	FALSE	FALSE	FALSE
RPLA	NULL	NULL	ChEMBL	33	inhibitor	NULL	RADEZOLID	ncit:C81442	RADEZOLID	FALSE	FALSE	FALSE
RPLT	NULL	NULL	ChEMBL	33	inhibitor	NULL	RADEZOLID	ncit:C81442	RADEZOLID	FALSE	FALSE	FALSE
RPLU	NULL	NULL	ChEMBL	33	inhibitor	NULL	RADEZOLID	ncit:C81442	RADEZOLID	FALSE	FALSE	FALSE
RPLV	NULL	NULL	ChEMBL	33	inhibitor	NULL	RADEZOLID	ncit:C81442	RADEZOLID	FALSE	FALSE	FALSE
RPLW	NULL	NULL	ChEMBL	33	inhibitor	NULL	RADEZOLID	ncit:C81442	RADEZOLID	FALSE	FALSE	FALSE
RPLX	NULL	NULL	ChEMBL	33	inhibitor	NULL	RADEZOLID	ncit:C81442	RADEZOLID	FALSE	FALSE	FALSE
RPLY	NULL	NULL	ChEMBL	33	inhibitor	NULL	RADEZOLID	ncit:C81442	RADEZOLID	FALSE	FALSE	FALSE
RPMA	NULL	NULL	ChEMBL	33	inhibitor	NULL	RADEZOLID	ncit:C81442	RADEZOLID	FALSE	FALSE	FALSE
RPMB	NULL	NULL	ChEMBL	33	inhibitor	NULL	RADEZOLID	ncit:C81442	RADEZOLID	FALSE	FALSE	FALSE
RPMC	NULL	NULL	ChEMBL	33	inhibitor	NULL	RADEZOLID	ncit:C81442	RADEZOLID	FALSE	FALSE	FALSE
RPLB	NULL	NULL	ChEMBL	33	inhibitor	NULL	RADEZOLID	ncit:C81442	RADEZOLID	FALSE	FALSE	FALSE
RPSA	hgnc:6502	RPSA	ChEMBL	33	inhibitor	0.3500511415712966	RADEZOLID	ncit:C81442	RADEZOLID	FALSE	FALSE	FALSE
RPMD	NULL	NULL	ChEMBL	33	inhibitor	NULL	RADEZOLID	ncit:C81442	RADEZOLID	FALSE	FALSE	FALSE
YKGM	NULL	NULL	ChEMBL	33	inhibitor	NULL	RADEZOLID	ncit:C81442	RADEZOLID	FALSE	FALSE	FALSE
RPME	NULL	NULL	ChEMBL	33	inhibitor	NULL	RADEZOLID	ncit:C81442	RADEZOLID	FALSE	FALSE	FALSE
RPMF	NULL	NULL	ChEMBL	33	inhibitor	NULL	RADEZOLID	ncit:C81442	RADEZOLID	FALSE	FALSE	FALSE
RPMG	NULL	NULL	ChEMBL	33	inhibitor	NULL	RADEZOLID	ncit:C81442	RADEZOLID	FALSE	FALSE	FALSE
RPMH	NULL	NULL	ChEMBL	33	inhibitor	NULL	RADEZOLID	ncit:C81442	RADEZOLID	FALSE	FALSE	FALSE
RPMI	NULL	NULL	ChEMBL	33	inhibitor	NULL	RADEZOLID	ncit:C81442	RADEZOLID	FALSE	FALSE	FALSE
YKGO	NULL	NULL	ChEMBL	33	inhibitor	NULL	RADEZOLID	ncit:C81442	RADEZOLID	FALSE	FALSE	FALSE
RPLC	NULL	NULL	ChEMBL	33	inhibitor	NULL	RADEZOLID	ncit:C81442	RADEZOLID	FALSE	FALSE	FALSE
RPLE	NULL	NULL	ChEMBL	33	inhibitor	NULL	RADEZOLID	ncit:C81442	RADEZOLID	FALSE	FALSE	FALSE
RPLF	NULL	NULL	ChEMBL	33	inhibitor	NULL	RADEZOLID	ncit:C81442	RADEZOLID	FALSE	FALSE	FALSE
RPLL	NULL	NULL	ChEMBL	33	inhibitor	NULL	RADEZOLID	ncit:C81442	RADEZOLID	FALSE	FALSE	FALSE
NS5A	NULL	NULL	ChEMBL	33	inhibitor	NULL	RAVIDASVIR	ncit:C152158	RAVIDASVIR	FALSE	FALSE	FALSE
NS5B	NULL	NULL	ChEMBL	33	inhibitor	NULL	MERICITABINE	ncit:C98959	MERICITABINE	FALSE	FALSE	FALSE
TTR	hgnc:12405	TTR	ChEMBL	33	modulator	4.375639269641208	ACORAMIDIS	ncit:C170791	ACORAMIDIS	FALSE	FALSE	FALSE
PARE	NULL	NULL	ChEMBL	33	inhibitor	NULL	NEMONOXACIN	ncit:C174838	NEMONOXACIN	FALSE	FALSE	FALSE
PA	hgnc:8549	BLOC1S6	ChEMBL	33	inhibitor	17.50255707856483	BALOXAVIR	rxcui:2197842	BALOXAVIR	TRUE	FALSE	FALSE
SLC6A4	hgnc:11050	SLC6A4	ChEMBL	33	inhibitor	0.2983390411119005	TESOFENSINE	ncit:C66589	TESOFENSINE	FALSE	FALSE	FALSE
SLC6A2	hgnc:11048	SLC6A2	ChEMBL	33	inhibitor	0.2453629496995069	TESOFENSINE	ncit:C66589	TESOFENSINE	FALSE	FALSE	FALSE
F	NULL	NULL	ChEMBL	33	inhibitor	NULL	ALX-0171	chembl:CHEMBL4297692	ALX-0171	FALSE	FALSE	FALSE
GABRA1	hgnc:4075	GABRA1	ChEMBL	33	positive modulator	0.1221108633388244	ZOPICLONE	rxcui:40001	ZOPICLONE	TRUE	FALSE	FALSE
ASGR1	hgnc:742	ASGR1	ChEMBL	33	binder	3.750547945	VUPANORSEN SODIUM	ncit:C174943	VUPANORSEN SODIUM	FALSE	FALSE	FALSE
TCDA	NULL	NULL	ChEMBL	33	binder	NULL	TOLEVAMER SODIUM	chembl:CHEMBL2108872	TOLEVAMER SODIUM	FALSE	FALSE	FALSE
TCDB	NULL	NULL	ChEMBL	33	binder	NULL	TOLEVAMER SODIUM	chembl:CHEMBL2108872	TOLEVAMER SODIUM	FALSE	FALSE	FALSE
NS5B	NULL	NULL	ChEMBL	33	inhibitor	NULL	BALAPIRAVIR	ncit:C87439	BALAPIRAVIR	FALSE	FALSE	FALSE
GUCY1B2	hgnc:4686	GUCY1B2	ChEMBL	33	activator	0.8078103267029924	ATACIGUAT	ncit:C79587	ATACIGUAT	FALSE	FALSE	FALSE
GUCY1B1	hgnc:4687	GUCY1B1	ChEMBL	33	activator	0.6177373086552295	ATACIGUAT	ncit:C79587	ATACIGUAT	FALSE	FALSE	FALSE
TUBB6	hgnc:20776	TUBB6	ChEMBL	33	inhibitor	0.037666909	ENFORTUMAB VEDOTIN	rxcui:2268306	ENFORTUMAB VEDOTIN-EJFV	TRUE	FALSE	TRUE
TUBB2A	hgnc:12412	TUBB2A	ChEMBL	33	inhibitor	0.036770078	ENFORTUMAB VEDOTIN	rxcui:2268306	ENFORTUMAB VEDOTIN-EJFV	TRUE	FALSE	TRUE
TUBB	hgnc:20778	TUBB	ChEMBL	33	inhibitor	0.03151721	ENFORTUMAB VEDOTIN	rxcui:2268306	ENFORTUMAB VEDOTIN-EJFV	TRUE	FALSE	TRUE
RPSK	NULL	NULL	ChEMBL	33	inhibitor	NULL	ERYTHROMYCIN ACISTRATE	ncit:C166893	ERYTHROMYCIN ACISTRATE	FALSE	FALSE	FALSE
RPSL	NULL	NULL	ChEMBL	33	inhibitor	NULL	ERYTHROMYCIN ACISTRATE	ncit:C166893	ERYTHROMYCIN ACISTRATE	FALSE	FALSE	FALSE
RPSM	NULL	NULL	ChEMBL	33	inhibitor	NULL	ERYTHROMYCIN ACISTRATE	ncit:C166893	ERYTHROMYCIN ACISTRATE	FALSE	FALSE	FALSE
RPSN	NULL	NULL	ChEMBL	33	inhibitor	NULL	ERYTHROMYCIN ACISTRATE	ncit:C166893	ERYTHROMYCIN ACISTRATE	FALSE	FALSE	FALSE
RPSO	NULL	NULL	ChEMBL	33	inhibitor	NULL	ERYTHROMYCIN ACISTRATE	ncit:C166893	ERYTHROMYCIN ACISTRATE	FALSE	FALSE	FALSE
RPSP	NULL	NULL	ChEMBL	33	inhibitor	NULL	ERYTHROMYCIN ACISTRATE	ncit:C166893	ERYTHROMYCIN ACISTRATE	FALSE	FALSE	FALSE
RPSQ	NULL	NULL	ChEMBL	33	inhibitor	NULL	ERYTHROMYCIN ACISTRATE	ncit:C166893	ERYTHROMYCIN ACISTRATE	FALSE	FALSE	FALSE
RPSR	NULL	NULL	ChEMBL	33	inhibitor	NULL	ERYTHROMYCIN ACISTRATE	ncit:C166893	ERYTHROMYCIN ACISTRATE	FALSE	FALSE	FALSE
RPSS	NULL	NULL	ChEMBL	33	inhibitor	NULL	ERYTHROMYCIN ACISTRATE	ncit:C166893	ERYTHROMYCIN ACISTRATE	FALSE	FALSE	FALSE
RPST	NULL	NULL	ChEMBL	33	inhibitor	NULL	ERYTHROMYCIN ACISTRATE	ncit:C166893	ERYTHROMYCIN ACISTRATE	FALSE	FALSE	FALSE
RPSU	NULL	NULL	ChEMBL	33	inhibitor	NULL	ERYTHROMYCIN ACISTRATE	ncit:C166893	ERYTHROMYCIN ACISTRATE	FALSE	FALSE	FALSE
RPSC	NULL	NULL	ChEMBL	33	inhibitor	NULL	ERYTHROMYCIN ACISTRATE	ncit:C166893	ERYTHROMYCIN ACISTRATE	FALSE	FALSE	FALSE
RPSD	NULL	NULL	ChEMBL	33	inhibitor	NULL	ERYTHROMYCIN ACISTRATE	ncit:C166893	ERYTHROMYCIN ACISTRATE	FALSE	FALSE	FALSE
RPSE	NULL	NULL	ChEMBL	33	inhibitor	NULL	ERYTHROMYCIN ACISTRATE	ncit:C166893	ERYTHROMYCIN ACISTRATE	FALSE	FALSE	FALSE
RPSF	NULL	NULL	ChEMBL	33	inhibitor	NULL	ERYTHROMYCIN ACISTRATE	ncit:C166893	ERYTHROMYCIN ACISTRATE	FALSE	FALSE	FALSE
RPSG	NULL	NULL	ChEMBL	33	inhibitor	NULL	ERYTHROMYCIN ACISTRATE	ncit:C166893	ERYTHROMYCIN ACISTRATE	FALSE	FALSE	FALSE
RPSH	NULL	NULL	ChEMBL	33	inhibitor	NULL	ERYTHROMYCIN ACISTRATE	ncit:C166893	ERYTHROMYCIN ACISTRATE	FALSE	FALSE	FALSE
RPSI	NULL	NULL	ChEMBL	33	inhibitor	NULL	ERYTHROMYCIN ACISTRATE	ncit:C166893	ERYTHROMYCIN ACISTRATE	FALSE	FALSE	FALSE
RPLJ	NULL	NULL	ChEMBL	33	inhibitor	NULL	ERYTHROMYCIN ACISTRATE	ncit:C166893	ERYTHROMYCIN ACISTRATE	FALSE	FALSE	FALSE
RPLK	NULL	NULL	ChEMBL	33	inhibitor	NULL	ERYTHROMYCIN ACISTRATE	ncit:C166893	ERYTHROMYCIN ACISTRATE	FALSE	FALSE	FALSE
RPLM	NULL	NULL	ChEMBL	33	inhibitor	NULL	ERYTHROMYCIN ACISTRATE	ncit:C166893	ERYTHROMYCIN ACISTRATE	FALSE	FALSE	FALSE
RPLN	NULL	NULL	ChEMBL	33	inhibitor	NULL	ERYTHROMYCIN ACISTRATE	ncit:C166893	ERYTHROMYCIN ACISTRATE	FALSE	FALSE	FALSE
RPLO	NULL	NULL	ChEMBL	33	inhibitor	NULL	ERYTHROMYCIN ACISTRATE	ncit:C166893	ERYTHROMYCIN ACISTRATE	FALSE	FALSE	FALSE
RPLP	NULL	NULL	ChEMBL	33	inhibitor	NULL	ERYTHROMYCIN ACISTRATE	ncit:C166893	ERYTHROMYCIN ACISTRATE	FALSE	FALSE	FALSE
RPLQ	NULL	NULL	ChEMBL	33	inhibitor	NULL	ERYTHROMYCIN ACISTRATE	ncit:C166893	ERYTHROMYCIN ACISTRATE	FALSE	FALSE	FALSE
RPLR	NULL	NULL	ChEMBL	33	inhibitor	NULL	ERYTHROMYCIN ACISTRATE	ncit:C166893	ERYTHROMYCIN ACISTRATE	FALSE	FALSE	FALSE
RPLS	NULL	NULL	ChEMBL	33	inhibitor	NULL	ERYTHROMYCIN ACISTRATE	ncit:C166893	ERYTHROMYCIN ACISTRATE	FALSE	FALSE	FALSE
RPLA	NULL	NULL	ChEMBL	33	inhibitor	NULL	ERYTHROMYCIN ACISTRATE	ncit:C166893	ERYTHROMYCIN ACISTRATE	FALSE	FALSE	FALSE
RPLT	NULL	NULL	ChEMBL	33	inhibitor	NULL	ERYTHROMYCIN ACISTRATE	ncit:C166893	ERYTHROMYCIN ACISTRATE	FALSE	FALSE	FALSE
RPLU	NULL	NULL	ChEMBL	33	inhibitor	NULL	ERYTHROMYCIN ACISTRATE	ncit:C166893	ERYTHROMYCIN ACISTRATE	FALSE	FALSE	FALSE
RPLV	NULL	NULL	ChEMBL	33	inhibitor	NULL	ERYTHROMYCIN ACISTRATE	ncit:C166893	ERYTHROMYCIN ACISTRATE	FALSE	FALSE	FALSE
RPLW	NULL	NULL	ChEMBL	33	inhibitor	NULL	ERYTHROMYCIN ACISTRATE	ncit:C166893	ERYTHROMYCIN ACISTRATE	FALSE	FALSE	FALSE
RPLX	NULL	NULL	ChEMBL	33	inhibitor	NULL	ERYTHROMYCIN ACISTRATE	ncit:C166893	ERYTHROMYCIN ACISTRATE	FALSE	FALSE	FALSE
RPLY	NULL	NULL	ChEMBL	33	inhibitor	NULL	ERYTHROMYCIN ACISTRATE	ncit:C166893	ERYTHROMYCIN ACISTRATE	FALSE	FALSE	FALSE
RPMA	NULL	NULL	ChEMBL	33	inhibitor	NULL	ERYTHROMYCIN ACISTRATE	ncit:C166893	ERYTHROMYCIN ACISTRATE	FALSE	FALSE	FALSE
RPMB	NULL	NULL	ChEMBL	33	inhibitor	NULL	ERYTHROMYCIN ACISTRATE	ncit:C166893	ERYTHROMYCIN ACISTRATE	FALSE	FALSE	FALSE
RPMC	NULL	NULL	ChEMBL	33	inhibitor	NULL	ERYTHROMYCIN ACISTRATE	ncit:C166893	ERYTHROMYCIN ACISTRATE	FALSE	FALSE	FALSE
RPLB	NULL	NULL	ChEMBL	33	inhibitor	NULL	ERYTHROMYCIN ACISTRATE	ncit:C166893	ERYTHROMYCIN ACISTRATE	FALSE	FALSE	FALSE
RPMD	NULL	NULL	ChEMBL	33	inhibitor	NULL	ERYTHROMYCIN ACISTRATE	ncit:C166893	ERYTHROMYCIN ACISTRATE	FALSE	FALSE	FALSE
GLP2R	hgnc:4325	GLP2R	ChEMBL	33	agonist	13.12691780892362	FE 203799	chembl:CHEMBL4563522	FE 203799	FALSE	FALSE	FALSE
LTA4H	hgnc:6710	LTA4H	ChEMBL	33	inhibitor	5.834185692854944	ACEBILUSTAT	ncit:C169757	ACEBILUSTAT	FALSE	FALSE	FALSE
ICOS	hgnc:5351	ICOS	ChEMBL	33	agonist	35.00511415712966	VOPRATELIMAB	ncit:C129876	VOPRATELIMAB	FALSE	FALSE	FALSE
CD40	hgnc:11919	CD40	ChEMBL	33	agonist	2.187819634820604	CDX-1140	chembl:CHEMBL4297721	CDX-1140	FALSE	FALSE	FALSE
NPR2	hgnc:7944	NPR2	ChEMBL	33	agonist	2.917092846427472	CARPERITIDE	ncit:C169829	CARPERITIDE	FALSE	FALSE	FALSE
RPLX	NULL	NULL	ChEMBL	33	inhibitor	NULL	SPIRAMYCIN	rxcui:9991	SPIRAMYCIN	TRUE	FALSE	FALSE
RPLY	NULL	NULL	ChEMBL	33	inhibitor	NULL	SPIRAMYCIN	rxcui:9991	SPIRAMYCIN	TRUE	FALSE	FALSE
RPMA	NULL	NULL	ChEMBL	33	inhibitor	NULL	SPIRAMYCIN	rxcui:9991	SPIRAMYCIN	TRUE	FALSE	FALSE
RPMB	NULL	NULL	ChEMBL	33	inhibitor	NULL	SPIRAMYCIN	rxcui:9991	SPIRAMYCIN	TRUE	FALSE	FALSE
RPMC	NULL	NULL	ChEMBL	33	inhibitor	NULL	SPIRAMYCIN	rxcui:9991	SPIRAMYCIN	TRUE	FALSE	FALSE
RPLB	NULL	NULL	ChEMBL	33	inhibitor	NULL	SPIRAMYCIN	rxcui:9991	SPIRAMYCIN	TRUE	FALSE	FALSE
RPMD	NULL	NULL	ChEMBL	33	inhibitor	NULL	SPIRAMYCIN	rxcui:9991	SPIRAMYCIN	TRUE	FALSE	FALSE
YKGM	NULL	NULL	ChEMBL	33	inhibitor	NULL	SPIRAMYCIN	rxcui:9991	SPIRAMYCIN	TRUE	FALSE	FALSE
RPME	NULL	NULL	ChEMBL	33	inhibitor	NULL	SPIRAMYCIN	rxcui:9991	SPIRAMYCIN	TRUE	FALSE	FALSE
RPMF	NULL	NULL	ChEMBL	33	inhibitor	NULL	SPIRAMYCIN	rxcui:9991	SPIRAMYCIN	TRUE	FALSE	FALSE
RPMG	NULL	NULL	ChEMBL	33	inhibitor	NULL	SPIRAMYCIN	rxcui:9991	SPIRAMYCIN	TRUE	FALSE	FALSE
RPMH	NULL	NULL	ChEMBL	33	inhibitor	NULL	SPIRAMYCIN	rxcui:9991	SPIRAMYCIN	TRUE	FALSE	FALSE
RPMI	NULL	NULL	ChEMBL	33	inhibitor	NULL	SPIRAMYCIN	rxcui:9991	SPIRAMYCIN	TRUE	FALSE	FALSE
YKGO	NULL	NULL	ChEMBL	33	inhibitor	NULL	SPIRAMYCIN	rxcui:9991	SPIRAMYCIN	TRUE	FALSE	FALSE
RPLC	NULL	NULL	ChEMBL	33	inhibitor	NULL	SPIRAMYCIN	rxcui:9991	SPIRAMYCIN	TRUE	FALSE	FALSE
RPLE	NULL	NULL	ChEMBL	33	inhibitor	NULL	SPIRAMYCIN	rxcui:9991	SPIRAMYCIN	TRUE	FALSE	FALSE
RPLF	NULL	NULL	ChEMBL	33	inhibitor	NULL	SPIRAMYCIN	rxcui:9991	SPIRAMYCIN	TRUE	FALSE	FALSE
RPLL	NULL	NULL	ChEMBL	33	inhibitor	NULL	SPIRAMYCIN	rxcui:9991	SPIRAMYCIN	TRUE	FALSE	FALSE
RPMJ	hgnc:14490	MRPL36	ChEMBL	33	inhibitor	0.3860858179095183	SPIRAMYCIN	rxcui:9991	SPIRAMYCIN	TRUE	FALSE	FALSE
GYRA	NULL	NULL	ChEMBL	33	inhibitor	NULL	ZOLIFLODACIN	ncit:C152962	ZOLIFLODACIN	FALSE	FALSE	FALSE
GYRB	NULL	NULL	ChEMBL	33	inhibitor	NULL	ZOLIFLODACIN	ncit:C152962	ZOLIFLODACIN	FALSE	FALSE	FALSE
ERG11	NULL	NULL	ChEMBL	33	inhibitor	NULL	ALBACONAZOLE	ncit:C72952	ALBACONAZOLE	FALSE	FALSE	FALSE
TGFA	hgnc:11765	TGFA	ChEMBL	33	inhibitor	6.563458904461812	FEPIXNEBART	ncit:C188574	FEPIXNEBART	FALSE	FALSE	FALSE
CTNNB1	hgnc:2514	CTNNB1	ChEMBL	33	inhibitor	0.3977853881492007	PRI-724	drugbank:DB15034	PRI-724	FALSE	FALSE	FALSE
MMP3	hgnc:7173	MMP3	ChEMBL	33	inhibitor	0.5357925636295356	CTS-1027	drugbank:DB08490	CTS-1027	FALSE	FALSE	FALSE
BTK	hgnc:1133	BTK	ChEMBL	33	inhibitor	1.029562181092049	EDRALBRUTINIB	ncit:C175775	EDRALBRUTINIB	FALSE	FALSE	FALSE
IL17A	hgnc:5981	IL17A	ChEMBL	33	inhibitor	2.019525817	VUNAKIZUMAB	ncit:C152923	VUNAKIZUMAB	FALSE	FALSE	FALSE
HTR3D	hgnc:24004	HTR3D	ChEMBL	33	agonist	1.500219178	PUMOSETRAG	ncit:C84126	PUMOSETRAG	FALSE	FALSE	FALSE
CD274	hgnc:17635	CD274	ChEMBL	33	inhibitor	1.853211925965688	SOCAZOLIMAB	ncit:C162504	SOCAZOLIMAB	FALSE	FALSE	FALSE
IL18R1	hgnc:5988	IL18R1	ChEMBL	33	agonist	17.50255707856483	IBOCTADEKIN	ncit:C1680	IBOCTADEKIN	FALSE	FALSE	FALSE
EEF2	hgnc:3214	EEF2	ChEMBL	33	inhibitor	1.458546423213736	RESIMMUNE	chembl:CHEMBL4297555	RESIMMUNE	FALSE	FALSE	FALSE
IMPDH2	hgnc:6053	IMPDH2	ChEMBL	33	inhibitor	2.625383561784724	MYCOPHENOLATE SODIUM	rxcui:408142	MYCOPHENOLATE SODIUM	TRUE	FALSE	FALSE
PARP1	hgnc:270	PARP1	ChEMBL	33	inhibitor	0.7001022831425933	E-7016	chembl:CHEMBL3527000	E-7016	FALSE	FALSE	FALSE
IL10RB	hgnc:5965	IL10RB	ChEMBL	33	agonist	8.751278539282415	EFLEPEDOCOKIN ALFA	ncit:C141419	EFLEPEDOCOKIN ALFA	FALSE	FALSE	FALSE
TUBB1	hgnc:16257	TUBB1	ChEMBL	33	inhibitor	0.068637479	MILATAXEL	ncit:C77880	MILATAXEL	FALSE	FALSE	FALSE
TUBA1A	hgnc:20766	TUBA1A	ChEMBL	33	inhibitor	0.037213091	MILATAXEL	ncit:C77880	MILATAXEL	FALSE	FALSE	FALSE
S	NULL	NULL	ChEMBL	33	vaccine	NULL	ABDAVOMERAN	ncit:C173052	ABDAVOMERAN	FALSE	FALSE	FALSE
S	NULL	NULL	ChEMBL	33	inhibitor	NULL	REGDANVIMAB	ncit:C177084	REGDANVIMAB	FALSE	FALSE	FALSE
S	NULL	NULL	ChEMBL	33	inhibitor	NULL	CASIRIVIMAB	rxcui:2465242	CASIRIVIMAB	TRUE	FALSE	FALSE
S	NULL	NULL	ChEMBL	33	vaccine	NULL	CX-024414	chembl:CHEMBL4650491	CX-024414	FALSE	FALSE	FALSE
S1PR2	hgnc:3169	S1PR2	ChEMBL	33	binder	1.500219178	FINGOLIMOD LAURYL SULFATE	rxcui:2610292	FINGOLIMOD LAURYL SULFATE	TRUE	FALSE	FALSE
JAK2	hgnc:6192	JAK2	ChEMBL	33	inhibitor	0.081533651	NEZULCITINIB	ncit:C177760	NEZULCITINIB	FALSE	FALSE	FALSE
BRAF	hgnc:1097	BRAF	ClearityFoundationBiomarkers	26-Jul-13	NULL	NULL	RAFAMETINIB	NULL	NULL	NULL	NULL	NULL
CCND2	hgnc:1583	CCND2	ClearityFoundationBiomarkers	26-Jul-13	NULL	0.5527123287967842	LY2835219	rxcui:1946825	ABEMACICLIB	TRUE	FALSE	TRUE
CDK4	hgnc:1773	CDK4	ClearityFoundationBiomarkers	26-Jul-13	NULL	0.3070624048871023	LY2835219	rxcui:1946825	ABEMACICLIB	TRUE	FALSE	TRUE
CCND3	hgnc:1585	CCND3	ClearityFoundationBiomarkers	26-Jul-13	NULL	0.5527123287967842	LY2835219	rxcui:1946825	ABEMACICLIB	TRUE	FALSE	TRUE
APEX1	hgnc:587	APEX1	DTC	9/2/20	NULL	0.087952548	ROBINETIN	chembl:CHEMBL170405	ROBINETIN	FALSE	FALSE	FALSE
ERBB2	hgnc:3430	ERBB2	ClearityFoundationBiomarkers	26-Jul-13	NULL	0.2917092846427472	PERTUZUMAB	rxcui:121191	RITUXIMAB	TRUE	TRUE	TRUE
KRAS	hgnc:6407	KRAS	ClearityFoundationBiomarkers	26-Jul-13	NULL	NULL	RAFAMETINIB	NULL	NULL	NULL	NULL	NULL
NF1	hgnc:7765	NF1	ClearityFoundationBiomarkers	26-Jul-13	NULL	NULL	RAFAMETINIB	NULL	NULL	NULL	NULL	NULL
TUBB2B	hgnc:30829	TUBB2B	ChEMBL	33	inhibitor	0.040021091	INDUSATUMAB VEDOTIN	ncit:C101524	INDUSATUMAB VEDOTIN	FALSE	FALSE	FALSE
PGR	hgnc:8910	PGR	ClearityFoundationBiomarkers	26-Jul-13	NULL	0.1324279224103266	ANASTROZOLE	rxcui:84857	ANASTROZOLE	TRUE	FALSE	TRUE
PIK3R1	hgnc:8979	PIK3R1	ClearityFoundationBiomarkers	26-Jul-13	NULL	0.1154014752432846	BYL719	rxcui:2169285	ALPELISIB	TRUE	FALSE	TRUE
PGR	hgnc:8910	PGR	ClearityFoundationBiomarkers	26-Jul-13	NULL	0.066213961	TAMOXIFEN	rxcui:10324	TAMOXIFEN	TRUE	FALSE	TRUE
AKT2	hgnc:392	AKT2	ClearityFoundationClinicalTrial	15-Jun-13	inhibitor	0.364636606	MK2206	ncit:C90581	AKT INHIBITOR MK2206	FALSE	FALSE	TRUE
PTEN	hgnc:9588	PTEN	ClearityFoundationBiomarkers	26-Jul-13	NULL	0.088695391	PF-04691502	drugbank:DB11974	PF-04691502	FALSE	FALSE	TRUE
NCBIGENE:1994	hgnc:3312	ELAVL1	GuideToPharmacology	2024.1	inhibitor	2.100306849	IUPHAR.LIGAND:8074	iuphar.ligand:8074	NG-25	FALSE	FALSE	FALSE
FGFR1	hgnc:3688	FGFR1	ClearityFoundationClinicalTrial	15-Jun-13	inhibitor	0.1374032518317239	NINTEDANIB	rxcui:1592736	NINTEDANIB ESYLATE	TRUE	FALSE	TRUE
IL-12A	hgnc:5969	IL12A	ClearityFoundationClinicalTrial	15-Jun-13	other/unknown	2.625383561784724	CID 446414	drugbank:DB05953	EGEN-001	FALSE	FALSE	TRUE
MAPK14	hgnc:6876	MAPK14	ClearityFoundationClinicalTrial	15-Jun-13	inhibitor	0.2853677784548614	LY2228820	ncit:C105853	RALIMETINIB MESYLATE	FALSE	FALSE	TRUE
ABL1	hgnc:76	ABL1	COSMIC	4-Sep-20	NULL	NULL	Tyrosine kinase inhibitor - NS	NULL	NULL	NULL	NULL	NULL
NCBIGENE:462	hgnc:775	SERPINC1	GuideToPharmacology	2024.1	inhibitor	1.458546423213736	IUPHAR.LIGAND:3983	iuphar.ligand:3983	&ALPHA;-CONOTOXIN GI	FALSE	FALSE	FALSE
EGFR	hgnc:3236	EGFR	COSMIC	4-Sep-20	NULL	NULL	Tyrosine kinase inhibitor - NS	NULL	NULL	NULL	NULL	NULL
FLT3	hgnc:3765	FLT3	COSMIC	4-Sep-20	NULL	0.179119736	Sorafenib	rxcui:495881	SORAFENIB	TRUE	FALSE	TRUE
EGFR	hgnc:3236	EGFR	COSMIC	4-Sep-20	NULL	1.184383561707394	Afatinib	rxcui:1430438	AFATINIB	TRUE	FALSE	TRUE
PLK1	hgnc:9077	PLK1	DTC	9/2/20	NULL	0.007292732	MYRICETIN	rxcui:1368374	MYRICETIN	FALSE	FALSE	FALSE
NCBIGENE:366	hgnc:643	AQP9	GuideToPharmacology	2024.1	inhibitor	0.092606122	IUPHAR.LIGAND:3482	ncit:C1497	RELCOVAPTAN	FALSE	FALSE	FALSE
KMT2A	hgnc:7132	KMT2A	DTC	9/2/20	NULL	0.1640864726115453	TRYPAN BLUE	rxcui:10878	TRYPAN BLUE	TRUE	FALSE	FALSE
HSD17B10	hgnc:4800	HSD17B10	DTC	9/2/20	NULL	0.063568609	XANTHONE	chembl:CHEMBL186784	XANTHONE	FALSE	FALSE	FALSE
POLH	hgnc:9181	POLH	DTC	9/2/20	NULL	0.016067219	MORIN	drugbank:DB16770	MORIN	FALSE	FALSE	FALSE
APOBEC3A	hgnc:17343	APOBEC3A	DTC	9/2/20	NULL	0.4412409347537352	STILONIUM IODIDE	ncit:C73168	STILONIUM IODIDE	FALSE	FALSE	FALSE
CYP1A2	hgnc:2596	CYP1A2	DTC	9/2/20	NULL	0.04427291	(R,S)-IFENPRODIL	chembl:CHEMBL49623	(R,S)-IFENPRODIL	FALSE	FALSE	FALSE
EHMT2	hgnc:14129	EHMT2	DTC	9/2/20	NULL	0.01531729	TCMDC-125319	chembl:CHEMBL527586	CHEMBL:CHEMBL527586	FALSE	FALSE	FALSE
NFE2L2	hgnc:7782	NFE2L2	DTC	9/2/20	NULL	0.031479419	3-(DIMETHYLAMINO)PHENOL	chembl:CHEMBL225257	CHEMBL:CHEMBL225257	FALSE	FALSE	FALSE
MAPT	hgnc:6893	MAPT	DTC	9/2/20	NULL	0.019844169	ISOBOLDINE	chembl:CHEMBL462880	ISOBOLDINE	FALSE	FALSE	FALSE
SRC	hgnc:11283	SRC	DTC	9/2/20	NULL	0.017679351	CEDIRANIB	ncit:C80867	CEDIRANIB	FALSE	FALSE	TRUE
SLCO2B1	hgnc:10962	SLCO2B1	DTC	9/2/20	NULL	1.400204566285186	ISOSILYBIN B	chembl:CHEMBL3542340	ISOSILYBIN B	FALSE	FALSE	FALSE
NFE2L2	hgnc:7782	NFE2L2	DTC	9/2/20	NULL	0.031479419	2-AMINOBIPHENYL	chembl:CHEMBL296021	CHEMBL:CHEMBL296021	FALSE	FALSE	FALSE
TOP1	hgnc:11986	TOP1	DTC	9/2/20	NULL	0.8751278539282416	AESCULIOSIDE IIIF	chembl:CHEMBL1095026	AESCULIOSIDE IIIF	FALSE	FALSE	FALSE
CASP7	hgnc:1508	CASP7	DTC	9/2/20	NULL	0.077217164	MYRICETIN	rxcui:1368374	MYRICETIN	FALSE	FALSE	FALSE
OPRL1	hgnc:8155	OPRL1	DTC	9/2/20	NULL	4.375639269641208	JTC-801	iuphar.ligand:1692	JTC-801	FALSE	FALSE	FALSE
PPARG	hgnc:9236	PPARG	DTC	9/2/20	NULL	0.210030685	PHENAMIPHOS	chembl:CHEMBL1313005	PHENAMIPHOS	FALSE	FALSE	FALSE
KDM4A	hgnc:22978	KDM4A	DTC	9/2/20	NULL	0.023813003	AMBUNOL	chembl:CHEMBL454893	AMBUNOL	FALSE	FALSE	FALSE
ATAD5	hgnc:25752	ATAD5	DTC	9/2/20	NULL	0.007416338	NOCODAZOLE	ncit:C75228	NOCODAZOLE	FALSE	FALSE	FALSE
CYP3A4	hgnc:2637	CYP3A4	DTC	9/2/20	NULL	0.019577804	LEUCINE	rxcui:6308	LEUCINE	TRUE	FALSE	FALSE
KDM4E	hgnc:37098	KDM4E	DTC	9/2/20	NULL	0.005860885	METHYLDOPA	rxcui:1545996	METHYLDOPA ANHYDROUS	TRUE	FALSE	FALSE
CBX1	hgnc:1551	CBX1	DTC	9/2/20	NULL	0.007548544	CLOTRIMAZOLE	rxcui:2623	CLOTRIMAZOLE	TRUE	FALSE	FALSE
GMNN	hgnc:17493	GMNN	DTC	9/2/20	NULL	0.01823183	DNDI1417599	chembl:CHEMBL2094833	CHEMBL:CHEMBL2094833	FALSE	FALSE	FALSE
RAD52	hgnc:9824	RAD52	DTC	9/2/20	NULL	0.03729238	TCMDC-123916	chembl:CHEMBL493863	CHEMBL:CHEMBL493863	FALSE	FALSE	FALSE
NR1H2	hgnc:7965	NR1H2	DTC	9/2/20	NULL	4.039051633514961	GSK9772	iuphar.ligand:8693	GSK9772	FALSE	FALSE	FALSE
IDH1	hgnc:5382	IDH1	DTC	9/2/20	NULL	0.064190307	MEFLOQUINE HYDROCHLORIDE	rxcui:82130	MEFLOQUINE HYDROCHLORIDE	TRUE	FALSE	FALSE
HIF1A	hgnc:4910	HIF1A	DTC	9/2/20	NULL	0.3621218705909965	HALICLONADIAMINE	chembl:CHEMBL2177349	HALICLONADIAMINE	FALSE	FALSE	FALSE
CYP3A4	hgnc:2637	CYP3A4	DTC	9/2/20	NULL	0.003670838	ETAZOLATE	ncit:C73334	ETAZOLATE	FALSE	FALSE	FALSE
MPI	hgnc:7216	MPI	DTC	9/2/20	NULL	1.193356164447602	TCMDC-125319	chembl:CHEMBL527586	CHEMBL:CHEMBL527586	FALSE	FALSE	FALSE
HPGD	hgnc:5154	HPGD	DTC	9/2/20	NULL	0.00962384	GW7074	iuphar.ligand:8072	GW5074	FALSE	FALSE	FALSE
ALPL	hgnc:438	ALPL	DTC	9/2/20	NULL	0.024767769	MYRICETIN	rxcui:1368374	MYRICETIN	FALSE	FALSE	FALSE
AR	hgnc:644	AR	DTC	9/2/20	NULL	0.058471794	LIMONIN	chembl:CHEMBL517449	LIMONIN	FALSE	FALSE	FALSE
SMN2	hgnc:11118	SMN2	DTC	9/2/20	NULL	0.051277023	2-(STYRYL)-BENZIMIDAZOLE	chembl:CHEMBL473721	CHEMBL:CHEMBL473721	FALSE	FALSE	FALSE
NFE2L2	hgnc:7782	NFE2L2	DTC	9/2/20	NULL	0.062958838	INDOLE-3-BUTYRIC ACID	chembl:CHEMBL582878	INDOLE-3-BUTYRIC ACID	FALSE	FALSE	FALSE
SMAD3	hgnc:6769	SMAD3	DTC	9/2/20	NULL	0.057322785	ANGUIDIN	chembl:CHEMBL433680	ANGUIDIN	FALSE	FALSE	FALSE
TUBA3E	hgnc:20765	TUBA3E	ChEMBL	33	inhibitor	0.040021091	APRUTUMAB IXADOTIN	ncit:C121212	APRUTUMAB IXADOTIN	FALSE	FALSE	FALSE
TSHR	hgnc:12373	TSHR	DTC	9/2/20	NULL	0.069824031	GW405833	iuphar.ligand:11149	GW405833	FALSE	FALSE	FALSE
KCNH2	hgnc:6251	KCNH2	DTC	9/2/20	NULL	0.008799677	CHLORPROMAZINE HYDROCHLORIDE	rxcui:104728	CHLORPROMAZINE HYDROCHLORIDE	TRUE	FALSE	FALSE
ATXN2	hgnc:10555	ATXN2	DTC	9/2/20	NULL	0.016352436	OXYPHENBUTAZONE	rxcui:7816	OXYPHENBUTAZONE	TRUE	FALSE	FALSE
NTRK3	hgnc:8033	NTRK3	DTC	9/2/20	NULL	0.029783137	AST-487	iuphar.ligand:5661	AST-487	FALSE	FALSE	TRUE
CYP1A2	hgnc:2596	CYP1A2	DTC	9/2/20	NULL	0.00239313	CLOTRIMAZOLE	rxcui:2623	CLOTRIMAZOLE	TRUE	FALSE	FALSE
SSTR1	hgnc:11330	SSTR1	ChEMBL	33	agonist	0.8751278539282418	SOMATOSTATIN	rxcui:9939	SOMATOSTATIN	FALSE	FALSE	FALSE
BAZ2B	hgnc:963	BAZ2B	DTC	9/2/20	NULL	0.0095957	DOCEBENONE	ncit:C76761	DOCEBENONE	FALSE	FALSE	FALSE
MAPK1	hgnc:6871	MAPK1	DTC	9/2/20	NULL	0.060008767	TCMDC-123781	chembl:CHEMBL581194	CHEMBL:CHEMBL581194	FALSE	FALSE	FALSE
AR	hgnc:644	AR	DTC	9/2/20	NULL	0.007308974	BIS(DIMETHYLAMINETHIOCARBONYL)MONOSULFIDE	chembl:CHEMBL571700	BIS(DIMETHYLAMINETHIOCARBONYL)MONOSULFIDE	FALSE	FALSE	FALSE
ATAD5	hgnc:25752	ATAD5	DTC	9/2/20	NULL	0.059330702	DAIDZIN	drugbank:DB02115	DAIDZIN	FALSE	FALSE	FALSE
GLS	hgnc:4331	GLS	DTC	9/2/20	NULL	0.1848861663228679	PIRENOXINE	rxcui:228080	PIRENOXINE	FALSE	FALSE	FALSE
CYP1A2	hgnc:2596	CYP1A2	DTC	9/2/20	NULL	0.01609924	NEVIRAPINE	rxcui:53654	NEVIRAPINE	TRUE	FALSE	FALSE
RAB9A	hgnc:9792	RAB9A	DTC	9/2/20	NULL	0.015853765	RILUZOLE	rxcui:35623	RILUZOLE	TRUE	FALSE	FALSE
SMN2	hgnc:11118	SMN2	DTC	9/2/20	NULL	0.1025540453822158	METHOXYVONE	chembl:CHEMBL1591080	METHOXYVONE	FALSE	FALSE	FALSE
GAA	hgnc:4065	GAA	DTC	9/2/20	NULL	0.182318303	CAFFEIC ACID	rxcui:1311397	CAFFEIC ACID	FALSE	FALSE	FALSE
DRD1	hgnc:3020	DRD1	DTC	9/2/20	NULL	0.017092341	NICARDIPINE	rxcui:7396	NICARDIPINE	TRUE	FALSE	FALSE
ABCG2	hgnc:74	ABCG2	DTC	9/2/20	NULL	0.07458476	NEVIRAPINE	rxcui:53654	NEVIRAPINE	TRUE	FALSE	FALSE
NFE2L2	hgnc:7782	NFE2L2	DTC	9/2/20	NULL	0.01049314	NIFUROXAZIDE	rxcui:31782	NIFUROXAZIDE	FALSE	FALSE	FALSE
PSMB5	hgnc:9542	PSMB5	DTC	9/2/20	NULL	5.250767123569449	BELACTOSIN A	chembl:CHEMBL491636	BELACTOSIN A	FALSE	FALSE	FALSE
TP53	hgnc:11998	TP53	DTC	9/2/20	NULL	0.1159109740302306	GNF-PF-1184	chembl:CHEMBL600347	CHEMBL:CHEMBL600347	FALSE	FALSE	FALSE
KCNH2	hgnc:6251	KCNH2	DTC	9/2/20	NULL	0.024932417	NORTRIPTYLINE HYDROCHLORIDE	rxcui:203130	NORTRIPTYLINE HYDROCHLORIDE	TRUE	FALSE	FALSE
SMAD3	hgnc:6769	SMAD3	DTC	9/2/20	NULL	0.020844649	PYRITHIONE	rxcui:35100	PYRITHIONE	TRUE	FALSE	FALSE
CYP3A4	hgnc:2637	CYP3A4	DTC	9/2/20	NULL	0.002097622	AG-538	chembl:CHEMBL56393	CHEMBL:CHEMBL56393	FALSE	FALSE	FALSE
VDR	hgnc:12679	VDR	DTC	9/2/20	NULL	0.011148126	CY-208243	chembl:CHEMBL313737	CHEMBL:CHEMBL313737	FALSE	FALSE	FALSE
[truncated: 96,240 more rows]
