# Supplementary material for: Genetic architecture of white matter microstructure captured by unsupervised deep representation learning of fractional anisotropy maps
Source: Nat Commun. 2026 Jun 3;17:7150. doi: 10.1038/s41467-026-73996-z (PMC13396798; doi:10.1038/s41467-026-73996-z)
Supplement: Supplementary file 6 — Source Data [file 41467_2026_73996_MOESM6_ESM.zip › Source Data/Source Data Figure 5/Fig.5f/categories.tsv]

name	name-2	source_db_name	source_db_version
PXR	NUCLEAR HORMONE RECEPTOR	BaderLab	Feb-14
LXRA	NUCLEAR HORMONE RECEPTOR	BaderLab	Feb-14
SHP	NUCLEAR HORMONE RECEPTOR	BaderLab	Feb-14
DAX	NUCLEAR HORMONE RECEPTOR	BaderLab	Feb-14
REV-ERBA	NUCLEAR HORMONE RECEPTOR	BaderLab	Feb-14
NGFIBG	NUCLEAR HORMONE RECEPTOR	BaderLab	Feb-14
RXRG	NUCLEAR HORMONE RECEPTOR	BaderLab	Feb-14
RORB	NUCLEAR HORMONE RECEPTOR	BaderLab	Feb-14
COUP3	NUCLEAR HORMONE RECEPTOR	BaderLab	Feb-14
ABL	CLINICALLY ACTIONABLE	CarisMolecularIntelligence	9/4/20
ADGRA2	CLINICALLY ACTIONABLE	CarisMolecularIntelligence	9/4/20
AFF3	CLINICALLY ACTIONABLE	CarisMolecularIntelligence	9/4/20
AFF4	CLINICALLY ACTIONABLE	CarisMolecularIntelligence	9/4/20
AKT1	CLINICALLY ACTIONABLE	CarisMolecularIntelligence	9/4/20
ALDH2	CLINICALLY ACTIONABLE	CarisMolecularIntelligence	9/4/20
APC	CLINICALLY ACTIONABLE	CarisMolecularIntelligence	9/4/20
ARHGAP26	CLINICALLY ACTIONABLE	CarisMolecularIntelligence	9/4/20
ATF1	CLINICALLY ACTIONABLE	CarisMolecularIntelligence	9/4/20
ATR	CLINICALLY ACTIONABLE	CarisMolecularIntelligence	9/4/20
AURKB	CLINICALLY ACTIONABLE	CarisMolecularIntelligence	9/4/20
BARD1	CLINICALLY ACTIONABLE	CarisMolecularIntelligence	9/4/20
BCL10	CLINICALLY ACTIONABLE	CarisMolecularIntelligence	9/4/20
BCL11B	CLINICALLY ACTIONABLE	CarisMolecularIntelligence	9/4/20
BCL2	CLINICALLY ACTIONABLE	CarisMolecularIntelligence	9/4/20
BCOR	CLINICALLY ACTIONABLE	CarisMolecularIntelligence	9/4/20
BCORL1	CLINICALLY ACTIONABLE	CarisMolecularIntelligence	9/4/20
BLM	CLINICALLY ACTIONABLE	CarisMolecularIntelligence	9/4/20
CACNA1D	CLINICALLY ACTIONABLE	CarisMolecularIntelligence	9/4/20
CAMTA1	CLINICALLY ACTIONABLE	CarisMolecularIntelligence	9/4/20
CANT1	CLINICALLY ACTIONABLE	CarisMolecularIntelligence	9/4/20
CARS	CLINICALLY ACTIONABLE	CarisMolecularIntelligence	9/4/20
CASP8	CLINICALLY ACTIONABLE	CarisMolecularIntelligence	9/4/20
CBL	CLINICALLY ACTIONABLE	CarisMolecularIntelligence	9/4/20
CBLB	CLINICALLY ACTIONABLE	CarisMolecularIntelligence	9/4/20
CCNB1IP1	CLINICALLY ACTIONABLE	CarisMolecularIntelligence	9/4/20
CCND1	CLINICALLY ACTIONABLE	CarisMolecularIntelligence	9/4/20
CCND3	CLINICALLY ACTIONABLE	CarisMolecularIntelligence	9/4/20
CCNE1	CLINICALLY ACTIONABLE	CarisMolecularIntelligence	9/4/20
CDC73	CLINICALLY ACTIONABLE	CarisMolecularIntelligence	9/4/20
CDK6	CLINICALLY ACTIONABLE	CarisMolecularIntelligence	9/4/20
CDKN2B	CLINICALLY ACTIONABLE	CarisMolecularIntelligence	9/4/20
CDKN2C	CLINICALLY ACTIONABLE	CarisMolecularIntelligence	9/4/20
CHCHD7	CLINICALLY ACTIONABLE	CarisMolecularIntelligence	9/4/20
CIC	CLINICALLY ACTIONABLE	CarisMolecularIntelligence	9/4/20
CRKL	CLINICALLY ACTIONABLE	CarisMolecularIntelligence	9/4/20
CSF3R	CLINICALLY ACTIONABLE	CarisMolecularIntelligence	9/4/20
CTCF	CLINICALLY ACTIONABLE	CarisMolecularIntelligence	9/4/20
CTLA4	CLINICALLY ACTIONABLE	CarisMolecularIntelligence	9/4/20
CTNNB1	CLINICALLY ACTIONABLE	CarisMolecularIntelligence	9/4/20
CYLD	CLINICALLY ACTIONABLE	CarisMolecularIntelligence	9/4/20
DEK	CLINICALLY ACTIONABLE	CarisMolecularIntelligence	9/4/20
DICER1	CLINICALLY ACTIONABLE	CarisMolecularIntelligence	9/4/20
DNMT3A	CLINICALLY ACTIONABLE	CarisMolecularIntelligence	9/4/20
EBF1	CLINICALLY ACTIONABLE	CarisMolecularIntelligence	9/4/20
ELK4	CLINICALLY ACTIONABLE	CarisMolecularIntelligence	9/4/20
ELL	CLINICALLY ACTIONABLE	CarisMolecularIntelligence	9/4/20
EP300	CLINICALLY ACTIONABLE	CarisMolecularIntelligence	9/4/20
EPS15	CLINICALLY ACTIONABLE	CarisMolecularIntelligence	9/4/20
ETV4	CLINICALLY ACTIONABLE	CarisMolecularIntelligence	9/4/20
ETV5	CLINICALLY ACTIONABLE	CarisMolecularIntelligence	9/4/20
ETV6	CLINICALLY ACTIONABLE	CarisMolecularIntelligence	9/4/20
EWSR1	CLINICALLY ACTIONABLE	CarisMolecularIntelligence	9/4/20
FCRL4	CLINICALLY ACTIONABLE	CarisMolecularIntelligence	9/4/20
FGFR3	CLINICALLY ACTIONABLE	CarisMolecularIntelligence	9/4/20
FGR	CLINICALLY ACTIONABLE	CarisMolecularIntelligence	9/4/20
FHIT	CLINICALLY ACTIONABLE	CarisMolecularIntelligence	9/4/20
FIP1L1	CLINICALLY ACTIONABLE	CarisMolecularIntelligence	9/4/20
FLI1	CLINICALLY ACTIONABLE	CarisMolecularIntelligence	9/4/20
FLT1	CLINICALLY ACTIONABLE	CarisMolecularIntelligence	9/4/20
FOXO3	CLINICALLY ACTIONABLE	CarisMolecularIntelligence	9/4/20
FOXO4	CLINICALLY ACTIONABLE	CarisMolecularIntelligence	9/4/20
FUBP1	CLINICALLY ACTIONABLE	CarisMolecularIntelligence	9/4/20
FUS	CLINICALLY ACTIONABLE	CarisMolecularIntelligence	9/4/20
GID4	CLINICALLY ACTIONABLE	CarisMolecularIntelligence	9/4/20
GMPS	CLINICALLY ACTIONABLE	CarisMolecularIntelligence	9/4/20
GOPC	CLINICALLY ACTIONABLE	CarisMolecularIntelligence	9/4/20
H3F3B	CLINICALLY ACTIONABLE	CarisMolecularIntelligence	9/4/20
HERPUD1	CLINICALLY ACTIONABLE	CarisMolecularIntelligence	9/4/20
HEY1	CLINICALLY ACTIONABLE	CarisMolecularIntelligence	9/4/20
HGF	CLINICALLY ACTIONABLE	CarisMolecularIntelligence	9/4/20
HIST1H3B	CLINICALLY ACTIONABLE	CarisMolecularIntelligence	9/4/20
HNF1A	CLINICALLY ACTIONABLE	CarisMolecularIntelligence	9/4/20
HOXA11	CLINICALLY ACTIONABLE	CarisMolecularIntelligence	9/4/20
HOXA9	CLINICALLY ACTIONABLE	CarisMolecularIntelligence	9/4/20
HOXC11	CLINICALLY ACTIONABLE	CarisMolecularIntelligence	9/4/20
HOXC13	CLINICALLY ACTIONABLE	CarisMolecularIntelligence	9/4/20
HOXD11	CLINICALLY ACTIONABLE	CarisMolecularIntelligence	9/4/20
HSP90AA1	CLINICALLY ACTIONABLE	CarisMolecularIntelligence	9/4/20
HSP90AB1	CLINICALLY ACTIONABLE	CarisMolecularIntelligence	9/4/20
IL21R	CLINICALLY ACTIONABLE	CarisMolecularIntelligence	9/4/20
IL7R	CLINICALLY ACTIONABLE	CarisMolecularIntelligence	9/4/20
INHBA	CLINICALLY ACTIONABLE	CarisMolecularIntelligence	9/4/20
INSR	CLINICALLY ACTIONABLE	CarisMolecularIntelligence	9/4/20
IRS2	CLINICALLY ACTIONABLE	CarisMolecularIntelligence	9/4/20
KDM5A	CLINICALLY ACTIONABLE	CarisMolecularIntelligence	9/4/20
KDM6A	CLINICALLY ACTIONABLE	CarisMolecularIntelligence	9/4/20
KDSR	CLINICALLY ACTIONABLE	CarisMolecularIntelligence	9/4/20
KLHL6	CLINICALLY ACTIONABLE	CarisMolecularIntelligence	9/4/20
KMT2C	CLINICALLY ACTIONABLE	CarisMolecularIntelligence	9/4/20
KRAS	CLINICALLY ACTIONABLE	CarisMolecularIntelligence	9/4/20
LHFPL6	CLINICALLY ACTIONABLE	CarisMolecularIntelligence	9/4/20
LMO1	CLINICALLY ACTIONABLE	CarisMolecularIntelligence	9/4/20
LMO2	CLINICALLY ACTIONABLE	CarisMolecularIntelligence	9/4/20
LYL1	CLINICALLY ACTIONABLE	CarisMolecularIntelligence	9/4/20
MAP2K1	CLINICALLY ACTIONABLE	CarisMolecularIntelligence	9/4/20
MAP3K1	CLINICALLY ACTIONABLE	CarisMolecularIntelligence	9/4/20
MAST2	CLINICALLY ACTIONABLE	CarisMolecularIntelligence	9/4/20
MDS2	CLINICALLY ACTIONABLE	CarisMolecularIntelligence	9/4/20
MLF1	CLINICALLY ACTIONABLE	CarisMolecularIntelligence	9/4/20
MLH1	CLINICALLY ACTIONABLE	CarisMolecularIntelligence	9/4/20
MLLT10	CLINICALLY ACTIONABLE	CarisMolecularIntelligence	9/4/20
MLLT11	CLINICALLY ACTIONABLE	CarisMolecularIntelligence	9/4/20
MLLT6	CLINICALLY ACTIONABLE	CarisMolecularIntelligence	9/4/20
MNX1	CLINICALLY ACTIONABLE	CarisMolecularIntelligence	9/4/20
MTOR	CLINICALLY ACTIONABLE	CarisMolecularIntelligence	9/4/20
MYCL	CLINICALLY ACTIONABLE	CarisMolecularIntelligence	9/4/20
MYCN	CLINICALLY ACTIONABLE	CarisMolecularIntelligence	9/4/20
MYD88	CLINICALLY ACTIONABLE	CarisMolecularIntelligence	9/4/20
NCOA1	CLINICALLY ACTIONABLE	CarisMolecularIntelligence	9/4/20
NFE2L2	CLINICALLY ACTIONABLE	CarisMolecularIntelligence	9/4/20
NONO	CLINICALLY ACTIONABLE	CarisMolecularIntelligence	9/4/20
NOTCH1	CLINICALLY ACTIONABLE	CarisMolecularIntelligence	9/4/20
NRG1	CLINICALLY ACTIONABLE	CarisMolecularIntelligence	9/4/20
NUTM2B	CLINICALLY ACTIONABLE	CarisMolecularIntelligence	9/4/20
OLIG2	CLINICALLY ACTIONABLE	CarisMolecularIntelligence	9/4/20
PAFAH1B2	CLINICALLY ACTIONABLE	CarisMolecularIntelligence	9/4/20
PAK3	CLINICALLY ACTIONABLE	CarisMolecularIntelligence	9/4/20
PATZ1	CLINICALLY ACTIONABLE	CarisMolecularIntelligence	9/4/20
PAX5	CLINICALLY ACTIONABLE	CarisMolecularIntelligence	9/4/20
PAX7	CLINICALLY ACTIONABLE	CarisMolecularIntelligence	9/4/20
PAX8	CLINICALLY ACTIONABLE	CarisMolecularIntelligence	9/4/20
PBX1	CLINICALLY ACTIONABLE	CarisMolecularIntelligence	9/4/20
PDCD1LG2	CLINICALLY ACTIONABLE	CarisMolecularIntelligence	9/4/20
PDGFRB	CLINICALLY ACTIONABLE	CarisMolecularIntelligence	9/4/20
PDK1	CLINICALLY ACTIONABLE	CarisMolecularIntelligence	9/4/20
PIK3R1	CLINICALLY ACTIONABLE	CarisMolecularIntelligence	9/4/20
PIK3R2	CLINICALLY ACTIONABLE	CarisMolecularIntelligence	9/4/20
PLAG1	CLINICALLY ACTIONABLE	CarisMolecularIntelligence	9/4/20
PML	CLINICALLY ACTIONABLE	CarisMolecularIntelligence	9/4/20
PRKCA	CLINICALLY ACTIONABLE	CarisMolecularIntelligence	9/4/20
RABEP1	CLINICALLY ACTIONABLE	CarisMolecularIntelligence	9/4/20
RAP1GDS1	CLINICALLY ACTIONABLE	CarisMolecularIntelligence	9/4/20
RECQL4	CLINICALLY ACTIONABLE	CarisMolecularIntelligence	9/4/20
SDHD	CLINICALLY ACTIONABLE	CarisMolecularIntelligence	9/4/20
SLC34A2	CLINICALLY ACTIONABLE	CarisMolecularIntelligence	9/4/20
SMAD2	CLINICALLY ACTIONABLE	CarisMolecularIntelligence	9/4/20
SMO	CLINICALLY ACTIONABLE	CarisMolecularIntelligence	9/4/20
SNX29	CLINICALLY ACTIONABLE	CarisMolecularIntelligence	9/4/20
SOX10	CLINICALLY ACTIONABLE	CarisMolecularIntelligence	9/4/20
SRGAP3	CLINICALLY ACTIONABLE	CarisMolecularIntelligence	9/4/20
SRSF2	CLINICALLY ACTIONABLE	CarisMolecularIntelligence	9/4/20
STAT4	CLINICALLY ACTIONABLE	CarisMolecularIntelligence	9/4/20
STAT5B	CLINICALLY ACTIONABLE	CarisMolecularIntelligence	9/4/20
STK11	CLINICALLY ACTIONABLE	CarisMolecularIntelligence	9/4/20
SUZ12	CLINICALLY ACTIONABLE	CarisMolecularIntelligence	9/4/20
TFRC	CLINICALLY ACTIONABLE	CarisMolecularIntelligence	9/4/20
TLX3	CLINICALLY ACTIONABLE	CarisMolecularIntelligence	9/4/20
TP53	CLINICALLY ACTIONABLE	CarisMolecularIntelligence	9/4/20
TPM3	CLINICALLY ACTIONABLE	CarisMolecularIntelligence	9/4/20
TRIM26	CLINICALLY ACTIONABLE	CarisMolecularIntelligence	9/4/20
TRRAP	CLINICALLY ACTIONABLE	CarisMolecularIntelligence	9/4/20
VEGFA	CLINICALLY ACTIONABLE	CarisMolecularIntelligence	9/4/20
XPA	CLINICALLY ACTIONABLE	CarisMolecularIntelligence	9/4/20
ZNF217	CLINICALLY ACTIONABLE	CarisMolecularIntelligence	9/4/20
ZNF521	CLINICALLY ACTIONABLE	CarisMolecularIntelligence	9/4/20
PDGFRA	DRUG RESISTANCE	COSMIC	4-Sep-20
ALK	DRUG RESISTANCE	COSMIC	4-Sep-20
MET	DRUG RESISTANCE	COSMIC	4-Sep-20
BTK	DRUG RESISTANCE	COSMIC	4-Sep-20
MAP2K1	DRUG RESISTANCE	COSMIC	4-Sep-20
ADRA2A	G PROTEIN COUPLED RECEPTOR	dGene	27-Jun-13
ADRA2B	G PROTEIN COUPLED RECEPTOR	dGene	27-Jun-13
ADRB1	G PROTEIN COUPLED RECEPTOR	dGene	27-Jun-13
AGTR2	G PROTEIN COUPLED RECEPTOR	dGene	27-Jun-13
APLNR	G PROTEIN COUPLED RECEPTOR	dGene	27-Jun-13
AVPR1B	G PROTEIN COUPLED RECEPTOR	dGene	27-Jun-13
BRS3	G PROTEIN COUPLED RECEPTOR	dGene	27-Jun-13
C3AR1	G PROTEIN COUPLED RECEPTOR	dGene	27-Jun-13
CALCRL	G PROTEIN COUPLED RECEPTOR	dGene	27-Jun-13
CASR	G PROTEIN COUPLED RECEPTOR	dGene	27-Jun-13
CCBP2	G PROTEIN COUPLED RECEPTOR	dGene	27-Jun-13
CCR1	G PROTEIN COUPLED RECEPTOR	dGene	27-Jun-13
CCR10	G PROTEIN COUPLED RECEPTOR	dGene	27-Jun-13
CCR8	G PROTEIN COUPLED RECEPTOR	dGene	27-Jun-13
CCRL2	G PROTEIN COUPLED RECEPTOR	dGene	27-Jun-13
CELSR1	G PROTEIN COUPLED RECEPTOR	dGene	27-Jun-13
CHRM2	G PROTEIN COUPLED RECEPTOR	dGene	27-Jun-13
CHRM5	G PROTEIN COUPLED RECEPTOR	dGene	27-Jun-13
CMKLR1	G PROTEIN COUPLED RECEPTOR	dGene	27-Jun-13
CRHR1	G PROTEIN COUPLED RECEPTOR	dGene	27-Jun-13
CX3CR1	G PROTEIN COUPLED RECEPTOR	dGene	27-Jun-13
CXCR3	G PROTEIN COUPLED RECEPTOR	dGene	27-Jun-13
DRD1	G PROTEIN COUPLED RECEPTOR	dGene	27-Jun-13
DRD5P1	G PROTEIN COUPLED RECEPTOR	dGene	27-Jun-13
DRD5P2	G PROTEIN COUPLED RECEPTOR	dGene	27-Jun-13
EDNRB	G PROTEIN COUPLED RECEPTOR	dGene	27-Jun-13
FFAR3	G PROTEIN COUPLED RECEPTOR	dGene	27-Jun-13
FPR3	G PROTEIN COUPLED RECEPTOR	dGene	27-Jun-13
FSHR	G PROTEIN COUPLED RECEPTOR	dGene	27-Jun-13
FZD1	G PROTEIN COUPLED RECEPTOR	dGene	27-Jun-13
FZD10	G PROTEIN COUPLED RECEPTOR	dGene	27-Jun-13
FZD6	G PROTEIN COUPLED RECEPTOR	dGene	27-Jun-13
GABBR1	G PROTEIN COUPLED RECEPTOR	dGene	27-Jun-13
GABBR2	G PROTEIN COUPLED RECEPTOR	dGene	27-Jun-13
GALR3	G PROTEIN COUPLED RECEPTOR	dGene	27-Jun-13
GHRHR	G PROTEIN COUPLED RECEPTOR	dGene	27-Jun-13
GPR111	G PROTEIN COUPLED RECEPTOR	dGene	27-Jun-13
GPR116	G PROTEIN COUPLED RECEPTOR	dGene	27-Jun-13
GPR124	G PROTEIN COUPLED RECEPTOR	dGene	27-Jun-13
GPR139	G PROTEIN COUPLED RECEPTOR	dGene	27-Jun-13
GPR141	G PROTEIN COUPLED RECEPTOR	dGene	27-Jun-13
GPR143	G PROTEIN COUPLED RECEPTOR	dGene	27-Jun-13
GPR144	G PROTEIN COUPLED RECEPTOR	dGene	27-Jun-13
GPR152	G PROTEIN COUPLED RECEPTOR	dGene	27-Jun-13
GPR174	G PROTEIN COUPLED RECEPTOR	dGene	27-Jun-13
GPR18	G PROTEIN COUPLED RECEPTOR	dGene	27-Jun-13
GPR19	G PROTEIN COUPLED RECEPTOR	dGene	27-Jun-13
GPR20	G PROTEIN COUPLED RECEPTOR	dGene	27-Jun-13
GPR32	G PROTEIN COUPLED RECEPTOR	dGene	27-Jun-13
GPR33	G PROTEIN COUPLED RECEPTOR	dGene	27-Jun-13
GPR37L1	G PROTEIN COUPLED RECEPTOR	dGene	27-Jun-13
GPR4	G PROTEIN COUPLED RECEPTOR	dGene	27-Jun-13
GPR45	G PROTEIN COUPLED RECEPTOR	dGene	27-Jun-13
GPR56	G PROTEIN COUPLED RECEPTOR	dGene	27-Jun-13
GPR61	G PROTEIN COUPLED RECEPTOR	dGene	27-Jun-13
GPR75	G PROTEIN COUPLED RECEPTOR	dGene	27-Jun-13
GPR98	G PROTEIN COUPLED RECEPTOR	dGene	27-Jun-13
GPRC5A	G PROTEIN COUPLED RECEPTOR	dGene	27-Jun-13
GPRC5D	G PROTEIN COUPLED RECEPTOR	dGene	27-Jun-13
GRM1	G PROTEIN COUPLED RECEPTOR	dGene	27-Jun-13
GRM5	G PROTEIN COUPLED RECEPTOR	dGene	27-Jun-13
GRM7	G PROTEIN COUPLED RECEPTOR	dGene	27-Jun-13
HCRTR1	G PROTEIN COUPLED RECEPTOR	dGene	27-Jun-13
HTR1F	G PROTEIN COUPLED RECEPTOR	dGene	27-Jun-13
HTR2C	G PROTEIN COUPLED RECEPTOR	dGene	27-Jun-13
HTR4	G PROTEIN COUPLED RECEPTOR	dGene	27-Jun-13
HTR5A	G PROTEIN COUPLED RECEPTOR	dGene	27-Jun-13
HTR7	G PROTEIN COUPLED RECEPTOR	dGene	27-Jun-13
LGR4	G PROTEIN COUPLED RECEPTOR	dGene	27-Jun-13
LGR5	G PROTEIN COUPLED RECEPTOR	dGene	27-Jun-13
LPAR1	G PROTEIN COUPLED RECEPTOR	dGene	27-Jun-13
LPAR3	G PROTEIN COUPLED RECEPTOR	dGene	27-Jun-13
LTB4R2	G PROTEIN COUPLED RECEPTOR	dGene	27-Jun-13
MAS1	G PROTEIN COUPLED RECEPTOR	dGene	27-Jun-13
MC4R	G PROTEIN COUPLED RECEPTOR	dGene	27-Jun-13
MC5R	G PROTEIN COUPLED RECEPTOR	dGene	27-Jun-13
MCHR1	G PROTEIN COUPLED RECEPTOR	dGene	27-Jun-13
NMUR1	G PROTEIN COUPLED RECEPTOR	dGene	27-Jun-13
NPBWR1	G PROTEIN COUPLED RECEPTOR	dGene	27-Jun-13
NPBWR2	G PROTEIN COUPLED RECEPTOR	dGene	27-Jun-13
NPFFR2	G PROTEIN COUPLED RECEPTOR	dGene	27-Jun-13
NPSR1	G PROTEIN COUPLED RECEPTOR	dGene	27-Jun-13
NTSR1	G PROTEIN COUPLED RECEPTOR	dGene	27-Jun-13
O3FAR1	G PROTEIN COUPLED RECEPTOR	dGene	27-Jun-13
OPN1LW	G PROTEIN COUPLED RECEPTOR	dGene	27-Jun-13
OPN3	G PROTEIN COUPLED RECEPTOR	dGene	27-Jun-13
OPN4	G PROTEIN COUPLED RECEPTOR	dGene	27-Jun-13
OPRL1	G PROTEIN COUPLED RECEPTOR	dGene	27-Jun-13
OR10A7	G PROTEIN COUPLED RECEPTOR	dGene	27-Jun-13
OR10AG1	G PROTEIN COUPLED RECEPTOR	dGene	27-Jun-13
OR10G6	G PROTEIN COUPLED RECEPTOR	dGene	27-Jun-13
OR10G7	G PROTEIN COUPLED RECEPTOR	dGene	27-Jun-13
OR10G9	G PROTEIN COUPLED RECEPTOR	dGene	27-Jun-13
OR10H3	G PROTEIN COUPLED RECEPTOR	dGene	27-Jun-13
OR10H4	G PROTEIN COUPLED RECEPTOR	dGene	27-Jun-13
OR10J4	G PROTEIN COUPLED RECEPTOR	dGene	27-Jun-13
OR10K1	G PROTEIN COUPLED RECEPTOR	dGene	27-Jun-13
OR10S1	G PROTEIN COUPLED RECEPTOR	dGene	27-Jun-13
OR10X1	G PROTEIN COUPLED RECEPTOR	dGene	27-Jun-13
OR11H2	G PROTEIN COUPLED RECEPTOR	dGene	27-Jun-13
OR12D2	G PROTEIN COUPLED RECEPTOR	dGene	27-Jun-13
OR13C3	G PROTEIN COUPLED RECEPTOR	dGene	27-Jun-13
OR13C4	G PROTEIN COUPLED RECEPTOR	dGene	27-Jun-13
OR13C5	G PROTEIN COUPLED RECEPTOR	dGene	27-Jun-13
OR13F1	G PROTEIN COUPLED RECEPTOR	dGene	27-Jun-13
OR13G1	G PROTEIN COUPLED RECEPTOR	dGene	27-Jun-13
OR1C1	G PROTEIN COUPLED RECEPTOR	dGene	27-Jun-13
OR1J2	G PROTEIN COUPLED RECEPTOR	dGene	27-Jun-13
OR1J4	G PROTEIN COUPLED RECEPTOR	dGene	27-Jun-13
OR1L1	G PROTEIN COUPLED RECEPTOR	dGene	27-Jun-13
OR1L8	G PROTEIN COUPLED RECEPTOR	dGene	27-Jun-13
OR1S2	G PROTEIN COUPLED RECEPTOR	dGene	27-Jun-13
OR2A2	G PROTEIN COUPLED RECEPTOR	dGene	27-Jun-13
OR2A25	G PROTEIN COUPLED RECEPTOR	dGene	27-Jun-13
OR2A42	G PROTEIN COUPLED RECEPTOR	dGene	27-Jun-13
OR2AG2	G PROTEIN COUPLED RECEPTOR	dGene	27-Jun-13
OR2AK2	G PROTEIN COUPLED RECEPTOR	dGene	27-Jun-13
OR2B3	G PROTEIN COUPLED RECEPTOR	dGene	27-Jun-13
OR2B6	G PROTEIN COUPLED RECEPTOR	dGene	27-Jun-13
OR2G2	G PROTEIN COUPLED RECEPTOR	dGene	27-Jun-13
OR2H2	G PROTEIN COUPLED RECEPTOR	dGene	27-Jun-13
OR2J3	G PROTEIN COUPLED RECEPTOR	dGene	27-Jun-13
OR2J4P	G PROTEIN COUPLED RECEPTOR	dGene	27-Jun-13
OR2K2	G PROTEIN COUPLED RECEPTOR	dGene	27-Jun-13
OR2M2	G PROTEIN COUPLED RECEPTOR	dGene	27-Jun-13
OR2M4	G PROTEIN COUPLED RECEPTOR	dGene	27-Jun-13
OR2S2	G PROTEIN COUPLED RECEPTOR	dGene	27-Jun-13
OR2T1	G PROTEIN COUPLED RECEPTOR	dGene	27-Jun-13
OR2U1P	G PROTEIN COUPLED RECEPTOR	dGene	27-Jun-13
OR2V2	G PROTEIN COUPLED RECEPTOR	dGene	27-Jun-13
OR2W6P	G PROTEIN COUPLED RECEPTOR	dGene	27-Jun-13
OR3A3	G PROTEIN COUPLED RECEPTOR	dGene	27-Jun-13
OR3A4P	G PROTEIN COUPLED RECEPTOR	dGene	27-Jun-13
OR3A5P	G PROTEIN COUPLED RECEPTOR	dGene	27-Jun-13
OR4A47	G PROTEIN COUPLED RECEPTOR	dGene	27-Jun-13
OR4A4P	G PROTEIN COUPLED RECEPTOR	dGene	27-Jun-13
OR4C46	G PROTEIN COUPLED RECEPTOR	dGene	27-Jun-13
OR4E1	G PROTEIN COUPLED RECEPTOR	dGene	27-Jun-13
OR4F16	G PROTEIN COUPLED RECEPTOR	dGene	27-Jun-13
OR4F17	G PROTEIN COUPLED RECEPTOR	dGene	27-Jun-13
OR4K13	G PROTEIN COUPLED RECEPTOR	dGene	27-Jun-13
OR4S2	G PROTEIN COUPLED RECEPTOR	dGene	27-Jun-13
OR51A1P	G PROTEIN COUPLED RECEPTOR	dGene	27-Jun-13
OR51A2	G PROTEIN COUPLED RECEPTOR	dGene	27-Jun-13
OR51B5	G PROTEIN COUPLED RECEPTOR	dGene	27-Jun-13
OR51D1	G PROTEIN COUPLED RECEPTOR	dGene	27-Jun-13
OR51E2	G PROTEIN COUPLED RECEPTOR	dGene	27-Jun-13
OR51F1	G PROTEIN COUPLED RECEPTOR	dGene	27-Jun-13
OR51G2	G PROTEIN COUPLED RECEPTOR	dGene	27-Jun-13
OR51J1	G PROTEIN COUPLED RECEPTOR	dGene	27-Jun-13
OR52A4	G PROTEIN COUPLED RECEPTOR	dGene	27-Jun-13
OR52A5	G PROTEIN COUPLED RECEPTOR	dGene	27-Jun-13
OR52E2	G PROTEIN COUPLED RECEPTOR	dGene	27-Jun-13
OR52H1	G PROTEIN COUPLED RECEPTOR	dGene	27-Jun-13
OR52I2	G PROTEIN COUPLED RECEPTOR	dGene	27-Jun-13
OR52L2P	G PROTEIN COUPLED RECEPTOR	dGene	27-Jun-13
OR52M1	G PROTEIN COUPLED RECEPTOR	dGene	27-Jun-13
OR52R1	G PROTEIN COUPLED RECEPTOR	dGene	27-Jun-13
OR52Z1	G PROTEIN COUPLED RECEPTOR	dGene	27-Jun-13
OR56A5	G PROTEIN COUPLED RECEPTOR	dGene	27-Jun-13
OR56B1	G PROTEIN COUPLED RECEPTOR	dGene	27-Jun-13
OR56B2P	G PROTEIN COUPLED RECEPTOR	dGene	27-Jun-13
OR5A2	G PROTEIN COUPLED RECEPTOR	dGene	27-Jun-13
OR5AK2	G PROTEIN COUPLED RECEPTOR	dGene	27-Jun-13
OR5AL1	G PROTEIN COUPLED RECEPTOR	dGene	27-Jun-13
OR5AR1	G PROTEIN COUPLED RECEPTOR	dGene	27-Jun-13
OR5AU1	G PROTEIN COUPLED RECEPTOR	dGene	27-Jun-13
OR5B2	G PROTEIN COUPLED RECEPTOR	dGene	27-Jun-13
OR5C1	G PROTEIN COUPLED RECEPTOR	dGene	27-Jun-13
OR5H15	G PROTEIN COUPLED RECEPTOR	dGene	27-Jun-13
OR5K4	G PROTEIN COUPLED RECEPTOR	dGene	27-Jun-13
OR5M8	G PROTEIN COUPLED RECEPTOR	dGene	27-Jun-13
OR5P2	G PROTEIN COUPLED RECEPTOR	dGene	27-Jun-13
OR5P3	G PROTEIN COUPLED RECEPTOR	dGene	27-Jun-13
OR6B1	G PROTEIN COUPLED RECEPTOR	dGene	27-Jun-13
OR6C4	G PROTEIN COUPLED RECEPTOR	dGene	27-Jun-13
OR6C75	G PROTEIN COUPLED RECEPTOR	dGene	27-Jun-13
OR6K2	G PROTEIN COUPLED RECEPTOR	dGene	27-Jun-13
OR6K3	G PROTEIN COUPLED RECEPTOR	dGene	27-Jun-13
OR6K6	G PROTEIN COUPLED RECEPTOR	dGene	27-Jun-13
OR6N2	G PROTEIN COUPLED RECEPTOR	dGene	27-Jun-13
OR6T1	G PROTEIN COUPLED RECEPTOR	dGene	27-Jun-13
OR7D4	G PROTEIN COUPLED RECEPTOR	dGene	27-Jun-13
OR7G3	G PROTEIN COUPLED RECEPTOR	dGene	27-Jun-13
OR8B12	G PROTEIN COUPLED RECEPTOR	dGene	27-Jun-13
OR8B2	G PROTEIN COUPLED RECEPTOR	dGene	27-Jun-13
OR8B4	G PROTEIN COUPLED RECEPTOR	dGene	27-Jun-13
OR8D2	G PROTEIN COUPLED RECEPTOR	dGene	27-Jun-13
OR8G2	G PROTEIN COUPLED RECEPTOR	dGene	27-Jun-13
OR8H3	G PROTEIN COUPLED RECEPTOR	dGene	27-Jun-13
OR8K5	G PROTEIN COUPLED RECEPTOR	dGene	27-Jun-13
OR8S1	G PROTEIN COUPLED RECEPTOR	dGene	27-Jun-13
OR8U1	G PROTEIN COUPLED RECEPTOR	dGene	27-Jun-13
OR9A1P	G PROTEIN COUPLED RECEPTOR	dGene	27-Jun-13
OR9A2	G PROTEIN COUPLED RECEPTOR	dGene	27-Jun-13
OR9A4	G PROTEIN COUPLED RECEPTOR	dGene	27-Jun-13
OR9G1	G PROTEIN COUPLED RECEPTOR	dGene	27-Jun-13
OR9K2	G PROTEIN COUPLED RECEPTOR	dGene	27-Jun-13
OR9Q1	G PROTEIN COUPLED RECEPTOR	dGene	27-Jun-13
P2RY14	G PROTEIN COUPLED RECEPTOR	dGene	27-Jun-13
P2RY4	G PROTEIN COUPLED RECEPTOR	dGene	27-Jun-13
P2RY6	G PROTEIN COUPLED RECEPTOR	dGene	27-Jun-13
P2RY8	G PROTEIN COUPLED RECEPTOR	dGene	27-Jun-13
PPYR1	G PROTEIN COUPLED RECEPTOR	dGene	27-Jun-13
PRLHR	G PROTEIN COUPLED RECEPTOR	dGene	27-Jun-13
SUCNR1	G PROTEIN COUPLED RECEPTOR	dGene	27-Jun-13
TAS2R39	G PROTEIN COUPLED RECEPTOR	dGene	27-Jun-13
TAS2R40	G PROTEIN COUPLED RECEPTOR	dGene	27-Jun-13
TAS2R60	G PROTEIN COUPLED RECEPTOR	dGene	27-Jun-13
VIPR1	G PROTEIN COUPLED RECEPTOR	dGene	27-Jun-13
VIPR2	G PROTEIN COUPLED RECEPTOR	dGene	27-Jun-13
VN1R2	G PROTEIN COUPLED RECEPTOR	dGene	27-Jun-13
VN1R3	G PROTEIN COUPLED RECEPTOR	dGene	27-Jun-13
VN1R6P	G PROTEIN COUPLED RECEPTOR	dGene	27-Jun-13
XCR1	G PROTEIN COUPLED RECEPTOR	dGene	27-Jun-13
AR	NUCLEAR HORMONE RECEPTOR	dGene	27-Jun-13
HNF4A	NUCLEAR HORMONE RECEPTOR	dGene	27-Jun-13
NR1I3	NUCLEAR HORMONE RECEPTOR	dGene	27-Jun-13
NR2C2	NUCLEAR HORMONE RECEPTOR	dGene	27-Jun-13
NR3C1	NUCLEAR HORMONE RECEPTOR	dGene	27-Jun-13
NR4A1	NUCLEAR HORMONE RECEPTOR	dGene	27-Jun-13
NR4A3	NUCLEAR HORMONE RECEPTOR	dGene	27-Jun-13
PPARD	NUCLEAR HORMONE RECEPTOR	dGene	27-Jun-13
RARA	NUCLEAR HORMONE RECEPTOR	dGene	27-Jun-13
RARG	NUCLEAR HORMONE RECEPTOR	dGene	27-Jun-13
RORC	NUCLEAR HORMONE RECEPTOR	dGene	27-Jun-13
THRA	NUCLEAR HORMONE RECEPTOR	dGene	27-Jun-13
PIK3C2G	PHOSPHATIDYLINOSITOL 3 KINASE	dGene	27-Jun-13
PIK3C2G	KINASE	dGene	27-Jun-13
PIK3R1	PHOSPHATIDYLINOSITOL 3 KINASE	dGene	27-Jun-13
PIK3R1	KINASE	dGene	27-Jun-13
PIK3R2	PHOSPHATIDYLINOSITOL 3 KINASE	dGene	27-Jun-13
PIK3R2	KINASE	dGene	27-Jun-13
APP	PROTEASE INHIBITOR	dGene	27-Jun-13
BIRC5	PROTEASE INHIBITOR	dGene	27-Jun-13
C5	PROTEASE INHIBITOR	dGene	27-Jun-13
CARD16	PROTEASE INHIBITOR	dGene	27-Jun-13
CARD17	PROTEASE INHIBITOR	dGene	27-Jun-13
COL7A1	PROTEASE INHIBITOR	dGene	27-Jun-13
CRIM1	PROTEASE INHIBITOR	dGene	27-Jun-13
CST3	PROTEASE INHIBITOR	dGene	27-Jun-13
CST4	PROTEASE INHIBITOR	dGene	27-Jun-13
HMSD	PROTEASE INHIBITOR	dGene	27-Jun-13
IGHEP2	PROTEASE INHIBITOR	dGene	27-Jun-13
ITIH1	PROTEASE INHIBITOR	dGene	27-Jun-13
ITIH6	PROTEASE INHIBITOR	dGene	27-Jun-13
PAPLN	PROTEASE INHIBITOR	dGene	27-Jun-13
PCSK1N	PROTEASE INHIBITOR	dGene	27-Jun-13
PI3	PROTEASE INHIBITOR	dGene	27-Jun-13
SERPINA10	PROTEASE INHIBITOR	dGene	27-Jun-13
SERPINA2	PROTEASE INHIBITOR	dGene	27-Jun-13
SERPINB12	PROTEASE INHIBITOR	dGene	27-Jun-13
SERPINB3	PROTEASE INHIBITOR	dGene	27-Jun-13
SERPINC1	PROTEASE INHIBITOR	dGene	27-Jun-13
SERPINE2	PROTEASE INHIBITOR	dGene	27-Jun-13
SERPINH1P1	PROTEASE INHIBITOR	dGene	27-Jun-13
SPINK5	PROTEASE INHIBITOR	dGene	27-Jun-13
SPINK6	PROTEASE INHIBITOR	dGene	27-Jun-13
SPINK8	PROTEASE INHIBITOR	dGene	27-Jun-13
SPINLW1	PROTEASE INHIBITOR	dGene	27-Jun-13
SPINT2	PROTEASE INHIBITOR	dGene	27-Jun-13
SPOCK1	PROTEASE INHIBITOR	dGene	27-Jun-13
SPOCK3	PROTEASE INHIBITOR	dGene	27-Jun-13
TIMP3	PROTEASE INHIBITOR	dGene	27-Jun-13
TIMP4	PROTEASE INHIBITOR	dGene	27-Jun-13
WFDC3	PROTEASE INHIBITOR	dGene	27-Jun-13
XIAP	PROTEASE INHIBITOR	dGene	27-Jun-13
ABHD10	PROTEASE	dGene	27-Jun-13
ADAM10	PROTEASE	dGene	27-Jun-13
ADAM11	PROTEASE	dGene	27-Jun-13
ADAM15	PROTEASE	dGene	27-Jun-13
ADAM19	PROTEASE	dGene	27-Jun-13
ADAM29	PROTEASE	dGene	27-Jun-13
ADAM32	PROTEASE	dGene	27-Jun-13
ADAM33	PROTEASE	dGene	27-Jun-13
ADAM3A	PROTEASE	dGene	27-Jun-13
ADAMTS18	PROTEASE	dGene	27-Jun-13
ADAMTS20	PROTEASE	dGene	27-Jun-13
ADAMTS3	PROTEASE	dGene	27-Jun-13
ADAMTS9	PROTEASE	dGene	27-Jun-13
AGBL3	PROTEASE	dGene	27-Jun-13
AGBL4	PROTEASE	dGene	27-Jun-13
APH1B	PROTEASE	dGene	27-Jun-13
AQPEP	PROTEASE	dGene	27-Jun-13
ATG4B	PROTEASE	dGene	27-Jun-13
ATXN3	PROTEASE	dGene	27-Jun-13
C2	PROTEASE	dGene	27-Jun-13
C9ORF3	PROTEASE	dGene	27-Jun-13
CAPN1	PROTEASE	dGene	27-Jun-13
CAPN11	PROTEASE	dGene	27-Jun-13
CAPN2	PROTEASE	dGene	27-Jun-13
CAPN3	PROTEASE	dGene	27-Jun-13
CAPN5	PROTEASE	dGene	27-Jun-13
CAPN7	PROTEASE	dGene	27-Jun-13
CASP10	PROTEASE	dGene	27-Jun-13
CASP12	PROTEASE	dGene	27-Jun-13
CASP2	PROTEASE	dGene	27-Jun-13
CASP7	PROTEASE	dGene	27-Jun-13
CELA3B	PROTEASE	dGene	27-Jun-13
CFD	PROTEASE	dGene	27-Jun-13
CLPP	PROTEASE	dGene	27-Jun-13
CPB1	PROTEASE	dGene	27-Jun-13
CPE	PROTEASE	dGene	27-Jun-13
CPN1	PROTEASE	dGene	27-Jun-13
CTRC	PROTEASE	dGene	27-Jun-13
CTRL	PROTEASE	dGene	27-Jun-13
CTSB	PROTEASE	dGene	27-Jun-13
CTSE	PROTEASE	dGene	27-Jun-13
CTSG	PROTEASE	dGene	27-Jun-13
CTSL1	PROTEASE	dGene	27-Jun-13
CTSL1P3	PROTEASE	dGene	27-Jun-13
CTSL2	PROTEASE	dGene	27-Jun-13
CTSO	PROTEASE	dGene	27-Jun-13
CTSS	PROTEASE	dGene	27-Jun-13
CTSW	PROTEASE	dGene	27-Jun-13
DNPEP	PROTEASE	dGene	27-Jun-13
DPEP2	PROTEASE	dGene	27-Jun-13
DPEP3	PROTEASE	dGene	27-Jun-13
DPP10	PROTEASE	dGene	27-Jun-13
DPP3	PROTEASE	dGene	27-Jun-13
ECE1	PROTEASE	dGene	27-Jun-13
ECEL1	PROTEASE	dGene	27-Jun-13
ERAP1	PROTEASE	dGene	27-Jun-13
ERMP1	PROTEASE	dGene	27-Jun-13
F9	PROTEASE	dGene	27-Jun-13
FAP	PROTEASE	dGene	27-Jun-13
GGH	PROTEASE	dGene	27-Jun-13
GGT1	PROTEASE	dGene	27-Jun-13
GGT2	PROTEASE	dGene	27-Jun-13
GGT6	PROTEASE	dGene	27-Jun-13
GGTLC1	PROTEASE	dGene	27-Jun-13
GGTLC5P	PROTEASE	dGene	27-Jun-13
GZMA	PROTEASE	dGene	27-Jun-13
GZMH	PROTEASE	dGene	27-Jun-13
GZMM	PROTEASE	dGene	27-Jun-13
HABP2	PROTEASE	dGene	27-Jun-13
HM13	PROTEASE	dGene	27-Jun-13
HPR	PROTEASE	dGene	27-Jun-13
HTRA1	PROTEASE	dGene	27-Jun-13
IHH	PROTEASE	dGene	27-Jun-13
IMMP2L	PROTEASE	dGene	27-Jun-13
KLK10	PROTEASE	dGene	27-Jun-13
KLK15	PROTEASE	dGene	27-Jun-13
KLK2	PROTEASE	dGene	27-Jun-13
KLK3	PROTEASE	dGene	27-Jun-13
KLK4	PROTEASE	dGene	27-Jun-13
KLK8	PROTEASE	dGene	27-Jun-13
KLK9	PROTEASE	dGene	27-Jun-13
KY	PROTEASE	dGene	27-Jun-13
LOC440434	PROTEASE	dGene	27-Jun-13
LOC642935	PROTEASE	dGene	27-Jun-13
LONP1	PROTEASE	dGene	27-Jun-13
LONP2	PROTEASE	dGene	27-Jun-13
MME	PROTEASE	dGene	27-Jun-13
MMP10	PROTEASE	dGene	27-Jun-13
MMP13	PROTEASE	dGene	27-Jun-13
MMP25	PROTEASE	dGene	27-Jun-13
MMP28	PROTEASE	dGene	27-Jun-13
NAPSB	PROTEASE	dGene	27-Jun-13
OMA1	PROTEASE	dGene	27-Jun-13
OSGEP	PROTEASE	dGene	27-Jun-13
OSGEPL1	PROTEASE	dGene	27-Jun-13
OTUB2	PROTEASE	dGene	27-Jun-13
OTUD7B	PROTEASE	dGene	27-Jun-13
OVCH1	PROTEASE	dGene	27-Jun-13
PAMR1	PROTEASE	dGene	27-Jun-13
PCSK5	PROTEASE	dGene	27-Jun-13
PCSK7	PROTEASE	dGene	27-Jun-13
PGPEP1	PROTEASE	dGene	27-Jun-13
PGPEP1L	PROTEASE	dGene	27-Jun-13
PIGK	PROTEASE	dGene	27-Jun-13
PMPCB	PROTEASE	dGene	27-Jun-13
PROC	PROTEASE	dGene	27-Jun-13
PRSS16	PROTEASE	dGene	27-Jun-13
PRSS3	PROTEASE	dGene	27-Jun-13
PRSS36	PROTEASE	dGene	27-Jun-13
PRSS37	PROTEASE	dGene	27-Jun-13
PRSS43	PROTEASE	dGene	27-Jun-13
PRSS44	PROTEASE	dGene	27-Jun-13
PRSS47	PROTEASE	dGene	27-Jun-13
PRSS50	PROTEASE	dGene	27-Jun-13
PSMA5	PROTEASE	dGene	27-Jun-13
PSMB3P	PROTEASE	dGene	27-Jun-13
PSMB8	PROTEASE	dGene	27-Jun-13
PSMB9	PROTEASE	dGene	27-Jun-13
PSMC2	PROTEASE	dGene	27-Jun-13
RCE1	PROTEASE	dGene	27-Jun-13
SCPEP1	PROTEASE	dGene	27-Jun-13
SCRN3	PROTEASE	dGene	27-Jun-13
SENP3	PROTEASE	dGene	27-Jun-13
SENP6	PROTEASE	dGene	27-Jun-13
SOLH	PROTEASE	dGene	27-Jun-13
SPPL2C	PROTEASE	dGene	27-Jun-13
TMPRSS11B	PROTEASE	dGene	27-Jun-13
TMPRSS11F	PROTEASE	dGene	27-Jun-13
TMPRSS2	PROTEASE	dGene	27-Jun-13
TMPRSS4	PROTEASE	dGene	27-Jun-13
TMPRSS5	PROTEASE	dGene	27-Jun-13
TMPRSS7	PROTEASE	dGene	27-Jun-13
TNFAIP3	PROTEASE	dGene	27-Jun-13
TPP1	PROTEASE	dGene	27-Jun-13
TPSB2	PROTEASE	dGene	27-Jun-13
TPSD1	PROTEASE	dGene	27-Jun-13
TPSG1	PROTEASE	dGene	27-Jun-13
USP1	PROTEASE	dGene	27-Jun-13
USP12	PROTEASE	dGene	27-Jun-13
USP17L	PROTEASE	dGene	27-Jun-13
USP17L2	PROTEASE	dGene	27-Jun-13
USP17L3	PROTEASE	dGene	27-Jun-13
USP2	PROTEASE	dGene	27-Jun-13
USP24	PROTEASE	dGene	27-Jun-13
USP26	PROTEASE	dGene	27-Jun-13
USP28	PROTEASE	dGene	27-Jun-13
USP29	PROTEASE	dGene	27-Jun-13
USP34	PROTEASE	dGene	27-Jun-13
USP35	PROTEASE	dGene	27-Jun-13
USP4	PROTEASE	dGene	27-Jun-13
USP44	PROTEASE	dGene	27-Jun-13
USP5	PROTEASE	dGene	27-Jun-13
USP53	PROTEASE	dGene	27-Jun-13
USP6	PROTEASE	dGene	27-Jun-13
VCPIP1	PROTEASE	dGene	27-Jun-13
XPNPEP1	PROTEASE	dGene	27-Jun-13
XPNPEP3	PROTEASE	dGene	27-Jun-13
YOD1	PROTEASE	dGene	27-Jun-13
CDC14A	PROTEIN PHOSPHATASE	dGene	27-Jun-13
CDC25B	PROTEIN PHOSPHATASE	dGene	27-Jun-13
DUSP1	PROTEIN PHOSPHATASE	dGene	27-Jun-13
DUSP11	PROTEIN PHOSPHATASE	dGene	27-Jun-13
DUSP13	PROTEIN PHOSPHATASE	dGene	27-Jun-13
DUSP16	PROTEIN PHOSPHATASE	dGene	27-Jun-13
DUSP22	PROTEIN PHOSPHATASE	dGene	27-Jun-13
DUSP23	PROTEIN PHOSPHATASE	dGene	27-Jun-13
DUSP8	PROTEIN PHOSPHATASE	dGene	27-Jun-13
PTPN1	PROTEIN PHOSPHATASE	dGene	27-Jun-13
PTPN11	PROTEIN PHOSPHATASE	dGene	27-Jun-13
PTPN13	PROTEIN PHOSPHATASE	dGene	27-Jun-13
PTPN14	PROTEIN PHOSPHATASE	dGene	27-Jun-13
PTPN20C	PROTEIN PHOSPHATASE	dGene	27-Jun-13
PTPN21	PROTEIN PHOSPHATASE	dGene	27-Jun-13
PTPN3	PROTEIN PHOSPHATASE	dGene	27-Jun-13
PTPN7	PROTEIN PHOSPHATASE	dGene	27-Jun-13
PTPRF	PROTEIN PHOSPHATASE	dGene	27-Jun-13
PTPRG	PROTEIN PHOSPHATASE	dGene	27-Jun-13
PTPRH	PROTEIN PHOSPHATASE	dGene	27-Jun-13
PTPRK	PROTEIN PHOSPHATASE	dGene	27-Jun-13
PTPRU	PROTEIN PHOSPHATASE	dGene	27-Jun-13
SSH1	PROTEIN PHOSPHATASE	dGene	27-Jun-13
MTMR12	MYOTUBULARIN RELATED PROTEIN PHOSPHATASE	dGene	27-Jun-13
MTMR14	MYOTUBULARIN RELATED PROTEIN PHOSPHATASE	dGene	27-Jun-13
MTMR7	MYOTUBULARIN RELATED PROTEIN PHOSPHATASE	dGene	27-Jun-13
MTMR9	MYOTUBULARIN RELATED PROTEIN PHOSPHATASE	dGene	27-Jun-13
SBF1	MYOTUBULARIN RELATED PROTEIN PHOSPHATASE	dGene	27-Jun-13
SBF2	MYOTUBULARIN RELATED PROTEIN PHOSPHATASE	dGene	27-Jun-13
ACVR1C	SERINE THREONINE KINASE	dGene	27-Jun-13
ACVR1C	KINASE	dGene	27-Jun-13
ACVRL1	SERINE THREONINE KINASE	dGene	27-Jun-13
ACVRL1	KINASE	dGene	27-Jun-13
ADCK2	SERINE THREONINE KINASE	dGene	27-Jun-13
ADCK2	KINASE	dGene	27-Jun-13
ADRBK1	SERINE THREONINE KINASE	dGene	27-Jun-13
ADRBK1	KINASE	dGene	27-Jun-13
ADRBK2	SERINE THREONINE KINASE	dGene	27-Jun-13
ADRBK2	KINASE	dGene	27-Jun-13
AMHR2	SERINE THREONINE KINASE	dGene	27-Jun-13
AMHR2	KINASE	dGene	27-Jun-13
AURKC	SERINE THREONINE KINASE	dGene	27-Jun-13
AURKC	KINASE	dGene	27-Jun-13
BMP2K	SERINE THREONINE KINASE	dGene	27-Jun-13
BMP2K	KINASE	dGene	27-Jun-13
BMPR1A	SERINE THREONINE KINASE	dGene	27-Jun-13
BMPR1A	KINASE	dGene	27-Jun-13
BMPR1B	SERINE THREONINE KINASE	dGene	27-Jun-13
BMPR1B	KINASE	dGene	27-Jun-13
BRD2	SERINE THREONINE KINASE	dGene	27-Jun-13
BRD2	KINASE	dGene	27-Jun-13
CDC42BPB	SERINE THREONINE KINASE	dGene	27-Jun-13
CDC42BPB	KINASE	dGene	27-Jun-13
CDK1	SERINE THREONINE KINASE	dGene	27-Jun-13
CDK1	KINASE	dGene	27-Jun-13
CDK14	SERINE THREONINE KINASE	dGene	27-Jun-13
CDK14	KINASE	dGene	27-Jun-13
CDK18	SERINE THREONINE KINASE	dGene	27-Jun-13
CDK18	KINASE	dGene	27-Jun-13
CDK4	SERINE THREONINE KINASE	dGene	27-Jun-13
CDK4	KINASE	dGene	27-Jun-13
CDK9	SERINE THREONINE KINASE	dGene	27-Jun-13
CDK9	KINASE	dGene	27-Jun-13
CDKL5	SERINE THREONINE KINASE	dGene	27-Jun-13
CDKL5	KINASE	dGene	27-Jun-13
CLK3	SERINE THREONINE KINASE	dGene	27-Jun-13
CLK3	KINASE	dGene	27-Jun-13
CSNK1E	SERINE THREONINE KINASE	dGene	27-Jun-13
CSNK1E	KINASE	dGene	27-Jun-13
CSNK1G1	SERINE THREONINE KINASE	dGene	27-Jun-13
CSNK1G1	KINASE	dGene	27-Jun-13
CSNK1G2	SERINE THREONINE KINASE	dGene	27-Jun-13
CSNK1G2	KINASE	dGene	27-Jun-13
DAPK2	SERINE THREONINE KINASE	dGene	27-Jun-13
DAPK2	KINASE	dGene	27-Jun-13
DYRK1A	SERINE THREONINE KINASE	dGene	27-Jun-13
DYRK1A	KINASE	dGene	27-Jun-13
DYRK2	SERINE THREONINE KINASE	dGene	27-Jun-13
DYRK2	KINASE	dGene	27-Jun-13
EEF2K	SERINE THREONINE KINASE	dGene	27-Jun-13
EEF2K	KINASE	dGene	27-Jun-13
EIF2AK4	SERINE THREONINE KINASE	dGene	27-Jun-13
EIF2AK4	KINASE	dGene	27-Jun-13
GAK	SERINE THREONINE KINASE	dGene	27-Jun-13
GAK	KINASE	dGene	27-Jun-13
GRK1	SERINE THREONINE KINASE	dGene	27-Jun-13
GRK1	KINASE	dGene	27-Jun-13
GRK5	SERINE THREONINE KINASE	dGene	27-Jun-13
GRK5	KINASE	dGene	27-Jun-13
GRK7	SERINE THREONINE KINASE	dGene	27-Jun-13
GRK7	KINASE	dGene	27-Jun-13
GSK3A	SERINE THREONINE KINASE	dGene	27-Jun-13
GSK3A	KINASE	dGene	27-Jun-13
KSR1	SERINE THREONINE KINASE	dGene	27-Jun-13
KSR1	KINASE	dGene	27-Jun-13
LATS1	SERINE THREONINE KINASE	dGene	27-Jun-13
LATS1	KINASE	dGene	27-Jun-13
LATS2	SERINE THREONINE KINASE	dGene	27-Jun-13
LATS2	KINASE	dGene	27-Jun-13
MAP2K4	SERINE THREONINE KINASE	dGene	27-Jun-13
MAP2K4	KINASE	dGene	27-Jun-13
MAP3K10	SERINE THREONINE KINASE	dGene	27-Jun-13
MAP3K10	KINASE	dGene	27-Jun-13
MAP3K14	SERINE THREONINE KINASE	dGene	27-Jun-13
MAP3K14	KINASE	dGene	27-Jun-13
MAP3K15	SERINE THREONINE KINASE	dGene	27-Jun-13
MAP3K15	KINASE	dGene	27-Jun-13
MAP3K5	SERINE THREONINE KINASE	dGene	27-Jun-13
MAP3K5	KINASE	dGene	27-Jun-13
MAP3K7	SERINE THREONINE KINASE	dGene	27-Jun-13
MAP3K7	KINASE	dGene	27-Jun-13
MAP4K5	SERINE THREONINE KINASE	dGene	27-Jun-13
MAP4K5	KINASE	dGene	27-Jun-13
MAPK1	SERINE THREONINE KINASE	dGene	27-Jun-13
MAPK1	KINASE	dGene	27-Jun-13
MAPK4	SERINE THREONINE KINASE	dGene	27-Jun-13
MAPK4	KINASE	dGene	27-Jun-13
MAST1	SERINE THREONINE KINASE	dGene	27-Jun-13
MAST1	KINASE	dGene	27-Jun-13
MAST2	SERINE THREONINE KINASE	dGene	27-Jun-13
MAST2	KINASE	dGene	27-Jun-13
PAK1	SERINE THREONINE KINASE	dGene	27-Jun-13
PAK1	KINASE	dGene	27-Jun-13
PAK3	SERINE THREONINE KINASE	dGene	27-Jun-13
PAK3	KINASE	dGene	27-Jun-13
PDK1	SERINE THREONINE KINASE	dGene	27-Jun-13
PDK1	KINASE	dGene	27-Jun-13
PDPK2	SERINE THREONINE KINASE	dGene	27-Jun-13
PDPK2	KINASE	dGene	27-Jun-13
PIM1	SERINE THREONINE KINASE	dGene	27-Jun-13
PIM1	KINASE	dGene	27-Jun-13
PKN1	SERINE THREONINE KINASE	dGene	27-Jun-13
PKN1	KINASE	dGene	27-Jun-13
PKN2	SERINE THREONINE KINASE	dGene	27-Jun-13
PKN2	KINASE	dGene	27-Jun-13
PRKACA	SERINE THREONINE KINASE	dGene	27-Jun-13
PRKACA	KINASE	dGene	27-Jun-13
PRKACG	SERINE THREONINE KINASE	dGene	27-Jun-13
PRKACG	KINASE	dGene	27-Jun-13
PRKCA	SERINE THREONINE KINASE	dGene	27-Jun-13
PRKCA	KINASE	dGene	27-Jun-13
PRKCD	SERINE THREONINE KINASE	dGene	27-Jun-13
PRKCD	KINASE	dGene	27-Jun-13
PRKCG	SERINE THREONINE KINASE	dGene	27-Jun-13
PRKCG	KINASE	dGene	27-Jun-13
PRKCI	SERINE THREONINE KINASE	dGene	27-Jun-13
PRKCI	KINASE	dGene	27-Jun-13
PRKD1	SERINE THREONINE KINASE	dGene	27-Jun-13
PRKD1	KINASE	dGene	27-Jun-13
PRKD2	SERINE THREONINE KINASE	dGene	27-Jun-13
PRKD2	KINASE	dGene	27-Jun-13
PRKDC	SERINE THREONINE KINASE	dGene	27-Jun-13
PRKDC	KINASE	dGene	27-Jun-13
PRKY	SERINE THREONINE KINASE	dGene	27-Jun-13
PRKY	KINASE	dGene	27-Jun-13
PRPF4B	SERINE THREONINE KINASE	dGene	27-Jun-13
PRPF4B	KINASE	dGene	27-Jun-13
PSKH1	SERINE THREONINE KINASE	dGene	27-Jun-13
PSKH1	KINASE	dGene	27-Jun-13
PXK	SERINE THREONINE KINASE	dGene	27-Jun-13
PXK	KINASE	dGene	27-Jun-13
RIOK2	SERINE THREONINE KINASE	dGene	27-Jun-13
RIOK2	KINASE	dGene	27-Jun-13
RIPK1	SERINE THREONINE KINASE	dGene	27-Jun-13
RIPK1	KINASE	dGene	27-Jun-13
RIPK4	SERINE THREONINE KINASE	dGene	27-Jun-13
RIPK4	KINASE	dGene	27-Jun-13
ROCK1	SERINE THREONINE KINASE	dGene	27-Jun-13
ROCK1	KINASE	dGene	27-Jun-13
ROCK2	SERINE THREONINE KINASE	dGene	27-Jun-13
ROCK2	KINASE	dGene	27-Jun-13
RPS6KA2	SERINE THREONINE KINASE	dGene	27-Jun-13
RPS6KA2	KINASE	dGene	27-Jun-13
RPS6KB1	SERINE THREONINE KINASE	dGene	27-Jun-13
RPS6KB1	KINASE	dGene	27-Jun-13
RPS6KB2	SERINE THREONINE KINASE	dGene	27-Jun-13
RPS6KB2	KINASE	dGene	27-Jun-13
RPS6KC1	SERINE THREONINE KINASE	dGene	27-Jun-13
RPS6KC1	KINASE	dGene	27-Jun-13
SGK196	SERINE THREONINE KINASE	dGene	27-Jun-13
SGK196	KINASE	dGene	27-Jun-13
SGK2	SERINE THREONINE KINASE	dGene	27-Jun-13
SGK2	KINASE	dGene	27-Jun-13
SGK494	SERINE THREONINE KINASE	dGene	27-Jun-13
SGK494	KINASE	dGene	27-Jun-13
SIK1	SERINE THREONINE KINASE	dGene	27-Jun-13
SIK1	KINASE	dGene	27-Jun-13
SIK3	SERINE THREONINE KINASE	dGene	27-Jun-13
SIK3	KINASE	dGene	27-Jun-13
SRPK2	SERINE THREONINE KINASE	dGene	27-Jun-13
SRPK2	KINASE	dGene	27-Jun-13
STK11	SERINE THREONINE KINASE	dGene	27-Jun-13
STK11	KINASE	dGene	27-Jun-13
STK17A	SERINE THREONINE KINASE	dGene	27-Jun-13
STK17A	KINASE	dGene	27-Jun-13
STK24	SERINE THREONINE KINASE	dGene	27-Jun-13
STK24	KINASE	dGene	27-Jun-13
STK32B	SERINE THREONINE KINASE	dGene	27-Jun-13
STK32B	KINASE	dGene	27-Jun-13
STK35	SERINE THREONINE KINASE	dGene	27-Jun-13
STK35	KINASE	dGene	27-Jun-13
STK4	SERINE THREONINE KINASE	dGene	27-Jun-13
STK4	KINASE	dGene	27-Jun-13
STRADA	SERINE THREONINE KINASE	dGene	27-Jun-13
STRADA	KINASE	dGene	27-Jun-13
TLK2	SERINE THREONINE KINASE	dGene	27-Jun-13
TLK2	KINASE	dGene	27-Jun-13
TRIO	SERINE THREONINE KINASE	dGene	27-Jun-13
TRIO	KINASE	dGene	27-Jun-13
TRPM6	SERINE THREONINE KINASE	dGene	27-Jun-13
TRPM6	KINASE	dGene	27-Jun-13
TSSK2	SERINE THREONINE KINASE	dGene	27-Jun-13
TSSK2	KINASE	dGene	27-Jun-13
TSSK4	SERINE THREONINE KINASE	dGene	27-Jun-13
TSSK4	KINASE	dGene	27-Jun-13
TTBK1	SERINE THREONINE KINASE	dGene	27-Jun-13
TTBK1	KINASE	dGene	27-Jun-13
VRK2	SERINE THREONINE KINASE	dGene	27-Jun-13
VRK2	KINASE	dGene	27-Jun-13
VRK3	SERINE THREONINE KINASE	dGene	27-Jun-13
VRK3	KINASE	dGene	27-Jun-13
WEE1	SERINE THREONINE KINASE	dGene	27-Jun-13
WEE1	KINASE	dGene	27-Jun-13
WNK1	SERINE THREONINE KINASE	dGene	27-Jun-13
WNK1	KINASE	dGene	27-Jun-13
WNK4	SERINE THREONINE KINASE	dGene	27-Jun-13
WNK4	KINASE	dGene	27-Jun-13
AXL	TYROSINE KINASE	dGene	27-Jun-13
AXL	KINASE	dGene	27-Jun-13
BMX	TYROSINE KINASE	dGene	27-Jun-13
BMX	KINASE	dGene	27-Jun-13
EPHA10	TYROSINE KINASE	dGene	27-Jun-13
EPHA10	KINASE	dGene	27-Jun-13
EPHA5	TYROSINE KINASE	dGene	27-Jun-13
EPHA5	KINASE	dGene	27-Jun-13
ERBB4	TYROSINE KINASE	dGene	27-Jun-13
ERBB4	KINASE	dGene	27-Jun-13
FGFR1	TYROSINE KINASE	dGene	27-Jun-13
FGFR1	KINASE	dGene	27-Jun-13
FLT3	TYROSINE KINASE	dGene	27-Jun-13
FLT3	KINASE	dGene	27-Jun-13
INSRR	TYROSINE KINASE	dGene	27-Jun-13
INSRR	KINASE	dGene	27-Jun-13
LMTK3	TYROSINE KINASE	dGene	27-Jun-13
LMTK3	KINASE	dGene	27-Jun-13
LYN	TYROSINE KINASE	dGene	27-Jun-13
LYN	KINASE	dGene	27-Jun-13
MET	TYROSINE KINASE	dGene	27-Jun-13
MET	KINASE	dGene	27-Jun-13
MST1R	TYROSINE KINASE	dGene	27-Jun-13
MST1R	KINASE	dGene	27-Jun-13
MUSK	TYROSINE KINASE	dGene	27-Jun-13
MUSK	KINASE	dGene	27-Jun-13
PTK7	TYROSINE KINASE	dGene	27-Jun-13
PTK7	KINASE	dGene	27-Jun-13
STYK1	TYROSINE KINASE	dGene	27-Jun-13
STYK1	KINASE	dGene	27-Jun-13
TEK	TYROSINE KINASE	dGene	27-Jun-13
TEK	KINASE	dGene	27-Jun-13
TEX14	TYROSINE KINASE	dGene	27-Jun-13
TEX14	KINASE	dGene	27-Jun-13
TNK1	TYROSINE KINASE	dGene	27-Jun-13
TNK1	KINASE	dGene	27-Jun-13
TYRO3	TYROSINE KINASE	dGene	27-Jun-13
TYRO3	KINASE	dGene	27-Jun-13
YES1	TYROSINE KINASE	dGene	27-Jun-13
YES1	KINASE	dGene	27-Jun-13
AKT1	CLINICALLY ACTIONABLE	FoundationOneGenes	9/3/20
AKT2	CLINICALLY ACTIONABLE	FoundationOneGenes	9/3/20
AKT3	CLINICALLY ACTIONABLE	FoundationOneGenes	9/3/20
APC	CLINICALLY ACTIONABLE	FoundationOneGenes	9/3/20
ATM	CLINICALLY ACTIONABLE	FoundationOneGenes	9/3/20
ATR	CLINICALLY ACTIONABLE	FoundationOneGenes	9/3/20
BCL6	CLINICALLY ACTIONABLE	FoundationOneGenes	9/3/20
BCORL1	CLINICALLY ACTIONABLE	FoundationOneGenes	9/3/20
BRD4	CLINICALLY ACTIONABLE	FoundationOneGenes	9/3/20
BRIP1	CLINICALLY ACTIONABLE	FoundationOneGenes	9/3/20
BTG1	CLINICALLY ACTIONABLE	FoundationOneGenes	9/3/20
BTK	CLINICALLY ACTIONABLE	FoundationOneGenes	9/3/20
C11ORF30	CLINICALLY ACTIONABLE	FoundationOneGenes	9/3/20
CARD11	CLINICALLY ACTIONABLE	FoundationOneGenes	9/3/20
CCND2	CLINICALLY ACTIONABLE	FoundationOneGenes	9/3/20
CDK12	CLINICALLY ACTIONABLE	FoundationOneGenes	9/3/20
CDKN1B	CLINICALLY ACTIONABLE	FoundationOneGenes	9/3/20
CDKN2B	CLINICALLY ACTIONABLE	FoundationOneGenes	9/3/20
CHEK1	CLINICALLY ACTIONABLE	FoundationOneGenes	9/3/20
CIC	CLINICALLY ACTIONABLE	FoundationOneGenes	9/3/20
CTNNA1	CLINICALLY ACTIONABLE	FoundationOneGenes	9/3/20
CTNNB1	CLINICALLY ACTIONABLE	FoundationOneGenes	9/3/20
DAXX	CLINICALLY ACTIONABLE	FoundationOneGenes	9/3/20
FBXW7	CLINICALLY ACTIONABLE	FoundationOneGenes	9/3/20
FGF3	CLINICALLY ACTIONABLE	FoundationOneGenes	9/3/20
FGFR4	CLINICALLY ACTIONABLE	FoundationOneGenes	9/3/20
FLT3	CLINICALLY ACTIONABLE	FoundationOneGenes	9/3/20
GATA4	CLINICALLY ACTIONABLE	FoundationOneGenes	9/3/20
GNAQ	CLINICALLY ACTIONABLE	FoundationOneGenes	9/3/20
GRM3	CLINICALLY ACTIONABLE	FoundationOneGenes	9/3/20
HGF	CLINICALLY ACTIONABLE	FoundationOneGenes	9/3/20
HRAS	CLINICALLY ACTIONABLE	FoundationOneGenes	9/3/20
ID3	CLINICALLY ACTIONABLE	FoundationOneGenes	9/3/20
INPP4B	CLINICALLY ACTIONABLE	FoundationOneGenes	9/3/20
JAK1	CLINICALLY ACTIONABLE	FoundationOneGenes	9/3/20
JAK2	CLINICALLY ACTIONABLE	FoundationOneGenes	9/3/20
JUN	CLINICALLY ACTIONABLE	FoundationOneGenes	9/3/20
KDM5A	CLINICALLY ACTIONABLE	FoundationOneGenes	9/3/20
KDM5C	CLINICALLY ACTIONABLE	FoundationOneGenes	9/3/20
KMT2D	CLINICALLY ACTIONABLE	FoundationOneGenes	9/3/20
MAPK1	CLINICALLY ACTIONABLE	FoundationOneGenes	9/3/20
MED12	CLINICALLY ACTIONABLE	FoundationOneGenes	9/3/20
MET	CLINICALLY ACTIONABLE	FoundationOneGenes	9/3/20
MST1R	CLINICALLY ACTIONABLE	FoundationOneGenes	9/3/20
MYD88	CLINICALLY ACTIONABLE	FoundationOneGenes	9/3/20
NOTCH1	CLINICALLY ACTIONABLE	FoundationOneGenes	9/3/20
NOTCH3	CLINICALLY ACTIONABLE	FoundationOneGenes	9/3/20
NRAS	CLINICALLY ACTIONABLE	FoundationOneGenes	9/3/20
NTRK3	CLINICALLY ACTIONABLE	FoundationOneGenes	9/3/20
PDCD1LG2	CLINICALLY ACTIONABLE	FoundationOneGenes	9/3/20
PDGFRA	CLINICALLY ACTIONABLE	FoundationOneGenes	9/3/20
PDGFRB	CLINICALLY ACTIONABLE	FoundationOneGenes	9/3/20
PIK3CA	CLINICALLY ACTIONABLE	FoundationOneGenes	9/3/20
PIK3CB	CLINICALLY ACTIONABLE	FoundationOneGenes	9/3/20
POLE	CLINICALLY ACTIONABLE	FoundationOneGenes	9/3/20
PRDM1	CLINICALLY ACTIONABLE	FoundationOneGenes	9/3/20
PTCH1	CLINICALLY ACTIONABLE	FoundationOneGenes	9/3/20
PTPN11	CLINICALLY ACTIONABLE	FoundationOneGenes	9/3/20
PTPRO	CLINICALLY ACTIONABLE	FoundationOneGenes	9/3/20
RAD21	CLINICALLY ACTIONABLE	FoundationOneGenes	9/3/20
RAD51	CLINICALLY ACTIONABLE	FoundationOneGenes	9/3/20
RAD52	CLINICALLY ACTIONABLE	FoundationOneGenes	9/3/20
REL	CLINICALLY ACTIONABLE	FoundationOneGenes	9/3/20
SDHA	CLINICALLY ACTIONABLE	FoundationOneGenes	9/3/20
SDHB	CLINICALLY ACTIONABLE	FoundationOneGenes	9/3/20
SF3B1	CLINICALLY ACTIONABLE	FoundationOneGenes	9/3/20
SGK1	CLINICALLY ACTIONABLE	FoundationOneGenes	9/3/20
SMARCA4	CLINICALLY ACTIONABLE	FoundationOneGenes	9/3/20
SOX2	CLINICALLY ACTIONABLE	FoundationOneGenes	9/3/20
SRC	CLINICALLY ACTIONABLE	FoundationOneGenes	9/3/20
STAT3	CLINICALLY ACTIONABLE	FoundationOneGenes	9/3/20
SUFU	CLINICALLY ACTIONABLE	FoundationOneGenes	9/3/20
TIPARP	CLINICALLY ACTIONABLE	FoundationOneGenes	9/3/20
TP53	CLINICALLY ACTIONABLE	FoundationOneGenes	9/3/20
U2AF1	CLINICALLY ACTIONABLE	FoundationOneGenes	9/3/20
VHL	CLINICALLY ACTIONABLE	FoundationOneGenes	9/3/20
WHSC1	CLINICALLY ACTIONABLE	FoundationOneGenes	9/3/20
ZNF217	CLINICALLY ACTIONABLE	FoundationOneGenes	9/3/20
BCR	CLINICALLY ACTIONABLE	FoundationOneGenes	9/3/20
ETV5	CLINICALLY ACTIONABLE	FoundationOneGenes	9/3/20
ETV6	CLINICALLY ACTIONABLE	FoundationOneGenes	9/3/20
EZR	CLINICALLY ACTIONABLE	FoundationOneGenes	9/3/20
RSPO2	CLINICALLY ACTIONABLE	FoundationOneGenes	9/3/20
TERC*	CLINICALLY ACTIONABLE	FoundationOneGenes	9/3/20
APH1A	CLINICALLY ACTIONABLE	FoundationOneGenes	9/3/20
ARID2	CLINICALLY ACTIONABLE	FoundationOneGenes	9/3/20
BCL10	CLINICALLY ACTIONABLE	FoundationOneGenes	9/3/20
BCL11B	CLINICALLY ACTIONABLE	FoundationOneGenes	9/3/20
BIRC3	CLINICALLY ACTIONABLE	FoundationOneGenes	9/3/20
BRSK1	CLINICALLY ACTIONABLE	FoundationOneGenes	9/3/20
BTLA	CLINICALLY ACTIONABLE	FoundationOneGenes	9/3/20
DDX3X	CLINICALLY ACTIONABLE	FoundationOneGenes	9/3/20
EBF1	CLINICALLY ACTIONABLE	FoundationOneGenes	9/3/20
ELP2	CLINICALLY ACTIONABLE	FoundationOneGenes	9/3/20
FBXO31	CLINICALLY ACTIONABLE	FoundationOneGenes	9/3/20
FOXP1	CLINICALLY ACTIONABLE	FoundationOneGenes	9/3/20
GADD45B	CLINICALLY ACTIONABLE	FoundationOneGenes	9/3/20
GPR124	CLINICALLY ACTIONABLE	FoundationOneGenes	9/3/20
HIST1H1E	CLINICALLY ACTIONABLE	FoundationOneGenes	9/3/20
HIST1H2BC	CLINICALLY ACTIONABLE	FoundationOneGenes	9/3/20
HIST1H2BJ	CLINICALLY ACTIONABLE	FoundationOneGenes	9/3/20
HIST1H2BO	CLINICALLY ACTIONABLE	FoundationOneGenes	9/3/20
INHBA	CLINICALLY ACTIONABLE	FoundationOneGenes	9/3/20
JARID2	CLINICALLY ACTIONABLE	FoundationOneGenes	9/3/20
KDM2B	CLINICALLY ACTIONABLE	FoundationOneGenes	9/3/20
KDM4C	CLINICALLY ACTIONABLE	FoundationOneGenes	9/3/20
KMT2C	CLINICALLY ACTIONABLE	FoundationOneGenes	9/3/20
LEF1	CLINICALLY ACTIONABLE	FoundationOneGenes	9/3/20
MAGED1	CLINICALLY ACTIONABLE	FoundationOneGenes	9/3/20
MALT1	CLINICALLY ACTIONABLE	FoundationOneGenes	9/3/20
MAP3K14	CLINICALLY ACTIONABLE	FoundationOneGenes	9/3/20
NSD1	CLINICALLY ACTIONABLE	FoundationOneGenes	9/3/20
NUP98	CLINICALLY ACTIONABLE	FoundationOneGenes	9/3/20
PAK3	CLINICALLY ACTIONABLE	FoundationOneGenes	9/3/20
PLCG2	CLINICALLY ACTIONABLE	FoundationOneGenes	9/3/20
PRKDC	CLINICALLY ACTIONABLE	FoundationOneGenes	9/3/20
RAD50	CLINICALLY ACTIONABLE	FoundationOneGenes	9/3/20
RELN	CLINICALLY ACTIONABLE	FoundationOneGenes	9/3/20
RUNX1	CLINICALLY ACTIONABLE	FoundationOneGenes	9/3/20
SMC3	CLINICALLY ACTIONABLE	FoundationOneGenes	9/3/20
SOCS2	CLINICALLY ACTIONABLE	FoundationOneGenes	9/3/20
SOCS3	CLINICALLY ACTIONABLE	FoundationOneGenes	9/3/20
STAT4	CLINICALLY ACTIONABLE	FoundationOneGenes	9/3/20
STAT5A	CLINICALLY ACTIONABLE	FoundationOneGenes	9/3/20
STAT5B	CLINICALLY ACTIONABLE	FoundationOneGenes	9/3/20
SUZ12	CLINICALLY ACTIONABLE	FoundationOneGenes	9/3/20
TCF3	CLINICALLY ACTIONABLE	FoundationOneGenes	9/3/20
TMEM30A	CLINICALLY ACTIONABLE	FoundationOneGenes	9/3/20
TMSB4XP8	CLINICALLY ACTIONABLE	FoundationOneGenes	9/3/20
TNFRSF11A	CLINICALLY ACTIONABLE	FoundationOneGenes	9/3/20
TRAF2	CLINICALLY ACTIONABLE	FoundationOneGenes	9/3/20
TUSC3	CLINICALLY ACTIONABLE	FoundationOneGenes	9/3/20
WDR90	CLINICALLY ACTIONABLE	FoundationOneGenes	9/3/20
YY1AP1	CLINICALLY ACTIONABLE	FoundationOneGenes	9/3/20
EPOR	CLINICALLY ACTIONABLE	FoundationOneGenes	9/3/20
IGH	CLINICALLY ACTIONABLE	FoundationOneGenes	9/3/20
TRG	CLINICALLY ACTIONABLE	FoundationOneGenes	9/3/20
AFF4	CLINICALLY ACTIONABLE	FoundationOneGenes	9/3/20
ATF1	CLINICALLY ACTIONABLE	FoundationOneGenes	9/3/20
CARS	CLINICALLY ACTIONABLE	FoundationOneGenes	9/3/20
CBFA2T3	CLINICALLY ACTIONABLE	FoundationOneGenes	9/3/20
CHN1	CLINICALLY ACTIONABLE	FoundationOneGenes	9/3/20
CLP1	CLINICALLY ACTIONABLE	FoundationOneGenes	9/3/20
CLTC	CLINICALLY ACTIONABLE	FoundationOneGenes	9/3/20
CNTRL	CLINICALLY ACTIONABLE	FoundationOneGenes	9/3/20
CREB3L1	CLINICALLY ACTIONABLE	FoundationOneGenes	9/3/20
DDX6	CLINICALLY ACTIONABLE	FoundationOneGenes	9/3/20
DEK	CLINICALLY ACTIONABLE	FoundationOneGenes	9/3/20
EIF4A2	CLINICALLY ACTIONABLE	FoundationOneGenes	9/3/20
FCRL4	CLINICALLY ACTIONABLE	FoundationOneGenes	9/3/20
FLI1	CLINICALLY ACTIONABLE	FoundationOneGenes	9/3/20
GAS7	CLINICALLY ACTIONABLE	FoundationOneGenes	9/3/20
GPHN	CLINICALLY ACTIONABLE	FoundationOneGenes	9/3/20
HEY1	CLINICALLY ACTIONABLE	FoundationOneGenes	9/3/20
HOXA13	CLINICALLY ACTIONABLE	FoundationOneGenes	9/3/20
HOXA3	CLINICALLY ACTIONABLE	FoundationOneGenes	9/3/20
HSP90AB1	CLINICALLY ACTIONABLE	FoundationOneGenes	9/3/20
IL3	CLINICALLY ACTIONABLE	FoundationOneGenes	9/3/20
JAZF1	CLINICALLY ACTIONABLE	FoundationOneGenes	9/3/20
KDSR	CLINICALLY ACTIONABLE	FoundationOneGenes	9/3/20
LMO2	CLINICALLY ACTIONABLE	FoundationOneGenes	9/3/20
MLF1	CLINICALLY ACTIONABLE	FoundationOneGenes	9/3/20
MLLT3	CLINICALLY ACTIONABLE	FoundationOneGenes	9/3/20
MLLT4	CLINICALLY ACTIONABLE	FoundationOneGenes	9/3/20
MLLT6	CLINICALLY ACTIONABLE	FoundationOneGenes	9/3/20
MNX1	CLINICALLY ACTIONABLE	FoundationOneGenes	9/3/20
NBEAP1	CLINICALLY ACTIONABLE	FoundationOneGenes	9/3/20
NCOA2	CLINICALLY ACTIONABLE	FoundationOneGenes	9/3/20
NFKB2	CLINICALLY ACTIONABLE	FoundationOneGenes	9/3/20
NUMA1	CLINICALLY ACTIONABLE	FoundationOneGenes	9/3/20
PCSK7	CLINICALLY ACTIONABLE	FoundationOneGenes	9/3/20
POU2AF1	CLINICALLY ACTIONABLE	FoundationOneGenes	9/3/20
PTK7	CLINICALLY ACTIONABLE	FoundationOneGenes	9/3/20
RAP1GDS1	CLINICALLY ACTIONABLE	FoundationOneGenes	9/3/20
RNF213	CLINICALLY ACTIONABLE	FoundationOneGenes	9/3/20
SEPT6	CLINICALLY ACTIONABLE	FoundationOneGenes	9/3/20
TAL2	CLINICALLY ACTIONABLE	FoundationOneGenes	9/3/20
TFRC	CLINICALLY ACTIONABLE	FoundationOneGenes	9/3/20
YPEL5	CLINICALLY ACTIONABLE	FoundationOneGenes	9/3/20
CFTR	DRUGGABLE GENOME	HingoraniCasas	31-May-17
CYP51A1	DRUGGABLE GENOME	HingoraniCasas	31-May-17
LAP3	DRUGGABLE GENOME	HingoraniCasas	31-May-17
CALCR	DRUGGABLE GENOME	HingoraniCasas	31-May-17
MARK4	DRUGGABLE GENOME	HingoraniCasas	31-May-17
SELE	DRUGGABLE GENOME	HingoraniCasas	31-May-17
GIPR	DRUGGABLE GENOME	HingoraniCasas	31-May-17
FYN	DRUGGABLE GENOME	HingoraniCasas	31-May-17
MAP4K3	DRUGGABLE GENOME	HingoraniCasas	31-May-17
DPEP1	DRUGGABLE GENOME	HingoraniCasas	31-May-17
NPC1L1	DRUGGABLE GENOME	HingoraniCasas	31-May-17
IGF1	DRUGGABLE GENOME	HingoraniCasas	31-May-17
CD74	DRUGGABLE GENOME	HingoraniCasas	31-May-17
CYP3A43	DRUGGABLE GENOME	HingoraniCasas	31-May-17
GABRA1	DRUGGABLE GENOME	HingoraniCasas	31-May-17
CD44	DRUGGABLE GENOME	HingoraniCasas	31-May-17
IFNGR1	DRUGGABLE GENOME	HingoraniCasas	31-May-17
MAP2K3	DRUGGABLE GENOME	HingoraniCasas	31-May-17
DAPK2	DRUGGABLE GENOME	HingoraniCasas	31-May-17
TNC	DRUGGABLE GENOME	HingoraniCasas	31-May-17
TNFRSF9	DRUGGABLE GENOME	HingoraniCasas	31-May-17
MAPK9	DRUGGABLE GENOME	HingoraniCasas	31-May-17
PIK3CB	DRUGGABLE GENOME	HingoraniCasas	31-May-17
TBXAS1	DRUGGABLE GENOME	HingoraniCasas	31-May-17
HDAC7	DRUGGABLE GENOME	HingoraniCasas	31-May-17
HIPK2	DRUGGABLE GENOME	HingoraniCasas	31-May-17
CLDN18	DRUGGABLE GENOME	HingoraniCasas	31-May-17
FGFR3	DRUGGABLE GENOME	HingoraniCasas	31-May-17
MAOB	DRUGGABLE GENOME	HingoraniCasas	31-May-17
DRD4	DRUGGABLE GENOME	HingoraniCasas	31-May-17
RPS6KA2	DRUGGABLE GENOME	HingoraniCasas	31-May-17
RPS6KA6	DRUGGABLE GENOME	HingoraniCasas	31-May-17
HSD17B10	DRUGGABLE GENOME	HingoraniCasas	31-May-17
MARK2	DRUGGABLE GENOME	HingoraniCasas	31-May-17
FCGR2B	DRUGGABLE GENOME	HingoraniCasas	31-May-17
FMO4	DRUGGABLE GENOME	HingoraniCasas	31-May-17
ICAM3	DRUGGABLE GENOME	HingoraniCasas	31-May-17
MAP2K7	DRUGGABLE GENOME	HingoraniCasas	31-May-17
RARB	DRUGGABLE GENOME	HingoraniCasas	31-May-17
PAK3	DRUGGABLE GENOME	HingoraniCasas	31-May-17
TYR	DRUGGABLE GENOME	HingoraniCasas	31-May-17
CHRNA3	DRUGGABLE GENOME	HingoraniCasas	31-May-17
PGR	DRUGGABLE GENOME	HingoraniCasas	31-May-17
KCNK2	DRUGGABLE GENOME	HingoraniCasas	31-May-17
GSK3B	DRUGGABLE GENOME	HingoraniCasas	31-May-17
AKR1B1	DRUGGABLE GENOME	HingoraniCasas	31-May-17
FOLH1	DRUGGABLE GENOME	HingoraniCasas	31-May-17
HSD17B14	DRUGGABLE GENOME	HingoraniCasas	31-May-17
MMP2	DRUGGABLE GENOME	HingoraniCasas	31-May-17
SLC15A1	DRUGGABLE GENOME	HingoraniCasas	31-May-17
NOS1	DRUGGABLE GENOME	HingoraniCasas	31-May-17
ICAM1	DRUGGABLE GENOME	HingoraniCasas	31-May-17
SI	DRUGGABLE GENOME	HingoraniCasas	31-May-17
IL5RA	DRUGGABLE GENOME	HingoraniCasas	31-May-17
ABCC6	DRUGGABLE GENOME	HingoraniCasas	31-May-17
CD200	DRUGGABLE GENOME	HingoraniCasas	31-May-17
MYH7	DRUGGABLE GENOME	HingoraniCasas	31-May-17
SLC7A8	DRUGGABLE GENOME	HingoraniCasas	31-May-17
CYP26A1	DRUGGABLE GENOME	HingoraniCasas	31-May-17
SRPK1	DRUGGABLE GENOME	HingoraniCasas	31-May-17
JAK2	DRUGGABLE GENOME	HingoraniCasas	31-May-17
NRP1	DRUGGABLE GENOME	HingoraniCasas	31-May-17
MKNK2	DRUGGABLE GENOME	HingoraniCasas	31-May-17
MAPK1	DRUGGABLE GENOME	HingoraniCasas	31-May-17
SLC5A1	DRUGGABLE GENOME	HingoraniCasas	31-May-17
ARSA	DRUGGABLE GENOME	HingoraniCasas	31-May-17
KCNK10	DRUGGABLE GENOME	HingoraniCasas	31-May-17
BDKRB1	DRUGGABLE GENOME	HingoraniCasas	31-May-17
HNF4A	DRUGGABLE GENOME	HingoraniCasas	31-May-17
STK4	DRUGGABLE GENOME	HingoraniCasas	31-May-17
HRH3	DRUGGABLE GENOME	HingoraniCasas	31-May-17
SLCO4A1	DRUGGABLE GENOME	HingoraniCasas	31-May-17
CHRNA4	DRUGGABLE GENOME	HingoraniCasas	31-May-17
PAK7	DRUGGABLE GENOME	HingoraniCasas	31-May-17
LAMA1	DRUGGABLE GENOME	HingoraniCasas	31-May-17
POLA1	DRUGGABLE GENOME	HingoraniCasas	31-May-17
CACNA1F	DRUGGABLE GENOME	HingoraniCasas	31-May-17
FLT1	DRUGGABLE GENOME	HingoraniCasas	31-May-17
MSLN	DRUGGABLE GENOME	HingoraniCasas	31-May-17
SLC7A5	DRUGGABLE GENOME	HingoraniCasas	31-May-17
CSK	DRUGGABLE GENOME	HingoraniCasas	31-May-17
SGK3	DRUGGABLE GENOME	HingoraniCasas	31-May-17
SQLE	DRUGGABLE GENOME	HingoraniCasas	31-May-17
GSR	DRUGGABLE GENOME	HingoraniCasas	31-May-17
FCER2	DRUGGABLE GENOME	HingoraniCasas	31-May-17
CCNE1	DRUGGABLE GENOME	HingoraniCasas	31-May-17
AKT2	DRUGGABLE GENOME	HingoraniCasas	31-May-17
ATP1A3	DRUGGABLE GENOME	HingoraniCasas	31-May-17
PDE4C	DRUGGABLE GENOME	HingoraniCasas	31-May-17
MAG	DRUGGABLE GENOME	HingoraniCasas	31-May-17
MET	DRUGGABLE GENOME	HingoraniCasas	31-May-17
CYP3A5	DRUGGABLE GENOME	HingoraniCasas	31-May-17
IMPDH1	DRUGGABLE GENOME	HingoraniCasas	31-May-17
ENG	DRUGGABLE GENOME	HingoraniCasas	31-May-17
TESK1	DRUGGABLE GENOME	HingoraniCasas	31-May-17
TYRP1	DRUGGABLE GENOME	HingoraniCasas	31-May-17
MAPK8	DRUGGABLE GENOME	HingoraniCasas	31-May-17
TNKS2	DRUGGABLE GENOME	HingoraniCasas	31-May-17
DKK1	DRUGGABLE GENOME	HingoraniCasas	31-May-17
PMP22	DRUGGABLE GENOME	HingoraniCasas	31-May-17
GNRHR	DRUGGABLE GENOME	HingoraniCasas	31-May-17
SOD3	DRUGGABLE GENOME	HingoraniCasas	31-May-17
DCPS	DRUGGABLE GENOME	HingoraniCasas	31-May-17
CCND1	DRUGGABLE GENOME	HingoraniCasas	31-May-17
HIPK3	DRUGGABLE GENOME	HingoraniCasas	31-May-17
SCNN1A	DRUGGABLE GENOME	HingoraniCasas	31-May-17
SLCO1B3	DRUGGABLE GENOME	HingoraniCasas	31-May-17
MAPK14	DRUGGABLE GENOME	HingoraniCasas	31-May-17
GMNN	DRUGGABLE GENOME	HingoraniCasas	31-May-17
CCND3	DRUGGABLE GENOME	HingoraniCasas	31-May-17
PRPF4B	DRUGGABLE GENOME	HingoraniCasas	31-May-17
TTK	DRUGGABLE GENOME	HingoraniCasas	31-May-17
GHR	DRUGGABLE GENOME	HingoraniCasas	31-May-17
ITK	DRUGGABLE GENOME	HingoraniCasas	31-May-17
PDE4D	DRUGGABLE GENOME	HingoraniCasas	31-May-17
PRLR	DRUGGABLE GENOME	HingoraniCasas	31-May-17
CSNK1A1	DRUGGABLE GENOME	HingoraniCasas	31-May-17
PDGFRB	DRUGGABLE GENOME	HingoraniCasas	31-May-17
IL1A	DRUGGABLE GENOME	HingoraniCasas	31-May-17
ITGB6	DRUGGABLE GENOME	HingoraniCasas	31-May-17
RTN4	DRUGGABLE GENOME	HingoraniCasas	31-May-17
GGCX	DRUGGABLE GENOME	HingoraniCasas	31-May-17
STK25	DRUGGABLE GENOME	HingoraniCasas	31-May-17
PRKD3	DRUGGABLE GENOME	HingoraniCasas	31-May-17
EPHA4	DRUGGABLE GENOME	HingoraniCasas	31-May-17
CD2	DRUGGABLE GENOME	HingoraniCasas	31-May-17
AKT3	DRUGGABLE GENOME	HingoraniCasas	31-May-17
RPS6KA1	DRUGGABLE GENOME	HingoraniCasas	31-May-17
CHRNB4	DRUGGABLE GENOME	HingoraniCasas	31-May-17
KMT2A	DRUGGABLE GENOME	HingoraniCasas	31-May-17
CA14	DRUGGABLE GENOME	HingoraniCasas	31-May-17
ABCG2	DRUGGABLE GENOME	HingoraniCasas	31-May-17
CYP20A1	DRUGGABLE GENOME	HingoraniCasas	31-May-17
PGF	DRUGGABLE GENOME	HingoraniCasas	31-May-17
IFNA8	DRUGGABLE GENOME	HingoraniCasas	31-May-17
TNFSF11	DRUGGABLE GENOME	HingoraniCasas	31-May-17
PTK2B	DRUGGABLE GENOME	HingoraniCasas	31-May-17
CHRNA2	DRUGGABLE GENOME	HingoraniCasas	31-May-17
ABCC11	DRUGGABLE GENOME	HingoraniCasas	31-May-17
IAPP	DRUGGABLE GENOME	HingoraniCasas	31-May-17
HCRTR1	DRUGGABLE GENOME	HingoraniCasas	31-May-17
ADORA3	DRUGGABLE GENOME	HingoraniCasas	31-May-17
FLT3	DRUGGABLE GENOME	HingoraniCasas	31-May-17
GUCY1B2	DRUGGABLE GENOME	HingoraniCasas	31-May-17
CDK2	DRUGGABLE GENOME	HingoraniCasas	31-May-17
AMD1	DRUGGABLE GENOME	HingoraniCasas	31-May-17
SERPINA7	DRUGGABLE GENOME	HingoraniCasas	31-May-17
RIOK1	DRUGGABLE GENOME	HingoraniCasas	31-May-17
ABCC4	DRUGGABLE GENOME	HingoraniCasas	31-May-17
PTGER2	DRUGGABLE GENOME	HingoraniCasas	31-May-17
GRIA3	DRUGGABLE GENOME	HingoraniCasas	31-May-17
CD70	DRUGGABLE GENOME	HingoraniCasas	31-May-17
STK35	DRUGGABLE GENOME	HingoraniCasas	31-May-17
S1PR4	DRUGGABLE GENOME	HingoraniCasas	31-May-17
PSMB2	DRUGGABLE GENOME	HingoraniCasas	31-May-17
F10	DRUGGABLE GENOME	HingoraniCasas	31-May-17
THRA	DRUGGABLE GENOME	HingoraniCasas	31-May-17
MAP2K2	DRUGGABLE GENOME	HingoraniCasas	31-May-17
SRD5A3	DRUGGABLE GENOME	HingoraniCasas	31-May-17
ADORA2A	DRUGGABLE GENOME	HingoraniCasas	31-May-17
SMO	DRUGGABLE GENOME	HingoraniCasas	31-May-17
EIF2AK4	DRUGGABLE GENOME	HingoraniCasas	31-May-17
CYP2E1	DRUGGABLE GENOME	HingoraniCasas	31-May-17
LATS1	DRUGGABLE GENOME	HingoraniCasas	31-May-17
AOC3	DRUGGABLE GENOME	HingoraniCasas	31-May-17
DDC	DRUGGABLE GENOME	HingoraniCasas	31-May-17
CDK8	DRUGGABLE GENOME	HingoraniCasas	31-May-17
CCNA1	DRUGGABLE GENOME	HingoraniCasas	31-May-17
CDK7	DRUGGABLE GENOME	HingoraniCasas	31-May-17
UGT2B28	DRUGGABLE GENOME	HingoraniCasas	31-May-17
CDK4	DRUGGABLE GENOME	HingoraniCasas	31-May-17
EGLN1	DRUGGABLE GENOME	HingoraniCasas	31-May-17
GLUL	DRUGGABLE GENOME	HingoraniCasas	31-May-17
CHRND	DRUGGABLE GENOME	HingoraniCasas	31-May-17
CHST12	DRUGGABLE GENOME	HingoraniCasas	31-May-17
CDK9	DRUGGABLE GENOME	HingoraniCasas	31-May-17
GABBR2	DRUGGABLE GENOME	HingoraniCasas	31-May-17
PIM1	DRUGGABLE GENOME	HingoraniCasas	31-May-17
HCRTR2	DRUGGABLE GENOME	HingoraniCasas	31-May-17
TUBB2A	DRUGGABLE GENOME	HingoraniCasas	31-May-17
PRCP	DRUGGABLE GENOME	HingoraniCasas	31-May-17
SLCO5A1	DRUGGABLE GENOME	HingoraniCasas	31-May-17
CASP1	DRUGGABLE GENOME	HingoraniCasas	31-May-17
ADAM10	DRUGGABLE GENOME	HingoraniCasas	31-May-17
CYP19A1	DRUGGABLE GENOME	HingoraniCasas	31-May-17
LHCGR	DRUGGABLE GENOME	HingoraniCasas	31-May-17
AOX1	DRUGGABLE GENOME	HingoraniCasas	31-May-17
PPP3CA	DRUGGABLE GENOME	HingoraniCasas	31-May-17
CELA1	DRUGGABLE GENOME	HingoraniCasas	31-May-17
ITGB7	DRUGGABLE GENOME	HingoraniCasas	31-May-17
SSTR1	DRUGGABLE GENOME	HingoraniCasas	31-May-17
ESR2	DRUGGABLE GENOME	HingoraniCasas	31-May-17
IGF1R	DRUGGABLE GENOME	HingoraniCasas	31-May-17
CYP11A1	DRUGGABLE GENOME	HingoraniCasas	31-May-17
CYP1A1	DRUGGABLE GENOME	HingoraniCasas	31-May-17
CYP1A2	DRUGGABLE GENOME	HingoraniCasas	31-May-17
MYLK3	DRUGGABLE GENOME	HingoraniCasas	31-May-17
ABCC12	DRUGGABLE GENOME	HingoraniCasas	31-May-17
PDPK1	DRUGGABLE GENOME	HingoraniCasas	31-May-17
ERBB2	DRUGGABLE GENOME	HingoraniCasas	31-May-17
IFNAR1	DRUGGABLE GENOME	HingoraniCasas	31-May-17
SLC47A1	DRUGGABLE GENOME	HingoraniCasas	31-May-17
EPHA2	DRUGGABLE GENOME	HingoraniCasas	31-May-17
MGST3	DRUGGABLE GENOME	HingoraniCasas	31-May-17
PVRL4	DRUGGABLE GENOME	HingoraniCasas	31-May-17
NR1I3	DRUGGABLE GENOME	HingoraniCasas	31-May-17
CTSK	DRUGGABLE GENOME	HingoraniCasas	31-May-17
ARNT	DRUGGABLE GENOME	HingoraniCasas	31-May-17
TAF1A	DRUGGABLE GENOME	HingoraniCasas	31-May-17
GPR17	DRUGGABLE GENOME	HingoraniCasas	31-May-17
SCN1A	DRUGGABLE GENOME	HingoraniCasas	31-May-17
TRPM8	DRUGGABLE GENOME	HingoraniCasas	31-May-17
SLC22A14	DRUGGABLE GENOME	HingoraniCasas	31-May-17
AGTR1	DRUGGABLE GENOME	HingoraniCasas	31-May-17
TSLP	DRUGGABLE GENOME	HingoraniCasas	31-May-17
MYLK4	DRUGGABLE GENOME	HingoraniCasas	31-May-17
TPBG	DRUGGABLE GENOME	HingoraniCasas	31-May-17
HDAC8	DRUGGABLE GENOME	HingoraniCasas	31-May-17
CHST7	DRUGGABLE GENOME	HingoraniCasas	31-May-17
SIGMAR1	DRUGGABLE GENOME	HingoraniCasas	31-May-17
NTRK2	DRUGGABLE GENOME	HingoraniCasas	31-May-17
CACNA1B	DRUGGABLE GENOME	HingoraniCasas	31-May-17
CAMK2G	DRUGGABLE GENOME	HingoraniCasas	31-May-17
HTR7	DRUGGABLE GENOME	HingoraniCasas	31-May-17
GSTO1	DRUGGABLE GENOME	HingoraniCasas	31-May-17
DRD2	DRUGGABLE GENOME	HingoraniCasas	31-May-17
ITGB1	DRUGGABLE GENOME	HingoraniCasas	31-May-17
IL18	DRUGGABLE GENOME	HingoraniCasas	31-May-17
THRB	DRUGGABLE GENOME	HingoraniCasas	31-May-17
PIGF	DRUGGABLE GENOME	HingoraniCasas	31-May-17
GRIA4	DRUGGABLE GENOME	HingoraniCasas	31-May-17
GRM1	DRUGGABLE GENOME	HingoraniCasas	31-May-17
MERTK	DRUGGABLE GENOME	HingoraniCasas	31-May-17
SCN3A	DRUGGABLE GENOME	HingoraniCasas	31-May-17
CACNA2D1	DRUGGABLE GENOME	HingoraniCasas	31-May-17
SLC28A1	DRUGGABLE GENOME	HingoraniCasas	31-May-17
PHKG2	DRUGGABLE GENOME	HingoraniCasas	31-May-17
SST	DRUGGABLE GENOME	HingoraniCasas	31-May-17
SLC6A1	DRUGGABLE GENOME	HingoraniCasas	31-May-17
MMP14	DRUGGABLE GENOME	HingoraniCasas	31-May-17
DHRS1	DRUGGABLE GENOME	HingoraniCasas	31-May-17
CACNA1D	DRUGGABLE GENOME	HingoraniCasas	31-May-17
DYRK1A	DRUGGABLE GENOME	HingoraniCasas	31-May-17
BRAF	DRUGGABLE GENOME	HingoraniCasas	31-May-17
SLC34A2	DRUGGABLE GENOME	HingoraniCasas	31-May-17
SV2A	DRUGGABLE GENOME	HingoraniCasas	31-May-17
ABCG1	DRUGGABLE GENOME	HingoraniCasas	31-May-17
ITGB2	DRUGGABLE GENOME	HingoraniCasas	31-May-17
SIK3	DRUGGABLE GENOME	HingoraniCasas	31-May-17
CXCR5	DRUGGABLE GENOME	HingoraniCasas	31-May-17
CHRNB2	DRUGGABLE GENOME	HingoraniCasas	31-May-17
LMNA	DRUGGABLE GENOME	HingoraniCasas	31-May-17
FGFR4	DRUGGABLE GENOME	HingoraniCasas	31-May-17
CYP11B1	DRUGGABLE GENOME	HingoraniCasas	31-May-17
PRKAA2	DRUGGABLE GENOME	HingoraniCasas	31-May-17
JAK1	DRUGGABLE GENOME	HingoraniCasas	31-May-17
NCSTN	DRUGGABLE GENOME	HingoraniCasas	31-May-17
GABRB1	DRUGGABLE GENOME	HingoraniCasas	31-May-17
HIPK1	DRUGGABLE GENOME	HingoraniCasas	31-May-17
CCKAR	DRUGGABLE GENOME	HingoraniCasas	31-May-17
ATP1A1	DRUGGABLE GENOME	HingoraniCasas	31-May-17
GRIK3	DRUGGABLE GENOME	HingoraniCasas	31-May-17
GPER1	DRUGGABLE GENOME	HingoraniCasas	31-May-17
ABCA1	DRUGGABLE GENOME	HingoraniCasas	31-May-17
TSHR	DRUGGABLE GENOME	HingoraniCasas	31-May-17
AVPR1A	DRUGGABLE GENOME	HingoraniCasas	31-May-17
HTR3A	DRUGGABLE GENOME	HingoraniCasas	31-May-17
RRM1	DRUGGABLE GENOME	HingoraniCasas	31-May-17
MMP26	DRUGGABLE GENOME	HingoraniCasas	31-May-17
VKORC1	DRUGGABLE GENOME	HingoraniCasas	31-May-17
PSCA	DRUGGABLE GENOME	HingoraniCasas	31-May-17
EEF2	DRUGGABLE GENOME	HingoraniCasas	31-May-17
TK1	DRUGGABLE GENOME	HingoraniCasas	31-May-17
CYP7A1	DRUGGABLE GENOME	HingoraniCasas	31-May-17
SLC22A11	DRUGGABLE GENOME	HingoraniCasas	31-May-17
MAP4K2	DRUGGABLE GENOME	HingoraniCasas	31-May-17
SCN11A	DRUGGABLE GENOME	HingoraniCasas	31-May-17
MTNR1A	DRUGGABLE GENOME	HingoraniCasas	31-May-17
FNTA	DRUGGABLE GENOME	HingoraniCasas	31-May-17
CA7	DRUGGABLE GENOME	HingoraniCasas	31-May-17
DHRSX	DRUGGABLE GENOME	HingoraniCasas	31-May-17
PCSK9	DRUGGABLE GENOME	HingoraniCasas	31-May-17
IL13	DRUGGABLE GENOME	HingoraniCasas	31-May-17
PTK2	DRUGGABLE GENOME	HingoraniCasas	31-May-17
PTAFR	DRUGGABLE GENOME	HingoraniCasas	31-May-17
KCNK9	DRUGGABLE GENOME	HingoraniCasas	31-May-17
IL8	DRUGGABLE GENOME	HingoraniCasas	31-May-17
MAP3K2	DRUGGABLE GENOME	HingoraniCasas	31-May-17
SIK2	DRUGGABLE GENOME	HingoraniCasas	31-May-17
CD14	DRUGGABLE GENOME	HingoraniCasas	31-May-17
CDH2	DRUGGABLE GENOME	HingoraniCasas	31-May-17
FSHR	DRUGGABLE GENOME	HingoraniCasas	31-May-17
CEACAM3	DRUGGABLE GENOME	HingoraniCasas	31-May-17
ALK	DRUGGABLE GENOME	HingoraniCasas	31-May-17
PRKCE	DRUGGABLE GENOME	HingoraniCasas	31-May-17
GRIK1	DRUGGABLE GENOME	HingoraniCasas	31-May-17
KRT19	DRUGGABLE GENOME	HingoraniCasas	31-May-17
PPID	DRUGGABLE GENOME	HingoraniCasas	31-May-17
BCL2L1	DRUGGABLE GENOME	HingoraniCasas	31-May-17
FGA	DRUGGABLE GENOME	HingoraniCasas	31-May-17
PAH	DRUGGABLE GENOME	HingoraniCasas	31-May-17
CYP4F11	DRUGGABLE GENOME	HingoraniCasas	31-May-17
BSG	DRUGGABLE GENOME	HingoraniCasas	31-May-17
RARG	DRUGGABLE GENOME	HingoraniCasas	31-May-17
DHCR7	DRUGGABLE GENOME	HingoraniCasas	31-May-17
UGT2A1	DRUGGABLE GENOME	HingoraniCasas	31-May-17
SLC29A2	DRUGGABLE GENOME	HingoraniCasas	31-May-17
CA5A	DRUGGABLE GENOME	HingoraniCasas	31-May-17
SLC22A1	DRUGGABLE GENOME	HingoraniCasas	31-May-17
CHST1	DRUGGABLE GENOME	HingoraniCasas	31-May-17
P2RY2	DRUGGABLE GENOME	HingoraniCasas	31-May-17
GRIN1	DRUGGABLE GENOME	HingoraniCasas	31-May-17
TYMS	DRUGGABLE GENOME	HingoraniCasas	31-May-17
IMPDH2	DRUGGABLE GENOME	HingoraniCasas	31-May-17
HTR3C	DRUGGABLE GENOME	HingoraniCasas	31-May-17
CD28	DRUGGABLE GENOME	HingoraniCasas	31-May-17
ERBB4	DRUGGABLE GENOME	HingoraniCasas	31-May-17
TH	DRUGGABLE GENOME	HingoraniCasas	31-May-17
CYP8B1	DRUGGABLE GENOME	HingoraniCasas	31-May-17
CHST13	DRUGGABLE GENOME	HingoraniCasas	31-May-17
CHRM2	DRUGGABLE GENOME	HingoraniCasas	31-May-17
F2R	DRUGGABLE GENOME	HingoraniCasas	31-May-17
MUC16	DRUGGABLE GENOME	HingoraniCasas	31-May-17
LIPF	DRUGGABLE GENOME	HingoraniCasas	31-May-17
GRIN2A	DRUGGABLE GENOME	HingoraniCasas	31-May-17
CCR4	DRUGGABLE GENOME	HingoraniCasas	31-May-17
PDE4B	DRUGGABLE GENOME	HingoraniCasas	31-May-17
WT1	DRUGGABLE GENOME	HingoraniCasas	31-May-17
IL3RA	DRUGGABLE GENOME	HingoraniCasas	31-May-17
MUC1	DRUGGABLE GENOME	HingoraniCasas	31-May-17
L3MBTL1	DRUGGABLE GENOME	HingoraniCasas	31-May-17
DLK1	DRUGGABLE GENOME	HingoraniCasas	31-May-17
PMEL	DRUGGABLE GENOME	HingoraniCasas	31-May-17
GRK1	DRUGGABLE GENOME	HingoraniCasas	31-May-17
CYP2R1	DRUGGABLE GENOME	HingoraniCasas	31-May-17
CYP4F2	DRUGGABLE GENOME	HingoraniCasas	31-May-17
CYP4F12	DRUGGABLE GENOME	HingoraniCasas	31-May-17
IFNA10	DRUGGABLE GENOME	HingoraniCasas	31-May-17
PPARA	DRUGGABLE GENOME	HingoraniCasas	31-May-17
AKR1C1	DRUGGABLE GENOME	HingoraniCasas	31-May-17
NPSR1	DRUGGABLE GENOME	HingoraniCasas	31-May-17
ADH1A	DRUGGABLE GENOME	HingoraniCasas	31-May-17
SELL	DRUGGABLE GENOME	HingoraniCasas	31-May-17
DPYD	DRUGGABLE GENOME	HingoraniCasas	31-May-17
HLA-DRB1	DRUGGABLE GENOME	HingoraniCasas	31-May-17
AKR1C3	DRUGGABLE GENOME	HingoraniCasas	31-May-17
CTSE	DRUGGABLE GENOME	HingoraniCasas	31-May-17
IARS	DRUGGABLE GENOME	HingoraniCasas	31-May-17
EPHB4	DRUGGABLE GENOME	HingoraniCasas	31-May-17
FGF16	DRUGGABLE GENOME	HingoraniCasas	31-May-17
LAMA2	DRUGGABLE GENOME	HingoraniCasas	31-May-17
TRPV1	DRUGGABLE GENOME	HingoraniCasas	31-May-17
SLC22A4	DRUGGABLE GENOME	HingoraniCasas	31-May-17
HTT	DRUGGABLE GENOME	HingoraniCasas	31-May-17
ELANE	DRUGGABLE GENOME	HingoraniCasas	31-May-17
CFD	DRUGGABLE GENOME	HingoraniCasas	31-May-17
IRAK4	DRUGGABLE GENOME	HingoraniCasas	31-May-17
AKR1B10	DRUGGABLE GENOME	HingoraniCasas	31-May-17
LPAR1	DRUGGABLE GENOME	HingoraniCasas	31-May-17
CSF2RA	DRUGGABLE GENOME	HingoraniCasas	31-May-17
NTRK1	DRUGGABLE GENOME	HingoraniCasas	31-May-17
MMP17	DRUGGABLE GENOME	HingoraniCasas	31-May-17
F5	DRUGGABLE GENOME	HingoraniCasas	31-May-17
PNP	DRUGGABLE GENOME	HingoraniCasas	31-May-17
DMD	DRUGGABLE GENOME	HingoraniCasas	31-May-17
PSMB8	DRUGGABLE GENOME	HingoraniCasas	31-May-17
DDR1	DRUGGABLE GENOME	HingoraniCasas	31-May-17
GABBR1	DRUGGABLE GENOME	HingoraniCasas	31-May-17
PDE7A	DRUGGABLE GENOME	HingoraniCasas	31-May-17
GPX3	DRUGGABLE GENOME	HingoraniCasas	31-May-17
TRGV3	DRUGGABLE GENOME	HingoraniCasas	31-May-17
IGHE	DRUGGABLE GENOME	HingoraniCasas	31-May-17
UGT2B11	DRUGGABLE GENOME	HingoraniCasas	31-May-17
WEE2	DRUGGABLE GENOME	HingoraniCasas	31-May-17
MAGEA3	DRUGGABLE GENOME	HingoraniCasas	31-May-17
ADRA2B	DRUGGABLE GENOME	HingoraniCasas	31-May-17
TNF	DRUGGABLE GENOME	HingoraniCasas	31-May-17
TLR9	DRUGGABLE GENOME	HingoraniCasas	31-May-17
UGT1A9	DRUGGABLE GENOME	HingoraniCasas	31-May-17
UGT1A3	DRUGGABLE GENOME	HingoraniCasas	31-May-17
PGA5	DRUGGABLE GENOME	HingoraniCasas	31-May-17
ITGB3	DRUGGABLE GENOME	HingoraniCasas	31-May-17
EGLN2	DRUGGABLE GENOME	HingoraniCasas	31-May-17
C8ORF44-SGK3	DRUGGABLE GENOME	HingoraniCasas	31-May-17
GRIN2B	DRUGGABLE GENOME	HingoraniCasas	31-May-17
NR2E3	DRUGGABLE GENOME	HingoraniCasas	31-May-17
UBA6	DRUGGABLE GENOME	HingoraniCasas	31-May-17
PARP3	DRUGGABLE GENOME	HingoraniCasas	31-May-17
RAD51	DRUGGABLE GENOME	HingoraniCasas	31-May-17
EIF2AK2	DRUGGABLE GENOME	HingoraniCasas	31-May-17
CDK17	DRUGGABLE GENOME	HingoraniCasas	31-May-17
SLC12A2	DRUGGABLE GENOME	HingoraniCasas	31-May-17
KARS	DRUGGABLE GENOME	HingoraniCasas	31-May-17
ME1	DRUGGABLE GENOME	HingoraniCasas	31-May-17
KDM4A	DRUGGABLE GENOME	HingoraniCasas	31-May-17
MAPK6	DRUGGABLE GENOME	HingoraniCasas	31-May-17
CDC42	DRUGGABLE GENOME	HingoraniCasas	31-May-17
IKBKG	DRUGGABLE GENOME	HingoraniCasas	31-May-17
NAALAD2	DRUGGABLE GENOME	HingoraniCasas	31-May-17
ARAF	DRUGGABLE GENOME	HingoraniCasas	31-May-17
KCNN2	DRUGGABLE GENOME	HingoraniCasas	31-May-17
PPIE	DRUGGABLE GENOME	HingoraniCasas	31-May-17
HSD17B2	DRUGGABLE GENOME	HingoraniCasas	31-May-17
TGM1	DRUGGABLE GENOME	HingoraniCasas	31-May-17
CTSG	DRUGGABLE GENOME	HingoraniCasas	31-May-17
CDKL1	DRUGGABLE GENOME	HingoraniCasas	31-May-17
AHCY	DRUGGABLE GENOME	HingoraniCasas	31-May-17
LIPG	DRUGGABLE GENOME	HingoraniCasas	31-May-17
TLR8	DRUGGABLE GENOME	HingoraniCasas	31-May-17
F9	DRUGGABLE GENOME	HingoraniCasas	31-May-17
KLF5	DRUGGABLE GENOME	HingoraniCasas	31-May-17
MLYCD	DRUGGABLE GENOME	HingoraniCasas	31-May-17
CTSH	DRUGGABLE GENOME	HingoraniCasas	31-May-17
SFRP1	DRUGGABLE GENOME	HingoraniCasas	31-May-17
SIGLEC5	DRUGGABLE GENOME	HingoraniCasas	31-May-17
VIPR2	DRUGGABLE GENOME	HingoraniCasas	31-May-17
SERPINE1	DRUGGABLE GENOME	HingoraniCasas	31-May-17
KDM4C	DRUGGABLE GENOME	HingoraniCasas	31-May-17
PKD2L1	DRUGGABLE GENOME	HingoraniCasas	31-May-17
MAP3K8	DRUGGABLE GENOME	HingoraniCasas	31-May-17
GALK1	DRUGGABLE GENOME	HingoraniCasas	31-May-17
ALOX12	DRUGGABLE GENOME	HingoraniCasas	31-May-17
DUSP3	DRUGGABLE GENOME	HingoraniCasas	31-May-17
AREG	DRUGGABLE GENOME	HingoraniCasas	31-May-17
MANBA	DRUGGABLE GENOME	HingoraniCasas	31-May-17
GAPDH	DRUGGABLE GENOME	HingoraniCasas	31-May-17
LDHB	DRUGGABLE GENOME	HingoraniCasas	31-May-17
GABRR2	DRUGGABLE GENOME	HingoraniCasas	31-May-17
KAT2B	DRUGGABLE GENOME	HingoraniCasas	31-May-17
NEK11	DRUGGABLE GENOME	HingoraniCasas	31-May-17
TNNC1	DRUGGABLE GENOME	HingoraniCasas	31-May-17
TTL	DRUGGABLE GENOME	HingoraniCasas	31-May-17
PASK	DRUGGABLE GENOME	HingoraniCasas	31-May-17
QPCT	DRUGGABLE GENOME	HingoraniCasas	31-May-17
KISS1R	DRUGGABLE GENOME	HingoraniCasas	31-May-17
ICMT	DRUGGABLE GENOME	HingoraniCasas	31-May-17
KMO	DRUGGABLE GENOME	HingoraniCasas	31-May-17
SGK1	DRUGGABLE GENOME	HingoraniCasas	31-May-17
PKD2	DRUGGABLE GENOME	HingoraniCasas	31-May-17
TRPM6	DRUGGABLE GENOME	HingoraniCasas	31-May-17
APAF1	DRUGGABLE GENOME	HingoraniCasas	31-May-17
KHDRBS1	DRUGGABLE GENOME	HingoraniCasas	31-May-17
TNFSF10	DRUGGABLE GENOME	HingoraniCasas	31-May-17
CISD1	DRUGGABLE GENOME	HingoraniCasas	31-May-17
ATF1	DRUGGABLE GENOME	HingoraniCasas	31-May-17
PEPD	DRUGGABLE GENOME	HingoraniCasas	31-May-17
CAPNS1	DRUGGABLE GENOME	HingoraniCasas	31-May-17
UBA2	DRUGGABLE GENOME	HingoraniCasas	31-May-17
FFAR2	DRUGGABLE GENOME	HingoraniCasas	31-May-17
NR1D1	DRUGGABLE GENOME	HingoraniCasas	31-May-17
PLA2G5	DRUGGABLE GENOME	HingoraniCasas	31-May-17
MCHR1	DRUGGABLE GENOME	HingoraniCasas	31-May-17
KCNA5	DRUGGABLE GENOME	HingoraniCasas	31-May-17
LDLR	DRUGGABLE GENOME	HingoraniCasas	31-May-17
ACE2	DRUGGABLE GENOME	HingoraniCasas	31-May-17
SLC6A11	DRUGGABLE GENOME	HingoraniCasas	31-May-17
CSNK1G2	DRUGGABLE GENOME	HingoraniCasas	31-May-17
HNRNPA1	DRUGGABLE GENOME	HingoraniCasas	31-May-17
NR5A1	DRUGGABLE GENOME	HingoraniCasas	31-May-17
PPIL1	DRUGGABLE GENOME	HingoraniCasas	31-May-17
GGH	DRUGGABLE GENOME	HingoraniCasas	31-May-17
MMP27	DRUGGABLE GENOME	HingoraniCasas	31-May-17
BCL2L10	DRUGGABLE GENOME	HingoraniCasas	31-May-17
RBP4	DRUGGABLE GENOME	HingoraniCasas	31-May-17
ATIC	DRUGGABLE GENOME	HingoraniCasas	31-May-17
HCN4	DRUGGABLE GENOME	HingoraniCasas	31-May-17
NAAA	DRUGGABLE GENOME	HingoraniCasas	31-May-17
PIK3C2G	DRUGGABLE GENOME	HingoraniCasas	31-May-17
SORD	DRUGGABLE GENOME	HingoraniCasas	31-May-17
IGFBP4	DRUGGABLE GENOME	HingoraniCasas	31-May-17
HUNK	DRUGGABLE GENOME	HingoraniCasas	31-May-17
SAE1	DRUGGABLE GENOME	HingoraniCasas	31-May-17
PADI3	DRUGGABLE GENOME	HingoraniCasas	31-May-17
PGD	DRUGGABLE GENOME	HingoraniCasas	31-May-17
ADC	DRUGGABLE GENOME	HingoraniCasas	31-May-17
PI4KB	DRUGGABLE GENOME	HingoraniCasas	31-May-17
CALM2	DRUGGABLE GENOME	HingoraniCasas	31-May-17
PTH2R	DRUGGABLE GENOME	HingoraniCasas	31-May-17
ACKR3	DRUGGABLE GENOME	HingoraniCasas	31-May-17
FABP2	DRUGGABLE GENOME	HingoraniCasas	31-May-17
ATM	DRUGGABLE GENOME	HingoraniCasas	31-May-17
QDPR	DRUGGABLE GENOME	HingoraniCasas	31-May-17
AKR1C2	DRUGGABLE GENOME	HingoraniCasas	31-May-17
RASGRP3	DRUGGABLE GENOME	HingoraniCasas	31-May-17
ADAMTS5	DRUGGABLE GENOME	HingoraniCasas	31-May-17
PSMG3	DRUGGABLE GENOME	HingoraniCasas	31-May-17
NAE1	DRUGGABLE GENOME	HingoraniCasas	31-May-17
G6PD	DRUGGABLE GENOME	HingoraniCasas	31-May-17
ALPL	DRUGGABLE GENOME	HingoraniCasas	31-May-17
VCAM1	DRUGGABLE GENOME	HingoraniCasas	31-May-17
NLRP3	DRUGGABLE GENOME	HingoraniCasas	31-May-17
BIRC8	DRUGGABLE GENOME	HingoraniCasas	31-May-17
HPGDS	DRUGGABLE GENOME	HingoraniCasas	31-May-17
PTPN13	DRUGGABLE GENOME	HingoraniCasas	31-May-17
CPA3	DRUGGABLE GENOME	HingoraniCasas	31-May-17
SNRK	DRUGGABLE GENOME	HingoraniCasas	31-May-17
NPY1R	DRUGGABLE GENOME	HingoraniCasas	31-May-17
F2RL1	DRUGGABLE GENOME	HingoraniCasas	31-May-17
FAAH2	DRUGGABLE GENOME	HingoraniCasas	31-May-17
STK32C	DRUGGABLE GENOME	HingoraniCasas	31-May-17
TK2	DRUGGABLE GENOME	HingoraniCasas	31-May-17
SCNN1G	DRUGGABLE GENOME	HingoraniCasas	31-May-17
SLC27A4	DRUGGABLE GENOME	HingoraniCasas	31-May-17
NOD2	DRUGGABLE GENOME	HingoraniCasas	31-May-17
DPEP2	DRUGGABLE GENOME	HingoraniCasas	31-May-17
SOAT2	DRUGGABLE GENOME	HingoraniCasas	31-May-17
PBK	DRUGGABLE GENOME	HingoraniCasas	31-May-17
SCNN1B	DRUGGABLE GENOME	HingoraniCasas	31-May-17
BMP1	DRUGGABLE GENOME	HingoraniCasas	31-May-17
FEN1	DRUGGABLE GENOME	HingoraniCasas	31-May-17
CTRB1	DRUGGABLE GENOME	HingoraniCasas	31-May-17
PPIC	DRUGGABLE GENOME	HingoraniCasas	31-May-17
PLA2G1B	DRUGGABLE GENOME	HingoraniCasas	31-May-17
FPR1	DRUGGABLE GENOME	HingoraniCasas	31-May-17
CDC42BPG	DRUGGABLE GENOME	HingoraniCasas	31-May-17
EIF2AK3	DRUGGABLE GENOME	HingoraniCasas	31-May-17
TUBB8	DRUGGABLE GENOME	HingoraniCasas	31-May-17
AMY1B	DRUGGABLE GENOME	HingoraniCasas	31-May-17
PTPN2	DRUGGABLE GENOME	HingoraniCasas	31-May-17
LPL	DRUGGABLE GENOME	HingoraniCasas	31-May-17
RPS6KB2	DRUGGABLE GENOME	HingoraniCasas	31-May-17
RNPEP	DRUGGABLE GENOME	HingoraniCasas	31-May-17
JUN	DRUGGABLE GENOME	HingoraniCasas	31-May-17
RPS27	DRUGGABLE GENOME	HingoraniCasas	31-May-17
MPI	DRUGGABLE GENOME	HingoraniCasas	31-May-17
CLK3	DRUGGABLE GENOME	HingoraniCasas	31-May-17
KCNE1	DRUGGABLE GENOME	HingoraniCasas	31-May-17
PRF1	DRUGGABLE GENOME	HingoraniCasas	31-May-17
NPM1	DRUGGABLE GENOME	HingoraniCasas	31-May-17
C1S	DRUGGABLE GENOME	HingoraniCasas	31-May-17
PTP4A2	DRUGGABLE GENOME	HingoraniCasas	31-May-17
TXNRD2	DRUGGABLE GENOME	HingoraniCasas	31-May-17
DGAT1	DRUGGABLE GENOME	HingoraniCasas	31-May-17
NPY2R	DRUGGABLE GENOME	HingoraniCasas	31-May-17
PRMT3	DRUGGABLE GENOME	HingoraniCasas	31-May-17
P4HB	DRUGGABLE GENOME	HingoraniCasas	31-May-17
CXCR3	DRUGGABLE GENOME	HingoraniCasas	31-May-17
MITF	DRUGGABLE GENOME	HingoraniCasas	31-May-17
USP7	DRUGGABLE GENOME	HingoraniCasas	31-May-17
TRPV2	DRUGGABLE GENOME	HingoraniCasas	31-May-17
SLC18A3	DRUGGABLE GENOME	HingoraniCasas	31-May-17
PLA2G2C	DRUGGABLE GENOME	HingoraniCasas	31-May-17
CLCN1	DRUGGABLE GENOME	HingoraniCasas	31-May-17
FKBP1C	DRUGGABLE GENOME	HingoraniCasas	31-May-17
GFPT1	DRUGGABLE GENOME	HingoraniCasas	31-May-17
CALM1	DRUGGABLE GENOME	HingoraniCasas	31-May-17
MT-CO2	DRUGGABLE GENOME	HingoraniCasas	31-May-17
GRK5	DRUGGABLE GENOME	HingoraniCasas	31-May-17
HSPA1B	DRUGGABLE GENOME	HingoraniCasas	31-May-17
HSPA1A	DRUGGABLE GENOME	HingoraniCasas	31-May-17
TSSK2	DRUGGABLE GENOME	HingoraniCasas	31-May-17
STK38L	DRUGGABLE GENOME	HingoraniCasas	31-May-17
ASIC3	DRUGGABLE GENOME	HingoraniCasas	31-May-17
LTB4R2	DRUGGABLE GENOME	HingoraniCasas	31-May-17
PPME1	DRUGGABLE GENOME	HingoraniCasas	31-May-17
PGA4	DRUGGABLE GENOME	HingoraniCasas	31-May-17
HBB	DRUGGABLE GENOME	HingoraniCasas	31-May-17
PPIAL4B	DRUGGABLE GENOME	HingoraniCasas	31-May-17
PPIAL4A	DRUGGABLE GENOME	HingoraniCasas	31-May-17
SLC4A1	DRUGGABLE GENOME	HingoraniCasas	31-May-17
HFE	DRUGGABLE GENOME	HingoraniCasas	31-May-17
MRC2	DRUGGABLE GENOME	HingoraniCasas	31-May-17
VSIG2	DRUGGABLE GENOME	HingoraniCasas	31-May-17
NRXN3	DRUGGABLE GENOME	HingoraniCasas	31-May-17
IBSP	DRUGGABLE GENOME	HingoraniCasas	31-May-17
USH2A	DRUGGABLE GENOME	HingoraniCasas	31-May-17
ADAM28	DRUGGABLE GENOME	HingoraniCasas	31-May-17
LTBP1	DRUGGABLE GENOME	HingoraniCasas	31-May-17
DKK3	DRUGGABLE GENOME	HingoraniCasas	31-May-17
FSTL4	DRUGGABLE GENOME	HingoraniCasas	31-May-17
ATP2B4	DRUGGABLE GENOME	HingoraniCasas	31-May-17
WISP2	DRUGGABLE GENOME	HingoraniCasas	31-May-17
HYAL2	DRUGGABLE GENOME	HingoraniCasas	31-May-17
RORA	DRUGGABLE GENOME	HingoraniCasas	31-May-17
TGFBR3	DRUGGABLE GENOME	HingoraniCasas	31-May-17
NUCB2	DRUGGABLE GENOME	HingoraniCasas	31-May-17
WDR1	DRUGGABLE GENOME	HingoraniCasas	31-May-17
LPHN1	DRUGGABLE GENOME	HingoraniCasas	31-May-17
ST6GAL1	DRUGGABLE GENOME	HingoraniCasas	31-May-17
SCGN	DRUGGABLE GENOME	HingoraniCasas	31-May-17
COL4A4	DRUGGABLE GENOME	HingoraniCasas	31-May-17
B4GALT1	DRUGGABLE GENOME	HingoraniCasas	31-May-17
GNAS	DRUGGABLE GENOME	HingoraniCasas	31-May-17
EDEM2	DRUGGABLE GENOME	HingoraniCasas	31-May-17
DEFB127	DRUGGABLE GENOME	HingoraniCasas	31-May-17
OAS1	DRUGGABLE GENOME	HingoraniCasas	31-May-17
ERP29	DRUGGABLE GENOME	HingoraniCasas	31-May-17
FLT3LG	DRUGGABLE GENOME	HingoraniCasas	31-May-17
DLD	DRUGGABLE GENOME	HingoraniCasas	31-May-17
ITGA6	DRUGGABLE GENOME	HingoraniCasas	31-May-17
TF	DRUGGABLE GENOME	HingoraniCasas	31-May-17
APOH	DRUGGABLE GENOME	HingoraniCasas	31-May-17
GGT1	DRUGGABLE GENOME	HingoraniCasas	31-May-17
HMOX1	DRUGGABLE GENOME	HingoraniCasas	31-May-17
PDGFB	DRUGGABLE GENOME	HingoraniCasas	31-May-17
SERPINA4	DRUGGABLE GENOME	HingoraniCasas	31-May-17
VRK1	DRUGGABLE GENOME	HingoraniCasas	31-May-17
PROCR	DRUGGABLE GENOME	HingoraniCasas	31-May-17
SIRPB1	DRUGGABLE GENOME	HingoraniCasas	31-May-17
BPI	DRUGGABLE GENOME	HingoraniCasas	31-May-17
CST9L	DRUGGABLE GENOME	HingoraniCasas	31-May-17
CST3	DRUGGABLE GENOME	HingoraniCasas	31-May-17
SCG3	DRUGGABLE GENOME	HingoraniCasas	31-May-17
CPQ	DRUGGABLE GENOME	HingoraniCasas	31-May-17
FCGRT	DRUGGABLE GENOME	HingoraniCasas	31-May-17
LILRB5	DRUGGABLE GENOME	HingoraniCasas	31-May-17
SFRP4	DRUGGABLE GENOME	HingoraniCasas	31-May-17
AEBP1	DRUGGABLE GENOME	HingoraniCasas	31-May-17
SPOCK2	DRUGGABLE GENOME	HingoraniCasas	31-May-17
COL1A1	DRUGGABLE GENOME	HingoraniCasas	31-May-17
ST3GAL4	DRUGGABLE GENOME	HingoraniCasas	31-May-17
IL10RA	DRUGGABLE GENOME	HingoraniCasas	31-May-17
SELPLG	DRUGGABLE GENOME	HingoraniCasas	31-May-17
FZD10	DRUGGABLE GENOME	HingoraniCasas	31-May-17
ULBP1	DRUGGABLE GENOME	HingoraniCasas	31-May-17
GPLD1	DRUGGABLE GENOME	HingoraniCasas	31-May-17
LY86	DRUGGABLE GENOME	HingoraniCasas	31-May-17
PLSCR4	DRUGGABLE GENOME	HingoraniCasas	31-May-17
IL1RL1	DRUGGABLE GENOME	HingoraniCasas	31-May-17
PAPPA2	DRUGGABLE GENOME	HingoraniCasas	31-May-17
CD48	DRUGGABLE GENOME	HingoraniCasas	31-May-17
APOA1	DRUGGABLE GENOME	HingoraniCasas	31-May-17
CASQ2	DRUGGABLE GENOME	HingoraniCasas	31-May-17
LTBP2	DRUGGABLE GENOME	HingoraniCasas	31-May-17
SLC12A4	DRUGGABLE GENOME	HingoraniCasas	31-May-17
MATN4	DRUGGABLE GENOME	HingoraniCasas	31-May-17
HIST1H4B	DRUGGABLE GENOME	HingoraniCasas	31-May-17
FGFRL1	DRUGGABLE GENOME	HingoraniCasas	31-May-17
RNASE1	DRUGGABLE GENOME	HingoraniCasas	31-May-17
INS-IGF2	DRUGGABLE GENOME	HingoraniCasas	31-May-17
LBP	DRUGGABLE GENOME	HingoraniCasas	31-May-17
PXDN	DRUGGABLE GENOME	HingoraniCasas	31-May-17
GDF15	DRUGGABLE GENOME	HingoraniCasas	31-May-17
F12	DRUGGABLE GENOME	HingoraniCasas	31-May-17
NDFIP1	DRUGGABLE GENOME	HingoraniCasas	31-May-17
MATN2	DRUGGABLE GENOME	HingoraniCasas	31-May-17
SFTPD	DRUGGABLE GENOME	HingoraniCasas	31-May-17
PEBP4	DRUGGABLE GENOME	HingoraniCasas	31-May-17
CFHR5	DRUGGABLE GENOME	HingoraniCasas	31-May-17
IL15RA	DRUGGABLE GENOME	HingoraniCasas	31-May-17
ACP2	DRUGGABLE GENOME	HingoraniCasas	31-May-17
TCN1	DRUGGABLE GENOME	HingoraniCasas	31-May-17
COL4A2	DRUGGABLE GENOME	HingoraniCasas	31-May-17
EDAR	DRUGGABLE GENOME	HingoraniCasas	31-May-17
AOAH	DRUGGABLE GENOME	HingoraniCasas	31-May-17
CSH1	DRUGGABLE GENOME	HingoraniCasas	31-May-17
IL1RN	DRUGGABLE GENOME	HingoraniCasas	31-May-17
FGF5	DRUGGABLE GENOME	HingoraniCasas	31-May-17
TAPBPL	DRUGGABLE GENOME	HingoraniCasas	31-May-17
LUM	DRUGGABLE GENOME	HingoraniCasas	31-May-17
NPFF	DRUGGABLE GENOME	HingoraniCasas	31-May-17
FGF7	DRUGGABLE GENOME	HingoraniCasas	31-May-17
HAPLN3	DRUGGABLE GENOME	HingoraniCasas	31-May-17
FURIN	DRUGGABLE GENOME	HingoraniCasas	31-May-17
GFOD2	DRUGGABLE GENOME	HingoraniCasas	31-May-17
COL6A1	DRUGGABLE GENOME	HingoraniCasas	31-May-17
PROK1	DRUGGABLE GENOME	HingoraniCasas	31-May-17
HDGF	DRUGGABLE GENOME	HingoraniCasas	31-May-17
GALNT2	DRUGGABLE GENOME	HingoraniCasas	31-May-17
SUMF1	DRUGGABLE GENOME	HingoraniCasas	31-May-17
SFRP2	DRUGGABLE GENOME	HingoraniCasas	31-May-17
RSPO3	DRUGGABLE GENOME	HingoraniCasas	31-May-17
IFNK	DRUGGABLE GENOME	HingoraniCasas	31-May-17
GSN	DRUGGABLE GENOME	HingoraniCasas	31-May-17
SERPING1	DRUGGABLE GENOME	HingoraniCasas	31-May-17
ESAM	DRUGGABLE GENOME	HingoraniCasas	31-May-17
CTF1	DRUGGABLE GENOME	HingoraniCasas	31-May-17
CD226	DRUGGABLE GENOME	HingoraniCasas	31-May-17
ITPR1	DRUGGABLE GENOME	HingoraniCasas	31-May-17
PRSS53	DRUGGABLE GENOME	HingoraniCasas	31-May-17
PLA2R1	DRUGGABLE GENOME	HingoraniCasas	31-May-17
WNT7A	DRUGGABLE GENOME	HingoraniCasas	31-May-17
DKK2	DRUGGABLE GENOME	HingoraniCasas	31-May-17
WIF1	DRUGGABLE GENOME	HingoraniCasas	31-May-17
ITGAD	DRUGGABLE GENOME	HingoraniCasas	31-May-17
KCNJ15	DRUGGABLE GENOME	HingoraniCasas	31-May-17
EDA	DRUGGABLE GENOME	HingoraniCasas	31-May-17
FGF17	DRUGGABLE GENOME	HingoraniCasas	31-May-17
STC1	DRUGGABLE GENOME	HingoraniCasas	31-May-17
GIP	DRUGGABLE GENOME	HingoraniCasas	31-May-17
KALRN	DRUGGABLE GENOME	HingoraniCasas	31-May-17
TFF2	DRUGGABLE GENOME	HingoraniCasas	31-May-17
DMKN	DRUGGABLE GENOME	HingoraniCasas	31-May-17
DCD	DRUGGABLE GENOME	HingoraniCasas	31-May-17
CD300LG	DRUGGABLE GENOME	HingoraniCasas	31-May-17
TNFSF13	DRUGGABLE GENOME	HingoraniCasas	31-May-17
CADM3	DRUGGABLE GENOME	HingoraniCasas	31-May-17
BMP10	DRUGGABLE GENOME	HingoraniCasas	31-May-17
NPPC	DRUGGABLE GENOME	HingoraniCasas	31-May-17
FBLN2	DRUGGABLE GENOME	HingoraniCasas	31-May-17
ADAMTS9	DRUGGABLE GENOME	HingoraniCasas	31-May-17
DNASE1L3	DRUGGABLE GENOME	HingoraniCasas	31-May-17
PF4	DRUGGABLE GENOME	HingoraniCasas	31-May-17
PLXNB1	DRUGGABLE GENOME	HingoraniCasas	31-May-17
HHIP	DRUGGABLE GENOME	HingoraniCasas	31-May-17
EDIL3	DRUGGABLE GENOME	HingoraniCasas	31-May-17
SCGB3A2	DRUGGABLE GENOME	HingoraniCasas	31-May-17
EGFLAM	DRUGGABLE GENOME	HingoraniCasas	31-May-17
IL3	DRUGGABLE GENOME	HingoraniCasas	31-May-17
IL22RA2	DRUGGABLE GENOME	HingoraniCasas	31-May-17
PI16	DRUGGABLE GENOME	HingoraniCasas	31-May-17
COL1A2	DRUGGABLE GENOME	HingoraniCasas	31-May-17
DEFA6	DRUGGABLE GENOME	HingoraniCasas	31-May-17
CACNB2	DRUGGABLE GENOME	HingoraniCasas	31-May-17
FBN1	DRUGGABLE GENOME	HingoraniCasas	31-May-17
TUB	DRUGGABLE GENOME	HingoraniCasas	31-May-17
A2ML1	DRUGGABLE GENOME	HingoraniCasas	31-May-17
GREM1	DRUGGABLE GENOME	HingoraniCasas	31-May-17
KIR3DL1	DRUGGABLE GENOME	HingoraniCasas	31-May-17
SERPINF2	DRUGGABLE GENOME	HingoraniCasas	31-May-17
KLK4	DRUGGABLE GENOME	HingoraniCasas	31-May-17
TNXB	DRUGGABLE GENOME	HingoraniCasas	31-May-17
IL7R	DRUGGABLE GENOME	HingoraniCasas	31-May-17
NTSR2	DRUGGABLE GENOME	HingoraniCasas	31-May-17
COL4A3	DRUGGABLE GENOME	HingoraniCasas	31-May-17
GP2	DRUGGABLE GENOME	HingoraniCasas	31-May-17
ELSPBP1	DRUGGABLE GENOME	HingoraniCasas	31-May-17
GKN1	DRUGGABLE GENOME	HingoraniCasas	31-May-17
MUC3A	DRUGGABLE GENOME	HingoraniCasas	31-May-17
LILRA3	DRUGGABLE GENOME	HingoraniCasas	31-May-17
MUC7	DRUGGABLE GENOME	HingoraniCasas	31-May-17
CTSW	DRUGGABLE GENOME	HingoraniCasas	31-May-17
SAA1	DRUGGABLE GENOME	HingoraniCasas	31-May-17
CD34	DRUGGABLE GENOME	HingoraniCasas	31-May-17
INHBC	DRUGGABLE GENOME	HingoraniCasas	31-May-17
APOF	DRUGGABLE GENOME	HingoraniCasas	31-May-17
BOLA1	DRUGGABLE GENOME	HingoraniCasas	31-May-17
CALR	DRUGGABLE GENOME	HingoraniCasas	31-May-17
ITLN1	DRUGGABLE GENOME	HingoraniCasas	31-May-17
GREM2	DRUGGABLE GENOME	HingoraniCasas	31-May-17
AATK	DRUGGABLE GENOME	HingoraniCasas	31-May-17
IFNL1	DRUGGABLE GENOME	HingoraniCasas	31-May-17
OVCH2	DRUGGABLE GENOME	HingoraniCasas	31-May-17
IFNL2	DRUGGABLE GENOME	HingoraniCasas	31-May-17
RNLS	DRUGGABLE GENOME	HingoraniCasas	31-May-17
IFITM1	DRUGGABLE GENOME	HingoraniCasas	31-May-17
CLCNKA	DRUGGABLE GENOME	HingoraniCasas	31-May-17
PRG2	DRUGGABLE GENOME	HingoraniCasas	31-May-17
FGF3	DRUGGABLE GENOME	HingoraniCasas	31-May-17
CCK	DRUGGABLE GENOME	HingoraniCasas	31-May-17
COL4A1	DRUGGABLE GENOME	HingoraniCasas	31-May-17
WNT7B	DRUGGABLE GENOME	HingoraniCasas	31-May-17
EYS	DRUGGABLE GENOME	HingoraniCasas	31-May-17
PRELP	DRUGGABLE GENOME	HingoraniCasas	31-May-17
UTS2B	DRUGGABLE GENOME	HingoraniCasas	31-May-17
SFTA2	DRUGGABLE GENOME	HingoraniCasas	31-May-17
FLNA	DRUGGABLE GENOME	HingoraniCasas	31-May-17
IFNL3	DRUGGABLE GENOME	HingoraniCasas	31-May-17
IL27	DRUGGABLE GENOME	HingoraniCasas	31-May-17
HIST1H3D	DRUGGABLE GENOME	HingoraniCasas	31-May-17
ENTPD6	DRUGGABLE GENOME	HingoraniCasas	31-May-17
PSAP	DRUGGABLE GENOME	HingoraniCasas	31-May-17
GRK6	DRUGGABLE GENOME	HingoraniCasas	31-May-17
HIST1H4E	DRUGGABLE GENOME	HingoraniCasas	31-May-17
FCGR3A	DRUGGABLE GENOME	HingoraniCasas	31-May-17
NOTCH4	DRUGGABLE GENOME	HingoraniCasas	31-May-17
AGER	DRUGGABLE GENOME	HingoraniCasas	31-May-17
NCR3	DRUGGABLE GENOME	HingoraniCasas	31-May-17
C6ORF15	DRUGGABLE GENOME	HingoraniCasas	31-May-17
HLA-G	DRUGGABLE GENOME	HingoraniCasas	31-May-17
TMSB4X	DRUGGABLE GENOME	HingoraniCasas	31-May-17
KLRC2	DRUGGABLE GENOME	HingoraniCasas	31-May-17
IGLV4-60	DRUGGABLE GENOME	HingoraniCasas	31-May-17
IGLV11-55	DRUGGABLE GENOME	HingoraniCasas	31-May-17
IGHG1	DRUGGABLE GENOME	HingoraniCasas	31-May-17
DARC	DRUGGABLE GENOME	HingoraniCasas	31-May-17
LCAT	DRUGGABLE GENOME	HingoraniCasas	31-May-17
KLRK1	DRUGGABLE GENOME	HingoraniCasas	31-May-17
IFI30	DRUGGABLE GENOME	HingoraniCasas	31-May-17
FAM19A5	DRUGGABLE GENOME	HingoraniCasas	31-May-17
C1QTNF5	DRUGGABLE GENOME	HingoraniCasas	31-May-17
HLA-DPA1	DRUGGABLE GENOME	HingoraniCasas	31-May-17
APOC2	DRUGGABLE GENOME	HingoraniCasas	31-May-17
HLA-DQA2	DRUGGABLE GENOME	HingoraniCasas	31-May-17
LILRA4	DRUGGABLE GENOME	HingoraniCasas	31-May-17
TNFRSF13B	DRUGGABLE GENOME	HingoraniCasas	31-May-17
CNTF	DRUGGABLE GENOME	HingoraniCasas	31-May-17
INSL3	DRUGGABLE GENOME	HingoraniCasas	31-May-17
CD99	DRUGGABLE GENOME	HingoraniCasas	31-May-17
KLHL13	DRUGGABLE GENOME	HingoraniCasas	31-May-17
CCL18	DRUGGABLE GENOME	HingoraniCasas	31-May-17
CCL3	DRUGGABLE GENOME	HingoraniCasas	31-May-17
CELSR3	DRUGGABLE GENOME	HingoraniCasas	31-May-17
PGLYRP1	DRUGGABLE GENOME	HingoraniCasas	31-May-17
REV3L	DRUGGABLE GENOME	HingoraniCasas	31-May-17
BTN3A1	DRUGGABLE GENOME	HingoraniCasas	31-May-17
MYOC	DRUGGABLE GENOME	HingoraniCasas	31-May-17
TRIO	DRUGGABLE GENOME	HingoraniCasas	31-May-17
H6PD	DRUGGABLE GENOME	HingoraniCasas	31-May-17
ELN	DRUGGABLE GENOME	HingoraniCasas	31-May-17
LY75	DRUGGABLE GENOME	HingoraniCasas	31-May-17
PTPRN	DRUGGABLE GENOME	HingoraniCasas	31-May-17
CHRDL2	DRUGGABLE GENOME	HingoraniCasas	31-May-17
RELT	DRUGGABLE GENOME	HingoraniCasas	31-May-17
IL17RB	DRUGGABLE GENOME	HingoraniCasas	31-May-17
SERPINB3	DRUGGABLE GENOME	HingoraniCasas	31-May-17
GPC1	DRUGGABLE GENOME	HingoraniCasas	31-May-17
YBX1	DRUGGABLE GENOME	HingoraniCasas	31-May-17
CD84	DRUGGABLE GENOME	HingoraniCasas	31-May-17
GAL	DRUGGABLE GENOME	HingoraniCasas	31-May-17
ATP1B3	DRUGGABLE GENOME	HingoraniCasas	31-May-17
TRPM5	DRUGGABLE GENOME	HingoraniCasas	31-May-17
SLC6A15	DRUGGABLE GENOME	HingoraniCasas	31-May-17
SPP2	DRUGGABLE GENOME	HingoraniCasas	31-May-17
SPEG	DRUGGABLE GENOME	HingoraniCasas	31-May-17
CYP2W1	DRUGGABLE GENOME	HingoraniCasas	31-May-17
LMAN1	DRUGGABLE GENOME	HingoraniCasas	31-May-17
CACNG4	DRUGGABLE GENOME	HingoraniCasas	31-May-17
KLHL20	DRUGGABLE GENOME	HingoraniCasas	31-May-17
GPC4	DRUGGABLE GENOME	HingoraniCasas	31-May-17
FGF20	DRUGGABLE GENOME	HingoraniCasas	31-May-17
BPIFB2	DRUGGABLE GENOME	HingoraniCasas	31-May-17
FKBP7	DRUGGABLE GENOME	HingoraniCasas	31-May-17
IL12RB2	DRUGGABLE GENOME	HingoraniCasas	31-May-17
CD59	DRUGGABLE GENOME	HingoraniCasas	31-May-17
OVGP1	DRUGGABLE GENOME	HingoraniCasas	31-May-17
TMPRSS11E	DRUGGABLE GENOME	HingoraniCasas	31-May-17
SLC6A14	DRUGGABLE GENOME	HingoraniCasas	31-May-17
SIGLEC1	DRUGGABLE GENOME	HingoraniCasas	31-May-17
LAG3	DRUGGABLE GENOME	HingoraniCasas	31-May-17
LYZ	DRUGGABLE GENOME	HingoraniCasas	31-May-17
CD209	DRUGGABLE GENOME	HingoraniCasas	31-May-17
EFNB1	DRUGGABLE GENOME	HingoraniCasas	31-May-17
FCGBP	DRUGGABLE GENOME	HingoraniCasas	31-May-17
KCNK16	DRUGGABLE GENOME	HingoraniCasas	31-May-17
BRPF3	DRUGGABLE GENOME	HingoraniCasas	31-May-17
PGC	DRUGGABLE GENOME	HingoraniCasas	31-May-17
TMED1	DRUGGABLE GENOME	HingoraniCasas	31-May-17
KCNK6	DRUGGABLE GENOME	HingoraniCasas	31-May-17
OSM	DRUGGABLE GENOME	HingoraniCasas	31-May-17
LGALS1	DRUGGABLE GENOME	HingoraniCasas	31-May-17
PSMA3	DRUGGABLE GENOME	HingoraniCasas	31-May-17
LGMN	DRUGGABLE GENOME	HingoraniCasas	31-May-17
CHGA	DRUGGABLE GENOME	HingoraniCasas	31-May-17
AVP	DRUGGABLE GENOME	HingoraniCasas	31-May-17
ASIP	DRUGGABLE GENOME	HingoraniCasas	31-May-17
GUCY2F	DRUGGABLE GENOME	HingoraniCasas	31-May-17
GABRE	DRUGGABLE GENOME	HingoraniCasas	31-May-17
SRPX2	DRUGGABLE GENOME	HingoraniCasas	31-May-17
OLFM4	DRUGGABLE GENOME	HingoraniCasas	31-May-17
PRSS33	DRUGGABLE GENOME	HingoraniCasas	31-May-17
PDGFRL	DRUGGABLE GENOME	HingoraniCasas	31-May-17
FZD3	DRUGGABLE GENOME	HingoraniCasas	31-May-17
DKK4	DRUGGABLE GENOME	HingoraniCasas	31-May-17
TULP2	DRUGGABLE GENOME	HingoraniCasas	31-May-17
NUCB1	DRUGGABLE GENOME	HingoraniCasas	31-May-17
LHB	DRUGGABLE GENOME	HingoraniCasas	31-May-17
KCNA7	DRUGGABLE GENOME	HingoraniCasas	31-May-17
IL4I1	DRUGGABLE GENOME	HingoraniCasas	31-May-17
LILRB1	DRUGGABLE GENOME	HingoraniCasas	31-May-17
LILRA1	DRUGGABLE GENOME	HingoraniCasas	31-May-17
CD79A	DRUGGABLE GENOME	HingoraniCasas	31-May-17
COMP	DRUGGABLE GENOME	HingoraniCasas	31-May-17
FKBP8	DRUGGABLE GENOME	HingoraniCasas	31-May-17
STX1A	DRUGGABLE GENOME	HingoraniCasas	31-May-17
SPAM1	DRUGGABLE GENOME	HingoraniCasas	31-May-17
AGR2	DRUGGABLE GENOME	HingoraniCasas	31-May-17
PSMA2	DRUGGABLE GENOME	HingoraniCasas	31-May-17
ECM2	DRUGGABLE GENOME	HingoraniCasas	31-May-17
KCNT1	DRUGGABLE GENOME	HingoraniCasas	31-May-17
SMC3	DRUGGABLE GENOME	HingoraniCasas	31-May-17
CCL1	DRUGGABLE GENOME	HingoraniCasas	31-May-17
CACNG1	DRUGGABLE GENOME	HingoraniCasas	31-May-17
ODAM	DRUGGABLE GENOME	HingoraniCasas	31-May-17
CPZ	DRUGGABLE GENOME	HingoraniCasas	31-May-17
GLRB	DRUGGABLE GENOME	HingoraniCasas	31-May-17
PVRL1	DRUGGABLE GENOME	HingoraniCasas	31-May-17
FGF6	DRUGGABLE GENOME	HingoraniCasas	31-May-17
ACRBP	DRUGGABLE GENOME	HingoraniCasas	31-May-17
ENPP5	DRUGGABLE GENOME	HingoraniCasas	31-May-17
MEP1A	DRUGGABLE GENOME	HingoraniCasas	31-May-17
SPARC	DRUGGABLE GENOME	HingoraniCasas	31-May-17
BTNL8	DRUGGABLE GENOME	HingoraniCasas	31-May-17
IL1RL2	DRUGGABLE GENOME	HingoraniCasas	31-May-17
PRG4	DRUGGABLE GENOME	HingoraniCasas	31-May-17
BMP8B	DRUGGABLE GENOME	HingoraniCasas	31-May-17
NR4A3	DRUGGABLE GENOME	HingoraniCasas	31-May-17
KLHL29	DRUGGABLE GENOME	HingoraniCasas	31-May-17
TECTB	DRUGGABLE GENOME	HingoraniCasas	31-May-17
NR2C1	DRUGGABLE GENOME	HingoraniCasas	31-May-17
TEX14	DRUGGABLE GENOME	HingoraniCasas	31-May-17
A1BG	DRUGGABLE GENOME	HingoraniCasas	31-May-17
NPY	DRUGGABLE GENOME	HingoraniCasas	31-May-17
CD97	DRUGGABLE GENOME	HingoraniCasas	31-May-17
MMP19	DRUGGABLE GENOME	HingoraniCasas	31-May-17
KCNK17	DRUGGABLE GENOME	HingoraniCasas	31-May-17
CRISP1	DRUGGABLE GENOME	HingoraniCasas	31-May-17
CXCL6	DRUGGABLE GENOME	HingoraniCasas	31-May-17
SCGB2A1	DRUGGABLE GENOME	HingoraniCasas	31-May-17
PSPN	DRUGGABLE GENOME	HingoraniCasas	31-May-17
GNRH2	DRUGGABLE GENOME	HingoraniCasas	31-May-17
BPIFB1	DRUGGABLE GENOME	HingoraniCasas	31-May-17
GRPR	DRUGGABLE GENOME	HingoraniCasas	31-May-17
SLURP1	DRUGGABLE GENOME	HingoraniCasas	31-May-17
HTN1	DRUGGABLE GENOME	HingoraniCasas	31-May-17
OMG	DRUGGABLE GENOME	HingoraniCasas	31-May-17
MASP1	DRUGGABLE GENOME	HingoraniCasas	31-May-17
TAS2R16	DRUGGABLE GENOME	HingoraniCasas	31-May-17
MMP28	DRUGGABLE GENOME	HingoraniCasas	31-May-17
KLK8	DRUGGABLE GENOME	HingoraniCasas	31-May-17
RIPK3	DRUGGABLE GENOME	HingoraniCasas	31-May-17
DPP6	DRUGGABLE GENOME	HingoraniCasas	31-May-17
CACNG6	DRUGGABLE GENOME	HingoraniCasas	31-May-17
SMPDL3B	DRUGGABLE GENOME	HingoraniCasas	31-May-17
HABP4	DRUGGABLE GENOME	HingoraniCasas	31-May-17
BPIFA2	DRUGGABLE GENOME	HingoraniCasas	31-May-17
NR0B2	DRUGGABLE GENOME	HingoraniCasas	31-May-17
CNGA4	DRUGGABLE GENOME	HingoraniCasas	31-May-17
ITGB4	DRUGGABLE GENOME	HingoraniCasas	31-May-17
RXFP2	DRUGGABLE GENOME	HingoraniCasas	31-May-17
RTN3	DRUGGABLE GENOME	HingoraniCasas	31-May-17
GGT2	DRUGGABLE GENOME	HingoraniCasas	31-May-17
NTS	DRUGGABLE GENOME	HingoraniCasas	31-May-17
SPINK5	DRUGGABLE GENOME	HingoraniCasas	31-May-17
TMEM66	DRUGGABLE GENOME	HingoraniCasas	31-May-17
GRP	DRUGGABLE GENOME	HingoraniCasas	31-May-17
KLRD1	DRUGGABLE GENOME	HingoraniCasas	31-May-17
CSN2	DRUGGABLE GENOME	HingoraniCasas	31-May-17
HILPDA	DRUGGABLE GENOME	HingoraniCasas	31-May-17
CGA	DRUGGABLE GENOME	HingoraniCasas	31-May-17
TAAR5	DRUGGABLE GENOME	HingoraniCasas	31-May-17
SERPINE2	DRUGGABLE GENOME	HingoraniCasas	31-May-17
ALDH1L2	DRUGGABLE GENOME	HingoraniCasas	31-May-17
PLXNC1	DRUGGABLE GENOME	HingoraniCasas	31-May-17
SLC41A2	DRUGGABLE GENOME	HingoraniCasas	31-May-17
DERL1	DRUGGABLE GENOME	HingoraniCasas	31-May-17
TLN1	DRUGGABLE GENOME	HingoraniCasas	31-May-17
IFNA21	DRUGGABLE GENOME	HingoraniCasas	31-May-17
GPR87	DRUGGABLE GENOME	HingoraniCasas	31-May-17
CILP	DRUGGABLE GENOME	HingoraniCasas	31-May-17
KCNH5	DRUGGABLE GENOME	HingoraniCasas	31-May-17
SPACA3	DRUGGABLE GENOME	HingoraniCasas	31-May-17
GALNT1	DRUGGABLE GENOME	HingoraniCasas	31-May-17
FKBP10	DRUGGABLE GENOME	HingoraniCasas	31-May-17
SAMD1	DRUGGABLE GENOME	HingoraniCasas	31-May-17
FBN3	DRUGGABLE GENOME	HingoraniCasas	31-May-17
CYR61	DRUGGABLE GENOME	HingoraniCasas	31-May-17
GPR161	DRUGGABLE GENOME	HingoraniCasas	31-May-17
ECM1	DRUGGABLE GENOME	HingoraniCasas	31-May-17
S100A8	DRUGGABLE GENOME	HingoraniCasas	31-May-17
HCN3	DRUGGABLE GENOME	HingoraniCasas	31-May-17
THNSL2	DRUGGABLE GENOME	HingoraniCasas	31-May-17
HSPD1	DRUGGABLE GENOME	HingoraniCasas	31-May-17
ABCA12	DRUGGABLE GENOME	HingoraniCasas	31-May-17
ALDH1L1	DRUGGABLE GENOME	HingoraniCasas	31-May-17
MUC4	DRUGGABLE GENOME	HingoraniCasas	31-May-17
CRHBP	DRUGGABLE GENOME	HingoraniCasas	31-May-17
TAAR8	DRUGGABLE GENOME	HingoraniCasas	31-May-17
VIP	DRUGGABLE GENOME	HingoraniCasas	31-May-17
GPR174	DRUGGABLE GENOME	HingoraniCasas	31-May-17
LPAR4	DRUGGABLE GENOME	HingoraniCasas	31-May-17
PXDNL	DRUGGABLE GENOME	HingoraniCasas	31-May-17
CRH	DRUGGABLE GENOME	HingoraniCasas	31-May-17
IFNA16	DRUGGABLE GENOME	HingoraniCasas	31-May-17
RGR	DRUGGABLE GENOME	HingoraniCasas	31-May-17
GPHA2	DRUGGABLE GENOME	HingoraniCasas	31-May-17
CCL28	DRUGGABLE GENOME	HingoraniCasas	31-May-17
PTH	DRUGGABLE GENOME	HingoraniCasas	31-May-17
[truncated: 30,796 more rows]
