# Supplementary material for: Genetic architecture of white matter microstructure captured by unsupervised deep representation learning of fractional anisotropy maps
Source: Nat Commun. 2026 Jun 3;17:7150. doi: 10.1038/s41467-026-73996-z (PMC13396798; doi:10.1038/s41467-026-73996-z)
Supplement: Supplementary file 6 — Source Data [file 41467_2026_73996_MOESM6_ESM.zip › Source Data/Source Data Figure 5/Fig.5c&5d&5e/TRN/gene_node_shared.txt]

gene	AD	PD	ASD	BIP	SCZ	DEP	ADHD	MS
CREB3L4	0	0	0	0	0	0	0	0
EBF3	0	0	0	0	0	0	0	0
FOS	0	0	0	0	0	0	0	0
FOXJ3	0	0	0	0	0	0	0	0
FOXP1	0	0	0	0	0	0	0	0
FOXP2	0	0	0	0	0	0	0	0
GABPB1	0	0	0	0	0	0	0	0
GLIS2	0	0	0	0	0	0	0	0
HES7	0	0	0	0	0	0	0	0
HEY2	0	0	0	0	0	0	0	0
MEF2C	0	0	0	0	0	0	0	0
MSX2	0	0	0	0	0	0	0	0
NEUROD2	0	0	0	0	0	0	0	0
NFAT5	0	0	0	0	0	0	0	0
NFIX	0	0	0	0	0	0	0	0
NR1H3	0	0	0	0	0	0	0	0
PITX3	0	0	0	0	0	0	0	0
RARG	0	0	0	0	0	0	0	0
RFX4	0	0	0	0	0	0	0	0
SATB2	0	0	0	0	0	0	0	0
SIX3	0	0	0	0	0	0	0	0
SOX9	0	0	0	0	0	0	0	0
TBR1	0	0	0	0	0	0	0	0
TCF4	0	0	0	0	0	0	0	0
TCF7L2	0	0	0	0	0	0	0	0
VAX1	0	0	0	0	0	0	0	0
ZBTB16	0	0	0	0	0	0	0	0
ZHX3	0	0	0	0	0	0	0	0
EBF2	0	0	0	0	0	0	0	0
ZBED4	0	0	0	0	0	0	0	0
CCR2	1	1	0	0	0	0	0	0
CASP3	1	1	0	0	0	0	0	0
CBS	1	0	0	1	1	0	0	0
SEC24C	1	0	0	1	0	1	0	0
SIRT1	1	0	0	1	1	0	0	0
TLL2	1	0	0	1	0	0	0	0
UCHL1	1	1	0	0	0	0	0	0
ACACB	0	0	0	0	0	0	0	0
ANGPT1	0	0	0	0	0	0	0	0
AP2S1	0	0	0	0	0	0	0	0
ATXN1	1	1	0	0	1	0	1	0
BAG3	1	0	0	0	1	0	0	0
CHN2	0	0	0	0	0	0	0	0
CRHBP	1	1	0	1	0	1	0	0
DAO	0	0	0	0	0	0	0	0
ENPP3	0	0	0	0	0	0	0	0
GBA	0	0	0	0	0	0	0	0
GIT1	0	0	0	0	0	0	0	0
HIST1H3B	0	0	0	0	0	0	0	0
IGF1	0	0	0	0	0	0	0	0
LIN7C	0	0	0	0	0	0	0	0
LUZP1	0	0	0	0	0	0	0	0
MIF	1	0	0	0	1	0	0	0
NBPF1	0	0	0	0	0	0	0	0
NDUFA8	1	1	0	0	0	0	0	0
NEK9	0	0	0	0	0	0	0	0
NSF	0	0	0	0	0	0	0	0
OCIAD2	0	0	0	0	0	0	0	0
OTUD7B	0	0	0	0	0	0	0	0
PGAM1	1	0	0	1	1	0	0	0
PODNL1	0	0	0	0	0	0	0	0
PPP1R3B	0	0	0	0	0	0	0	0
PPP2R2B	1	1	0	0	1	0	0	0
PPP3CB	1	0	0	0	1	0	0	0
PSD	0	0	0	0	0	0	0	0
RAP1GAP	0	0	0	0	0	0	0	0
RNF11	0	0	0	0	0	0	0	0
SLC30A3	0	0	0	0	0	0	0	0
SLC4A10	0	0	0	0	0	0	0	0
SPRYD3	0	0	0	0	0	0	0	0
SSBP4	0	0	0	0	0	0	0	0
STK24	0	0	0	0	0	0	0	0
TRIM54	0	0	0	0	0	0	0	0
TUBG2	0	0	0	0	0	0	0	0
RELN	1	0	1	1	1	1	0	0
AGT	1	0	0	1	1	0	0	0
APP	1	0	0	1	1	0	0	0
GSTP1	1	1	0	0	1	0	0	0
CHRNA2	1	0	0	1	1	0	0	0
KLF5	1	0	0	0	1	0	0	0
NOS1	1	1	1	0	1	0	1	0
ABCA7	1	0	1	0	0	0	0	0
HIF1A	1	0	0	1	0	1	0	0
PNMT	0	0	0	0	0	0	0	0
CHRNA3	1	1	0	0	1	0	0	0
GSTM3	1	1	0	0	0	0	0	0
BIN1	1	0	1	0	0	0	0	0
ASH1L	0	0	0	0	0	0	0	0
CHRFAM7A	1	0	0	1	1	0	0	0
CKAP5	0	0	0	0	0	0	0	0
CKB	0	0	0	0	0	0	0	0
COASY	0	0	0	0	0	0	0	0
CPLX3	0	0	0	0	0	0	0	0
CPNE7	0	0	0	0	0	0	0	0
DALRD3	0	0	0	0	0	0	0	0
FANCA	0	0	0	0	0	0	0	0
GABRD	0	0	0	0	0	0	0	0
GLRA1	0	0	0	0	0	0	0	0
GSTO2	0	0	0	0	0	0	0	0
HIST1H2BB	0	0	0	0	0	0	0	0
IP6K2	0	0	0	0	0	0	0	0
ISYNA1	0	0	0	0	0	0	0	0
KCNJ16	0	0	0	0	0	0	0	0
KCTD18	0	0	0	0	0	0	0	0
LAMB1	1	0	1	0	0	0	0	0
NEIL2	0	0	0	0	0	0	0	0
PHF20	0	0	0	0	0	0	0	0
PURA	0	0	0	0	0	0	0	0
RNF123	0	0	0	0	0	0	0	0
SNX32	0	0	0	0	0	0	0	0
TM9SF2	0	0	0	0	0	0	0	0
TPM1	0	0	0	0	0	0	0	0
TRIOBP	0	0	0	0	0	0	0	0
AP4S1	0	0	0	0	0	0	0	0
ARHGAP20	0	0	0	0	0	0	0	0
ATXN7L3	0	0	0	0	0	0	0	0
BAMBI	0	0	0	0	0	0	0	0
CAV1	1	1	0	0	0	0	0	0
CCDC103	0	0	0	0	0	0	0	0
CUEDC2	0	0	0	0	0	0	0	0
DNAJC5G	0	0	0	0	0	0	0	0
EFEMP1	0	0	0	0	0	0	0	0
ELOVL7	0	0	0	0	0	0	0	0
HIST1H2AH	0	0	0	0	0	0	0	0
HIST1H2AK	0	0	0	0	0	0	0	0
HYAL2	0	0	0	0	0	0	0	0
IER2	0	0	0	0	0	0	0	0
IL18	1	1	0	0	1	0	0	0
MCTP1	0	0	0	0	0	0	0	0
PADI2	0	0	0	0	0	0	0	0
PAWR	0	0	0	0	0	0	0	0
PFDN5	0	0	0	0	0	0	0	0
RFTN2	0	0	0	0	0	0	0	0
RHOC	0	0	0	0	0	0	0	0
RIN3	0	0	0	0	0	0	0	0
SFRP4	0	0	0	0	0	0	0	0
SPATS2	0	0	0	0	0	0	0	0
SREBF1	1	0	0	0	1	0	0	0
TLR4	1	0	0	1	0	0	0	0
TMED10	0	0	0	0	0	0	0	0
TNS1	0	0	0	0	0	0	0	0
WDR75	0	0	0	0	0	0	0	0
GRN	0	0	0	0	0	0	0	0
CCL2	1	1	0	1	1	1	0	0
ADAM10	1	0	0	0	0	0	1	0
OLIG2	1	0	0	0	1	0	0	0
ABCB1	1	1	0	1	1	1	1	0
AKT2	1	0	0	1	0	0	0	0
BCHE	1	1	0	1	0	0	1	0
MTR	1	1	1	1	1	0	0	0
PRNP	1	1	0	0	1	0	0	0
PSEN2	1	0	0	1	1	0	0	0
ADRA2A	1	0	0	0	1	0	1	0
CDK5R1	1	1	0	0	0	0	0	0
CHRNA7	1	1	1	1	1	0	0	0
CRH	1	0	0	1	0	1	0	0
DAPK1	1	1	1	0	0	0	0	0
KCNJ6	1	1	0	0	0	0	0	0
PARP1	1	1	0	0	0	0	0	0
PICALM	1	1	0	0	1	0	0	0
PON2	1	1	0	0	0	0	0	0
SCD	0	0	0	0	0	0	0	0
TFAM	1	1	0	0	0	0	0	0
ALDH2	0	0	0	0	0	0	0	0
BCR	1	0	0	1	0	1	0	0
CHRNA6	1	0	0	1	0	0	0	0
ENPP2	0	0	0	0	0	0	0	0
IGF1R	1	0	0	0	1	0	0	0
MAGI2	1	0	0	1	1	0	0	0
NUDT1	1	1	0	0	0	0	0	0
PIK3R1	1	0	0	0	1	0	0	0
PPARGC1A	1	1	0	0	0	0	0	0
TANC2	0	0	0	0	0	0	0	0
VLDLR	1	0	1	0	1	0	0	0
BCL2	1	1	1	1	0	0	0	0
COL11A1	0	0	0	0	0	0	0	0
GSTZ1	1	1	0	1	0	0	0	0
LRRK2	1	1	0	0	0	0	0	0
NTRK2	1	0	0	1	1	1	1	0
ACHE	1	0	1	0	0	0	0	0
PPARD	1	0	0	1	1	0	0	0
RGS4	1	0	0	1	1	0	0	0
CHRNA4	1	1	0	0	1	0	1	0
PCK2	1	0	0	0	1	0	0	0
SNCA	1	1	0	0	0	0	0	0
XRCC1	1	0	0	0	1	0	0	0
EPHA4	1	1	0	0	0	0	0	0
FAS	1	0	0	0	0	0	1	0
GRIN2B	1	1	1	1	1	0	0	0
RPS6KA2	1	0	1	0	0	0	0	0
S100B	1	0	0	1	1	1	0	0
TGFB1	1	1	0	1	0	0	0	0
GSTO1	1	1	0	0	1	0	0	0
PPM1H	1	0	0	0	0	0	1	0
NDUFS4	1	1	0	0	0	0	0	0
CACNB2	1	0	1	1	0	0	0	0
COG2	1	0	0	0	1	0	0	0
CTSD	1	1	0	0	0	0	0	0
DLD	1	1	0	0	0	0	0	0
DYRK1A	1	0	1	0	0	0	0	0
GSK3B	1	1	1	1	1	1	1	0
HTR2A	1	1	1	1	1	1	1	0
KCNMA1	1	0	1	0	0	0	0	0
NDUFB8	0	0	0	0	0	0	0	0
DGKB	1	0	0	1	0	0	0	0
AP3M1	1	0	0	0	1	0	0	0
DFNB31	1	0	0	1	0	0	0	0
HSPA5	1	1	0	1	1	0	0	0
LPL	1	0	1	0	0	0	0	0
PSMB7	0	0	0	0	0	0	0	0
PTGS2	1	1	1	0	1	1	0	0
CDK5	1	0	0	0	1	0	0	0
GRB2	1	0	0	0	1	0	0	0
M6PR	1	0	0	0	0	1	0	0
NDUFS1	1	1	0	0	0	0	0	0
PTEN	1	0	1	0	1	0	0	0
MTHFR	1	1	1	1	1	1	1	0
3-Sep	1	1	0	0	0	0	0	0
ADAM12	1	0	0	0	1	0	0	0
ACO2	0	0	0	0	0	0	0	0
NDUFA6	1	1	0	0	0	0	0	0
SH3PXD2A	0	0	0	0	0	0	0	0
BDNF	0	0	0	0	0	0	0	0
CALHM2	0	0	0	0	0	0	0	0
PCSK9	1	1	0	0	0	0	0	0
CYP19A1	1	1	0	0	0	0	0	0
FYN	1	1	0	1	1	0	0	0
PSAP	1	0	0	0	1	0	0	0
CAST	1	1	0	0	0	0	0	0
DHCR24	1	1	0	0	0	0	0	0
HMOX1	1	1	0	0	0	0	0	0
SNCG	1	1	0	0	1	0	0	0
TNFRSF1A	1	1	0	0	0	0	0	1
UBQLN1	1	1	0	0	0	0	0	0
VCP	1	1	0	0	0	0	0	0
FOXO3	1	0	0	1	0	0	0	0
APOE	1	1	0	1	1	0	0	0
CLU	1	1	0	0	1	0	0	0
NDUFS7	1	1	0	0	0	0	0	0
NXPH1	1	0	1	0	0	0	1	0
RXRB	1	0	0	0	1	0	0	0
SLC11A2	1	1	0	0	0	0	0	0
TFCP2	1	0	0	0	0	1	0	0
TREM2	1	0	0	0	1	0	0	0
LRP8	1	1	0	0	0	1	0	0
THRA	1	0	1	0	0	0	0	0
FGF1	1	0	0	0	1	0	0	0
PSEN1	0	0	0	0	0	0	0	0
NQO1	0	0	0	0	0	0	0	0
IRS1	0	0	0	0	0	0	0	0
C4A	1	1	0	0	1	0	0	0
NR3C1	1	0	0	1	1	1	1	0
ADORA2A	1	1	1	0	1	0	1	0
A2M	1	1	0	0	0	0	0	0
APH1A	1	0	1	0	0	0	0	0
HSD11B1	1	0	1	0	0	0	0	0
LRP2	1	0	1	0	0	0	0	0
PLCE1	0	0	0	0	0	0	0	0
PPARA	1	0	0	0	1	0	0	0
CECR2	1	1	1	0	1	0	0	0
AKAP8	1	0	0	0	0	1	0	0
CHRNB2	0	0	0	0	0	0	0	0
PLCG1	0	0	0	0	0	0	0	0
TF	1	1	0	0	1	0	0	0
NCSTN	1	0	0	0	1	0	0	0
PPIL2	1	0	0	0	1	0	0	0
CALM2	0	0	0	0	0	0	0	0
DDAH1	0	0	0	0	0	0	0	0
EGFR	0	0	0	0	0	0	0	0
HDAC9	0	0	0	0	0	0	0	0
HDDC2	0	0	0	0	0	0	0	0
HIST1H2BG	0	0	0	0	0	0	0	0
LRP4	0	0	0	0	0	0	0	0
MOGAT3	0	0	0	0	0	0	0	0
MRVI1	0	0	0	0	0	0	0	0
MYH7B	0	0	0	0	0	0	0	0
NAV2	0	0	0	0	0	0	0	0
NXN	0	0	0	0	0	0	0	0
PLEKHG1	0	0	0	0	0	0	0	0
PLXNA2	0	0	0	0	0	0	0	0
RAB26	0	0	0	0	0	0	0	0
REEP5	0	0	0	0	0	0	0	0
SETBP1	0	0	0	0	0	0	0	0
TGFBR1	0	0	0	0	0	0	0	0
TOX3	0	0	0	0	0	0	0	0
VIT	0	0	0	0	0	0	0	0
ZNF589	0	0	0	0	0	0	0	0
ZSWIM4	0	0	0	0	0	0	0	0
SNCAIP	0	0	0	0	0	0	0	0
BLMH	0	0	0	0	0	0	0	0
POMT1	1	0	1	0	0	0	0	0
YWHAZ	1	0	0	1	1	0	0	0
WFS1	0	1	0	1	1	0	0	0
CYP2E1	0	1	0	0	1	0	0	0
FLT1	0	1	1	0	0	0	0	0
GAP43	0	1	0	1	1	0	0	0
GRIN2A	0	1	1	1	1	0	0	0
AP3B1	0	1	0	0	1	0	0	0
APAF1	0	1	0	0	0	1	0	0
EIF2B3	0	1	0	0	1	0	0	0
LIMA1	0	0	0	0	0	0	0	0
NFIA	0	1	1	0	0	0	0	0
AKR1A1	0	0	0	0	0	0	0	0
CPT2	0	1	1	0	0	0	0	0
CNR1	0	1	1	1	1	1	1	0
DCLK3	0	0	0	0	0	0	0	0
NQO2	0	1	0	0	1	0	0	0
OTX2	0	1	0	1	0	0	0	0
STK39	0	1	1	0	0	0	0	0
ADCYAP1	0	1	0	1	1	0	0	0
ADRBK1	0	1	0	1	0	0	0	0
CRHR1	0	0	0	0	0	0	0	0
PAPPA	0	0	0	0	0	0	0	0
SLC43A2	0	0	0	0	0	0	0	0
RIMS1	0	1	1	0	0	0	0	0
CSMD1	0	1	1	1	0	0	0	1
FGF2	0	1	0	0	1	0	0	0
MCC	0	1	1	0	0	0	0	0
VEGFA	0	1	0	1	0	1	0	0
CACNA1A	0	1	1	1	1	0	0	0
TESK2	0	0	0	0	0	0	0	0
ACSL6	0	0	0	0	0	0	0	0
ANK2	0	1	1	0	0	0	0	0
APC	0	0	0	0	0	0	0	0
ARIH2	0	0	0	0	0	0	0	0
C2orf73	0	0	0	0	0	0	0	0
CDH11	0	0	0	0	0	0	0	0
DAP3	0	0	0	0	0	0	0	0
DCAF5	0	0	0	0	0	0	0	0
DLG2	0	1	0	1	0	1	0	0
DNM1L	0	0	0	0	0	0	0	0
ERC1	0	0	0	0	0	0	0	0
EXOC6	0	0	0	0	0	0	0	0
EXT1	0	0	0	0	0	0	0	0
FAM171B	0	0	0	0	0	0	0	0
FAM53B	0	0	0	0	0	0	0	0
FBXO11	0	0	0	0	0	0	0	0
HSPD1	0	0	0	0	0	0	0	0
IFRD2	0	0	0	0	0	0	0	0
LGI1	0	0	0	0	0	0	0	0
LRRC37A3	0	0	0	0	0	0	0	0
MAPK8IP3	0	0	0	0	0	0	0	0
MAPRE3	0	0	0	0	0	0	0	0
MSH2	0	0	0	0	0	0	0	0
NUDT3	0	0	0	0	0	0	0	0
PINX1	0	0	0	0	0	0	0	0
PPIL4	0	0	0	0	0	0	0	0
PPP1R12A	0	0	0	0	0	0	0	0
SHFM1	0	0	0	0	0	0	0	0
TRIO	0	1	1	0	0	0	0	0
TRMT61A	0	0	0	0	0	0	0	0
CANX	0	1	0	0	1	0	0	0
GPBP1L1	0	0	0	0	0	0	0	0
HIST1H1C	0	0	0	0	0	0	0	0
MDGA2	0	1	1	0	0	0	0	0
METTL7A	0	0	0	0	0	0	0	0
NPAS3	0	1	0	1	1	1	0	0
TMEM108	0	0	0	0	0	0	0	0
CREM	0	1	0	1	0	1	0	0
PPP3CA	0	1	0	0	1	0	0	0
TMEM53	0	0	0	0	0	0	0	0
AGBL4	0	1	1	0	0	0	0	0
NTNG1	0	1	1	0	1	0	0	0
FXN	0	1	0	0	1	0	0	0
MED13	0	1	1	0	0	0	0	0
PRKCZ	0	0	0	0	0	0	0	0
CDKN2C	0	0	0	0	0	0	0	0
DAB1	0	1	1	0	0	0	0	0
MICAL2	0	0	0	0	0	0	0	0
GRIN1	0	1	0	1	1	0	0	0
ST3GAL3	0	0	0	0	0	0	0	0
KCNH1	0	1	0	0	1	0	0	0
RGS7	0	1	1	0	0	0	0	0
FADS2	0	1	0	1	0	0	1	0
HNMT	0	1	0	0	1	0	1	0
CALB1	0	1	0	1	0	0	0	0
CDC42	0	0	0	0	0	0	0	0
MAP2K5	0	1	0	0	0	0	1	0
NDUFV2	0	1	0	1	1	1	0	0
CREB1	0	1	0	1	0	1	0	0
FGF20	0	1	0	1	1	0	0	0
GRIP1	0	1	1	0	1	0	0	0
HLA-A	0	1	1	0	0	0	0	0
PIK3R3	0	0	0	0	0	0	0	0
EPHB2	0	1	1	0	0	0	0	0
PINK1	0	1	0	0	0	1	0	0
RRAS2	0	0	0	0	0	0	0	0
TDRD10	0	0	0	0	0	0	0	0
YWHAH	0	1	0	1	1	0	0	0
CALR	0	1	0	1	0	0	0	0
POLG	0	1	0	1	0	0	0	0
SCN2A	0	1	1	0	0	0	0	0
SND1	0	0	0	0	0	0	0	0
CCK	0	1	0	0	1	0	0	0
CTSB	0	0	0	0	0	0	0	0
NOD2	0	1	0	1	0	0	0	0
NR4A2	0	1	1	1	1	1	0	0
SPR	0	1	0	1	0	0	0	0
ZSWIM5	0	1	1	0	0	0	0	0
ATXN3	0	0	0	0	0	0	0	0
FABP7	0	1	1	1	1	0	0	0
SLIT3	0	1	1	0	1	1	0	0
TFRC	0	1	0	0	1	0	0	0
EN2	0	1	1	0	0	0	0	0
FAF1	0	0	0	0	0	0	0	0
NEFL	0	1	1	1	1	1	0	0
PLA2G6	0	0	0	0	0	0	0	0
PLA2G7	0	1	0	0	1	0	0	0
UBE2L3	0	1	0	0	1	0	0	0
GPC6	0	1	1	0	1	0	0	0
ATN1	0	1	0	0	1	0	0	0
KANK1	0	1	1	0	0	0	0	0
DDC	0	1	1	1	1	1	1	0
ASCL1	0	1	0	0	1	0	0	0
BNC2	0	0	0	0	0	0	0	0
CALML4	0	0	0	0	0	0	0	0
FAM131C	0	0	0	0	0	0	0	0
ITGA9	0	0	0	0	0	0	0	0
LRRC16A	0	0	0	0	0	0	0	0
NSUN4	0	0	0	0	0	0	0	0
POMC	0	1	0	1	0	0	0	0
SH3BP1	0	0	0	0	0	0	0	0
SLC39A9	0	0	0	0	0	0	0	0
TMEM129	0	0	0	0	0	0	0	0
WDR12	0	0	0	0	0	0	0	0
PLEKHM1	0	0	0	0	0	0	0	0
BTBD9	0	1	0	0	1	0	0	0
APPL2	0	0	0	0	0	0	0	0
FBLN5	0	0	0	0	0	0	0	0
G3BP1	0	0	0	0	0	0	0	0
GFAP	0	0	0	0	0	0	0	0
IL17RD	0	0	0	0	0	0	0	0
ITGB7	0	0	0	0	0	0	0	0
KCNN3	0	0	0	0	0	0	0	0
KIAA1755	0	0	0	0	0	0	0	0
MUC1	0	0	0	0	0	0	0	0
PBXIP1	0	0	0	0	0	0	0	0
PDE7B	0	0	0	0	0	0	0	0
PGP	0	0	0	0	0	0	0	0
PLCD3	0	0	0	0	0	0	0	0
PLXNB1	0	0	0	0	0	0	0	0
RAB13	0	0	0	0	0	0	0	0
RASL11B	0	0	0	0	0	0	0	0
THADA	0	0	0	0	0	0	0	0
TMED5	0	0	0	0	0	0	0	0
ZMYND10	0	0	0	0	0	0	0	0
ZMYND12	0	0	0	0	0	0	0	0
NOS2	0	1	1	0	0	0	0	0
GPR37	0	1	1	0	0	0	0	0
PTPRF	0	0	0	0	0	0	0	0
UNC5C	0	1	0	0	1	0	0	0
PTN	0	0	0	0	0	0	0	0
AKT1	0	1	0	1	1	0	0	0
DRD2	0	1	1	1	1	1	1	0
IGF2	0	1	0	0	1	0	0	0
FER	0	1	1	0	0	0	0	0
DRD1	0	1	1	1	1	0	1	0
TRIP12	0	1	1	0	0	0	0	0
RORA	0	1	1	1	0	0	0	0
VIPR1	0	1	0	0	1	0	0	0
GIGYF2	0	1	1	0	0	0	0	0
SEMA5A	0	1	1	0	0	0	0	0
HIST2H4A	0	0	0	0	0	0	0	0
LDB1	0	0	0	0	0	0	0	0
MARK3	0	0	0	0	0	0	0	0
NDUFAF2	0	0	0	0	0	0	0	0
PAX6	0	0	1	0	1	0	0	0
CACNA1C	0	0	1	1	1	1	0	0
CAMK2A	0	0	1	1	0	1	1	0
GRM5	0	0	1	1	1	1	1	0
PDE4A	0	0	1	1	0	0	0	0
SLC1A1	0	0	1	1	1	0	0	0
SPARCL1	0	0	1	0	1	0	0	0
CSNK1E	0	0	1	1	1	0	0	0
JARID2	0	0	1	0	1	0	0	0
POMGNT1	0	0	0	0	0	0	0	0
SLC25A27	0	0	1	0	1	0	0	0
ZBTB20	0	0	0	0	0	0	0	0
CLTCL1	0	0	1	0	1	0	0	0
CCDC88C	0	0	0	0	0	0	0	0
DLX1	0	0	1	1	1	0	0	0
GAD1	0	0	1	1	1	1	0	0
HOMER1	0	0	1	0	1	1	0	0
NPAS2	0	0	1	1	1	0	0	0
PLCB1	0	0	1	1	1	1	0	0
ALAS1	0	0	0	0	0	0	0	0
ARHGAP22	0	0	0	0	0	0	0	0
CCDC150	0	0	0	0	0	0	0	0
CTTNBP2	0	0	0	0	0	0	0	0
DAAM1	0	0	0	0	0	0	0	0
ERBB4	0	0	1	1	1	0	0	0
FZD2	0	0	0	0	0	0	0	0
HTR1D	0	0	0	0	0	0	0	0
LRRIQ1	0	0	0	0	0	0	0	0
PPM1J	0	0	0	0	0	0	0	0
RPRML	0	0	0	0	0	0	0	0
SEMA3A	0	0	0	0	0	0	0	0
GNAS	0	0	1	0	1	0	0	0
NELL1	0	0	1	0	0	1	0	0
PIK3R2	0	0	1	0	1	0	0	0
NRXN3	0	0	1	0	1	0	0	0
SOD1	0	0	1	1	0	0	0	0
KCNJ10	0	0	1	0	1	0	0	0
MTOR	0	0	1	0	0	1	0	0
POU3F2	0	0	1	1	0	0	0	0
STX1A	0	0	1	0	1	0	1	0
GABRB3	0	0	1	1	0	0	0	0
SMARCA2	0	0	1	0	1	0	0	0
EPHA6	0	0	1	0	1	0	0	0
GRM7	0	0	1	1	1	1	1	0
INPP1	0	0	1	1	1	0	0	0
ITPR1	0	0	1	1	0	0	0	0
MEGF10	0	0	1	0	1	0	0	0
MYT1L	0	0	1	0	0	1	0	0
SLC9A9	0	0	1	0	0	0	1	0
ACTN4	0	0	0	0	0	0	0	0
DPYSL5	0	0	0	0	0	0	0	0
DUSP7	0	0	0	0	0	0	0	0
EPB41L2	0	0	0	0	0	0	0	0
EXOC6B	0	0	0	0	0	0	0	0
EYA1	0	0	0	0	0	0	0	0
FRYL	0	0	0	0	0	0	0	0
GRIK2	0	0	1	1	1	0	0	0
GRM1	0	0	1	0	0	0	1	0
LPAR1	0	0	0	0	0	0	0	0
LRRC7	0	0	1	0	0	0	1	0
MBNL2	0	0	0	0	0	0	0	0
PDE4B	0	0	1	1	1	0	0	0
PPP1R1B	0	0	0	0	0	0	0	0
PPP2R2A	0	0	0	0	0	0	0	0
ROBO2	0	0	0	0	0	0	0	0
RTN4	0	0	0	0	0	0	0	0
SLMAP	0	0	0	0	0	0	0	0
TRIM32	0	0	0	0	0	0	0	0
AKAP7	0	0	0	0	0	0	0	0
CDH13	0	0	1	0	0	0	1	0
CEP120	0	0	0	0	0	0	0	0
CORO6	0	0	0	0	0	0	0	0
EPHA3	0	0	0	0	0	0	0	0
FAM167A	0	0	0	0	0	0	0	0
FAM3C	0	0	0	0	0	0	0	0
HIST1H4I	0	0	0	0	0	0	0	0
HIST1H4K	0	0	0	0	0	0	0	0
KPNA2	0	0	0	0	0	0	0	0
LHPP	0	0	0	0	0	0	0	0
MDFIC	0	0	0	0	0	0	0	0
PLCL1	0	0	0	0	0	0	0	0
PTCH1	0	0	0	0	0	0	0	0
PYGO1	0	0	0	0	0	0	0	0
RNF141	0	0	0	0	0	0	0	0
ROR1	0	0	0	0	0	0	0	0
SLC25A26	0	0	0	0	0	0	0	0
SLC25A34	0	0	0	0	0	0	0	0
SLC25A44	0	0	0	0	0	0	0	0
SMARCAL1	0	0	0	0	0	0	0	0
SPAG6	0	0	0	0	0	0	0	0
STX10	0	0	0	0	0	0	0	0
STX19	0	0	0	0	0	0	0	0
SYT1	0	0	0	0	0	0	0	0
TMCC2	0	0	0	0	0	0	0	0
ADARB1	0	0	1	1	0	0	0	0
CC2D1A	0	0	0	0	0	0	0	0
PAH	0	0	1	1	1	0	0	0
PCDH8	0	0	1	0	1	0	0	0
AUTS2	0	0	0	0	0	0	0	0
CNR2	0	0	1	1	0	0	0	0
CUX1	0	0	1	0	0	1	0	0
GABRA5	0	0	1	1	1	0	0	0
ATP1A1	0	0	1	1	0	0	0	0
CUX2	0	0	1	1	0	0	0	0
NOS1AP	0	0	1	0	1	0	0	0
OXTR	0	0	1	0	1	1	1	0
ST8SIA2	0	0	1	1	1	0	0	0
AGAP1	0	0	1	0	1	0	0	0
GABRA1	0	0	1	1	1	0	0	0
ALDH5A1	0	0	1	0	1	0	0	0
PER1	0	0	1	0	1	0	0	0
FABP3	0	0	1	0	1	0	0	0
GRM8	0	0	1	0	1	0	1	0
KCNQ3	0	0	1	1	0	0	0	0
ARNT2	0	0	1	0	0	0	1	0
BCL11A	0	0	0	0	0	0	0	0
CHRM3	0	0	1	1	0	1	0	0
CTNND2	0	0	1	1	0	1	1	0
ABHD3	0	0	0	0	0	0	0	0
ARHGAP12	0	0	0	0	0	0	0	0
DLGAP1	0	0	1	0	1	0	0	0
FGD6	0	0	0	0	0	0	0	0
FREM3	0	0	0	0	0	0	0	0
GNB1L	0	0	1	1	1	1	0	0
HIST1H4F	0	0	0	0	0	0	0	0
MAP2	0	0	0	0	0	0	0	0
MET	0	0	1	0	1	0	0	0
MKKS	0	0	0	0	0	0	0	0
SAMD12	0	0	0	0	0	0	0	0
SAT2	0	0	0	0	0	0	0	0
VIP	0	0	1	1	0	1	0	0
ADSL	0	0	0	0	0	0	0	0
ARHGEF10	0	0	1	1	1	0	0	0
DPYSL2	0	0	0	0	0	0	0	0
FBXO33	0	0	1	0	0	0	1	0
GPX1	0	0	0	0	0	0	0	0
KCNQ2	0	0	1	1	0	0	0	0
MBD5	0	0	1	1	0	0	0	0
AKAP10	0	0	0	0	0	0	0	0
ATP2B2	0	0	1	0	1	0	0	0
DSCAM	0	0	1	1	0	0	0	0
EXOSC6	0	0	0	0	0	0	0	0
GABBR2	0	0	1	0	0	1	0	0
GAS2L1	0	0	0	0	0	0	0	0
HDAC4	0	0	1	0	1	0	0	0
PNMA2	0	0	0	0	0	0	0	0
RHEBL1	0	0	0	0	0	0	0	0
SYNGAP1	0	0	1	0	1	0	0	0
SYNJ1	0	0	1	0	1	0	0	0
TMEM69	0	0	0	0	0	0	0	0
NR3C2	0	0	1	1	1	1	1	0
CNTNAP2	0	0	1	1	0	1	1	0
MAL	0	0	1	0	1	0	0	0
OPRM1	0	0	1	0	1	0	1	0
AGAP2	0	0	1	0	0	0	0	1
NUAK1	0	0	0	0	0	0	0	0
SNAP25	0	0	1	1	1	0	1	0
CREBBP	0	0	0	0	0	0	0	0
DLG4	0	0	1	1	1	1	0	0
GRIA1	0	0	1	1	1	0	0	0
NTRK3	0	0	0	0	0	0	0	0
SLC25A12	0	0	1	0	1	0	0	0
YWHAE	0	0	1	1	1	0	0	0
SAE1	0	0	1	0	0	0	0	1
AMT	0	0	0	0	0	0	0	0
MYO9B	0	0	1	0	1	0	0	0
PER2	0	0	1	1	1	0	1	0
TAF6	0	0	0	0	0	0	0	0
ADCY5	0	0	1	0	0	1	0	0
CXXC5	0	0	0	0	0	0	0	0
HDAC5	0	0	0	0	0	0	0	0
NAV3	0	0	0	0	0	0	0	0
NR1D1	0	0	1	1	1	0	0	0
SHANK3	0	0	1	0	1	0	0	0
DISC1	0	0	1	1	1	1	0	0
GSN	0	0	1	0	1	0	0	0
DCTN5	0	0	1	1	0	0	0	0
GTPBP1	0	0	0	0	0	0	0	0
MAPT	0	0	0	0	0	0	0	0
TMUB2	0	0	0	0	0	0	0	0
PRODH	0	0	1	1	1	0	0	0
CNTN6	0	0	1	1	0	0	1	0
CPD	0	0	0	0	0	0	0	0
PBRM1	0	0	0	0	0	0	0	0
ADA	0	0	1	0	1	0	0	0
GRID1	0	0	1	1	1	0	0	0
GABRB1	0	0	1	1	0	0	0	0
MFRP	0	0	1	0	1	0	0	0
PRKCB	0	0	1	0	0	1	0	0
DLG1	0	0	1	0	1	0	0	0
FEM1B	0	0	0	0	0	0	0	0
ADM2	0	0	0	0	0	0	0	0
AMIGO3	0	0	0	0	0	0	0	0
BAIAP2	0	0	1	0	0	0	1	0
BAIAP2L2	0	0	0	0	0	0	0	0
BMP6	0	0	0	0	0	0	0	0
BTN2A1	0	0	0	0	0	0	0	0
C19orf53	0	0	0	0	0	0	0	0
C19orf57	0	0	0	0	0	0	0	0
CPSF1	0	0	0	0	0	0	0	0
CYHR1	0	0	0	0	0	0	0	0
DDX17	0	0	0	0	0	0	0	0
ERC2	0	0	0	0	0	0	0	0
FAM89B	0	0	0	0	0	0	0	0
FGFRL1	0	0	0	0	0	0	0	0
HDAC3	0	0	1	0	1	0	0	0
IMPDH2	0	0	0	0	0	0	0	0
LRRC46	0	0	0	0	0	0	0	0
MEPCE	0	0	0	0	0	0	0	0
MFHAS1	0	0	0	0	0	0	0	0
MRI1	0	0	0	0	0	0	0	0
NOL12	0	0	0	0	0	0	0	0
PCCA	0	0	0	0	0	0	0	0
PICK1	0	0	0	0	0	0	0	0
PTPN23	0	0	0	0	0	0	0	0
PUSL1	0	0	0	0	0	0	0	0
RALGPS1	0	0	0	0	0	0	0	0
SLC26A1	0	0	0	0	0	0	0	0
TCAP	0	0	0	0	0	0	0	0
TIGD3	0	0	0	0	0	0	0	0
TMEM180	0	0	0	0	0	0	0	0
TMPRSS6	0	0	0	0	0	0	0	0
TNRC6B	0	0	0	0	0	0	0	0
TPM3	0	0	0	0	0	0	0	0
TXNDC5	0	0	0	0	0	0	0	0
ULK3	0	0	0	0	0	0	0	0
ZCWPW1	0	0	0	0	0	0	0	0
HTR7	0	0	1	0	1	0	0	0
SYNE1	0	0	1	1	0	0	0	0
GRIK3	0	0	1	1	1	0	0	0
ABT1	0	0	0	0	0	0	0	0
ATP5J2	0	0	0	0	0	0	0	0
CDC42EP3	0	0	0	0	0	0	0	0
CEP250	0	0	0	0	0	0	0	0
CETN3	0	0	0	0	0	0	0	0
COL5A2	0	0	0	0	0	0	0	0
E4F1	0	0	0	0	0	0	0	0
FDFT1	0	0	0	0	0	0	0	0
FLRT3	0	0	0	0	0	0	0	0
FNBP1L	0	0	0	0	0	0	0	0
GATS	0	0	0	0	0	0	0	0
GPR135	0	0	0	0	0	0	0	0
ICA1L	0	0	0	0	0	0	0	0
PGM1	0	0	0	0	0	0	0	0
PSIP1	0	0	0	0	0	0	0	0
RNF111	0	0	0	0	0	0	0	0
SLIT2	0	0	0	0	0	0	0	0
TCF25	0	0	0	0	0	0	0	0
TFPI	0	0	0	0	0	0	0	0
ZBTB17	0	0	0	0	0	0	0	0
BDKRB2	0	0	0	1	0	1	0	0
BRD1	0	0	0	1	1	0	0	0
PER3	0	0	0	1	1	0	0	0
DCLK1	0	0	0	1	0	0	1	0
DLG3	0	0	0	1	0	1	0	0
HTR4	0	0	0	1	1	0	0	0
PPP2R2C	0	0	0	1	0	0	1	0
VGF	0	0	0	1	1	0	0	0
MAGI1	0	0	0	0	0	0	0	0
PIK3C3	0	0	0	1	1	0	0	0
SRRT	0	0	0	0	0	0	0	0
EGR3	0	0	0	1	1	0	0	0
NRGN	0	0	0	1	1	0	0	0
VIPR2	0	0	0	1	1	0	0	0
MAPK1	0	0	0	1	0	0	0	1
SLC17A7	0	0	0	1	1	0	0	0
FKBP1A	0	0	0	1	1	0	0	0
TSPAN8	0	0	0	1	1	0	0	0
BHLHE41	0	0	0	1	1	0	0	0
FKBP5	0	0	0	1	1	1	0	0
SLC18A1	0	0	0	1	1	0	0	0
DUSP6	0	0	0	1	1	0	0	0
FEZ1	0	0	0	1	1	0	0	0
FGFR2	0	0	0	1	1	0	0	0
HTR1A	0	0	0	1	1	1	1	0
NRG3	0	0	0	1	1	0	0	0
GRM3	0	0	0	1	1	0	0	0
SLC12A6	0	0	0	1	1	0	0	0
PDLIM5	0	0	0	1	1	1	0	0
LDHA	0	0	0	1	0	1	0	0
PFKFB3	0	0	0	1	0	1	0	0
TSPO	0	0	0	1	1	0	0	0
TUBA8	0	0	0	1	1	0	0	0
MCHR1	0	0	0	0	0	0	0	0
MLC1	0	0	0	1	1	0	0	0
PTGDS	0	0	0	1	1	0	0	0
NR2E1	0	0	0	1	1	0	0	0
PCLO	0	0	0	1	0	1	0	0
GRIA2	0	0	0	1	1	1	0	0
GABRB2	0	0	0	1	1	0	0	0
HSPA4	0	0	0	0	0	0	0	0
VAMP2	0	0	0	1	1	1	0	0
GRIK1	0	0	0	1	1	0	0	0
ATF4	0	0	0	1	1	0	0	0
CLOCK	0	0	0	1	1	1	1	0
TSNAX	0	0	0	1	1	0	0	0
XBP1	0	0	0	1	1	0	0	0
FGFR1	0	0	0	1	1	1	0	0
MDGA1	0	0	0	1	1	1	0	0
ARNTL2	0	0	0	1	1	0	0	0
CARTPT	0	0	0	1	1	0	0	0
HTR3B	0	0	0	1	1	1	0	0
MCHR2	0	0	0	1	1	0	0	0
NTNG2	0	0	0	1	1	0	0	0
P2RX7	0	0	0	1	1	0	0	0
HTR5A	0	0	0	1	1	0	0	0
SEZ6L	0	0	0	1	1	0	0	0
USP46	0	0	0	0	0	0	0	0
NTF3	0	0	0	1	1	1	1	0
SLC1A3	0	0	0	1	1	0	1	0
GRIA4	0	0	0	1	1	1	0	0
SLC1A2	0	0	0	1	1	0	0	0
RAPGEF5	0	0	0	1	0	1	0	0
INA	0	0	0	0	0	0	0	0
SFRP1	0	0	0	0	0	0	0	0
IMPA2	0	0	0	1	1	0	0	0
NEFM	0	0	0	1	1	0	0	0
UHMK1	0	0	0	1	1	0	0	0
SLC1A4	0	0	0	1	1	0	0	0
PLA2G4A	0	0	0	1	1	0	0	0
ARNTL	0	0	0	1	1	0	0	0
SP4	0	0	0	1	1	0	0	0
GNAL	0	0	0	1	1	0	0	0
SLC17A6	0	0	0	1	1	1	0	0
GDNF	0	0	0	1	1	1	1	0
HSPA12A	0	0	0	0	1	1	0	0
SYP	0	0	0	0	1	0	1	0
YWHAG	0	0	0	0	1	0	0	1
ALK	0	0	0	0	1	0	1	0
DCDC2	0	0	0	0	1	0	1	0
CMYA5	0	0	0	0	1	1	0	0
LSAMP	0	0	0	0	1	1	0	0
CNP	0	0	0	0	1	1	0	0
MANBA	0	0	0	0	1	0	0	1
QKI	0	0	0	0	1	1	0	0
ACP1	0	0	0	0	1	1	0	0
KMO	0	0	0	0	1	1	0	0
CHL1	0	0	0	0	1	0	1	0
CPLX2	0	0	0	0	1	0	1	0
KPNA3	0	0	0	0	1	1	0	0
ARSA	0	0	0	0	1	1	0	0
NDE1	0	0	0	0	1	0	1	0
APOL3	0	0	0	0	1	0	1	0
FAAH	0	0	0	0	0	0	0	0
POU3F1	0	0	0	0	1	1	0	0
CRELD2	0	0	0	0	0	0	0	0
FBXL7	0	0	0	0	0	0	0	0
HEMK1	0	0	0	0	0	0	0	0
INPP5K	0	0	0	0	0	0	0	0
LRIG1	0	0	0	0	0	0	0	0
PRDX1	0	0	0	0	0	0	0	0
TCTA	0	0	0	0	0	0	0	0
TP53I13	0	0	0	0	0	0	0	0
PEA15	0	0	0	0	1	1	0	0
