# Supplementary material for: Genetic architecture of white matter microstructure captured by unsupervised deep representation learning of fractional anisotropy maps
Source: Nat Commun. 2026 Jun 3;17:7150. doi: 10.1038/s41467-026-73996-z (PMC13396798; doi:10.1038/s41467-026-73996-z)
Supplement: Supplementary file 6 — Source Data [file 41467_2026_73996_MOESM6_ESM.zip › Source Data/Source Data Figure 5/Fig.5c&5d&5e/TRN/SCZnode.txt]

gene	SCZ_anno
ARID1B	1
ATF1	1
ATF7	1
BPTF	1
CREB3L4	1
DLX5	1
DLX6	1
DMRT3	1
DMRTA2	1
EBF2	1
FOS	1
FOXD2	1
FOXE3	1
FOXF1	1
FOXJ3	1
FOXN2	1
FOXP1	1
GABPB1	1
GATA4	1
GLIS2	1
HES7	1
HEY2	1
HIC1	1
HMGA2	1
HOXB2	1
HOXB3	1
HOXB4	1
HOXB5	1
HOXB7	1
HOXB8	1
HOXC4	1
HSF2	1
IRF1	1
LHX2	1
MEF2C	1
MLX	1
MNT	1
MSC	1
MSX2	1
NEUROD2	1
NEUROG2	1
NFAT5	1
NFE2L1	1
NFIX	1
NR1H3	1
NR2C1	1
NR2F1	1
POU3F3	1
POU5F2	1
PROX2	1
RARG	1
RERE	1
RFX4	1
SATB2	1
SIX1	1
SIX3	1
SOX7	1
SOX9	1
SP1	1
SP7	1
STAT5B	1
STAT6	1
TAL1	1
TBR1	1
TBX15	1
TCF7L2	1
TWIST1	1
VAX1	1
ZBTB16	1
ZHX3	1
ZIC1	1
ZIC4	1
ZNF740	1
BNC2	1
C1QB	1
GLRA1	1
HIST1H1D	1
HSPA4	1
MICAL2	1
PAPPA	1
ABI2	1
ACYP1	1
AP2S1	1
ATP5J2	1
ATXN7L3	1
C17orf58	1
CDCA5	1
CDKN2C	1
CKB	1
CYHR1	1
CYP26A1	1
EFNA3	1
EIF2S1	1
ERP29	1
FBXL15	1
G3BP1	1
GABRD	1
KIFC2	1
LRRFIP2	1
NXN	1
P4HTM	1
PDXP	1
PI4KA	1
PMVK	1
PTCD1	1
QRICH1	1
SGSM2	1
SLBP	1
SMG6	1
ST3GAL3	1
STAU2	1
TPM1	1
TUBG2	1
UBE2Q1	1
UBQLN4	1
WDR75	1
ZSWIM6	1
BCL11A	1
C1QL1	1
CNTNAP1	1
COMMD3	1
CYP20A1	1
EML6	1
FEM1B	1
GNB1	1
KIAA0100	1
MYO1C	1
NANOS3	1
NAT6	1
NCKIPSD	1
NSF	1
PSD	1
RBM15B	1
RUNDC3A	1
SGSM3	1
SLC16A8	1
SSBP4	1
XKR9	1
ZNF652	1
APOPT1	1
ATXN2	1
BUD31	1
COX5A	1
DHRS7	1
EIF3E	1
GOLGA4	1
HAX1	1
KIAA0907	1
MAPKAPK5	1
MLH1	1
MPI	1
NDUFA12	1
NSUN4	1
PAIP2	1
PDAP1	1
PGM1	1
PLEKHH3	1
PSMD14	1
RDH14	1
SHMT2	1
SLC25A26	1
SNX24	1
SRFBP1	1
UBE2D2	1
LAMB2	1
NICN1	1
OTUD7B	1
PAQR8	1
PURA	1
SOCS2	1
ST3GAL6	1
TESK2	1
ATP13A2	1
BNIP3L	1
CCR10	1
COG4	1
CXXC5	1
DAG1	1
DEF8	1
DENND5B	1
DHX8	1
EXT2	1
FBXL20	1
HDAC5	1
MLH3	1
MTCH2	1
PDE12	1
PINX1	1
PUF60	1
SCAMP5	1
SFMBT1	1
SMYD4	1
SSH1	1
UBAC2	1
WWP2	1
ANKS1A	1
ASTN2	1
C11orf31	1
FNBP1L	1
GPBP1	1
PTPMT1	1
RPL37A	1
TMEM30B	1
TRMT5	1
ABR	1
AKAP7	1
COL5A2	1
DAZAP2	1
EXOC6	1
FBXO42	1
HPS6	1
LARP7	1
MON1A	1
PPM1M	1
QPCT	1
SH3RF3	1
TGFBR1	1
TRABD	1
ZNF391	1
ABT1	1
ADAMTS18	1
CCDC91	1
DENND1A	1
EML1	1
ENPP3	1
EYA1	1
GRN	1
HIST1H2AE	1
HSPE1	1
LACTB2	1
LMBR1L	1
NDUFAF2	1
NDUFS5	1
NRP1	1
NUCKS1	1
RASSF1	1
REEP5	1
SLC22A5	1
TMEM53	1
USP44	1
ASH1L	1
CKAP5	1
COASY	1
CPLX3	1
CPNE7	1
DALRD3	1
FANCA	1
GSTO2	1
HIST1H2BB	1
IP6K2	1
ISYNA1	1
KCNJ16	1
KCTD18	1
NEIL2	1
PHF20	1
PODNL1	1
RNF123	1
SNX32	1
TM9SF2	1
TRIOBP	1
ADCY9	1
ARHGAP12	1
CAMKV	1
CCDC9	1
CDC42BPG	1
CHD3	1
CTSB	1
DUSP7	1
EHBP1L1	1
FAM131C	1
FMNL1	1
FZD2	1
GCAT	1
HSD17B1	1
IER2	1
INPP5J	1
LACTB	1
LHFPL5	1
NUFIP2	1
PPM1J	1
SETBP1	1
SH3BP1	1
SLC45A4	1
STAC2	1
STRN4	1
TAF6	1
TBC1D10A	1
VASN	1
AAAS	1
ACTN4	1
BCL11B	1
BMI1	1
CDH11	1
EPB41L2	1
HEMK1	1
MOSPD3	1
NT5DC2	1
PRKCZ	1
SH2B3	1
SPATA2L	1
BAP1	1
BBS9	1
C3orf18	1
CNIH2	1
EEF1D	1
FKBP8	1
GIT1	1
GNPTAB	1
KCNN1	1
LDB1	1
MAPRE3	1
MC1R	1
MCM7	1
OBFC1	1
PATL1	1
PCOLCE	1
PFKFB4	1
PLCD3	1
PNMA2	1
PPP2R2A	1
PRTG	1
PSMC3IP	1
RNF11	1
RNPS1	1
SLC12A9	1
SLC39A1	1
SLC9A3R2	1
SPSB3	1
TNIK	1
TNKS1BP1	1
TREX1	1
ZCWPW1	1
ZNF394	1
ACAP3	1
ADCK5	1
ANKRD13B	1
ARF5	1
C6orf106	1
CELSR3	1
DNAJC18	1
DNAJC22	1
ELOVL1	1
FAM117B	1
FAM171A2	1
FAM53B	1
FAR1	1
FDX1	1
G6PC3	1
GNB2	1
GPIHBP1	1
IMPDH2	1
KIAA1755	1
KPNB1	1
MACF1	1
MGMT	1
MICALL1	1
MSANTD3	1
NAGLU	1
NPC2	1
NRBP2	1
NT5C2	1
PAFAH1B2	1
PGPEP1	1
PLXNB1	1
PTPRJ	1
RAB26	1
RAP1GAP	1
RASL11B	1
RHOA	1
RPP25	1
SALL1	1
SCAMP2	1
SH3PXD2A	1
SIPA1	1
SLC25A44	1
SLC26A1	1
SLC45A3	1
SLC5A6	1
SLC8A2	1
SVOP	1
TMED5	1
TNRC6A	1
TNS1	1
TUBA1B	1
TUBA1C	1
TWF2	1
UBTF	1
XKR6	1
XPNPEP1	1
ZFP36L2	1
IL17RD	1
MED30	1
OVCA2	1
PUSL1	1
SDHB	1
SNRPC	1
TMEM81	1
TRMT61A	1
RRAGC	1
ANGPT1	1
ARHGAP22	1
CEP120	1
COL11A1	1
CORO6	1
DNM1L	1
EPHA3	1
ERC1	1
FAM167A	1
FAM3C	1
HDAC9	1
HIST1H3B	1
HIST1H4I	1
HIST1H4K	1
KPNA2	1
LIN7C	1
LPAR1	1
MDFIC	1
NBPF1	1
PLCL1	1
PTCH1	1
PYGO1	1
RNF141	1
ROBO2	1
ROR1	1
SLC25A34	1
SLC4A10	1
SMARCAL1	1
SPAG6	1
SPRYD3	1
STX10	1
STX19	1
SYT1	1
TMCC2	1
TRIM32	1
AMT	1
ARF4	1
ASB16	1
CCDC51	1
CDC42	1
CDC42EP2	1
CRHR1	1
LENEP	1
NME3	1
P4HA2	1
POP7	1
PYGO2	1
SULF2	1
APLP2	1
CDC42EP3	1
DIP2B	1
EDEM2	1
FAM171B	1
FANCC	1
ING3	1
KCNV1	1
LRRC37A3	1
LRRIQ1	1
MARK3	1
PCMT1	1
SLC10A4	1
USP4	1
CABP7	1
CNPY4	1
FARP1	1
MAST1	1
NPFF	1
PKD1	1
PNMT	1
RUSC1	1
SFXN3	1
SLIT2	1
TSPAN18	1
NDUFAF3	1
ADAR	1
AKAP10	1
ANKFY1	1
AP4M1	1
BACE1	1
BTN3A2	1
C10orf128	1
C19orf53	1
CA14	1
CDC42EP1	1
CGREF1	1
CORO7	1
CPOX	1
DCAKD	1
FIS1	1
FLRT3	1
FNIP1	1
GPBP1L1	1
HAGH	1
ISCU	1
MAP3K12	1
MFSD5	1
NDUFB8	1
NECAP2	1
PDE8A	1
PPP1R3B	1
PVRIG	1
RIT1	1
SEC31B	1
SLC25A13	1
SLC35C1	1
STH	1
THBS3	1
TOP1	1
TRIP11	1
VPS45	1
WDR81	1
ZFP36L1	1
ADAMTS8	1
C1orf228	1
CCDC88C	1
DCLK3	1
DOCK9	1
ELOVL7	1
EPM2AIP1	1
MACROD2	1
PPM1A	1
PTPRF	1
RIC8B	1
TPM3	1
TTC28	1
FDPS	1
PLEKHG1	1
HIST1H4J	1
IL6ST	1
LYPLAL1	1
OCIAD1	1
SEMA6A	1
TAF11	1
TOX3	1
C1QTNF4	1
CDK10	1
DGKI	1
FKRP	1
AGBL5	1
EFEMP2	1
GATM	1
GNA12	1
LRP4	1
MPP2	1
NAV2	1
SNX19	1
TMEM129	1
TNRC6B	1
TP53I13	1
ULK3	1
ZMYND12	1
ACO2	1
ALDH2	1
ARHGAP1	1
CHPT1	1
CPT1B	1
CSK	1
EPDR1	1
HIST1H2AM	1
LRCH1	1
MKKS	1
MOV10	1
MRPL10	1
PBXIP1	1
RFT1	1
RPRML	1
SURF1	1
ZFYVE21	1
ADD3	1
AMZ1	1
ANKRD54	1
AP4S1	1
BMP4	1
C19orf57	1
CALML4	1
CREBBP	1
ERGIC3	1
GCC1	1
GRAMD1C	1
HEXIM1	1
HIST1H4B	1
LEAP2	1
MED23	1
NISCH	1
NUAK1	1
NUBP2	1
NUDCD1	1
NUDT3	1
PACSIN3	1
PLOD3	1
PLXNB2	1
SF3B1	1
TMX2	1
TSPAN1	1
UBA7	1
BSN	1
CORO1C	1
CSNK1G3	1
DDI2	1
FAT3	1
MFHAS1	1
MIB1	1
PTGR1	1
RAPH1	1
RHOC	1
RSPO3	1
SCYL1	1
SLC47A1	1
SLC4A8	1
ZSCAN12	1
CTTNBP2	1
HSD17B3	1
SNCAIP	1
HIST1H2AB	1
HIST1H2BF	1
HIST2H4A	1
ACTR1A	1
HHIP	1
HIST1H4C	1
IGFBP6	1
ZNF800	1
CALCRL	1
EXOC6B	1
ITGA9	1
LRRC16A	1
MAPK8IP3	1
SLC39A9	1
WDR12	1
C1orf52	1
HIST1H2BK	1
HIST1H3I	1
LGR4	1
LRRTM2	1
MAP2	1
NOV	1
PCCA	1
STRN	1
TNFRSF11B	1
APPL2	1
CALHM2	1
CCDC103	1
DNAJC1	1
ENY2	1
FAM86B1	1
ICA1L	1
METTL7A	1
SFRP4	1
TLCD2	1
TMEM69	1
ECE1	1
PGP	1
HIST1H2AC	1
INPP5K	1
TRPC4AP	1
ADAM15	1
ALPK1	1
E4F1	1
FANCL	1
FBLN5	1
HIST1H2AD	1
HIST1H2AK	1
HSPD1	1
KIF5B	1
KIF6	1
LRRC46	1
NDUFB10	1
NUP37	1
RIT2	1
RPL13	1
SLC25A20	1
SPTBN1	1
TFPI	1
TMBIM6	1
VRK2	1
ALAS1	1
ALG12	1
ARFGAP2	1
BICD1	1
CLK2	1
CPNE1	1
CRELD2	1
CSAD	1
FAM111A	1
FAM120A	1
FLAD1	1
GATAD2B	1
GBA	1
GRINA	1
H1F0	1
HIF1AN	1
HYAL3	1
HYI	1
JKAMP	1
KLHDC8B	1
LIMA1	1
MED8	1
NUP160	1
PSMC3	1
RBM12	1
RBM4B	1
SLC2A1	1
SNX17	1
STARD3	1
TAF5	1
TCTA	1
TELO2	1
THOC5	1
ZBTB17	1
ZNF589	1
CHMP7	1
SLC25A45	1
UFSP1	1
ANKRD44	1
ARIH2	1
BAMBI	1
CPD	1
DPYSL5	1
FBXL7	1
FDFT1	1
FRYL	1
HIST1H1C	1
HIST1H3F	1
HIST1H4D	1
HIST1H4E	1
HIST1H4H	1
HIST1H4L	1
LRIG1	1
MBNL2	1
MCTP1	1
MPV17	1
MRVI1	1
MYH7B	1
POMGNT1	1
PRDX1	1
RAD50	1
SCD	1
SHF	1
SHROOM1	1
SLC27A6	1
TCEA3	1
TCF25	1
TIE1	1
UQCRQ	1
VPS28	1
AFF4	1
ATP8B2	1
CEP250	1
DBNDD1	1
EFHD2	1
FAU	1
FBXL6	1
FBXO11	1
IFRD2	1
IGFBP2	1
LTBP3	1
LUZP1	1
MST1	1
NBEAL1	1
NOL12	1
PIAS1	1
PSIP1	1
RNPC3	1
SAT2	1
SCARF1	1
SLC29A1	1
SMURF2	1
SUPT3H	1
TRRAP	1
TSTA3	1
TUSC2	1
WDR6	1
ZNF438	1
ACACB	1
CAPZA1	1
CDC27	1
CETN3	1
DPF2	1
EFEMP1	1
SCAMP3	1
SCAND1	1
SYVN1	1
TMEM116	1
ULBP2	1
ZNF691	1
AGBL2	1
CCDC43	1
DCAF5	1
EBNA1BP2	1
EFTUD2	1
ERH	1
NIPSNAP1	1
NMT1	1
ORAI2	1
SEZ6	1
TMEM180	1
UQCRC1	1
ZC3HC1	1
KATNA1	1
MEPCE	1
PRDM10	1
SMC3	1
TNKS	1
ABHD3	1
ADM2	1
AMIGO3	1
BAIAP2L2	1
BTN2A1	1
CC2D1A	1
CPSF1	1
DDX17	1
ERC2	1
EXOSC6	1
FAM89B	1
FGFRL1	1
MRI1	1
NAV3	1
PTPN23	1
RALGPS1	1
RHEBL1	1
SAMD12	1
TCAP	1
TIGD3	1
TMPRSS6	1
ATOX1	1
C16orf95	1
HIST1H3D	1
PYCRL	1
SSSCA1	1
CYB561	1
DACT1	1
EME2	1
COPB1	1
CRKL	1
CTNS	1
DPM3	1
GNL3	1
IDH1	1
NEK4	1
NPEPPS	1
RPA1	1
SND1	1
SPCS1	1
TMEM110	1
UST	1
BLMH	1
CCDC150	1
ESCO1	1
FAF1	1
OCIAD2	1
SLC43A2	1
AR	2
ARNTL	2
ARNTL2	2
ATF4	2
ATF5	2
BHLHE41	2
CLOCK	2
DBP	2
DLX1	2
DNMT3B	2
EGR1	2
EGR2	2
EGR3	2
EGR4	2
ESR1	2
ESR2	2
HMX3	2
JARID2	2
KLF5	2
KLF6	2
MITF	2
MYB	2
NEUROG1	2
NFIL3	2
NPAS2	2
NPAS3	2
NR2E1	2
NR3C1	2
NR3C2	2
OLIG2	2
PAX6	2
PHOX2B	2
POU3F1	2
PPARA	2
PPARG	2
RELA	2
RUNX1	2
RXRB	2
SCRT2	2
SP4	2
SREBF1	2
SREBF2	2
TBP	2
TFAP2A	2
TFAP2B	2
VDR	2
XBP1	2
ARHGAP21	2
FAM19A5	2
KIF2A	2
PCM1	2
WFS1	2
BRD1	2
CBS	2
CHGA	2
CYP2E1	2
GRIN2C	2
HDAC10	2
KIF13A	2
MAP1A	2
MYT1	2
PER3	2
PIP5K1A	2
SHMT1	2
SIRT1	2
ATXN1	2
BAG3	2
CACNA1C	2
CFLAR	2
CLDN10	2
DGCR6L	2
GAP43	2
GRIN2A	2
GRM5	2
HRH1	2
HS3ST2	2
HSPA12A	2
HTR4	2
KIF17	2
KIF5A	2
MAGEL2	2
MIF	2
NUP153	2
PGAM1	2
PPP1R11	2
PPP2R2B	2
PPP3CB	2
SLC1A1	2
SPARCL1	2
ST13	2
SULT4A1	2
SYP	2
VGF	2
YWHAG	2
ALDH1A1	2
AP3B1	2
ATE1	2
CSNK1E	2
EGLN1	2
EIF2B3	2
GABRG2	2
MLLT10	2
MSRB2	2
PDLIM2	2
PIK3C3	2
RBP1	2
RELN	2
RSRC1	2
SLC25A27	2
SMARCC1	2
AGT	2
APP	2
ARVCF	2
CLTCL1	2
CPXM2	2
CSPG5	2
GSTP1	2
NRGN	2
PPP3R1	2
SORBS3	2
ST8SIA4	2
VIPR2	2
YWHAB	2
ALK	2
APOL2	2
CHRNA2	2
CNR1	2
GAD1	2
HOMER1	2
NOS1	2
NQO2	2
PLCB1	2
ADCYAP1	2
CHODL	2
ERBB4	2
RTN4R	2
CHRNA3	2
DCDC2	2
HSD17B7	2
AP3D1	2
DGCR6	2
SLC17A7	2
CHRFAM7A	2
DYM	2
FGF2	2
FGFR3	2
FKBP1A	2
GFRA1	2
GNAS	2
INPP4A	2
PEBP4	2
PIK3R2	2
SH2D1B	2
TSPAN8	2
ARHGAP18	2
CACNA1A	2
CALM1	2
CAP2	2
DDR1	2
FKBP5	2
IL18	2
IL6R	2
NR4A3	2
NRXN3	2
TYROBP	2
CCL2	2
CMYA5	2
GFRA3	2
GJA8	2
KCNJ10	2
ABCB1	2
FZD3	2
IL3RA	2
MAP4	2
PLLP	2
SLC18A1	2
STX1A	2
ANKRD12	2
CAPZA2	2
CNTN1	2
ENO1	2
LSAMP	2
MTR	2
NPTN	2
PIP5K1C	2
PLAA	2
PRKCA	2
PRNP	2
PSEN2	2
SMARCA2	2
TAAR5	2
ADRA2A	2
C1orf198	2
C1QTNF3	2
CANX	2
CHRNA7	2
CNP	2
DUSP6	2
DYNC1I2	2
EPHA6	2
FEZ1	2
FGFR2	2
GRM7	2
HTR1A	2
INPP1	2
MANBA	2
MEGF10	2
NRG3	2
PICALM	2
PIK3C2B	2
PPP3R2	2
QKI	2
RGS10	2
RORB	2
RPGRIP1L	2
UGT8	2
GRIK2	2
GRM3	2
IGF1R	2
MAGI2	2
PDE4B	2
PIK3R1	2
PIP5K1B	2
PPP3CA	2
VLDLR	2
CTNNA2	2
DAAM2	2
MAGI3	2
NTNG1	2
NTRK2	2
PCDH11Y	2
SLC12A6	2
CLINT1	2
COX6A1	2
CYP4F8	2
FXN	2
GNPAT	2
PAH	2
PCDH8	2
PDLIM5	2
PTAR1	2
SLC35B3	2
ST6GAL2	2
TIMM17A	2
TPP2	2
UFD1L	2
RBM24	2
ALDH3B1	2
CD4	2
GABRA5	2
GNAO1	2
LMOD1	2
PPARD	2
RGS4	2
TSPO	2
UHRF1	2
ZNF181	2
BAK1	2
CHRNA4	2
PCK2	2
TUBA8	2
XRCC1	2
CASP10	2
CSF2RA	2
DBI	2
GPM6A	2
GRIN1	2
GRIN2B	2
INPP5D	2
MLC1	2
NOS1AP	2
NOTCH1	2
OXTR	2
PTGDS	2
S100B	2
ST8SIA2	2
PRX	2
AGAP1	2
HAL	2
ASTN1	2
CLDN5	2
GABRA1	2
GAD2	2
KCNH1	2
GRIA2	2
GSTO1	2
SPTAN1	2
GABRB2	2
ALDH5A1	2
HNMT	2
PER1	2
STK4	2
VAMP2	2
TTC13	2
GRIK1	2
MAP6	2
ACP1	2
ADSS	2
COG2	2
DPM1	2
EIF2B5	2
GLS	2
GSK3B	2
NDUFV2	2
PGD	2
PIK3R4	2
SNAPIN	2
TSNAX	2
FABP3	2
FGF20	2
FGFR1	2
GRIP1	2
GRM8	2
HTR2A	2
KMO	2
MDGA1	2
CARTPT	2
CHL1	2
EFNB2	2
GABRA2	2
GLUL	2
NRN1	2
OMG	2
AP3M1	2
DLGAP1	2
FXYD6	2
GNB1L	2
GNRH1	2
HSPA5	2
HTR3B	2
INPP4B	2
MCHR2	2
MET	2
NTNG2	2
P2RX7	2
PIK3CD	2
PTGS2	2
5-Sep	2
YWHAH	2
ARHGEF10	2
BSG	2
CDK5	2
EIF2B1	2
ESD	2
GRB2	2
HTR5A	2
MRPL38	2
PDGFB	2
PTEN	2
SEZ6L	2
SHISA5	2
ATP2B2	2
CCK	2
CPLX2	2
HDAC4	2
IPO5	2
KPNA3	2
MTHFR	2
NUMBL	2
SYNGAP1	2
SYNJ1	2
ADAM12	2
MAL	2
MBP	2
NDRG1	2
NR4A2	2
NTF3	2
OPRM1	2
PNPLA8	2
SLC1A3	2
AQP4	2
CHI3L1	2
FABP7	2
L1CAM	2
MPZL1	2
PDGFRB	2
SLIT3	2
SNAP25	2
TFRC	2
TGFBR2	2
DLG4	2
ENTPD4	2
FYN	2
GFRA2	2
GMPR	2
GRIA1	2
GRIA4	2
PSAP	2
SLC1A2	2
SLC25A12	2
YWHAE	2
AK1	2
AMACR	2
ARSA	2
EEF1E1	2
GABRA6	2
IL10RA	2
MAPK14	2
MYH9	2
NDE1	2
NEFL	2
PLA2G7	2
SNCG	2
TRAF3IP1	2
UBE2L3	2
LIF	2
MYO9B	2
NR4A1	2
PER2	2
APOE	2
APOL3	2
C3	2
CLU	2
GPC6	2
MOG	2
MYLIP	2
PDGFRA	2
PLA2G4C	2
RASL10A	2
SIRT5	2
TREM2	2
ATN1	2
NRG2	2
CABIN1	2
CIT	2
DDC	2
DGCR8	2
FGF18	2
NR1D1	2
PHF21B	2
SHANK3	2
CHGB	2
IMPA2	2
ASCL1	2
DISC1	2
DDO	2
DYNLL1	2
FGF1	2
GSN	2
KIAA1217	2
NEFM	2
NRG4	2
UHMK1	2
INPP5A	2
SIL1	2
SIPA1L3	2
BTBD9	2
FAM126B	2
C4A	2
ENO2	2
FXYD1	2
NEU4	2
PRODH	2
SLC1A4	2
TIMP3	2
ADORA2A	2
RGS9	2
ADA	2
BLOC1S2	2
CHRM5	2
CLDN11	2
GRID1	2
MAG	2
MOBP	2
PHGDH	2
PLA2G4A	2
PMP22	2
UNC5C	2
APOL1	2
ARMC3	2
MFRP	2
NOTCH2	2
AP3B2	2
CECR2	2
ERBB2	2
HOMER3	2
MAPK8IP2	2
AKT1	2
DRD2	2
IGF2	2
NAGS	2
DLG1	2
GALC	2
MDH1	2
DRD1	2
HIRA	2
SCGB1A1	2
TF	2
NCSTN	2
CTNNA1	2
HDAC3	2
PIK3CB	2
PPIL2	2
SPP1	2
TXNRD2	2
GNAL	2
HS6ST3	2
HTR7	2
NTS	2
PDE4D	2
SLC17A6	2
VIPR1	2
AP3M2	2
GRIK3	2
SELENBP1	2
GOT2	2
PIK3C2A	2
TYRP1	2
IGFBP3	2
PANX2	2
GDNF	2
KCNH2	2
TEX264	2
PEA15	2
JAG2	2
YWHAZ	2
PADI2	3
HTR1D	3
PIK3R3	3
FAAH	3
GCLM	3
WNT2B	3
PI4KB	3
CHRNB2	3
KCNN3	3
SYT11	3
CNTN2	3
PLXNA2	3
EIF2B4	3
RTN4	3
CYP26B1	3
PAX3	3
IRS1	3
GPX1	3
FLNB	3
MAGI1	3
ZBTB20	3
TMEM108	3
USP46	3
APC	3
CDC42SE2	3
RAPGEF6	3
ACSL6	3
IL3	3
SLC22A4	3
BMP6	3
TXNDC5	3
HIST1H2BJ	3
HIST1H2AH	3
PRSS16	3
POM121L2	3
PGBD1	3
GABBR1	3
NCOA7	3
STX7	3
AHI1	3
PDE7B	3
CHN2	3
EGFR	3
SEMA3A	3
SEMA3D	3
FOXP2	3
PTPRZ1	3
MSRA	3
DPYSL2	3
ADRA1A	3
SFRP1	3
LMX1B	3
DKK1	3
ANK3	3
CYP26C1	3
LGI1	3
PLCE1	3
PITX3	3
INA	3
LHPP	3
EBF3	3
BDNF	3
CNTF	3
UCP2	3
HTR3A	3
TUBA1A	3
PAWR	3
PMCH	3
IGF1	3
DAO	3
STK24	3
ZIC2	3
DAAM1	3
PSEN1	3
EIF2B2	3
ATXN3	3
ALDH1A2	3
NTRK3	3
TSC2	3
NQO1	3
SRR	3
PAFAH1B1	3
SLC6A4	3
PPP1R1B	3
GFAP	3
MAPT	3
PNPO	3
TCF4	3
JAG1	3
AHCY	3
GSS	3
PLCG1	3
SNAP29	3
GAS2L1	3
HORMAD2	3
GAL3ST1	3
SOX10	3
PICK1	3
PLA2G6	3
ADSL	3
MCHR1	3
ZBED4	3
