# Supplementary material for: Genetic architecture of white matter microstructure captured by unsupervised deep representation learning of fractional anisotropy maps
Source: Nat Commun. 2026 Jun 3;17:7150. doi: 10.1038/s41467-026-73996-z (PMC13396798; doi:10.1038/s41467-026-73996-z)
Supplement: Supplementary file 6 — Source Data [file 41467_2026_73996_MOESM6_ESM.zip › Source Data/Source Data Figure 5/Fig.5c&5d&5e/TRN/ASDnet.txt]

node1	node2	sign
ADNP	ALG12	1
ADNP	CEP120	1
ADNP	CETN3	1
ADNP	CRELD2	1
ADNP	DPF2	1
ADNP	ERH	1
ADNP	FAM120A	1
ADNP	FAM172A	1
ADNP	FAM86B1	1
ADNP	GOSR2	1
ADNP	HIST1H2AG	1
ADNP	HIST1H2BF	1
ADNP	HIST1H3D	1
ADNP	HIST1H4D	1
ADNP	HIST1H4E	1
ADNP	HMGN4	1
ADNP	HYAL3	-1
ADNP	IFRD2	1
ADNP	IMPDH2	1
ADNP	KIAA0907	1
ADNP	LEMD3	1
ADNP	MAGI1	1
ADNP	MLH3	1
ADNP	MPP2	1
ADNP	MSH2	1
ADNP	NASP	1
ADNP	NEIL2	1
ADNP	NR2F1	1
ADNP	NUFIP2	1
ADNP	PGAP1	1
ADNP	PRSS16	-1
ADNP	PSIP1	1
ADNP	PTPMT1	1
ADNP	PURA	1
ADNP	PYGO1	1
ADNP	RBM4B	1
ADNP	RDH14	1
ADNP	ROMO1	1
ADNP	RPL10A	1
ADNP	RPS27	1
ADNP	SLC39A9	1
ADNP	SMURF2	1
ADNP	SNX2	1
ADNP	SUPT3H	1
ADNP	TAF2	1
ADNP	TMEM110	1
ADNP	TNRC6B	1
ADNP	TRMT5	1
ADNP	VEZT	1
ADNP	WAC	1
ADNP	ZDHHC5	1
ADNP	ZNF778	1
ALX1	FAM92B	1
ALX1	PLAUR	1
AR	BNC2	1
AR	C1QB	1
AR	GLRA1	1
AR	HIST1H1D	-1
AR	HOXB2	1
AR	HSPA4	1
AR	MICAL2	-1
AR	PAPPA	1
ARID1B	DIXDC1	1
ARID1B	EP300	1
ARID1B	GTDC1	1
ARID1B	HIST1H4J	1
ARID1B	HIST2H4A	1
ARID1B	HNRNPH2	1
ARID1B	LDB1	1
ARID1B	LRRC37A3	1
ARID1B	MARK3	1
ARID1B	NDUFAF2	1
ARID1B	NFAT5	1
ARID1B	PPIL4	1
ARID1B	RPRD2	1
ARID1B	SETD5	1
ARID1B	SMARCAD1	1
ARID1B	ZMYND11	1
ARNT2	ABI2	1
ARNT2	ABR	1
ARNT2	ADCY9	1
ARNT2	BCL11A	1
ARNT2	C1QTNF4	1
ARNT2	CCDC30	1
ARNT2	CCR10	-1
ARNT2	COG4	-1
ARNT2	CYP26A1	1
ARNT2	DAO	-1
ARNT2	DUSP7	1
ARNT2	EML6	1
ARNT2	FAF1	1
ARNT2	FANCC	-1
ARNT2	FKRP	1
ARNT2	FOXP1	1
ARNT2	GAS2L1	1
ARNT2	GJC1	-1
ARNT2	KCNN1	1
ARNT2	LRP11	1
ARNT2	MNT	1
ARNT2	NANOS3	1
ARNT2	PLEKHH3	-1
ARNT2	PSD	1
ARNT2	RBM15B	1
ARNT2	SGSM2	1
ARNT2	SNX19	1
ARNT2	SNX32	1
ARNT2	SSBP4	1
ARNT2	STRN4	1
ARNT2	TTC28	1
ARNT2	UBQLN4	1
ARNT2	USP44	-1
ARNT2	USP46	1
ARNT2	YLPM1	1
ARNT2	ZBTB16	1
ARNT2	ZIC2	-1
ARX	ABHD3	-1
ARX	ABI2	1
ARX	ABT1	-1
ARX	ARHGAP12	-1
ARX	BCL11A	1
ARX	CCDC30	1
ARX	DAZAP2	-1
ARX	DENND1A	1
ARX	DIP2B	-1
ARX	EDEM2	-1
ARX	EGFR	1
ARX	FREM3	1
ARX	GRAMD1C	1
ARX	HOXB2	-1
ARX	KRTCAP2	-1
ARX	LIN7C	-1
ARX	MCHR1	1
ARX	PPCS	1
ARX	PSD	1
ARX	RNF11	1
ARX	RNLS	-1
ARX	SMG6	-1
ARX	TBR1	1
ARX	TGFBR1	-1
ARX	UBE4A	-1
ARX	UNC45A	-1
ARX	ZIC1	-1
ARX	ZNF184	1
ARX	ZNF394	-1
ATF1	CLSTN2	-1
ATF1	DHCR7	-1
ATF1	EIF3G	1
ATF1	FAM92B	1
ATF1	GRID2	1
ATF1	ILF2	1
ATF1	INTS6	1
ATF1	KDM5B	1
ATF1	LAMC3	-1
ATF1	NINL	1
ATF1	NSD1	1
ATF1	OFD1	1
ATF1	PAX6	1
ATF1	RASSF5	-1
ATF1	ST7	1
ATF1	STAG1	1
ATF1	SYT3	-1
ATF1	TOP1	1
ATF1	UPF2	1
ATF1	VPS13B	1
ATF7	BAZ2B	1
ATF7	CACNA1C	-1
ATF7	CAMK2A	-1
ATF7	CD44	1
ATF7	DGKZ	-1
ATF7	DIXDC1	1
ATF7	DPP10	-1
ATF7	EPHB6	-1
ATF7	FABP5	1
ATF7	FAT1	1
ATF7	FLT1	1
ATF7	GRIN2A	-1
ATF7	GRM5	-1
ATF7	IQSEC2	-1
ATF7	JAKMIP1	-1
ATF7	KDM4C	1
ATF7	LIN7B	-1
ATF7	PDE4A	-1
ATF7	PPP2R1B	1
ATF7	RB1CC1	-1
ATF7	RHEB	-1
ATF7	SLC1A1	-1
ATF7	SLC4A10	-1
ATF7	SPARCL1	-1
ATF7	STYK1	-1
ATF7	WWOX	1
ATRX	BUD13	1
ATRX	CCDC43	1
ATRX	CDC42EP1	-1
ATRX	CHN2	1
ATRX	CHPT1	1
ATRX	CLDND1	-1
ATRX	CREBBP	1
ATRX	CSNK1G3	1
ATRX	DR1	1
ATRX	ERC1	1
ATRX	ERCC8	1
ATRX	ERH	1
ATRX	FAM117B	1
ATRX	FAM172A	1
ATRX	FBXO11	1
ATRX	FOXJ3	1
ATRX	GOSR1	1
ATRX	GPBP1	1
ATRX	HIST1H2AE	1
ATRX	HIST1H2AH	1
ATRX	HIST1H2BC	1
ATRX	HIST1H2BN	1
ATRX	HIST1H4E	1
ATRX	HIST1H4I	1
ATRX	HIST1H4K	1
ATRX	HIST2H4A	1
ATRX	ICA1L	1
ATRX	LATS1	1
ATRX	LEMD3	1
ATRX	LGI1	1
ATRX	MAL2	1
ATRX	MCL1	1
ATRX	MTF2	1
ATRX	NAA38	1
ATRX	NDUFAF2	-1
ATRX	NEUROG2	1
ATRX	PIAS1	1
ATRX	PTGR1	1
ATRX	RNF111	1
ATRX	RNPC3	1
ATRX	RPRD2	1
ATRX	RRAS2	1
ATRX	SLC26A9	-1
ATRX	TPM1	1
ATRX	USP44	1
ATRX	VRK2	-1
ATRX	WDR82	1
BPTF	AKAP9	1
BPTF	ASH1L	1
BPTF	BAZ2B	1
BPTF	CASC4	1
BPTF	CEP290	1
BPTF	CSNK1E	1
BPTF	DNMT3A	1
BPTF	EP300	1
BPTF	FGFBP3	1
BPTF	JARID2	1
BPTF	JMJD1C	1
BPTF	LRFN5	-1
BPTF	LRP2BP	1
BPTF	MARK1	-1
BPTF	MBD4	1
BPTF	MED13L	1
BPTF	NFIA	1
BPTF	NFIB	1
BPTF	NUDCD2	1
BPTF	PAX6	1
BPTF	PINX1	1
BPTF	POMGNT1	1
BPTF	RELN	1
BPTF	RFWD2	1
BPTF	SETDB1	1
BPTF	SLC25A27	1
BPTF	SLC33A1	1
BPTF	TBL1X	1
BPTF	TRIM33	1
BPTF	WDFY3	1
BPTF	YTHDC2	1
BPTF	ZBTB20	1
CREB3L4	CHD3	-1
CREB3L4	CHD7	1
CREB3L4	CLSTN2	-1
CREB3L4	CLTCL1	1
CREB3L4	CPT2	1
CREB3L4	DLX6	-1
CREB3L4	EIF3G	1
CREB3L4	GABRA4	-1
CREB3L4	GABRG3	-1
CREB3L4	GRID2	1
CREB3L4	ILF2	1
CREB3L4	NINL	1
CREB3L4	OFD1	1
CREB3L4	RAB2A	-1
CREB3L4	RASSF5	-1
CREB3L4	SMC3	1
CREB3L4	STXBP1	-1
CTCF	AARS2	1
CTCF	ADAM15	1
CTCF	ATP8B2	1
CTCF	CPNE1	1
CTCF	CSAD	1
CTCF	DAZAP2	1
CTCF	EXOC6	1
CTCF	GATAD2B	1
CTCF	HIST1H1C	1
CTCF	HIST1H2AG	1
CTCF	IP6K2	1
CTCF	KCNN3	-1
CTCF	KIAA0907	1
CTCF	LTBP3	1
CTCF	MAP3K12	1
CTCF	MCTP1	1
CTCF	MPP2	1
CTCF	NBPF1	1
CTCF	NFIX	1
CTCF	NOL12	1
CTCF	NUP160	1
CTCF	PKD1	1
CTCF	PPIL4	1
CTCF	PPRC1	1
CTCF	PVRIG	1
CTCF	RARG	1
CTCF	RBM12	1
CTCF	RPL10A	1
CTCF	RPS6KL1	1
CTCF	SEC31B	1
CTCF	SLC25A34	1
CTCF	SLC25A44	1
CTCF	TARBP2	1
CTCF	TPM3	-1
CTCF	TSPAN1	1
CTCF	TWIST1	-1
CTCF	UBTF	1
CTCF	VASN	-1
CTCF	ZNF394	1
CUX1	ANKS1A	1
CUX1	C17orf58	-1
CUX1	C1orf52	-1
CUX1	DAO	1
CUX1	FAM171B	-1
CUX1	GBF1	-1
CUX1	GPBP1L1	1
CUX1	HIST1H1C	1
CUX1	HIST1H2BB	1
CUX1	LATS1	1
CUX1	LIN7C	1
CUX1	LRIG1	1
CUX1	LRRFIP2	1
CUX1	MAL2	-1
CUX1	MKKS	-1
CUX1	MSC	-1
CUX1	NUDCD1	-1
CUX1	OCIAD2	-1
CUX1	PBRM1	1
CUX1	PPP1R12A	-1
CUX1	ROR1	1
CUX1	RPRD2	1
CUX1	SETBP1	1
CUX1	SF3B1	1
CUX1	SLC22A5	1
CUX1	SLC25A26	-1
CUX1	SRP19	-1
CUX1	TAF11	1
CUX1	TMED10	1
CUX1	TMEM69	1
CUX1	ULBP2	-1
CUX1	VAX1	-1
CUX2	C17orf58	1
CUX2	COL11A1	1
CUX2	FLRT3	1
CUX2	FOXP2	1
CUX2	GBF1	1
CUX2	GNL3	1
CUX2	HDAC9	1
CUX2	HIST1H2AC	-1
CUX2	HIST1H4I	1
CUX2	LUZP1	1
CUX2	MAGI1	1
CUX2	MAL2	1
CUX2	MEF2C	1
CUX2	MSX2	-1
CUX2	NR2F1	1
CUX2	OCIAD2	1
CUX2	PDE7B	1
CUX2	STX19	1
DLX1	ABR	1
DLX1	AKAP7	1
DLX1	C1QL1	1
DLX1	COL5A2	1
DLX1	DAZAP2	-1
DLX1	DLX5	1
DLX1	EBF3	-1
DLX1	EFNA3	1
DLX1	EXOC6	1
DLX1	FBXO42	-1
DLX1	HPS6	1
DLX1	LARP7	-1
DLX1	MON1A	1
DLX1	NCKIPSD	1
DLX1	PAPPA	-1
DLX1	PPM1M	1
DLX1	QPCT	1
DLX1	SH3RF3	1
DLX1	TGFBR1	-1
DLX1	TRABD	-1
DLX1	ZNF391	1
DLX2	COL5A2	1
DLX2	DAZAP2	-1
DLX2	DLX5	1
DLX2	EBF3	-1
DLX2	EXOC6	1
DLX2	FBXO42	-1
DLX2	GSTO2	1
DLX2	HIST1H2AK	-1
DLX2	HIST1H2AM	-1
DLX2	HPS6	1
DLX2	MTX1	1
DLX2	OTUD7B	-1
DLX2	PAPPA	-1
DLX2	PPM1M	1
DLX2	QPCT	1
DLX2	RBM6	-1
DLX2	RPRML	1
DLX2	SEMA3A	1
DLX2	SPRY1	1
DLX2	TAF6	1
DLX2	THBS3	1
DLX2	TMCC2	-1
DLX2	TOP1	-1
DLX2	TSPAN18	-1
DLX2	ZHX3	-1
DLX2	ZNF391	1
DLX5	CACNA1I	1
DLX5	CCDC88C	1
DLX5	CNR1	1
DLX5	DDX11	-1
DLX5	DLX1	1
DLX5	DLX2	1
DLX5	GAD1	1
DLX5	HOMER1	1
DLX5	MACROD2	1
DLX5	MEIS2	1
DLX5	NOS1	1
DLX5	NPAS2	1
DLX5	PLCB1	1
DLX5	PTPRT	1
DLX5	PVALB	-1
DLX5	SNX14	-1
DLX5	STK39	-1
DLX5	WAC	-1
DLX5	WDFY3	-1
DLX6	ABCA7	-1
DLX6	ADK	1
DLX6	ALAS1	-1
DLX6	ARHGAP22	-1
DLX6	CACNA1H	1
DLX6	CALCOCO1	1
DLX6	CCDC150	1
DLX6	CCDC88C	1
DLX6	CRHR1	-1
DLX6	CTTNBP2	1
DLX6	DAAM1	-1
DLX6	DCLK3	1
DLX6	DLX2	1
DLX6	DLX5	1
DLX6	DOCK4	1
DLX6	EML1	1
DLX6	EPDR1	-1
DLX6	EPHB6	1
DLX6	ERBB4	1
DLX6	FZD2	1
DLX6	HTR1D	1
DLX6	INPP5J	-1
DLX6	LDB1	1
DLX6	LRRIQ1	1
DLX6	LRRTM2	1
DLX6	MACROD2	1
DLX6	MAST1	-1
DLX6	MEIS2	1
DLX6	NEUROD2	-1
DLX6	NFIB	-1
DLX6	NOS1	1
DLX6	NPAS2	1
DLX6	PAPPA	-1
DLX6	PDE1C	1
DLX6	PDE7B	1
DLX6	PLCB1	1
DLX6	PNMT	1
DLX6	PPM1J	-1
DLX6	PVALB	-1
DLX6	RPRML	1
DLX6	RSPO3	-1
DLX6	SEMA3A	1
DLX6	SHMT2	-1
DLX6	SLC16A8	1
DLX6	SLC43A2	-1
DLX6	SNX14	-1
DLX6	STRN	1
DLX6	TCF4	-1
DLX6	TSPAN18	-1
DLX6	UNC45A	-1
DLX6	WAC	-1
DMRT3	GNA14	1
DMRTA2	BIN1	1
DMRTA2	NLGN3	1
DMRTA2	RIMS1	-1
DNMT3A	AGBL2	1
DNMT3A	AUTS2	1
DNMT3A	C1orf228	1
DNMT3A	CCDC43	1
DNMT3A	CCDC91	1
DNMT3A	CPOX	1
DNMT3A	CREBBP	1
DNMT3A	CYP20A1	1
DNMT3A	DDX17	1
DNMT3A	EML1	1
DNMT3A	ERCC8	1
DNMT3A	FBXO11	1
DNMT3A	FGFRL1	1
DNMT3A	FLNB	1
DNMT3A	FOXJ3	1
DNMT3A	GATS	1
DNMT3A	GOSR1	1
DNMT3A	GPATCH8	1
DNMT3A	GPBP1	1
DNMT3A	GRN	1
DNMT3A	GTPBP1	1
DNMT3A	HIST1H2AC	1
DNMT3A	HIST1H2AH	1
DNMT3A	HIST1H2BC	1
DNMT3A	IFRD2	1
DNMT3A	LATS1	1
DNMT3A	MBNL2	1
DNMT3A	MCL1	1
DNMT3A	METTL10	1
DNMT3A	METTL7A	1
DNMT3A	MLH3	1
DNMT3A	MST1	1
DNMT3A	NBPF1	1
DNMT3A	NDUFAF2	1
DNMT3A	NR2C1	1
DNMT3A	NUCKS1	1
DNMT3A	PURA	1
DNMT3A	PVRIG	1
DNMT3A	RNPC3	1
DNMT3A	RPRD2	1
DNMT3A	RPS27	1
DNMT3A	SMG6	1
DNMT3A	SMURF2	1
DNMT3A	SNCAIP	1
DNMT3A	SP1	1
DNMT3A	TMEM116	1
DNMT3A	UBE4A	1
DNMT3A	ZCCHC10	1
DNMT3A	ZNF394	1
EBF2	CGNL1	1
EBF2	UNC13A	-1
EBF3	ASH1L	-1
EBF3	CGNL1	1
EBF3	CKAP5	-1
EBF3	CKB	-1
EBF3	COASY	-1
EBF3	CPLX3	-1
EBF3	CPNE7	-1
EBF3	CSMD1	1
EBF3	DALRD3	-1
EBF3	EBF2	1
EBF3	FANCA	-1
EBF3	GABRD	-1
EBF3	GLIS2	1
EBF3	GLRA1	1
EBF3	GNAS	1
EBF3	GSTO2	-1
EBF3	HIST1H2BB	1
EBF3	IP6K2	1
EBF3	IQSEC2	-1
EBF3	ISYNA1	1
EBF3	KCNJ16	1
EBF3	KCTD18	1
EBF3	LAMB1	-1
EBF3	MCC	1
EBF3	NEIL2	1
EBF3	NELL1	-1
EBF3	PHF20	-1
EBF3	PIK3R2	-1
EBF3	PNPLA7	-1
EBF3	PODNL1	1
EBF3	PRICKLE1	-1
EBF3	PURA	1
EBF3	RAPGEF4	-1
EBF3	RNF123	-1
EBF3	SDC2	1
EBF3	SHANK1	1
EBF3	SLC7A5	1
EBF3	SNX32	-1
EBF3	TM9SF2	-1
EBF3	TPM1	-1
EBF3	TRIOBP	1
EGR2	AAAS	-1
EGR2	ACTN4	1
EGR2	BCL11B	1
EGR2	BMI1	1
EGR2	CDC42BPG	-1
EGR2	CDH11	1
EGR2	EHBP1L1	1
EGR2	EPB41L2	1
EGR2	FOXP1	1
EGR2	HEMK1	1
EGR2	LHX2	1
EGR2	MOSPD3	-1
EGR2	MSX2	-1
EGR2	NT5DC2	-1
EGR2	PLEKHH3	-1
EGR2	PODNL1	-1
EGR2	PPM1J	-1
EGR2	PRKCZ	-1
EGR2	SH2B3	1
EGR2	SHMT2	-1
EGR2	SPATA2L	1
EGR2	SSH1	-1
EGR2	STAC2	1
EGR2	TUBG2	1
EGR2	VASN	1
EGR2	ZIC4	-1
EN2	ADAMTS18	1
EN2	ADAMTS8	-1
EN2	AMT	1
EN2	ANGPT1	1
EN2	BMP4	1
EN2	CCDC150	-1
EN2	CNPY4	1
EN2	EML1	-1
EN2	ENY2	-1
EN2	GALNT6	-1
EN2	GPBP1	1
EN2	GSTO2	-1
EN2	HIST1H1D	1
EN2	HIST1H4C	1
EN2	HIST1H4H	1
EN2	HPDL	1
EN2	INPP5J	1
EN2	JAG1	-1
EN2	LHFPL5	-1
EN2	LIMA1	1
EN2	LRCH1	1
EN2	MON1A	-1
EN2	NISCH	1
EN2	NRP1	-1
EN2	PKD1	1
EN2	PLCE1	-1
EN2	QPCT	-1
EN2	RAB26	1
EN2	RARG	1
EN2	REEP5	-1
EN2	TCF4	1
EN2	TMTC4	-1
EN2	VRK2	-1
EN2	WNT4	-1
EP300	ANKRD54	1
EP300	C19orf57	1
EP300	CC2D1A	1
EP300	DUSP7	-1
EP300	FAR1	1
EP300	FBXO11	1
EP300	GATAD2B	1
EP300	GIGYF1	1
EP300	MLX	1
EP300	MYO1C	1
EP300	NISCH	1
EP300	OVCA2	1
EP300	PLCG1	1
EP300	PLXNA2	1
EP300	PLXNB2	1
EP300	RBM5	1
EP300	TPM1	1
EP300	TRIM27	1
EP300	TRRAP	1
EP300	TSPAN1	1
ERG	CALHM2	1
ERG	CDCA5	1
ERG	CHMP1A	1
ERG	HCN3	1
ERG	IGF1	1
ERG	MTIF2	1
ERG	MUC1	1
ERG	NDUFS5	1
ERG	POLR2F	1
ERG	PPCS	1
ERG	PTCH1	-1
ERG	RASSF1	-1
ERG	RBM12	-1
ERG	RNPS1	1
ERG	STX10	-1
ERG	TOX3	1
ERG	TRIOBP	1
ERG	UFSP1	1
ERG	UNC45A	-1
ERG	ZFPL1	1
ERG	ZNHIT2	1
ESR1	AAAS	-1
ESR1	HEMK1	-1
ESR1	IL17RD	1
ESR1	MED30	-1
ESR1	OVCA2	-1
ESR1	PFKFB4	1
ESR1	PHF20	-1
ESR1	PUSL1	-1
ESR1	SDHB	-1
ESR1	SNRPC	-1
ESR1	TMEM81	-1
ESR1	TRMT61A	-1
ESR2	ENPP3	1
ESR2	KPNB1	-1
ESR2	RRAGC	-1
ESRRB	DNAJC22	1
ESRRB	FAM131C	1
ESRRB	WDR81	1
FOS	ADORA3	1
FOS	ANXA1	1
FOS	C12orf57	1
FOS	CACNA1A	-1
FOS	CUL3	-1
FOS	CX3CR1	1
FOS	DAGLA	-1
FOS	EFR3A	-1
FOS	GADD45B	1
FOS	ICA1	-1
FOS	NRXN3	-1
FOS	PTPRC	1
FOS	RIMS1	-1
FOS	SASH1	1
FOXD2	SCN7A	1
FOXD2	SOD1	1
FOXE3	ADORA3	1
FOXE3	DEPDC5	1
FOXE3	GAN	1
FOXE3	HMGN1	1
FOXE3	KCNJ10	1
FOXE3	MTOR	1
FOXF1	KCNJ10	1
FOXF1	KCNJ2	1
FOXF1	POU3F2	1
FOXF1	RAB39B	1
FOXF1	RFX3	-1
FOXF1	STX1A	-1
FOXF1	SYT3	1
FOXJ3	ANK2	1
FOXJ3	APC	1
FOXJ3	BRD4	1
FOXJ3	CDH11	1
FOXJ3	CLN8	1
FOXJ3	CPEB4	1
FOXJ3	DNAJC19	1
FOXJ3	DNM1L	1
FOXJ3	DOCK4	1
FOXJ3	DST	1
FOXJ3	EXOC6	1
FOXJ3	EXT1	1
FOXJ3	FBXO11	1
FOXJ3	GABRB3	1
FOXJ3	HMGN1	1
FOXJ3	KCNJ10	1
FOXJ3	MARK1	1
FOXJ3	MTR	1
FOXJ3	NAALADL2	1
FOXJ3	NDUFA5	1
FOXJ3	NF1	1
FOXJ3	NSD1	1
FOXJ3	PACS1	1
FOXJ3	PINX1	1
FOXJ3	PNPLA7	1
FOXJ3	RAB39B	1
FOXJ3	RFWD2	1
FOXJ3	SMARCA2	1
FOXJ3	SSRP1	1
FOXJ3	STXBP5	1
FOXJ3	TBL1XR1	1
FOXJ3	TOMM20	1
FOXJ3	TRIO	1
FOXJ3	VPS13B	1
FOXJ3	WDR26	1
FOXJ3	ZMYND11	1
FOXN2	ADAMTS18	1
FOXN2	BAZ2B	1
FOXN2	CDKN1B	1
FOXN2	CHD7	1
FOXN2	CHRNA7	-1
FOXN2	CNTN3	-1
FOXN2	CNTNAP4	1
FOXN2	CSMD1	-1
FOXN2	DAPK1	-1
FOXN2	DIXDC1	1
FOXN2	DNM1L	-1
FOXN2	DOCK10	1
FOXN2	DOCK8	1
FOXN2	DPYSL3	1
FOXN2	DST	1
FOXN2	EHMT1	1
FOXN2	ELOVL2	1
FOXN2	ELP4	1
FOXN2	EPHA6	-1
FOXN2	ERMN	1
FOXN2	FABP5	1
FOXN2	GABRB3	-1
FOXN2	GABRG3	-1
FOXN2	GDA	-1
FOXN2	GRID2	1
FOXN2	GRM7	-1
FOXN2	HEPACAM	1
FOXN2	HMGN1	1
FOXN2	INPP1	1
FOXN2	ITPR1	-1
FOXN2	KAT2B	1
FOXN2	KIF13B	1
FOXN2	LRRC1	1
FOXN2	MDGA2	-1
FOXN2	MEF2C	-1
FOXN2	MEGF10	1
FOXN2	MYO5A	-1
FOXN2	MYT1L	-1
FOXN2	NEO1	1
FOXN2	NFIA	1
FOXN2	PACS1	-1
FOXN2	POGZ	1
FOXN2	PPM1D	1
FOXN2	PPP2R1B	1
FOXN2	PTPN11	1
FOXN2	REEP3	1
FOXN2	SLC22A15	1
FOXN2	SLC4A10	-1
FOXN2	SLC9A9	1
FOXN2	STYK1	-1
FOXN2	UBN2	1
FOXN2	WDFY3	1
FOXN2	ZMYND11	1
FOXP1	ACTN4	1
FOXP1	ALDH2	1
FOXP1	ALPK1	1
FOXP1	ANGPT1	-1
FOXP1	ARIH2	1
FOXP1	ARL3	1
FOXP1	BCAS3	1
FOXP1	CADM1	-1
FOXP1	CDH11	1
FOXP1	CKB	1
FOXP1	CPOX	1
FOXP1	CTTNBP2	1
FOXP1	DIMT1	1
FOXP1	DOCK4	1
FOXP1	DPYSL5	1
FOXP1	DUSP7	1
FOXP1	EFNA1	1
FOXP1	ENPP2	1
FOXP1	ENPP3	-1
FOXP1	EPB41L2	1
FOXP1	EPDR1	-1
FOXP1	EXOC6B	1
FOXP1	EYA1	1
FOXP1	FOXP2	1
FOXP1	FRK	1
FOXP1	FRYL	1
FOXP1	GIT1	1
FOXP1	GNB1	1
FOXP1	GPBP1L1	1
FOXP1	GRIK2	-1
FOXP1	GRM1	-1
FOXP1	HIST1H2BK	1
FOXP1	HIST1H4J	1
FOXP1	HS3ST5	1
FOXP1	IER2	1
FOXP1	IFRD2	1
FOXP1	KCNJ16	-1
FOXP1	KCNJ2	1
FOXP1	KHDRBS2	1
FOXP1	KIAA1586	-1
FOXP1	KIF13B	1
FOXP1	LPAR1	1
FOXP1	LRRC1	1
FOXP1	LRRC7	1
FOXP1	MACROD2	1
FOXP1	MBNL2	1
FOXP1	MEIS2	1
FOXP1	MSH2	1
FOXP1	MTOR	1
FOXP1	MYO5A	1
FOXP1	NFAT5	1
FOXP1	PACS1	1
FOXP1	PACSIN3	1
FOXP1	PCDH10	1
FOXP1	PDE4B	1
FOXP1	PDE7B	1
FOXP1	PGAP1	-1
FOXP1	PNPLA7	1
FOXP1	POU3F2	1
FOXP1	PPP1R1B	1
FOXP1	PPP2R2A	1
FOXP1	PTPN11	1
FOXP1	RAB2A	1
FOXP1	RBM26	1
FOXP1	ROBO2	1
FOXP1	RPS27	1
FOXP1	RSPO3	-1
FOXP1	RTN4	1
FOXP1	SCN7A	-1
FOXP1	SHFM1	1
FOXP1	SLC24A2	1
FOXP1	SLMAP	1
FOXP1	SSRP1	1
FOXP1	STYK1	1
FOXP1	TANC2	1
FOXP1	TMEM53	1
FOXP1	TRIM32	-1
FOXP1	TRMT61A	1
FOXP1	VLDLR	1
FOXP1	WARS2	1
FOXP1	ZMYND11	1
FOXP2	AGBL4	1
FOXP2	AKAP7	1
FOXP2	ANGPT1	-1
FOXP2	ARHGAP22	-1
FOXP2	ASXL3	1
FOXP2	BCL2	1
FOXP2	CADM1	-1
FOXP2	CDH13	1
FOXP2	CDH8	1
FOXP2	CEP120	-1
FOXP2	COL11A1	1
FOXP2	CORO6	1
FOXP2	DAPK1	1
FOXP2	DNAJC19	1
FOXP2	DNM1L	1
FOXP2	DUSP7	1
FOXP2	EPHA3	1
FOXP2	ERC1	-1
FOXP2	EYA1	1
FOXP2	FABP5	-1
FOXP2	FAM131C	-1
FOXP2	FAM167A	1
FOXP2	FAM3C	1
FOXP2	FOXP1	1
FOXP2	GABRA4	1
FOXP2	GRM7	1
FOXP2	HDAC9	1
FOXP2	HIST1H3B	-1
FOXP2	HIST1H4I	1
FOXP2	HIST1H4K	1
FOXP2	HS3ST5	1
FOXP2	KHDRBS2	1
FOXP2	KIRREL3	1
FOXP2	KPNA2	1
FOXP2	KRR1	1
FOXP2	LHPP	1
FOXP2	LIN7C	-1
FOXP2	LPAR1	1
FOXP2	LRFN5	1
FOXP2	LRRC7	1
FOXP2	MDFIC	1
FOXP2	MEF2C	1
FOXP2	MYO5A	1
FOXP2	NBPF1	-1
FOXP2	NFIA	-1
FOXP2	NFIB	-1
FOXP2	NTNG1	1
FOXP2	OTX1	1
FOXP2	PCDH10	1
FOXP2	PDE7B	1
FOXP2	PHIP	-1
FOXP2	PLCL1	1
FOXP2	POU3F2	1
FOXP2	PTCH1	-1
FOXP2	PTPN11	1
FOXP2	PYGO1	-1
FOXP2	RNF141	1
FOXP2	ROBO2	1
FOXP2	ROR1	-1
FOXP2	SATB2	1
FOXP2	SEMA3A	1
FOXP2	SLC24A2	1
FOXP2	SLC25A26	1
FOXP2	SLC25A34	-1
FOXP2	SLC25A44	-1
FOXP2	SLC4A10	1
FOXP2	SMARCAL1	1
FOXP2	SPAG6	1
FOXP2	SPRYD3	1
FOXP2	STX10	-1
FOXP2	STX19	1
FOXP2	STYK1	1
FOXP2	SYT1	1
FOXP2	TCF7L2	1
FOXP2	TET2	1
FOXP2	TMCC2	-1
FOXP2	TOMM20	1
FOXP2	TRIM32	-1
GABPB1	ACTN4	-1
GABPB1	ADARB1	1
GABPB1	ADNP	1
GABPB1	BBS4	1
GABPB1	BTAF1	1
GABPB1	CACNA2D3	-1
GABPB1	CC2D1A	1
GABPB1	EPHB6	-1
GABPB1	EXOC3	1
GABPB1	EXOC5	1
GABPB1	KDM4C	1
GABPB1	MDGA2	-1
GABPB1	MED13	1
GABPB1	NF1	1
GABPB1	NIPBL	1
GABPB1	PAH	-1
GABPB1	PCDH8	-1
GABPB1	PECR	1
GABPB1	SRGAP3	1
GABPB1	UBN2	1
GABPB1	UPF2	1
GABPB1	VPS13B	1
GABPB1	WWOX	1
GABPB1	YTHDC2	1
GABPB1	ZNF407	1
GLIS1	CPSF1	1
GLIS1	EIF5	-1
GLIS1	MAST1	1
GLIS1	SLC25A34	1
GLIS1	STH	1
GLIS1	TCTA	-1
GLIS1	TMEM81	1
GLIS1	XKR6	1
GLIS2	ACHE	1
GLIS2	AUTS2	1
GLIS2	CNR2	1
GLIS2	CUX1	1
GLIS2	DUSP15	1
GLIS2	GABRA5	-1
GLIS2	JARID2	1
GLIS2	MBD6	1
GLIS2	MECP2	1
GLIS2	PRKDC	-1
GLIS2	UPF2	1
GLIS2	WWOX	1
GTF2I	ADM2	1
GTF2I	AKAP10	1
GTF2I	ARF5	-1
GTF2I	AUTS2	1
GTF2I	CALCOCO1	1
GTF2I	CBX5	1
GTF2I	CDC42BPG	-1
GTF2I	CHPT1	1
GTF2I	DAP3	1
GTF2I	DDI2	1
GTF2I	DENND1A	1
GTF2I	DIMT1	1
GTF2I	DMRTA2	1
GTF2I	DNAJC22	1
GTF2I	DR1	1
GTF2I	EFNA4	1
GTF2I	EGFR	1
GTF2I	EPB41L2	1
GTF2I	FAAH	1
GTF2I	FANCA	-1
GTF2I	FBXO42	1
GTF2I	GCAT	1
GTF2I	HPS6	-1
GTF2I	HSPE1	1
GTF2I	IPO11	1
GTF2I	KIF6	1
GTF2I	KPNB1	1
GTF2I	KRTCAP2	1
GTF2I	LDB1	1
GTF2I	LENEP	1
GTF2I	LRRC16A	-1
GTF2I	LRRC37A3	1
GTF2I	LRRFIP2	1
GTF2I	NAV2	1
GTF2I	NDUFB10	1
GTF2I	NFE2L1	1
GTF2I	NRBP2	1
GTF2I	NSUN4	1
GTF2I	NUCKS1	1
GTF2I	PADI2	1
GTF2I	PAFAH1B1	1
GTF2I	PAFAH1B2	1
GTF2I	PATL1	1
GTF2I	REEP5	1
GTF2I	RHOC	1
GTF2I	SCD	1
GTF2I	SH3PXD2A	1
GTF2I	SLC22A4	1
GTF2I	SLC27A6	1
GTF2I	SLC8A2	-1
GTF2I	SNX24	1
GTF2I	SP1	1
GTF2I	SP7	1
GTF2I	SPTBN1	1
GTF2I	STRN	1
GTF2I	TMEM81	-1
GTF2I	TMPRSS6	1
GTF2I	TNIK	1
GTF2I	TNRC6A	1
GTF2I	TNS1	1
GTF2I	YLPM1	1
GTF2I	YY1AP1	1
GTF2I	ZFP36L1	1
GTF2I	ZFP36L2	1
GTF2I	ZNF652	1
HES7	ATP1A1	1
HES7	CA6	-1
HES7	CCT4	1
HES7	CSNK1E	1
HES7	DAB1	1
HES7	GIGYF1	1
HES7	HERC2	1
HES7	KDM4B	1
HES7	OTUD7A	1
HES7	PDE4A	1
HES7	PHRF1	1
HES7	SETD1B	1
HES7	SHANK1	1
HES7	SRCAP	1
HES7	TAOK2	1
HES7	TCF20	1
HES7	TRAPPC9	1
HES7	VASH1	1
HEY2	AGBL4	-1
HEY2	APBA2	-1
HEY2	CARD11	1
HEY2	CCDC88C	1
HEY2	CNKSR2	-1
HEY2	CUX2	-1
HEY2	DOCK1	1
HEY2	GABRG3	-1
HEY2	GRIN2B	-1
HEY2	ITPR1	-1
HEY2	NBEA	-1
HEY2	NOS1	1
HEY2	NOS1AP	-1
HEY2	OXTR	1
HEY2	RNF135	1
HEY2	RPS6KA2	1
HEY2	SHANK1	-1
HEY2	ST8SIA2	1
HEY2	TNIP2	1
HEY2	TSPAN7	-1
HEY2	UNC13A	-1
HIC1	SLC7A5	1
HMGA2	AGAP1	-1
HOXA1	DCAKD	1
HOXB1	CA6	1
HOXB1	TBC1D5	-1
HOXB2	CDH9	-1
HOXB2	DAPK1	-1
HOXB2	FOXP2	-1
HOXB2	GABRA1	-1
HOXB2	GDA	-1
HOXB2	GRIN2B	-1
HOXB2	IL1RAPL1	-1
HOXB2	LRRC7	-1
HOXB2	OTX1	-1
HOXB2	RGS7	-1
HOXB2	TET2	-1
HOXB3	ANK2	1
HOXB3	FABP5	1
HOXB3	NAV2	1
HOXB3	SCN1A	1
HOXB4	ADORA3	1
HOXB4	FABP5	1
HOXB4	RGS7	-1
HOXB4	TSPAN7	-1
HOXB4	USP7	-1
HOXB5	CNR1	-1
HOXB5	DPYSL3	1
HOXB5	GAD1	-1
HOXB5	RFWD2	-1
HOXB5	SCN1A	1
HOXB5	TET2	-1
HOXB7	ALDH5A1	1
HOXB7	ANK2	1
HOXB7	APC	1
HOXB7	ATP8A1	1
HOXB7	CHD2	1
HOXB7	DMD	1
HOXB7	EXOC5	1
HOXB7	EXT1	1
HOXB7	FGFBP3	-1
HOXB7	GAN	1
HOXB7	GTF2I	1
HOXB7	HEPACAM	1
HOXB7	KCNJ10	1
HOXB7	KCNJ2	1
HOXB7	NAALADL2	1
HOXB7	NACC1	1
HOXB7	NF1	1
HOXB7	PER1	-1
HOXB7	PTPN11	1
HOXB7	SETDB1	-1
HOXB7	VASH1	1
HOXB8	CA6	1
HOXB8	CAMK4	-1
HOXB8	GABRA1	-1
HOXB8	ILF2	-1
HOXC4	CA6	1
HOXC4	CNR1	-1
HOXC4	EPS8	1
HSF2	AKAP9	1
HSF2	ATP1A1	1
HSF2	CACNB2	1
HSF2	CCT4	1
HSF2	CLSTN3	1
HSF2	CUL3	1
HSF2	DENR	1
HSF2	DNM1L	1
HSF2	DYRK1A	1
HSF2	EXOC5	1
HSF2	GSK3B	1
HSF2	HEPACAM	-1
HSF2	HNRNPU	1
HSF2	KDM5B	1
HSF2	KIRREL3	-1
HSF2	LRPPRC	1
HSF2	MYH10	1
HSF2	NBEA	1
HSF2	NRXN3	1
HSF2	PCCB	1
HSF2	PEX7	1
HSF2	POT1	1
HSF2	POU3F2	-1
HSF2	PSMD10	1
HSF2	PTBP2	1
HSF2	SETDB2	1
HSF2	SLC33A1	1
HSF2	SRGAP3	1
HSF2	TRAPPC9	1
HSF2	YTHDC2	1
IRF1	ATRNL1	-1
IRF1	CEP135	1
IRF1	DNAJC19	-1
IRF1	EP300	1
IRF1	FABP3	-1
IRF1	FOXP2	-1
IRF1	GRIP1	-1
IRF1	GRM8	-1
IRF1	HLA-A	1
IRF1	HTR2A	-1
IRF1	KCNMA1	-1
IRF1	KCNQ3	-1
IRF1	KDM4B	1
IRF1	KIAA1586	1
IRF1	MED13	1
IRF1	MSR1	1
IRF1	MYO5A	-1
IRF1	POGZ	1
IRF1	PPFIA1	1
IRF1	SCFD2	-1
IRF1	TAF1L	1
IRF1	YEATS2	1
IRF1	ZNF407	1
JARID2	ANGPT1	1
JARID2	APLP2	1
JARID2	CDC42EP3	-1
JARID2	DIP2B	1
JARID2	EDEM2	1
JARID2	FAM171B	-1
JARID2	FANCC	1
JARID2	ING3	1
JARID2	JAG1	-1
JARID2	KCNV1	-1
JARID2	LRRC37A3	1
JARID2	LRRIQ1	-1
JARID2	MARK3	1
JARID2	PATL1	1
JARID2	PCMT1	-1
JARID2	PURA	1
JARID2	SLC10A4	-1
JARID2	SRFBP1	1
JARID2	TNRC6A	1
JARID2	USP4	1
JARID2	WDR75	1
JARID2	XKR6	1
KDM5B	C10orf128	-1
KDM5B	CDC42EP3	1
KDM5B	CNTN2	-1
KDM5B	CRB1	1
KDM5B	CSRNP2	1
KDM5B	EIF6	1
KDM5B	ERCC8	1
KDM5B	EXOC6	1
KDM5B	FAM171B	1
KDM5B	FLRT3	1
KDM5B	GABRD	1
KDM5B	HIST1H4C	1
KDM5B	HSF2	1
KDM5B	IGFBP6	-1
KDM5B	ING3	1
KDM5B	MAL2	1
KDM5B	MRVI1	-1
KDM5B	NFAT5	1
KDM5B	OTUD4	1
KDM5B	PLXNA2	1
KDM5B	PPP1R1B	1
KDM5B	PRTG	-1
KDM5B	RBM26	1
KDM5B	SALL1	-1
KDM5B	SHROOM1	-1
KDM5B	SNX24	-1
KDM5B	SPATA5L1	1
KDM5B	SPRY1	1
KDM5B	SRFBP1	1
KDM5B	ST7L	1
KDM5B	TRRAP	1
KDM5B	USP4	1
KDM5B	XKR6	1
KLF16	ADCK5	-1
KLF16	AMIGO3	1
KLF16	AP4M1	-1
KLF16	APOPT1	1
KLF16	ARFGAP2	1
KLF16	ARHGAP12	1
KLF16	ATXN3	1
KLF16	BMP4	-1
KLF16	BNIP3L	1
KLF16	CAD	-1
KLF16	CALM2	1
KLF16	CCDC9	1
KLF16	CCR10	1
KLF16	CDC27	1
KLF16	CDC42BPG	-1
KLF16	CELSR3	1
KLF16	CHRNB2	1
KLF16	CLK2	-1
KLF16	CTSB	1
KLF16	CYB561	1
KLF16	DMRTA2	1
KLF16	DNAJC22	1
KLF16	EFNA1	1
KLF16	EFNA4	1
KLF16	EIF6	1
KLF16	EME2	1
KLF16	EMILIN1	1
KLF16	FAF1	1
KLF16	FAU	1
KLF16	FDX1	1
KLF16	FOXF1	1
KLF16	G6PC3	1
KLF16	GAL3ST1	1
KLF16	GLIS2	1
KLF16	HOXB4	1
KLF16	IMPDH2	1
KLF16	KPNB1	1
KLF16	KRTCAP2	1
KLF16	LENEP	1
KLF16	LHFPL5	1
KLF16	LSM12	1
KLF16	MACF1	1
KLF16	MAP3K12	-1
KLF16	MAPRE3	1
KLF16	MGMT	1
KLF16	MIOX	1
KLF16	MOSPD3	-1
KLF16	MRPL49	1
KLF16	NAGLU	1
KLF16	NDUFA4L2	1
KLF16	NDUFAF3	1
KLF16	NDUFB10	1
KLF16	NFE2L1	1
KLF16	NME3	1
KLF16	NPC2	1
KLF16	NRBP2	1
KLF16	NUCKS1	1
KLF16	NXN	1
KLF16	PGPEP1	1
KLF16	PLA2G6	1
KLF16	PLXNA2	-1
KLF16	PPM1M	1
KLF16	PSIP1	1
KLF16	PYCRL	1
KLF16	PYGO2	1
KLF16	RAB26	-1
KLF16	RARG	1
KLF16	RHOC	1
KLF16	RNF11	1
KLF16	RNPS1	1
KLF16	SIX3	1
KLF16	SLC16A8	1
KLF16	SLC9A3R2	1
KLF16	SNX2	1
KLF16	SPATA2L	1
KLF16	SSSCA1	1
KLF16	TBC1D10A	1
KLF16	TLCD2	1
KLF16	TMEM53	1
KLF16	TMEM88	1
KLF16	TMPRSS6	1
KLF16	TRABD	1
KLF16	TREX1	1
KLF16	TSR1	1
KLF16	TUBA1B	1
KLF16	TUSC2	1
KLF16	WDR12	1
KLF16	WNT4	1
KLF16	ZFP36L1	1
KLF16	ZFPL1	1
KLF16	ZNHIT2	1
KLF16	ZSWIM4	1
LHX2	AGBL4	1
LHX2	ANKS1B	1
LHX2	ARNT2	1
LHX2	ASXL3	1
LHX2	BCL11A	1
LHX2	CDH9	1
LHX2	CHRM3	1
LHX2	CLTCL1	-1
LHX2	CTNND2	1
LHX2	DOCK4	1
LHX2	FAM19A3	-1
LHX2	GRID2	-1
LHX2	GRM5	1
LHX2	LRFN5	1
LHX2	MEF2C	1
LHX2	MKL2	1
LHX2	MYT1L	1
LHX2	PCDH10	1
LHX2	RB1CC1	1
LHX2	SLC1A1	1
LHX2	SLC4A10	1
LHX2	SMARCA2	1
LHX2	TBR1	1
LHX2	TSPAN7	1
MEF2C	ABHD3	-1
MEF2C	AGAP1	1
MEF2C	AGBL2	-1
MEF2C	AKAP7	1
MEF2C	ANXA1	1
MEF2C	AP2S1	1
MEF2C	ARHGAP12	-1
MEF2C	ASB16	-1
MEF2C	C11orf49	1
MEF2C	C16orf95	1
MEF2C	C2orf74	1
MEF2C	CADPS2	1
MEF2C	CAMK2A	1
MEF2C	CDH10	1
MEF2C	CDH13	1
MEF2C	CEP120	-1
MEF2C	CLSTN2	1
MEF2C	CNR2	-1
MEF2C	CNTN3	1
MEF2C	CNTNAP5	1
MEF2C	CPT1B	-1
MEF2C	CSMD1	1
MEF2C	DBNDD1	1
MEF2C	DGKZ	1
MEF2C	DLGAP1	1
MEF2C	DYDC2	1
MEF2C	EFR3A	1
MEF2C	ENPP3	-1
MEF2C	EPHA3	1
MEF2C	EPHB2	1
MEF2C	EPS8	-1
MEF2C	FAM171B	1
MEF2C	FAM19A2	1
MEF2C	FBXO40	1
MEF2C	FGD6	1
MEF2C	FREM3	1
MEF2C	GABRA4	1
MEF2C	GABRA5	1
MEF2C	GABRB3	1
MEF2C	GDA	1
MEF2C	GNB1L	1
MEF2C	GRIN2A	1
MEF2C	HDAC9	1
MEF2C	HECW2	1
MEF2C	HIST1H4A	1
MEF2C	HIST1H4F	1
MEF2C	HPDL	-1
MEF2C	HTR2A	1
MEF2C	IL1RAPL1	1
MEF2C	INTS6	-1
MEF2C	KHDRBS2	1
MEF2C	KRR1	1
MEF2C	LPL	-1
MEF2C	LRRC4	1
MEF2C	MAP2	1
MEF2C	MET	1
MEF2C	MICAL2	1
MEF2C	MKKS	1
MEF2C	MKL2	1
MEF2C	MUC4	-1
MEF2C	MUTYH	-1
MEF2C	NIPBL	-1
MEF2C	NPAS2	1
MEF2C	NSD1	-1
MEF2C	OFD1	-1
MEF2C	OTUD7B	-1
MEF2C	P4HTM	1
MEF2C	PCDH9	1
MEF2C	PGAP1	-1
MEF2C	PSMB7	1
MEF2C	PTGS2	1
MEF2C	PVRIG	-1
MEF2C	PXDN	1
MEF2C	RAPGEF4	1
MEF2C	RASL11B	1
MEF2C	RB1CC1	1
MEF2C	RNF11	1
MEF2C	RRAS2	-1
MEF2C	RSPO2	1
MEF2C	SAMD12	1
MEF2C	SAT2	1
MEF2C	SETBP1	1
MEF2C	SETDB2	1
MEF2C	SGSM3	1
MEF2C	SYT1	1
MEF2C	TDRD10	-1
MEF2C	TM9SF2	1
MEF2C	TMEM108	1
MEF2C	TOX3	1
MEF2C	TRMT61A	-1
MEF2C	USP45	-1
MEF2C	VIP	1
MEF2C	ZBTB20	-1
MEF2C	ZIC4	-1
MEF2C	ZNF184	1
MEF2C	ZNF800	-1
MEIS2	AGBL5	1
MEIS2	CCDC150	1
MEIS2	CNTN2	1
MEIS2	DPYSL5	1
MEIS2	EBF2	1
MEIS2	EYA1	1
MEIS2	FBXL7	1
MEIS2	IL6ST	1
MEIS2	LRP4	1
MEIS2	P4HA2	-1
MEIS2	PACSIN3	1
MEIS2	PDE7B	1
MEIS2	PPP1R1B	1
MEIS2	RFTN2	1
MEIS2	SEZ6	1
MEIS2	TUBA1C	-1
MEIS2	UBE2Q1	-1
MLX	ADK	1
MLX	ADSL	1
MLX	APBA2	1
MLX	ARHGEF10	-1
MLX	ATP1A1	1
MLX	AUTS2	-1
MLX	CDH22	1
MLX	CIC	1
MLX	CSNK1E	1
MLX	CUL3	1
MLX	DPYSL2	1
MLX	DYNC1H1	1
MLX	ELAVL3	1
MLX	FBXO33	1
MLX	FHIT	1
MLX	GPX1	1
MLX	GSK3B	1
MLX	GTF2I	-1
MLX	HDLBP	1
MLX	HERC2	1
MLX	HRAS	1
MLX	ICA1	1
MLX	KCNQ2	1
MLX	KDM4B	1
MLX	LRPPRC	1
MLX	MAPK3	1
MLX	MBD5	1
MLX	NBEA	1
MLX	PPP1R3F	1
MLX	PRICKLE2	1
MLX	PTBP2	1
MLX	PTEN	1
MLX	RAB39B	1
MLX	RHEB	1
MLX	RPS6KA3	1
MLX	SCN2A	1
MLX	SEZ6L2	1
MLX	SND1	1
MLX	SYNCRIP	1
MLX	TAOK2	1
MLX	TBC1D5	1
MLX	TOP1	1
MLX	TRAPPC9	1
MLX	UBR7	1
MLX	USP15	1
MLX	USP7	1
MNT	ADAR	1
MNT	AKAP10	1
MNT	ATP2B2	1
MNT	BRD4	1
MNT	BSN	1
MNT	CABP7	-1
MNT	CAMKV	1
MNT	CHD3	1
MNT	COASY	1
MNT	CORO6	1
MNT	CTSB	1
MNT	DSCAM	1
MNT	EFNA3	1
MNT	EXOSC6	1
MNT	FBXO33	1
MNT	FKBP11	1
MNT	GABBR2	1
MNT	GAS2L1	1
MNT	GIT1	1
MNT	GNB1	1
MNT	HDAC4	1
MNT	KCNV1	1
MNT	LSM12	1
MNT	MTHFR	1
MNT	MTR	1
MNT	NFE2L1	1
MNT	NMT1	1
MNT	NR2F1	1
MNT	PDE4A	1
MNT	PECR	-1
MNT	PNMA2	1
MNT	PTPRT	1
MNT	PYGO2	1
MNT	RAP1GAP	1
MNT	RBM15B	1
MNT	RHEBL1	1
MNT	RPS6KA2	1
MNT	SHANK1	1
MNT	SLC25A13	-1
MNT	SLC8A2	1
MNT	SSBP4	1
MNT	ST3GAL3	1
MNT	STXBP1	1
MNT	SYNGAP1	1
MNT	SYNJ1	1
MNT	TCF20	1
MNT	THBS3	1
MNT	TMEM69	-1
MNT	ZIC4	-1
MSC	BAZ2B	-1
MSC	CD44	-1
MSC	CHRM3	1
MSC	CNR1	1
MSC	DDX11	-1
MSC	GALNT13	-1
MSC	GRIN2B	1
MSC	NR3C2	1
MSC	SLITRK5	1
MSX2	ADAMTS18	1
MSX2	ADK	-1
MSX2	BIN1	-1
MSX2	CACNA1I	-1
MSX2	CDH8	-1
MSX2	CNTNAP2	-1
MSX2	CTTNBP2	-1
MSX2	DOCK4	-1
MSX2	DUSP22	-1
MSX2	EPHB6	-1
MSX2	GAS2	-1
MSX2	GRID2	1
MSX2	IL16	1
MSX2	MAL	-1
MSX2	NR4A2	1
MSX2	NRXN2	1
MSX2	NTNG1	-1
MSX2	OPRM1	1
MSX2	PAX6	1
MSX2	PPM1D	1
MSX2	PVALB	1
MSX2	RELN	1
MSX2	SLC1A1	-1
MSX2	SMAD4	1
MSX2	TCF4	1
MSX2	WWOX	1
MSX2	ZSWIM5	1
MTF1	AP2S1	-1
MTF1	FAM53B	1
MTF1	FANCA	-1
MTF1	HIST1H2AH	1
MTF1	LRRC37A3	1
MTF1	NFIX	1
MTF1	PURA	1
MTF1	SALL1	1
MTF1	TMTC4	1
NEUROD2	ADK	-1
NEUROD2	AGAP2	1
NEUROD2	AUTS2	-1
NEUROD2	BCL2	-1
NEUROD2	BDNF	1
NEUROD2	CCDC88C	-1
NEUROD2	CDH10	1
NEUROD2	CPT2	-1
NEUROD2	DLGAP1	1
NEUROD2	ELAVL3	1
NEUROD2	FABP7	1
NEUROD2	FOXP2	-1
NEUROD2	KAT2B	-1
NEUROD2	KIF5C	1
NEUROD2	MTHFR	1
NEUROD2	NBEA	1
NEUROD2	NR4A2	1
NEUROD2	NUAK1	1
NEUROD2	SIK1	-1
NEUROD2	SLC16A7	1
NEUROD2	SLIT3	1
NEUROD2	SLITRK5	1
NEUROD2	SNAP25	1
NEUROD2	STXBP1	1
NEUROD2	TCF4	1
NEUROG2	ACTN4	-1
NEUROG2	CGNL1	-1
NEUROG2	GRIP1	-1
NEUROG2	MEGF11	1
NEUROG2	RANBP17	-1
NEUROG2	TSHZ3	-1
NFAT5	ACTN4	1
NFAT5	AFF4	1
NFAT5	AGAP2	1
NFAT5	ARHGAP5	1
NFAT5	ARNT2	1
NFAT5	ATP1A1	1
NFAT5	CACNA1C	1
NFAT5	CACNA2D3	1
NFAT5	CADPS2	1
NFAT5	CAPRIN1	1
NFAT5	CDH11	1
NFAT5	CDH22	1
NFAT5	CHD2	1
NFAT5	CREBBP	1
NFAT5	DLG4	1
NFAT5	DLGAP1	1
NFAT5	DNMT3A	1
NFAT5	DOCK4	1
NFAT5	EPHB6	1
NFAT5	ERBB4	1
NFAT5	FBXO33	1
NFAT5	FEZF2	1
NFAT5	FOXP1	1
NFAT5	GRIA1	1
NFAT5	GSK3B	1
NFAT5	INPP1	1
NFAT5	KCNQ3	1
NFAT5	KDM5B	1
NFAT5	MBD5	1
NFAT5	MSR1	-1
NFAT5	MYO5A	1
NFAT5	NLGN4Y	1
NFAT5	NTRK3	1
NFAT5	NUAK1	1
NFAT5	PHF3	1
NFAT5	PHRF1	1
NFAT5	PLCB1	1
NFAT5	RBM27	1
NFAT5	RPS6KA2	1
NFAT5	SETD5	1
NFAT5	SLC25A12	1
NFAT5	SLC25A27	1
NFAT5	TBL1XR1	1
NFAT5	TCF4	1
NFAT5	TLK2	1
NFAT5	UBE3A	1
NFAT5	UBR7	1
NFAT5	WDR26	1
NFAT5	YWHAE	1
NFAT5	ZNF8	1
NFE2L1	ACTN4	1
NFE2L1	ALDH5A1	1
NFE2L1	ARHGAP15	1
NFE2L1	BCAS1	1
NFE2L1	CACNA1A	-1
NFE2L1	CASC4	1
NFE2L1	CD44	1
NFE2L1	CLN8	1
NFE2L1	CNTN3	1
NFE2L1	DENR	1
NFE2L1	DMXL2	1
NFE2L1	DPP10	1
NFE2L1	DYNC1H1	1
NFE2L1	ELP4	-1
NFE2L1	EN2	-1
NFE2L1	EPHB2	1
NFE2L1	FABP5	1
NFE2L1	FBXO15	1
NFE2L1	FBXO40	1
NFE2L1	GALNT13	-1
NFE2L1	GPX1	1
NFE2L1	GSK3B	1
NFE2L1	JAKMIP1	1
NFE2L1	KATNAL1	1
NFE2L1	KDM4C	-1
NFE2L1	MCM6	-1
NFE2L1	MET	1
NFE2L1	MNT	1
NFE2L1	MTHFR	1
NFE2L1	MYO1E	1
NFE2L1	NEFL	1
NFE2L1	NIPA1	1
NFE2L1	P4HA2	1
NFE2L1	PDE4A	1
NFE2L1	PSD3	-1
NFE2L1	RAI1	1
NFE2L1	RB1CC1	1
NFE2L1	RHEB	1
NFE2L1	SAE1	1
NFE2L1	SASH1	1
NFE2L1	SIK1	1
NFE2L1	SLC1A1	1
NFE2L1	SOD1	1
NFE2L1	SYT17	1
NFE2L1	TUBGCP5	1
NFE2L1	UBE2H	1
NFIA	AGBL5	1
NFIA	AMT	1
NFIA	BTN2A2	1
NFIA	CCDC91	1
NFIA	CDC42EP3	-1
NFIA	CNIH2	-1
NFIA	CNPY4	1
NFIA	CREB3L4	1
NFIA	DCLK3	-1
NFIA	EFNA3	-1
NFIA	FAU	1
NFIA	GCC1	1
NFIA	GSTO2	-1
NFIA	HPDL	1
NFIA	IP6K2	1
NFIA	ITGB5	1
NFIA	LRP11	-1
NFIA	MACF1	1
NFIA	MED19	-1
NFIA	MEPCE	1
NFIA	MSC	-1
NFIA	NME3	1
NFIA	PBXIP1	1
NFIA	PLXNB2	1
NFIA	PREB	1
NFIA	QPCT	-1
NFIA	RARG	1
NFIA	RPRD2	1
NFIA	SH2B3	-1
NFIA	SHMT2	1
NFIA	SLC22A5	1
NFIA	TNRC6B	1
NFIA	TRABD	1
NFIA	TUBA1B	-1
NFIA	UBE2Q1	-1
NFIA	USP4	1
NFIA	WDR6	1
NFIA	ZCWPW1	1
NFIB	ADD3	1
NFIB	APEH	-1
NFIB	CABP7	1
NFIB	CCDC43	1
NFIB	ENPP2	-1
NFIB	EXOC6	1
NFIB	FAU	1
NFIB	GSTO2	-1
NFIB	INA	-1
NFIB	LTBP3	1
NFIB	NEUROD2	1
NFIB	NTRK3	1
NFIB	PHF5A	1
NFIB	RARG	1
NFIB	SAT2	1
NFIB	SLC35C1	-1
NFIB	TNFRSF11B	1
NFIB	TNRC6B	1
NFIB	TWF2	1
NFIB	ULBP2	1
NFIB	USP4	1
NFIB	WNT4	-1
NFIX	AMT	1
NFIX	CDKN1B	1
NFIX	CHD7	1
NFIX	FBXO33	1
NFIX	LRRC4	1
NFIX	MYO9B	1
NFIX	NFIB	1
NFIX	PAH	1
NFIX	PER2	1
NFIX	PPM1D	1
NFIX	SCN9A	-1
NFIX	SHANK1	1
NFIX	SLC1A1	-1
NFIX	SND1	1
NFIX	TAF6	1
NFIX	TCF20	1
NFIX	ZC3H4	1
NFIX	ZNF8	1
NPAS2	ABI2	1
NPAS2	C1QTNF4	1
NPAS2	CDK10	1
NPAS2	CYP26A1	1
NPAS2	DAO	-1
NPAS2	DGKI	1
NPAS2	DUSP7	1
NPAS2	EBF3	-1
NPAS2	EFNA3	1
NPAS2	ELOVL7	-1
NPAS2	FKRP	1
NPAS2	GAS2L1	1
NPAS2	GNB1	1
NPAS2	GNB2	1
NPAS2	MTCH2	1
NPAS2	MYO1C	-1
NPAS2	PSD	1
NPAS2	PURA	-1
NPAS2	SGSM2	1
NPAS2	SNX32	1
NPAS2	SSBP4	1
NPAS2	STAT5B	-1
NPAS2	TPM1	1
NPAS2	TTC28	1
NPAS2	USP46	1
NPAS2	WDR75	-1
NPAS2	ZNF652	-1
NR1H3	ADCY5	1
NR1H3	AKAP9	1
NR1H3	AMT	1
NR1H3	ATRNL1	1
NR1H3	CTNNB1	-1
NR1H3	DAB1	-1
NR1H3	DNAJC19	1
NR1H3	EML1	1
NR1H3	ETFB	1
NR1H3	FGFBP3	1
NR1H3	GGNBP2	1
NR1H3	GNB1L	1
NR1H3	GPC6	1
NR1H3	GPX1	1
NR1H3	HRAS	1
NR1H3	KCNJ10	1
NR1H3	KIT	-1
NR1H3	LRPPRC	1
NR1H3	MBD3	1
NR1H3	MEGF11	-1
NR1H3	NACC1	1
NR1H3	NEFL	1
NR1H3	NXPH1	1
NR1H3	PER1	1
NR1H3	SBF1	1
NR1H3	SOD1	1
NR1H3	THAP8	1
NR1H3	UTRN	1
NR2C1	AGBL4	-1
NR2C1	BRAF	1
NR2C1	CDH13	-1
NR2C1	EHMT1	1
NR2C1	ELP4	1
NR2C1	EPHB6	-1
NR2C1	JARID2	1
NR2C1	KANK1	1
NR2C1	KDM6A	1
NR2C1	MYO5C	1
NR2C1	RNF135	1
NR2C1	SMAD4	1
NR2C1	ST7	1
NR2C1	UBN2	1
NR2C1	USP45	1
NR2F1	ABR	1
NR2F1	AGBL4	1
NR2F1	ARHGAP5	1
NR2F1	ATXN3	-1
NR2F1	ATXN7L3	1
NR2F1	C1QL1	1
NR2F1	C1QTNF4	1
NR2F1	CDCA2	-1
NR2F1	CHD3	1
NR2F1	CHPT1	1
NR2F1	CPNE7	1
NR2F1	CREBBP	1
NR2F1	CXXC5	1
NR2F1	DAG1	1
NR2F1	DDAH1	1
NR2F1	DDC	-1
NR2F1	EP300	1
NR2F1	FOXJ3	1
NR2F1	HDAC4	1
NR2F1	HDAC5	1
NR2F1	KCNMA1	1
NR2F1	LRFN2	1
NR2F1	LRRC4	1
NR2F1	MARK1	1
NR2F1	MNT	1
NR2F1	NAV3	1
NR2F1	NR1D1	1
NR2F1	POU3F2	1
NR2F1	PYGO2	1
NR2F1	SATB2	1
NR2F1	SERPINF1	1
NR2F1	SETDB2	1
NR2F1	SHANK3	1
NR2F1	SRGAP3	1
NR2F1	TBR1	1
NR2F1	THRA	1
NR2F1	TMBIM6	1
NR2F1	TRIO	1
NR2F1	VASN	1
NR2F1	ZSWIM4	1
NR3C2	ACSL6	1
NR3C2	ADAMTS18	-1
NR3C2	AKAP10	1
NR3C2	BSN	1
NR3C2	C1QTNF4	1
NR3C2	CORO1C	1
NR3C2	CSNK1G3	1
NR3C2	DDI2	1
NR3C2	FAT3	1
NR3C2	FMNL1	1
NR3C2	GIT1	1
NR3C2	HAGH	1
NR3C2	INPP5J	1
NR3C2	MFHAS1	1
NR3C2	MIB1	1
[truncated: 1,398 more rows]
