# Supplementary material for: Genetic architecture of white matter microstructure captured by unsupervised deep representation learning of fractional anisotropy maps
Source: Nat Commun. 2026 Jun 3;17:7150. doi: 10.1038/s41467-026-73996-z (PMC13396798; doi:10.1038/s41467-026-73996-z)
Supplement: Supplementary file 6 — Source Data [file 41467_2026_73996_MOESM6_ESM.zip › Source Data/Source Data Figure 5/Fig.5c&5d&5e/TRN/BIPnet.txt]

node1	node2	sign
ALX1	GPRIN2	1
ALX4	SLC22A16	1
ARID1B	WFS1	1
ARNTL	ABI2	1
ARNTL	ACYP1	1
ARNTL	AP2S1	1
ARNTL	ATP5J2	1
ARNTL	ATXN7L3	1
ARNTL	C17orf58	1
ARNTL	CDCA5	1
ARNTL	CDKN2C	1
ARNTL	CKB	1
ARNTL	CYHR1	1
ARNTL	CYP26A1	1
ARNTL	DAO	-1
ARNTL	EFNA3	1
ARNTL	EIF2S1	1
ARNTL	ERP29	-1
ARNTL	FBXL15	1
ARNTL	G3BP1	-1
ARNTL	GABRD	1
ARNTL	GPX1	1
ARNTL	HOXB2	-1
ARNTL	HOXB3	-1
ARNTL	KIFC2	1
ARNTL	LRRFIP2	-1
ARNTL	MAPT	1
ARNTL	NCOA7	-1
ARNTL	NXN	-1
ARNTL	P4HTM	1
ARNTL	PDXP	1
ARNTL	PI4KA	1
ARNTL	PMVK	1
ARNTL	PTCD1	1
ARNTL	QRICH1	1
ARNTL	RFX4	-1
ARNTL	SGSM2	1
ARNTL	SIX3	-1
ARNTL	SLBP	1
ARNTL	SMG6	-1
ARNTL	ST3GAL3	1
ARNTL	STAT5B	-1
ARNTL	STAU2	1
ARNTL	TMEM108	1
ARNTL	TPM1	1
ARNTL	TUBG2	1
ARNTL	UBE2Q1	1
ARNTL	UBQLN4	1
ARNTL	WDR75	-1
ARNTL	ZSWIM6	-1
ARNTL2	ABI2	1
ARNTL2	ACSL6	1
ARNTL2	AP2S1	1
ARNTL2	ATXN7L3	1
ARNTL2	BCL11A	1
ARNTL2	BDNF	1
ARNTL2	C1QL1	1
ARNTL2	CDCA5	1
ARNTL2	CNTNAP1	1
ARNTL2	COMMD3	-1
ARNTL2	CYP20A1	-1
ARNTL2	DAO	-1
ARNTL2	EBF3	-1
ARNTL2	EIF2S1	1
ARNTL2	EML6	1
ARNTL2	FEM1B	1
ARNTL2	GNB1	1
ARNTL2	HOXB3	-1
ARNTL2	KIAA0100	1
ARNTL2	KIFC2	1
ARNTL2	MAPT	1
ARNTL2	MNT	1
ARNTL2	MYO1C	-1
ARNTL2	NANOS3	1
ARNTL2	NAT6	1
ARNTL2	NCKIPSD	1
ARNTL2	NR2F1	1
ARNTL2	NSF	1
ARNTL2	PI4KA	1
ARNTL2	PSD	1
ARNTL2	RBM15B	1
ARNTL2	RUNDC3A	1
ARNTL2	SGSM2	1
ARNTL2	SGSM3	1
ARNTL2	SIX3	-1
ARNTL2	SLBP	1
ARNTL2	SLC16A8	-1
ARNTL2	SSBP4	1
ARNTL2	STAU2	1
ARNTL2	TMEM108	1
ARNTL2	TPM1	1
ARNTL2	USP46	1
ARNTL2	XKR9	1
ARNTL2	ZNF652	-1
ATF1	BDKRB2	1
ATF1	BRD1	1
ATF1	CBS	1
ATF1	KCTD12	1
ATF1	PBRM1	1
ATF1	PER3	1
ATF1	ROR1	1
ATF1	SEC24C	1
ATF1	SIRT1	1
ATF1	TLL2	-1
ATF4	ADSL	1
ATF4	APOPT1	1
ATF4	ATXN2	1
ATF4	BUD31	1
ATF4	COX5A	1
ATF4	DHRS7	1
ATF4	DPYSL2	1
ATF4	EIF3E	1
ATF4	GOLGA4	1
ATF4	HAX1	1
ATF4	HSF2	1
ATF4	KIAA0907	1
ATF4	MAPKAPK5	1
ATF4	MLH1	1
ATF4	MPI	1
ATF4	NDUFA12	1
ATF4	NFE2L1	1
ATF4	NSUN4	1
ATF4	PAIP2	1
ATF4	PDAP1	1
ATF4	PGM1	1
ATF4	PLEKHH3	1
ATF4	PSMD14	1
ATF4	RDH14	1
ATF4	RTN4	1
ATF4	SHMT2	1
ATF4	SLC25A26	1
ATF4	SNX24	1
ATF4	SRFBP1	1
ATF4	UBE2D2	1
ATF5	NSF	1
ATF5	NSUN4	1
ATF7	BDKRB2	1
ATF7	CACNA1C	-1
ATF7	CAMK2A	-1
ATF7	CRHBP	-1
ATF7	CRY1	1
ATF7	DAO	1
ATF7	DCLK1	-1
ATF7	DLG3	-1
ATF7	GAP43	-1
ATF7	GRIN2A	-1
ATF7	GRM5	-1
ATF7	HTR4	-1
ATF7	IGF1	-1
ATF7	PDE4A	-1
ATF7	PGAM1	-1
ATF7	PLCXD3	1
ATF7	PPP2R2C	-1
ATF7	SLC1A1	-1
ATF7	VGF	-1
BHLHE40	AFF4	-1
BHLHE40	ATXN7L3	1
BHLHE40	C1QTNF4	1
BHLHE40	CCDC30	1
BHLHE40	EFNA3	1
BHLHE40	FES	1
BHLHE40	GAS2L1	1
BHLHE40	PPP1R16A	1
BHLHE40	PTCH1	-1
BHLHE40	SHF	-1
BHLHE40	WDR6	-1
BHLHE40	XKR9	1
BHLHE41	ATXN2	1
BHLHE41	LAMB2	1
BHLHE41	NICN1	-1
BHLHE41	OTUD7B	1
BHLHE41	PAQR8	1
BHLHE41	PURA	1
BHLHE41	SOCS2	-1
BHLHE41	ST3GAL6	1
BHLHE41	TESK2	1
BPTF	CSNK1E	1
BPTF	DAZAP1	1
BPTF	MAGI1	1
BPTF	PIK3C3	1
BPTF	RELN	1
BPTF	SRRT	1
CLOCK	ACSL6	1
CLOCK	ATP13A2	1
CLOCK	ATP5J2	1
CLOCK	ATXN7L3	1
CLOCK	BNIP3L	1
CLOCK	CCR10	1
CLOCK	CNTNAP1	1
CLOCK	COG4	1
CLOCK	CXXC5	1
CLOCK	DAG1	1
CLOCK	DEF8	1
CLOCK	DENND5B	1
CLOCK	DHX8	1
CLOCK	EIF2S1	1
CLOCK	EXT2	1
CLOCK	FBXL15	1
CLOCK	FBXL20	1
CLOCK	FEM1B	1
CLOCK	HDAC5	1
CLOCK	HSF2	1
CLOCK	KIAA0100	1
CLOCK	MAPT	1
CLOCK	MLH3	1
CLOCK	MTCH2	1
CLOCK	NCKIPSD	1
CLOCK	P4HTM	1
CLOCK	PDE12	1
CLOCK	PINX1	1
CLOCK	PLA2G6	1
CLOCK	PUF60	1
CLOCK	QRICH1	1
CLOCK	SCAMP5	1
CLOCK	SFMBT1	1
CLOCK	SLBP	1
CLOCK	SMYD4	1
CLOCK	SSH1	1
CLOCK	STAU2	1
CLOCK	TMEM108	1
CLOCK	UBAC2	1
CLOCK	UBE2Q1	1
CLOCK	UBQLN4	1
CLOCK	WWP2	1
CREB3L4	AGT	1
CREB3L4	APP	-1
CREB3L4	BDKRB2	1
CREB3L4	BRD1	1
CREB3L4	CBS	1
CREB3L4	DAO	1
CREB3L4	EGR3	-1
CREB3L4	NCAN	-1
CREB3L4	NRGN	-1
CREB3L4	PER3	1
CREB3L4	ROR1	1
CREB3L4	SRRT	1
CREB3L4	VIPR2	-1
CREM	ABHD1	1
CREM	ARF4	1
CREM	ARHGAP12	1
CREM	BBS9	1
CREM	BDNF	-1
CREM	BMP6	1
CREM	C19orf53	1
CREM	CALCOCO1	1
CREM	CCDC30	1
CREM	CHMP7	1
CREM	CPNE1	-1
CREM	CTTNBP2NL	1
CREM	DDAH1	1
CREM	DLX6	1
CREM	DNAJC1	1
CREM	DPM3	1
CREM	FAM86B1	1
CREM	FANCC	-1
CREM	FAU	1
CREM	FBLN5	1
CREM	FKBP11	1
CREM	FKRP	1
CREM	FNIP1	1
CREM	FZD2	1
CREM	GATM	1
CREM	GNB1	1
CREM	GRN	1
CREM	HIST1H2BF	1
CREM	HIST1H2BL	1
CREM	HIST1H2BM	1
CREM	IER2	-1
CREM	KRTCAP2	1
CREM	LEAP2	-1
CREM	LRP11	1
CREM	MAPKAPK5	1
CREM	MRPL49	1
CREM	NOLC1	1
CREM	PDZD7	-1
CREM	PEX7	1
CREM	PGPEP1	1
CREM	PPCS	1
CREM	PVRIG	-1
CREM	RAPGEF6	-1
CREM	RFTN2	1
CREM	SH3BP1	-1
CREM	SNAP29	1
CREM	SOX9	1
CREM	SRP19	1
CREM	SULF2	1
CREM	SYT11	1
CREM	TELO2	-1
CREM	TIGD3	-1
CREM	TMEM116	1
CREM	TMPRSS6	1
CREM	TNIK	1
CREM	TOP1	1
CREM	TRMT61A	1
CREM	UQCRQ	1
CREM	USMG5	1
CREM	USP44	-1
CREM	WARS2	1
CUX2	C17orf58	1
CUX2	COL11A1	1
CUX2	FLRT3	1
CUX2	FOXP2	1
CUX2	GBF1	1
CUX2	GNL3	1
CUX2	HDAC9	1
CUX2	HIST1H2AC	-1
CUX2	HIST1H4I	1
CUX2	LUZP1	1
CUX2	MAGI1	1
CUX2	MAL2	1
CUX2	MEF2C	1
CUX2	MSX2	-1
CUX2	NR2F1	1
CUX2	OCIAD2	1
CUX2	PDE7B	1
CUX2	STX19	1
DLX1	ABR	1
DLX1	AKAP7	1
DLX1	C1QL1	1
DLX1	COL5A2	1
DLX1	DAZAP2	-1
DLX1	DLX5	1
DLX1	EBF3	-1
DLX1	EFNA3	1
DLX1	EXOC6	1
DLX1	FBXO42	-1
DLX1	HPS6	1
DLX1	LARP7	-1
DLX1	MON1A	1
DLX1	NCKIPSD	1
DLX1	PAPPA	-1
DLX1	PPM1M	1
DLX1	QPCT	1
DLX1	SH3RF3	1
DLX1	TGFBR1	-1
DLX1	TRABD	-1
DLX1	ZNF391	1
DLX5	CHRNA2	-1
DLX5	CNR1	1
DLX5	DLX1	1
DLX5	GAD1	1
DLX5	NPAS2	1
DLX5	OTX2	-1
DLX5	PLCB1	1
DLX6	ADCY8	-1
DLX6	ADCYAP1	-1
DLX6	ADRBK1	-1
DLX6	CRHR1	-1
DLX6	ERBB4	1
DLX6	HIF1A	-1
DLX6	MAPK1	1
DLX6	NPAS2	1
DLX6	OTX2	-1
DLX6	PDE10A	1
DLX6	PLCB1	1
DLX6	RASGRF1	-1
DLX6	TCF4	-1
EBF2	G6PD	-1
EBF2	SLC17A7	-1
EBF3	BID	-1
EBF3	CHRFAM7A	1
EBF3	CSMD1	1
EBF3	FKBP1A	-1
EBF3	GPRIN2	1
EBF3	RASGRP1	-1
EBF3	SLC17A7	-1
EBF3	TSPAN8	1
EBF3	VEGFA	1
EGR2	AAAS	-1
EGR2	ACTN4	1
EGR2	BCL11B	1
EGR2	BMI1	1
EGR2	CDC42BPG	-1
EGR2	CDH11	1
EGR2	EHBP1L1	1
EGR2	EPB41L2	1
EGR2	FOXP1	1
EGR2	HEMK1	1
EGR2	LHX2	1
EGR2	MOSPD3	-1
EGR2	MSX2	-1
EGR2	NT5DC2	-1
EGR2	PLEKHH3	-1
EGR2	PODNL1	-1
EGR2	PPM1J	-1
EGR2	PRKCZ	-1
EGR2	SH2B3	1
EGR2	SHMT2	-1
EGR2	SPATA2L	1
EGR2	SSH1	-1
EGR2	STAC2	1
EGR2	TUBG2	1
EGR2	VASN	1
EGR2	ZIC4	-1
EGR3	ABI2	1
EGR3	ADCY9	1
EGR3	ARHGAP12	-1
EGR3	ASTN2	-1
EGR3	BAP1	1
EGR3	BBS9	-1
EGR3	BCL11B	1
EGR3	C1QL1	1
EGR3	C3orf18	-1
EGR3	CAMKV	1
EGR3	CCDC9	1
EGR3	CDC42BPG	-1
EGR3	CDH11	1
EGR3	CHD3	1
EGR3	CNIH2	1
EGR3	DAO	-1
EGR3	DUSP7	1
EGR3	EEF1D	-1
EGR3	EHBP1L1	1
EGR3	FAM131C	-1
EGR3	FKBP8	1
EGR3	FMNL1	1
EGR3	GIT1	1
EGR3	GNPTAB	1
EGR3	KCNN1	1
EGR3	LDB1	1
EGR3	LHFPL5	1
EGR3	LHX2	1
EGR3	MAPRE3	1
EGR3	MC1R	-1
EGR3	MCM7	-1
EGR3	MSX2	-1
EGR3	MYO1C	-1
EGR3	NFAT5	1
EGR3	NT5DC2	-1
EGR3	NUFIP2	-1
EGR3	NXN	-1
EGR3	OBFC1	-1
EGR3	PATL1	-1
EGR3	PCOLCE	-1
EGR3	PFKFB4	-1
EGR3	PLCD3	-1
EGR3	PLCG1	-1
EGR3	PLEKHH3	-1
EGR3	PNMA2	1
EGR3	PODNL1	-1
EGR3	PPM1M	1
EGR3	PPP1R1B	1
EGR3	PPP2R2A	1
EGR3	PRKCZ	-1
EGR3	PRTG	-1
EGR3	PSD	1
EGR3	PSMC3IP	-1
EGR3	PURA	-1
EGR3	RNF11	1
EGR3	RNPS1	1
EGR3	RUNDC3A	1
EGR3	SGSM2	1
EGR3	SLC12A9	-1
EGR3	SLC39A1	-1
EGR3	SLC45A4	1
EGR3	SLC9A3R2	-1
EGR3	SNX32	1
EGR3	SP1	-1
EGR3	SPATA2L	1
EGR3	SPSB3	-1
EGR3	SSBP4	1
EGR3	STRN4	1
EGR3	TBC1D10A	1
EGR3	TGFBR1	-1
EGR3	TNIK	1
EGR3	TNKS1BP1	1
EGR3	TREX1	1
EGR3	TUBG2	1
EGR3	ZCWPW1	-1
EGR3	ZIC1	-1
EGR3	ZIC4	-1
EGR3	ZNF394	-1
ESR1	AAAS	-1
ESR1	HEMK1	-1
ESR1	IL17RD	1
ESR1	MED30	-1
ESR1	OVCA2	-1
ESR1	PFKFB4	1
ESR1	PHF20	-1
ESR1	PUSL1	-1
ESR1	SDHB	-1
ESR1	SNRPC	-1
ESR1	TMEM81	-1
ESR1	TRMT61A	-1
FOS	BHLHE41	1
FOS	CACNA1A	-1
FOS	CHRFAM7A	1
FOS	FKBP5	1
FOS	GAP43	-1
FOS	HLA-E	1
FOS	PAWR	1
FOS	TLR4	1
FOS	TSPAN8	1
FOSL1	GRN	-1
FOXD2	CCL2	1
FOXD2	SOD1	1
FOXD2	TSPAN8	1
FOXE3	TLR2	1
FOXF1	ABCB1	1
FOXF1	AKT2	-1
FOXF1	BCHE	1
FOXF1	POU3F2	1
FOXF1	SLC18A1	1
FOXF1	TLR4	1
FOXJ3	CALM2	1
FOXJ3	DAZAP1	1
FOXJ3	DLG2	1
FOXJ3	GABRB3	1
FOXJ3	HSP90B1	1
FOXJ3	MAPK1	1
FOXJ3	MLLT3	1
FOXJ3	MTR	1
FOXJ3	NAPG	1
FOXJ3	PSEN2	1
FOXJ3	SLC18A1	1
FOXN2	BHLHE41	1
FOXN2	CHRNA7	-1
FOXN2	CRH	-1
FOXN2	CSMD1	-1
FOXN2	DUSP6	-1
FOXN2	FEZ1	1
FOXN2	FGFR2	1
FOXN2	GABRB3	-1
FOXN2	GRM7	-1
FOXN2	HTR1A	-1
FOXN2	INPP1	1
FOXN2	ITPR1	-1
FOXN2	NPAS3	1
FOXN2	NRG3	-1
FOXN2	PREP	-1
FOXN2	ROR1	1
FOXN2	TSPAN8	1
FOXN2	VAMP3	1
FOXO3	ACTN4	1
FOXO3	AHI1	1
FOXO3	APPL2	1
FOXO3	ARID1B	1
FOXO3	ATF1	1
FOXO3	C2orf80	-1
FOXO3	CALD1	1
FOXO3	CEP120	1
FOXO3	CREBBP	1
FOXO3	CXXC5	1
FOXO3	DAG1	1
FOXO3	DCBLD2	1
FOXO3	EYA1	-1
FOXO3	FAM3C	1
FOXO3	FBXO11	1
FOXO3	FEM1B	1
FOXO3	FRYL	1
FOXO3	GBA	-1
FOXO3	GTPBP1	1
FOXO3	HIST1H1C	1
FOXO3	HIST1H1D	1
FOXO3	HIST1H2AH	1
FOXO3	HIST1H2BB	1
FOXO3	HIST1H2BE	1
FOXO3	HIST1H2BN	1
FOXO3	HIST1H3A	1
FOXO3	HIST1H4A	1
FOXO3	HIST1H4E	1
FOXO3	HIST1H4F	1
FOXO3	HIST1H4I	1
FOXO3	HIST1H4J	1
FOXO3	IER2	1
FOXO3	IFRD2	1
FOXO3	IL6ST	1
FOXO3	ING3	1
FOXO3	KCNJ16	1
FOXO3	KCTD9	1
FOXO3	KIF5B	1
FOXO3	KPNA2	-1
FOXO3	LIN7C	1
FOXO3	LRIG1	1
FOXO3	MAP3K12	1
FOXO3	MBNL2	1
FOXO3	MUTYH	1
FOXO3	NEK9	1
FOXO3	NFAT5	1
FOXO3	NR2F1	1
FOXO3	NUAK1	1
FOXO3	NUP43	1
FOXO3	OTUD7B	1
FOXO3	PINX1	1
FOXO3	RPRD2	1
FOXO3	RPS6KL1	1
FOXO3	RTN4	1
FOXO3	SLC25A34	1
FOXO3	SLC25A44	1
FOXO3	STX19	1
FOXO3	TGFBR1	1
FOXO3	TNKS	1
FOXO3	TRIM32	1
FOXO3	UBE4A	1
FOXO3	USP44	1
FOXO3	VPS45	1
FOXO3	WAC	1
FOXO3	ZHX3	1
FOXP1	ALDH2	1
FOXP1	BCR	1
FOXP1	CHRNA6	-1
FOXP1	CREM	1
FOXP1	DLG2	1
FOXP1	FOXP2	1
FOXP1	GRIK2	-1
FOXP1	GRM3	1
FOXP1	HTR4	1
FOXP1	MAGI2	1
FOXP1	PDE4B	1
FOXP1	PIK3C3	1
FOXP1	POU3F2	1
FOXP1	PPP1R1B	1
FOXP1	RTN4	1
FOXP1	11-Sep	1
FOXP2	AKAP7	1
FOXP2	ANGPT1	-1
FOXP2	ARHGAP22	-1
FOXP2	BCL2	1
FOXP2	CEP120	-1
FOXP2	CHRM2	1
FOXP2	COL11A1	1
FOXP2	CORO6	1
FOXP2	CRH	1
FOXP2	DNM1L	1
FOXP2	DUSP6	1
FOXP2	DUSP7	1
FOXP2	EPHA3	1
FOXP2	ERC1	-1
FOXP2	EYA1	1
FOXP2	FAM131C	-1
FOXP2	FAM167A	1
FOXP2	FAM3C	1
FOXP2	FOXP1	1
FOXP2	GRM3	1
FOXP2	GRM7	1
FOXP2	GSTZ1	1
FOXP2	HDAC9	1
FOXP2	HIST1H3B	-1
FOXP2	HIST1H4I	1
FOXP2	HIST1H4K	1
FOXP2	KPNA2	1
FOXP2	LHPP	1
FOXP2	LIN7C	-1
FOXP2	LPAR1	1
FOXP2	MAGI2	1
FOXP2	MDFIC	1
FOXP2	MEF2C	1
FOXP2	NBPF1	-1
FOXP2	NRG3	1
FOXP2	NTRK2	1
FOXP2	PDE7B	1
FOXP2	PGAM1	1
FOXP2	PLCL1	1
FOXP2	POU3F2	1
FOXP2	PTCH1	-1
FOXP2	PYGO1	-1
FOXP2	RNF141	1
FOXP2	ROBO2	1
FOXP2	ROR1	-1
FOXP2	SATB2	1
FOXP2	SEMA3A	1
FOXP2	SLC12A6	1
FOXP2	SLC25A26	1
FOXP2	SLC25A34	-1
FOXP2	SLC25A44	-1
FOXP2	SLC4A10	1
FOXP2	SMARCAL1	1
FOXP2	SPAG6	1
FOXP2	SPRYD3	1
FOXP2	STX10	-1
FOXP2	STX19	1
FOXP2	SYT1	1
FOXP2	TCF7L2	1
FOXP2	TMCC2	-1
FOXP2	TRIM32	-1
GABPB1	ADARB1	1
GABPB1	AKAP10	1
GABPB1	FBXL3	1
GABPB1	G6PD	-1
GABPB1	PAH	-1
GABPB1	PDLIM5	1
GABPB1	PRKCZ	1
GABPB1	SEC24C	1
GABPB1	VGF	-1
GATA4	PPID	1
GLIS2	CNR2	1
GLIS2	DOCK9	1
GLIS2	GABRA5	-1
GLIS2	LDHA	-1
GLIS2	PFKFB3	1
GLIS2	PPARD	1
GLIS2	RARA	1
GLIS2	RGS4	-1
GLIS2	TSPO	1
HES7	AKT2	1
HES7	ATP1A1	1
HES7	BRD1	1
HES7	CSNK1E	1
HES7	DNMT1	1
HES7	NFIX	1
HES7	PDE4A	1
HES7	TUBA8	1
HEY2	AGT	1
HEY2	ALDH2	1
HEY2	CUX2	-1
HEY2	GRIN1	-1
HEY2	GRIN2B	-1
HEY2	ITPR1	-1
HEY2	MCHR1	-1
HEY2	MLC1	1
HEY2	PFKFB3	1
HEY2	PTGDS	1
HEY2	S100B	1
HEY2	SMS	-1
HEY2	ST8SIA2	1
HEY2	TGFB1	1
HEY2	TUBA8	-1
HEY2	VIPR2	-1
HIF1A	AGBL5	1
HIF1A	AMIGO3	1
HIF1A	AS3MT	1
HIF1A	ATF1	1
HIF1A	FDX1	1
HIF1A	IFI30	1
HIF1A	ING3	1
HIF1A	NBPF1	1
HIF1A	NT5DC2	1
HIF1A	NXN	1
HIF1A	PCCA	1
HIF1A	SOX9	1
HIF1A	TMED10	1
HIF1A	ZIC2	1
HIF1A	ZNF655	1
HMGA2	SLC22A16	1
HOXB2	FOXP2	-1
HOXB2	GABRA1	-1
HOXB2	GAP43	-1
HOXB2	GRIN2B	-1
HOXB2	NR2E1	-1
HOXB2	PCLO	-1
HOXB3	ADCYAP1	1
HOXB3	GRIA2	-1
HOXB4	CCL2	1
HOXB4	FADS2	1
HOXB5	ADCYAP1	1
HOXB5	CNR1	-1
HOXB5	GABRB2	-1
HOXB5	GAD1	-1
HOXB7	AKAP10	1
HOXB7	APP	1
HOXB7	FADS2	1
HOXB7	HSPA4	1
HOXB7	ITGA9	1
HOXB7	NNMT	1
HOXB7	PREP	-1
HOXB7	VAMP2	1
HOXB8	GABRA1	-1
HOXC4	CALB1	-1
HOXC4	CNR1	-1
HOXC4	GRIK1	1
HSF2	ATF4	1
HSF2	ATP1A1	1
HSF2	C9orf72	1
HSF2	CACNB2	1
HSF2	CBS	1
HSF2	CLOCK	1
HSF2	GSK3B	1
HSF2	HIF1A	1
HSF2	MAGI1	1
HSF2	ME2	1
HSF2	NAPG	1
HSF2	NCAN	-1
HSF2	NDUFV2	1
HSF2	NEK4	1
HSF2	POU3F2	-1
HSF2	TSNAX	1
HSF2	VAPA	1
HSF2	XBP1	1
IRF1	AKT2	1
IRF1	CHMP1B	-1
IRF1	CREB1	1
IRF1	DUSP6	-1
IRF1	FGF20	1
IRF1	FGFR1	1
IRF1	FOXP2	-1
IRF1	HTR2A	-1
IRF1	KCNQ3	-1
IRF1	MDGA1	1
IRF1	TMSB10	-1
ISL1	DLX5	1
ISL1	DTX4	-1
ISL1	FNBP1L	1
ISL1	HES7	-1
ISL1	LACTB	1
ISL1	LRRTM2	1
ISL1	NEUROD2	-1
ISL1	SIX3	1
ISL1	SV2A	-1
ISL1	TIE1	-1
LBX1	ASB16	1
LBX1	FOXP2	-1
LBX1	GSTO2	-1
LBX1	HES7	1
LBX1	HIST1H1C	1
LBX1	LENEP	1
LBX1	LRRTM2	-1
LBX1	NME3	1
LBX1	PURA	1
LBX1	RBM6	1
LBX1	ZNF652	1
LHX2	ARNTL2	1
LHX2	CARTPT	1
LHX2	CHRM3	1
LHX2	CRH	1
LHX2	CTNND2	1
LHX2	DGKB	1
LHX2	EGR3	1
LHX2	GRM5	1
LHX2	ITGA9	1
LHX2	S100B	-1
LHX2	SLC1A1	1
LHX5	PKHD1	1
MEF2C	ADCY2	1
MEF2C	CAMK2A	1
MEF2C	CNR2	-1
MEF2C	CRHBP	1
MEF2C	CSMD1	1
MEF2C	DFNB31	-1
MEF2C	DOK5	1
MEF2C	GABRA5	1
MEF2C	GABRB2	1
MEF2C	GABRB3	1
MEF2C	GNB1L	1
MEF2C	GRIN2A	1
MEF2C	HSPA5	-1
MEF2C	HTR2A	1
MEF2C	HTR3B	1
MEF2C	MAGI2	1
MEF2C	MAP2	1
MEF2C	MCHR2	1
MEF2C	ME2	-1
MEF2C	NPAS2	1
MEF2C	NTNG2	1
MEF2C	NTRK2	1
MEF2C	P2RX7	1
MEF2C	SLC39A3	1
MEF2C	VIP	1
MEF2C	YWHAH	1
MLX	ADRBK1	1
MLX	ARHGEF10	-1
MLX	ATF4	1
MLX	ATP1A1	1
MLX	CALR	1
MLX	CHMP1B	1
MLX	CSNK1E	1
MLX	DBNL	1
MLX	DPYSL2	1
MLX	GSK3B	1
MLX	HTR5A	1
MLX	KCNQ2	1
MLX	MAPT	1
MLX	MBD5	1
MLX	ME2	1
MLX	PGAM1	1
MLX	PGP	1
MLX	PIP4K2C	1
MLX	POLG	1
MLX	PREP	1
MLX	PRKCZ	1
MLX	SEZ6L	1
MLX	SLC39A3	1
MLX	ST3GAL1	1
MLX	USP46	1
MLX	XBP1	1
MNT	AKAP10	1
MNT	DIO2	1
MNT	DSCAM	1
MNT	GRIN1	1
MNT	MTHFR	1
MNT	MTR	1
MNT	NOD2	-1
MNT	NRGN	1
MNT	PDE4A	1
MNT	ST3GAL1	1
MNT	VAMP2	1
MSC	ADCY2	1
MSC	CHRM3	1
MSC	CNR1	1
MSC	CRHBP	1
MSC	DBNL	1
MSC	GRIN2B	1
MSC	NR3C2	1
MSX2	CNTNAP2	-1
MSX2	CRHR1	1
MSX2	DBN1	-1
MSX2	DIO2	-1
MSX2	FKBP5	-1
MSX2	NR4A2	1
MSX2	NTF3	1
MSX2	RELN	1
MSX2	SLC1A1	-1
MSX2	SLC1A3	1
MSX2	SPR	-1
MSX2	TCF4	1
NEUROD2	ADM	-1
NEUROD2	ATP1A2	-1
NEUROD2	BCL2	-1
NEUROD2	BDNF	1
NEUROD2	CSRP1	-1
NEUROD2	FABP7	1
NEUROD2	FKBP5	-1
NEUROD2	FOXP2	-1
NEUROD2	ISL1	-1
NEUROD2	MTHFR	1
NEUROD2	NDST3	1
NEUROD2	NR4A2	1
NEUROD2	NTNG2	1
NEUROD2	PIP4K2C	1
NEUROD2	PTGDS	-1
NEUROD2	SLC17A7	1
NEUROD2	SNAP25	1
NEUROD2	TCF4	1
NEUROD2	TUBA8	1
NFAT5	ADCY8	-1
NFAT5	ATP1A1	1
NFAT5	CACNA1C	1
NFAT5	CLOCK	1
NFAT5	CREBBP	1
NFAT5	DLG4	1
NFAT5	ERBB4	1
NFAT5	FYN	1
NFAT5	GAP43	1
NFAT5	GRIA1	1
NFAT5	GRIA4	1
NFAT5	GSK3B	1
NFAT5	INPP1	1
NFAT5	KCNQ3	1
NFAT5	MAGI2	1
NFAT5	MBD5	1
NFAT5	PLCB1	1
NFAT5	11-Sep	1
NFAT5	SLC1A2	1
NFAT5	TCF4	1
NFAT5	TSPAN8	-1
NFAT5	YWHAE	1
NFE2L1	ACTB	1
NFE2L1	ADM	1
NFE2L1	AKR1C3	1
NFE2L1	APP	1
NFE2L1	CACNA1A	-1
NFE2L1	CALR	1
NFE2L1	CHMP1B	1
NFE2L1	CHRFAM7A	1
NFE2L1	CRHBP	1
NFE2L1	CRY1	-1
NFE2L1	DBNL	1
NFE2L1	DCLK1	1
NFE2L1	FKBP5	1
NFE2L1	GNB2L1	-1
NFE2L1	GSK3B	1
NFE2L1	HIP1R	1
NFE2L1	HLA-E	1
NFE2L1	IMPACT	1
NFE2L1	MTHFR	1
NFE2L1	NEFL	1
NFE2L1	PAWR	1
NFE2L1	PDE4A	1
NFE2L1	PDE9A	-1
NFE2L1	PGAM1	1
NFE2L1	PLA2G6	1
NFE2L1	PPARD	1
NFE2L1	PPP2R2C	1
NFE2L1	PPP2R4	1
NFE2L1	PSEN2	1
NFE2L1	RAPGEF5	1
NFE2L1	RARA	1
NFE2L1	SLC1A1	1
NFE2L1	SOD1	1
NFE2L1	TOM1	1
NFE2L1	VAMP2	1
NFE2L1	VGF	1
NFE2L1	YWHAH	1
NFIX	AAAS	1
NFIX	AARS2	1
NFIX	AGBL5	1
NFIX	ALAS1	1
NFIX	AMT	1
NFIX	BMI1	1
NFIX	BTN2A1	1
NFIX	CCDC103	-1
NFIX	CDC42	-1
NFIX	CNPY4	1
NFIX	CRKL	1
NFIX	ERGIC3	1
NFIX	FOXO3	1
NFIX	FZD2	-1
NFIX	GADD45GIP1	-1
NFIX	GCC1	1
NFIX	HIST1H2AG	1
NFIX	HTR1D	-1
NFIX	INA	-1
NFIX	ISL1	-1
NFIX	KIFC2	1
NFIX	MAPRE3	-1
NFIX	METTL10	1
NFIX	NDUFAF2	-1
NFIX	NEUROD2	1
NFIX	NISCH	1
NFIX	PAH	1
NFIX	PAPPA	-1
NFIX	PDAP1	1
NFIX	PER2	1
NFIX	PHF5A	1
NFIX	PKD1	1
NFIX	PLXNB2	1
NFIX	POLG	1
NFIX	PPP1R12A	1
NFIX	PUF60	1
NFIX	QPCT	-1
NFIX	RARG	1
NFIX	RBM5	1
NFIX	RPL37A	1
NFIX	SAT2	1
NFIX	SLC1A1	-1
NFIX	SND1	1
NFIX	SP7	-1
NFIX	SPSB3	1
NFIX	TAF6	1
NFIX	TMUB2	1
NFIX	TMX2	1
NFIX	TNFRSF11B	1
NFIX	TWF2	1
NFIX	USP4	1
NFIX	WDR6	1
NFIX	WNT4	-1
NFIX	YWHAH	-1
NFIX	ZCWPW1	1
NPAS2	ABI2	1
NPAS2	C1QTNF4	1
NPAS2	CDK10	1
NPAS2	CYP26A1	1
NPAS2	DAO	-1
NPAS2	DGKI	1
NPAS2	DUSP7	1
NPAS2	EBF3	-1
NPAS2	EFNA3	1
NPAS2	ELOVL7	-1
NPAS2	FKRP	1
NPAS2	GAS2L1	1
NPAS2	GNB1	1
NPAS2	GNB2	1
NPAS2	MTCH2	1
NPAS2	MYO1C	-1
NPAS2	PSD	1
NPAS2	PURA	-1
NPAS2	SGSM2	1
NPAS2	SNX32	1
NPAS2	SSBP4	1
NPAS2	STAT5B	-1
NPAS2	TPM1	1
NPAS2	TTC28	1
NPAS2	USP46	1
NPAS2	WDR75	-1
NPAS2	ZNF652	-1
NPAS3	AGBL5	1
NPAS3	C1QTNF4	1
NPAS3	CDC42EP2	1
NPAS3	CYP20A1	1
NPAS3	DAG1	1
NPAS3	EFEMP2	1
NPAS3	FKRP	1
NPAS3	G3BP1	1
NPAS3	GATM	1
NPAS3	GNA12	1
NPAS3	KIFC2	-1
NPAS3	LRP4	1
NPAS3	MPP2	1
NPAS3	NAV2	1
NPAS3	NR2F1	1
NPAS3	RBM15B	1
NPAS3	RFX4	1
NPAS3	SALL1	1
NPAS3	SIX3	1
NPAS3	SMG6	1
NPAS3	SNX19	1
NPAS3	SOX9	1
NPAS3	TMEM129	1
NPAS3	TNRC6B	1
NPAS3	TP53I13	1
NPAS3	TTC28	1
NPAS3	ULK3	-1
NPAS3	WDR75	1
NPAS3	ZMYND12	1
NR1H3	APOE	1
NR1H3	ATP1A2	1
NR1H3	CSRP1	1
NR1H3	GNB1L	1
NR1H3	GNB2L1	1
NR1H3	GSTZ1	1
NR1H3	HTR3B	1
NR1H3	LACE1	1
NR1H3	LDHA	1
NR1H3	MFGE8	1
NR1H3	NDUFV2	1
NR1H3	NEFL	1
NR1H3	PPP2R4	1
NR1H3	PTGDS	1
NR1H3	SOD1	1
NR1H3	TLL2	1
NR1H3	TLR4	1
NR1H3	XBP1	1
NR2C1	FOXO3	1
NR2C1	MDGA1	1
NR2C1	NTNG2	-1
NR2C1	OTX2	1
NR2C1	PGAM1	-1
NR2C1	SFRP1	1
NR2E1	ABR	1
NR2E1	ACO2	1
NR2E1	ALDH2	1
NR2E1	ANGPT1	-1
NR2E1	ARHGAP1	1
NR2E1	BAP1	1
NR2E1	CHPT1	1
NR2E1	CPT1B	-1
NR2E1	CSK	-1
NR2E1	DNAJC22	-1
NR2E1	EBF3	-1
NR2E1	EPDR1	-1
NR2E1	GIT1	1
NR2E1	GSS	1
NR2E1	HIST1H2AM	-1
NR2E1	LRCH1	-1
NR2E1	MKKS	1
NR2E1	MOV10	1
NR2E1	MRPL10	1
NR2E1	OBFC1	-1
NR2E1	PBXIP1	1
NR2E1	PLCE1	1
NR2E1	PMVK	1
NR2E1	PTPRF	1
NR2E1	RFT1	1
NR2E1	RPRML	1
NR2E1	SH3RF3	1
NR2E1	SURF1	1
NR2E1	TBC1D10A	1
NR2E1	TGFBR1	-1
NR2E1	THBS3	1
NR2E1	TNIK	1
NR2E1	VASN	1
NR2E1	ZFYVE21	1
NR2F1	ADRBK1	1
NR2F1	CREBBP	1
NR2F1	DDC	-1
NR2F1	FOXO3	1
NR2F1	NR1D1	1
NR2F1	NTRK2	1
NR2F1	POU3F2	1
NR2F1	PPARD	1
NR2F1	RARA	1
NR2F1	SEZ6L	1
NR3C1	AAAS	1
NR3C1	ACYP1	1
NR3C1	ADD3	1
NR3C1	AMT	1
NR3C1	AMZ1	-1
NR3C1	ANKFY1	1
NR3C1	ANKRD54	1
NR3C1	AP4S1	1
NR3C1	ARF5	1
NR3C1	ASTN2	1
NR3C1	BCL11A	-1
NR3C1	BMP4	1
NR3C1	C19orf57	1
NR3C1	C3orf18	1
NR3C1	CALML4	1
NR3C1	CREBBP	1
NR3C1	CXXC5	1
NR3C1	DHRS7	1
NR3C1	ELOVL1	1
NR3C1	ERGIC3	1
NR3C1	GCC1	1
NR3C1	GRAMD1C	-1
NR3C1	HEMK1	1
NR3C1	HEXIM1	1
NR3C1	HIST1H1D	1
NR3C1	HIST1H4B	1
NR3C1	IL17RD	-1
NR3C1	LEAP2	1
NR3C1	MAPRE3	-1
NR3C1	MED23	1
NR3C1	MED30	1
NR3C1	NFIX	1
NR3C1	NICN1	1
NR3C1	NISCH	1
NR3C1	NT5DC2	1
NR3C1	NUAK1	1
NR3C1	NUBP2	1
NR3C1	NUDCD1	1
NR3C1	NUDT3	-1
NR3C1	NUFIP2	1
NR3C1	PACSIN3	1
NR3C1	PHF20	1
NR3C1	PLCG1	1
NR3C1	PLOD3	1
NR3C1	PLXNA2	1
NR3C1	PLXNB2	1
NR3C1	PUSL1	1
NR3C1	RRAGC	1
NR3C1	SDHB	1
NR3C1	SF3B1	1
NR3C1	SH3RF3	-1
NR3C1	SNRPC	1
NR3C1	TMEM108	1
NR3C1	TMEM81	1
NR3C1	TMX2	1
NR3C1	TSPAN1	1
NR3C1	UBA7	-1
NR3C1	UBE2D2	1
NR3C2	ACSL6	1
NR3C2	ADAMTS18	-1
NR3C2	AKAP10	1
NR3C2	BSN	1
NR3C2	C1QTNF4	1
NR3C2	CORO1C	1
NR3C2	CSNK1G3	1
NR3C2	DDI2	1
NR3C2	FAT3	1
NR3C2	FMNL1	1
NR3C2	GIT1	1
NR3C2	HAGH	1
NR3C2	INPP5J	1
NR3C2	MFHAS1	1
NR3C2	MIB1	1
NR3C2	MSC	1
NR3C2	NICN1	1
NR3C2	NT5DC2	-1
NR3C2	PICK1	1
NR3C2	PTGR1	1
NR3C2	RAPH1	1
NR3C2	RHOC	-1
NR3C2	RSPO3	1
NR3C2	RUNDC3A	1
NR3C2	SCYL1	1
NR3C2	SH3RF3	1
NR3C2	SHMT2	1
NR3C2	SLC25A13	-1
NR3C2	SLC47A1	1
NR3C2	SLC4A8	1
NR3C2	SOCS2	1
NR3C2	STAT5B	-1
NR3C2	THBS3	1
NR3C2	TMCC2	1
NR3C2	TOP1	1
NR3C2	UBAC2	1
NR3C2	ZNF391	1
NR3C2	ZSCAN12	1
OTX2	ABHD3	1
OTX2	ABI2	-1
OTX2	CPLX3	1
OTX2	DR1	1
OTX2	EDEM2	1
OTX2	FANCL	-1
OTX2	LEAP2	1
OTX2	MAP2	-1
OTX2	MCHR1	-1
OTX2	MSRA	1
OTX2	MUTYH	1
OTX2	NPFF	1
OTX2	PCCA	1
OTX2	RNF11	-1
OTX2	ROBO2	-1
OTX2	RSPO2	-1
OTX2	SEMA3A	-1
OTX2	SLIT2	-1
OTX2	SNCAIP	1
OTX2	TBR1	-1
OTX2	TGFBR1	1
OTX2	TNRC6A	1
PAX3	CRH	-1
PAX3	FOXP2	-1
PAX3	HTR4	-1
PAX3	IMPA2	-1
PAX3	RGS4	-1
PITX3	DISC1	1
PITX3	ITGA9	1
PITX3	MPPE1	1
PITX3	POMC	1
PITX3	SEC24C	1
POU3F2	ABCG2	1
POU3F2	ADAR	1
POU3F2	ADRA1A	1
POU3F2	BNC2	1
POU3F2	C10orf128	1
POU3F2	C2orf74	1
POU3F2	CALML4	-1
POU3F2	CHPT1	1
POU3F2	CLDND1	1
POU3F2	COL11A1	1
POU3F2	CTTNBP2NL	1
POU3F2	DACT1	-1
POU3F2	DNAJC22	1
POU3F2	DPYSL5	1
POU3F2	EIF5	1
POU3F2	ERC1	-1
POU3F2	FAM111A	1
POU3F2	FANCL	1
POU3F2	FAT3	1
POU3F2	FOXP1	1
POU3F2	FOXP2	1
POU3F2	GABRD	-1
POU3F2	GATM	1
POU3F2	GPBP1L1	1
POU3F2	HEY2	1
POU3F2	HIST1H2AB	-1
POU3F2	HIST1H3B	1
POU3F2	KIF6	1
POU3F2	KPNA2	1
POU3F2	LHPP	1
POU3F2	LRCH1	-1
POU3F2	LRIG1	1
POU3F2	LRP4	1
POU3F2	LRRTM2	1
POU3F2	MAL2	-1
POU3F2	MAP2	1
POU3F2	MSRA	-1
POU3F2	NEUROG2	-1
POU3F2	NR2F1	1
POU3F2	NUDCD1	-1
POU3F2	PADI2	1
POU3F2	PCCA	-1
POU3F2	PDE7B	1
POU3F2	PDE8A	1
POU3F2	PLCE1	1
POU3F2	PLCL1	1
POU3F2	POMGNT1	1
POU3F2	POU3F3	1
POU3F2	PRDM10	-1
POU3F2	PRTG	1
POU3F2	RAB26	-1
POU3F2	RFTN2	1
POU3F2	ROR1	-1
POU3F2	RSPO2	1
POU3F2	RSPO3	-1
POU3F2	SALL1	1
POU3F2	SCD	1
POU3F2	SFRP4	1
POU3F2	SLC10A4	1
POU3F2	SLIT2	1
POU3F2	SPTBN1	1
POU3F2	SSH1	-1
POU3F2	TM9SF2	-1
POU3F2	TNIK	1
POU3F2	TNS1	1
POU3F2	TXNDC5	1
POU3F2	VRK2	1
POU3F2	ZIC1	-1
POU3F2	ZIC4	-1
POU3F2	ZSWIM6	1
POU3F3	BCL2	1
POU3F3	CTNND2	1
POU3F3	DGKB	1
POU3F3	FOXP2	1
POU3F3	IMPACT	1
POU3F3	MAGI2	1
POU3F3	MAP2	1
POU3F3	MTR	1
POU3F3	NEFL	1
POU3F3	POU3F2	1
POU3F3	RAPGEF5	1
POU5F2	CREBBP	1
POU5F2	DOK5	-1
POU5F2	FGF20	1
POU5F2	GRM5	-1
POU5F2	HLA-E	-1
POU5F2	IMPACT	-1
POU5F2	MAP2	-1
POU5F2	NEFL	-1
POU5F2	NEFM	-1
POU5F2	UHMK1	-1
RARA	AARS2	1
RARA	ARHGAP20	-1
RARA	ARID1B	1
RARA	ASTN2	1
RARA	BEST4	1
RARA	BUD13	1
RARA	CHRNB2	1
RARA	CTSB	1
RARA	CYP26A1	-1
RARA	DAP3	1
RARA	DBF4B	1
RARA	DCAF5	1
RARA	DCST2	1
RARA	EXT1	1
RARA	FBLN5	1
RARA	FOXJ3	1
RARA	G3BP1	1
RARA	GABRD	-1
RARA	GLIS2	1
RARA	H1F0	1
RARA	HIST1H3J	1
RARA	HOXB4	1
RARA	INPP5K	1
RARA	MIOX	1
RARA	NFE2L1	1
RARA	NICN1	-1
RARA	NME3	1
RARA	NR2F1	1
RARA	POLR2F	1
RARA	PPP1R1B	-1
RARA	PYGO2	1
RARA	RAPH1	1
RARA	RBM15B	1
RARA	RBM6	1
RARA	SLC16A8	1
RARA	SLC25A45	1
RARA	STX7	1
RARA	TBKBP1	1
RARA	TMED10	1
RARA	TPM1	1
RARA	TRABD	1
RARA	TRMT61A	1
RARA	TWIST1	1
RARA	UFSP1	1
RARA	VASN	1
RARG	AGT	1
RARG	BRD1	1
RARG	CACNA1A	1
RARG	DAO	1
RARG	HIF1A	1
RARG	HTR3B	-1
RARG	MCHR2	-1
RARG	PBRM1	1
RARG	PLCXD3	1
RARG	TMSB10	-1
RARG	WFS1	1
RERE	CSNK1E	1
RERE	DCTN5	1
RERE	DSCAM	1
RERE	MAPT	1
RERE	MTHFR	1
RERE	PPARD	1
RERE	RARA	1
RERE	WFS1	1
RFX4	ACACB	1
RFX4	APPL2	1
RFX4	ATP1A1	-1
RFX4	CCDC103	1
RFX4	ERBB4	1
RFX4	FADS2	1
RFX4	FBLN5	1
RFX4	G3BP1	1
RFX4	GABRG1	1
RFX4	GFAP	1
RFX4	IL17RD	1
RFX4	ITGB7	1
RFX4	KCNN3	1
RFX4	KIAA1755	1
RFX4	LRP4	1
RFX4	MLC1	1
RFX4	MUC1	1
RFX4	NPAS3	1
RFX4	NQO1	1
RFX4	NR1H3	1
RFX4	NR3C1	-1
RFX4	PAWR	1
RFX4	PBXIP1	1
RFX4	PDE7B	1
RFX4	PFKFB3	1
RFX4	PGP	-1
RFX4	PLCD3	1
RFX4	PLXNB1	1
RFX4	PODNL1	1
RFX4	PPIL4	1
RFX4	PPP1R12A	-1
RFX4	PRODH	1
RFX4	RAB13	1
RFX4	RASL11B	-1
RFX4	RHOC	1
RFX4	SFRP4	1
RFX4	SIX3	1
RFX4	SLC1A4	1
RFX4	SOX9	1
RFX4	TDRD10	1
RFX4	THADA	1
RFX4	TMED5	1
RFX4	ZMYND10	1
RFX4	ZMYND12	1
RORA	ABHD3	1
RORA	ANK3	1
RORA	ASTN2	1
RORA	C3orf18	1
RORA	CDC42SE2	-1
RORA	CREB3L4	1
RORA	DENND1B	1
RORA	EDEM2	1
RORA	ENPP3	1
RORA	GPATCH8	1
RORA	ING3	1
RORA	KCNJ16	1
RORA	LRCH1	1
RORA	MACF1	1
RORA	MCL1	1
RORA	MSRB3	1
RORA	MTCH2	1
RORA	NME6	1
RORA	NUBP2	1
RORA	PAPPA	1
RORA	PAQR8	1
RORA	PBXIP1	1
RORA	PINX1	1
RORA	PLEKHM1	1
RORA	PPM1A	1
RORA	PTN	1
RORA	SLC22A5	1
RORA	SLC30A3	-1
RORA	SULF2	-1
RORA	TCTA	-1
RORA	TNKS1BP1	-1
RORA	TRIM32	1
RORA	TRIM54	-1
RORA	TRIM8	1
RORA	TRIP11	1
RORA	TTLL6	1
RORA	ZNF184	-1
RREB1	TGFB1	1
SATB2	ADCY2	1
SATB2	CNTN6	-1
SATB2	FOXP2	1
SATB2	HIF1A	-1
SATB2	HTR1A	1
SATB2	MDGA1	-1
SATB2	PAH	1
SATB2	PBRM1	-1
SHOX2	ABHD3	1
SHOX2	ABI2	-1
SHOX2	BDNF	-1
SHOX2	C10orf128	1
SHOX2	CALML4	-1
SHOX2	CBX5	1
SHOX2	DAZAP2	1
SHOX2	DIP2B	1
SHOX2	EIF3E	-1
SHOX2	FAM86B1	1
SHOX2	GPBP1L1	1
SHOX2	HSPE1	1
SHOX2	KIAA1755	1
SHOX2	LARP7	1
SHOX2	LRIG1	1
SHOX2	LRRC16A	-1
SHOX2	MRVI1	1
SHOX2	NEUROD2	-1
SHOX2	NR2F1	1
SHOX2	RASL11B	-1
SHOX2	RBM26	-1
SHOX2	REEP5	1
SHOX2	RSPO2	-1
SHOX2	SEMA6A	1
SHOX2	SH3GL3	-1
SHOX2	SH3PXD2A	1
SHOX2	TBR1	-1
SHOX2	TCF4	-1
SHOX2	TCF7L2	1
SHOX2	TGFBR1	1
SHOX2	TMED10	1
SHOX2	TNS1	1
SHOX2	TUBA1B	1
SHOX2	UBE4A	1
SHOX2	WNT3	1
SHOX2	WNT4	1
SHOX2	ZNF184	-1
SIX1	FOXP2	1
SIX3	ADCYAP1	-1
SIX3	HTR5A	-1
SIX3	ITPR1	-1
SIX3	MCHR2	-1
SIX3	TLR2	1
SOX10	BDNF	-1
SOX10	CALB1	-1
SOX10	CHMP1B	1
SOX10	CSRP1	1
SOX10	DISC1	1
SOX10	DPYSL2	1
SOX10	GRID1	1
SOX10	GRM3	1
SOX10	HIP1R	1
SOX10	INPP1	1
SOX10	MAGI2	1
SOX10	P2RX7	1
SOX10	PLA2G4A	1
SOX10	RAPGEF5	1
SOX10	RELN	-1
SOX10	RTN4	1
SOX10	S100B	1
SOX10	TSPAN8	1
SOX10	VAMP3	1
SOX7	NEFM	1
SOX7	RELN	-1
SOX7	TSPAN8	1
SOX9	AGT	1
SOX9	BCL2	1
SOX9	BHLHE40	1
SOX9	FADS2	1
SOX9	FYN	1
SOX9	GABRB1	1
SOX9	GRIA4	-1
SOX9	HIF1A	1
SOX9	NAPG	-1
SOX9	PAWR	1
SOX9	PDLIM5	1
SOX9	PRODH	1
SOX9	RFX4	1
SOX9	SLC1A2	1
SOX9	SLC1A3	1
SOX9	SLC1A4	1
SOX9	SRSF3	1
SOX9	TLR4	1
SP1	ADCY2	-1
SP1	ARNTL	-1
SP1	BCR	-1
SP1	BHLHE41	1
SP1	C9orf72	1
SP1	CAMK2A	-1
SP1	CHRNA7	-1
SP1	DAO	1
SP1	EGR3	-1
SP1	FGFR1	1
SP1	GSK3B	-1
SP1	NRG3	-1
SP1	NRGN	-1
SP1	PER3	1
SP1	S100B	1
SP1	SLC39A3	-1
SP1	SP4	1
SP1	TMSB10	-1
SP4	ACAP3	1
SP4	ACTR1A	-1
SP4	AFF4	1
SP4	AP2S1	-1
SP4	ATF1	1
SP4	ATP8B2	1
SP4	CDC42BPG	1
SP4	CDCA5	-1
SP4	CEP250	1
SP4	CORO7	-1
SP4	CREBBP	1
SP4	DAG1	1
SP4	DBNDD1	-1
SP4	EFEMP2	1
SP4	EFHD2	-1
SP4	FAM117B	1
SP4	FAR1	1
SP4	FAU	1
SP4	FBXL6	1
SP4	FBXO11	1
SP4	FMNL1	-1
SP4	GAS2L1	-1
SP4	HSD17B1	1
SP4	HYAL3	-1
SP4	HYI	1
SP4	IFRD2	1
SP4	IGFBP2	-1
SP4	IL17RD	1
SP4	IRF1	1
SP4	LTBP3	1
SP4	LUZP1	-1
SP4	MAP3K12	1
SP4	MST1	1
SP4	MSX2	1
SP4	NANOS3	-1
SP4	NBEAL1	1
SP4	NFE2L1	-1
SP4	NOL12	1
SP4	NPFF	1
SP4	NT5C2	1
SP4	PATL1	1
SP4	PAX3	1
SP4	PIAS1	1
SP4	PRTG	1
SP4	PSIP1	1
SP4	PTCH1	1
SP4	PYGO1	1
SP4	RNPC3	1
SP4	SAT2	1
SP4	SCARF1	1
SP4	SFMBT1	1
SP4	SLC26A1	1
SP4	SLC29A1	-1
SP4	SLC45A4	-1
SP4	SMURF2	1
SP4	SP1	1
SP4	STAT5B	1
SP4	STAU2	-1
SP4	SUPT3H	1
SP4	TMED5	1
SP4	TRABD	1
SP4	TRRAP	1
SP4	TSTA3	-1
SP4	TUBA1B	-1
SP4	TUSC2	-1
SP4	TWIST1	-1
SP4	UBTF	1
SP4	WDR6	1
SP4	ZIC1	1
SP4	ZNF394	1
SP4	ZNF438	1
SP7	AKT1	-1
SP7	AKT2	-1
SP7	ARNTL	-1
SP7	BCR	-1
SP7	CALM2	1
SP7	DBNL	-1
SP7	DNMT1	-1
SP7	DRD2	1
SP7	FGF17	-1
SP7	MTHFR	-1
SP7	PER2	-1
SP7	PLCG1	-1
SP7	PSEN2	1
SP7	SLC39A3	-1
SP7	ST3GAL1	-1
SP7	TSPO	1
SP7	VAMP2	1
SP8	APLP2	-1
SP8	EHBP1L1	1
SP8	ERC1	-1
SP8	FARP1	1
SP8	GCAT	-1
SP8	HCN3	-1
SP8	IFRD2	-1
SP8	MC1R	-1
SP8	MNT	1
SP8	NANOS3	1
SP8	NEUROG2	-1
SP8	NME3	-1
SP8	NUAK1	1
SP8	OBFC1	-1
SP8	PRKCZ	-1
SP8	RARG	-1
SP8	RNPC3	-1
SP8	SERPINF1	1
SP8	SHMT2	-1
SP8	SLC9A3R2	-1
SP8	SPATA2L	-1
SP8	STRN	-1
SP8	TCAP	1
SP8	TWIST1	1
STAT5B	BHLHE41	1
STAT5B	C9orf72	1
STAT5B	CHRM3	-1
STAT5B	DDC	1
STAT5B	DFNB31	1
STAT5B	FBXL3	1
STAT5B	FOXO3	1
STAT5B	GFAP	1
STAT5B	HIF1A	1
STAT5B	IGF1	-1
STAT5B	KCNN3	1
STAT5B	RGS4	-1
STAT5B	SLC1A3	1
STAT5B	SP4	1
STAT5B	TLR4	1
STAT5B	TMSB10	-1
STAT6	ACTB	1
STAT6	AGT	-1
STAT6	APP	1
STAT6	ARNTL2	1
STAT6	BHLHE41	-1
STAT6	CHRM3	1
STAT6	CNR1	1
STAT6	DRD1	1
STAT6	FGF20	-1
STAT6	GRIN2B	1
STAT6	HIF1A	-1
STAT6	HTR3B	1
STAT6	ITGA9	1
STAT6	NTF3	-1
STAT6	NTRK2	1
STAT6	RELN	-1
STAT6	RGS4	1
STAT6	SPR	1
STAT6	ULK4	1
STAT6	VGF	1
TAL1	ADCY8	1
TAL1	ADM	1
TAL1	ATP1A2	1
TAL1	CHRNA2	1
TAL1	CSRP1	1
TAL1	NFIX	-1
TBR1	CRHBP	1
TBR1	DLX1	1
TBR1	GABRB2	1
TBR1	GFAP	-1
TBR1	GRIA2	1
TBR1	NR2E1	1
TBR1	RAPGEF5	1
TBR1	S1PR1	-1
TBX15	FGFR1	-1
TBX15	S1PR1	-1
TCF4	ABHD3	-1
TCF4	ADM2	-1
TCF4	ADRBK1	1
TCF4	AMIGO3	-1
TCF4	ARNTL	1
TCF4	ATP1A2	-1
TCF4	BAIAP2L2	1
TCF4	BCR	1
TCF4	BMP6	-1
TCF4	BTN2A1	1
TCF4	C19orf53	-1
TCF4	C19orf57	1
TCF4	CACNB2	1
TCF4	CALHM2	1
TCF4	CC2D1A	1
TCF4	CDKN2C	1
TCF4	CKB	1
TCF4	CPSF1	1
TCF4	CXXC5	1
TCF4	CYHR1	1
TCF4	DALRD3	1
TCF4	DAZAP1	1
TCF4	DDX17	1
TCF4	EBF3	-1
TCF4	ERC2	1
TCF4	EXOSC6	1
TCF4	FAM89B	1
TCF4	FEM1B	1
TCF4	FGFRL1	1
TCF4	GABRB2	1
TCF4	GLRA1	-1
TCF4	HTR1D	-1
TCF4	IER2	1
TCF4	IMPDH2	-1
TCF4	LDB1	-1
TCF4	LIMA1	1
TCF4	LRRC46	-1
TCF4	MARK3	1
TCF4	MEPCE	1
TCF4	MFHAS1	1
TCF4	MRI1	1
TCF4	NAV3	1
TCF4	NFIX	1
TCF4	NOL12	1
TCF4	NUAK1	1
TCF4	PADI2	-1
TCF4	PCCA	1
TCF4	PFKFB3	-1
TCF4	PFKL	1
TCF4	PICK1	1
TCF4	PTPN23	-1
TCF4	PUSL1	1
TCF4	RALGPS1	1
TCF4	RAPGEF5	1
TCF4	RASL11B	1
TCF4	RHEBL1	1
TCF4	RPRML	1
TCF4	SAMD12	1
TCF4	SHOX2	-1
TCF4	SIX3	-1
TCF4	SLC26A1	1
TCF4	ST3GAL1	1
TCF4	STX10	1
TCF4	TCAP	1
TCF4	TIGD3	1
TCF4	TMEM180	1
TCF4	TMPRSS6	-1
TCF4	TNRC6B	1
TCF4	TPM3	1
TCF4	TXNDC5	-1
TCF4	ULK3	1
TCF4	ZBED4	1
TCF4	ZCWPW1	1
TCF7L2	ADCY8	1
TCF7L2	AKR1C3	1
TCF7L2	ATP2A2	1
TCF7L2	CALM2	1
TCF7L2	CNR1	-1
TCF7L2	CRH	1
TCF7L2	DDAH1	1
TCF7L2	EGFR	1
TCF7L2	FABP7	-1
TCF7L2	FADS2	1
TCF7L2	GNAL	1
TCF7L2	HDAC9	1
TCF7L2	HDDC2	-1
TCF7L2	HIST1H2BG	-1
TCF7L2	LRP4	1
TCF7L2	MOGAT3	1
TCF7L2	MRVI1	1
TCF7L2	MSX2	-1
TCF7L2	MYH7B	1
TCF7L2	NAV2	1
TCF7L2	NXN	1
TCF7L2	OTX2	1
TCF7L2	PLEKHG1	1
TCF7L2	PLXNA2	-1
TCF7L2	RAB26	-1
TCF7L2	REEP5	1
TCF7L2	RORA	1
TCF7L2	SETBP1	-1
TCF7L2	SHOX2	1
TCF7L2	SLC17A6	1
TCF7L2	STK24	1
TCF7L2	SYNE1	-1
TCF7L2	TCF4	-1
TCF7L2	TGFBR1	1
TCF7L2	TOX3	1
TCF7L2	VGF	1
TCF7L2	VIT	-1
TCF7L2	ZNF589	-1
TCF7L2	ZSWIM4	1
TFAP4	DBNL	-1
TSHZ1	AARS2	1
TSHZ1	ASH1L	1
TSHZ1	BMP4	1
TSHZ1	C1QB	-1
TSHZ1	CDC42BPG	1
TSHZ1	CPSF1	1
TSHZ1	CXXC5	1
TSHZ1	DDX17	1
TSHZ1	DEF8	1
TSHZ1	FAM86B1	-1
TSHZ1	FANCA	1
TSHZ1	FZD2	-1
TSHZ1	GATAD2B	1
TSHZ1	GBA	-1
TSHZ1	IRF1	1
TSHZ1	KIAA0907	1
TSHZ1	KIFC2	1
TSHZ1	KPNA2	-1
TSHZ1	LIMA1	1
TSHZ1	NEIL1	1
TSHZ1	NFIX	1
TSHZ1	OVCA2	1
TSHZ1	PGAP1	-1
TSHZ1	PRSS16	1
TSHZ1	RALGPS1	1
TSHZ1	ROMO1	-1
TSHZ1	SFXN3	1
TSHZ1	SH3BP1	1
TSHZ1	SLC25A34	1
TSHZ1	SLC26A6	1
TSHZ1	SLC39A9	-1
TSHZ1	SMYD4	1
TSHZ1	TIGD3	1
TSHZ1	TNRC6B	1
TSHZ1	TSPAN1	1
TSHZ1	ULK3	1
TWIST1	BHLHE40	1
TWIST1	GRIK3	1
TWIST1	PAH	1
TWIST1	PIP4K2C	1
TWIST1	RARA	1
TWIST1	RGS4	1
TWIST1	SLC17A7	1
TWIST1	TLL2	1
VAX1	ADARB1	-1
VAX1	CRHR1	-1
VAX1	DLX1	1
VAX1	DUSP6	1
VAX1	NTF3	-1
VAX1	OTX2	-1
VDR	PACSIN3	-1
XBP1	ADSL	1
XBP1	ARF4	1
XBP1	ATP5J2	1
XBP1	BBS9	1
XBP1	C16orf95	1
XBP1	COPB1	1
XBP1	CRKL	1
XBP1	CTNS	1
XBP1	CXXC5	1
XBP1	DHRS7	1
XBP1	DPM3	1
XBP1	E4F1	1
XBP1	EBNA1BP2	1
XBP1	EFEMP2	1
XBP1	FANCC	1
XBP1	GNL3	1
XBP1	IDH1	1
XBP1	IGFBP6	1
XBP1	JKAMP	1
XBP1	LRRTM2	-1
XBP1	NEK4	1
XBP1	NPEPPS	1
XBP1	NT5DC2	1
XBP1	PMVK	1
XBP1	PPM1A	1
XBP1	PTCD1	1
XBP1	RPA1	1
XBP1	SMARCAL1	1
XBP1	SND1	1
XBP1	SPCS1	1
XBP1	TM9SF2	1
XBP1	TMEM110	-1
XBP1	TRIM32	1
XBP1	TXNDC5	1
XBP1	UST	1
XBP1	ZC3HC1	1
[truncated: 58 more rows]
