# Supplementary material for: Genetic architecture of white matter microstructure captured by unsupervised deep representation learning of fractional anisotropy maps
Source: Nat Commun. 2026 Jun 3;17:7150. doi: 10.1038/s41467-026-73996-z (PMC13396798; doi:10.1038/s41467-026-73996-z)
Supplement: Supplementary file 6 — Source Data [file 41467_2026_73996_MOESM6_ESM.zip › Source Data/Source Data Figure 5/Fig.5c&5d&5e/TRN/share_net.txt]

node1	node2	weight
ALX4	CCR2	1
ATF1	CASP3	1
ATF1	CBS	1
ATF1	SEC24C	1
ATF1	SIRT1	1
ATF1	TLL2	-1
ATF1	UCHL1	-1
ATF7	ACACB	1
ATF7	ANGPT1	1
ATF7	AP2S1	-1
ATF7	ATXN1	-1
ATF7	BAG3	1
ATF7	CASP3	1
ATF7	CHN2	1
ATF7	CREB3L4	1
ATF7	CRHBP	-1
ATF7	DAO	1
ATF7	ENPP3	1
ATF7	GABPB1	1
ATF7	GBA	-1
ATF7	GIT1	-1
ATF7	HIST1H3B	1
ATF7	IGF1	-1
ATF7	LIN7C	1
ATF7	LUZP1	-1
ATF7	MIF	-1
ATF7	NBPF1	1
ATF7	NDUFA8	-1
ATF7	NEK9	1
ATF7	NSF	-1
ATF7	OCIAD2	-1
ATF7	OTUD7B	1
ATF7	PGAM1	-1
ATF7	PODNL1	1
ATF7	PPP1R3B	1
ATF7	PPP2R2B	-1
ATF7	PPP3CB	-1
ATF7	PSD	-1
ATF7	RAP1GAP	-1
ATF7	RARG	1
ATF7	RNF11	-1
ATF7	SLC30A3	-1
ATF7	SLC4A10	-1
ATF7	SPRYD3	-1
ATF7	SSBP4	-1
ATF7	STK24	-1
ATF7	TRIM54	-1
ATF7	TUBG2	-1
ATF7	UCHL1	-1
BPTF	RELN	1
CREB3L4	AGT	1
CREB3L4	APP	-1
CREB3L4	BAG3	1
CREB3L4	CBS	1
CREB3L4	GSTP1	1
CREB3L4	UCHL1	-1
DLX5	CHRNA2	-1
DLX5	KLF5	1
DLX5	NOS1	1
DLX5	PPP2R2B	1
DLX6	ABCA7	-1
DLX6	HIF1A	-1
DLX6	KLF5	1
DLX6	NOS1	1
DLX6	PNMT	1
DLX6	PPP2R2B	1
DMRT3	CHRNA3	-1
DMRT3	GSTM3	1
DMRTA2	BIN1	1
EBF3	ASH1L	-1
EBF3	ATXN1	-1
EBF3	CHRFAM7A	1
EBF3	CKAP5	-1
EBF3	CKB	-1
EBF3	COASY	-1
EBF3	CPLX3	-1
EBF3	CPNE7	-1
EBF3	DALRD3	-1
EBF3	EBF2	1
EBF3	FANCA	-1
EBF3	GABRD	-1
EBF3	GLIS2	1
EBF3	GLRA1	1
EBF3	GSTO2	-1
EBF3	HIST1H2BB	1
EBF3	IP6K2	1
EBF3	ISYNA1	1
EBF3	KCNJ16	1
EBF3	KCTD18	1
EBF3	LAMB1	-1
EBF3	NEIL2	1
EBF3	PHF20	-1
EBF3	PODNL1	1
EBF3	PURA	1
EBF3	RNF123	-1
EBF3	SNX32	-1
EBF3	TM9SF2	-1
EBF3	TPM1	-1
EBF3	TRIOBP	1
FOS	ANGPT1	1
FOS	AP4S1	-1
FOS	ARHGAP20	-1
FOS	ATXN7L3	-1
FOS	BAMBI	1
FOS	CAV1	1
FOS	CCDC103	1
FOS	CHRFAM7A	1
FOS	CUEDC2	-1
FOS	DNAJC5G	-1
FOS	EFEMP1	1
FOS	ELOVL7	1
FOS	FANCA	-1
FOS	HIST1H2AH	1
FOS	HIST1H2AK	1
FOS	HYAL2	1
FOS	IER2	1
FOS	IL18	1
FOS	MCTP1	-1
FOS	PADI2	1
FOS	PAWR	1
FOS	PFDN5	1
FOS	RFTN2	1
FOS	RHOC	1
FOS	RIN3	1
FOS	SFRP4	1
FOS	SLC30A3	-1
FOS	SPATS2	-1
FOS	SREBF1	1
FOS	TLR4	1
FOS	TMED10	1
FOS	TNS1	1
FOS	TRIM54	-1
FOS	WDR75	1
FOSL1	GRN	-1
FOXD2	CCL2	1
FOXD2	FOS	1
FOXE3	ADAM10	1
FOXE3	OLIG2	1
FOXF1	ABCB1	1
FOXF1	AKT2	-1
FOXF1	BCHE	1
FOXF1	EFEMP1	-1
FOXF1	TLR4	1
FOXJ3	ADAM10	1
FOXJ3	MTR	1
FOXJ3	PPP3CB	1
FOXJ3	PRNP	1
FOXJ3	PSEN2	1
FOXN2	ADRA2A	-1
FOXN2	CDK5R1	-1
FOXN2	CHRNA7	-1
FOXN2	CRH	-1
FOXN2	DAPK1	-1
FOXN2	EFEMP1	1
FOXN2	KCNJ6	-1
FOXN2	PARP1	1
FOXN2	PICALM	1
FOXN2	PON2	1
FOXN2	SCD	1
FOXN2	TFAM	1
FOXP1	ALDH2	1
FOXP1	ATXN1	1
FOXP1	BCR	1
FOXP1	CHRNA6	-1
FOXP1	ENPP2	1
FOXP1	IGF1R	1
FOXP1	KCNJ6	-1
FOXP1	MAGI2	1
FOXP1	NUDT1	1
FOXP1	PIK3R1	1
FOXP1	PPARGC1A	1
FOXP1	PPP2R2B	1
FOXP1	TANC2	1
FOXP1	VLDLR	1
FOXP2	ATXN1	1
FOXP2	BCL2	1
FOXP2	COL11A1	1
FOXP2	CRH	1
FOXP2	DAPK1	1
FOXP2	GSTZ1	1
FOXP2	LRRK2	1
FOXP2	MAGI2	1
FOXP2	NTRK2	1
FOXP2	PGAM1	1
FOXP2	PIK3R1	1
FOXP2	PPARGC1A	1
FOXP2	TCF7L2	1
GABPB1	SEC24C	1
GLIS2	ACHE	1
GLIS2	IGF1R	1
GLIS2	PPARD	1
GLIS2	RGS4	-1
HES7	AKT2	1
HES7	CHRNA4	1
HES7	MIF	1
HES7	PARP1	1
HES7	PCK2	1
HES7	SNCA	1
HES7	XRCC1	1
HEY2	AGT	1
HEY2	ALDH2	1
HEY2	EPHA4	-1
HEY2	FAS	1
HEY2	FOS	1
HEY2	GRIN2B	-1
HEY2	KCNJ6	-1
HEY2	NOS1	1
HEY2	PON2	1
HEY2	RPS6KA2	1
HEY2	S100B	1
HEY2	TGFB1	1
HMGA2	CCR2	1
HOXB2	DAPK1	-1
HOXB2	EPHA4	-1
HOXB2	GRIN2B	-1
HOXB2	LRRK2	-1
HOXB3	GSTO1	-1
HOXB4	CCL2	1
HOXB4	TFAM	-1
HOXB5	PPM1H	-1
HOXB7	APP	1
HOXB7	NDUFS4	1
HOXB7	OLIG2	1
HSF2	CACNB2	1
HSF2	CBS	1
HSF2	COG2	1
HSF2	CTSD	1
HSF2	DLD	1
HSF2	DYRK1A	1
HSF2	GSK3B	1
HSF2	GSTO1	1
HSF2	HIF1A	1
HSF2	PRNP	1
HSF2	SNCA	1
IRF1	AKT2	1
IRF1	CASP3	1
IRF1	GSTO2	-1
IRF1	HTR2A	-1
IRF1	KCNMA1	-1
IRF1	NDUFB8	-1
LHX2	CRH	1
LHX2	DGKB	1
LHX2	LRRK2	1
LHX2	S100B	-1
MEF2C	AP3M1	-1
MEF2C	CASP3	-1
MEF2C	CRHBP	1
MEF2C	DFNB31	-1
MEF2C	FAS	1
MEF2C	HSPA5	-1
MEF2C	HTR2A	1
MEF2C	LPL	-1
MEF2C	MAGI2	1
MEF2C	NDUFA8	1
MEF2C	NTRK2	1
MEF2C	PSMB7	1
MEF2C	PTGS2	1
MEF2C	SNCA	1
MLX	AP3M1	1
MLX	CDK5	1
MLX	GRB2	1
MLX	GSK3B	1
MLX	M6PR	1
MLX	MIF	1
MLX	NDUFB8	1
MLX	NDUFS1	1
MLX	PGAM1	1
MLX	PICALM	-1
MLX	PPM1H	1
MLX	PTEN	1
MLX	XRCC1	1
MNT	CASP3	-1
MNT	M6PR	1
MNT	MTHFR	1
MNT	MTR	1
MNT	RPS6KA2	1
MNT	3-Sep	1
MSC	ADAM12	-1
MSC	CRHBP	1
MSC	GRIN2B	1
MSC	SNCA	1
MSX2	ACO2	-1
MSX2	BIN1	-1
MSX2	GSTO2	-1
MSX2	NDUFA6	-1
MSX2	OLIG2	-1
MSX2	PNMT	-1
MSX2	PPP2R2B	-1
MSX2	RELN	1
MSX2	SH3PXD2A	-1
NEUROD2	BCL2	-1
NEUROD2	BDNF	1
NEUROD2	CALHM2	1
NEUROD2	MTHFR	1
NEUROD2	PCSK9	1
NFAT5	CYP19A1	-1
NFAT5	FYN	1
NFAT5	GSK3B	1
NFAT5	MAGI2	1
NFAT5	PRNP	1
NFAT5	PSAP	1
NFAT5	RPS6KA2	1
NFAT5	SNCA	1
NFE2L1	APP	1
NFE2L1	CASP3	-1
NFE2L1	CAST	1
NFE2L1	CHRFAM7A	1
NFE2L1	COL11A1	1
NFE2L1	CRHBP	1
NFE2L1	CTSD	1
NFE2L1	DHCR24	1
NFE2L1	GBA	1
NFE2L1	GSK3B	1
NFE2L1	GSTP1	1
NFE2L1	HMOX1	1
NFE2L1	MIF	1
NFE2L1	MTHFR	1
NFE2L1	NDUFS1	1
NFE2L1	PGAM1	1
NFE2L1	PPARD	1
NFE2L1	PPP2R2B	1
NFE2L1	PSEN2	1
NFE2L1	PSMB7	1
NFE2L1	SNCG	1
NFE2L1	TNFRSF1A	1
NFE2L1	UBQLN1	1
NFE2L1	UCHL1	1
NFE2L1	VCP	1
NFIX	ADRA2A	-1
NFIX	FOXO3	1
NFIX	PSAP	1
NR1H3	APOE	1
NR1H3	CLU	1
NR1H3	GRB2	1
NR1H3	GSTO2	1
NR1H3	GSTZ1	1
NR1H3	IL18	1
NR1H3	NDUFA8	1
NR1H3	NDUFB8	1
NR1H3	NDUFS7	1
NR1H3	NXPH1	1
NR1H3	PSAP	1
NR1H3	RXRB	1
NR1H3	SLC11A2	1
NR1H3	TFCP2	1
NR1H3	TLL2	1
NR1H3	TLR4	1
NR1H3	TREM2	1
NR2C1	FOXO3	1
NR2C1	PGAM1	-1
NR2F1	FOXO3	1
NR2F1	KCNMA1	1
NR2F1	LRP8	1
NR2F1	NTRK2	1
NR2F1	PPARD	1
NR2F1	THRA	1
PAX3	CRH	-1
PAX3	EBF3	1
PAX3	FAS	-1
PAX3	PTEN	1
PAX3	RGS4	-1
PITX3	SEC24C	1
PITX3	TREM2	1
POU3F3	BCL2	1
POU3F3	DGKB	1
POU3F3	FAS	1
POU3F3	FGF1	1
POU3F3	GSTO1	1
POU3F3	MAGI2	1
POU3F3	MTR	1
POU3F3	OLIG2	1
POU3F3	PSEN1	1
POU5F2	GSTO1	-1
POU5F2	NQO1	-1
POU5F2	SNCG	-1
RARG	AGT	1
RARG	BAG3	1
RARG	HIF1A	1
RARG	IRS1	1
RARG	LRRK2	-1
RARG	PIK3R1	-1
RERE	ABCA7	1
RERE	CDK5R1	1
RERE	LRP8	1
RERE	MTHFR	1
RERE	PPARD	1
RERE	PPM1H	1
RERE	PTEN	1
RFX4	C4A	1
RFX4	CAST	1
RFX4	NQO1	1
RFX4	NR3C1	-1
RFX4	SREBF1	1
RFX4	TNFRSF1A	1
RREB1	TGFB1	1
RUNX2	LAMB1	-1
SATB2	GSTO1	1
SATB2	HIF1A	-1
SATB2	LPL	-1
SATB2	PRNP	1
SATB2	PTGS2	1
SIX1	CAV1	1
SIX3	ADORA2A	1
SOX10	A2M	1
SOX10	ACO2	1
SOX10	APH1A	1
SOX10	BDNF	-1
SOX10	CAV1	1
SOX10	HSD11B1	1
SOX10	LRP2	1
SOX10	MAGI2	1
SOX10	NUDT1	1
SOX10	OLIG2	1
SOX10	PPP2R2B	1
SOX10	PSEN1	1
SOX10	RELN	-1
SOX10	S100B	1
SOX10	SCD	1
SOX10	SH3PXD2A	1
SOX10	VLDLR	1
SOX7	A2M	1
SOX7	CAV1	1
SOX7	PLCE1	1
SOX7	RELN	-1
SOX7	TNFRSF1A	1
SOX9	A2M	1
SOX9	ACO2	1
SOX9	AGT	1
SOX9	APH1A	1
SOX9	BCL2	1
SOX9	C4A	1
SOX9	CLU	1
SOX9	FYN	1
SOX9	GSTM3	1
SOX9	HIF1A	1
SOX9	M6PR	1
SOX9	PLCE1	1
SOX9	PON2	1
SOX9	PPARA	1
SOX9	SNCA	-1
SOX9	THRA	1
SOX9	TLR4	1
SOX9	TNFRSF1A	1
SP1	BCR	-1
SP1	CDK5	-1
SP1	CECR2	1
SP1	CHRNA7	-1
SP1	GSK3B	-1
SP1	IGF1R	1
SP1	KLF5	-1
SP1	PPARA	1
SP1	S100B	1
SP1	UCHL1	-1
SP7	AKAP8	-1
SP7	AKT2	-1
SP7	BCR	-1
SP7	CHRNB2	1
SP7	MTHFR	-1
SP7	PICALM	1
SP7	PLCG1	-1
SP7	PSEN2	1
SP7	RXRB	-1
STAT5B	ACHE	1
STAT5B	CHRNA3	1
STAT5B	DFNB31	1
STAT5B	FGF1	1
STAT5B	FOS	1
STAT5B	FOXO3	1
STAT5B	HIF1A	1
STAT5B	IGF1	-1
STAT5B	KCNMA1	-1
STAT5B	PICALM	1
STAT5B	RGS4	-1
STAT5B	TFAM	1
STAT5B	TLR4	1
STAT6	AGT	-1
STAT6	AKAP8	1
STAT6	APP	1
STAT6	CHRNA3	-1
STAT6	FAS	1
STAT6	GRIN2B	1
STAT6	HIF1A	-1
STAT6	NDUFS1	1
STAT6	NTRK2	1
STAT6	PPP2R2B	1
STAT6	PTGS2	1
STAT6	RELN	-1
STAT6	RGS4	1
STAT6	TFAM	-1
TAL1	CHRNA2	1
TAL1	OLIG2	1
TAL1	TF	1
TBR1	ADRA2A	1
TBR1	BAG3	-1
TBR1	CRHBP	1
TBR1	NCSTN	-1
TCF4	BCR	1
TCF4	C4A	-1
TCF4	CACNB2	1
TCF4	CALHM2	1
TCF4	EBF3	-1
TCF4	FGF1	-1
TCF4	HSD11B1	1
TCF4	PPIL2	1
TCF7L2	CALM2	1
TCF7L2	CHRNA3	1
TCF7L2	CRH	1
TCF7L2	DDAH1	1
TCF7L2	EGFR	1
TCF7L2	HDAC9	1
TCF7L2	HDDC2	-1
TCF7L2	HIST1H2BG	-1
TCF7L2	LRP4	1
TCF7L2	MOGAT3	1
TCF7L2	MRVI1	1
TCF7L2	MSX2	-1
TCF7L2	MYH7B	1
TCF7L2	NAV2	1
TCF7L2	NXN	1
TCF7L2	PLEKHG1	1
TCF7L2	PLXNA2	-1
TCF7L2	RAB26	-1
TCF7L2	REEP5	1
TCF7L2	SETBP1	-1
TCF7L2	SNCA	-1
TCF7L2	STK24	1
TCF7L2	TCF4	-1
TCF7L2	TGFBR1	1
TCF7L2	TOX3	1
TCF7L2	VIT	-1
TCF7L2	ZNF589	-1
TCF7L2	ZSWIM4	1
TWIST1	CALHM2	1
TWIST1	CASP3	-1
TWIST1	NDUFS1	1
TWIST1	RGS4	1
TWIST1	SNCAIP	-1
TWIST1	TLL2	1
VAX1	ABCA7	-1
VAX1	GSTO2	1
VAX1	KLF5	1
ZBTB16	ADAM10	-1
ZBTB16	BCHE	-1
ZBTB16	BLMH	1
ZBTB16	CLU	1
ZBTB16	HIF1A	-1
ZBTB16	IL18	-1
ZBTB16	MAGI2	1
ZBTB16	NR3C1	1
ZBTB16	NTRK2	1
ZBTB16	PGAM1	1
ZBTB16	PIK3R1	1
ZHX3	APOE	1
ZHX3	BCR	1
ZHX3	MTHFR	1
ZHX3	POMT1	1
ZIC1	PLCG1	1
ZIC2	BCR	-1
ZIC2	BLMH	1
ZIC2	CHRNA4	1
ZIC2	CHRNA7	-1
ZIC2	GBA	-1
ZIC2	PCK2	1
ZIC2	PNMT	-1
ZIC4	ACHE	1
ZNF740	AKT2	1
ZNF740	COG2	1
ZNF740	YWHAZ	-1
ARID1B	WFS1	1
ATF1	CYP2E1	1
ATF7	FLT1	1
ATF7	GAP43	-1
ATF7	GRIN2A	-1
BPTF	AP3B1	1
BPTF	APAF1	1
BPTF	EIF2B3	1
BPTF	LIMA1	1
BPTF	NFIA	1
CREB3L4	AKR1A1	1
CREB3L4	CPT2	1
CREB3L4	PPP1R3B	1
DLX5	CNR1	1
DLX5	DCLK3	1
DLX5	NQO2	-1
DLX5	OTX2	-1
DLX5	STK39	-1
DLX6	ADCYAP1	-1
DLX6	ADRBK1	-1
DLX6	CRHR1	-1
DLX6	DCLK3	1
DLX6	NQO2	-1
DLX6	OTX2	-1
DLX6	PAPPA	-1
DLX6	SLC43A2	-1
DMRTA2	RIMS1	-1
EBF3	CSMD1	1
EBF3	FGF2	1
EBF3	MCC	1
EBF3	VEGFA	1
FOS	CACNA1A	-1
FOS	FGF2	1
FOS	GAP43	-1
FOS	RIMS1	-1
FOXF1	TESK2	1
FOXJ3	ACSL6	1
FOXJ3	ANK2	1
FOXJ3	APC	1
FOXJ3	ARIH2	1
FOXJ3	C2orf73	1
FOXJ3	CALM2	1
FOXJ3	CDH11	1
FOXJ3	DAP3	1
FOXJ3	DCAF5	1
FOXJ3	DLG2	1
FOXJ3	DNM1L	1
FOXJ3	ERC1	1
FOXJ3	EXOC6	1
FOXJ3	EXT1	1
FOXJ3	FAM171B	1
FOXJ3	FAM53B	1
FOXJ3	FBXO11	1
FOXJ3	HSPD1	1
FOXJ3	IFRD2	1
FOXJ3	LGI1	1
FOXJ3	LRRC37A3	1
FOXJ3	MAPK8IP3	1
FOXJ3	MAPRE3	1
FOXJ3	MSH2	1
FOXJ3	NEK9	1
FOXJ3	NFAT5	1
FOXJ3	NUDT3	1
FOXJ3	PINX1	1
FOXJ3	PPIL4	1
FOXJ3	PPP1R12A	1
FOXJ3	SHFM1	1
FOXJ3	TRIO	1
FOXJ3	TRMT61A	1
FOXJ3	ZHX3	1
FOXN2	CANX	-1
FOXN2	CSMD1	-1
FOXN2	GPBP1L1	1
FOXN2	HIST1H1C	1
FOXN2	MDGA2	-1
FOXN2	METTL7A	1
FOXN2	NFIA	1
FOXN2	NPAS3	1
FOXN2	TESK2	1
FOXN2	TMEM108	-1
FOXP1	CANX	1
FOXP1	CREM	1
FOXP1	DLG2	1
FOXP1	GPBP1L1	1
FOXP1	PPP3CA	1
FOXP1	TMEM53	1
FOXP2	AGBL4	1
FOXP2	NFIA	-1
FOXP2	NTNG1	1
GABPB1	FXN	1
GABPB1	MDGA2	-1
GABPB1	MED13	1
GABPB1	PRKCZ	1
GLIS2	CDKN2C	-1
HES7	DAB1	1
HES7	MICAL2	1
HEY2	AGBL4	-1
HEY2	AP3B1	1
HEY2	GPBP1L1	1
HEY2	GRIN1	-1
HEY2	MICAL2	-1
HEY2	ST3GAL3	-1
HOXB2	GAP43	-1
HOXB2	KCNH1	-1
HOXB2	RGS7	-1
HOXB3	ADCYAP1	1
HOXB3	ANK2	1
HOXB3	NAV2	1
HOXB4	FADS2	1
HOXB4	PITX3	1
HOXB4	RGS7	-1
HOXB5	ADCYAP1	1
HOXB5	CNR1	-1
HOXB7	ANK2	1
HOXB7	FADS2	1
HOXB7	HNMT	1
HOXB7	PITX3	1
HOXC4	CALB1	-1
HOXC4	CNR1	-1
HSF2	CDC42	1
HSF2	EIF2B3	1
HSF2	MAP2K5	1
HSF2	NDUFV2	1
HSF2	TMEM108	1
IRF1	CANX	-1
IRF1	CREB1	1
IRF1	FGF20	1
IRF1	GRIP1	-1
IRF1	HIST1H1C	1
IRF1	HLA-A	1
IRF1	MED13	1
LHX2	AGBL4	1
LHX2	PIK3R3	-1
MEF2C	CSMD1	1
MEF2C	EPHB2	1
MEF2C	GRIN2A	1
MEF2C	MICAL2	1
MEF2C	PINK1	1
MEF2C	RNF11	1
MEF2C	RRAS2	-1
MEF2C	TDRD10	-1
MEF2C	TMEM108	1
MEF2C	YWHAH	1
MLX	ADRBK1	1
MLX	CALR	1
MLX	GPBP1L1	1
MLX	NQO2	1
MLX	POLG	1
MLX	PRKCZ	1
MLX	SCN2A	1
MLX	SND1	1
MLX	ST3GAL3	1
MLX	TMEM108	1
MLX	TMEM53	1
MNT	CCK	1
MNT	CTSB	1
MNT	GRIN1	1
MNT	NOD2	-1
MNT	ST3GAL3	1
MSC	CNR1	1
MSC	LIMA1	-1
MSX2	CRHR1	1
MSX2	HIST1H1C	1
MSX2	LIMA1	1
MSX2	NR4A2	1
MSX2	NTNG1	-1
MSX2	SPR	-1
MSX2	ZSWIM5	1
NEUROD2	ATXN3	-1
NEUROD2	CPT2	-1
NEUROD2	FABP7	1
NEUROD2	KCNH1	1
NEUROD2	NR4A2	1
NEUROD2	PLXNA2	1
NEUROD2	PPP3CA	1
NEUROD2	SLIT3	1
NEUROD2	TFRC	1
NEUROG2	GRIP1	-1
NFAT5	CANX	1
NFAT5	GAP43	1
NFAT5	KCNH1	1
NFAT5	PPP3CA	1
NFAT5	RNF11	1
NFAT5	TFRC	1
NFE2L1	CACNA1A	-1
NFE2L1	CALR	1
NFE2L1	CDC42	1
NFE2L1	CTSB	1
NFE2L1	EN2	-1
NFE2L1	EPHB2	1
NFE2L1	FAF1	1
NFE2L1	FOXJ3	1
NFE2L1	HIST1H1C	-1
NFE2L1	NEFL	1
NFE2L1	NQO2	1
NFE2L1	NSF	1
NFE2L1	PINK1	1
NFE2L1	PLA2G6	1
NFE2L1	PLA2G7	1
NFE2L1	RNF11	1
NFE2L1	UBE2L3	1
NFE2L1	YWHAH	1
NFIX	CDC42	-1
NFIX	PAPPA	-1
NFIX	POLG	1
NFIX	SND1	1
NFIX	YWHAH	-1
NR1H3	DAB1	-1
NR1H3	GPC6	1
NR1H3	NDUFV2	1
NR1H3	NEFL	1
NR2C1	AGBL4	-1
NR2C1	ATN1	1
NR2C1	KANK1	1
NR2C1	OTX2	1
NR2F1	ADRBK1	1
NR2F1	AGBL4	1
NR2F1	ATXN3	-1
NR2F1	DDC	-1
NR2F1	FOXJ3	1
NR2F1	TRIO	1
PITX3	ASCL1	1
PITX3	BNC2	1
PITX3	CALML4	-1
PITX3	FAM131C	1
PITX3	HES7	1
PITX3	ITGA9	1
PITX3	LRRC16A	-1
PITX3	MAPK8IP3	1
PITX3	NSUN4	1
PITX3	POMC	1
PITX3	SH3BP1	1
PITX3	SLC39A9	1
PITX3	TMEM129	1
PITX3	WDR12	1
POU3F3	MAP2K5	1
POU3F3	NEFL	1
POU5F2	APAF1	1
POU5F2	EN2	1
POU5F2	FGF20	1
POU5F2	NEFL	-1
RARG	CACNA1A	1
RARG	FOXJ3	1
RARG	NFIA	1
RARG	PLEKHM1	1
RARG	TDRD10	1
RARG	WFS1	1
RERE	BTBD9	1
RERE	FOXJ3	1
RERE	PLEKHM1	1
RERE	WFS1	1
RERE	ZSWIM5	1
RFX4	ACACB	1
RFX4	APPL2	1
RFX4	CCDC103	1
RFX4	FADS2	1
RFX4	FBLN5	1
RFX4	G3BP1	1
RFX4	GFAP	1
RFX4	IL17RD	1
RFX4	ITGB7	1
RFX4	KCNN3	1
RFX4	KIAA1755	1
RFX4	LRP4	1
RFX4	MUC1	1
RFX4	NPAS3	1
RFX4	NR1H3	1
RFX4	PAWR	1
RFX4	PBXIP1	1
RFX4	PDE7B	1
RFX4	PGP	-1
RFX4	PLCD3	1
RFX4	PLXNB1	1
RFX4	PODNL1	1
RFX4	PPIL4	1
RFX4	PPP1R12A	-1
RFX4	RAB13	1
RFX4	RASL11B	-1
RFX4	RHOC	1
RFX4	SFRP4	1
RFX4	SIX3	1
RFX4	SOX9	1
RFX4	TDRD10	1
RFX4	THADA	1
RFX4	TMED5	1
RFX4	ZMYND10	1
RFX4	ZMYND12	1
SIX1	FGF2	1
SIX3	ADCYAP1	-1
SIX3	FGF2	1
SIX3	NOS2	-1
SIX3	TDRD10	1
SOX10	AP3B1	1
SOX10	CALB1	-1
SOX10	CCK	1
SOX10	DAB1	-1
SOX10	GPR37	1
SOX10	HIST1H1C	-1
SOX10	PTPRF	1
SOX10	SLIT3	-1
SOX10	TESK2	1
SOX10	UNC5C	1
SOX7	DAB1	-1
SOX9	FADS2	1
SOX9	FGF2	1
SOX9	KCNH1	-1
SOX9	MCC	1
SOX9	METTL7A	1
SOX9	PIK3R3	-1
SOX9	PTN	1
SOX9	PTPRF	1
SOX9	RFX4	1
SP1	PINK1	-1
SP1	PPP3CA	-1
SP7	AKT1	-1
SP7	ATXN3	1
SP7	CYP2E1	-1
SP7	DRD2	1
SP7	FAF1	1
SP7	IGF2	1
STAT5B	DDC	1
STAT5B	FER	1
STAT5B	HLA-A	1
STAT5B	KCNN3	1
STAT5B	MDGA2	-1
STAT5B	MED13	1
STAT5B	NAV2	1
STAT5B	RRAS2	1
STAT5B	TMEM108	-1
STAT5B	ZSWIM5	1
STAT6	BTBD9	1
STAT6	CNR1	1
STAT6	CTSB	1
STAT6	DRD1	1
STAT6	FGF20	-1
STAT6	PLA2G7	1
STAT6	SPR	1
STAT6	TRIP12	1
STAT6	ZSWIM5	-1
TAL1	ASCL1	1
TAL1	KCNH1	-1
TAL1	PAPPA	1
TAL1	PLXNA2	-1
TAL1	UBE2L3	1
TCF4	ADRBK1	1
TCF4	CDKN2C	1
TCF4	LIMA1	1
TCF4	PPP3CA	1
TCF7L2	CNR1	-1
TCF7L2	FABP7	-1
TCF7L2	FADS2	1
TCF7L2	KCNH1	-1
TCF7L2	OTX2	1
TCF7L2	RORA	1
TCF7L2	VIPR1	-1
TWIST1	UBE2L3	1
VAX1	CRHR1	-1
VAX1	DCLK3	1
VAX1	GPR37	1
VAX1	OTX2	-1
VAX1	PTPRF	1
ZBTB16	AKR1A1	1
ZBTB16	CTSB	1
ZBTB16	KCNH1	1
ZBTB16	VIPR1	1
ZHX3	ATN1	1
ZHX3	FLT1	1
ZHX3	GIGYF2	1
ZHX3	LIMA1	1
ZHX3	MCC	1
ZHX3	POLG	1
ZHX3	SND1	1
ZIC1	EN2	1
ZIC1	NOD2	1
ZIC1	SEMA5A	-1
ZIC1	SPR	-1
ZIC2	CACNA1A	1
ZIC2	CCK	-1
ZIC2	FAF1	-1
ZIC2	SLC43A2	1
ZIC4	EN2	1
ZIC4	RNF11	-1
ZNF740	MED13	1
ZNF740	RORA	1
ZNF740	TRIO	1
ARID1B	HIST2H4A	1
ARID1B	LDB1	1
ARID1B	LRRC37A3	1
ARID1B	MARK3	1
ARID1B	NDUFAF2	1
ARID1B	NFAT5	1
ARID1B	PPIL4	1
ATF1	PAX6	1
ATF7	CACNA1C	-1
ATF7	CAMK2A	-1
ATF7	GRM5	-1
ATF7	PDE4A	-1
ATF7	SLC1A1	-1
ATF7	SPARCL1	-1
BPTF	ASH1L	1
BPTF	CSNK1E	1
BPTF	JARID2	1
BPTF	PAX6	1
BPTF	PINX1	1
BPTF	POMGNT1	1
BPTF	SLC25A27	1
BPTF	ZBTB20	1
CREB3L4	CLTCL1	1
DLX5	CCDC88C	1
DLX5	DLX1	1
DLX5	GAD1	1
DLX5	HOMER1	1
DLX5	NPAS2	1
DLX5	PLCB1	1
DLX6	ALAS1	-1
DLX6	ARHGAP22	-1
DLX6	CCDC150	1
DLX6	CCDC88C	1
DLX6	CTTNBP2	1
DLX6	DAAM1	-1
DLX6	ERBB4	1
DLX6	FZD2	1
DLX6	HTR1D	1
DLX6	LDB1	1
DLX6	LRRIQ1	1
DLX6	NEUROD2	-1
DLX6	NPAS2	1
DLX6	PDE7B	1
DLX6	PLCB1	1
DLX6	PPM1J	-1
DLX6	RPRML	1
DLX6	SEMA3A	1
DLX6	TCF4	-1
EBF3	GNAS	1
EBF3	NELL1	-1
EBF3	PIK3R2	-1
FOS	NRXN3	-1
FOXD2	SOD1	1
FOXE3	KCNJ10	1
FOXE3	MTOR	1
FOXF1	KCNJ10	1
FOXF1	POU3F2	1
FOXF1	STX1A	-1
FOXJ3	GABRB3	1
FOXJ3	KCNJ10	1
FOXJ3	SMARCA2	1
FOXN2	DNM1L	-1
FOXN2	EPHA6	-1
FOXN2	GABRB3	-1
FOXN2	GRM7	-1
FOXN2	INPP1	1
FOXN2	ITPR1	-1
FOXN2	MEF2C	-1
FOXN2	MEGF10	1
FOXN2	MYT1L	-1
FOXN2	SLC4A10	-1
FOXN2	SLC9A9	1
FOXP1	ACTN4	1
FOXP1	ANGPT1	-1
FOXP1	ARIH2	1
FOXP1	CDH11	1
FOXP1	CKB	1
FOXP1	CTTNBP2	1
FOXP1	DPYSL5	1
FOXP1	DUSP7	1
FOXP1	ENPP3	-1
FOXP1	EPB41L2	1
FOXP1	EXOC6B	1
FOXP1	EYA1	1
FOXP1	FOXP2	1
FOXP1	FRYL	1
FOXP1	GIT1	1
FOXP1	GRIK2	-1
FOXP1	GRM1	-1
FOXP1	IER2	1
FOXP1	IFRD2	1
FOXP1	KCNJ16	-1
FOXP1	LPAR1	1
FOXP1	LRRC7	1
FOXP1	MBNL2	1
FOXP1	MSH2	1
FOXP1	MTOR	1
FOXP1	NFAT5	1
FOXP1	PDE4B	1
FOXP1	PDE7B	1
FOXP1	POU3F2	1
FOXP1	PPP1R1B	1
FOXP1	PPP2R2A	1
FOXP1	ROBO2	1
FOXP1	RTN4	1
FOXP1	SHFM1	1
FOXP1	SLMAP	1
FOXP1	TRIM32	-1
FOXP1	TRMT61A	1
FOXP2	AKAP7	1
FOXP2	ANGPT1	-1
FOXP2	ARHGAP22	-1
FOXP2	CDH13	1
FOXP2	CEP120	-1
FOXP2	CORO6	1
FOXP2	DNM1L	1
FOXP2	DUSP7	1
FOXP2	EPHA3	1
FOXP2	ERC1	-1
FOXP2	EYA1	1
FOXP2	FAM131C	-1
FOXP2	FAM167A	1
FOXP2	FAM3C	1
FOXP2	FOXP1	1
FOXP2	GRM7	1
FOXP2	HDAC9	1
FOXP2	HIST1H3B	-1
FOXP2	HIST1H4I	1
FOXP2	HIST1H4K	1
FOXP2	KPNA2	1
FOXP2	LHPP	1
FOXP2	LIN7C	-1
FOXP2	LPAR1	1
FOXP2	LRRC7	1
FOXP2	MDFIC	1
FOXP2	MEF2C	1
FOXP2	NBPF1	-1
FOXP2	PDE7B	1
FOXP2	PLCL1	1
FOXP2	POU3F2	1
FOXP2	PTCH1	-1
FOXP2	PYGO1	-1
FOXP2	RNF141	1
FOXP2	ROBO2	1
FOXP2	ROR1	-1
FOXP2	SATB2	1
FOXP2	SEMA3A	1
FOXP2	SLC25A26	1
FOXP2	SLC25A34	-1
FOXP2	SLC25A44	-1
FOXP2	SLC4A10	1
FOXP2	SMARCAL1	1
FOXP2	SPAG6	1
FOXP2	SPRYD3	1
FOXP2	STX10	-1
FOXP2	STX19	1
FOXP2	SYT1	1
FOXP2	TMCC2	-1
FOXP2	TRIM32	-1
GABPB1	ACTN4	-1
GABPB1	ADARB1	1
GABPB1	CC2D1A	1
GABPB1	PAH	-1
GABPB1	PCDH8	-1
GLIS2	AUTS2	1
GLIS2	CNR2	1
GLIS2	CUX1	1
GLIS2	GABRA5	-1
GLIS2	JARID2	1
HES7	ATP1A1	1
HES7	CSNK1E	1
HES7	PDE4A	1
HEY2	CCDC88C	1
HEY2	CUX2	-1
HEY2	ITPR1	-1
HEY2	NOS1AP	-1
HEY2	OXTR	1
HEY2	ST8SIA2	1
HMGA2	AGAP1	-1
HOXB2	FOXP2	-1
HOXB2	GABRA1	-1
HOXB2	LRRC7	-1
HOXB5	GAD1	-1
HOXB7	ALDH5A1	1
HOXB7	APC	1
HOXB7	EXT1	1
HOXB7	KCNJ10	1
HOXB7	PER1	-1
HOXB8	GABRA1	-1
HSF2	ATP1A1	1
HSF2	DNM1L	1
HSF2	NRXN3	1
HSF2	POU3F2	-1
IRF1	FABP3	-1
IRF1	FOXP2	-1
IRF1	GRM8	-1
IRF1	KCNQ3	-1
LHX2	ARNT2	1
LHX2	BCL11A	1
LHX2	CHRM3	1
LHX2	CLTCL1	-1
LHX2	CTNND2	1
LHX2	GRM5	1
LHX2	MEF2C	1
LHX2	MYT1L	1
LHX2	SLC1A1	1
LHX2	SLC4A10	1
LHX2	SMARCA2	1
LHX2	TBR1	1
MEF2C	ABHD3	-1
MEF2C	AGAP1	1
MEF2C	AKAP7	1
MEF2C	AP2S1	1
MEF2C	ARHGAP12	-1
MEF2C	CAMK2A	1
MEF2C	CDH13	1
MEF2C	CEP120	-1
MEF2C	CNR2	-1
MEF2C	DLGAP1	1
MEF2C	ENPP3	-1
MEF2C	EPHA3	1
MEF2C	FAM171B	1
MEF2C	FGD6	1
MEF2C	FREM3	1
MEF2C	GABRA5	1
MEF2C	GABRB3	1
MEF2C	GNB1L	1
MEF2C	HDAC9	1
MEF2C	HIST1H4F	1
MEF2C	MAP2	1
MEF2C	MET	1
MEF2C	MKKS	1
MEF2C	NPAS2	1
MEF2C	OTUD7B	-1
MEF2C	RASL11B	1
MEF2C	SAMD12	1
MEF2C	SAT2	1
MEF2C	SETBP1	1
MEF2C	SYT1	1
MEF2C	TM9SF2	1
MEF2C	TOX3	1
MEF2C	TRMT61A	-1
MEF2C	VIP	1
MEF2C	ZBTB20	-1
MLX	ADSL	1
MLX	ARHGEF10	-1
MLX	ATP1A1	1
MLX	AUTS2	-1
MLX	CSNK1E	1
MLX	DPYSL2	1
MLX	FBXO33	1
MLX	GPX1	1
MLX	KCNQ2	1
MLX	MBD5	1
MNT	AKAP10	1
MNT	ATP2B2	1
MNT	COASY	1
MNT	CORO6	1
MNT	DSCAM	1
MNT	EXOSC6	1
MNT	FBXO33	1
MNT	GABBR2	1
MNT	GAS2L1	1
MNT	GIT1	1
MNT	HDAC4	1
MNT	PDE4A	1
MNT	PNMA2	1
MNT	RAP1GAP	1
MNT	RHEBL1	1
MNT	SSBP4	1
MNT	SYNGAP1	1
MNT	SYNJ1	1
MNT	TMEM69	-1
MSC	CHRM3	1
MSC	NR3C2	1
MSX2	CNTNAP2	-1
MSX2	CTTNBP2	-1
MSX2	MAL	-1
MSX2	OPRM1	1
MSX2	PAX6	1
MSX2	SLC1A1	-1
MSX2	TCF4	1
NEUROD2	AGAP2	1
NEUROD2	AUTS2	-1
NEUROD2	CCDC88C	-1
NEUROD2	DLGAP1	1
NEUROD2	FOXP2	-1
NEUROD2	NUAK1	1
NEUROD2	SNAP25	1
NEUROD2	TCF4	1
NEUROG2	ACTN4	-1
NFAT5	ACTN4	1
NFAT5	AGAP2	1
NFAT5	ARNT2	1
NFAT5	ATP1A1	1
NFAT5	CACNA1C	1
NFAT5	CDH11	1
NFAT5	CREBBP	1
NFAT5	DLG4	1
NFAT5	DLGAP1	1
NFAT5	ERBB4	1
NFAT5	FBXO33	1
NFAT5	FOXP1	1
NFAT5	GRIA1	1
NFAT5	INPP1	1
NFAT5	KCNQ3	1
NFAT5	MBD5	1
NFAT5	NTRK3	1
NFAT5	NUAK1	1
NFAT5	PLCB1	1
NFAT5	SLC25A12	1
NFAT5	SLC25A27	1
NFAT5	TCF4	1
NFAT5	YWHAE	1
NFE2L1	ACTN4	1
NFE2L1	ALDH5A1	1
NFE2L1	GPX1	1
NFE2L1	MET	1
NFE2L1	PDE4A	1
NFE2L1	SAE1	1
NFE2L1	SLC1A1	1
NFE2L1	SOD1	1
NFIX	AMT	1
NFIX	FBXO33	1
NFIX	MYO9B	1
NFIX	PAH	1
NFIX	PER2	1
NFIX	SLC1A1	-1
NFIX	TAF6	1
NR1H3	ADCY5	1
NR1H3	AMT	1
NR1H3	GNB1L	1
NR1H3	GPX1	1
NR1H3	KCNJ10	1
NR1H3	PER1	1
NR1H3	SOD1	1
NR2C1	CDH13	-1
NR2C1	JARID2	1
NR2F1	ATXN7L3	1
NR2F1	CPNE7	1
NR2F1	CREBBP	1
NR2F1	CXXC5	1
NR2F1	DDAH1	1
NR2F1	HDAC4	1
NR2F1	HDAC5	1
NR2F1	NAV3	1
NR2F1	NR1D1	1
NR2F1	POU3F2	1
NR2F1	SATB2	1
NR2F1	SHANK3	1
NR2F1	TBR1	1
NR2F1	ZSWIM4	1
PAX3	CDH11	-1
PAX3	CLTCL1	1
PAX3	FOXP2	-1
PAX3	GRM1	1
PITX3	DISC1	1
POU3F3	ARNT2	1
POU3F3	CDH11	1
POU3F3	CTNND2	1
POU3F3	FOXP2	1
POU3F3	GSN	1
POU3F3	MAP2	1
POU3F3	POU3F2	1
POU3F3	SATB2	1
POU3F3	SPARCL1	1
POU5F2	CREBBP	1
POU5F2	GRM5	-1
POU5F2	MAP2	-1
POU5F2	ROBO2	-1
RARG	AMT	1
RERE	ATXN7L3	1
RERE	CSNK1E	1
RERE	DCTN5	1
RERE	DSCAM	1
RERE	ERC1	1
RERE	GTPBP1	1
RERE	MAPT	1
RERE	TMUB2	1
RERE	TPM1	1
RERE	TUBG2	1
RFX4	ATP1A1	-1
RFX4	ERBB4	1
RFX4	PRODH	1
RFX4	SLC25A27	-1
RREB1	MYT1L	-1
RUNX2	EXOC6	-1
SATB2	CNTN6	-1
SATB2	CPD	1
SATB2	FOXP2	1
SATB2	LGI1	-1
SATB2	MEF2C	1
SATB2	MSX2	-1
SATB2	OCIAD2	1
SATB2	OPRM1	-1
SATB2	PAH	1
SATB2	PBRM1	-1
SATB2	PPP1R12A	1
SATB2	SETBP1	1
SATB2	VAX1	1
SIX1	FOXP2	1
SIX3	GABBR2	-1
SIX3	ITPR1	-1
SOX10	ACTN4	1
SOX10	ADA	1
SOX10	CTTNBP2	1
SOX10	DISC1	1
SOX10	DPYSL2	1
SOX10	GRID1	1
SOX10	INPP1	1
SOX10	KCNJ10	1
SOX10	MEGF10	1
SOX10	POMGNT1	1
SOX10	SATB2	1
SOX10	SLC9A9	1
SOX7	SLC25A27	-1
SOX7	SLC9A9	1
SOX9	CCDC88C	1
SOX9	GABRB1	1
SOX9	MFRP	1
SOX9	PRODH	1
SOX9	ZBTB20	1
SP1	BCL11A	-1
SP1	CAMK2A	-1
SP1	CUX1	1
SP1	MYO9B	1
SP1	PRKCB	-1
SP1	TAF6	-1
SP1	ZBTB20	1
SP7	AUTS2	1
SP7	MFRP	1
SP7	PER1	-1
SP7	PER2	-1
SP7	TAF6	-1
SP7	ZBTB16	-1
STAT5B	ATP2B2	-1
STAT5B	CHRM3	-1
STAT5B	DLG1	1
STAT5B	HOMER1	-1
STAT5B	NELL1	-1
STAT6	AGAP2	1
STAT6	APC	1
STAT6	ARNT2	1
STAT6	ATP2B2	1
STAT6	CHRM3	1
STAT6	FABP3	1
STAT6	FOXP1	1
STAT6	HOMER1	1
STAT6	NELL1	1
STAT6	SYNJ1	1
TBR1	ACTN4	1
TBR1	APPL2	-1
TBR1	DLX1	1
TBR1	FEM1B	1
TBR1	GFAP	-1
TBR1	HIST1H2AK	-1
TBR1	HIST1H2BB	-1
TBR1	HIST1H4K	1
TBR1	HSPD1	-1
TBR1	PCDH8	1
TBR1	PRKCB	1
TBR1	RARG	-1
TBR1	RIN3	-1
TBR1	SATB2	1
TBR1	SIX3	-1
TBR1	TGFBR1	-1
TCF4	ABHD3	-1
TCF4	ADM2	-1
TCF4	AGAP1	1
TCF4	AMIGO3	-1
TCF4	BAIAP2	1
TCF4	BAIAP2L2	1
TCF4	BMP6	-1
TCF4	BTN2A1	1
TCF4	C19orf53	-1
TCF4	C19orf57	1
TCF4	CC2D1A	1
TCF4	CKB	1
TCF4	CPSF1	1
TCF4	CXXC5	1
TCF4	CYHR1	1
TCF4	DALRD3	1
TCF4	DDX17	1
TCF4	ERC2	1
TCF4	EXOSC6	1
TCF4	FAM89B	1
TCF4	FEM1B	1
TCF4	FGFRL1	1
TCF4	GLRA1	-1
TCF4	HDAC3	1
TCF4	HTR1D	-1
TCF4	IER2	1
TCF4	IMPDH2	-1
TCF4	LDB1	-1
TCF4	LRRC46	-1
TCF4	MARK3	1
TCF4	MEPCE	1
TCF4	MFHAS1	1
TCF4	MRI1	1
TCF4	NAV3	1
TCF4	NFIX	1
TCF4	NOL12	1
TCF4	NUAK1	1
TCF4	PADI2	-1
TCF4	PCCA	1
TCF4	PICK1	1
TCF4	PTPN23	-1
TCF4	PUSL1	1
TCF4	RALGPS1	1
TCF4	RASL11B	1
TCF4	RHEBL1	1
TCF4	RPRML	1
TCF4	SAMD12	1
TCF4	SIX3	-1
TCF4	SLC26A1	1
TCF4	STX10	1
TCF4	STX1A	1
TCF4	TCAP	1
TCF4	TIGD3	1
TCF4	TMEM180	1
TCF4	TMPRSS6	-1
TCF4	TNRC6B	1
TCF4	TPM3	1
TCF4	TXNDC5	-1
TCF4	ULK3	1
TCF4	ZBED4	1
TCF4	ZCWPW1	1
TCF7L2	ADA	1
TCF7L2	HTR7	1
TCF7L2	MTOR	1
TCF7L2	SYNE1	-1
TWIST1	ACTN4	1
TWIST1	GRIK3	1
TWIST1	PAH	1
TWIST1	TBR1	1
TWIST1	ZBTB20	-1
VAX1	ADARB1	-1
VAX1	DLX1	1
VAX1	GRM8	1
VAX1	HDAC4	1
ZBTB16	ABHD3	-1
ZBTB16	ABT1	1
ZBTB16	ATP1A1	1
ZBTB16	ATP5J2	1
ZBTB16	AUTS2	-1
ZBTB16	CDC42EP3	1
ZBTB16	CEP250	1
ZBTB16	CETN3	-1
ZBTB16	CNTNAP2	1
ZBTB16	COL5A2	1
ZBTB16	DCAF5	1
ZBTB16	DNM1L	1
ZBTB16	DSCAM	1
ZBTB16	E4F1	1
ZBTB16	EXOC6B	-1
ZBTB16	EXT1	1
ZBTB16	FAM3C	1
ZBTB16	FDFT1	1
ZBTB16	FLRT3	1
ZBTB16	FNBP1L	-1
ZBTB16	GABRA1	1
ZBTB16	GATS	1
ZBTB16	GPR135	1
ZBTB16	HEY2	-1
ZBTB16	ICA1L	1
ZBTB16	IP6K2	-1
ZBTB16	MEF2C	1
ZBTB16	MKKS	1
ZBTB16	NR3C2	1
ZBTB16	PGM1	1
ZBTB16	PPP1R12A	1
ZBTB16	PSIP1	-1
ZBTB16	RNF111	1
ZBTB16	SAMD12	1
ZBTB16	SLIT2	1
ZBTB16	SLMAP	-1
ZBTB16	STX19	1
ZBTB16	TBR1	1
ZBTB16	TCF25	1
ZBTB16	TFPI	-1
ZBTB16	TM9SF2	1
ZBTB16	TMEM69	-1
ZBTB16	ZBTB17	1
ZHX3	ASH1L	1
ZHX3	CREBBP	1
ZHX3	JARID2	1
ZHX3	PLXNB1	1
ZIC1	ARNT2	-1
ZIC1	GRM5	-1
ZIC1	JARID2	1
ZIC1	MAL	-1
ZIC1	PCDH8	-1
ZIC2	ADCY5	-1
ZIC2	ARNT2	-1
ZIC2	BAIAP2	-1
ZIC2	CCDC88C	-1
ZIC2	DCTN5	-1
ZIC2	NRXN3	1
ZIC4	ARNT2	-1
ZIC4	CUX2	-1
ZIC4	GRM5	-1
ZIC4	JARID2	1
ZIC4	MAL	-1
ZIC4	MET	-1
ZIC4	PCDH8	-1
ZIC4	SLC1A1	-1
ZNF740	CREBBP	1
ZNF740	CUX1	1
ZNF740	FBXO11	1
ZNF740	JARID2	1
ATF1	BDKRB2	1
ATF1	BRD1	1
ATF1	PBRM1	1
ATF1	PER3	1
ATF1	ROR1	1
ATF7	BDKRB2	1
ATF7	DCLK1	-1
ATF7	DLG3	-1
ATF7	HTR4	-1
ATF7	PPP2R2C	-1
ATF7	VGF	-1
BPTF	MAGI1	1
BPTF	PIK3C3	1
BPTF	SRRT	1
CREB3L4	BDKRB2	1
CREB3L4	BRD1	1
CREB3L4	DAO	1
CREB3L4	EGR3	-1
CREB3L4	NRGN	-1
CREB3L4	PER3	1
CREB3L4	ROR1	1
CREB3L4	SRRT	1
CREB3L4	VIPR2	-1
DLX6	MAPK1	1
EBF2	SLC17A7	-1
EBF3	FKBP1A	-1
EBF3	SLC17A7	-1
EBF3	TSPAN8	1
FOS	BHLHE41	1
FOS	FKBP5	1
FOS	TSPAN8	1
FOXD2	TSPAN8	1
FOXF1	SLC18A1	1
FOXJ3	MAPK1	1
FOXJ3	SLC18A1	1
FOXN2	BHLHE41	1
FOXN2	DUSP6	-1
FOXN2	FEZ1	1
FOXN2	FGFR2	1
FOXN2	HTR1A	-1
FOXN2	NRG3	-1
FOXN2	ROR1	1
FOXN2	TSPAN8	1
FOXP1	GRM3	1
FOXP1	HTR4	1
FOXP1	PIK3C3	1
FOXP2	DUSP6	1
FOXP2	GRM3	1
FOXP2	NRG3	1
FOXP2	SLC12A6	1
GABPB1	AKAP10	1
GABPB1	PDLIM5	1
GABPB1	VGF	-1
GLIS2	LDHA	-1
GLIS2	PFKFB3	1
GLIS2	TSPO	1
HES7	BRD1	1
HES7	NFIX	1
HES7	TUBA8	1
HEY2	MCHR1	-1
HEY2	MLC1	1
HEY2	PFKFB3	1
HEY2	PTGDS	1
HEY2	TUBA8	-1
HEY2	VIPR2	-1
HOXB2	NR2E1	-1
HOXB2	PCLO	-1
HOXB3	GRIA2	-1
HOXB5	GABRB2	-1
HOXB7	AKAP10	1
HOXB7	HSPA4	1
HOXB7	ITGA9	1
HOXB7	VAMP2	1
HOXC4	GRIK1	1
HSF2	ATF4	1
HSF2	CLOCK	1
HSF2	MAGI1	1
HSF2	TSNAX	1
HSF2	XBP1	1
IRF1	DUSP6	-1
IRF1	FGFR1	1
IRF1	MDGA1	1
LHX2	ARNTL2	1
LHX2	CARTPT	1
LHX2	EGR3	1
LHX2	ITGA9	1
MEF2C	GABRB2	1
MEF2C	HTR3B	1
MEF2C	MCHR2	1
MEF2C	NTNG2	1
MEF2C	P2RX7	1
MLX	ATF4	1
MLX	HTR5A	1
MLX	MAPT	1
MLX	PGP	1
MLX	SEZ6L	1
MLX	USP46	1
MLX	XBP1	1
MNT	NRGN	1
MNT	VAMP2	1
MSX2	FKBP5	-1
MSX2	NTF3	1
MSX2	SLC1A3	1
NEUROD2	FKBP5	-1
NEUROD2	NTNG2	1
NEUROD2	PTGDS	-1
NEUROD2	SLC17A7	1
NEUROD2	TUBA8	1
NFAT5	CLOCK	1
NFAT5	GRIA4	1
NFAT5	SLC1A2	1
NFAT5	TSPAN8	-1
NFE2L1	DCLK1	1
NFE2L1	FKBP5	1
NFE2L1	PAWR	1
NFE2L1	PPP2R2C	1
NFE2L1	RAPGEF5	1
NFE2L1	VAMP2	1
NFE2L1	VGF	1
NFIX	ALAS1	1
NFIX	BTN2A1	1
NFIX	CCDC103	-1
NFIX	FZD2	-1
NFIX	HTR1D	-1
NFIX	INA	-1
NFIX	MAPRE3	-1
NFIX	NDUFAF2	-1
NFIX	NEUROD2	1
NFIX	PPP1R12A	1
NFIX	RARG	1
NFIX	SAT2	1
NFIX	TMUB2	1
NFIX	ZCWPW1	1
NR1H3	HTR3B	1
NR1H3	LDHA	1
NR1H3	PTGDS	1
NR1H3	XBP1	1
NR2C1	MDGA1	1
NR2C1	NTNG2	-1
NR2C1	SFRP1	1
NR2F1	SEZ6L	1
PAX3	HTR4	-1
PAX3	IMPA2	-1
POU3F3	RAPGEF5	1
POU5F2	NEFM	-1
POU5F2	UHMK1	-1
RARG	BRD1	1
RARG	DAO	1
RARG	HTR3B	-1
RARG	MCHR2	-1
RARG	PBRM1	1
RFX4	MLC1	1
RFX4	PFKFB3	1
RFX4	SLC1A4	1
SATB2	HTR1A	1
SATB2	MDGA1	-1
SIX3	HTR5A	-1
SIX3	MCHR2	-1
SOX10	GRM3	1
SOX10	P2RX7	1
SOX10	PLA2G4A	1
SOX10	RAPGEF5	1
SOX10	RTN4	1
SOX10	TSPAN8	1
SOX7	NEFM	1
SOX7	TSPAN8	1
SOX9	GRIA4	-1
SOX9	PAWR	1
SOX9	PDLIM5	1
SOX9	SLC1A2	1
SOX9	SLC1A3	1
SOX9	SLC1A4	1
SP1	ARNTL	-1
SP1	BHLHE41	1
SP1	DAO	1
SP1	EGR3	-1
SP1	FGFR1	1
SP1	NRG3	-1
SP1	NRGN	-1
SP1	PER3	1
SP1	SP4	1
SP7	ARNTL	-1
SP7	CALM2	1
SP7	TSPO	1
SP7	VAMP2	1
STAT5B	BHLHE41	1
STAT5B	GFAP	1
STAT5B	SLC1A3	1
STAT5B	SP4	1
STAT6	ARNTL2	1
STAT6	BHLHE41	-1
STAT6	HTR3B	1
STAT6	ITGA9	1
STAT6	NTF3	-1
STAT6	VGF	1
TAL1	NFIX	-1
TBR1	GABRB2	1
TBR1	GRIA2	1
TBR1	NR2E1	1
TBR1	RAPGEF5	1
TBX15	FGFR1	-1
TCF4	ARNTL	1
TCF4	GABRB2	1
TCF4	PFKFB3	-1
TCF4	RAPGEF5	1
TCF7L2	GNAL	1
TCF7L2	SLC17A6	1
TCF7L2	VGF	1
TWIST1	SLC17A7	1
VAX1	DUSP6	1
VAX1	NTF3	-1
ZBTB16	DCLK1	1
ZBTB16	PDLIM5	-1
ZHX3	NFIX	1
ZHX3	PER3	1
ZHX3	SRRT	1
ZIC1	GDNF	1
ZIC1	SFRP1	1
ZIC4	NR2E1	-1
ZIC4	NRGN	-1
ZIC4	PPP2R2C	-1
ZIC4	VIPR2	-1
ZNF740	CARTPT	-1
ZNF740	NFIX	1
ATF7	HSPA12A	-1
ATF7	SYP	-1
ATF7	YWHAG	-1
BPTF	CHN2	1
BPTF	ZBED4	1
DLX5	ALK	1
DLX5	HTR1D	1
DLX6	ALK	1
DMRT3	DCDC2	1
EBF2	EGFR	1
FOXD2	CMYA5	1
FOXJ3	LSAMP	1
FOXN2	CNP	1
FOXN2	HIST1H2AH	1
FOXN2	MANBA	1
FOXN2	QKI	1
FOXP2	DCDC2	1
GABPB1	GAS2L1	-1
GABPB1	ZBED4	1
HES7	GAS2L1	1
HES7	SYP	1
HEY2	BMP6	1
HEY2	PICK1	-1
HEY2	SYP	-1
HSF2	ACP1	1
HSF2	DAAM1	1
HSF2	HTR1D	-1
HSF2	PDE7B	-1
HSF2	PICK1	1
IRF1	CMYA5	1
IRF1	DCDC2	-1
IRF1	KMO	-1
IRF1	STK24	-1
LHX2	CHL1	1
MEF2C	KMO	1
MLX	ACP1	1
MLX	STK24	1
MLX	TXNDC5	1
MNT	CPLX2	1
MNT	KPNA3	1
MSX2	ALK	-1
NEUROG2	CHN2	1
NFAT5	CPLX2	1
NFAT5	SEMA3A	1
NFE2L1	ARSA	1
NFE2L1	CHN2	-1
NFE2L1	HSPA12A	1
NFE2L1	NDE1	1
NFE2L1	PICK1	1
NFE2L1	STK24	1
NFE2L1	YWHAG	1
NR1H3	APOL3	1
NR1H3	FAAH	1
NR1H3	GAS2L1	1
NR1H3	LHPP	1
PAX3	FAM131C	1
PAX3	GABPB1	1
PAX3	HIST1H3B	1
PAX3	HIST2H4A	1
PAX3	PNMA2	-1
PAX3	PPP2R2A	-1
PAX3	RAP1GAP	-1
POU3F3	LHPP	1
POU3F3	POU3F1	1
POU5F2	CHN2	1
POU5F2	LHPP	-1
RARG	MANBA	1
SOX10	ARHGAP22	1
SOX10	ARIH2	1
SOX10	BAMBI	1
SOX10	CNP	1
SOX10	CPD	1
SOX10	CRELD2	1
SOX10	DPYSL5	1
SOX10	EPB41L2	1
SOX10	FAM53B	1
SOX10	FBXL7	1
SOX10	FDFT1	1
SOX10	FLRT3	-1
SOX10	FRYL	1
SOX10	HDAC5	1
SOX10	HEMK1	1
SOX10	HSPA12A	1
SOX10	INPP5K	1
SOX10	LPAR1	1
SOX10	LRIG1	1
SOX10	MBNL2	1
SOX10	MCTP1	-1
SOX10	MRVI1	1
SOX10	MYH7B	1
SOX10	NDE1	1
SOX10	PLEKHG1	1
SOX10	PRDX1	1
SOX10	QKI	1
SOX10	RNF141	1
SOX10	TCF25	1
SOX10	TCTA	1
SOX10	TMCC2	1
SOX10	TOX3	1
SOX10	TP53I13	1
SOX7	CMYA5	1
SOX7	HSPA12A	1
SOX7	INA	1
SP1	SYP	-1
SP1	ZBED4	1
SP7	KPNA3	1
TAL1	INA	1
TBR1	CHL1	1
TCF7L2	ALK	1
TCF7L2	HSPA12A	1
TWIST1	GAS2L1	1
VAX1	SEMA3A	1
ZIC1	ALK	-1
ZIC1	POU3F1	-1
ZIC2	ABHD3	1
ZIC2	BAIAP2L2	-1
ZIC2	CCDC150	-1
ZIC2	CREB3L4	1
ZIC2	ENPP3	1
ZIC2	HSPA12A	-1
ZIC2	OCIAD2	-1
ZIC2	PEA15	-1
ZIC2	PPM1J	1
ZIC2	PSD	-1
ZIC2	VAX1	-1
ZIC4	POU3F1	-1
BPTF	FREM3	-1
MSX2	REEP5	-1
NFAT5	REEP5	1
POU5F2	REEP5	-1
SOX9	APPL2	1
SOX9	ARHGAP12	1
SOX9	BAMBI	1
SOX9	C2orf73	1
SOX9	CRELD2	1
SOX9	DAP3	1
SOX9	DDAH1	1
SOX9	FAM167A	1
SOX9	FBXL7	1
SOX9	FGD6	1
SOX9	FNBP1L	1
SOX9	GTPBP1	1
SOX9	HEMK1	1
SOX9	HEY2	1
SOX9	HIST1H4F	-1
SOX9	HIST1H4I	-1
SOX9	IL17RD	1
SOX9	INPP5K	1
SOX9	LRIG1	1
SOX9	LRRIQ1	1
SOX9	LUZP1	-1
SOX9	MDFIC	1
SOX9	NEUROD2	-1
SOX9	NXN	1
SOX9	PGM1	1
SOX9	PRDX1	1
SOX9	SPATS2	-1
SOX9	TCTA	1
SOX9	TFPI	1
SOX9	TP53I13	1
SOX9	ZHX3	1
FOXN2	GIT1	-1
MLX	GIT1	1
MSX2	GIT1	-1
SP1	GIT1	-1
NFAT5	SAMD12	1
RREB1	NXN	1
STAT6	SAMD12	1
