# Supplementary material for: Genetic architecture of white matter microstructure captured by unsupervised deep representation learning of fractional anisotropy maps
Source: Nat Commun. 2026 Jun 3;17:7150. doi: 10.1038/s41467-026-73996-z (PMC13396798; doi:10.1038/s41467-026-73996-z)
Supplement: Supplementary file 6 — Source Data [file 41467_2026_73996_MOESM6_ESM.zip › Source Data/Source Data Figure 5/Fig.5c&5d&5e/TRN/ADnet.txt]

node1	node2	sign
AHR	ABI2	1
AHR	AP2S1	1
AHR	ATOX1	1
AHR	ATXN7L3	1
AHR	BMI1	1
AHR	BNIP3L	1
AHR	C17orf58	1
AHR	CCDC30	1
AHR	CCR10	-1
AHR	CDC42EP2	1
AHR	CDCA5	1
AHR	CPD	1
AHR	CYP26A1	1
AHR	DAO	-1
AHR	DHX8	1
AHR	DPYSL5	1
AHR	DUSP7	1
AHR	EFNA3	1
AHR	EIF2S1	1
AHR	FAF1	1
AHR	FAM53B	1
AHR	FANCC	-1
AHR	FKRP	1
AHR	FRYL	1
AHR	GJC1	-1
AHR	LACTB2	1
AHR	LHPP	1
AHR	LPAR1	1
AHR	MYO1C	-1
AHR	NUAK1	1
AHR	P4HTM	1
AHR	PI4KA	1
AHR	PLA2G6	1
AHR	PLEKHH3	-1
AHR	PLOD3	1
AHR	PMVK	1
AHR	PPCS	1
AHR	PUF60	1
AHR	PUSL1	1
AHR	REEP5	1
AHR	SALL1	1
AHR	SLBP	1
AHR	SLC25A26	1
AHR	SNX19	1
AHR	STAT5B	-1
AHR	TMEM108	1
AHR	TP53I13	1
AHR	TTC28	1
AHR	TWIST1	1
AHR	USP44	-1
AHR	XKR9	1
AHR	ZFPL1	1
ALX1	TMEM132C	1
ALX4	CCR2	1
ALX4	MEFV	1
AR	BNC2	1
AR	C1QB	1
AR	GLRA1	1
AR	HIST1H1D	-1
AR	HOXB2	1
AR	HSPA4	1
AR	MICAL2	-1
AR	PAPPA	1
ARID1B	MEF2A	1
ARID1B	PHKG2	-1
ARID1B	SOS2	1
ARID4A	DAAM1	1
ARID4A	DHRS7	-1
ARID4A	EIF6	-1
ARID4A	EPHA3	-1
ARID4A	ERCC8	1
ARID4A	FAM172A	1
ARID4A	GPBP1L1	1
ARID4A	HDDC2	-1
ARID4A	HINT1	-1
ARID4A	HSPE1	-1
ARID4A	IGFBP6	-1
ARID4A	LGI1	1
ARID4A	LRRC37A3	1
ARID4A	MARK3	1
ARID4A	MIB1	1
ARID4A	MTIF2	-1
ARID4A	NCOA7	1
ARID4A	NDUFA12	-1
ARID4A	NDUFAF2	1
ARID4A	NFS1	-1
ARID4A	PDXP	-1
ARID4A	PPIL4	1
ARID4A	PSIP1	1
ARID4A	RPRD2	1
ARID4A	SAMD12	-1
ARID4A	SLC22A4	1
ARID4A	SMARCAD1	1
ARID4A	SYT4	1
ARID4A	TAF2	1
ARID4A	TMED10	1
ARID4A	TMEM69	1
ARID4A	TNRC6A	1
ARID4A	TRRAP	1
ARID4A	WDR75	1
ARID4A	XKR6	1
ARID4A	ZSWIM6	1
ARID5B	ANGPT1	-1
ARID5B	BAMBI	1
ARID5B	C10orf128	1
ARID5B	CDC42EP3	1
ARID5B	CNTN2	1
ARID5B	CRB1	-1
ARID5B	EIF6	1
ARID5B	ENPP2	1
ARID5B	EPB41L2	1
ARID5B	EPHA3	1
ARID5B	FAM53B	1
ARID5B	FANCC	-1
ARID5B	FAT3	1
ARID5B	GOSR2	1
ARID5B	GPIHBP1	1
ARID5B	GTDC1	1
ARID5B	HDAC9	1
ARID5B	HINT1	1
ARID5B	IGFBP6	1
ARID5B	MTIF2	1
ARID5B	NDUFA12	1
ARID5B	NDUFAF2	1
ARID5B	NEUROG2	-1
ARID5B	OCIAD1	1
ARID5B	POLR2F	1
ARID5B	SALL1	1
ARID5B	SAMD12	1
ARID5B	SHF	-1
ARID5B	SLC22A5	-1
ARID5B	SNX24	1
ARID5B	STAU2	1
ARID5B	STX7	1
ARID5B	SYT4	-1
ARID5B	TBR1	1
ARID5B	TOX3	1
ARID5B	XKR6	-1
ATF1	CASP3	1
ATF1	CBS	1
ATF1	CD2AP	1
ATF1	SEC24C	1
ATF1	SIRT1	1
ATF1	TLL2	-1
ATF1	UCHL1	-1
ATF7	ACACB	1
ATF7	ANAPC10	1
ATF7	ANGPT1	1
ATF7	ANXA8	-1
ATF7	AP2S1	-1
ATF7	APEH	-1
ATF7	ARF5	-1
ATF7	ATXN1	-1
ATF7	BAG3	1
ATF7	CASP3	1
ATF7	CD2AP	1
ATF7	CDK10	-1
ATF7	CHN2	1
ATF7	CNIH2	-1
ATF7	CREB3L4	1
ATF7	CRHBP	-1
ATF7	CSF1	1
ATF7	CYP20A1	1
ATF7	DAO	1
ATF7	ENPP1	1
ATF7	ENPP3	1
ATF7	ERI1	1
ATF7	FAM111A	1
ATF7	FBXO42	1
ATF7	FKBP8	-1
ATF7	GABPB1	1
ATF7	GATM	1
ATF7	GBA	-1
ATF7	GIT1	-1
ATF7	HIST1H3B	1
ATF7	HIST1H3I	1
ATF7	IGF1	-1
ATF7	IGFBP6	-1
ATF7	IRF6	1
ATF7	LARP7	1
ATF7	LIN7C	1
ATF7	LRRTM3	-1
ATF7	LTBP3	1
ATF7	LUZP1	-1
ATF7	MCL1	1
ATF7	MICAL3	1
ATF7	MIF	-1
ATF7	MON1A	-1
ATF7	NANOS3	-1
ATF7	NBPF1	1
ATF7	NDUFA8	-1
ATF7	NEK9	1
ATF7	NPFF	1
ATF7	NSF	-1
ATF7	NUP43	1
ATF7	OCIAD2	-1
ATF7	OTUD7B	1
ATF7	PFKFB4	1
ATF7	PGAM1	-1
ATF7	PODNL1	1
ATF7	POU2F1	1
ATF7	PPP1R3B	1
ATF7	PPP2R2B	-1
ATF7	PPP3CB	-1
ATF7	PSD	-1
ATF7	RAP1GAP	-1
ATF7	RARG	1
ATF7	RNF11	-1
ATF7	SLC30A3	-1
ATF7	SLC4A10	-1
ATF7	SMURF2	1
ATF7	SP1	1
ATF7	SPRYD3	-1
ATF7	SSBP4	-1
ATF7	STAT5B	1
ATF7	STK24	-1
ATF7	TIMP1	1
ATF7	TREX1	-1
ATF7	TRIM54	-1
ATF7	TSPAN15	1
ATF7	TUBG2	-1
ATF7	UCHL1	-1
ATF7	USMG5	-1
BPTF	CHD4	1
BPTF	CYP39A1	1
BPTF	GRB10	1
BPTF	MCM3AP	1
BPTF	POU2F1	1
BPTF	PPP1CC	1
BPTF	RELN	1
BPTF	SEL1L	1
BPTF	STH	1
CREB3L4	AGT	1
CREB3L4	APP	-1
CREB3L4	BAG3	1
CREB3L4	CBS	1
CREB3L4	CD2AP	1
CREB3L4	CHD4	1
CREB3L4	GSTP1	1
CREB3L4	RFC1	1
CREB3L4	UCHL1	-1
DLX5	CHRNA2	-1
DLX5	HPCAL1	-1
DLX5	KLF5	1
DLX5	NOS1	1
DLX5	PPP2R2B	1
DLX5	PRKAB2	-1
DLX6	ABCA1	1
DLX6	ABCA7	-1
DLX6	HIF1A	-1
DLX6	HPCAL1	-1
DLX6	KLF5	1
DLX6	NOS1	1
DLX6	PNMT	1
DLX6	PPP2R2B	1
DLX6	RXRG	1
DMRT3	CHRNA3	-1
DMRT3	GSTM3	1
DMRT3	PDE3B	-1
DMRTA2	BIN1	1
EBF3	ART3	-1
EBF3	ASH1L	-1
EBF3	ATXN1	-1
EBF3	CHRFAM7A	1
EBF3	CKAP5	-1
EBF3	CKB	-1
EBF3	COASY	-1
EBF3	CPLX3	-1
EBF3	CPNE7	-1
EBF3	CSF1	1
EBF3	DALRD3	-1
EBF3	EBF2	1
EBF3	FANCA	-1
EBF3	GABRD	-1
EBF3	GLIS2	1
EBF3	GLRA1	1
EBF3	GSTO2	-1
EBF3	HIST1H2BB	1
EBF3	IP6K2	1
EBF3	ISYNA1	1
EBF3	KCNJ16	1
EBF3	KCTD18	1
EBF3	LAMB1	-1
EBF3	LDLR	1
EBF3	NEIL2	1
EBF3	PHF20	-1
EBF3	PODNL1	1
EBF3	PRDX6	1
EBF3	PURA	1
EBF3	RFTN1	1
EBF3	RNF123	-1
EBF3	SLIT1	1
EBF3	SNX32	-1
EBF3	TM9SF2	-1
EBF3	TPM1	-1
EBF3	TRIOBP	1
EGR2	AAAS	-1
EGR2	ACTN4	1
EGR2	BCL11B	1
EGR2	BMI1	1
EGR2	CDC42BPG	-1
EGR2	CDH11	1
EGR2	EHBP1L1	1
EGR2	EPB41L2	1
EGR2	FOXP1	1
EGR2	HEMK1	1
EGR2	LHX2	1
EGR2	MOSPD3	-1
EGR2	MSX2	-1
EGR2	NT5DC2	-1
EGR2	PLEKHH3	-1
EGR2	PODNL1	-1
EGR2	PPM1J	-1
EGR2	PRKCZ	-1
EGR2	SH2B3	1
EGR2	SHMT2	-1
EGR2	SPATA2L	1
EGR2	SSH1	-1
EGR2	STAC2	1
EGR2	TUBG2	1
EGR2	VASN	1
EGR2	ZIC4	-1
ESR1	AAAS	-1
ESR1	HEMK1	-1
ESR1	IL17RD	1
ESR1	MED30	-1
ESR1	OVCA2	-1
ESR1	PFKFB4	1
ESR1	PHF20	-1
ESR1	PUSL1	-1
ESR1	SDHB	-1
ESR1	SNRPC	-1
ESR1	TMEM81	-1
ESR1	TRMT61A	-1
ESR2	ENPP3	1
ESR2	KPNB1	-1
ESR2	RRAGC	-1
FOS	ACAD8	-1
FOS	ACTA2	1
FOS	ANGPT1	1
FOS	AP4S1	-1
FOS	APOC1	1
FOS	ARHGAP20	-1
FOS	ATXN7L3	-1
FOS	BAMBI	1
FOS	CARD8	1
FOS	CAV1	1
FOS	CCDC103	1
FOS	CH25H	1
FOS	CHRFAM7A	1
FOS	CUEDC2	-1
FOS	DNAJC5G	-1
FOS	EFEMP1	1
FOS	ELOVL7	1
FOS	FANCA	-1
FOS	HIST1H2AH	1
FOS	HIST1H2AK	1
FOS	HYAL2	1
FOS	IER2	1
FOS	IL18	1
FOS	MCTP1	-1
FOS	PADI2	1
FOS	PAWR	1
FOS	PFDN5	1
FOS	PRDX6	1
FOS	RFTN2	1
FOS	RHOC	1
FOS	RIN3	1
FOS	SFRP4	1
FOS	SLC30A3	-1
FOS	SPATS2	-1
FOS	SREBF1	1
FOS	TLR4	1
FOS	TMED10	1
FOS	TNS1	1
FOS	TRIM54	-1
FOS	WDR75	1
FOSL1	GRN	-1
FOXD2	ACTA2	1
FOXD2	CCL2	1
FOXD2	CFH	1
FOXD2	FOS	1
FOXD2	GBP2	1
FOXD2	LRRTM3	-1
FOXE3	ADAM10	1
FOXE3	OLIG2	1
FOXF1	ABCB1	1
FOXF1	AKT2	-1
FOXF1	BCHE	1
FOXF1	EFEMP1	-1
FOXF1	EPC2	-1
FOXF1	GBP2	1
FOXF1	MEFV	1
FOXF1	TLR4	1
FOXJ3	ADAM10	1
FOXJ3	IFT74	1
FOXJ3	MEF2A	1
FOXJ3	MEFV	1
FOXJ3	MTR	1
FOXJ3	PPP3CB	1
FOXJ3	PRNP	1
FOXJ3	PSEN2	1
FOXJ3	SEL1L	1
FOXJ3	SLK	1
FOXJ3	SOS1	1
FOXJ3	VPS26A	1
FOXN2	ADRA2A	-1
FOXN2	CDK5R1	-1
FOXN2	CHRNA7	-1
FOXN2	CRH	-1
FOXN2	CSF1	1
FOXN2	CYP39A1	1
FOXN2	DAPK1	-1
FOXN2	EFEMP1	1
FOXN2	GBP2	1
FOXN2	KCNJ6	-1
FOXN2	LIPA	1
FOXN2	LIPE	1
FOXN2	LRP3	-1
FOXN2	LRRTM3	-1
FOXN2	PARP1	1
FOXN2	PICALM	1
FOXN2	PON2	1
FOXN2	SCD	1
FOXN2	SORCS1	-1
FOXN2	SOS1	1
FOXN2	TFAM	1
FOXN2	TSPAN15	1
FOXN2	VPS26A	1
FOXO3	ACTN4	1
FOXO3	AHI1	1
FOXO3	APPL2	1
FOXO3	ARID1B	1
FOXO3	ATF1	1
FOXO3	C2orf80	-1
FOXO3	CALD1	1
FOXO3	CEP120	1
FOXO3	CREBBP	1
FOXO3	CXXC5	1
FOXO3	DAG1	1
FOXO3	DCBLD2	1
FOXO3	EYA1	-1
FOXO3	FAM3C	1
FOXO3	FBXO11	1
FOXO3	FEM1B	1
FOXO3	FRYL	1
FOXO3	GBA	-1
FOXO3	GTPBP1	1
FOXO3	HIST1H1C	1
FOXO3	HIST1H1D	1
FOXO3	HIST1H2AH	1
FOXO3	HIST1H2BB	1
FOXO3	HIST1H2BE	1
FOXO3	HIST1H2BN	1
FOXO3	HIST1H3A	1
FOXO3	HIST1H4A	1
FOXO3	HIST1H4E	1
FOXO3	HIST1H4F	1
FOXO3	HIST1H4I	1
FOXO3	HIST1H4J	1
FOXO3	IER2	1
FOXO3	IFRD2	1
FOXO3	IL6ST	1
FOXO3	ING3	1
FOXO3	KCNJ16	1
FOXO3	KCTD9	1
FOXO3	KIF5B	1
FOXO3	KPNA2	-1
FOXO3	LIN7C	1
FOXO3	LRIG1	1
FOXO3	MAP3K12	1
FOXO3	MBNL2	1
FOXO3	MUTYH	1
FOXO3	NEK9	1
FOXO3	NFAT5	1
FOXO3	NR2F1	1
FOXO3	NUAK1	1
FOXO3	NUP43	1
FOXO3	OTUD7B	1
FOXO3	PINX1	1
FOXO3	RPRD2	1
FOXO3	RPS6KL1	1
FOXO3	RTN4	1
FOXO3	SLC25A34	1
FOXO3	SLC25A44	1
FOXO3	STX19	1
FOXO3	TGFBR1	1
FOXO3	TNKS	1
FOXO3	TRIM32	1
FOXO3	UBE4A	1
FOXO3	USP44	1
FOXO3	VPS45	1
FOXO3	WAC	1
FOXO3	ZHX3	1
FOXP1	ADRB1	1
FOXP1	ALDH2	1
FOXP1	ATXN1	1
FOXP1	BCR	1
FOXP1	CFH	1
FOXP1	CHRNA6	-1
FOXP1	ENPP2	1
FOXP1	IGF1R	1
FOXP1	KCNJ6	-1
FOXP1	LRP3	1
FOXP1	MAGI2	1
FOXP1	MEF2A	1
FOXP1	MME	1
FOXP1	NUDT1	1
FOXP1	PIK3R1	1
FOXP1	PPARGC1A	1
FOXP1	PPP2R2B	1
FOXP1	SLK	1
FOXP1	SMAD3	1
FOXP1	SORCS1	1
FOXP1	TANC2	1
FOXP1	VLDLR	1
FOXP2	ADRB1	1
FOXP2	ARID5B	1
FOXP2	ATXN1	1
FOXP2	BCL2	1
FOXP2	CFH	1
FOXP2	COL11A1	1
FOXP2	CRH	1
FOXP2	DAPK1	1
FOXP2	GSTZ1	1
FOXP2	LRRK2	1
FOXP2	LRRTM3	1
FOXP2	MAGI2	1
FOXP2	MEF2A	1
FOXP2	NTRK2	1
FOXP2	PGAM1	1
FOXP2	PIK3R1	1
FOXP2	PPARGC1A	1
FOXP2	RGS6	1
FOXP2	SMAD3	1
FOXP2	SORCS1	1
FOXP2	TCF7L2	1
GABPB1	ARID4A	1
GABPB1	ARL5B	1
GABPB1	CCDC134	1
GABPB1	CLPTM1	-1
GABPB1	FDPS	-1
GABPB1	MINPP1	1
GABPB1	NGB	-1
GABPB1	NUMB	1
GABPB1	SEC24C	1
GLIS2	ACHE	1
GLIS2	HPSE2	1
GLIS2	IGF1R	1
GLIS2	PPARD	1
GLIS2	RGS4	-1
GMEB1	CCDC130	1
GMEB1	CCDC53	-1
GMEB1	CKB	1
GMEB1	LIN7C	1
GMEB1	NDUFAF2	-1
GMEB2	LIN7C	1
GMEB2	MAPK8IP3	1
HES7	AKT2	1
HES7	CHRNA4	1
HES7	GMEB1	1
HES7	GRB7	1
HES7	MEFV	-1
HES7	MIF	1
HES7	MTHFD1L	1
HES7	PARP1	1
HES7	PCK2	1
HES7	SNCA	1
HES7	XRCC1	1
HEY2	ACTA2	1
HEY2	AGT	1
HEY2	ALDH2	1
HEY2	CHST3	1
HEY2	EPHA4	-1
HEY2	FAS	1
HEY2	FOS	1
HEY2	GRIN2B	-1
HEY2	HHEX	1
HEY2	HK2	1
HEY2	KCNJ6	-1
HEY2	NEUROD1	-1
HEY2	NOS1	1
HEY2	PAX4	1
HEY2	PON2	1
HEY2	PON3	1
HEY2	RPS6KA2	1
HEY2	RXRG	1
HEY2	S100B	1
HEY2	TCN2	1
HEY2	TGFB1	1
HHEX	AMT	-1
HHEX	ASB16	1
HHEX	C10orf128	1
HHEX	CCDC150	1
HHEX	CYHR1	-1
HHEX	DAZAP2	1
HHEX	EIF5	1
HHEX	EMILIN1	1
HHEX	EML1	1
HHEX	ENY2	1
HHEX	FANCL	1
HHEX	FAU	1
HHEX	FBXL7	1
HHEX	FDX1	1
HHEX	FLRT3	-1
HHEX	FZD2	1
HHEX	HEY2	1
HHEX	HIST1H2AG	1
HHEX	HIST1H2AM	1
HHEX	ICA1L	-1
HHEX	IFI30	1
HHEX	IGF1	1
HHEX	INPP5J	-1
HHEX	ISCU	1
HHEX	JAG1	1
HHEX	KIF5B	1
HHEX	LARP7	1
HHEX	MACF1	1
HHEX	MRPL49	1
HHEX	NDUFA4L2	1
HHEX	NISCH	-1
HHEX	NOC3L	1
HHEX	NUDCD1	-1
HHEX	PLCE1	1
HHEX	PTN	1
HHEX	PYGO2	1
HHEX	RAB26	-1
HHEX	RBM5	-1
HHEX	RBM6	1
HHEX	RHOA	1
HHEX	RHOC	1
HHEX	RIN3	1
HHEX	RPRML	-1
HHEX	SALL1	1
HHEX	SFRP4	1
HHEX	SIPA1	1
HHEX	SLC2A1	1
HHEX	SLC8A2	-1
HHEX	SULF2	1
HHEX	SURF1	1
HHEX	TCF4	-1
HHEX	TESK2	1
HHEX	TMED5	1
HHEX	TMEM81	-1
HHEX	TMTC4	1
HHEX	TMUB2	-1
HHEX	VRK2	1
HHEX	WAC	-1
HHEX	ZNF391	-1
HIF1A	AGBL5	1
HIF1A	AMIGO3	1
HIF1A	AS3MT	1
HIF1A	ATF1	1
HIF1A	FDX1	1
HIF1A	IFI30	1
HIF1A	ING3	1
HIF1A	NBPF1	1
HIF1A	NT5DC2	1
HIF1A	NXN	1
HIF1A	PCCA	1
HIF1A	SOX9	1
HIF1A	TMED10	1
HIF1A	ZIC2	1
HIF1A	ZNF655	1
HMGA2	CCR2	1
HMGA2	CLPTM1	-1
HOXB1	PNLIPRP1	1
HOXB2	DAPK1	-1
HOXB2	EPHA4	-1
HOXB2	GRIN2B	-1
HOXB2	LRRK2	-1
HOXB2	NCAM2	-1
HOXB2	NDST2	-1
HOXB3	GSTO1	-1
HOXB3	HPSE2	1
HOXB4	CCL2	1
HOXB4	FCER1G	1
HOXB4	OLR1	1
HOXB4	SAMSN1	1
HOXB4	TFAM	-1
HOXB5	PPM1H	-1
HOXB7	ACAD8	-1
HOXB7	APP	1
HOXB7	FCER1G	1
HOXB7	NDUFS4	1
HOXB7	OLIG2	1
HOXB7	PAX4	1
HOXB7	PPP1R3C	1
HOXB7	SOS2	1
HOXB7	TANK	1
HOXB7	TRAK2	1
HOXB8	GOLM1	-1
HOXC4	HECTD2	-1
HSF2	CACNB2	1
HSF2	CBS	1
HSF2	COG2	1
HSF2	CTSD	1
HSF2	DLD	1
HSF2	DYRK1A	1
HSF2	ECHS1	1
HSF2	FADD	1
HSF2	FLOT1	1
HSF2	GOLM1	1
HSF2	GSK3B	1
HSF2	GSTO1	1
HSF2	HIF1A	1
HSF2	HPSE2	-1
HSF2	LDLR	1
HSF2	MINPP1	1
HSF2	OPTN	1
HSF2	PFKM	1
HSF2	PRNP	1
HSF2	SCARB1	-1
HSF2	SNCA	1
HSF2	SORL1	1
HSF2	VCL	1
HSF2	VPS26A	1
IRF1	AHR	-1
IRF1	AKT2	1
IRF1	CASP3	1
IRF1	GSTO2	-1
IRF1	HTR2A	-1
IRF1	INSR	1
IRF1	IRF6	1
IRF1	KCNMA1	-1
IRF1	NDUFB8	-1
IRF1	POU2F1	1
IRF1	RTN3	-1
IRF1	SLIT1	-1
IRF1	TAP1	1
IRF1	TMEM63C	1
IRF6	ADAMTS18	1
IRF6	AGBL2	1
IRF6	ATF1	1
IRF6	BACE1	-1
IRF6	BICD1	1
IRF6	BMP4	1
IRF6	BTN2A2	1
IRF6	CCDC34	-1
IRF6	CDC42SE2	-1
IRF6	COL11A1	-1
IRF6	COL5A2	-1
IRF6	CORO6	-1
IRF6	CPD	-1
IRF6	DAO	1
IRF6	ECE1	-1
IRF6	EPB41L2	-1
IRF6	ERC2	-1
IRF6	EYA1	-1
IRF6	FANCL	-1
IRF6	FARP1	-1
IRF6	FKBP11	-1
IRF6	FLNB	1
IRF6	GALNT6	-1
IRF6	GJC1	1
IRF6	GRN	-1
IRF6	GSTO2	-1
IRF6	HIST1H1C	1
IRF6	HIST1H2AB	1
IRF6	HIST1H2AI	1
IRF6	HIST1H2BG	1
IRF6	HIST1H2BM	1
IRF6	HIST1H2BO	1
IRF6	HIST1H3B	1
IRF6	HIST1H3E	1
IRF6	HIST1H4A	1
IRF6	HIST1H4B	1
IRF6	HIST1H4H	1
IRF6	HIST2H4A	1
IRF6	IP6K2	1
IRF6	IRF1	1
IRF6	JAG1	-1
IRF6	KCNN3	-1
IRF6	LRP4	-1
IRF6	LRRTM2	-1
IRF6	MOV10	-1
IRF6	MSRA	1
IRF6	MTF2	1
IRF6	MUTYH	1
IRF6	NDUFB8	-1
IRF6	NFE2L1	-1
IRF6	NPFF	1
IRF6	NR2C1	1
IRF6	NRP1	-1
IRF6	PAX3	1
IRF6	PDE7B	-1
IRF6	PIK3R3	1
IRF6	PLEKHH3	1
IRF6	PLOD3	-1
IRF6	PTPRF	-1
IRF6	PTPRJ	-1
IRF6	REEP5	-1
IRF6	RNF141	-1
IRF6	ROMO1	-1
IRF6	SCFD2	-1
IRF6	SLIT2	-1
IRF6	SSH1	1
IRF6	TANC2	-1
IRF6	TNFRSF11B	1
IRF6	TUBA1A	-1
IRF6	VIT	1
IRF6	VRK2	-1
IRF6	ZIC1	1
IRF6	ZIC4	1
KLF5	ABI2	1
KLF5	APLP2	-1
KLF5	ARHGAP12	-1
KLF5	ATXN2	-1
KLF5	ATXN3	1
KLF5	BCL11A	1
KLF5	BCL11B	1
KLF5	CABP7	-1
KLF5	CAMKV	1
KLF5	CNPY4	-1
KLF5	CXXC5	-1
KLF5	DAO	-1
KLF5	EFNA3	1
KLF5	EHBP1L1	1
KLF5	EPB41L2	1
KLF5	FAM131C	-1
KLF5	FARP1	1
KLF5	FOXP1	1
KLF5	GIT1	1
KLF5	GLIS2	-1
KLF5	IRF1	-1
KLF5	KPNB1	-1
KLF5	LRRFIP2	-1
KLF5	MAST1	-1
KLF5	MSX2	-1
KLF5	NPFF	-1
KLF5	NUFIP2	-1
KLF5	PAX3	-1
KLF5	PCOLCE	-1
KLF5	PKD1	-1
KLF5	PLCD3	-1
KLF5	PLEKHH3	-1
KLF5	PNMA2	1
KLF5	PNMT	1
KLF5	PPM1M	1
KLF5	PPP1R1B	1
KLF5	PSD	1
KLF5	RAP1GAP	1
KLF5	RUSC1	-1
KLF5	SFXN3	-1
KLF5	SGSM2	1
KLF5	SHMT2	-1
KLF5	SLC10A4	1
KLF5	SLC12A9	-1
KLF5	SLC9A3R2	-1
KLF5	SLIT2	1
KLF5	SSBP4	1
KLF5	TNIK	1
KLF5	TSPAN18	-1
KLF5	UBQLN4	1
KLF5	ZCWPW1	-1
KLF5	ZIC2	-1
KLF5	ZNF652	-1
LHX2	ACAT2	1
LHX2	ADRB1	1
LHX2	CRH	1
LHX2	DGKB	1
LHX2	HECTD2	1
LHX2	LRRK2	1
LHX2	LRRTM3	1
LHX2	S100B	-1
MEF2A	AKAP10	1
MEF2A	APC	1
MEF2A	APPL2	-1
MEF2A	AS3MT	-1
MEF2A	C1orf52	1
MEF2A	C6orf106	1
MEF2A	CSK	-1
MEF2A	CSRNP2	1
MEF2A	DGKI	1
MEF2A	EBF3	-1
MEF2A	ENPP3	-1
MEF2A	EPM2AIP1	-1
MEF2A	EXOC6	1
MEF2A	FAM120A	1
MEF2A	FAM171B	1
MEF2A	FGD6	1
MEF2A	FOXP1	1
MEF2A	GNPTAB	1
MEF2A	GTDC1	1
MEF2A	HDDC2	-1
MEF2A	HIST1H3F	-1
MEF2A	ITGA9	1
MEF2A	KCNJ16	-1
MEF2A	LGI1	1
MEF2A	LRRTM2	1
MEF2A	MFHAS1	1
MEF2A	MIB1	1
MEF2A	MICAL2	1
MEF2A	NAV3	1
MEF2A	NFAT5	1
MEF2A	NR2F1	1
MEF2A	NSF	1
MEF2A	OVCA2	1
MEF2A	RNF11	1
MEF2A	SGSM3	1
MEF2A	SPTBN1	1
MEF2A	SYT1	1
MEF2A	SYT11	1
MEF2A	TREX1	1
MEF2A	VEZT	1
MEF2A	YLPM1	1
MEF2A	ZNF184	1
MEF2C	ACTA2	1
MEF2C	AP3M1	-1
MEF2C	CAMK2G	1
MEF2C	CASP3	-1
MEF2C	CD2AP	-1
MEF2C	CRHBP	1
MEF2C	DFNB31	-1
MEF2C	FAS	1
MEF2C	FGL2	-1
MEF2C	HECTD2	1
MEF2C	HSPA5	-1
MEF2C	HTR2A	1
MEF2C	LIPE	-1
MEF2C	LPL	-1
MEF2C	MAGI2	1
MEF2C	MEF2A	1
MEF2C	NCAM2	1
MEF2C	NDUFA8	1
MEF2C	NTRK2	1
MEF2C	PSMB7	1
MEF2C	PTGS2	1
MEF2C	RFTN1	1
MEF2C	SNCA	1
MEF2C	SORCS3	1
MEF2C	SOS2	-1
MLX	ABCC8	1
MLX	AP3M1	1
MLX	APEX1	1
MLX	CDK5	1
MLX	CSK	1
MLX	DOPEY2	1
MLX	ECHS1	1
MLX	FADD	1
MLX	GRB2	1
MLX	GSK3B	1
MLX	M6PR	1
MLX	MIF	1
MLX	NDUFB8	1
MLX	NDUFS1	1
MLX	OPTN	1
MLX	PGAM1	1
MLX	PHKG2	1
MLX	PICALM	-1
MLX	PIN1	1
MLX	PMVK	1
MLX	PPM1H	1
MLX	PTEN	1
MLX	SEL1L	1
MLX	SUPV3L1	1
MLX	XRCC1	1
MNT	CAMK1G	1
MNT	CASP3	-1
MNT	M6PR	1
MNT	MTHFR	1
MNT	MTR	1
MNT	RPS6KA2	1
MNT	3-Sep	1
MNT	TNFRSF14	1
MSC	ADAM12	-1
MSC	CRHBP	1
MSC	GRIN2B	1
MSC	RFTN1	1
MSC	SNCA	1
MSX2	ABCC9	-1
MSX2	ACO2	-1
MSX2	ALOX5	1
MSX2	APBB2	-1
MSX2	ARID5B	-1
MSX2	BIN1	-1
MSX2	GAB2	-1
MSX2	GSTM4	1
MSX2	GSTO2	-1
MSX2	HMGCS1	-1
MSX2	HPCAL1	1
MSX2	NDUFA6	-1
MSX2	NEUROD1	1
MSX2	OLIG2	-1
MSX2	PNMT	-1
MSX2	PPP2R2B	-1
MSX2	RELN	1
MSX2	SH3PXD2A	-1
MSX2	TET1	1
NCOA2	ACSL6	1
NCOA2	ADCY9	1
NCOA2	AUTS2	1
NCOA2	CDC27	1
NCOA2	DGKI	1
NCOA2	FEM1B	1
NCOA2	GABBR1	1
NCOA2	NCOA7	1
NCOA2	NSF	1
NCOA2	PDE12	1
NCOA2	PINX1	1
NCOA2	UBQLN4	1
NCOA2	YLPM1	1
NEUROD1	ACAP3	1
NEUROD1	BMP4	1
NEUROD1	BMP6	-1
NEUROD1	C19orf53	-1
NEUROD1	CDC42BPG	1
NEUROD1	CXXC5	1
NEUROD1	HTR1D	-1
NEUROD1	LACTB2	-1
NEUROD1	LRCH1	1
NEUROD1	MAL2	1
NEUROD1	MAP3K12	1
NEUROD1	MSX2	1
NEUROD1	NECAP2	-1
NEUROD1	NEUROG2	1
NEUROD1	NOB1	-1
NEUROD1	PADI2	-1
NEUROD1	PLEKHG1	-1
NEUROD1	RASL11B	1
NEUROD1	RIT1	-1
NEUROD1	SALL1	-1
NEUROD1	SCAMP2	-1
NEUROD1	SLC16A8	-1
NEUROD1	SLC26A9	-1
NEUROD1	SLC45A3	-1
NEUROD1	TMPRSS6	-1
NEUROD1	TNFRSF11B	1
NEUROD1	UCP2	-1
NEUROD1	XKR9	-1
NEUROD1	ZFP36L2	-1
NEUROD2	ARID5B	-1
NEUROD2	BCL2	-1
NEUROD2	BDNF	1
NEUROD2	CALHM2	1
NEUROD2	CAND1	1
NEUROD2	FLOT1	1
NEUROD2	GYS1	1
NEUROD2	MTHFR	1
NEUROD2	NEUROD1	1
NEUROD2	PCSK9	1
NEUROD2	POMT2	-1
NEUROD2	PON3	-1
NEUROD2	RFC1	-1
NFAT5	ADAM9	1
NFAT5	CYP19A1	-1
NFAT5	FGL2	-1
NFAT5	FYN	1
NFAT5	GSK3B	1
NFAT5	HMGCR	1
NFAT5	LRP3	1
NFAT5	LRRTM3	1
NFAT5	MAGI2	1
NFAT5	NCAM2	1
NFAT5	OPTN	1
NFAT5	PRNP	1
NFAT5	PSAP	1
NFAT5	PSMB9	1
NFAT5	RPS6KA2	1
NFAT5	SLIT1	1
NFAT5	SMAD3	1
NFAT5	SNCA	1
NFAT5	STH	1
NFE2L1	APP	1
NFE2L1	BIRC3	1
NFE2L1	CASP3	-1
NFE2L1	CAST	1
NFE2L1	CH25H	1
NFE2L1	CHRFAM7A	1
NFE2L1	COL11A1	1
NFE2L1	CRHBP	1
NFE2L1	CTSD	1
NFE2L1	DHCR24	1
NFE2L1	DVL1	1
NFE2L1	FADD	1
NFE2L1	FDPS	1
NFE2L1	FLOT1	1
NFE2L1	FTSJ3	1
NFE2L1	GAB2	1
NFE2L1	GBA	1
NFE2L1	GLOD4	1
NFE2L1	GSK3B	1
NFE2L1	GSTP1	1
NFE2L1	HMOX1	1
NFE2L1	IRF6	-1
NFE2L1	MAPK8IP1	1
NFE2L1	MIF	1
NFE2L1	MTHFR	1
NFE2L1	NDUFS1	1
NFE2L1	OAT	1
NFE2L1	PGAM1	1
NFE2L1	PHKG2	1
NFE2L1	PPARD	1
NFE2L1	PPP2R2B	1
NFE2L1	PRDX6	1
NFE2L1	PSEN2	1
NFE2L1	PSMB7	1
NFE2L1	RFC1	1
NFE2L1	RTN3	1
NFE2L1	SNCG	1
NFE2L1	TIMP1	-1
NFE2L1	TNFRSF1A	1
NFE2L1	TUBB	1
NFE2L1	UBQLN1	1
NFE2L1	UCHL1	1
NFE2L1	VCL	1
NFE2L1	VCP	1
NFIX	ABCA2	1
NFIX	ADRA2A	-1
NFIX	FOXO3	1
NFIX	PSAP	1
NR1H2	ALDH2	1
NR1H2	ARF5	1
NR1H2	ARIH2	1
NR1H2	ARL3	1
NR1H2	ATP13A2	1
NR1H2	ATXN2	1
NR1H2	C11orf31	1
NR1H2	CAD	1
NR1H2	CCDC51	1
NR1H2	CPNE1	1
NR1H2	DAG1	1
NR1H2	DALRD3	1
NR1H2	DBNDD1	1
NR1H2	EFTUD2	1
NR1H2	EIF2B4	1
NR1H2	FAM120A	1
NR1H2	FDX1	1
NR1H2	FKBP8	1
NR1H2	GAS2L1	1
NR1H2	GATS	1
NR1H2	GOLGA4	1
NR1H2	GRINA	1
NR1H2	HEXIM1	1
NR1H2	HIF1AN	1
NR1H2	HIST1H3A	1
NR1H2	ISCA2	1
NR1H2	KIAA0100	1
NR1H2	KLHDC8B	1
NR1H2	LIMA1	1
NR1H2	LUZP1	1
NR1H2	METAP2	1
NR1H2	MPI	1
NR1H2	NDUFB8	1
NR1H2	NOL12	1
NR1H2	NR1H3	1
NR1H2	OBFC1	1
NR1H2	PGP	1
NR1H2	PICK1	1
NR1H2	PLA2G6	1
NR1H2	PRDX1	1
NR1H2	PREB	1
NR1H2	PSMB7	1
NR1H2	RHOA	1
NR1H2	RPL13	1
NR1H2	SLC35C1	1
NR1H2	SLC5A6	1
NR1H2	SMARCAL1	1
NR1H2	SNX17	1
NR1H2	SOX10	1
NR1H2	STARD3	1
NR1H2	TAF5	1
NR1H2	TCF25	1
NR1H2	TCTA	1
NR1H2	THOC5	1
NR1H2	UBQLN4	1
NR1H2	UNC45A	1
NR1H2	ZBTB17	1
NR1H2	ZFPL1	1
NR1H3	ABCA1	1
NR1H3	APOA1BP	1
NR1H3	APOE	1
NR1H3	BCL3	1
NR1H3	CLU	1
NR1H3	DVL1	1
NR1H3	ECE1	1
NR1H3	ECHS1	1
NR1H3	FLOT1	1
NR1H3	GRB2	1
NR1H3	GSTO2	1
NR1H3	GSTZ1	1
NR1H3	HMOX2	1
NR1H3	IL18	1
NR1H3	LRP3	1
NR1H3	NDUFA8	1
NR1H3	NDUFB8	1
NR1H3	NDUFS7	1
NR1H3	NGB	1
NR1H3	NXPH1	1
NR1H3	OPTN	1
NR1H3	PPP2R1A	1
NR1H3	PSAP	1
NR1H3	PSENEN	1
NR1H3	RXRB	1
NR1H3	SLC11A2	1
NR1H3	SORL1	1
NR1H3	TFCP2	1
NR1H3	TLL2	1
NR1H3	TLR4	1
NR1H3	TREM2	1
NR1H3	TUBB	1
NR2C1	FOXO3	1
NR2C1	PGAM1	-1
NR2F1	CAMK2G	1
NR2F1	FOXO3	1
NR2F1	KCNMA1	1
NR2F1	LRP8	1
NR2F1	NTRK2	1
NR2F1	PPARD	1
NR2F1	THRA	1
NR3C1	AAAS	1
NR3C1	ACYP1	1
NR3C1	ADD3	1
NR3C1	AMT	1
NR3C1	AMZ1	-1
NR3C1	ANKFY1	1
NR3C1	ANKRD54	1
NR3C1	AP4S1	1
NR3C1	ARF5	1
NR3C1	ASTN2	1
NR3C1	BCL11A	-1
NR3C1	BMP4	1
NR3C1	C19orf57	1
NR3C1	C3orf18	1
NR3C1	CALML4	1
NR3C1	CREBBP	1
NR3C1	CXXC5	1
NR3C1	DHRS7	1
NR3C1	ELOVL1	1
NR3C1	ERGIC3	1
NR3C1	GCC1	1
NR3C1	GRAMD1C	-1
NR3C1	HEMK1	1
NR3C1	HEXIM1	1
NR3C1	HIST1H1D	1
NR3C1	HIST1H4B	1
NR3C1	IL17RD	-1
NR3C1	LEAP2	1
NR3C1	MAPRE3	-1
NR3C1	MED23	1
NR3C1	MED30	1
NR3C1	NFIX	1
NR3C1	NICN1	1
NR3C1	NISCH	1
NR3C1	NT5DC2	1
NR3C1	NUAK1	1
NR3C1	NUBP2	1
NR3C1	NUDCD1	1
NR3C1	NUDT3	-1
NR3C1	NUFIP2	1
NR3C1	PACSIN3	1
NR3C1	PHF20	1
NR3C1	PLCG1	1
NR3C1	PLOD3	1
NR3C1	PLXNA2	1
NR3C1	PLXNB2	1
NR3C1	PUSL1	1
NR3C1	RRAGC	1
NR3C1	SDHB	1
NR3C1	SF3B1	1
NR3C1	SH3RF3	-1
NR3C1	SNRPC	1
NR3C1	TMEM108	1
NR3C1	TMEM81	1
NR3C1	TMX2	1
NR3C1	TSPAN1	1
NR3C1	UBA7	-1
NR3C1	UBE2D2	1
OLIG2	CDC42BPG	-1
OLIG2	CTTNBP2	1
OLIG2	HSD17B3	1
OLIG2	SNCAIP	-1
PAX3	CD2AP	1
PAX3	CRH	-1
PAX3	EBF3	1
PAX3	FAS	-1
PAX3	PTEN	1
PAX3	RGS4	-1
PAX4	ABI2	-1
PITX3	GRB10	1
PITX3	SEC24C	1
PITX3	TREM2	1
POU2F1	ADD3	1
POU2F1	ATP5J2	-1
POU2F1	BPTF	1
POU2F1	C1orf52	-1
POU2F1	CALML4	1
POU2F1	CHN2	1
POU2F1	CRB1	1
POU2F1	CREBBP	1
POU2F1	DAP3	-1
POU2F1	DYNC1I1	-1
POU2F1	EIF6	-1
POU2F1	ENY2	-1
POU2F1	EPM2AIP1	1
POU2F1	ERC1	1
POU2F1	ERI1	1
POU2F1	EYA1	-1
POU2F1	G6PC3	-1
POU2F1	GABPB1	1
POU2F1	GOSR1	1
POU2F1	GPATCH8	1
POU2F1	GPBP1	1
POU2F1	GTPBP1	1
POU2F1	HIST1H2AB	1
POU2F1	HIST1H2AE	1
POU2F1	HIST1H2AH	1
POU2F1	HIST1H2BG	1
POU2F1	HIST1H2BH	1
POU2F1	HIST1H3B	1
POU2F1	HIST1H3E	1
POU2F1	HIST1H3F	1
POU2F1	HIST1H3I	1
POU2F1	HIST1H3J	1
POU2F1	HIST1H4B	1
POU2F1	HIST1H4D	1
POU2F1	HYI	1
POU2F1	IGFBP2	-1
POU2F1	IGFBP6	-1
POU2F1	KPNA2	-1
POU2F1	LATS1	1
POU2F1	LGR4	1
POU2F1	LRCH1	1
POU2F1	LRRC37A3	1
POU2F1	MAP2	-1
POU2F1	MEPCE	1
POU2F1	MLH1	1
POU2F1	MTF2	1
POU2F1	NEK9	1
POU2F1	NRP1	-1
POU2F1	PDE7B	-1
POU2F1	PHF20	1
POU2F1	PLCE1	-1
POU2F1	PRDM10	1
POU2F1	RAPGEF6	1
POU2F1	RBM39	1
POU2F1	ROBO2	-1
POU2F1	ROR1	1
POU2F1	SLC10A4	-1
POU2F1	SLC22A5	1
POU2F1	SLIT2	-1
POU2F1	TNKS	1
POU2F1	TP53I13	-1
POU2F1	TTLL6	1
POU2F1	TUBA1B	-1
POU2F1	USP44	1
POU2F1	USP48	1
POU2F1	WDR12	-1
POU2F1	ZBTB20	1
POU2F1	ZCCHC10	1
POU2F1	ZCWPW1	1
POU2F1	ZIC1	1
POU2F1	ZIC4	1
POU2F1	ZNF652	1
POU3F3	ADRB1	1
POU3F3	ARID5B	1
POU3F3	BCL2	1
POU3F3	CH25H	1
POU3F3	CSK	-1
POU3F3	DGKB	1
POU3F3	EXOC3L2	1
POU3F3	FAS	1
POU3F3	FGF1	1
POU3F3	GSTO1	1
POU3F3	LRP3	1
POU3F3	LRRTM3	1
POU3F3	MAGI2	1
POU3F3	MTR	1
POU3F3	OLIG2	1
POU3F3	PNLIPRP1	-1
POU3F3	PSEN1	1
POU3F3	SORCS1	1
POU5F2	ADAM9	1
POU5F2	CYP39A1	1
POU5F2	GRB14	-1
POU5F2	GSTO1	-1
POU5F2	GYS1	1
POU5F2	LRP3	-1
POU5F2	NQO1	-1
POU5F2	OAT	-1
POU5F2	SNCG	-1
POU5F2	VPS35	-1
PPARA	ADAR	1
PPARA	APPL2	1
PPARA	CALHM2	-1
PPARA	CCDC103	1
PPARA	DNAJC1	1
PPARA	DNAJC22	1
PPARA	ENY2	1
PPARA	FAM86B1	1
PPARA	ICA1L	-1
PPARA	KCNJ16	1
PPARA	LYPLAL1	1
PPARA	METTL7A	1
PPARA	NAGLU	1
PPARA	NUDCD1	-1
PPARA	PLXNB1	1
PPARA	PPP1R3B	1
PPARA	RNF141	1
PPARA	RPRML	-1
PPARA	SFRP4	1
PPARA	STX19	-1
PPARA	TLCD2	1
PPARA	TMEM69	1
PPARG	AHCY	-1
PPARG	ANGPT1	1
PPARG	CHN2	1
PPARG	ECE1	-1
PPARG	NEUROD2	1
PPARG	PDE8A	-1
PPARG	PGP	1
PPARG	RUSC1	1
PPARG	TWF2	1
RARG	AGT	1
RARG	AHR	-1
RARG	ALOX5	1
RARG	BAG3	1
RARG	CCDC134	1
RARG	CLCNKB	1
RARG	GMEB1	1
RARG	HIF1A	1
RARG	IFT74	1
RARG	IRF6	1
RARG	IRS1	1
RARG	LRRK2	-1
RARG	PIK3R1	-1
RARG	PIN1	-1
RARG	SOS1	1
RARG	SOS2	1
RERE	ABCA7	1
RERE	CDK5R1	1
RERE	LRP8	1
RERE	MTHFR	1
RERE	PPARD	1
RERE	PPM1H	1
RERE	PTEN	1
RERE	VCL	1
RFX4	C4A	1
RFX4	CARD8	1
RFX4	CAST	1
RFX4	HK2	1
RFX4	NQO1	1
RFX4	NR3C1	-1
RFX4	PON3	1
RFX4	SREBF1	1
RFX4	TMED8	1
RFX4	TNFRSF1A	1
RREB1	ACAD8	-1
RREB1	APOM	1
RREB1	DOPEY2	-1
RREB1	TGFB1	1
RUNX1	ADAM15	1
RUNX1	ADAR	1
RUNX1	ALPK1	1
RUNX1	APPL2	1
RUNX1	ARF5	-1
RUNX1	BTN3A2	1
RUNX1	CALCRL	1
RUNX1	CHRNB2	1
RUNX1	DENND5B	-1
RUNX1	E4F1	-1
RUNX1	ENPP3	-1
RUNX1	EPB41L2	1
RUNX1	FANCL	1
RUNX1	FBLN5	1
RUNX1	FKRP	1
RUNX1	FLNB	1
RUNX1	FOS	1
RUNX1	HEY2	1
RUNX1	HIST1H2AD	1
RUNX1	HIST1H2AK	1
RUNX1	HIST1H2BF	1
RUNX1	HSPD1	1
RUNX1	IL6ST	1
RUNX1	KIF5B	1
RUNX1	KIF6	1
RUNX1	LRRC46	1
RUNX1	MDFIC	1
RUNX1	NAV2	1
RUNX1	NDUFB10	1
RUNX1	NUDCD1	-1
RUNX1	NUP37	1
RUNX1	PAWR	1
RUNX1	PPP1R3B	1
RUNX1	RIT2	-1
RUNX1	RPL13	1
RUNX1	SALL1	1
RUNX1	SFRP4	1
RUNX1	SLC25A20	1
RUNX1	SPTBN1	1
RUNX1	TAL1	1
RUNX1	TFPI	1
RUNX1	TMBIM6	1
RUNX1	TRIM32	-1
RUNX1	VRK2	1
RUNX1	ZFP36L1	1
RUNX1	ZFP36L2	1
RUNX2	LAMB1	-1
RUNX2	TMED8	1
RXRA	AAAS	-1
RXRA	ACO2	1
RXRA	ALDH2	1
RXRA	ALPK1	1
RXRA	AMT	-1
RXRA	APC	1
RXRA	APEH	1
RXRA	ATP5J2	1
RXRA	C11orf31	1
RXRA	C16orf95	1
RXRA	CNIH2	1
RXRA	COX5A	1
RXRA	CPNE7	1
RXRA	CPT1B	-1
RXRA	DDAH1	1
RXRA	DGKI	1
RXRA	DIMT1	1
RXRA	EFTUD2	1
RXRA	EHBP1L1	1
RXRA	EMILIN1	1
RXRA	EML1	1
RXRA	EXT1	1
RXRA	FAM120A	1
RXRA	FAM171B	1
RXRA	FAM86B1	1
RXRA	FDX1	1
RXRA	FKRP	1
RXRA	FNIP1	1
RXRA	GIT1	1
RXRA	GNPTAB	1
RXRA	GRAMD1C	1
RXRA	GSTO2	1
RXRA	HDAC5	1
RXRA	IP6K2	-1
RXRA	IRF1	-1
RXRA	KCNN1	1
RXRA	LETM1	1
RXRA	LHX2	1
RXRA	LIMA1	-1
RXRA	MON1A	1
RXRA	MPV17	1
RXRA	NDUFB8	1
RXRA	NFE2L1	1
RXRA	NPFF	-1
RXRA	NRP1	1
RXRA	PAX3	-1
RXRA	PDE8A	1
RXRA	PLCE1	1
RXRA	PLCG1	-1
RXRA	PNMT	1
RXRA	PPM1M	1
RXRA	PUF60	1
RXRA	QPCT	1
RXRA	RAP1GAP	1
RXRA	RASSF1	-1
RXRA	RBM4B	-1
RXRA	RHOC	1
RXRA	RTBDN	1
RXRA	SERPINF1	1
RXRA	SNAP29	1
RXRA	SSSCA1	1
RXRA	STRN4	1
RXRA	TCTA	1
RXRA	TLCD2	1
RXRA	TMEM53	1
RXRA	TSPAN1	-1
RXRA	USP48	-1
RXRA	VASN	1
RXRA	ZFYVE21	1
RXRA	ZSWIM4	1
RXRB	ACTN4	1
RXRB	ALAS1	1
RXRB	ALG12	1
RXRB	ANKRD13B	1
RXRB	AP2S1	1
RXRB	ARFGAP2	1
RXRB	BICD1	1
RXRB	C11orf31	1
RXRB	CCDC51	1
RXRB	CLK2	1
RXRB	CPNE1	1
RXRB	CPT1B	1
RXRB	CRELD2	1
RXRB	CSAD	1
RXRB	CSK	1
RXRB	CXXC5	1
RXRB	DAG1	1
RXRB	EDEM2	1
RXRB	EFNA3	1
RXRB	EIF2B4	1
RXRB	EXT2	1
RXRB	FAM111A	-1
RXRB	FAM120A	1
RXRB	FBXL15	1
RXRB	FEM1B	1
RXRB	FLAD1	1
RXRB	GAS2L1	1
RXRB	GATAD2B	1
RXRB	GBA	1
RXRB	GOLGA4	1
RXRB	GRINA	1
RXRB	H1F0	1
RXRB	HAX1	1
RXRB	HIF1AN	1
RXRB	HPS6	1
RXRB	HYAL3	1
RXRB	HYI	1
RXRB	JKAMP	1
RXRB	KLHDC8B	1
RXRB	LIMA1	1
RXRB	MED8	1
RXRB	MFSD5	1
RXRB	NAT6	1
RXRB	NUP160	1
RXRB	PACSIN3	1
RXRB	PGP	1
RXRB	PI4KB	1
RXRB	PICK1	1
RXRB	PLXNA2	1
RXRB	PSMC3	1
RXRB	PVRIG	1
RXRB	RBM12	1
RXRB	RBM4B	1
RXRB	RHOA	1
RXRB	RIC8B	1
RXRB	SLC25A20	1
RXRB	SLC2A1	1
RXRB	SLC35C1	1
RXRB	SLC45A4	1
RXRB	SLC5A6	1
RXRB	SNX17	1
RXRB	SSH1	1
RXRB	STARD3	1
RXRB	TAF5	1
RXRB	TCTA	1
RXRB	TELO2	1
RXRB	THBS3	1
RXRB	THOC5	1
RXRB	TMEM81	1
RXRB	TSPAN1	1
RXRB	TWF2	1
RXRB	ZBTB17	1
RXRB	ZFYVE21	1
RXRB	ZNF589	1
RXRG	BICD1	-1
RXRG	CDCA2	1
RXRG	CHN2	-1
RXRG	CXXC5	-1
RXRG	FOXP1	1
RXRG	IL6ST	1
RXRG	NR2C1	-1
RXRG	RIT1	1
RXRG	SEMA3A	1
RXRG	SLC25A20	1
RXRG	SLIT2	1
RXRG	SRP19	1
RXRG	TCTA	1
RXRG	TMPRSS6	1
RXRG	TSPAN1	-1
RXRG	TSPAN18	-1
RXRG	ZNF589	-1
SATB2	ANXA8	1
SATB2	ARID5B	1
SATB2	GSTO1	1
SATB2	HIF1A	-1
SATB2	LIPC	1
SATB2	LPL	-1
SATB2	LRRTM3	1
SATB2	PRNP	1
SATB2	PTGS2	1
SIX1	CAV1	1
SIX1	TMEM132C	1
SIX3	ADORA2A	1
SIX3	MME	1
SIX3	PRKAB2	-1
SMAD3	AAAS	-1
SMAD3	ABHD3	-1
SMAD3	ACO2	1
SMAD3	ADAMTS8	1
SMAD3	AMZ1	1
SMAD3	BCL11B	1
SMAD3	BICD1	-1
SMAD3	CEP120	-1
SMAD3	CHD3	1
SMAD3	CORO6	1
SMAD3	DAG1	1
SMAD3	DIP2B	-1
SMAD3	DUSP7	1
SMAD3	ECE1	1
SMAD3	EDEM2	-1
SMAD3	EHBP1L1	1
SMAD3	EPDR1	-1
SMAD3	ESCO1	-1
SMAD3	FGD6	1
SMAD3	FKBP11	1
SMAD3	GAS2L1	1
SMAD3	GIT1	1
SMAD3	HIST1H1D	-1
SMAD3	IP6K2	-1
SMAD3	KCNV1	1
SMAD3	LHX2	1
SMAD3	LRCH1	-1
SMAD3	LRRC37A3	-1
SMAD3	LRRTM2	1
SMAD3	MED30	-1
SMAD3	MIB1	1
SMAD3	MNT	1
SMAD3	MSH6	-1
SMAD3	NBPF1	-1
SMAD3	NMT1	1
SMAD3	PDE8A	1
SMAD3	PNMA2	1
SMAD3	PODNL1	-1
SMAD3	PPM1J	-1
SMAD3	PTPRJ	1
SMAD3	RAPGEF6	-1
SMAD3	RTN4	1
SMAD3	SGSM2	1
SMAD3	SH2B3	1
SMAD3	SLC45A4	1
SMAD3	SOX10	1
SMAD3	TLCD2	1
SMAD3	TNIK	1
SMAD3	TNKS1BP1	1
SMAD3	TP53I13	1
SMAD3	TSPAN1	-1
SMAD3	TTC28	1
SMAD3	UBQLN4	1
SMAD3	ZIC4	-1
SOX10	A2M	1
SOX10	ABCA2	1
SOX10	ACO2	1
SOX10	AHR	1
SOX10	APBB1IP	1
SOX10	APH1A	1
SOX10	ARID5B	1
SOX10	BDNF	-1
SOX10	CAV1	1
SOX10	CD2AP	-1
SOX10	CHST3	1
SOX10	FAM63A	1
SOX10	HECTD2	-1
SOX10	HSD11B1	1
SOX10	LIPA	1
SOX10	LIPC	1
SOX10	LMNA	1
SOX10	LRP2	1
SOX10	LSS	1
SOX10	MAGI2	1
SOX10	NCAM2	1
SOX10	NCAPD2	1
SOX10	NDST2	1
SOX10	NPC1	1
SOX10	NUDT1	1
SOX10	NUMB	-1
SOX10	OLIG2	1
SOX10	OLR1	1
SOX10	PDE3B	-1
SOX10	PPP2R2B	1
SOX10	PSEN1	1
SOX10	RASSF4	1
SOX10	RELN	-1
SOX10	S100B	1
SOX10	SAR1A	1
SOX10	SCD	1
SOX10	SEMA4D	1
SOX10	SH3PXD2A	1
SOX10	SORCS1	1
SOX10	TMEM132C	1
SOX10	VLDLR	1
SOX7	A2M	1
SOX7	CAV1	1
SOX7	PLCE1	1
SOX7	RELN	-1
SOX7	SOS1	1
SOX7	TNFRSF1A	1
SOX9	A2M	1
SOX9	ABCA1	1
SOX9	ACO2	1
SOX9	AGT	1
SOX9	APBB1IP	1
SOX9	APH1A	1
SOX9	BCL2	1
SOX9	C4A	1
SOX9	CLU	1
SOX9	CPE	1
SOX9	DOPEY2	-1
SOX9	FYN	1
SOX9	GSTM3	1
SOX9	HIF1A	1
SOX9	IL33	1
SOX9	M6PR	1
SOX9	PLCE1	1
SOX9	PON2	1
SOX9	PON3	1
SOX9	PPARA	1
SOX9	PPP1R3C	1
SOX9	PRDX6	1
SOX9	PSENEN	1
SOX9	SNCA	-1
SOX9	THRA	1
SOX9	TLR4	1
SOX9	TNFRSF1A	1
SP1	APH1B	1
SP1	BCR	-1
SP1	CDK5	-1
SP1	CECR2	1
SP1	CHRNA7	-1
SP1	CYP46A1	-1
SP1	FAM63A	1
SP1	GSK3B	-1
SP1	GYS1	1
SP1	HK2	1
SP1	IGF1R	1
SP1	KLF5	-1
SP1	LMNA	1
SP1	PIN1	-1
SP1	PITRM1	-1
SP1	POU2F1	1
SP1	PPARA	1
SP1	RASSF4	1
SP1	S100B	1
SP1	TSPAN15	1
SP1	UCHL1	-1
SP1	USF2	1
SP1	VPS35	-1
SP7	ADAM17	-1
SP7	AKAP8	-1
SP7	AKT2	-1
SP7	BCR	-1
SP7	CHD4	-1
SP7	CHRNB2	1
SP7	DOPEY2	-1
SP7	DVL1	-1
SP7	EXOC3L2	1
SP7	GLOD4	1
SP7	GMEB1	-1
SP7	GNA11	-1
SP7	MTHFR	-1
SP7	NPC2	1
SP7	PICALM	1
SP7	PLCG1	-1
SP7	PSEN2	1
SP7	RXRA	1
SP7	RXRB	-1
SP7	TACR2	1
SP7	TARDBP	-1
SREBF1	ACACB	1
SREBF1	BMP4	-1
SREBF1	CA14	1
SREBF1	CAPZA1	1
SREBF1	CCDC103	1
SREBF1	CDC27	1
SREBF1	CETN3	1
SREBF1	CYP20A1	1
SREBF1	DPF2	1
SREBF1	EFEMP1	1
SREBF1	FAM167A	1
SREBF1	GFAP	1
SREBF1	HDAC5	1
SREBF1	HIST1H2AE	-1
SREBF1	HIST1H4D	-1
SREBF1	HYI	1
SREBF1	KIAA1755	1
SREBF1	LACTB2	1
SREBF1	LRRC46	1
SREBF1	MCM7	1
SREBF1	MFSD5	1
SREBF1	MYH7B	1
SREBF1	NEUROD2	-1
SREBF1	PACSIN3	1
SREBF1	PTPMT1	1
SREBF1	SCAMP2	1
SREBF1	SCAMP3	1
SREBF1	SCAND1	1
SREBF1	SLC25A20	1
SREBF1	SOX10	1
SREBF1	STAC2	-1
SREBF1	SYVN1	1
SREBF1	TESK2	1
SREBF1	TMEM116	1
SREBF1	TNS1	1
SREBF1	TRIM32	-1
SREBF1	TRIOBP	1
SREBF1	TRPC4AP	1
SREBF1	ULBP2	-1
SREBF1	WDR6	1
SREBF1	WWP2	1
SREBF1	ZBTB17	1
SREBF1	ZMYND12	1
SREBF1	ZNF691	1
STAT5B	ABCG1	1
STAT5B	ACHE	1
STAT5B	CAMK1G	-1
STAT5B	CHRNA3	1
STAT5B	DFNB31	1
STAT5B	FGF1	1
STAT5B	FGL2	1
STAT5B	FOS	1
STAT5B	FOXO3	1
STAT5B	GRB10	1
STAT5B	HIF1A	1
STAT5B	IGF1	-1
STAT5B	KCNMA1	-1
STAT5B	5-Mar	-1
STAT5B	MINPP1	1
STAT5B	NDST2	-1
STAT5B	NUMB	1
STAT5B	PICALM	1
STAT5B	PRKAA1	1
STAT5B	RGS4	-1
STAT5B	TANK	1
STAT5B	TET1	1
STAT5B	TFAM	1
STAT5B	TLR4	1
STAT5B	TMEM63C	1
STAT5B	TNFRSF14	-1
STAT6	ADRB1	1
STAT6	AGT	-1
STAT6	AKAP8	1
STAT6	APOA1BP	1
STAT6	APP	1
STAT6	BIRC3	1
STAT6	CAMK1G	1
STAT6	CHRNA3	-1
STAT6	FAS	1
STAT6	GCK	-1
STAT6	GRIN2B	1
STAT6	HIF1A	-1
STAT6	NDUFS1	1
STAT6	NTRK2	1
STAT6	OPTN	1
STAT6	PPP2R2B	1
STAT6	PTGS2	1
STAT6	RELN	-1
STAT6	RFTN1	1
STAT6	RGS4	1
STAT6	TET1	-1
STAT6	TFAM	-1
STAT6	TNFRSF14	1
TAL1	APBB2	1
TAL1	CHRNA2	1
TAL1	GRB10	1
TAL1	HHEX	1
TAL1	NEUROD1	-1
TAL1	OLIG2	1
TAL1	POU2F1	-1
TAL1	TF	1
TBP	BMI1	1
TBP	COMMD3	1
TBP	KATNA1	1
TBP	MED23	1
TBP	MEPCE	1
TBP	PLCG1	1
TBP	PRDM10	1
TBP	SMC3	1
TBP	TAF5	1
TBP	TNKS	1
TBR1	ADRA2A	1
TBR1	APOM	-1
TBR1	BAG3	-1
TBR1	CRHBP	1
TBR1	CYP39A1	-1
TBR1	NCSTN	-1
TBR1	TAP1	-1
TCF4	ACAD8	1
TCF4	BCR	1
TCF4	C4A	-1
TCF4	CACNB2	1
TCF4	CALHM2	1
TCF4	EBF3	-1
TCF4	ECHS1	1
TCF4	FGF1	-1
TCF4	HSD11B1	1
TCF4	IFFO1	1
TCF4	NDST2	1
TCF4	PPIL2	1
TCF4	TCN2	-1
TCF7L2	CALM2	1
TCF7L2	CHRNA3	1
TCF7L2	CRH	1
TCF7L2	DDAH1	1
TCF7L2	EGFR	1
TCF7L2	HDAC9	1
TCF7L2	HDDC2	-1
TCF7L2	HIST1H2BG	-1
TCF7L2	LRP4	1
TCF7L2	MOGAT3	1
TCF7L2	MRVI1	1
TCF7L2	MSX2	-1
TCF7L2	MYH7B	1
TCF7L2	NAV2	1
TCF7L2	NXN	1
TCF7L2	PDE3B	-1
TCF7L2	PLEKHG1	1
TCF7L2	PLXNA2	-1
TCF7L2	POMT2	1
TCF7L2	RAB26	-1
TCF7L2	REEP5	1
TCF7L2	RFTN1	-1
[truncated: 184 more rows]
