# Supplementary material for: Genetic architecture of white matter microstructure captured by unsupervised deep representation learning of fractional anisotropy maps
Source: Nat Commun. 2026 Jun 3;17:7150. doi: 10.1038/s41467-026-73996-z (PMC13396798; doi:10.1038/s41467-026-73996-z)
Supplement: Supplementary file 6 — Source Data [file 41467_2026_73996_MOESM6_ESM.zip › Source Data/Source Data Figure 5/Fig.5c&5d&5e/TRN/node_all_data.txt]

gene	AD	PD	ASD	BIP	SCZ	DEP	ADHD	MS
SAMD12	0	0	1	1	1	1	0	1
NXN	1	0	1	1	0	1	0	1
YWHAG	0	0	0	0	1	0	0	1
MANBA	0	0	0	0	1	0	0	1
CSMD1	0	1	1	1	0	0	0	1
MAPK1	0	0	0	1	0	0	0	1
AGAP2	0	0	1	0	0	0	0	1
SAE1	0	0	1	0	0	0	0	1
TNFRSF1A	1	1	0	0	0	0	0	1
ZMIZ1	0	0	0	0	0	0	0	1
MYNN	0	0	0	0	0	0	0	1
ODF3B	0	0	0	0	0	0	0	1
SLC30A7	0	0	0	0	0	0	0	1
STAT3	0	0	0	0	0	0	0	1
CHST12	0	0	0	0	0	0	0	1
TLL1	0	0	0	0	0	0	0	1
VAV2	0	0	0	0	0	0	0	1
HACE1	0	0	0	0	0	0	0	1
ZFP36L1	0	0	0	0	0	0	0	1
TRIM2	0	0	0	0	0	0	0	1
RPS6KB1	0	0	0	0	0	0	0	1
MPV17L2	0	0	0	0	0	0	0	1
NCOA5	0	0	0	0	0	0	0	1
KIF1B	0	0	0	0	0	0	0	1
NDFIP1	0	0	0	0	0	0	0	1
SYK	0	0	0	0	0	0	0	1
EVI5	0	0	0	0	0	0	0	1
CBLB	0	0	0	0	0	0	0	1
SLC15A2	0	0	0	0	0	0	0	1
ASAP1	0	0	0	0	0	0	0	1
MERTK	0	0	0	0	0	0	0	1
PDZRN4	0	0	0	0	0	0	0	1
BATF	0	0	0	0	0	0	0	1
VTI1A	0	0	0	0	0	0	0	1
PLCL2	0	0	0	0	0	0	0	1
RNASEL	0	0	0	0	0	0	0	1
GPC5	0	0	0	0	0	0	0	1
TIMMDC1	0	0	0	0	0	0	0	1
CLEC16A	0	0	0	0	0	0	0	1
EPS15L1	0	0	0	0	0	0	0	1
MPHOSPH9	0	0	0	0	0	0	0	1
RGS14	0	0	0	0	0	0	0	1
PVR	0	0	0	0	0	0	0	1
GSK3B	1	1	1	1	1	1	1	0
HTR2A	1	1	1	1	1	1	1	0
MTHFR	1	1	1	1	1	1	1	0
BDNF	1	1	1	1	1	1	1	0
CNR1	0	1	1	1	1	1	1	0
DNM1L	0	1	1	1	1	1	1	0
ERC1	0	1	1	1	1	1	1	0
DDC	0	1	1	1	1	1	1	0
FAM131C	0	1	1	1	1	1	1	0
PDE7B	0	1	1	1	1	1	1	0
DRD2	0	1	1	1	1	1	1	0
ANGPT1	1	0	1	1	1	1	1	0
HIST1H3B	1	0	1	1	1	1	1	0
LIN7C	1	0	1	1	1	1	1	0
NBPF1	1	0	1	1	1	1	1	0
SLC4A10	1	0	1	1	1	1	1	0
SPRYD3	1	0	1	1	1	1	1	0
COL11A1	1	0	1	1	1	1	1	0
TCF7L2	1	0	1	1	1	1	1	0
HDAC9	1	0	1	1	1	1	1	0
GRM5	0	0	1	1	1	1	1	0
ARHGAP22	0	0	1	1	1	1	1	0
SEMA3A	0	0	1	1	1	1	1	0
GRM7	0	0	1	1	1	1	1	0
MEF2C	0	0	1	1	1	1	1	0
DUSP7	0	0	1	1	1	1	1	0
EYA1	0	0	1	1	1	1	1	0
FOXP2	0	0	1	1	1	1	1	0
LPAR1	0	0	1	1	1	1	1	0
ROBO2	0	0	1	1	1	1	1	0
TRIM32	0	0	1	1	1	1	1	0
AKAP7	0	0	1	1	1	1	1	0
CEP120	0	0	1	1	1	1	1	0
CORO6	0	0	1	1	1	1	1	0
EPHA3	0	0	1	1	1	1	1	0
FAM167A	0	0	1	1	1	1	1	0
FAM3C	0	0	1	1	1	1	1	0
FOXP1	0	0	1	1	1	1	1	0
HIST1H4I	0	0	1	1	1	1	1	0
HIST1H4K	0	0	1	1	1	1	1	0
KPNA2	0	0	1	1	1	1	1	0
LHPP	0	0	1	1	1	1	1	0
MDFIC	0	0	1	1	1	1	1	0
PLCL1	0	0	1	1	1	1	1	0
PTCH1	0	0	1	1	1	1	1	0
PYGO1	0	0	1	1	1	1	1	0
RNF141	0	0	1	1	1	1	1	0
ROR1	0	0	1	1	1	1	1	0
SATB2	0	0	1	1	1	1	1	0
SLC25A26	0	0	1	1	1	1	1	0
SLC25A34	0	0	1	1	1	1	1	0
SLC25A44	0	0	1	1	1	1	1	0
SMARCAL1	0	0	1	1	1	1	1	0
SPAG6	0	0	1	1	1	1	1	0
STX10	0	0	1	1	1	1	1	0
STX19	0	0	1	1	1	1	1	0
SYT1	0	0	1	1	1	1	1	0
TMCC2	0	0	1	1	1	1	1	0
NR3C2	0	0	1	1	1	1	1	0
ABCB1	1	1	0	1	1	1	1	0
NTRK2	1	0	0	1	1	1	1	0
NR3C1	1	0	0	1	1	1	1	0
HTR1A	0	0	0	1	1	1	1	0
CLOCK	0	0	0	1	1	1	1	0
NTF3	0	0	0	1	1	1	1	0
GDNF	0	0	0	1	1	1	1	0
BLMH	1	0	1	0	1	1	1	0
OXTR	0	0	1	0	1	1	1	0
CAMK2A	0	0	1	1	0	1	1	0
CTNND2	0	0	1	1	0	1	1	0
CNTNAP2	0	0	1	1	0	1	1	0
DRD1	0	1	1	1	1	0	1	0
HTR1D	0	0	1	1	1	0	1	0
RTN4	0	0	1	1	1	0	1	0
SNAP25	0	0	1	1	1	0	1	0
PER2	0	0	1	1	1	0	1	0
SLC1A3	0	0	0	1	1	0	1	0
NOS1	1	1	1	0	1	0	1	0
ADORA2A	1	1	1	0	1	0	1	0
PNMT	1	0	1	0	1	0	1	0
STX1A	0	0	1	0	1	0	1	0
GRM8	0	0	1	0	1	0	1	0
OPRM1	0	0	1	0	1	0	1	0
ATXN1	1	1	0	0	1	0	1	0
CHRNA4	1	1	0	0	1	0	1	0
HNMT	0	1	0	0	1	0	1	0
CHN2	1	0	0	0	1	0	1	0
ADRA2A	1	0	0	0	1	0	1	0
SYP	0	0	0	0	1	0	1	0
ALK	0	0	0	0	1	0	1	0
DCDC2	0	0	0	0	1	0	1	0
CHL1	0	0	0	0	1	0	1	0
CPLX2	0	0	0	0	1	0	1	0
NDE1	0	0	0	0	1	0	1	0
APOL3	0	0	0	0	1	0	1	0
NDUFAF2	0	0	1	1	0	0	1	0
CNTN6	0	0	1	1	0	0	1	0
BCHE	1	1	0	1	0	0	1	0
FADS2	0	1	0	1	0	0	1	0
DCLK1	0	0	0	1	0	0	1	0
PPP2R2C	0	0	0	1	0	0	1	0
GIT1	1	0	1	0	0	0	1	0
NXPH1	1	0	1	0	0	0	1	0
SLC9A9	0	0	1	0	0	0	1	0
GRM1	0	0	1	0	0	0	1	0
LRRC7	0	0	1	0	0	0	1	0
CDH13	0	0	1	0	0	0	1	0
ARNT2	0	0	1	0	0	0	1	0
BCL11A	0	0	1	0	0	0	1	0
FBXO33	0	0	1	0	0	0	1	0
BAIAP2	0	0	1	0	0	0	1	0
NUDT3	0	1	0	0	0	0	1	0
MAP2K5	0	1	0	0	0	0	1	0
ADAM10	1	0	0	0	0	0	1	0
FAS	1	0	0	0	0	0	1	0
PPM1H	1	0	0	0	0	0	1	0
ACAT1	0	0	0	0	0	0	1	0
KCNA4	0	0	0	0	0	0	1	0
NET1	0	0	0	0	0	0	1	0
CALY	0	0	0	0	0	0	1	0
MPPED2	0	0	0	0	0	0	1	0
TMEM132D	0	0	0	0	0	0	1	0
PDCD10	0	0	0	0	0	0	1	0
PTPRD	0	0	0	0	0	0	1	0
PLEKHB1	0	0	0	0	0	0	1	0
SPOCK3	0	0	0	0	0	0	1	0
KIAA0430	0	0	0	0	0	0	1	0
UNC13C	0	0	0	0	0	0	1	0
SERPINI1	0	0	0	0	0	0	1	0
THRB	0	0	0	0	0	0	1	0
ZBBX	0	0	0	0	0	0	1	0
PDXDC1	0	0	0	0	0	0	1	0
CHD6	0	0	0	0	0	0	1	0
CNTFR	0	0	0	0	0	0	1	0
WDR49	0	0	0	0	0	0	1	0
NOMO2	0	0	0	0	0	0	1	0
SLITRK1	0	0	0	0	0	0	1	0
NTAN1	0	0	0	0	0	0	1	0
C16orf45	0	0	0	0	0	0	1	0
EXPH5	0	0	0	0	0	0	1	0
GNPDA2	0	0	0	0	0	0	1	0
CCDC34	0	0	0	0	0	0	1	0
ZNF775	0	0	0	0	0	0	1	0
ADRA1B	0	0	0	0	0	0	1	0
LGR4	0	0	0	0	0	0	1	0
HKDC1	0	0	0	0	0	0	1	0
OXER1	0	0	0	0	0	0	1	0
LIN7A	0	0	0	0	0	0	1	0
NKAIN2	0	0	0	0	0	0	1	0
SEPP1	0	0	0	0	0	0	1	0
AS3MT	0	0	0	0	0	0	1	0
FLNC	0	0	0	0	0	0	1	0
NR4A2	0	1	1	1	1	1	0	0
NEFL	0	1	1	1	1	1	0	0
GFAP	0	1	1	1	1	1	0	0
RELN	1	0	1	1	1	1	0	0
IER2	1	0	1	1	1	1	0	0
PADI2	1	0	1	1	1	1	0	0
EGFR	1	0	1	1	1	1	0	0
CACNA1C	0	0	1	1	1	1	0	0
GAD1	0	0	1	1	1	1	0	0
PLCB1	0	0	1	1	1	1	0	0
CC2D1A	0	0	1	1	1	1	0	0
ABHD3	0	0	1	1	1	1	0	0
GNB1L	0	0	1	1	1	1	0	0
DLG4	0	0	1	1	1	1	0	0
DISC1	0	0	1	1	1	1	0	0
PAWR	1	1	0	1	1	1	0	0
CCL2	1	1	0	1	1	1	0	0
NPAS3	0	1	0	1	1	1	0	0
NDUFV2	0	1	0	1	1	1	0	0
S100B	1	0	0	1	1	1	0	0
FKBP5	0	0	0	1	1	1	0	0
PDLIM5	0	0	0	1	1	1	0	0
GRIA2	0	0	0	1	1	1	0	0
VAMP2	0	0	0	1	1	1	0	0
FGFR1	0	0	0	1	1	1	0	0
MDGA1	0	0	0	1	1	1	0	0
HTR3B	0	0	0	1	1	1	0	0
USP46	0	0	0	1	1	1	0	0
GRIA4	0	0	0	1	1	1	0	0
SLC17A6	0	0	0	1	1	1	0	0
PTGS2	1	1	1	0	1	1	0	0
SLIT3	0	1	1	0	1	1	0	0
FANCA	1	0	1	0	1	1	0	0
IP6K2	1	0	1	0	1	1	0	0
TM9SF2	1	0	1	0	1	1	0	0
ZBTB20	0	0	1	0	1	1	0	0
CCDC88C	0	0	1	0	1	1	0	0
HOMER1	0	0	1	0	1	1	0	0
NTRK3	0	0	1	0	1	1	0	0
HDAC5	0	0	1	0	1	1	0	0
FDFT1	0	0	1	0	1	1	0	0
FLRT3	0	0	1	0	1	1	0	0
TCF25	0	0	1	0	1	1	0	0
PIK3R3	0	1	0	0	1	1	0	0
PTPRF	0	1	0	0	1	1	0	0
BAMBI	1	0	0	0	1	1	0	0
HIST1H2AH	1	0	0	0	1	1	0	0
MCTP1	1	0	0	0	1	1	0	0
ACO2	1	0	0	0	1	1	0	0
PLCE1	1	0	0	0	1	1	0	0
HSPA12A	0	0	0	0	1	1	0	0
CMYA5	0	0	0	0	1	1	0	0
LSAMP	0	0	0	0	1	1	0	0
CNP	0	0	0	0	1	1	0	0
QKI	0	0	0	0	1	1	0	0
ACP1	0	0	0	0	1	1	0	0
KMO	0	0	0	0	1	1	0	0
KPNA3	0	0	0	0	1	1	0	0
ARSA	0	0	0	0	1	1	0	0
FAAH	0	0	0	0	1	1	0	0
POU3F1	0	0	0	0	1	1	0	0
CRELD2	0	0	0	0	1	1	0	0
FBXL7	0	0	0	0	1	1	0	0
HEMK1	0	0	0	0	1	1	0	0
INPP5K	0	0	0	0	1	1	0	0
LRIG1	0	0	0	0	1	1	0	0
PRDX1	0	0	0	0	1	1	0	0
TCTA	0	0	0	0	1	1	0	0
TP53I13	0	0	0	0	1	1	0	0
PEA15	0	0	0	0	1	1	0	0
CRHR1	0	1	1	1	0	1	0	0
PPP1R12A	0	1	1	1	0	1	0	0
APPL2	0	1	1	1	0	1	0	0
DDAH1	1	0	1	1	0	1	0	0
REEP5	1	0	1	1	0	1	0	0
NEUROD2	0	0	1	1	0	1	0	0
CHRM3	0	0	1	1	0	1	0	0
MAP2	0	0	1	1	0	1	0	0
VIP	0	0	1	1	0	1	0	0
CRHBP	1	1	0	1	0	1	0	0
CCDC103	1	1	0	1	0	1	0	0
RHOC	1	1	0	1	0	1	0	0
SFRP4	1	1	0	1	0	1	0	0
VEGFA	0	1	0	1	0	1	0	0
DLG2	0	1	0	1	0	1	0	0
CREM	0	1	0	1	0	1	0	0
CREB1	0	1	0	1	0	1	0	0
IL17RD	0	1	0	1	0	1	0	0
SOX9	0	1	0	1	0	1	0	0
RFX4	0	1	0	1	0	1	0	0
SEC24C	1	0	0	1	0	1	0	0
HIF1A	1	0	0	1	0	1	0	0
CRH	1	0	0	1	0	1	0	0
BCR	1	0	0	1	0	1	0	0
BDKRB2	0	0	0	1	0	1	0	0
DLG3	0	0	0	1	0	1	0	0
SRRT	0	0	0	1	0	1	0	0
LDHA	0	0	0	1	0	1	0	0
PFKFB3	0	0	0	1	0	1	0	0
PCLO	0	0	0	1	0	1	0	0
HSPA4	0	0	0	1	0	1	0	0
RAPGEF5	0	0	0	1	0	1	0	0
AKR1A1	0	1	1	0	0	1	0	0
DCAF5	0	1	1	0	0	1	0	0
EXT1	0	1	1	0	0	1	0	0
CTSB	0	1	1	0	0	1	0	0
ATXN7L3	1	0	1	0	0	1	0	0
HIST1H2AK	1	0	1	0	0	1	0	0
RIN3	1	0	1	0	0	1	0	0
LRRIQ1	0	0	1	0	0	1	0	0
NELL1	0	0	1	0	0	1	0	0
MTOR	0	0	1	0	0	1	0	0
MYT1L	0	0	1	0	0	1	0	0
EXOC6B	0	0	1	0	0	1	0	0
SLMAP	0	0	1	0	0	1	0	0
AUTS2	0	0	1	0	0	1	0	0
CUX1	0	0	1	0	0	1	0	0
TBR1	0	0	1	0	0	1	0	0
ARHGAP12	0	0	1	0	0	1	0	0
FGD6	0	0	1	0	0	1	0	0
FREM3	0	0	1	0	0	1	0	0
HIST1H4F	0	0	1	0	0	1	0	0
MKKS	0	0	1	0	0	1	0	0
GABBR2	0	0	1	0	0	1	0	0
TMEM69	0	0	1	0	0	1	0	0
ADCY5	0	0	1	0	0	1	0	0
GTPBP1	0	0	1	0	0	1	0	0
PRKCB	0	0	1	0	0	1	0	0
ZBTB16	0	0	1	0	0	1	0	0
ABT1	0	0	1	0	0	1	0	0
ATP5J2	0	0	1	0	0	1	0	0
CDC42EP3	0	0	1	0	0	1	0	0
CEP250	0	0	1	0	0	1	0	0
CETN3	0	0	1	0	0	1	0	0
COL5A2	0	0	1	0	0	1	0	0
E4F1	0	0	1	0	0	1	0	0
FNBP1L	0	0	1	0	0	1	0	0
GATS	0	0	1	0	0	1	0	0
GPR135	0	0	1	0	0	1	0	0
HEY2	0	0	1	0	0	1	0	0
ICA1L	0	0	1	0	0	1	0	0
PGM1	0	0	1	0	0	1	0	0
PSIP1	0	0	1	0	0	1	0	0
RNF111	0	0	1	0	0	1	0	0
SLIT2	0	0	1	0	0	1	0	0
TFPI	0	0	1	0	0	1	0	0
ZBTB17	0	0	1	0	0	1	0	0
LRP8	1	1	0	0	0	1	0	0
APAF1	0	1	0	0	0	1	0	0
C2orf73	0	1	0	0	0	1	0	0
DAP3	0	1	0	0	0	1	0	0
ZHX3	0	1	0	0	0	1	0	0
METTL7A	0	1	0	0	0	1	0	0
PINK1	0	1	0	0	0	1	0	0
PTN	0	1	0	0	0	1	0	0
LUZP1	1	0	0	0	0	1	0	0
SLC30A3	1	0	0	0	0	1	0	0
TRIM54	1	0	0	0	0	1	0	0
AP4S1	1	0	0	0	0	1	0	0
ARHGAP20	1	0	0	0	0	1	0	0
CUEDC2	1	0	0	0	0	1	0	0
DNAJC5G	1	0	0	0	0	1	0	0
EFEMP1	1	0	0	0	0	1	0	0
ELOVL7	1	0	0	0	0	1	0	0
HYAL2	1	0	0	0	0	1	0	0
PFDN5	1	0	0	0	0	1	0	0
RFTN2	1	0	0	0	0	1	0	0
SPATS2	1	0	0	0	0	1	0	0
TMED10	1	0	0	0	0	1	0	0
TNS1	1	0	0	0	0	1	0	0
WDR75	1	0	0	0	0	1	0	0
FOS	1	0	0	0	0	1	0	0
M6PR	1	0	0	0	0	1	0	0
TFCP2	1	0	0	0	0	1	0	0
AKAP8	1	0	0	0	0	1	0	0
CCL24	0	0	0	0	0	1	0	0
HLF	0	0	0	0	0	1	0	0
IRF7	0	0	0	0	0	1	0	0
MAP2K1	0	0	0	0	0	1	0	0
DDIT4	0	0	0	0	0	1	0	0
MDM4	0	0	0	0	0	1	0	0
PRIMA1	0	0	0	0	0	1	0	0
PSMB4	0	0	0	0	0	1	0	0
FKBP4	0	0	0	0	0	1	0	0
PTPRR	0	0	0	0	0	1	0	0
IL11	0	0	0	0	0	1	0	0
ARRB1	0	0	0	0	0	1	0	0
ATP7B	0	0	0	0	0	1	0	0
SGK1	0	0	0	0	0	1	0	0
EDN1	0	0	0	0	0	1	0	0
PTX3	0	0	0	0	0	1	0	0
EHD3	0	0	0	0	0	1	0	0
RAPH1	0	0	0	0	0	1	0	0
CCBL1	0	0	0	0	0	1	0	0
CCBL2	0	0	0	0	0	1	0	0
OAS2	0	0	0	0	0	1	0	0
APRT	0	0	0	0	0	1	0	0
KALRN	0	0	0	0	0	1	0	0
GDE1	0	0	0	0	0	1	0	0
CRYZ	0	0	0	0	0	1	0	0
PEX19	0	0	0	0	0	1	0	0
GMIP	0	0	0	0	0	1	0	0
EIF4B	0	0	0	0	0	1	0	0
ADD3	0	0	0	0	0	1	0	0
BCAR3	0	0	0	0	0	1	0	0
C1orf228	0	0	0	0	0	1	0	0
CRB1	0	0	0	0	0	1	0	0
FAM172A	0	0	0	0	0	1	0	0
GJA1	0	0	0	0	0	1	0	0
GRAMD1C	0	0	0	0	0	1	0	0
ITGB5	0	0	0	0	0	1	0	0
LYPLAL1	0	0	0	0	0	1	0	0
NADK	0	0	0	0	0	1	0	0
NT5C2	0	0	0	0	0	1	0	0
PPP1R16A	0	0	0	0	0	1	0	0
RBM39	0	0	0	0	0	1	0	0
RIT1	0	0	0	0	0	1	0	0
SNX2	0	0	0	0	0	1	0	0
TAF5	0	0	0	0	0	1	0	0
TNIK	0	0	0	0	0	1	0	0
REST	0	0	0	0	0	1	0	0
TYK2	0	0	0	0	0	1	0	0
KDR	0	0	0	0	0	1	0	0
PDE11A	0	0	0	0	0	1	0	0
BMP7	0	0	0	0	0	1	0	0
PROK2	0	0	0	0	0	1	0	0
ADCY7	0	0	0	0	0	1	0	0
PODNL1	1	1	1	1	1	0	0	0
MTR	1	1	1	1	1	0	0	0
CHRNA7	1	1	1	1	1	0	0	0
GRIN2B	1	1	1	1	1	0	0	0
PLXNA2	1	1	1	1	1	0	0	0
GRIN2A	0	1	1	1	1	0	0	0
LIMA1	0	1	1	1	1	0	0	0
CACNA1A	0	1	1	1	1	0	0	0
CDKN2C	0	1	1	1	1	0	0	0
FABP7	0	1	1	1	1	0	0	0
RASL11B	0	1	1	1	1	0	0	0
SIX3	0	1	1	1	1	0	0	0
STK24	1	0	1	1	1	0	0	0
CKB	1	0	1	1	1	0	0	0
DALRD3	1	0	1	1	1	0	0	0
GLRA1	1	0	1	1	1	0	0	0
CALHM2	1	0	1	1	1	0	0	0
EBF3	1	0	1	1	1	0	0	0
MRVI1	1	0	1	1	1	0	0	0
MYH7B	1	0	1	1	1	0	0	0
PLEKHG1	1	0	1	1	1	0	0	0
TCF4	1	0	1	1	1	0	0	0
TOX3	1	0	1	1	1	0	0	0
LDB1	0	0	1	1	1	0	0	0
MARK3	0	0	1	1	1	0	0	0
SLC1A1	0	0	1	1	1	0	0	0
CSNK1E	0	0	1	1	1	0	0	0
DLX1	0	0	1	1	1	0	0	0
NPAS2	0	0	1	1	1	0	0	0
ERBB4	0	0	1	1	1	0	0	0
RPRML	0	0	1	1	1	0	0	0
INPP1	0	0	1	1	1	0	0	0
GRIK2	0	0	1	1	1	0	0	0
PDE4B	0	0	1	1	1	0	0	0
PPP1R1B	0	0	1	1	1	0	0	0
PAH	0	0	1	1	1	0	0	0
GABRA5	0	0	1	1	1	0	0	0
ST8SIA2	0	0	1	1	1	0	0	0
GABRA1	0	0	1	1	1	0	0	0
ARHGEF10	0	0	1	1	1	0	0	0
DPYSL2	0	0	1	1	1	0	0	0
EXOSC6	0	0	1	1	1	0	0	0
RHEBL1	0	0	1	1	1	0	0	0
NUAK1	0	0	1	1	1	0	0	0
GRIA1	0	0	1	1	1	0	0	0
YWHAE	0	0	1	1	1	0	0	0
CXXC5	0	0	1	1	1	0	0	0
NAV3	0	0	1	1	1	0	0	0
NR1D1	0	0	1	1	1	0	0	0
MAPT	0	0	1	1	1	0	0	0
PRODH	0	0	1	1	1	0	0	0
GRID1	0	0	1	1	1	0	0	0
FEM1B	0	0	1	1	1	0	0	0
ADM2	0	0	1	1	1	0	0	0
AMIGO3	0	0	1	1	1	0	0	0
BAIAP2L2	0	0	1	1	1	0	0	0
BMP6	0	0	1	1	1	0	0	0
BTN2A1	0	0	1	1	1	0	0	0
C19orf53	0	0	1	1	1	0	0	0
C19orf57	0	0	1	1	1	0	0	0
CPSF1	0	0	1	1	1	0	0	0
CYHR1	0	0	1	1	1	0	0	0
DDX17	0	0	1	1	1	0	0	0
ERC2	0	0	1	1	1	0	0	0
FAM89B	0	0	1	1	1	0	0	0
FGFRL1	0	0	1	1	1	0	0	0
IMPDH2	0	0	1	1	1	0	0	0
LRRC46	0	0	1	1	1	0	0	0
MEPCE	0	0	1	1	1	0	0	0
MFHAS1	0	0	1	1	1	0	0	0
MRI1	0	0	1	1	1	0	0	0
NFIX	0	0	1	1	1	0	0	0
NOL12	0	0	1	1	1	0	0	0
PCCA	0	0	1	1	1	0	0	0
PICK1	0	0	1	1	1	0	0	0
PTPN23	0	0	1	1	1	0	0	0
PUSL1	0	0	1	1	1	0	0	0
RALGPS1	0	0	1	1	1	0	0	0
SLC26A1	0	0	1	1	1	0	0	0
TCAP	0	0	1	1	1	0	0	0
TIGD3	0	0	1	1	1	0	0	0
TMEM180	0	0	1	1	1	0	0	0
TMPRSS6	0	0	1	1	1	0	0	0
TNRC6B	0	0	1	1	1	0	0	0
TPM3	0	0	1	1	1	0	0	0
TXNDC5	0	0	1	1	1	0	0	0
ULK3	0	0	1	1	1	0	0	0
ZBED4	0	0	1	1	1	0	0	0
ZCWPW1	0	0	1	1	1	0	0	0
GRIK3	0	0	1	1	1	0	0	0
HSPA5	1	1	0	1	1	0	0	0
FYN	1	1	0	1	1	0	0	0
APOE	1	1	0	1	1	0	0	0
NQO1	1	1	0	1	1	0	0	0
WFS1	0	1	0	1	1	0	0	0
GAP43	0	1	0	1	1	0	0	0
ADCYAP1	0	1	0	1	1	0	0	0
GRIN1	0	1	0	1	1	0	0	0
FGF20	0	1	0	1	1	0	0	0
YWHAH	0	1	0	1	1	0	0	0
PLA2G6	0	1	0	1	1	0	0	0
ITGA9	0	1	0	1	1	0	0	0
KCNN3	0	1	0	1	1	0	0	0
AKT1	0	1	0	1	1	0	0	0
CBS	1	0	0	1	1	0	0	0
SIRT1	1	0	0	1	1	0	0	0
DAO	1	0	0	1	1	0	0	0
IGF1	1	0	0	1	1	0	0	0
PGAM1	1	0	0	1	1	0	0	0
AGT	1	0	0	1	1	0	0	0
APP	1	0	0	1	1	0	0	0
CHRNA2	1	0	0	1	1	0	0	0
CHRFAM7A	1	0	0	1	1	0	0	0
PSEN2	1	0	0	1	1	0	0	0
MAGI2	1	0	0	1	1	0	0	0
PPARD	1	0	0	1	1	0	0	0
RGS4	1	0	0	1	1	0	0	0
PLCG1	1	0	0	1	1	0	0	0
YWHAZ	1	0	0	1	1	0	0	0
BRD1	0	0	0	1	1	0	0	0
PER3	0	0	0	1	1	0	0	0
HTR4	0	0	0	1	1	0	0	0
VGF	0	0	0	1	1	0	0	0
MAGI1	0	0	0	1	1	0	0	0
PIK3C3	0	0	0	1	1	0	0	0
EGR3	0	0	0	1	1	0	0	0
NRGN	0	0	0	1	1	0	0	0
VIPR2	0	0	0	1	1	0	0	0
SLC17A7	0	0	0	1	1	0	0	0
FKBP1A	0	0	0	1	1	0	0	0
TSPAN8	0	0	0	1	1	0	0	0
BHLHE41	0	0	0	1	1	0	0	0
SLC18A1	0	0	0	1	1	0	0	0
DUSP6	0	0	0	1	1	0	0	0
FEZ1	0	0	0	1	1	0	0	0
FGFR2	0	0	0	1	1	0	0	0
NRG3	0	0	0	1	1	0	0	0
GRM3	0	0	0	1	1	0	0	0
SLC12A6	0	0	0	1	1	0	0	0
TSPO	0	0	0	1	1	0	0	0
TUBA8	0	0	0	1	1	0	0	0
MCHR1	0	0	0	1	1	0	0	0
MLC1	0	0	0	1	1	0	0	0
PTGDS	0	0	0	1	1	0	0	0
NR2E1	0	0	0	1	1	0	0	0
GABRB2	0	0	0	1	1	0	0	0
GRIK1	0	0	0	1	1	0	0	0
ATF4	0	0	0	1	1	0	0	0
TSNAX	0	0	0	1	1	0	0	0
XBP1	0	0	0	1	1	0	0	0
ARNTL2	0	0	0	1	1	0	0	0
CARTPT	0	0	0	1	1	0	0	0
MCHR2	0	0	0	1	1	0	0	0
NTNG2	0	0	0	1	1	0	0	0
P2RX7	0	0	0	1	1	0	0	0
HTR5A	0	0	0	1	1	0	0	0
SEZ6L	0	0	0	1	1	0	0	0
SLC1A2	0	0	0	1	1	0	0	0
INA	0	0	0	1	1	0	0	0
SFRP1	0	0	0	1	1	0	0	0
IMPA2	0	0	0	1	1	0	0	0
NEFM	0	0	0	1	1	0	0	0
UHMK1	0	0	0	1	1	0	0	0
SLC1A4	0	0	0	1	1	0	0	0
PLA2G4A	0	0	0	1	1	0	0	0
ARNTL	0	0	0	1	1	0	0	0
SP4	0	0	0	1	1	0	0	0
GNAL	0	0	0	1	1	0	0	0
GSTO2	1	1	1	0	1	0	0	0
CECR2	1	1	1	0	1	0	0	0
SLC43A2	0	1	1	0	1	0	0	0
APC	0	1	1	0	1	0	0	0
ARIH2	0	1	1	0	1	0	0	0
CDH11	0	1	1	0	1	0	0	0
LGI1	0	1	1	0	1	0	0	0
TMEM108	0	1	1	0	1	0	0	0
NTNG1	0	1	1	0	1	0	0	0
GRIP1	0	1	1	0	1	0	0	0
ATXN3	0	1	1	0	1	0	0	0
GPC6	0	1	1	0	1	0	0	0
ENPP3	1	0	1	0	1	0	0	0
OCIAD2	1	0	1	0	1	0	0	0
RAP1GAP	1	0	1	0	1	0	0	0
ASH1L	1	0	1	0	1	0	0	0
CKAP5	1	0	1	0	1	0	0	0
COASY	1	0	1	0	1	0	0	0
CPLX3	1	0	1	0	1	0	0	0
CPNE7	1	0	1	0	1	0	0	0
EBF2	1	0	1	0	1	0	0	0
GABRD	1	0	1	0	1	0	0	0
GLIS2	1	0	1	0	1	0	0	0
HIST1H2BB	1	0	1	0	1	0	0	0
ISYNA1	1	0	1	0	1	0	0	0
KCNJ16	1	0	1	0	1	0	0	0
KCTD18	1	0	1	0	1	0	0	0
NEIL2	1	0	1	0	1	0	0	0
PHF20	1	0	1	0	1	0	0	0
PURA	1	0	1	0	1	0	0	0
RNF123	1	0	1	0	1	0	0	0
SNX32	1	0	1	0	1	0	0	0
TPM1	1	0	1	0	1	0	0	0
TRIOBP	1	0	1	0	1	0	0	0
VLDLR	1	0	1	0	1	0	0	0
PTEN	1	0	1	0	1	0	0	0
HIST2H4A	0	0	1	0	1	0	0	0
PAX6	0	0	1	0	1	0	0	0
SPARCL1	0	0	1	0	1	0	0	0
JARID2	0	0	1	0	1	0	0	0
POMGNT1	0	0	1	0	1	0	0	0
SLC25A27	0	0	1	0	1	0	0	0
CLTCL1	0	0	1	0	1	0	0	0
CCDC150	0	0	1	0	1	0	0	0
CTTNBP2	0	0	1	0	1	0	0	0
DAAM1	0	0	1	0	1	0	0	0
PPM1J	0	0	1	0	1	0	0	0
GNAS	0	0	1	0	1	0	0	0
PIK3R2	0	0	1	0	1	0	0	0
NRXN3	0	0	1	0	1	0	0	0
KCNJ10	0	0	1	0	1	0	0	0
SMARCA2	0	0	1	0	1	0	0	0
EPHA6	0	0	1	0	1	0	0	0
MEGF10	0	0	1	0	1	0	0	0
ACTN4	0	0	1	0	1	0	0	0
DPYSL5	0	0	1	0	1	0	0	0
EPB41L2	0	0	1	0	1	0	0	0
FRYL	0	0	1	0	1	0	0	0
MBNL2	0	0	1	0	1	0	0	0
PPP2R2A	0	0	1	0	1	0	0	0
PCDH8	0	0	1	0	1	0	0	0
NOS1AP	0	0	1	0	1	0	0	0
AGAP1	0	0	1	0	1	0	0	0
ALDH5A1	0	0	1	0	1	0	0	0
PER1	0	0	1	0	1	0	0	0
FABP3	0	0	1	0	1	0	0	0
DLGAP1	0	0	1	0	1	0	0	0
MET	0	0	1	0	1	0	0	0
ADSL	0	0	1	0	1	0	0	0
GPX1	0	0	1	0	1	0	0	0
ATP2B2	0	0	1	0	1	0	0	0
GAS2L1	0	0	1	0	1	0	0	0
HDAC4	0	0	1	0	1	0	0	0
PNMA2	0	0	1	0	1	0	0	0
SYNGAP1	0	0	1	0	1	0	0	0
SYNJ1	0	0	1	0	1	0	0	0
MAL	0	0	1	0	1	0	0	0
SLC25A12	0	0	1	0	1	0	0	0
MYO9B	0	0	1	0	1	0	0	0
SHANK3	0	0	1	0	1	0	0	0
GSN	0	0	1	0	1	0	0	0
CPD	0	0	1	0	1	0	0	0
VAX1	0	0	1	0	1	0	0	0
ADA	0	0	1	0	1	0	0	0
MFRP	0	0	1	0	1	0	0	0
DLG1	0	0	1	0	1	0	0	0
HDAC3	0	0	1	0	1	0	0	0
HTR7	0	0	1	0	1	0	0	0
GBA	1	1	0	0	1	0	0	0
PPP2R2B	1	1	0	0	1	0	0	0
GSTP1	1	1	0	0	1	0	0	0
CHRNA3	1	1	0	0	1	0	0	0
IL18	1	1	0	0	1	0	0	0
PRNP	1	1	0	0	1	0	0	0
PICALM	1	1	0	0	1	0	0	0
SCD	1	1	0	0	1	0	0	0
GSTO1	1	1	0	0	1	0	0	0
SNCG	1	1	0	0	1	0	0	0
CLU	1	1	0	0	1	0	0	0
C4A	1	1	0	0	1	0	0	0
TF	1	1	0	0	1	0	0	0
CYP2E1	0	1	0	0	1	0	0	0
AP3B1	0	1	0	0	1	0	0	0
EIF2B3	0	1	0	0	1	0	0	0
NQO2	0	1	0	0	1	0	0	0
FGF2	0	1	0	0	1	0	0	0
TESK2	0	1	0	0	1	0	0	0
ACSL6	0	1	0	0	1	0	0	0
FAM53B	0	1	0	0	1	0	0	0
MAPK8IP3	0	1	0	0	1	0	0	0
CANX	0	1	0	0	1	0	0	0
HIST1H1C	0	1	0	0	1	0	0	0
PPP3CA	0	1	0	0	1	0	0	0
FXN	0	1	0	0	1	0	0	0
KCNH1	0	1	0	0	1	0	0	0
PITX3	0	1	0	0	1	0	0	0
CCK	0	1	0	0	1	0	0	0
TFRC	0	1	0	0	1	0	0	0
FAF1	0	1	0	0	1	0	0	0
PLA2G7	0	1	0	0	1	0	0	0
UBE2L3	0	1	0	0	1	0	0	0
ATN1	0	1	0	0	1	0	0	0
ASCL1	0	1	0	0	1	0	0	0
BNC2	0	1	0	0	1	0	0	0
CALML4	0	1	0	0	1	0	0	0
HES7	0	1	0	0	1	0	0	0
LRRC16A	0	1	0	0	1	0	0	0
NSUN4	0	1	0	0	1	0	0	0
SH3BP1	0	1	0	0	1	0	0	0
SLC39A9	0	1	0	0	1	0	0	0
TMEM129	0	1	0	0	1	0	0	0
WDR12	0	1	0	0	1	0	0	0
BTBD9	0	1	0	0	1	0	0	0
UNC5C	0	1	0	0	1	0	0	0
IGF2	0	1	0	0	1	0	0	0
VIPR1	0	1	0	0	1	0	0	0
BAG3	1	0	0	0	1	0	0	0
CREB3L4	1	0	0	0	1	0	0	0
GABPB1	1	0	0	0	1	0	0	0
MIF	1	0	0	0	1	0	0	0
PPP3CB	1	0	0	0	1	0	0	0
PSD	1	0	0	0	1	0	0	0
KLF5	1	0	0	0	1	0	0	0
SREBF1	1	0	0	0	1	0	0	0
OLIG2	1	0	0	0	1	0	0	0
IGF1R	1	0	0	0	1	0	0	0
PIK3R1	1	0	0	0	1	0	0	0
PCK2	1	0	0	0	1	0	0	0
XRCC1	1	0	0	0	1	0	0	0
COG2	1	0	0	0	1	0	0	0
AP3M1	1	0	0	0	1	0	0	0
CDK5	1	0	0	0	1	0	0	0
GRB2	1	0	0	0	1	0	0	0
ADAM12	1	0	0	0	1	0	0	0
SH3PXD2A	1	0	0	0	1	0	0	0
PSAP	1	0	0	0	1	0	0	0
RXRB	1	0	0	0	1	0	0	0
TREM2	1	0	0	0	1	0	0	0
FGF1	1	0	0	0	1	0	0	0
PSEN1	1	0	0	0	1	0	0	0
IRS1	1	0	0	0	1	0	0	0
PPARA	1	0	0	0	1	0	0	0
CHRNB2	1	0	0	0	1	0	0	0
NCSTN	1	0	0	0	1	0	0	0
PPIL2	1	0	0	0	1	0	0	0
ARHGAP21	0	0	0	0	1	0	0	0
FAM19A5	0	0	0	0	1	0	0	0
KIF2A	0	0	0	0	1	0	0	0
PCM1	0	0	0	0	1	0	0	0
CHGA	0	0	0	0	1	0	0	0
GRIN2C	0	0	0	0	1	0	0	0
HDAC10	0	0	0	0	1	0	0	0
KIF13A	0	0	0	0	1	0	0	0
MAP1A	0	0	0	0	1	0	0	0
MYT1	0	0	0	0	1	0	0	0
PIP5K1A	0	0	0	0	1	0	0	0
SHMT1	0	0	0	0	1	0	0	0
CFLAR	0	0	0	0	1	0	0	0
CLDN10	0	0	0	0	1	0	0	0
DGCR6L	0	0	0	0	1	0	0	0
HRH1	0	0	0	0	1	0	0	0
HS3ST2	0	0	0	0	1	0	0	0
KIF17	0	0	0	0	1	0	0	0
KIF5A	0	0	0	0	1	0	0	0
MAGEL2	0	0	0	0	1	0	0	0
NUP153	0	0	0	0	1	0	0	0
PPP1R11	0	0	0	0	1	0	0	0
ST13	0	0	0	0	1	0	0	0
SULT4A1	0	0	0	0	1	0	0	0
ALDH1A1	0	0	0	0	1	0	0	0
ATE1	0	0	0	0	1	0	0	0
EGLN1	0	0	0	0	1	0	0	0
GABRG2	0	0	0	0	1	0	0	0
MLLT10	0	0	0	0	1	0	0	0
MSRB2	0	0	0	0	1	0	0	0
PDLIM2	0	0	0	0	1	0	0	0
RBP1	0	0	0	0	1	0	0	0
RSRC1	0	0	0	0	1	0	0	0
SMARCC1	0	0	0	0	1	0	0	0
ARVCF	0	0	0	0	1	0	0	0
CPXM2	0	0	0	0	1	0	0	0
CSPG5	0	0	0	0	1	0	0	0
PPP3R1	0	0	0	0	1	0	0	0
SORBS3	0	0	0	0	1	0	0	0
ST8SIA4	0	0	0	0	1	0	0	0
YWHAB	0	0	0	0	1	0	0	0
APOL2	0	0	0	0	1	0	0	0
CHODL	0	0	0	0	1	0	0	0
RTN4R	0	0	0	0	1	0	0	0
PRSS16	0	0	0	0	1	0	0	0
HSD17B7	0	0	0	0	1	0	0	0
AP3D1	0	0	0	0	1	0	0	0
DGCR6	0	0	0	0	1	0	0	0
DYM	0	0	0	0	1	0	0	0
FGFR3	0	0	0	0	1	0	0	0
GFRA1	0	0	0	0	1	0	0	0
INPP4A	0	0	0	0	1	0	0	0
PEBP4	0	0	0	0	1	0	0	0
SH2D1B	0	0	0	0	1	0	0	0
ARHGAP18	0	0	0	0	1	0	0	0
CALM1	0	0	0	0	1	0	0	0
CAP2	0	0	0	0	1	0	0	0
DDR1	0	0	0	0	1	0	0	0
IL6R	0	0	0	0	1	0	0	0
NR4A3	0	0	0	0	1	0	0	0
TYROBP	0	0	0	0	1	0	0	0
GFRA3	0	0	0	0	1	0	0	0
GJA8	0	0	0	0	1	0	0	0
FZD3	0	0	0	0	1	0	0	0
IL3RA	0	0	0	0	1	0	0	0
MAP4	0	0	0	0	1	0	0	0
PLLP	0	0	0	0	1	0	0	0
ANKRD12	0	0	0	0	1	0	0	0
CAPZA2	0	0	0	0	1	0	0	0
CNTN1	0	0	0	0	1	0	0	0
ENO1	0	0	0	0	1	0	0	0
NPTN	0	0	0	0	1	0	0	0
PIP5K1C	0	0	0	0	1	0	0	0
PLAA	0	0	0	0	1	0	0	0
PRKCA	0	0	0	0	1	0	0	0
TAAR5	0	0	0	0	1	0	0	0
C1orf198	0	0	0	0	1	0	0	0
C1QTNF3	0	0	0	0	1	0	0	0
DYNC1I2	0	0	0	0	1	0	0	0
MYB	0	0	0	0	1	0	0	0
PIK3C2B	0	0	0	0	1	0	0	0
PPP3R2	0	0	0	0	1	0	0	0
RGS10	0	0	0	0	1	0	0	0
RORB	0	0	0	0	1	0	0	0
RPGRIP1L	0	0	0	0	1	0	0	0
UGT8	0	0	0	0	1	0	0	0
PIP5K1B	0	0	0	0	1	0	0	0
CTNNA2	0	0	0	0	1	0	0	0
DAAM2	0	0	0	0	1	0	0	0
DBP	0	0	0	0	1	0	0	0
MAGI3	0	0	0	0	1	0	0	0
PCDH11Y	0	0	0	0	1	0	0	0
CLINT1	0	0	0	0	1	0	0	0
COX6A1	0	0	0	0	1	0	0	0
CYP4F8	0	0	0	0	1	0	0	0
GNPAT	0	0	0	0	1	0	0	0
PTAR1	0	0	0	0	1	0	0	0
SLC35B3	0	0	0	0	1	0	0	0
ST6GAL2	0	0	0	0	1	0	0	0
TIMM17A	0	0	0	0	1	0	0	0
TPP2	0	0	0	0	1	0	0	0
UFD1L	0	0	0	0	1	0	0	0
RBM24	0	0	0	0	1	0	0	0
ALDH3B1	0	0	0	0	1	0	0	0
CD4	0	0	0	0	1	0	0	0
GNAO1	0	0	0	0	1	0	0	0
LMOD1	0	0	0	0	1	0	0	0
UHRF1	0	0	0	0	1	0	0	0
ZNF181	0	0	0	0	1	0	0	0
BAK1	0	0	0	0	1	0	0	0
CYP26B1	0	0	0	0	1	0	0	0
PI4KB	0	0	0	0	1	0	0	0
CASP10	0	0	0	0	1	0	0	0
CSF2RA	0	0	0	0	1	0	0	0
DBI	0	0	0	0	1	0	0	0
FLNB	0	0	0	0	1	0	0	0
GPM6A	0	0	0	0	1	0	0	0
INPP5D	0	0	0	0	1	0	0	0
NOTCH1	0	0	0	0	1	0	0	0
PRX	0	0	0	0	1	0	0	0
HAL	0	0	0	0	1	0	0	0
ASTN1	0	0	0	0	1	0	0	0
CLDN5	0	0	0	0	1	0	0	0
GAD2	0	0	0	0	1	0	0	0
SPTAN1	0	0	0	0	1	0	0	0
STK4	0	0	0	0	1	0	0	0
TTC13	0	0	0	0	1	0	0	0
MAP6	0	0	0	0	1	0	0	0
ADSS	0	0	0	0	1	0	0	0
DPM1	0	0	0	0	1	0	0	0
EIF2B2	0	0	0	0	1	0	0	0
EIF2B5	0	0	0	0	1	0	0	0
GLS	0	0	0	0	1	0	0	0
PGD	0	0	0	0	1	0	0	0
PIK3R4	0	0	0	0	1	0	0	0
SNAPIN	0	0	0	0	1	0	0	0
TUBA1A	0	0	0	0	1	0	0	0
SLC22A4	0	0	0	0	1	0	0	0
TFAP2A	0	0	0	0	1	0	0	0
TFAP2B	0	0	0	0	1	0	0	0
EFNB2	0	0	0	0	1	0	0	0
GABRA2	0	0	0	0	1	0	0	0
GLUL	0	0	0	0	1	0	0	0
NRN1	0	0	0	0	1	0	0	0
OMG	0	0	0	0	1	0	0	0
SOX10	0	0	0	0	1	0	0	0
FXYD6	0	0	0	0	1	0	0	0
GNRH1	0	0	0	0	1	0	0	0
INPP4B	0	0	0	0	1	0	0	0
PIK3CD	0	0	0	0	1	0	0	0
5-Sep	0	0	0	0	1	0	0	0
BSG	0	0	0	0	1	0	0	0
EIF2B1	0	0	0	0	1	0	0	0
ESD	0	0	0	0	1	0	0	0
GSS	0	0	0	0	1	0	0	0
MRPL38	0	0	0	0	1	0	0	0
PDGFB	0	0	0	0	1	0	0	0
SHISA5	0	0	0	0	1	0	0	0
IPO5	0	0	0	0	1	0	0	0
NUMBL	0	0	0	0	1	0	0	0
MBP	0	0	0	0	1	0	0	0
NDRG1	0	0	0	0	1	0	0	0
PNPLA8	0	0	0	0	1	0	0	0
AQP4	0	0	0	0	1	0	0	0
CHI3L1	0	0	0	0	1	0	0	0
L1CAM	0	0	0	0	1	0	0	0
MPZL1	0	0	0	0	1	0	0	0
PDGFRB	0	0	0	0	1	0	0	0
TGFBR2	0	0	0	0	1	0	0	0
EGR1	0	0	0	0	1	0	0	0
ENTPD4	0	0	0	0	1	0	0	0
GFRA2	0	0	0	0	1	0	0	0
GMPR	0	0	0	0	1	0	0	0
PTPRZ1	0	0	0	0	1	0	0	0
SYT11	0	0	0	0	1	0	0	0
AHCY	0	0	0	0	1	0	0	0
AK1	0	0	0	0	1	0	0	0
AMACR	0	0	0	0	1	0	0	0
EEF1E1	0	0	0	0	1	0	0	0
GABRA6	0	0	0	0	1	0	0	0
GCLM	0	0	0	0	1	0	0	0
IL10RA	0	0	0	0	1	0	0	0
MAPK14	0	0	0	0	1	0	0	0
MYH9	0	0	0	0	1	0	0	0
NCOA7	0	0	0	0	1	0	0	0
PAFAH1B1	0	0	0	0	1	0	0	0
SREBF2	0	0	0	0	1	0	0	0
TRAF3IP1	0	0	0	0	1	0	0	0
LIF	0	0	0	0	1	0	0	0
NR4A1	0	0	0	0	1	0	0	0
C3	0	0	0	0	1	0	0	0
MOG	0	0	0	0	1	0	0	0
MYLIP	0	0	0	0	1	0	0	0
PDGFRA	0	0	0	0	1	0	0	0
PLA2G4C	0	0	0	0	1	0	0	0
RASL10A	0	0	0	0	1	0	0	0
SIRT5	0	0	0	0	1	0	0	0
NRG2	0	0	0	0	1	0	0	0
CABIN1	0	0	0	0	1	0	0	0
CIT	0	0	0	0	1	0	0	0
DGCR8	0	0	0	0	1	0	0	0
FGF18	0	0	0	0	1	0	0	0
PHF21B	0	0	0	0	1	0	0	0
CDC42SE2	0	0	0	0	1	0	0	0
CHGB	0	0	0	0	1	0	0	0
HIST1H2AB	0	0	0	0	1	0	0	0
HIST1H2BF	0	0	0	0	1	0	0	0
NEUROG1	0	0	0	0	1	0	0	0
DDO	0	0	0	0	1	0	0	0
DYNLL1	0	0	0	0	1	0	0	0
KIAA1217	0	0	0	0	1	0	0	0
NRG4	0	0	0	0	1	0	0	0
INPP5A	0	0	0	0	1	0	0	0
SIL1	0	0	0	0	1	0	0	0
SIPA1L3	0	0	0	0	1	0	0	0
FAM126B	0	0	0	0	1	0	0	0
ENO2	0	0	0	0	1	0	0	0
FXYD1	0	0	0	0	1	0	0	0
NEU4	0	0	0	0	1	0	0	0
TIMP3	0	0	0	0	1	0	0	0
RGS9	0	0	0	0	1	0	0	0
ANKRD44	0	0	0	0	1	0	0	0
BLOC1S2	0	0	0	0	1	0	0	0
CA14	0	0	0	0	1	0	0	0
CHRM5	0	0	0	0	1	0	0	0
CLDN11	0	0	0	0	1	0	0	0
CNTN2	0	0	0	0	1	0	0	0
DIP2B	0	0	0	0	1	0	0	0
ELOVL1	0	0	0	0	1	0	0	0
FLAD1	0	0	0	0	1	0	0	0
GAL3ST1	0	0	0	0	1	0	0	0
GPIHBP1	0	0	0	0	1	0	0	0
HHIP	0	0	0	0	1	0	0	0
HIST1H1D	0	0	0	0	1	0	0	0
HIST1H2AC	0	0	0	0	1	0	0	0
HIST1H3F	0	0	0	0	1	0	0	0
HIST1H4D	0	0	0	0	1	0	0	0
HIST1H4E	0	0	0	0	1	0	0	0
HIST1H4H	0	0	0	0	1	0	0	0
HIST1H4L	0	0	0	0	1	0	0	0
JKAMP	0	0	0	0	1	0	0	0
KIF6	0	0	0	0	1	0	0	0
LRCH1	0	0	0	0	1	0	0	0
MAG	0	0	0	0	1	0	0	0
MOBP	0	0	0	0	1	0	0	0
MPV17	0	0	0	0	1	0	0	0
PAQR8	0	0	0	0	1	0	0	0
PDE8A	0	0	0	0	1	0	0	0
PGPEP1	0	0	0	0	1	0	0	0
PHGDH	0	0	0	0	1	0	0	0
PMP22	0	0	0	0	1	0	0	0
RAD50	0	0	0	0	1	0	0	0
RHOA	0	0	0	0	1	0	0	0
SALL1	0	0	0	0	1	0	0	0
SHF	0	0	0	0	1	0	0	0
SHROOM1	0	0	0	0	1	0	0	0
SLC12A9	0	0	0	0	1	0	0	0
SLC27A6	0	0	0	0	1	0	0	0
SLC2A1	0	0	0	0	1	0	0	0
SNX17	0	0	0	0	1	0	0	0
STX7	0	0	0	0	1	0	0	0
TCEA3	0	0	0	0	1	0	0	0
TIE1	0	0	0	0	1	0	0	0
TUBA1C	0	0	0	0	1	0	0	0
UBE2D2	0	0	0	0	1	0	0	0
UBQLN4	0	0	0	0	1	0	0	0
UQCRQ	0	0	0	0	1	0	0	0
VPS28	0	0	0	0	1	0	0	0
ZNF652	0	0	0	0	1	0	0	0
APOL1	0	0	0	0	1	0	0	0
ARMC3	0	0	0	0	1	0	0	0
NOTCH2	0	0	0	0	1	0	0	0
AP3B2	0	0	0	0	1	0	0	0
ERBB2	0	0	0	0	1	0	0	0
HOMER3	0	0	0	0	1	0	0	0
MAPK8IP2	0	0	0	0	1	0	0	0
NAGS	0	0	0	0	1	0	0	0
NFIL3	0	0	0	0	1	0	0	0
GALC	0	0	0	0	1	0	0	0
MDH1	0	0	0	0	1	0	0	0
HIRA	0	0	0	0	1	0	0	0
SCGB1A1	0	0	0	0	1	0	0	0
CTNNA1	0	0	0	0	1	0	0	0
PIK3CB	0	0	0	0	1	0	0	0
SPP1	0	0	0	0	1	0	0	0
TXNRD2	0	0	0	0	1	0	0	0
EGR4	0	0	0	0	1	0	0	0
HS6ST3	0	0	0	0	1	0	0	0
NTS	0	0	0	0	1	0	0	0
PDE4D	0	0	0	0	1	0	0	0
AP3M2	0	0	0	0	1	0	0	0
SEMA3D	0	0	0	0	1	0	0	0
MSRA	0	0	0	0	1	0	0	0
SELENBP1	0	0	0	0	1	0	0	0
CELSR3	0	0	0	0	1	0	0	0
GOT2	0	0	0	0	1	0	0	0
PIK3C2A	0	0	0	0	1	0	0	0
TYRP1	0	0	0	0	1	0	0	0
IGFBP3	0	0	0	0	1	0	0	0
PANX2	0	0	0	0	1	0	0	0
KCNH2	0	0	0	0	1	0	0	0
TEX264	0	0	0	0	1	0	0	0
ZIC2	0	0	0	0	1	0	0	0
CLK2	0	0	0	0	1	0	0	0
ESCO1	0	0	0	0	1	0	0	0
FANCC	0	0	0	0	1	0	0	0
FBXL6	0	0	0	0	1	0	0	0
ISCU	0	0	0	0	1	0	0	0
KCNN1	0	0	0	0	1	0	0	0
PLEKHH3	0	0	0	0	1	0	0	0
RAPGEF6	0	0	0	0	1	0	0	0
SSSCA1	0	0	0	0	1	0	0	0
SURF1	0	0	0	0	1	0	0	0
XKR9	0	0	0	0	1	0	0	0
ZIC1	0	0	0	0	1	0	0	0
ZSCAN12	0	0	0	0	1	0	0	0
JAG2	0	0	0	0	1	0	0	0
BCL2	1	1	1	1	0	0	0	0
CALM2	1	1	1	1	0	0	0	0
LRP4	1	1	1	1	0	0	0	0
NAV2	1	1	1	1	0	0	0	0
PAPPA	0	1	1	1	0	0	0	0
PPIL4	0	1	1	1	0	0	0	0
TDRD10	0	1	1	1	0	0	0	0
SND1	0	1	1	1	0	0	0	0
ITGB7	0	1	1	1	0	0	0	0
PLXNB1	0	1	1	1	0	0	0	0
RORA	0	1	1	1	0	0	0	0
RARG	1	0	1	1	0	0	0	0
ALDH2	1	0	1	1	0	0	0	0
CACNB2	1	0	1	1	0	0	0	0
HDDC2	1	0	1	1	0	0	0	0
HIST1H2BG	1	0	1	1	0	0	0	0
MOGAT3	1	0	1	1	0	0	0	0
MSX2	1	0	1	1	0	0	0	0
RAB26	1	0	1	1	0	0	0	0
SETBP1	1	0	1	1	0	0	0	0
TGFBR1	1	0	1	1	0	0	0	0
VIT	1	0	1	1	0	0	0	0
ZNF589	1	0	1	1	0	0	0	0
ZSWIM4	1	0	1	1	0	0	0	0
PDE4A	0	0	1	1	0	0	0	0
ALAS1	0	0	1	1	0	0	0	0
FZD2	0	0	1	1	0	0	0	0
SOD1	0	0	1	1	0	0	0	0
POU3F2	0	0	1	1	0	0	0	0
GABRB3	0	0	1	1	0	0	0	0
ITPR1	0	0	1	1	0	0	0	0
ADARB1	0	0	1	1	0	0	0	0
CNR2	0	0	1	1	0	0	0	0
ATP1A1	0	0	1	1	0	0	0	0
CUX2	0	0	1	1	0	0	0	0
KCNQ3	0	0	1	1	0	0	0	0
SAT2	0	0	1	1	0	0	0	0
KCNQ2	0	0	1	1	0	0	0	0
MBD5	0	0	1	1	0	0	0	0
AKAP10	0	0	1	1	0	0	0	0
DSCAM	0	0	1	1	0	0	0	0
CREBBP	0	0	1	1	0	0	0	0
AMT	0	0	1	1	0	0	0	0
TAF6	0	0	1	1	0	0	0	0
DCTN5	0	0	1	1	0	0	0	0
TMUB2	0	0	1	1	0	0	0	0
PBRM1	0	0	1	1	0	0	0	0
GABRB1	0	0	1	1	0	0	0	0
SYNE1	0	0	1	1	0	0	0	0
ACACB	1	1	0	1	0	0	0	0
GRN	1	1	0	1	0	0	0	0
GSTZ1	1	1	0	1	0	0	0	0
TGFB1	1	1	0	1	0	0	0	0
OTX2	0	1	0	1	0	0	0	0
ADRBK1	0	1	0	1	0	0	0	0
MAPRE3	0	1	0	1	0	0	0	0
PRKCZ	0	1	0	1	0	0	0	0
CALB1	0	1	0	1	0	0	0	0
CDC42	0	1	0	1	0	0	0	0
CALR	0	1	0	1	0	0	0	0
POLG	0	1	0	1	0	0	0	0
NOD2	0	1	0	1	0	0	0	0
SPR	0	1	0	1	0	0	0	0
POMC	0	1	0	1	0	0	0	0
FBLN5	0	1	0	1	0	0	0	0
G3BP1	0	1	0	1	0	0	0	0
KIAA1755	0	1	0	1	0	0	0	0
MUC1	0	1	0	1	0	0	0	0
NR1H3	0	1	0	1	0	0	0	0
PBXIP1	0	1	0	1	0	0	0	0
PGP	0	1	0	1	0	0	0	0
PLCD3	0	1	0	1	0	0	0	0
RAB13	0	1	0	1	0	0	0	0
THADA	0	1	0	1	0	0	0	0
TMED5	0	1	0	1	0	0	0	0
ZMYND10	0	1	0	1	0	0	0	0
ZMYND12	0	1	0	1	0	0	0	0
TLL2	1	0	0	1	0	0	0	0
TLR4	1	0	0	1	0	0	0	0
AKT2	1	0	0	1	0	0	0	0
CHRNA6	1	0	0	1	0	0	0	0
DGKB	1	0	0	1	0	0	0	0
DFNB31	1	0	0	1	0	0	0	0
FOXO3	1	0	0	1	0	0	0	0
GPRIN2	0	0	0	1	0	0	0	0
SLC22A16	0	0	0	1	0	0	0	0
KCTD12	0	0	0	1	0	0	0	0
CRY1	0	0	0	1	0	0	0	0
PLCXD3	0	0	0	1	0	0	0	0
DAZAP1	0	0	0	1	0	0	0	0
NCAN	0	0	0	1	0	0	0	0
ADCY8	0	0	0	1	0	0	0	0
PDE10A	0	0	0	1	0	0	0	0
RASGRF1	0	0	0	1	0	0	0	0
G6PD	0	0	0	1	0	0	0	0
BID	0	0	0	1	0	0	0	0
RASGRP1	0	0	0	1	0	0	0	0
HLA-E	0	0	0	1	0	0	0	0
TLR2	0	0	0	1	0	0	0	0
HSP90B1	0	0	0	1	0	0	0	0
MLLT3	0	0	0	1	0	0	0	0
NAPG	0	0	0	1	0	0	0	0
PREP	0	0	0	1	0	0	0	0
VAMP3	0	0	0	1	0	0	0	0
11-Sep	0	0	0	1	0	0	0	0
CHRM2	0	0	0	1	0	0	0	0
FBXL3	0	0	0	1	0	0	0	0
PPID	0	0	0	1	0	0	0	0
DOCK9	0	0	0	1	0	0	0	0
RARA	0	0	0	1	0	0	0	0
DNMT1	0	0	0	1	0	0	0	0
SMS	0	0	0	1	0	0	0	0
NNMT	0	0	0	1	0	0	0	0
C9orf72	0	0	0	1	0	0	0	0
ME2	0	0	0	1	0	0	0	0
NEK4	0	0	0	1	0	0	0	0
VAPA	0	0	0	1	0	0	0	0
CHMP1B	0	0	0	1	0	0	0	0
TMSB10	0	0	0	1	0	0	0	0
ADCY2	0	0	0	1	0	0	0	0
DOK5	0	0	0	1	0	0	0	0
SLC39A3	0	0	0	1	0	0	0	0
DBNL	0	0	0	1	0	0	0	0
PIP4K2C	0	0	0	1	0	0	0	0
ST3GAL1	0	0	0	1	0	0	0	0
DIO2	0	0	0	1	0	0	0	0
DBN1	0	0	0	1	0	0	0	0
ADM	0	0	0	1	0	0	0	0
ATP1A2	0	0	0	1	0	0	0	0
CSRP1	0	0	0	1	0	0	0	0
ISL1	0	0	0	1	0	0	0	0
NDST3	0	0	0	1	0	0	0	0
ACTB	0	0	0	1	0	0	0	0
AKR1C3	0	0	0	1	0	0	0	0
GNB2L1	0	0	0	1	0	0	0	0
HIP1R	0	0	0	1	0	0	0	0
IMPACT	0	0	0	1	0	0	0	0
PDE9A	0	0	0	1	0	0	0	0
PPP2R4	0	0	0	1	0	0	0	0
TOM1	0	0	0	1	0	0	0	0
AAAS	0	0	0	1	0	0	0	0
AARS2	0	0	0	1	0	0	0	0
AGBL5	0	0	0	1	0	0	0	0
BMI1	0	0	0	1	0	0	0	0
CNPY4	0	0	0	1	0	0	0	0
CRKL	0	0	0	1	0	0	0	0
ERGIC3	0	0	0	1	0	0	0	0
GADD45GIP1	0	0	0	1	0	0	0	0
GCC1	0	0	0	1	0	0	0	0
HIST1H2AG	0	0	0	1	0	0	0	0
KIFC2	0	0	0	1	0	0	0	0
METTL10	0	0	0	1	0	0	0	0
NISCH	0	0	0	1	0	0	0	0
PDAP1	0	0	0	1	0	0	0	0
PHF5A	0	0	0	1	0	0	0	0
PKD1	0	0	0	1	0	0	0	0
PLXNB2	0	0	0	1	0	0	0	0
PUF60	0	0	0	1	0	0	0	0
QPCT	0	0	0	1	0	0	0	0
RBM5	0	0	0	1	0	0	0	0
RPL37A	0	0	0	1	0	0	0	0
SP7	0	0	0	1	0	0	0	0
SPSB3	0	0	0	1	0	0	0	0
TMX2	0	0	0	1	0	0	0	0
TNFRSF11B	0	0	0	1	0	0	0	0
TWF2	0	0	0	1	0	0	0	0
USP4	0	0	0	1	0	0	0	0
WDR6	0	0	0	1	0	0	0	0
WNT4	0	0	0	1	0	0	0	0
LACE1	0	0	0	1	0	0	0	0
MFGE8	0	0	0	1	0	0	0	0
MPPE1	0	0	0	1	0	0	0	0
GABRG1	0	0	0	1	0	0	0	0
BHLHE40	0	0	0	1	0	0	0	0
SRSF3	0	0	0	1	0	0	0	0
FGF17	0	0	0	1	0	0	0	0
ULK4	0	0	0	1	0	0	0	0
S1PR1	0	0	0	1	0	0	0	0
PFKL	0	0	0	1	0	0	0	0
SHOX2	0	0	0	1	0	0	0	0
ATP2A2	0	0	0	1	0	0	0	0
RNF11	1	1	1	0	0	0	0	0
DAPK1	1	1	1	0	0	0	0	0
FLT1	0	1	1	0	0	0	0	0
NFIA	0	1	1	0	0	0	0	0
CPT2	0	1	1	0	0	0	0	0
DCLK3	0	1	1	0	0	0	0	0
STK39	0	1	1	0	0	0	0	0
RIMS1	0	1	1	0	0	0	0	0
MCC	0	1	1	0	0	0	0	0
ANK2	0	1	1	0	0	0	0	0
EXOC6	0	1	1	0	0	0	0	0
FAM171B	0	1	1	0	0	0	0	0
FBXO11	0	1	1	0	0	0	0	0
HSPD1	0	1	1	0	0	0	0	0
IFRD2	0	1	1	0	0	0	0	0
LRRC37A3	0	1	1	0	0	0	0	0
MSH2	0	1	1	0	0	0	0	0
NFAT5	0	1	1	0	0	0	0	0
PINX1	0	1	1	0	0	0	0	0
SHFM1	0	1	1	0	0	0	0	0
TRIO	0	1	1	0	0	0	0	0
TRMT61A	0	1	1	0	0	0	0	0
GPBP1L1	0	1	1	0	0	0	0	0
MDGA2	0	1	1	0	0	0	0	0
TMEM53	0	1	1	0	0	0	0	0
AGBL4	0	1	1	0	0	0	0	0
MED13	0	1	1	0	0	0	0	0
DAB1	0	1	1	0	0	0	0	0
MICAL2	0	1	1	0	0	0	0	0
ST3GAL3	0	1	1	0	0	0	0	0
RGS7	0	1	1	0	0	0	0	0
HLA-A	0	1	1	0	0	0	0	0
EPHB2	0	1	1	0	0	0	0	0
RRAS2	0	1	1	0	0	0	0	0
SCN2A	0	1	1	0	0	0	0	0
ZSWIM5	0	1	1	0	0	0	0	0
EN2	0	1	1	0	0	0	0	0
FOXJ3	0	1	1	0	0	0	0	0
KANK1	0	1	1	0	0	0	0	0
PLEKHM1	0	1	1	0	0	0	0	0
NOS2	0	1	1	0	0	0	0	0
GPR37	0	1	1	0	0	0	0	0
FER	0	1	1	0	0	0	0	0
TRIP12	0	1	1	0	0	0	0	0
GIGYF2	0	1	1	0	0	0	0	0
SEMA5A	0	1	1	0	0	0	0	0
AP2S1	1	0	1	0	0	0	0	0
OTUD7B	1	0	1	0	0	0	0	0
SSBP4	1	0	1	0	0	0	0	0
TUBG2	1	0	1	0	0	0	0	0
ABCA7	1	0	1	0	0	0	0	0
BIN1	1	0	1	0	0	0	0	0
LAMB1	1	0	1	0	0	0	0	0
ENPP2	1	0	1	0	0	0	0	0
TANC2	1	0	1	0	0	0	0	0
ACHE	1	0	1	0	0	0	0	0
RPS6KA2	1	0	1	0	0	0	0	0
DYRK1A	1	0	1	0	0	0	0	0
KCNMA1	1	0	1	0	0	0	0	0
LPL	1	0	1	0	0	0	0	0
PSMB7	1	0	1	0	0	0	0	0
THRA	1	0	1	0	0	0	0	0
APH1A	1	0	1	0	0	0	0	0
HSD11B1	1	0	1	0	0	0	0	0
LRP2	1	0	1	0	0	0	0	0
POMT1	1	0	1	0	0	0	0	0
FAM92B	0	0	1	0	0	0	0	0
PLAUR	0	0	1	0	0	0	0	0
DIXDC1	0	0	1	0	0	0	0	0
EP300	0	0	1	0	0	0	0	0
GTDC1	0	0	1	0	0	0	0	0
HIST1H4J	0	0	1	0	0	0	0	0
HNRNPH2	0	0	1	0	0	0	0	0
RPRD2	0	0	1	0	0	0	0	0
SETD5	0	0	1	0	0	0	0	0
SMARCAD1	0	0	1	0	0	0	0	0
ZMYND11	0	0	1	0	0	0	0	0
CLSTN2	0	0	1	0	0	0	0	0
DHCR7	0	0	1	0	0	0	0	0
EIF3G	0	0	1	0	0	0	0	0
GRID2	0	0	1	0	0	0	0	0
ILF2	0	0	1	0	0	0	0	0
INTS6	0	0	1	0	0	0	0	0
KDM5B	0	0	1	0	0	0	0	0
LAMC3	0	0	1	0	0	0	0	0
NINL	0	0	1	0	0	0	0	0
NSD1	0	0	1	0	0	0	0	0
OFD1	0	0	1	0	0	0	0	0
RASSF5	0	0	1	0	0	0	0	0
ST7	0	0	1	0	0	0	0	0
STAG1	0	0	1	0	0	0	0	0
SYT3	0	0	1	0	0	0	0	0
TOP1	0	0	1	0	0	0	0	0
UPF2	0	0	1	0	0	0	0	0
VPS13B	0	0	1	0	0	0	0	0
BAZ2B	0	0	1	0	0	0	0	0
CD44	0	0	1	0	0	0	0	0
DGKZ	0	0	1	0	0	0	0	0
DPP10	0	0	1	0	0	0	0	0
EPHB6	0	0	1	0	0	0	0	0
FABP5	0	0	1	0	0	0	0	0
FAT1	0	0	1	0	0	0	0	0
IQSEC2	0	0	1	0	0	0	0	0
JAKMIP1	0	0	1	0	0	0	0	0
KDM4C	0	0	1	0	0	0	0	0
LIN7B	0	0	1	0	0	0	0	0
PPP2R1B	0	0	1	0	0	0	0	0
RB1CC1	0	0	1	0	0	0	0	0
RHEB	0	0	1	0	0	0	0	0
STYK1	0	0	1	0	0	0	0	0
WWOX	0	0	1	0	0	0	0	0
AKAP9	0	0	1	0	0	0	0	0
CASC4	0	0	1	0	0	0	0	0
CEP290	0	0	1	0	0	0	0	0
DNMT3A	0	0	1	0	0	0	0	0
FGFBP3	0	0	1	0	0	0	0	0
JMJD1C	0	0	1	0	0	0	0	0
LRFN5	0	0	1	0	0	0	0	0
LRP2BP	0	0	1	0	0	0	0	0
MARK1	0	0	1	0	0	0	0	0
MBD4	0	0	1	0	0	0	0	0
MED13L	0	0	1	0	0	0	0	0
NFIB	0	0	1	0	0	0	0	0
NUDCD2	0	0	1	0	0	0	0	0
RFWD2	0	0	1	0	0	0	0	0
SETDB1	0	0	1	0	0	0	0	0
SLC33A1	0	0	1	0	0	0	0	0
TBL1X	0	0	1	0	0	0	0	0
TRIM33	0	0	1	0	0	0	0	0
WDFY3	0	0	1	0	0	0	0	0
YTHDC2	0	0	1	0	0	0	0	0
CHD3	0	0	1	0	0	0	0	0
CHD7	0	0	1	0	0	0	0	0
DLX6	0	0	1	0	0	0	0	0
GABRA4	0	0	1	0	0	0	0	0
GABRG3	0	0	1	0	0	0	0	0
RAB2A	0	0	1	0	0	0	0	0
SMC3	0	0	1	0	0	0	0	0
STXBP1	0	0	1	0	0	0	0	0
CACNA1I	0	0	1	0	0	0	0	0
DDX11	0	0	1	0	0	0	0	0
DLX2	0	0	1	0	0	0	0	0
MACROD2	0	0	1	0	0	0	0	0
MEIS2	0	0	1	0	0	0	0	0
PTPRT	0	0	1	0	0	0	0	0
PVALB	0	0	1	0	0	0	0	0
SNX14	0	0	1	0	0	0	0	0
WAC	0	0	1	0	0	0	0	0
ADK	0	0	1	0	0	0	0	0
CACNA1H	0	0	1	0	0	0	0	0
CALCOCO1	0	0	1	0	0	0	0	0
DLX5	0	0	1	0	0	0	0	0
DOCK4	0	0	1	0	0	0	0	0
EML1	0	0	1	0	0	0	0	0
EPDR1	0	0	1	0	0	0	0	0
INPP5J	0	0	1	0	0	0	0	0
LRRTM2	0	0	1	0	0	0	0	0
MAST1	0	0	1	0	0	0	0	0
PDE1C	0	0	1	0	0	0	0	0
RSPO3	0	0	1	0	0	0	0	0
SHMT2	0	0	1	0	0	0	0	0
SLC16A8	0	0	1	0	0	0	0	0
STRN	0	0	1	0	0	0	0	0
TSPAN18	0	0	1	0	0	0	0	0
UNC45A	0	0	1	0	0	0	0	0
GNA14	0	0	1	0	0	0	0	0
NLGN3	0	0	1	0	0	0	0	0
CGNL1	0	0	1	0	0	0	0	0
UNC13A	0	0	1	0	0	0	0	0
PNPLA7	0	0	1	0	0	0	0	0
PRICKLE1	0	0	1	0	0	0	0	0
RAPGEF4	0	0	1	0	0	0	0	0
SDC2	0	0	1	0	0	0	0	0
SHANK1	0	0	1	0	0	0	0	0
SLC7A5	0	0	1	0	0	0	0	0
ADORA3	0	0	1	0	0	0	0	0
ANXA1	0	0	1	0	0	0	0	0
C12orf57	0	0	1	0	0	0	0	0
CUL3	0	0	1	0	0	0	0	0
CX3CR1	0	0	1	0	0	0	0	0
DAGLA	0	0	1	0	0	0	0	0
EFR3A	0	0	1	0	0	0	0	0
GADD45B	0	0	1	0	0	0	0	0
ICA1	0	0	1	0	0	0	0	0
PTPRC	0	0	1	0	0	0	0	0
SASH1	0	0	1	0	0	0	0	0
SCN7A	0	0	1	0	0	0	0	0
DEPDC5	0	0	1	0	0	0	0	0
GAN	0	0	1	0	0	0	0	0
HMGN1	0	0	1	0	0	0	0	0
KCNJ2	0	0	1	0	0	0	0	0
RAB39B	0	0	1	0	0	0	0	0
RFX3	0	0	1	0	0	0	0	0
BRD4	0	0	1	0	0	0	0	0
CLN8	0	0	1	0	0	0	0	0
CPEB4	0	0	1	0	0	0	0	0
DNAJC19	0	0	1	0	0	0	0	0
DST	0	0	1	0	0	0	0	0
NAALADL2	0	0	1	0	0	0	0	0
NDUFA5	0	0	1	0	0	0	0	0
NF1	0	0	1	0	0	0	0	0
PACS1	0	0	1	0	0	0	0	0
SSRP1	0	0	1	0	0	0	0	0
STXBP5	0	0	1	0	0	0	0	0
TBL1XR1	0	0	1	0	0	0	0	0
TOMM20	0	0	1	0	0	0	0	0
WDR26	0	0	1	0	0	0	0	0
ADAMTS18	0	0	1	0	0	0	0	0
CDKN1B	0	0	1	0	0	0	0	0
CNTN3	0	0	1	0	0	0	0	0
CNTNAP4	0	0	1	0	0	0	0	0
DOCK10	0	0	1	0	0	0	0	0
DOCK8	0	0	1	0	0	0	0	0
DPYSL3	0	0	1	0	0	0	0	0
EHMT1	0	0	1	0	0	0	0	0
ELOVL2	0	0	1	0	0	0	0	0
ELP4	0	0	1	0	0	0	0	0
ERMN	0	0	1	0	0	0	0	0
GDA	0	0	1	0	0	0	0	0
HEPACAM	0	0	1	0	0	0	0	0
KAT2B	0	0	1	0	0	0	0	0
KIF13B	0	0	1	0	0	0	0	0
LRRC1	0	0	1	0	0	0	0	0
MYO5A	0	0	1	0	0	0	0	0
NEO1	0	0	1	0	0	0	0	0
POGZ	0	0	1	0	0	0	0	0
PPM1D	0	0	1	0	0	0	0	0
PTPN11	0	0	1	0	0	0	0	0
REEP3	0	0	1	0	0	0	0	0
SLC22A15	0	0	1	0	0	0	0	0
UBN2	0	0	1	0	0	0	0	0
ALPK1	0	0	1	0	0	0	0	0
ARL3	0	0	1	0	0	0	0	0
BCAS3	0	0	1	0	0	0	0	0
CADM1	0	0	1	0	0	0	0	0
CPOX	0	0	1	0	0	0	0	0
DIMT1	0	0	1	0	0	0	0	0
EFNA1	0	0	1	0	0	0	0	0
FRK	0	0	1	0	0	0	0	0
GNB1	0	0	1	0	0	0	0	0
HIST1H2BK	0	0	1	0	0	0	0	0
HS3ST5	0	0	1	0	0	0	0	0
KHDRBS2	0	0	1	0	0	0	0	0
KIAA1586	0	0	1	0	0	0	0	0
PACSIN3	0	0	1	0	0	0	0	0
PCDH10	0	0	1	0	0	0	0	0
PGAP1	0	0	1	0	0	0	0	0
RBM26	0	0	1	0	0	0	0	0
RPS27	0	0	1	0	0	0	0	0
SLC24A2	0	0	1	0	0	0	0	0
WARS2	0	0	1	0	0	0	0	0
ASXL3	0	0	1	0	0	0	0	0
CDH8	0	0	1	0	0	0	0	0
KIRREL3	0	0	1	0	0	0	0	0
KRR1	0	0	1	0	0	0	0	0
OTX1	0	0	1	0	0	0	0	0
PHIP	0	0	1	0	0	0	0	0
TET2	0	0	1	0	0	0	0	0
ADNP	0	0	1	0	0	0	0	0
BBS4	0	0	1	0	0	0	0	0
BTAF1	0	0	1	0	0	0	0	0
CACNA2D3	0	0	1	0	0	0	0	0
EXOC3	0	0	1	0	0	0	0	0
EXOC5	0	0	1	0	0	0	0	0
NIPBL	0	0	1	0	0	0	0	0
PECR	0	0	1	0	0	0	0	0
SRGAP3	0	0	1	0	0	0	0	0
ZNF407	0	0	1	0	0	0	0	0
DUSP15	0	0	1	0	0	0	0	0
MBD6	0	0	1	0	0	0	0	0
MECP2	0	0	1	0	0	0	0	0
PRKDC	0	0	1	0	0	0	0	0
CA6	0	0	1	0	0	0	0	0
CCT4	0	0	1	0	0	0	0	0
GIGYF1	0	0	1	0	0	0	0	0
HERC2	0	0	1	0	0	0	0	0
KDM4B	0	0	1	0	0	0	0	0
OTUD7A	0	0	1	0	0	0	0	0
PHRF1	0	0	1	0	0	0	0	0
SETD1B	0	0	1	0	0	0	0	0
SRCAP	0	0	1	0	0	0	0	0
TAOK2	0	0	1	0	0	0	0	0
TCF20	0	0	1	0	0	0	0	0
TRAPPC9	0	0	1	0	0	0	0	0
VASH1	0	0	1	0	0	0	0	0
APBA2	0	0	1	0	0	0	0	0
CARD11	0	0	1	0	0	0	0	0
CNKSR2	0	0	1	0	0	0	0	0
DOCK1	0	0	1	0	0	0	0	0
NBEA	0	0	1	0	0	0	0	0
RNF135	0	0	1	0	0	0	0	0
TNIP2	0	0	1	0	0	0	0	0
TSPAN7	0	0	1	0	0	0	0	0
TBC1D5	0	0	1	0	0	0	0	0
CDH9	0	0	1	0	0	0	0	0
IL1RAPL1	0	0	1	0	0	0	0	0
SCN1A	0	0	1	0	0	0	0	0
USP7	0	0	1	0	0	0	0	0
ATP8A1	0	0	1	0	0	0	0	0
CHD2	0	0	1	0	0	0	0	0
DMD	0	0	1	0	0	0	0	0
GTF2I	0	0	1	0	0	0	0	0
NACC1	0	0	1	0	0	0	0	0
CAMK4	0	0	1	0	0	0	0	0
EPS8	0	0	1	0	0	0	0	0
CLSTN3	0	0	1	0	0	0	0	0
DENR	0	0	1	0	0	0	0	0
HNRNPU	0	0	1	0	0	0	0	0
LRPPRC	0	0	1	0	0	0	0	0
MYH10	0	0	1	0	0	0	0	0
PCCB	0	0	1	0	0	0	0	0
PEX7	0	0	1	0	0	0	0	0
POT1	0	0	1	0	0	0	0	0
PSMD10	0	0	1	0	0	0	0	0
PTBP2	0	0	1	0	0	0	0	0
SETDB2	0	0	1	0	0	0	0	0
ATRNL1	0	0	1	0	0	0	0	0
CEP135	0	0	1	0	0	0	0	0
MSR1	0	0	1	0	0	0	0	0
PPFIA1	0	0	1	0	0	0	0	0
SCFD2	0	0	1	0	0	0	0	0
TAF1L	0	0	1	0	0	0	0	0
YEATS2	0	0	1	0	0	0	0	0
ANKS1B	0	0	1	0	0	0	0	0
FAM19A3	0	0	1	0	0	0	0	0
MKL2	0	0	1	0	0	0	0	0
AGBL2	0	0	1	0	0	0	0	0
ASB16	0	0	1	0	0	0	0	0
C11orf49	0	0	1	0	0	0	0	0
C16orf95	0	0	1	0	0	0	0	0
C2orf74	0	0	1	0	0	0	0	0
CADPS2	0	0	1	0	0	0	0	0
CDH10	0	0	1	0	0	0	0	0
CNTNAP5	0	0	1	0	0	0	0	0
CPT1B	0	0	1	0	0	0	0	0
DBNDD1	0	0	1	0	0	0	0	0
DYDC2	0	0	1	0	0	0	0	0
FAM19A2	0	0	1	0	0	0	0	0
FBXO40	0	0	1	0	0	0	0	0
HECW2	0	0	1	0	0	0	0	0
HIST1H4A	0	0	1	0	0	0	0	0
HPDL	0	0	1	0	0	0	0	0
LRRC4	0	0	1	0	0	0	0	0
MUC4	0	0	1	0	0	0	0	0
MUTYH	0	0	1	0	0	0	0	0
P4HTM	0	0	1	0	0	0	0	0
PCDH9	0	0	1	0	0	0	0	0
PVRIG	0	0	1	0	0	0	0	0
PXDN	0	0	1	0	0	0	0	0
RSPO2	0	0	1	0	0	0	0	0
SGSM3	0	0	1	0	0	0	0	0
USP45	0	0	1	0	0	0	0	0
ZIC4	0	0	1	0	0	0	0	0
ZNF184	0	0	1	0	0	0	0	0
ZNF800	0	0	1	0	0	0	0	0
CDH22	0	0	1	0	0	0	0	0
CIC	0	0	1	0	0	0	0	0
DYNC1H1	0	0	1	0	0	0	0	0
ELAVL3	0	0	1	0	0	0	0	0
FHIT	0	0	1	0	0	0	0	0
HDLBP	0	0	1	0	0	0	0	0
HRAS	0	0	1	0	0	0	0	0
MAPK3	0	0	1	0	0	0	0	0
PPP1R3F	0	0	1	0	0	0	0	0
PRICKLE2	0	0	1	0	0	0	0	0
RPS6KA3	0	0	1	0	0	0	0	0
SEZ6L2	0	0	1	0	0	0	0	0
SYNCRIP	0	0	1	0	0	0	0	0
UBR7	0	0	1	0	0	0	0	0
USP15	0	0	1	0	0	0	0	0
ADAR	0	0	1	0	0	0	0	0
BSN	0	0	1	0	0	0	0	0
CABP7	0	0	1	0	0	0	0	0
CAMKV	0	0	1	0	0	0	0	0
EFNA3	0	0	1	0	0	0	0	0
FKBP11	0	0	1	0	0	0	0	0
KCNV1	0	0	1	0	0	0	0	0
LSM12	0	0	1	0	0	0	0	0
NFE2L1	0	0	1	0	0	0	0	0
NMT1	0	0	1	0	0	0	0	0
NR2F1	0	0	1	0	0	0	0	0
PYGO2	0	0	1	0	0	0	0	0
RBM15B	0	0	1	0	0	0	0	0
SLC25A13	0	0	1	0	0	0	0	0
SLC8A2	0	0	1	0	0	0	0	0
THBS3	0	0	1	0	0	0	0	0
GALNT13	0	0	1	0	0	0	0	0
SLITRK5	0	0	1	0	0	0	0	0
DUSP22	0	0	1	0	0	0	0	0
GAS2	0	0	1	0	0	0	0	0
IL16	0	0	1	0	0	0	0	0
NRXN2	0	0	1	0	0	0	0	0
SMAD4	0	0	1	0	0	0	0	0
KIF5C	0	0	1	0	0	0	0	0
SIK1	0	0	1	0	0	0	0	0
SLC16A7	0	0	1	0	0	0	0	0
MEGF11	0	0	1	0	0	0	0	0
RANBP17	0	0	1	0	0	0	0	0
TSHZ3	0	0	1	0	0	0	0	0
AFF4	0	0	1	0	0	0	0	0
ARHGAP5	0	0	1	0	0	0	0	0
CAPRIN1	0	0	1	0	0	0	0	0
FEZF2	0	0	1	0	0	0	0	0
NLGN4Y	0	0	1	0	0	0	0	0
PHF3	0	0	1	0	0	0	0	0
RBM27	0	0	1	0	0	0	0	0
TLK2	0	0	1	0	0	0	0	0
UBE3A	0	0	1	0	0	0	0	0
ZNF8	0	0	1	0	0	0	0	0
ARHGAP15	0	0	1	0	0	0	0	0
BCAS1	0	0	1	0	0	0	0	0
DMXL2	0	0	1	0	0	0	0	0
FBXO15	0	0	1	0	0	0	0	0
KATNAL1	0	0	1	0	0	0	0	0
MCM6	0	0	1	0	0	0	0	0
MNT	0	0	1	0	0	0	0	0
MYO1E	0	0	1	0	0	0	0	0
NIPA1	0	0	1	0	0	0	0	0
P4HA2	0	0	1	0	0	0	0	0
PSD3	0	0	1	0	0	0	0	0
RAI1	0	0	1	0	0	0	0	0
SYT17	0	0	1	0	0	0	0	0
TUBGCP5	0	0	1	0	0	0	0	0
UBE2H	0	0	1	0	0	0	0	0
SCN9A	0	0	1	0	0	0	0	0
ZC3H4	0	0	1	0	0	0	0	0
CTNNB1	0	0	1	0	0	0	0	0
ETFB	0	0	1	0	0	0	0	0
GGNBP2	0	0	1	0	0	0	0	0
KIT	0	0	1	0	0	0	0	0
MBD3	0	0	1	0	0	0	0	0
SBF1	0	0	1	0	0	0	0	0
THAP8	0	0	1	0	0	0	0	0
UTRN	0	0	1	0	0	0	0	0
BRAF	0	0	1	0	0	0	0	0
KDM6A	0	0	1	0	0	0	0	0
MYO5C	0	0	1	0	0	0	0	0
ABR	0	0	1	0	0	0	0	0
C1QL1	0	0	1	0	0	0	0	0
C1QTNF4	0	0	1	0	0	0	0	0
CDCA2	0	0	1	0	0	0	0	0
CHPT1	0	0	1	0	0	0	0	0
DAG1	0	0	1	0	0	0	0	0
LRFN2	0	0	1	0	0	0	0	0
SERPINF1	0	0	1	0	0	0	0	0
TMBIM6	0	0	1	0	0	0	0	0
VASN	0	0	1	0	0	0	0	0
KCNB1	0	0	1	0	0	0	0	0
CACNA1G	0	0	1	0	0	0	0	0
ANKRD11	0	0	1	0	0	0	0	0
ARID1B	0	0	1	0	0	0	0	0
AZGP1	0	0	1	0	0	0	0	0
SUCLG2	0	0	1	0	0	0	0	0
ZNF713	0	0	1	0	0	0	0	0
TSC1	0	0	1	0	0	0	0	0
AHDC1	0	0	1	0	0	0	0	0
ATP6V0A2	0	0	1	0	0	0	0	0
CACNA2D1	0	0	1	0	0	0	0	0
CTCF	0	0	1	0	0	0	0	0
SMG6	0	0	1	0	0	0	0	0
TRAF7	0	0	1	0	0	0	0	0
CTTNBP2NL	0	0	1	0	0	0	0	0
DENND4B	0	0	1	0	0	0	0	0
DIP2C	0	0	1	0	0	0	0	0
GPATCH8	0	0	1	0	0	0	0	0
GPHN	0	0	1	0	0	0	0	0
HEXIM1	0	0	1	0	0	0	0	0
LMBR1L	0	0	1	0	0	0	0	0
MST1	0	0	1	0	0	0	0	0
NCKAP1	0	0	1	0	0	0	0	0
PREB	0	0	1	0	0	0	0	0
SLC4A8	0	0	1	0	0	0	0	0
STRN4	0	0	1	0	0	0	0	0
WDR82	0	0	1	0	0	0	0	0
PLCD1	0	0	1	0	0	0	0	0
UBL7	0	0	1	0	0	0	0	0
C17orf58	0	0	1	0	0	0	0	0
HSD17B3	0	0	1	0	0	0	0	0
JTB	0	0	1	0	0	0	0	0
MAL2	0	0	1	0	0	0	0	0
SH3GL3	0	0	1	0	0	0	0	0
SLC22A5	0	0	1	0	0	0	0	0
SRP19	0	0	1	0	0	0	0	0
ULBP2	0	0	1	0	0	0	0	0
CTNNA3	0	0	1	0	0	0	0	0
SLC6A1	0	0	1	0	0	0	0	0
SLC7A7	0	0	1	0	0	0	0	0
GPC4	0	0	1	0	0	0	0	0
GPD2	0	0	1	0	0	0	0	0
LAMA1	0	0	1	0	0	0	0	0
PRKD1	0	0	1	0	0	0	0	0
CHD1	0	0	1	0	0	0	0	0
KCTD13	0	0	1	0	0	0	0	0
P2RX5	0	0	1	0	0	0	0	0
PACS2	0	0	1	0	0	0	0	0
PHF2	0	0	1	0	0	0	0	0
PLXNA3	0	0	1	0	0	0	0	0
SAMD11	0	0	1	0	0	0	0	0
UBR5	0	0	1	0	0	0	0	0
CHKB	0	0	1	0	0	0	0	0
CUL7	0	0	1	0	0	0	0	0
CYP11B1	0	0	1	0	0	0	0	0
EP400	0	0	1	0	0	0	0	0
KPTN	0	0	1	0	0	0	0	0
MAPK12	0	0	1	0	0	0	0	0
ODF3L2	0	0	1	0	0	0	0	0
RAB43	0	0	1	0	0	0	0	0
UBE3B	0	0	1	0	0	0	0	0
ZNF827	0	0	1	0	0	0	0	0
CCDC91	0	0	1	0	0	0	0	0
PAK2	0	0	1	0	0	0	0	0
PARD3B	0	0	1	0	0	0	0	0
ZNF462	0	0	1	0	0	0	0	0
KCND2	0	0	1	0	0	0	0	0
ARHGAP24	0	0	1	0	0	0	0	0
CNOT3	0	0	1	0	0	0	0	0
DCUN1D1	0	0	1	0	0	0	0	0
NCOR1	0	0	1	0	0	0	0	0
TAF1C	0	0	1	0	0	0	0	0
ABI2	0	0	1	0	0	0	0	0
ADAM15	0	0	1	0	0	0	0	0
GNPTAB	0	0	1	0	0	0	0	0
LHX2	0	0	1	0	0	0	0	0
NBEAL1	0	0	1	0	0	0	0	0
NOV	0	0	1	0	0	0	0	0
SOX5	0	0	1	0	0	0	0	0
C3orf58	0	0	1	0	0	0	0	0
PCDH15	0	0	1	0	0	0	0	0
SETD2	0	0	1	0	0	0	0	0
SH3KBP1	0	0	1	0	0	0	0	0
SLC38A10	0	0	1	0	0	0	0	0
SLC6A8	0	0	1	0	0	0	0	0
XIRP1	0	0	1	0	0	0	0	0
AP1S2	0	0	1	0	0	0	0	0
DNER	0	0	1	0	0	0	0	0
ELAVL2	0	0	1	0	0	0	0	0
MTX2	0	0	1	0	0	0	0	0
LEO1	0	0	1	0	0	0	0	0
CHD5	0	0	1	0	0	0	0	0
KCNJ12	0	0	1	0	0	0	0	0
SLC22A9	0	0	1	0	0	0	0	0
PPP2R5D	0	0	1	0	0	0	0	0
CCR2	1	1	0	0	0	0	0	0
CASP3	1	1	0	0	0	0	0	0
UCHL1	1	1	0	0	0	0	0	0
NDUFA8	1	1	0	0	0	0	0	0
NEK9	1	1	0	0	0	0	0	0
NSF	1	1	0	0	0	0	0	0
PPP1R3B	1	1	0	0	0	0	0	0
GSTM3	1	1	0	0	0	0	0	0
CAV1	1	1	0	0	0	0	0	0
CDK5R1	1	1	0	0	0	0	0	0
KCNJ6	1	1	0	0	0	0	0	0
PARP1	1	1	0	0	0	0	0	0
PON2	1	1	0	0	0	0	0	0
TFAM	1	1	0	0	0	0	0	0
NUDT1	1	1	0	0	0	0	0	0
PPARGC1A	1	1	0	0	0	0	0	0
LRRK2	1	1	0	0	0	0	0	0
SNCA	1	1	0	0	0	0	0	0
EPHA4	1	1	0	0	0	0	0	0
NDUFS4	1	1	0	0	0	0	0	0
CTSD	1	1	0	0	0	0	0	0
DLD	1	1	0	0	0	0	0	0
NDUFB8	1	1	0	0	0	0	0	0
NDUFS1	1	1	0	0	0	0	0	0
3-Sep	1	1	0	0	0	0	0	0
NDUFA6	1	1	0	0	0	0	0	0
PCSK9	1	1	0	0	0	0	0	0
CYP19A1	1	1	0	0	0	0	0	0
CAST	1	1	0	0	0	0	0	0
DHCR24	1	1	0	0	0	0	0	0
HMOX1	1	1	0	0	0	0	0	0
UBQLN1	1	1	0	0	0	0	0	0
VCP	1	1	0	0	0	0	0	0
NDUFS7	1	1	0	0	0	0	0	0
SLC11A2	1	1	0	0	0	0	0	0
A2M	1	1	0	0	0	0	0	0
SNCAIP	1	1	0	0	0	0	0	0
SERPINB5	0	1	0	0	0	0	0	0
ATP13A2	0	1	0	0	0	0	0	0
C9orf156	0	1	0	0	0	0	0	0
HTRA1	0	1	0	0	0	0	0	0
NDFIP2	0	1	0	0	0	0	0	0
SS18L1	0	1	0	0	0	0	0	0
SUMO2	0	1	0	0	0	0	0	0
ZFP3	0	1	0	0	0	0	0	0
ZFR2	0	1	0	0	0	0	0	0
CDNF	0	1	0	0	0	0	0	0
ENOX1	0	1	0	0	0	0	0	0
GNAI3	0	1	0	0	0	0	0	0
OGDH	0	1	0	0	0	0	0	0
USP40	0	1	0	0	0	0	0	0
ATXN10	0	1	0	0	0	0	0	0
C10orf2	0	1	0	0	0	0	0	0
CMTM7	0	1	0	0	0	0	0	0
CSNK2B	0	1	0	0	0	0	0	0
DECR1	0	1	0	0	0	0	0	0
ECHDC2	0	1	0	0	0	0	0	0
GPR107	0	1	0	0	0	0	0	0
KIAA2013	0	1	0	0	0	0	0	0
TCF12	0	1	0	0	0	0	0	0
TTC39A	0	1	0	0	0	0	0	0
TTC4	0	1	0	0	0	0	0	0
WNK1	0	1	0	0	0	0	0	0
ZNF280D	0	1	0	0	0	0	0	0
ELAVL4	0	1	0	0	0	0	0	0
FAH	0	1	0	0	0	0	0	0
IPO13	0	1	0	0	0	0	0	0
MGST2	0	1	0	0	0	0	0	0
SLC2A13	0	1	0	0	0	0	0	0
TOR1A	0	1	0	0	0	0	0	0
DCC	0	1	0	0	0	0	0	0
JUN	0	1	0	0	0	0	0	0
PHACTR1	0	1	0	0	0	0	0	0
SNTG1	0	1	0	0	0	0	0	0
KIAA1462	0	1	0	0	0	0	0	0
NBN	0	1	0	0	0	0	0	0
SNCB	0	1	0	0	0	0	0	0
TSPAN5	0	1	0	0	0	0	0	0
GBF1	0	1	0	0	0	0	0	0
ABCA5	0	1	0	0	0	0	0	0
GPRIN3	0	1	0	0	0	0	0	0
KDM4A	0	1	0	0	0	0	0	0
LBH	0	1	0	0	0	0	0	0
MFSD4	0	1	0	0	0	0	0	0
CP	0	1	0	0	0	0	0	0
CTSH	0	1	0	0	0	0	0	0
DCTN1	0	1	0	0	0	0	0	0
HPCAL4	0	1	0	0	0	0	0	0
LRRK1	0	1	0	0	0	0	0	0
ZC3HAV1	0	1	0	0	0	0	0	0
C15orf41	0	1	0	0	0	0	0	0
MMRN2	0	1	0	0	0	0	0	0
RXFP1	0	1	0	0	0	0	0	0
STK3	0	1	0	0	0	0	0	0
FA2H	0	1	0	0	0	0	0	0
ATR	0	1	0	0	0	0	0	0
BEST4	0	1	0	0	0	0	0	0
CSNK1A1	0	1	0	0	0	0	0	0
FAHD1	0	1	0	0	0	0	0	0
LEMD3	0	1	0	0	0	0	0	0
LETM1	0	1	0	0	0	0	0	0
MTF2	0	1	0	0	0	0	0	0
NRD1	0	1	0	0	0	0	0	0
PRDM2	0	1	0	0	0	0	0	0
PSMD14	0	1	0	0	0	0	0	0
RDH14	0	1	0	0	0	0	0	0
ULK2	0	1	0	0	0	0	0	0
VPS41	0	1	0	0	0	0	0	0
B2M	0	1	0	0	0	0	0	0
CAPN2	0	1	0	0	0	0	0	0
CXCR4	0	1	0	0	0	0	0	0
KEAP1	0	1	0	0	0	0	0	0
LINGO2	0	1	0	0	0	0	0	0
MEIS1	0	1	0	0	0	0	0	0
NFE2L2	0	1	0	0	0	0	0	0
OSBPL9	0	1	0	0	0	0	0	0
PDIA3	0	1	0	0	0	0	0	0
PRTFDC1	0	1	0	0	0	0	0	0
TGFA	0	1	0	0	0	0	0	0
ETV6	0	1	0	0	0	0	0	0
FRMD5	0	1	0	0	0	0	0	0
LRRC4C	0	1	0	0	0	0	0	0
SSBP3	0	1	0	0	0	0	0	0
CXXC1	0	1	0	0	0	0	0	0
DNAJA1	0	1	0	0	0	0	0	0
FGF12	0	1	0	0	0	0	0	0
POU6F2	0	1	0	0	0	0	0	0
RNF220	0	1	0	0	0	0	0	0
SEMA3E	0	1	0	0	0	0	0	0
HLCS	0	1	0	0	0	0	0	0
SIAH2	0	1	0	0	0	0	0	0
SP2	0	1	0	0	0	0	0	0
TFB1M	0	1	0	0	0	0	0	0
CALB2	0	1	0	0	0	0	0	0
CUL2	0	1	0	0	0	0	0	0
PANK2	0	1	0	0	0	0	0	0
SUSD2	0	1	0	0	0	0	0	0
ABCA3	0	1	0	0	0	0	0	0
ATXN2	0	1	0	0	0	0	0	0
LSM14B	0	1	0	0	0	0	0	0
BMPR1B	0	1	0	0	0	0	0	0
GATA2	0	1	0	0	0	0	0	0
GAK	0	1	0	0	0	0	0	0
FRMD4A	0	1	0	0	0	0	0	0
DDOST	0	1	0	0	0	0	0	0
MCCC1	0	1	0	0	0	0	0	0
RAB6A	0	1	0	0	0	0	0	0
GLA	0	1	0	0	0	0	0	0
HSPA8	0	1	0	0	0	0	0	0
MAP2K6	0	1	0	0	0	0	0	0
NDUFA10	0	1	0	0	0	0	0	0
PARK7	0	1	0	0	0	0	0	0
PRKRIR	0	1	0	0	0	0	0	0
TFB2M	0	1	0	0	0	0	0	0
TMCO3	0	1	0	0	0	0	0	0
C11orf74	0	1	0	0	0	0	0	0
CNTLN	0	1	0	0	0	0	0	0
PCGF3	0	1	0	0	0	0	0	0
YIPF1	0	1	0	0	0	0	0	0
ZFYVE9	0	1	0	0	0	0	0	0
CCNY	0	1	0	0	0	0	0	0
KIF2C	0	1	0	0	0	0	0	0
PLCB4	0	1	0	0	0	0	0	0
EIF4E1B	0	1	0	0	0	0	0	0
FAM47E	0	1	0	0	0	0	0	0
GSTA4	0	1	0	0	0	0	0	0
MRAS	0	1	0	0	0	0	0	0
NEGR1	0	1	0	0	0	0	0	0
PAK7	0	1	0	0	0	0	0	0
PRKAA2	0	1	0	0	0	0	0	0
ZNF615	0	1	0	0	0	0	0	0
ATP6V0B	0	1	0	0	0	0	0	0
CCDC149	0	1	0	0	0	0	0	0
DMAP1	0	1	0	0	0	0	0	0
GABARAPL2	0	1	0	0	0	0	0	0
HS1BP3	0	1	0	0	0	0	0	0
IFNGR2	0	1	0	0	0	0	0	0
LINGO1	0	1	0	0	0	0	0	0
NDUFA7	0	1	0	0	0	0	0	0
NDUFB4	0	1	0	0	0	0	0	0
PDXK	0	1	0	0	0	0	0	0
SLC35E3	0	1	0	0	0	0	0	0
TASP1	0	1	0	0	0	0	0	0
ZMAT3	0	1	0	0	0	0	0	0
ZNF423	0	1	0	0	0	0	0	0
ADAMTS16	0	1	0	0	0	0	0	0
BSND	0	1	0	0	0	0	0	0
HSPA9	0	1	0	0	0	0	0	0
TMEM61	0	1	0	0	0	0	0	0
CDH6	0	1	0	0	0	0	0	0
EPHX2	0	1	0	0	0	0	0	0
NAGLU	0	1	0	0	0	0	0	0
COL19A1	0	1	0	0	0	0	0	0
EMX1	0	1	0	0	0	0	0	0
NDRG4	0	1	0	0	0	0	0	0
NDUFB9	0	1	0	0	0	0	0	0
ACACA	0	1	0	0	0	0	0	0
AGPAT4	0	1	0	0	0	0	0	0
EPHX1	0	1	0	0	0	0	0	0
EPS15	0	1	0	0	0	0	0	0
FBXO7	0	1	0	0	0	0	0	0
GRK6	0	1	0	0	0	0	0	0
MAP1LC3B	0	1	0	0	0	0	0	0
PHACTR2	0	1	0	0	0	0	0	0
[truncated: 250 more rows]
