# Supplementary material for: Genetic architecture of white matter microstructure captured by unsupervised deep representation learning of fractional anisotropy maps
Source: Nat Commun. 2026 Jun 3;17:7150. doi: 10.1038/s41467-026-73996-z (PMC13396798; doi:10.1038/s41467-026-73996-z)
Supplement: Supplementary file 6 — Source Data [file 41467_2026_73996_MOESM6_ESM.zip › Source Data/Source Data Figure 5/Fig.5c&5d&5e/TRN/MSnode.txt]

gene	MS_anno
ALX1	1
ATF1	1
ATF7	1
BPTF	1
CREB3L4	1
DLX5	1
DLX6	1
EBF3	1
FOS	1
FOXE3	1
FOXF1	1
FOXJ3	1
FOXN2	1
FOXP1	1
FOXP2	1
GLIS2	1
HES7	1
HEY2	1
HOXB2	1
HOXB3	1
HOXB4	1
HOXB7	1
HOXC4	1
IRF1	1
LHX2	1
MEF2C	1
MLX	1
MNT	1
MSX2	1
NEUROD2	1
NFAT5	1
NFE2L1	1
NFIX	1
NR1H3	1
NR2C1	1
NR2F1	1
PAX3	1
PITX3	1
POU3F3	1
POU5F2	1
RARG	1
RERE	1
RFX4	1
SIX3	1
SOX10	1
SOX7	1
SOX9	1
SP1	1
STAT5B	1
STAT6	1
TBR1	1
TCF4	1
TWIST1	1
VAX1	1
ZBTB16	1
ZHX3	1
ADCK5	1
CDH11	1
ENPP3	1
FAM111A	1
GBA	1
GCLM	1
HIST1H3A	1
HIST1H4A	1
HIST1H4B	1
HIST1H4E	1
HIST2H4A	1
IPO11	1
MED23	1
MICAL3	1
NPFF	1
NQO1	1
PLXNA2	1
RALGPS1	1
RAPGEF6	1
RASL11B	1
ROMO1	1
SMC3	1
SSSCA1	1
STH	1
SULF2	1
TSPAN1	1
ABCG2	1
ABHD1	1
BICD1	1
C2orf74	1
CALM2	1
CCDC150	1
CCDC53	1
CCDC88C	1
FAT3	1
FNBP1L	1
INPP5J	1
ITGB7	1
KCNN3	1
LARP7	1
MACROD2	1
MAGI1	1
NAV2	1
PDE7B	1
PPP1R3B	1
PPP2R2A	1
RAP1GAP	1
SLC30A3	1
TBKBP1	1
TMEM108	1
TRIM54	1
TRIM8	1
TWF2	1
UCP2	1
VIT	1
ZNF184	1
ZSWIM6	1
NXN	1
AAAS	1
AFF4	1
AKR1A1	1
ANGPT1	1
ATXN2	1
BCAR3	1
BTN2A2	1
C1QB	1
C2orf80	1
CAD	1
CCDC51	1
CRADD	1
CSK	1
CUEDC2	1
DCAF5	1
DDX17	1
DNAJC1	1
EDEM2	1
ELOVL1	1
EMILIN1	1
FAM120A	1
FAR1	1
FDPS	1
FRYL	1
GBF1	1
GFAP	1
GIGYF1	1
HDDC2	1
IDH1	1
IER2	1
ISCA2	1
ITGB5	1
JKAMP	1
KCNV1	1
KIAA0100	1
KIF6	1
MICALL1	1
MLH3	1
NBEAL1	1
NDUFA12	1
NECAP2	1
NPC2	1
NT5C2	1
NUP160	1
ORAI2	1
PAQR8	1
PBXIP1	1
PGPEP1	1
PIKFYVE	1
PLCG1	1
PLXNB1	1
PRDX1	1
RIT1	1
RRAGC	1
SEMA6A	1
SHROOM1	1
SLC35C1	1
SLC39A1	1
SLC5A6	1
SMARCAL1	1
SND1	1
SRFBP1	1
SSH2	1
STX10	1
TGFBR1	1
TM9SF2	1
TMEM115	1
TNKS	1
ULK3	1
UNC45A	1
ZNF655	1
BACH2	2
BATF	2
STAT3	2
ZMIZ1	2
MYNN	2
ODF3B	2
SLC30A7	2
YWHAG	2
CHST12	2
TLL1	2
MAPK1	2
CSMD1	2
VAV2	2
HACE1	2
TRIM2	2
MANBA	2
RPS6KB1	2
MPV17L2	2
NCOA5	2
KIF1B	2
NDFIP1	2
SYK	2
EVI5	2
CBLB	2
SLC15A2	2
ASAP1	2
MERTK	2
PDZRN4	2
AGAP2	2
VTI1A	2
PLCL2	2
RNASEL	2
SAE1	2
TNFRSF1A	2
GPC5	2
TIMMDC1	2
CLEC16A	2
EPS15L1	2
MPHOSPH9	2
RGS14	2
PVR	2
RREB1	3
AHI1	3
SAMD12	3
DLEU1	3
ZFP36L1	3
