# Supplementary material for: Genetic architecture of white matter microstructure captured by unsupervised deep representation learning of fractional anisotropy maps
Source: Nat Commun. 2026 Jun 3;17:7150. doi: 10.1038/s41467-026-73996-z (PMC13396798; doi:10.1038/s41467-026-73996-z)
Supplement: Supplementary file 6 — Source Data [file 41467_2026_73996_MOESM6_ESM.zip › Source Data/Source Data Figure 5/Fig.5c&5d&5e/TRN/ADnode.txt]

gene	AD_anno
ALX1	1
ALX4	1
ARID1B	1
ATF1	1
BPTF	1
CREB3L4	1
DLX5	1
DLX6	1
DMRT3	1
DMRTA2	1
FOSL1	1
FOXD2	1
FOXE3	1
FOXF1	1
FOXJ3	1
FOXN2	1
FOXP1	1
FOXP2	1
GABPB1	1
GLIS2	1
HES7	1
HEY2	1
HMGA2	1
HOXB1	1
HOXB2	1
HOXB3	1
HOXB4	1
HOXB5	1
HOXB7	1
HOXB8	1
HOXC4	1
HSF2	1
IRF1	1
LHX2	1
MEF2C	1
MLX	1
MNT	1
MSC	1
MSX2	1
NEUROD2	1
NFAT5	1
NFE2L1	1
NFIX	1
NR1H3	1
NR2C1	1
NR2F1	1
PAX3	1
PITX3	1
POU3F3	1
POU5F2	1
RARG	1
RERE	1
RFX4	1
RREB1	1
RUNX2	1
SATB2	1
SIX1	1
SIX3	1
SOX10	1
SOX7	1
SOX9	1
SP1	1
SP7	1
STAT5B	1
STAT6	1
TAL1	1
TBR1	1
TCF4	1
TFAP4	1
TWIST1	1
VAX1	1
ZBTB16	1
ZHX3	1
ZIC1	1
ZIC2	1
ZIC4	1
ZNF740	1
ABI2	1
AP2S1	1
ATOX1	1
ATXN7L3	1
BMI1	1
BNIP3L	1
C17orf58	1
CCDC30	1
CCR10	1
CDC42EP2	1
CDCA5	1
CPD	1
CYP26A1	1
DAO	1
DHX8	1
DPYSL5	1
DUSP7	1
EFNA3	1
EIF2S1	1
FAF1	1
FAM53B	1
FANCC	1
FKRP	1
FRYL	1
GJC1	1
LACTB2	1
LHPP	1
LPAR1	1
MYO1C	1
NUAK1	1
P4HTM	1
PI4KA	1
PLA2G6	1
PLEKHH3	1
PLOD3	1
PPCS	1
PUF60	1
PUSL1	1
REEP5	1
SALL1	1
SLBP	1
SLC25A26	1
SNX19	1
TMEM108	1
TP53I13	1
TTC28	1
USP44	1
XKR9	1
ZFPL1	1
BNC2	1
C1QB	1
GLRA1	1
HIST1H1D	1
HSPA4	1
MICAL2	1
PAPPA	1
DAAM1	1
DHRS7	1
EIF6	1
EPHA3	1
ERCC8	1
FAM172A	1
GPBP1L1	1
HDDC2	1
HINT1	1
HSPE1	1
IGFBP6	1
LGI1	1
LRRC37A3	1
MARK3	1
MIB1	1
MTIF2	1
NCOA7	1
NDUFA12	1
NDUFAF2	1
NFS1	1
PDXP	1
PPIL4	1
PSIP1	1
RPRD2	1
SAMD12	1
SLC22A4	1
SMARCAD1	1
SYT4	1
TAF2	1
TMED10	1
TMEM69	1
TNRC6A	1
TRRAP	1
WDR75	1
XKR6	1
ZSWIM6	1
ANGPT1	1
BAMBI	1
C10orf128	1
CDC42EP3	1
CNTN2	1
CRB1	1
EPB41L2	1
FAT3	1
GOSR2	1
GPIHBP1	1
GTDC1	1
HDAC9	1
NEUROG2	1
OCIAD1	1
POLR2F	1
SHF	1
SLC22A5	1
SNX24	1
STAU2	1
STX7	1
TOX3	1
ACACB	1
ANAPC10	1
APEH	1
ARF5	1
CDK10	1
CHN2	1
CNIH2	1
CYP20A1	1
ENPP3	1
ERI1	1
FAM111A	1
FBXO42	1
FKBP8	1
GATM	1
GIT1	1
HIST1H3B	1
HIST1H3I	1
LARP7	1
LIN7C	1
LTBP3	1
LUZP1	1
MCL1	1
MICAL3	1
MON1A	1
NANOS3	1
NBPF1	1
NEK9	1
NPFF	1
NSF	1
NUP43	1
OCIAD2	1
OTUD7B	1
PFKFB4	1
PODNL1	1
PPP1R3B	1
PSD	1
RAP1GAP	1
RNF11	1
SLC30A3	1
SLC4A10	1
SMURF2	1
SPRYD3	1
SSBP4	1
STK24	1
TREX1	1
TRIM54	1
TUBG2	1
USMG5	1
ASH1L	1
CKAP5	1
CKB	1
COASY	1
CPLX3	1
CPNE7	1
DALRD3	1
EBF2	1
FANCA	1
GABRD	1
HIST1H2BB	1
IP6K2	1
ISYNA1	1
KCNJ16	1
KCTD18	1
NEIL2	1
PHF20	1
PURA	1
RNF123	1
SNX32	1
TM9SF2	1
TPM1	1
TRIOBP	1
AAAS	1
ACTN4	1
BCL11B	1
CDC42BPG	1
CDH11	1
EHBP1L1	1
HEMK1	1
MOSPD3	1
NT5DC2	1
PPM1J	1
PRKCZ	1
SH2B3	1
SHMT2	1
SPATA2L	1
SSH1	1
STAC2	1
VASN	1
IL17RD	1
MED30	1
OVCA2	1
SDHB	1
SNRPC	1
TMEM81	1
TRMT61A	1
KPNB1	1
RRAGC	1
AP4S1	1
ARHGAP20	1
CCDC103	1
CUEDC2	1
DNAJC5G	1
ELOVL7	1
HIST1H2AH	1
HIST1H2AK	1
HYAL2	1
IER2	1
MCTP1	1
PADI2	1
PAWR	1
PFDN5	1
RFTN2	1
RHOC	1
RIN3	1
SFRP4	1
SPATS2	1
TNS1	1
AHI1	1
APPL2	1
C2orf80	1
CALD1	1
CEP120	1
CREBBP	1
CXXC5	1
DAG1	1
DCBLD2	1
EYA1	1
FAM3C	1
FBXO11	1
FEM1B	1
GTPBP1	1
HIST1H1C	1
HIST1H2BE	1
HIST1H2BN	1
HIST1H3A	1
HIST1H4A	1
HIST1H4E	1
HIST1H4F	1
HIST1H4I	1
HIST1H4J	1
IFRD2	1
IL6ST	1
ING3	1
KCTD9	1
KIF5B	1
KPNA2	1
LRIG1	1
MAP3K12	1
MBNL2	1
MUTYH	1
PINX1	1
RPS6KL1	1
RTN4	1
SLC25A34	1
SLC25A44	1
STX19	1
TGFBR1	1
TNKS	1
TRIM32	1
UBE4A	1
VPS45	1
WAC	1
CCDC130	1
CCDC53	1
MAPK8IP3	1
AMT	1
ASB16	1
CCDC150	1
CYHR1	1
DAZAP2	1
EIF5	1
EMILIN1	1
EML1	1
ENY2	1
FANCL	1
FAU	1
FBXL7	1
FDX1	1
FLRT3	1
FZD2	1
HIST1H2AG	1
HIST1H2AM	1
ICA1L	1
IFI30	1
INPP5J	1
ISCU	1
JAG1	1
MACF1	1
MRPL49	1
NDUFA4L2	1
NISCH	1
NOC3L	1
NUDCD1	1
PTN	1
PYGO2	1
RAB26	1
RBM5	1
RBM6	1
RHOA	1
RPRML	1
SIPA1	1
SLC2A1	1
SLC8A2	1
SULF2	1
SURF1	1
TESK2	1
TMED5	1
TMTC4	1
TMUB2	1
VRK2	1
ZNF391	1
AGBL5	1
AMIGO3	1
AS3MT	1
NXN	1
PCCA	1
ZNF655	1
ADAMTS18	1
AGBL2	1
BICD1	1
BMP4	1
BTN2A2	1
CCDC34	1
CDC42SE2	1
COL5A2	1
CORO6	1
ERC2	1
FARP1	1
FKBP11	1
FLNB	1
GALNT6	1
HIST1H2AB	1
HIST1H2AI	1
HIST1H2BG	1
HIST1H2BM	1
HIST1H2BO	1
HIST1H3E	1
HIST1H4B	1
HIST1H4H	1
HIST2H4A	1
KCNN3	1
LRP4	1
LRRTM2	1
MOV10	1
MSRA	1
MTF2	1
NRP1	1
PDE7B	1
PIK3R3	1
PTPRF	1
PTPRJ	1
RNF141	1
ROMO1	1
SCFD2	1
SLIT2	1
TNFRSF11B	1
TUBA1A	1
VIT	1
APLP2	1
ARHGAP12	1
ATXN2	1
ATXN3	1
BCL11A	1
CABP7	1
CAMKV	1
CNPY4	1
FAM131C	1
LRRFIP2	1
MAST1	1
NUFIP2	1
PCOLCE	1
PKD1	1
PLCD3	1
PNMA2	1
PPM1M	1
PPP1R1B	1
RUSC1	1
SFXN3	1
SGSM2	1
SLC10A4	1
SLC12A9	1
SLC9A3R2	1
TNIK	1
TSPAN18	1
UBQLN4	1
ZCWPW1	1
ZNF652	1
AKAP10	1
APC	1
C1orf52	1
C6orf106	1
CSRNP2	1
DGKI	1
EPM2AIP1	1
EXOC6	1
FAM120A	1
FAM171B	1
FGD6	1
GNPTAB	1
HIST1H3F	1
ITGA9	1
MFHAS1	1
NAV3	1
SGSM3	1
SPTBN1	1
SYT1	1
SYT11	1
VEZT	1
YLPM1	1
ZNF184	1
ACSL6	1
ADCY9	1
AUTS2	1
CDC27	1
GABBR1	1
PDE12	1
ACAP3	1
BMP6	1
C19orf53	1
HTR1D	1
LRCH1	1
MAL2	1
NECAP2	1
NOB1	1
PLEKHG1	1
RASL11B	1
RIT1	1
SCAMP2	1
SLC16A8	1
SLC26A9	1
SLC45A3	1
TMPRSS6	1
ZFP36L2	1
ARIH2	1
ARL3	1
ATP13A2	1
C11orf31	1
CAD	1
CCDC51	1
CPNE1	1
DBNDD1	1
EFTUD2	1
EIF2B4	1
GAS2L1	1
GATS	1
GOLGA4	1
GRINA	1
HEXIM1	1
HIF1AN	1
ISCA2	1
KIAA0100	1
KLHDC8B	1
LIMA1	1
METAP2	1
MPI	1
NOL12	1
OBFC1	1
PGP	1
PICK1	1
PRDX1	1
PREB	1
RPL13	1
SLC35C1	1
SLC5A6	1
SMARCAL1	1
SNX17	1
STARD3	1
TAF5	1
TCF25	1
TCTA	1
THOC5	1
UNC45A	1
ZBTB17	1
ACYP1	1
ADD3	1
AMZ1	1
ANKFY1	1
ANKRD54	1
ASTN2	1
C19orf57	1
C3orf18	1
CALML4	1
ELOVL1	1
ERGIC3	1
GCC1	1
GRAMD1C	1
LEAP2	1
MAPRE3	1
MED23	1
NICN1	1
NUBP2	1
NUDT3	1
PACSIN3	1
PLXNA2	1
PLXNB2	1
SF3B1	1
SH3RF3	1
TMX2	1
TSPAN1	1
UBA7	1
UBE2D2	1
CTTNBP2	1
HSD17B3	1
ATP5J2	1
DAP3	1
DYNC1I1	1
ERC1	1
G6PC3	1
GOSR1	1
GPATCH8	1
GPBP1	1
HIST1H2AE	1
HIST1H2BH	1
HIST1H3J	1
HIST1H4D	1
HYI	1
IGFBP2	1
LATS1	1
LGR4	1
MAP2	1
MEPCE	1
MLH1	1
PRDM10	1
RAPGEF6	1
RBM39	1
ROBO2	1
ROR1	1
TTLL6	1
TUBA1B	1
USP48	1
WDR12	1
ZBTB20	1
ZCCHC10	1
ADAR	1
DNAJC1	1
DNAJC22	1
FAM86B1	1
LYPLAL1	1
METTL7A	1
NAGLU	1
PLXNB1	1
TLCD2	1
AHCY	1
PDE8A	1
TWF2	1
ADAM15	1
ALPK1	1
BTN3A2	1
CALCRL	1
DENND5B	1
E4F1	1
FBLN5	1
HIST1H2AD	1
HIST1H2BF	1
HSPD1	1
KIF6	1
LRRC46	1
MDFIC	1
NAV2	1
NDUFB10	1
NUP37	1
RIT2	1
SLC25A20	1
TFPI	1
TMBIM6	1
ZFP36L1	1
C16orf95	1
COX5A	1
CPT1B	1
DDAH1	1
DIMT1	1
EXT1	1
FNIP1	1
HDAC5	1
KCNN1	1
LETM1	1
MPV17	1
QPCT	1
RASSF1	1
RBM4B	1
RTBDN	1
SERPINF1	1
SNAP29	1
SSSCA1	1
STRN4	1
TMEM53	1
ZFYVE21	1
ZSWIM4	1
ALAS1	1
ALG12	1
ANKRD13B	1
ARFGAP2	1
CLK2	1
CRELD2	1
CSAD	1
EDEM2	1
EXT2	1
FBXL15	1
FLAD1	1
GATAD2B	1
H1F0	1
HAX1	1
HPS6	1
HYAL3	1
JKAMP	1
MED8	1
MFSD5	1
NAT6	1
NUP160	1
PI4KB	1
PSMC3	1
PVRIG	1
RBM12	1
RIC8B	1
SLC45A4	1
TELO2	1
THBS3	1
ZNF589	1
CDCA2	1
SEMA3A	1
SRP19	1
ABHD3	1
ADAMTS8	1
CHD3	1
DIP2B	1
EPDR1	1
ESCO1	1
KCNV1	1
MSH6	1
NMT1	1
TNKS1BP1	1
CA14	1
CAPZA1	1
CETN3	1
DPF2	1
FAM167A	1
GFAP	1
KIAA1755	1
MCM7	1
MYH7B	1
PTPMT1	1
SCAMP3	1
SCAND1	1
SYVN1	1
TMEM116	1
ULBP2	1
WDR6	1
WWP2	1
ZMYND12	1
ZNF691	1
COMMD3	1
KATNA1	1
SMC3	1
CALM2	1
EGFR	1
MOGAT3	1
MRVI1	1
SETBP1	1
FAM134C	1
RDH14	1
STMN4	1
STRN3	1
CELSR3	1
PGAP1	1
WDR81	1
ADSL	1
AP4M1	1
BUD31	1
CEP164	1
CEP250	1
EXOSC6	1
IP6K1	1
KHK	1
RNLS	1
SCYL1	1
SFMBT1	1
SLC26A1	1
SLC45A1	1
TOP1	1
TRIP11	1
USP46	1
ZBED4	1
C1QTNF4	1
CRKL	1
CTSB	1
DCAKD	1
GIGYF1	1
GNB1	1
HAGH	1
LDB1	1
LSM12	1
MRPS34	1
RBM15B	1
ST3GAL6	1
TRIM8	1
AHR	2
AR	2
ARID4A	2
ARID5B	2
EGR2	2
ESR1	2
ESR2	2
FOXO3	2
GMEB1	2
GMEB2	2
HHEX	2
HIF1A	2
IRF6	2
KLF5	2
MEF2A	2
NCOA2	2
NEUROD1	2
NR1H2	2
NR3C1	2
OLIG2	2
PAX4	2
POU2F1	2
PPARA	2
PPARG	2
RUNX1	2
RXRA	2
RXRB	2
RXRG	2
SMAD3	2
SREBF1	2
TBP	2
TFCP2	2
TP73	2
USF1	2
USF2	2
VDR	2
TMEM132C	2
CCR2	2
MEFV	2
PHKG2	2
SOS2	2
CASP3	2
CBS	2
CD2AP	2
SEC24C	2
SIRT1	2
TLL2	2
UCHL1	2
ANXA8	2
ATXN1	2
BAG3	2
CRHBP	2
CSF1	2
ENPP1	2
LRRTM3	2
MIF	2
NDUFA8	2
PGAM1	2
PPP2R2B	2
PPP3CB	2
TIMP1	2
TSPAN15	2
CHD4	2
CYP39A1	2
GRB10	2
MCM3AP	2
PPP1CC	2
RELN	2
SEL1L	2
AGT	2
APP	2
GSTP1	2
RFC1	2
CHRNA2	2
HPCAL1	2
NOS1	2
PRKAB2	2
ABCA1	2
ABCA7	2
CHRNA3	2
GSTM3	2
PDE3B	2
BIN1	2
ART3	2
CHRFAM7A	2
LAMB1	2
LDLR	2
PRDX6	2
RFTN1	2
SLIT1	2
ACAD8	2
ACTA2	2
APOC1	2
CARD8	2
CAV1	2
CH25H	2
IL18	2
TLR4	2
CCL2	2
CFH	2
GBP2	2
ADAM10	2
ABCB1	2
AKT2	2
BCHE	2
EPC2	2
IFT74	2
MTR	2
PRNP	2
PSEN2	2
SLK	2
SOS1	2
VPS26A	2
ADRA2A	2
CDK5R1	2
CHRNA7	2
CRH	2
DAPK1	2
KCNJ6	2
LIPA	2
LIPE	2
LRP3	2
PARP1	2
PICALM	2
PON2	2
SORCS1	2
TFAM	2
ADRB1	2
BCR	2
CHRNA6	2
IGF1R	2
MAGI2	2
MME	2
NUDT1	2
PIK3R1	2
PPARGC1A	2
VLDLR	2
BCL2	2
GSTZ1	2
LRRK2	2
NTRK2	2
RGS6	2
ARL5B	2
CCDC134	2
CLPTM1	2
MINPP1	2
NGB	2
NUMB	2
ACHE	2
HPSE2	2
PPARD	2
RGS4	2
CHRNA4	2
GRB7	2
MTHFD1L	2
PCK2	2
SNCA	2
XRCC1	2
CHST3	2
EPHA4	2
FAS	2
GRIN2B	2
HK2	2
PON3	2
RPS6KA2	2
S100B	2
TCN2	2
TGFB1	2
PNLIPRP1	2
NCAM2	2
NDST2	2
GSTO1	2
FCER1G	2
OLR1	2
SAMSN1	2
PPM1H	2
NDUFS4	2
PPP1R3C	2
TANK	2
TRAK2	2
GOLM1	2
HECTD2	2
CACNB2	2
COG2	2
CTSD	2
DLD	2
DYRK1A	2
ECHS1	2
FADD	2
FLOT1	2
GSK3B	2
OPTN	2
PFKM	2
SCARB1	2
SORL1	2
VCL	2
HTR2A	2
INSR	2
KCNMA1	2
RTN3	2
TAP1	2
TMEM63C	2
ACAT2	2
DGKB	2
AP3M1	2
CAMK2G	2
DFNB31	2
FGL2	2
HSPA5	2
LPL	2
PTGS2	2
SORCS3	2
ABCC8	2
APEX1	2
CDK5	2
DOPEY2	2
GRB2	2
M6PR	2
NDUFS1	2
PIN1	2
PTEN	2
SUPV3L1	2
CAMK1G	2
MTHFR	2
3-Sep	2
TNFRSF14	2
ADAM12	2
ABCC9	2
ALOX5	2
APBB2	2
GAB2	2
GSTM4	2
HMGCS1	2
NDUFA6	2
TET1	2
CAND1	2
GYS1	2
PCSK9	2
POMT2	2
ADAM9	2
CYP19A1	2
FYN	2
HMGCR	2
PSAP	2
PSMB9	2
BIRC3	2
CAST	2
DHCR24	2
DVL1	2
FTSJ3	2
GLOD4	2
HMOX1	2
MAPK8IP1	2
OAT	2
SNCG	2
TNFRSF1A	2
TUBB	2
UBQLN1	2
VCP	2
ABCA2	2
APOA1BP	2
APOE	2
BCL3	2
CLU	2
HMOX2	2
NDUFS7	2
NXPH1	2
PPP2R1A	2
PSENEN	2
SLC11A2	2
TREM2	2
LRP8	2
THRA	2
EXOC3L2	2
FGF1	2
GRB14	2
VPS35	2
CLCNKB	2
C4A	2
TMED8	2
APOM	2
LIPC	2
ADORA2A	2
A2M	2
APBB1IP	2
APH1A	2
FAM63A	2
HSD11B1	2
LMNA	2
LRP2	2
LSS	2
NCAPD2	2
NPC1	2
RASSF4	2
SAR1A	2
SEMA4D	2
CPE	2
IL33	2
APH1B	2
CECR2	2
CYP46A1	2
PITRM1	2
ADAM17	2
AKAP8	2
GNA11	2
TACR2	2
TARDBP	2
ABCG1	2
5-Mar	2
PRKAA1	2
GCK	2
TF	2
NCSTN	2
IFFO1	2
PPIL2	2
GOT1	2
DNAJC12	2
COX15	2
SGPP1	2
EPHA1	2
NFKBIA	2
POMT1	2
PCGF5	2
YWHAZ	2
ECE1	3
HSPG2	3
COL11A1	3
CHRNB2	3
PMVK	3
GBA	3
FDPS	3
EFEMP1	3
IRS1	3
SNCAIP	3
PGBD1	3
UBD	3
ADRA1A	3
ENPP2	3
PSMB7	3
DKK1	3
ANK3	3
KIF11	3
PLCE1	3
SCD	3
WNT8B	3
NDUFB8	3
CYP17A1	3
PDCD11	3
CALHM2	3
CALHM1	3
SH3PXD2A	3
GSTO2	3
TCF7L2	3
EBF3	3
BDNF	3
CNTF	3
UCP2	3
APOA5	3
APOA4	3
APOC3	3
APOA1	3
BACE1	3
GPD1	3
ATF7	3
LRP1	3
IGF1	3
ALDH2	3
PSEN1	3
NPC2	3
DLST	3
FOS	3
CSK	3
NQO1	3
SLC6A4	3
BLMH	3
PNMT	3
GRN	3
STH	3
TANC2	3
TRPC4AP	3
PLCG1	3
ACO2	3
