# Supplementary material for: Genetic architecture of white matter microstructure captured by unsupervised deep representation learning of fractional anisotropy maps
Source: Nat Commun. 2026 Jun 3;17:7150. doi: 10.1038/s41467-026-73996-z (PMC13396798; doi:10.1038/s41467-026-73996-z)
Supplement: Supplementary file 6 — Source Data [file 41467_2026_73996_MOESM6_ESM.zip › Source Data/Source Data Figure 5/Fig.5c&5d&5e/TRN/MSnet.txt]

node1	node2	sign
ALX1	ZMIZ1	1
ATF1	MYNN	1
ATF1	ODF3B	1
ATF1	SLC30A7	1
ATF1	STAT3	1
ATF7	YWHAG	-1
BACH2	ADCK5	1
BACH2	CDH11	-1
BACH2	ENPP3	1
BACH2	FAM111A	-1
BACH2	GBA	-1
BACH2	GCLM	-1
BACH2	HIST1H3A	1
BACH2	HIST1H4A	1
BACH2	HIST1H4B	1
BACH2	HIST1H4E	1
BACH2	HIST2H4A	1
BACH2	IPO11	-1
BACH2	MED23	1
BACH2	MICAL3	1
BACH2	NPFF	1
BACH2	NQO1	-1
BACH2	PLXNA2	1
BACH2	RALGPS1	1
BACH2	RAPGEF6	1
BACH2	RASL11B	1
BACH2	ROMO1	-1
BACH2	SMC3	1
BACH2	SSSCA1	-1
BACH2	STH	1
BACH2	SULF2	-1
BACH2	TSPAN1	1
BATF	ABCG2	1
BATF	ABHD1	1
BATF	BICD1	-1
BATF	C2orf74	1
BATF	CALM2	1
BATF	CCDC150	1
BATF	CCDC53	1
BATF	CCDC88C	1
BATF	FAT3	1
BATF	FNBP1L	1
BATF	INPP5J	-1
BATF	ITGB7	1
BATF	KCNN3	1
BATF	LARP7	1
BATF	MACROD2	1
BATF	MAGI1	-1
BATF	NAV2	1
BATF	NEUROD2	-1
BATF	PDE7B	1
BATF	PPP1R3B	1
BATF	PPP2R2A	1
BATF	RAP1GAP	1
BATF	SLC30A3	-1
BATF	TBKBP1	-1
BATF	TMEM108	-1
BATF	TRIM54	-1
BATF	TRIM8	1
BATF	TSPAN1	-1
BATF	TWF2	-1
BATF	UCP2	1
BATF	VIT	-1
BATF	ZNF184	-1
BATF	ZSWIM6	1
BPTF	CHST12	1
BPTF	SLC30A7	1
CREB3L4	MYNN	1
CREB3L4	ODF3B	1
CREB3L4	STAT3	1
DLX5	TLL1	-1
DLX6	MAPK1	1
EBF3	CSMD1	1
EBF3	VAV2	1
FOS	HACE1	-1
FOXE3	CHST12	1
FOXE3	ODF3B	1
FOXF1	ZFP36L1	1
FOXF1	ZMIZ1	1
FOXJ3	CHST12	1
FOXJ3	MAPK1	1
FOXJ3	TRIM2	1
FOXN2	CHST12	1
FOXN2	CSMD1	-1
FOXN2	MANBA	1
FOXN2	RPS6KB1	1
FOXN2	TRIM2	1
FOXP1	HACE1	1
FOXP2	CHST12	-1
FOXP2	HACE1	1
GLIS2	ODF3B	1
HES7	MPV17L2	1
HES7	NCOA5	1
HEY2	KIF1B	1
HOXB2	HACE1	-1
HOXB3	NDFIP1	1
HOXB4	SYK	1
HOXB7	EVI5	1
HOXB7	NCOA5	-1
HOXB7	NDFIP1	1
HOXC4	NCOA5	-1
HOXC4	NDFIP1	1
IRF1	CBLB	1
IRF1	CHST12	1
IRF1	NCOA5	1
LHX2	SLC15A2	1
MEF2C	ASAP1	1
MEF2C	CBLB	-1
MEF2C	CSMD1	1
MEF2C	MERTK	1
MEF2C	PDZRN4	1
MEF2C	SAMD12	1
MLX	MPV17L2	1
MNT	ODF3B	-1
MSX2	CBLB	1
NEUROD2	AGAP2	1
NEUROD2	BATF	-1
NFAT5	AGAP2	1
NFAT5	KIF1B	1
NFAT5	MERTK	1
NFAT5	SAMD12	1
NFAT5	VTI1A	1
NFE2L1	ASAP1	1
NFE2L1	PLCL2	-1
NFE2L1	RNASEL	1
NFE2L1	SAE1	1
NFE2L1	TNFRSF1A	1
NFE2L1	TRIM2	1
NFE2L1	YWHAG	1
NFIX	ASAP1	-1
NFIX	NDFIP1	-1
NR1H3	GPC5	1
NR1H3	RPS6KB1	1
NR1H3	TIMMDC1	1
NR2C1	CLEC16A	1
NR2F1	ASAP1	1
NR2F1	EPS15L1	1
PAX3	MERTK	-1
PITX3	SYK	1
POU3F3	EVI5	1
POU3F3	TLL1	-1
POU5F2	MPHOSPH9	1
POU5F2	MYNN	1
RARG	MANBA	1
RERE	CHST12	1
RERE	CLEC16A	1
RERE	RPS6KB1	1
RFX4	TNFRSF1A	1
RREB1	NXN	1
SIX3	ZFP36L1	1
SOX10	KIF1B	1
SOX10	RNASEL	1
SOX10	SYK	1
SOX10	TIMMDC1	1
SOX10	TRIM2	1
SOX7	TNFRSF1A	1
SOX9	SLC30A7	1
SOX9	TNFRSF1A	1
SOX9	VAV2	1
SP1	RGS14	-1
SP1	VTI1A	1
STAT3	AAAS	1
STAT3	AFF4	1
STAT3	AKR1A1	1
STAT3	ANGPT1	1
STAT3	ATXN2	1
STAT3	BCAR3	1
STAT3	BTN2A2	1
STAT3	C1QB	1
STAT3	C2orf80	-1
STAT3	CAD	1
STAT3	CCDC51	1
STAT3	CRADD	1
STAT3	CREB3L4	1
STAT3	CSK	1
STAT3	CUEDC2	1
STAT3	DCAF5	1
STAT3	DDX17	1
STAT3	DNAJC1	1
STAT3	EDEM2	1
STAT3	ELOVL1	1
STAT3	EMILIN1	1
STAT3	FAM111A	1
STAT3	FAM120A	1
STAT3	FAR1	1
STAT3	FDPS	1
STAT3	FRYL	1
STAT3	GBF1	1
STAT3	GFAP	1
STAT3	GIGYF1	1
STAT3	HDDC2	1
STAT3	IDH1	1
STAT3	IER2	1
STAT3	ISCA2	1
STAT3	ITGB5	1
STAT3	JKAMP	1
STAT3	KCNV1	-1
STAT3	KIAA0100	1
STAT3	KIF6	1
STAT3	MICALL1	1
STAT3	MLH3	1
STAT3	NBEAL1	1
STAT3	NDUFA12	1
STAT3	NECAP2	1
STAT3	NPC2	1
STAT3	NT5C2	1
STAT3	NUP160	1
STAT3	ORAI2	1
STAT3	PAQR8	1
STAT3	PBXIP1	1
STAT3	PGPEP1	1
STAT3	PIKFYVE	1
STAT3	PLCG1	1
STAT3	PLXNB1	1
STAT3	PRDX1	1
STAT3	RIT1	1
STAT3	RRAGC	1
STAT3	SEMA6A	1
STAT3	SHROOM1	1
STAT3	SLC35C1	1
STAT3	SLC39A1	1
STAT3	SLC5A6	1
STAT3	SMARCAL1	1
STAT3	SND1	1
STAT3	SP1	1
STAT3	SRFBP1	1
STAT3	SSH2	1
STAT3	STAT5B	1
STAT3	STX10	1
STAT3	TGFBR1	1
STAT3	TM9SF2	1
STAT3	TMEM115	1
STAT3	TNKS	1
STAT3	ULK3	1
STAT3	UNC45A	1
STAT3	ZNF655	1
STAT5B	STAT3	1
STAT6	AGAP2	1
STAT6	MERTK	1
STAT6	MPV17L2	1
STAT6	SAMD12	1
TBR1	SYK	-1
TCF4	SAMD12	1
TWIST1	ODF3B	-1
VAX1	TLL1	-1
ZBTB16	CLEC16A	1
ZBTB16	MERTK	1
ZBTB16	ODF3B	-1
ZBTB16	PDZRN4	1
ZBTB16	PVR	1
ZBTB16	SAMD12	1
ZBTB16	TIMMDC1	1
ZHX3	CLEC16A	1
ZHX3	MYNN	1
