# Supplementary material for: Genetic architecture of white matter microstructure captured by unsupervised deep representation learning of fractional anisotropy maps
Source: Nat Commun. 2026 Jun 3;17:7150. doi: 10.1038/s41467-026-73996-z (PMC13396798; doi:10.1038/s41467-026-73996-z)
Supplement: Supplementary file 6 — Source Data [file 41467_2026_73996_MOESM6_ESM.zip › Source Data/Source Data Figure 5/Fig.5c&5d&5e/TRN/ADHDnode.txt]

gene	ADHD_anno
ARID1B	1
ATF1	1
ATF7	1
BPTF	1
CREB3L4	1
DLX5	1
DLX6	1
DMRT3	1
EBF3	1
FOXE3	1
FOXF1	1
FOXJ3	1
FOXN2	1
FOXP1	1
GABPB1	1
GLIS2	1
HES7	1
HEY2	1
HOXB2	1
HOXB4	1
HOXB5	1
HOXB6	1
HOXB7	1
HOXC4	1
HSF2	1
IRF1	1
LHX2	1
MEF2C	1
MLX	1
MNT	1
MSC	1
MSX2	1
NEUROD2	1
NEUROG2	1
NFAT5	1
NFE2L1	1
NFIX	1
NR1H3	1
NR2C1	1
NR2F1	1
PAX3	1
PITX3	1
POU3F3	1
POU5F2	1
RARG	1
RERE	1
RFX4	1
SATB2	1
SIX1	1
SIX3	1
SOX10	1
SOX7	1
SOX9	1
SP1	1
SP7	1
STAT5B	1
STAT6	1
TAL1	1
TBR1	1
TCF4	1
TCF7L2	1
VAX1	1
ZBTB16	1
ZHX3	1
ZIC1	1
ZIC2	1
ZIC4	1
ZNF740	1
BNC2	1
C1QB	1
GLRA1	1
HIST1H1D	1
HSPA4	1
MICAL2	1
PAPPA	1
ABI2	1
ABR	1
ADCY9	1
C1QTNF4	1
CCDC30	1
CCR10	1
COG4	1
CYP26A1	1
DAO	1
DUSP7	1
EML6	1
FAF1	1
FANCC	1
FKRP	1
GAS2L1	1
GJC1	1
KCNN1	1
LRP11	1
NANOS3	1
PLEKHH3	1
PSD	1
RBM15B	1
SGSM2	1
SNX19	1
SNX32	1
SSBP4	1
STRN4	1
TTC28	1
UBQLN4	1
USP44	1
USP46	1
YLPM1	1
ACSL6	1
ATP13A2	1
ATP5J2	1
ATXN7L3	1
BNIP3L	1
CNTNAP1	1
CXXC5	1
DAG1	1
DEF8	1
DENND5B	1
DHX8	1
EIF2S1	1
EXT2	1
FBXL15	1
FBXL20	1
FEM1B	1
HDAC5	1
KIAA0100	1
MAPT	1
MLH3	1
MTCH2	1
NCKIPSD	1
P4HTM	1
PDE12	1
PINX1	1
PLA2G6	1
PUF60	1
QRICH1	1
SCAMP5	1
SFMBT1	1
SLBP	1
SMYD4	1
SSH1	1
STAU2	1
TMEM108	1
UBAC2	1
UBE2Q1	1
WWP2	1
AKAP7	1
ANGPT1	1
ARHGAP22	1
CEP120	1
COL11A1	1
CORO6	1
DNM1L	1
EPHA3	1
ERC1	1
EYA1	1
FAM131C	1
FAM167A	1
FAM3C	1
HDAC9	1
HIST1H3B	1
HIST1H4I	1
HIST1H4K	1
KPNA2	1
LHPP	1
LIN7C	1
LPAR1	1
MDFIC	1
NBPF1	1
PDE7B	1
PLCL1	1
PTCH1	1
PYGO1	1
RNF141	1
ROBO2	1
ROR1	1
SLC25A26	1
SLC25A34	1
SLC25A44	1
SLC4A10	1
SMARCAL1	1
SPAG6	1
SPRYD3	1
STX10	1
STX19	1
TMCC2	1
TRIM32	1
ACACB	1
ALDH2	1
AMZ1	1
ARIH2	1
BCAR3	1
BMP6	1
BTN3A2	1
C1QL1	1
CETN3	1
CHMP1A	1
CHPT1	1
CYP26B1	1
FGD6	1
FOS	1
GATSL3	1
GNA12	1
HSPE1	1
IER2	1
IFI30	1
LAMB2	1
LSM12	1
LYPLAL1	1
PAWR	1
PPP1R16A	1
PTPMT1	1
RPL13	1
RPS12	1
SIPA1	1
SMG6	1
VASN	1
ZFP36L2	1
AAAS	1
ACYP1	1
ADD3	1
AMT	1
ANKFY1	1
ANKRD54	1
AP4S1	1
ARF5	1
ASTN2	1
BMP4	1
C19orf57	1
C3orf18	1
CALML4	1
CREBBP	1
DHRS7	1
ELOVL1	1
ERGIC3	1
GCC1	1
GRAMD1C	1
HEMK1	1
HEXIM1	1
HIST1H4B	1
IL17RD	1
LEAP2	1
MAPRE3	1
MED23	1
MED30	1
NICN1	1
NISCH	1
NT5DC2	1
NUAK1	1
NUBP2	1
NUDCD1	1
NUFIP2	1
PACSIN3	1
PHF20	1
PLCG1	1
PLOD3	1
PLXNA2	1
PLXNB2	1
PUSL1	1
RRAGC	1
SDHB	1
SF3B1	1
SH3RF3	1
SNRPC	1
TMEM81	1
TMX2	1
TSPAN1	1
UBA7	1
UBE2D2	1
ADAMTS18	1
AKAP10	1
BSN	1
CORO1C	1
CSNK1G3	1
DDI2	1
FAT3	1
FMNL1	1
HAGH	1
INPP5J	1
MFHAS1	1
MIB1	1
PICK1	1
PTGR1	1
RAPH1	1
RHOC	1
RSPO3	1
RUNDC3A	1
SCYL1	1
SHMT2	1
SLC25A13	1
SLC47A1	1
SLC4A8	1
SOCS2	1
THBS3	1
TOP1	1
ZNF391	1
ZSCAN12	1
CKB	1
DGKI	1
FGFRL1	1
AR	2
ARNT2	2
CLOCK	2
HES1	2
NR3C1	2
NR3C2	2
SIM1	2
ACAT1	2
KCNA4	2
NET1	2
ATXN1	2
CALY	2
CAMK2A	2
DCLK1	2
GRM5	2
PPP2R2C	2
SYP	2
ALK	2
CNR1	2
NOS1	2
MPPED2	2
TMEM132D	2
DCDC2	2
ADAM10	2
ABCB1	2
BCHE	2
STX1A	2
PDCD10	2
PTPRD	2
ADRA2A	2
GRM7	2
HTR1A	2
PLEKHB1	2
SLC9A9	2
SPOCK3	2
GRM1	2
KIAA0430	2
LRRC7	2
UNC13C	2
CDH13	2
NTRK2	2
SERPINI1	2
THRB	2
ZBBX	2
PDXDC1	2
CHD6	2
CHRNA4	2
CNTFR	2
FAS	2
OXTR	2
WDR49	2
FADS2	2
PPM1H	2
NOMO2	2
HNMT	2
GSK3B	2
MAP2K5	2
GRM8	2
HTR2A	2
CHL1	2
CTNND2	2
SLITRK1	2
FBXO33	2
NTAN1	2
C16orf45	2
CPLX2	2
MTHFR	2
CNTNAP2	2
EXPH5	2
GNPDA2	2
NTF3	2
OPRM1	2
SLC1A3	2
SNAP25	2
NDE1	2
ZNF775	2
PER2	2
APOL3	2
NXPH1	2
ADRA1B	2
DDC	2
HKDC1	2
OXER1	2
CNTN6	2
ADORA2A	2
LIN7A	2
NKAIN2	2
SEPP1	2
DRD2	2
DRD1	2
FLNC	2
BAIAP2	2
GDNF	2
HTR1D	3
RTN4	3
BCL11A	3
NDUFAF2	3
NUDT3	3
CHN2	3
SEMA3A	3
FOXP2	3
ADRA1A	3
PRKG1	3
AS3MT	3
CCDC34	3
LGR4	3
BDNF	3
SYT1	3
ITGA11	3
GIT1	3
SLC6A4	3
BLMH	3
GOSR1	3
PNMT	3
