# Supplementary material for: Genetic architecture of white matter microstructure captured by unsupervised deep representation learning of fractional anisotropy maps
Source: Nat Commun. 2026 Jun 3;17:7150. doi: 10.1038/s41467-026-73996-z (PMC13396798; doi:10.1038/s41467-026-73996-z)
Supplement: Supplementary file 6 — Source Data [file 41467_2026_73996_MOESM6_ESM.zip › Source Data/Source Data Figure 5/Fig.5c&5d&5e/TRN/ADHDnet.txt]

node1	node2	sign
AR	BNC2	1
AR	C1QB	1
AR	GLRA1	1
AR	HIST1H1D	-1
AR	HOXB2	1
AR	HSPA4	1
AR	MICAL2	-1
AR	PAPPA	1
ARID1B	NDUFAF2	1
ARNT2	ABI2	1
ARNT2	ABR	1
ARNT2	ADCY9	1
ARNT2	BCL11A	1
ARNT2	C1QTNF4	1
ARNT2	CCDC30	1
ARNT2	CCR10	-1
ARNT2	COG4	-1
ARNT2	CYP26A1	1
ARNT2	DAO	-1
ARNT2	DUSP7	1
ARNT2	EML6	1
ARNT2	FAF1	1
ARNT2	FANCC	-1
ARNT2	FKRP	1
ARNT2	FOXP1	1
ARNT2	GAS2L1	1
ARNT2	GJC1	-1
ARNT2	KCNN1	1
ARNT2	LRP11	1
ARNT2	MNT	1
ARNT2	NANOS3	1
ARNT2	PLEKHH3	-1
ARNT2	PSD	1
ARNT2	RBM15B	1
ARNT2	SGSM2	1
ARNT2	SNX19	1
ARNT2	SNX32	1
ARNT2	SSBP4	1
ARNT2	STRN4	1
ARNT2	TTC28	1
ARNT2	UBQLN4	1
ARNT2	USP44	-1
ARNT2	USP46	1
ARNT2	YLPM1	1
ARNT2	ZBTB16	1
ARNT2	ZIC2	-1
ATF1	ACAT1	1
ATF1	KCNA4	-1
ATF1	NET1	1
ATF7	ATXN1	-1
ATF7	CALY	-1
ATF7	CAMK2A	-1
ATF7	CHN2	1
ATF7	DCLK1	-1
ATF7	GIT1	-1
ATF7	GRM5	-1
ATF7	PPP2R2C	-1
ATF7	SYP	-1
BPTF	ACAT1	1
BPTF	CHN2	1
CLOCK	ACSL6	1
CLOCK	ATP13A2	1
CLOCK	ATP5J2	1
CLOCK	ATXN7L3	1
CLOCK	BNIP3L	1
CLOCK	CCR10	1
CLOCK	CNTNAP1	1
CLOCK	COG4	1
CLOCK	CXXC5	1
CLOCK	DAG1	1
CLOCK	DEF8	1
CLOCK	DENND5B	1
CLOCK	DHX8	1
CLOCK	EIF2S1	1
CLOCK	EXT2	1
CLOCK	FBXL15	1
CLOCK	FBXL20	1
CLOCK	FEM1B	1
CLOCK	HDAC5	1
CLOCK	HSF2	1
CLOCK	KIAA0100	1
CLOCK	MAPT	1
CLOCK	MLH3	1
CLOCK	MTCH2	1
CLOCK	NCKIPSD	1
CLOCK	P4HTM	1
CLOCK	PDE12	1
CLOCK	PINX1	1
CLOCK	PLA2G6	1
CLOCK	PUF60	1
CLOCK	QRICH1	1
CLOCK	SCAMP5	1
CLOCK	SFMBT1	1
CLOCK	SLBP	1
CLOCK	SMYD4	1
CLOCK	SSH1	1
CLOCK	STAU2	1
CLOCK	TMEM108	1
CLOCK	UBAC2	1
CLOCK	UBE2Q1	1
CLOCK	UBQLN4	1
CLOCK	WWP2	1
CREB3L4	ACAT1	1
CREB3L4	KCNA4	-1
CREB3L4	NET1	1
DLX5	ALK	1
DLX5	CNR1	1
DLX5	HTR1D	1
DLX5	NET1	-1
DLX5	NOS1	1
DLX6	ALK	1
DLX6	HTR1D	1
DLX6	MPPED2	1
DLX6	NOS1	1
DLX6	PNMT	1
DLX6	SEMA3A	1
DLX6	TMEM132D	1
DMRT3	DCDC2	1
EBF3	ATXN1	-1
FOXE3	ADAM10	1
FOXF1	ABCB1	1
FOXF1	BCHE	1
FOXF1	STX1A	-1
FOXJ3	ADAM10	1
FOXJ3	NUDT3	1
FOXJ3	PDCD10	1
FOXJ3	PTPRD	1
FOXN2	ADRA2A	-1
FOXN2	GIT1	-1
FOXN2	GRM7	-1
FOXN2	HTR1A	-1
FOXN2	KCNA4	-1
FOXN2	PLEKHB1	1
FOXN2	SLC9A9	1
FOXN2	SPOCK3	1
FOXP1	ATXN1	1
FOXP1	FOXP2	1
FOXP1	GIT1	1
FOXP1	GRM1	-1
FOXP1	KCNA4	1
FOXP1	KIAA0430	1
FOXP1	LRRC7	1
FOXP1	RTN4	1
FOXP1	UNC13C	-1
FOXP2	AKAP7	1
FOXP2	ANGPT1	-1
FOXP2	ARHGAP22	-1
FOXP2	ATXN1	1
FOXP2	CDH13	1
FOXP2	CEP120	-1
FOXP2	COL11A1	1
FOXP2	CORO6	1
FOXP2	DCDC2	1
FOXP2	DNM1L	1
FOXP2	DUSP7	1
FOXP2	EPHA3	1
FOXP2	ERC1	-1
FOXP2	EYA1	1
FOXP2	FAM131C	-1
FOXP2	FAM167A	1
FOXP2	FAM3C	1
FOXP2	FOXP1	1
FOXP2	GRM7	1
FOXP2	HDAC9	1
FOXP2	HIST1H3B	-1
FOXP2	HIST1H4I	1
FOXP2	HIST1H4K	1
FOXP2	KCNA4	1
FOXP2	KIAA0430	1
FOXP2	KPNA2	1
FOXP2	LHPP	1
FOXP2	LIN7C	-1
FOXP2	LPAR1	1
FOXP2	LRRC7	1
FOXP2	MDFIC	1
FOXP2	MEF2C	1
FOXP2	NBPF1	-1
FOXP2	NTRK2	1
FOXP2	PDE7B	1
FOXP2	PLCL1	1
FOXP2	PTCH1	-1
FOXP2	PTPRD	1
FOXP2	PYGO1	-1
FOXP2	RNF141	1
FOXP2	ROBO2	1
FOXP2	ROR1	-1
FOXP2	SATB2	1
FOXP2	SEMA3A	1
FOXP2	SERPINI1	1
FOXP2	SLC25A26	1
FOXP2	SLC25A34	-1
FOXP2	SLC25A44	-1
FOXP2	SLC4A10	1
FOXP2	SMARCAL1	1
FOXP2	SPAG6	1
FOXP2	SPRYD3	1
FOXP2	STX10	-1
FOXP2	STX19	1
FOXP2	SYT1	1
FOXP2	TCF7L2	1
FOXP2	THRB	1
FOXP2	TMCC2	-1
FOXP2	TRIM32	-1
FOXP2	ZBBX	1
GABPB1	PDXDC1	1
GLIS2	CHD6	1
HES1	ACACB	1
HES1	ALDH2	1
HES1	AMZ1	1
HES1	ARIH2	1
HES1	BCAR3	1
HES1	BMP6	1
HES1	BTN3A2	1
HES1	C1QL1	-1
HES1	CETN3	1
HES1	CHMP1A	1
HES1	CHPT1	1
HES1	CYP26B1	-1
HES1	FGD6	1
HES1	FKRP	1
HES1	FOS	1
HES1	FOXF1	1
HES1	GATSL3	1
HES1	GNA12	1
HES1	HSPE1	1
HES1	IER2	1
HES1	IFI30	1
HES1	LAMB2	1
HES1	LSM12	1
HES1	LYPLAL1	1
HES1	PAWR	1
HES1	PPP1R16A	1
HES1	PTPMT1	1
HES1	RBM15B	1
HES1	RPL13	1
HES1	RPS12	1
HES1	SIPA1	1
HES1	SMG6	1
HES1	VASN	1
HES1	ZFP36L2	1
HES7	CHRNA4	1
HES7	CNTFR	1
HES7	SYP	1
HEY2	FAS	1
HEY2	NOS1	1
HEY2	OXTR	1
HEY2	SYP	-1
HOXB2	FOXP2	-1
HOXB2	LRRC7	-1
HOXB2	WDR49	1
HOXB2	ZBBX	-1
HOXB4	FADS2	1
HOXB5	CNR1	-1
HOXB5	PPM1H	-1
HOXB6	NOMO2	-1
HOXB7	FADS2	1
HOXB7	HNMT	1
HOXB7	ZBBX	-1
HOXC4	CNR1	-1
HSF2	CLOCK	1
HSF2	GSK3B	1
HSF2	HTR1D	-1
HSF2	MAP2K5	1
IRF1	CNTFR	1
IRF1	DCDC2	-1
IRF1	FOXP2	-1
IRF1	GRM8	-1
IRF1	HTR2A	-1
IRF1	SERPINI1	-1
IRF1	THRB	-1
IRF1	WDR49	1
LHX2	ARNT2	1
LHX2	BCL11A	1
LHX2	CHL1	1
LHX2	CTNND2	1
LHX2	GRM5	1
LHX2	SLITRK1	1
MEF2C	CAMK2A	1
MEF2C	CDH13	1
MEF2C	FAS	1
MEF2C	HTR2A	1
MEF2C	NOMO2	1
MEF2C	NTRK2	1
MEF2C	SERPINI1	1
MEF2C	SYT1	1
MLX	FBXO33	1
MLX	GIT1	1
MLX	GSK3B	1
MLX	NTAN1	1
MLX	PPM1H	1
MNT	C16orf45	1
MNT	CPLX2	1
MNT	FBXO33	1
MNT	GIT1	1
MNT	MTHFR	1
MSC	CNR1	1
MSC	NR3C2	1
MSX2	ALK	-1
MSX2	CNTNAP2	-1
MSX2	EXPH5	1
MSX2	GIT1	-1
MSX2	GNPDA2	1
MSX2	NTF3	1
MSX2	OPRM1	1
MSX2	PNMT	-1
MSX2	SLC1A3	1
MSX2	SLITRK1	-1
NEUROD2	BDNF	1
NEUROD2	CALY	-1
NEUROD2	FOXP2	-1
NEUROD2	MTHFR	1
NEUROD2	SNAP25	1
NEUROG2	CHN2	1
NFAT5	ARNT2	1
NFAT5	CCDC34	1
NFAT5	CLOCK	1
NFAT5	CPLX2	1
NFAT5	FBXO33	1
NFAT5	GSK3B	1
NFAT5	PDCD10	1
NFAT5	SEMA3A	1
NFAT5	SLITRK1	1
NFE2L1	ACAT1	1
NFE2L1	CALY	1
NFE2L1	CHN2	-1
NFE2L1	DCLK1	1
NFE2L1	GSK3B	1
NFE2L1	KIAA0430	1
NFE2L1	MTHFR	1
NFE2L1	NDE1	1
NFE2L1	PPP2R2C	1
NFE2L1	ZNF775	1
NFIX	ADRA2A	-1
NFIX	FBXO33	1
NFIX	HTR1D	-1
NFIX	NDUFAF2	-1
NFIX	PER2	1
NR1H3	APOL3	1
NR1H3	NOMO2	1
NR1H3	NXPH1	1
NR1H3	PDCD10	1
NR1H3	TMEM132D	1
NR2C1	CDH13	-1
NR2C1	PDXDC1	1
NR2F1	ADRA1B	1
NR2F1	DDC	-1
NR2F1	NTRK2	1
NR3C1	AAAS	1
NR3C1	ACYP1	1
NR3C1	ADD3	1
NR3C1	AMT	1
NR3C1	AMZ1	-1
NR3C1	ANKFY1	1
NR3C1	ANKRD54	1
NR3C1	AP4S1	1
NR3C1	ARF5	1
NR3C1	ASTN2	1
NR3C1	BCL11A	-1
NR3C1	BMP4	1
NR3C1	C19orf57	1
NR3C1	C3orf18	1
NR3C1	CALML4	1
NR3C1	CREBBP	1
NR3C1	CXXC5	1
NR3C1	DHRS7	1
NR3C1	ELOVL1	1
NR3C1	ERGIC3	1
NR3C1	GCC1	1
NR3C1	GRAMD1C	-1
NR3C1	HEMK1	1
NR3C1	HEXIM1	1
NR3C1	HIST1H1D	1
NR3C1	HIST1H4B	1
NR3C1	IL17RD	-1
NR3C1	LEAP2	1
NR3C1	MAPRE3	-1
NR3C1	MED23	1
NR3C1	MED30	1
NR3C1	NFIX	1
NR3C1	NICN1	1
NR3C1	NISCH	1
NR3C1	NT5DC2	1
NR3C1	NUAK1	1
NR3C1	NUBP2	1
NR3C1	NUDCD1	1
NR3C1	NUDT3	-1
NR3C1	NUFIP2	1
NR3C1	PACSIN3	1
NR3C1	PHF20	1
NR3C1	PLCG1	1
NR3C1	PLOD3	1
NR3C1	PLXNA2	1
NR3C1	PLXNB2	1
NR3C1	PUSL1	1
NR3C1	RRAGC	1
NR3C1	SDHB	1
NR3C1	SF3B1	1
NR3C1	SH3RF3	-1
NR3C1	SNRPC	1
NR3C1	TMEM108	1
NR3C1	TMEM81	1
NR3C1	TMX2	1
NR3C1	TSPAN1	1
NR3C1	UBA7	-1
NR3C1	UBE2D2	1
NR3C2	ACSL6	1
NR3C2	ADAMTS18	-1
NR3C2	AKAP10	1
NR3C2	BSN	1
NR3C2	C1QTNF4	1
NR3C2	CORO1C	1
NR3C2	CSNK1G3	1
NR3C2	DDI2	1
NR3C2	FAT3	1
NR3C2	FMNL1	1
NR3C2	GIT1	1
NR3C2	HAGH	1
NR3C2	INPP5J	1
NR3C2	MFHAS1	1
NR3C2	MIB1	1
NR3C2	MSC	1
NR3C2	NICN1	1
NR3C2	NT5DC2	-1
NR3C2	PICK1	1
NR3C2	PTGR1	1
NR3C2	RAPH1	1
NR3C2	RHOC	-1
NR3C2	RSPO3	1
NR3C2	RUNDC3A	1
NR3C2	SCYL1	1
NR3C2	SH3RF3	1
NR3C2	SHMT2	1
NR3C2	SLC25A13	-1
NR3C2	SLC47A1	1
NR3C2	SLC4A8	1
NR3C2	SOCS2	1
NR3C2	STAT5B	-1
NR3C2	THBS3	1
NR3C2	TMCC2	1
NR3C2	TOP1	1
NR3C2	UBAC2	1
NR3C2	ZNF391	1
NR3C2	ZSCAN12	1
PAX3	FAS	-1
PAX3	FOXP2	-1
PAX3	GRM1	1
PITX3	ZNF775	1
POU3F3	ARNT2	1
POU3F3	CTNND2	1
POU3F3	FAS	1
POU3F3	FOXP2	1
POU3F3	LGR4	1
POU3F3	MAP2K5	1
POU3F3	PDCD10	1
POU3F3	SERPINI1	1
POU5F2	CHN2	1
POU5F2	GRM5	-1
RARG	CCDC34	-1
RARG	HKDC1	1
RARG	LGR4	1
RARG	OXER1	1
RARG	TMEM132D	-1
RERE	MTHFR	1
RERE	PPM1H	1
RFX4	CALY	1
RFX4	FADS2	1
RFX4	NR3C1	-1
SATB2	CNTN6	-1
SATB2	FOXP2	1
SATB2	HTR1A	1
SATB2	NOMO2	1
SATB2	OPRM1	-1
SIM1	CCR10	1
SIM1	CKB	-1
SIM1	DGKI	-1
SIM1	EBF3	1
SIM1	FGFRL1	-1
SIM1	STAT5B	1
SIX1	FOXP2	1
SIX3	ADORA2A	1
SOX10	BDNF	-1
SOX10	LIN7A	-1
SOX10	NDE1	1
SOX10	NKAIN2	1
SOX10	PDCD10	1
SOX10	PLEKHB1	1
SOX10	PTPRD	1
SOX10	RTN4	1
SOX10	SEPP1	1
SOX10	SERPINI1	1
SOX10	SLC9A9	1
SOX10	SPOCK3	1
SOX10	ZNF775	1
SOX7	NET1	1
SOX7	SLC9A9	1
SOX9	FADS2	1
SOX9	PLEKHB1	1
SOX9	SLC1A3	1
SP1	BCL11A	-1
SP1	CAMK2A	-1
SP1	CHD6	1
SP1	GIT1	-1
SP1	GSK3B	-1
SP1	SYP	-1
SP7	DRD2	1
SP7	MTHFR	-1
SP7	PER2	-1
STAT5B	AS3MT	1
STAT5B	CCDC34	-1
STAT5B	CHD6	1
STAT5B	DDC	1
STAT5B	SLC1A3	1
STAT6	ARNT2	1
STAT6	CCDC34	1
STAT6	CNR1	1
STAT6	DRD1	1
STAT6	FAS	1
STAT6	NTF3	-1
STAT6	NTRK2	1
TAL1	FLNC	1
TBR1	ADRA2A	1
TBR1	CHL1	1
TCF4	BAIAP2	1
TCF4	HTR1D	-1
TCF4	STX1A	1
TCF7L2	ALK	1
TCF7L2	CNR1	-1
TCF7L2	FADS2	1
TCF7L2	KCNA4	1
TCF7L2	MPPED2	-1
VAX1	GRM8	1
VAX1	NTF3	-1
VAX1	SEMA3A	1
VAX1	TMEM132D	1
ZBTB16	ADAM10	-1
ZBTB16	BCHE	-1
ZBTB16	BLMH	1
ZBTB16	CNTNAP2	1
ZBTB16	DCLK1	1
ZBTB16	NR3C1	1
ZBTB16	NR3C2	1
ZBTB16	NTRK2	1
ZBTB16	PTPRD	1
ZBTB16	SLITRK1	1
ZHX3	MTHFR	1
ZIC1	ALK	-1
ZIC1	ARNT2	-1
ZIC1	CALY	-1
ZIC1	GDNF	1
ZIC1	GRM5	-1
ZIC2	ARNT2	-1
ZIC2	BAIAP2	-1
ZIC2	BLMH	1
ZIC2	CHRNA4	1
ZIC2	NET1	1
ZIC2	NTAN1	-1
ZIC2	PNMT	-1
ZIC4	ARNT2	-1
ZIC4	GRM5	-1
ZIC4	PPP2R2C	-1
ZNF740	AS3MT	1
ZNF740	PTPRD	1
