# Supplementary material for: Genetic architecture of white matter microstructure captured by unsupervised deep representation learning of fractional anisotropy maps
Source: Nat Commun. 2026 Jun 3;17:7150. doi: 10.1038/s41467-026-73996-z (PMC13396798; doi:10.1038/s41467-026-73996-z)
Supplement: Supplementary file 6 — Source Data [file 41467_2026_73996_MOESM6_ESM.zip › Source Data/Source Data Figure 5/Fig.5c&5d&5e/TRN/DEPnet.txt]

node1	node2	sign
ARID1B	CCL24	1
ATF1	BDKRB2	1
ATF1	SEC24C	1
ATF7	BDKRB2	1
ATF7	CACNA1C	-1
ATF7	CAMK2A	-1
ATF7	CRHBP	-1
ATF7	DLG3	-1
ATF7	GRM5	-1
ATF7	HLF	-1
ATF7	HSPA12A	-1
ATF7	IRF7	1
ATF7	MAP2K1	-1
BPTF	APAF1	1
BPTF	DDIT4	1
BPTF	FREM3	-1
BPTF	MDM4	1
BPTF	RELN	1
BPTF	SRRT	1
CLOCK	ACSL6	1
CLOCK	ATP13A2	1
CLOCK	ATP5J2	1
CLOCK	ATXN7L3	1
CLOCK	BNIP3L	1
CLOCK	CCR10	1
CLOCK	CNTNAP1	1
CLOCK	COG4	1
CLOCK	CXXC5	1
CLOCK	DAG1	1
CLOCK	DEF8	1
CLOCK	DENND5B	1
CLOCK	DHX8	1
CLOCK	EIF2S1	1
CLOCK	EXT2	1
CLOCK	FBXL15	1
CLOCK	FBXL20	1
CLOCK	FEM1B	1
CLOCK	HDAC5	1
CLOCK	HSF2	1
CLOCK	KIAA0100	1
CLOCK	MAPT	1
CLOCK	MLH3	1
CLOCK	MTCH2	1
CLOCK	NCKIPSD	1
CLOCK	P4HTM	1
CLOCK	PDE12	1
CLOCK	PINX1	1
CLOCK	PLA2G6	1
CLOCK	PUF60	1
CLOCK	QRICH1	1
CLOCK	SCAMP5	1
CLOCK	SFMBT1	1
CLOCK	SLBP	1
CLOCK	SMYD4	1
CLOCK	SSH1	1
CLOCK	STAU2	1
CLOCK	TMEM108	1
CLOCK	UBAC2	1
CLOCK	UBE2Q1	1
CLOCK	UBQLN4	1
CLOCK	WWP2	1
CREB3L4	BDKRB2	1
CREB3L4	IRF7	1
CREB3L4	PRIMA1	1
CREB3L4	PSMB4	1
CREB3L4	SRRT	1
CREM	ABHD1	1
CREM	ARF4	1
CREM	ARHGAP12	1
CREM	BBS9	1
CREM	BDNF	-1
CREM	BMP6	1
CREM	C19orf53	1
CREM	CALCOCO1	1
CREM	CCDC30	1
CREM	CHMP7	1
CREM	CPNE1	-1
CREM	CTTNBP2NL	1
CREM	DDAH1	1
CREM	DLX6	1
CREM	DNAJC1	1
CREM	DPM3	1
CREM	FAM86B1	1
CREM	FANCC	-1
CREM	FAU	1
CREM	FBLN5	1
CREM	FKBP11	1
CREM	FKRP	1
CREM	FNIP1	1
CREM	FZD2	1
CREM	GATM	1
CREM	GNB1	1
CREM	GRN	1
CREM	HIST1H2BF	1
CREM	HIST1H2BL	1
CREM	HIST1H2BM	1
CREM	IER2	-1
CREM	KRTCAP2	1
CREM	LEAP2	-1
CREM	LRP11	1
CREM	MAPKAPK5	1
CREM	MRPL49	1
CREM	NOLC1	1
CREM	PDZD7	-1
CREM	PEX7	1
CREM	PGPEP1	1
CREM	PPCS	1
CREM	PVRIG	-1
CREM	RAPGEF6	-1
CREM	RFTN2	1
CREM	SH3BP1	-1
CREM	SNAP29	1
CREM	SOX9	1
CREM	SRP19	1
CREM	SULF2	1
CREM	SYT11	1
CREM	TELO2	-1
CREM	TIGD3	-1
CREM	TMEM116	1
CREM	TMPRSS6	1
CREM	TNIK	1
CREM	TOP1	1
CREM	TRMT61A	1
CREM	UQCRQ	1
CREM	USMG5	1
CREM	USP44	-1
CREM	WARS2	1
CUX1	ANKS1A	1
CUX1	C17orf58	-1
CUX1	C1orf52	-1
CUX1	DAO	1
CUX1	FAM171B	-1
CUX1	GBF1	-1
CUX1	GPBP1L1	1
CUX1	HIST1H1C	1
CUX1	HIST1H2BB	1
CUX1	LATS1	1
CUX1	LIN7C	1
CUX1	LRIG1	1
CUX1	LRRFIP2	1
CUX1	MAL2	-1
CUX1	MKKS	-1
CUX1	MSC	-1
CUX1	NUDCD1	-1
CUX1	OCIAD2	-1
CUX1	PBRM1	1
CUX1	PPP1R12A	-1
CUX1	ROR1	1
CUX1	RPRD2	1
CUX1	SETBP1	1
CUX1	SF3B1	1
CUX1	SLC22A5	1
CUX1	SLC25A26	-1
CUX1	SRP19	-1
CUX1	TAF11	1
CUX1	TMED10	1
CUX1	TMEM69	1
CUX1	ULBP2	-1
CUX1	VAX1	-1
DLX5	CNR1	1
DLX5	FKBP4	-1
DLX5	GAD1	1
DLX5	HOMER1	1
DLX5	PLCB1	1
DLX6	CRHR1	-1
DLX6	HIF1A	-1
DLX6	PLCB1	1
DMRTA2	PTPRR	-1
EBF2	EGFR	1
EBF3	IL11	1
EBF3	NELL1	-1
EBF3	VEGFA	1
ESR2	ENPP3	1
ESR2	KPNB1	-1
ESR2	RRAGC	-1
FOS	ANGPT1	1
FOS	AP4S1	-1
FOS	ARHGAP20	-1
FOS	ATXN7L3	-1
FOS	BAMBI	1
FOS	CCDC103	1
FOS	CUEDC2	-1
FOS	DNAJC5G	-1
FOS	EFEMP1	1
FOS	ELOVL7	1
FOS	FANCA	-1
FOS	FKBP5	1
FOS	HIST1H2AH	1
FOS	HIST1H2AK	1
FOS	HYAL2	1
FOS	IER2	1
FOS	MCTP1	-1
FOS	PADI2	1
FOS	PAWR	1
FOS	PFDN5	1
FOS	RFTN2	1
FOS	RHOC	1
FOS	RIN3	1
FOS	SFRP4	1
FOS	SLC30A3	-1
FOS	SPATS2	-1
FOS	TMED10	1
FOS	TNS1	1
FOS	TRIM54	-1
FOS	WDR75	1
FOXD2	CCL2	1
FOXD2	CMYA5	1
FOXD2	FOS	1
FOXD3	ARID1B	1
FOXD3	EME2	1
FOXD3	HIST1H4B	1
FOXE3	MTOR	1
FOXF1	ABCB1	1
FOXJ3	ARRB1	1
FOXJ3	ATP7B	1
FOXJ3	DLG2	1
FOXJ3	LSAMP	1
FOXN2	CNP	1
FOXN2	CRH	-1
FOXN2	GRM7	-1
FOXN2	HTR1A	-1
FOXN2	MYT1L	-1
FOXN2	NPAS3	1
FOXN2	PRIMA1	1
FOXN2	QKI	1
FOXN2	SGK1	1
FOXP1	BCR	1
FOXP1	CREM	1
FOXP1	DLG2	1
FOXP1	EDN1	1
FOXP1	FOXP2	1
FOXP1	MTOR	1
FOXP2	AKAP7	1
FOXP2	ANGPT1	-1
FOXP2	ARHGAP22	-1
FOXP2	CEP120	-1
FOXP2	COL11A1	1
FOXP2	CORO6	1
FOXP2	CRH	1
FOXP2	DNM1L	1
FOXP2	DUSP7	1
FOXP2	EPHA3	1
FOXP2	ERC1	-1
FOXP2	EYA1	1
FOXP2	FAM131C	-1
FOXP2	FAM167A	1
FOXP2	FAM3C	1
FOXP2	FOXP1	1
FOXP2	GRM7	1
FOXP2	HDAC9	1
FOXP2	HIST1H3B	-1
FOXP2	HIST1H4I	1
FOXP2	HIST1H4K	1
FOXP2	KPNA2	1
FOXP2	LHPP	1
FOXP2	LIN7C	-1
FOXP2	LPAR1	1
FOXP2	MDFIC	1
FOXP2	MEF2C	1
FOXP2	NBPF1	-1
FOXP2	NTRK2	1
FOXP2	PDE7B	1
FOXP2	PLCL1	1
FOXP2	PRIMA1	-1
FOXP2	PTCH1	-1
FOXP2	PTX3	-1
FOXP2	PYGO1	-1
FOXP2	RNF141	1
FOXP2	ROBO2	1
FOXP2	ROR1	-1
FOXP2	SATB2	1
FOXP2	SEMA3A	1
FOXP2	SLC25A26	1
FOXP2	SLC25A34	-1
FOXP2	SLC25A44	-1
FOXP2	SLC4A10	1
FOXP2	SMARCAL1	1
FOXP2	SPAG6	1
FOXP2	SPRYD3	1
FOXP2	STX10	-1
FOXP2	STX19	1
FOXP2	SYT1	1
FOXP2	TCF7L2	1
FOXP2	TMCC2	-1
FOXP2	TRIM32	-1
GABPB1	CC2D1A	1
GABPB1	EHD3	-1
GABPB1	PDLIM5	1
GABPB1	RAPH1	1
GABPB1	SEC24C	1
GLIS2	CCBL1	-1
GLIS2	CUX1	1
GLIS2	LDHA	-1
GLIS2	PFKFB3	1
HES7	EHD3	1
HES7	HLF	1
HEY2	EHD3	-1
HEY2	FOS	1
HEY2	OXTR	1
HEY2	PFKFB3	1
HEY2	S100B	1
HIF1A	AGBL5	1
HIF1A	AMIGO3	1
HIF1A	AS3MT	1
HIF1A	ATF1	1
HIF1A	FDX1	1
HIF1A	IFI30	1
HIF1A	ING3	1
HIF1A	NBPF1	1
HIF1A	NT5DC2	1
HIF1A	NXN	1
HIF1A	PCCA	1
HIF1A	SOX9	1
HIF1A	TMED10	1
HIF1A	ZIC2	1
HIF1A	ZNF655	1
HLF	ABR	1
HLF	ARHGAP20	1
HLF	C11orf31	1
HLF	CDC42EP3	1
HLF	COX5A	1
HLF	DPF2	-1
HLF	GPBP1	1
HLF	HIST1H2BM	-1
HLF	HIST1H2BN	-1
HLF	LYPLAL1	-1
HLF	MEF2C	1
HLF	METTL10	1
HLF	NT5C2	-1
HLF	NUAK1	1
HLF	PRTG	-1
HLF	SAMD12	1
HLF	SLC25A13	-1
HLF	SLC4A10	1
HLF	STAC2	1
HLF	STK24	1
HLF	SYT1	1
HLF	TWIST1	1
HLF	USMG5	1
HOXB2	FOXP2	-1
HOXB2	PCLO	-1
HOXB2	PTX3	1
HOXB3	GRIA2	-1
HOXB4	CCL2	1
HOXB5	CNR1	-1
HOXB5	GAD1	-1
HOXB7	ARRB1	1
HOXB7	CCBL2	1
HOXB7	HSPA4	1
HOXB7	VAMP2	1
HOXC4	CNR1	-1
HOXC4	PTPRR	-1
HSF2	ACP1	1
HSF2	CCBL1	1
HSF2	CLOCK	1
HSF2	GSK3B	1
HSF2	HIF1A	1
HSF2	NDUFV2	1
HSF2	PTPRR	1
IRF1	ATP7B	1
IRF1	CMYA5	1
IRF1	CREB1	1
IRF1	FGFR1	1
IRF1	FOXP2	-1
IRF1	HTR2A	-1
IRF1	IRF7	1
IRF1	KMO	-1
IRF1	MAP2K1	-1
IRF1	MDGA1	1
IRF1	MDM4	1
IRF1	OAS2	1
IRF1	PTX3	1
IRF7	ACACB	1
IRF7	ADAMTS18	1
IRF7	AGBL2	1
IRF7	AGBL5	1
IRF7	APC	-1
IRF7	ATXN7L3	-1
IRF7	BTN2A2	1
IRF7	BTN3A2	1
IRF7	CALD1	1
IRF7	CCDC34	-1
IRF7	CDC42SE2	-1
IRF7	CEP164	1
IRF7	CNPY4	1
IRF7	COPB1	1
IRF7	CORO6	-1
IRF7	DAO	1
IRF7	DPF2	1
IRF7	EPHA3	-1
IRF7	ERC2	-1
IRF7	FAM3C	-1
IRF7	FKBP11	-1
IRF7	FLNB	1
IRF7	FMNL1	-1
IRF7	FOXN2	1
IRF7	GFAP	1
IRF7	GNPTAB	-1
IRF7	HIST1H2AC	1
IRF7	HIST1H2AD	1
IRF7	HIST1H2AI	1
IRF7	HIST1H2AM	1
IRF7	HIST1H2BE	1
IRF7	HIST1H2BF	1
IRF7	HIST1H2BL	1
IRF7	IER2	1
IRF7	IFI30	1
IRF7	IRF1	1
IRF7	LRRTM2	-1
IRF7	MAPT	-1
IRF7	MED30	1
IRF7	METTL7A	1
IRF7	MUTYH	1
IRF7	NPFF	1
IRF7	NR2C1	1
IRF7	PATL1	1
IRF7	PLEKHH3	1
IRF7	PTCH1	1
IRF7	PTPMT1	1
IRF7	RBM39	1
IRF7	REEP5	-1
IRF7	SLC22A4	1
IRF7	SP1	1
IRF7	STX10	1
IRF7	SYT1	-1
IRF7	TANC2	-1
IRF7	TBR1	-1
IRF7	UBA7	1
IRF7	ZBTB20	1
IRF7	ZNF184	-1
LHX2	CHRM3	1
LHX2	CRH	1
LHX2	CTNND2	1
LHX2	GRM5	1
LHX2	HLF	1
LHX2	MYT1L	1
LHX2	PRIMA1	-1
LHX2	S100B	-1
MEF2C	CAMK2A	1
MEF2C	CRHBP	1
MEF2C	FREM3	1
MEF2C	GNB1L	1
MEF2C	HTR2A	1
MEF2C	HTR3B	1
MEF2C	KMO	1
MEF2C	MAP2	1
MEF2C	NTRK2	1
MEF2C	PINK1	1
MEF2C	PRIMA1	-1
MEF2C	PTGS2	1
MEF2C	PTPRR	1
MEF2C	PTX3	-1
MEF2C	VIP	1
MLX	ACP1	1
MLX	APRT	1
MLX	GSK3B	1
MLX	M6PR	1
MLX	USP46	1
MNT	GABBR2	1
MNT	KALRN	1
MNT	KPNA3	1
MNT	M6PR	1
MNT	MTHFR	1
MNT	VAMP2	1
MSC	CHRM3	1
MSC	CNR1	1
MSC	CRHBP	1
MSC	NR3C2	1
MSX2	CNTNAP2	-1
MSX2	CRHR1	1
MSX2	FKBP5	-1
MSX2	NR4A2	1
MSX2	NTF3	1
MSX2	PTPRR	1
MSX2	REEP5	-1
MSX2	RELN	1
NEUROD2	BDNF	1
NEUROD2	FKBP5	-1
NEUROD2	FOXP2	-1
NEUROD2	MTHFR	1
NEUROD2	NR4A2	1
NEUROD2	SLIT3	1
NFAT5	CACNA1C	1
NFAT5	CLOCK	1
NFAT5	DLG4	1
NFAT5	GDE1	1
NFAT5	GRIA4	1
NFAT5	GSK3B	1
NFAT5	NTRK3	1
NFAT5	PLCB1	1
NFAT5	RAPH1	1
NFAT5	REEP5	1
NFE2L1	ARSA	1
NFE2L1	CCBL2	1
NFE2L1	CRHBP	1
NFE2L1	CRYZ	1
NFE2L1	FKBP5	1
NFE2L1	GSK3B	1
NFE2L1	HSPA12A	1
NFE2L1	MTHFR	1
NFE2L1	NEFL	1
NFE2L1	PAWR	1
NFE2L1	PEX19	1
NFE2L1	PINK1	1
NFE2L1	RAPGEF5	1
NFE2L1	VAMP2	1
NFIX	CCBL1	1
NFIX	DDIT4	1
NPAS3	AGBL5	1
NPAS3	C1QTNF4	1
NPAS3	CDC42EP2	1
NPAS3	CYP20A1	1
NPAS3	DAG1	1
NPAS3	EFEMP2	1
NPAS3	FKRP	1
NPAS3	G3BP1	1
NPAS3	GATM	1
NPAS3	GNA12	1
NPAS3	KIFC2	-1
NPAS3	LRP4	1
NPAS3	MPP2	1
NPAS3	NAV2	1
NPAS3	NR2F1	1
NPAS3	RBM15B	1
NPAS3	RFX4	1
NPAS3	SALL1	1
NPAS3	SIX3	1
NPAS3	SMG6	1
NPAS3	SNX19	1
NPAS3	SOX9	1
NPAS3	TMEM129	1
NPAS3	TNRC6B	1
NPAS3	TP53I13	1
NPAS3	TTC28	1
NPAS3	ULK3	-1
NPAS3	WDR75	1
NPAS3	ZMYND12	1
NR1H3	ADCY5	1
NR1H3	APRT	1
NR1H3	CCBL1	1
NR1H3	FAAH	1
NR1H3	GNB1L	1
NR1H3	HTR3B	1
NR1H3	LDHA	1
NR1H3	LHPP	1
NR1H3	NDUFV2	1
NR1H3	NEFL	1
NR1H3	TFCP2	1
NR2C1	GMIP	-1
NR2C1	MDGA1	1
NR2F1	DDC	-1
NR2F1	HDAC5	1
NR2F1	LRP8	1
NR2F1	NTRK2	1
NR3C1	AAAS	1
NR3C1	ACYP1	1
NR3C1	ADD3	1
NR3C1	AMT	1
NR3C1	AMZ1	-1
NR3C1	ANKFY1	1
NR3C1	ANKRD54	1
NR3C1	AP4S1	1
NR3C1	ARF5	1
NR3C1	ASTN2	1
NR3C1	BCL11A	-1
NR3C1	BMP4	1
NR3C1	C19orf57	1
NR3C1	C3orf18	1
NR3C1	CALML4	1
NR3C1	CREBBP	1
NR3C1	CXXC5	1
NR3C1	DHRS7	1
NR3C1	ELOVL1	1
NR3C1	ERGIC3	1
NR3C1	GCC1	1
NR3C1	GRAMD1C	-1
NR3C1	HEMK1	1
NR3C1	HEXIM1	1
NR3C1	HIST1H1D	1
NR3C1	HIST1H4B	1
NR3C1	IL17RD	-1
NR3C1	LEAP2	1
NR3C1	MAPRE3	-1
NR3C1	MED23	1
NR3C1	MED30	1
NR3C1	NFIX	1
NR3C1	NICN1	1
NR3C1	NISCH	1
NR3C1	NT5DC2	1
NR3C1	NUAK1	1
NR3C1	NUBP2	1
NR3C1	NUDCD1	1
NR3C1	NUDT3	-1
NR3C1	NUFIP2	1
NR3C1	PACSIN3	1
NR3C1	PHF20	1
NR3C1	PLCG1	1
NR3C1	PLOD3	1
NR3C1	PLXNA2	1
NR3C1	PLXNB2	1
NR3C1	PUSL1	1
NR3C1	RRAGC	1
NR3C1	SDHB	1
NR3C1	SF3B1	1
NR3C1	SH3RF3	-1
NR3C1	SNRPC	1
NR3C1	TMEM108	1
NR3C1	TMEM81	1
NR3C1	TMX2	1
NR3C1	TSPAN1	1
NR3C1	UBA7	-1
NR3C1	UBE2D2	1
NR3C2	ACSL6	1
NR3C2	ADAMTS18	-1
NR3C2	AKAP10	1
NR3C2	BSN	1
NR3C2	C1QTNF4	1
NR3C2	CORO1C	1
NR3C2	CSNK1G3	1
NR3C2	DDI2	1
NR3C2	FAT3	1
NR3C2	FMNL1	1
NR3C2	GIT1	1
NR3C2	HAGH	1
NR3C2	INPP5J	1
NR3C2	MFHAS1	1
NR3C2	MIB1	1
NR3C2	MSC	1
NR3C2	NICN1	1
NR3C2	NT5DC2	-1
NR3C2	PICK1	1
NR3C2	PTGR1	1
NR3C2	RAPH1	1
NR3C2	RHOC	-1
NR3C2	RSPO3	1
NR3C2	RUNDC3A	1
NR3C2	SCYL1	1
NR3C2	SH3RF3	1
NR3C2	SHMT2	1
NR3C2	SLC25A13	-1
NR3C2	SLC47A1	1
NR3C2	SLC4A8	1
NR3C2	SOCS2	1
NR3C2	STAT5B	-1
NR3C2	THBS3	1
NR3C2	TMCC2	1
NR3C2	TOP1	1
NR3C2	UBAC2	1
NR3C2	ZNF391	1
NR3C2	ZSCAN12	1
PAX3	CRH	-1
PAX3	FOXP2	-1
PITX3	DISC1	1
PITX3	SEC24C	1
POU3F1	ABI2	1
POU3F1	BCL11A	1
POU3F1	C1orf52	1
POU3F1	CCDC88C	1
POU3F1	CDH11	1
POU3F1	CHD3	1
POU3F1	COL5A2	1
POU3F1	CPLX3	-1
POU3F1	DLX6	1
POU3F1	EML1	1
POU3F1	EPM2AIP1	-1
POU3F1	EYA1	1
POU3F1	FAM171B	1
POU3F1	FARP1	1
POU3F1	FAT3	1
POU3F1	FOXP1	1
POU3F1	HIST1H2BK	1
POU3F1	HIST1H3I	-1
POU3F1	HIST1H4B	-1
POU3F1	IGFBP6	1
POU3F1	ITGA9	1
POU3F1	KPNA2	1
POU3F1	LDB1	1
POU3F1	LGR4	-1
POU3F1	LHPP	1
POU3F1	LRP4	1
POU3F1	LRRTM2	1
POU3F1	MAP2	1
POU3F1	NDUFAF2	1
POU3F1	NOV	1
POU3F1	NRP1	1
POU3F1	PCCA	-1
POU3F1	POU3F3	1
POU3F1	ROBO2	1
POU3F1	SATB2	1
POU3F1	SLC10A4	1
POU3F1	SLIT2	1
POU3F1	STRN	1
POU3F1	TNFRSF11B	-1
POU3F1	TNIK	1
POU3F1	ZCWPW1	-1
POU3F1	ZIC4	-1
POU3F3	CTNND2	1
POU3F3	FOXP2	1
POU3F3	KALRN	1
POU3F3	LHPP	1
POU3F3	MAP2	1
POU3F3	NEFL	1
POU3F3	POU3F1	1
POU3F3	RAPGEF5	1
POU5F2	APAF1	1
POU5F2	GRM5	-1
POU5F2	LHPP	-1
POU5F2	MAP2	-1
POU5F2	NEFL	-1
POU5F2	REEP5	-1
RARG	CCL24	1
RARG	EIF4B	1
RARG	HIF1A	1
RARG	HTR3B	-1
RERE	LRP8	1
RERE	MTHFR	1
REST	ACACB	1
REST	ADAM15	1
REST	ALAS1	-1
REST	ALDH2	1
REST	ARF5	-1
REST	BDNF	-1
REST	BMP6	1
REST	CA14	1
REST	CALCOCO1	1
REST	CALD1	1
REST	CTTNBP2NL	1
REST	DAZAP2	1
REST	DPF2	1
REST	ECE1	1
REST	EFNA4	1
REST	ENPP2	1
REST	FBXL6	-1
REST	FKRP	1
REST	FMNL1	-1
REST	FZD2	1
REST	GABRD	-1
REST	GATAD2B	-1
REST	GATSL3	1
REST	GLRA1	1
REST	GNA12	1
REST	GNAI2	1
REST	GOLGA7B	-1
REST	GPIHBP1	1
REST	GPR135	-1
REST	HIST1H2AC	1
REST	HIST1H2AG	1
REST	HIST1H2AM	1
REST	HIST1H2BC	1
REST	HIST1H2BK	1
REST	HPS6	-1
REST	HSD17B1	1
REST	HSPD1	1
REST	IMPDH2	1
REST	KCNN3	1
REST	KIF5B	1
REST	LRP4	1
REST	MAP3K12	-1
REST	MC1R	-1
REST	MCM7	1
REST	MICAL2	-1
REST	NAGLU	1
REST	NECAP2	1
REST	NEUROD2	-1
REST	PACSIN3	1
REST	PADI2	1
REST	PAFAH1B2	1
REST	PDZD7	-1
REST	PGP	-1
REST	PLOD3	1
REST	POMGNT1	1
REST	POP7	-1
REST	PRDX1	1
REST	RAB26	-1
REST	RHOA	1
REST	RNF123	-1
REST	RUNDC3A	-1
REST	SCD	1
REST	SFXN3	-1
REST	SH3BP1	-1
REST	SLC25A13	1
REST	SLC39A9	1
REST	SLC45A1	-1
REST	SLC8A2	-1
REST	SSH1	-1
REST	TCTA	1
REST	TIGD3	-1
REST	TLCD2	1
REST	TMBIM6	1
REST	TMED10	1
REST	TMEM110	1
REST	TMEM180	-1
REST	VASN	1
RFX4	GFAP	1
RFX4	NPAS3	1
RFX4	NR3C1	-1
RFX4	PAWR	1
RFX4	PFKFB3	1
RFX4	SOX9	1
RREB1	MYT1L	-1
SATB2	FOXP2	1
SATB2	HIF1A	-1
SATB2	HTR1A	1
SATB2	MDGA1	-1
SATB2	PTGS2	1
SIX1	FOXP2	1
SIX3	GABBR2	-1
SOX10	BDNF	-1
SOX10	CNP	1
SOX10	DISC1	1
SOX10	EDN1	1
SOX10	GDE1	1
SOX10	HDAC5	1
SOX10	HSPA12A	1
SOX10	PEX19	1
SOX10	PRIMA1	1
SOX10	QKI	1
SOX10	RAPGEF5	1
SOX10	RELN	-1
SOX10	S100B	1
SOX10	SGK1	1
SOX10	SLIT3	-1
SOX7	CMYA5	1
SOX7	EDN1	1
SOX7	HSPA12A	1
SOX7	OAS2	1
SOX7	RELN	-1
SOX9	ACO2	1
SOX9	ADD3	1
SOX9	APPL2	1
SOX9	ARHGAP12	1
SOX9	BAMBI	1
SOX9	BCAR3	1
SOX9	C1orf228	1
SOX9	C2orf73	1
SOX9	CCDC88C	1
SOX9	CRB1	1
SOX9	CRELD2	1
SOX9	DAP3	1
SOX9	DDAH1	1
SOX9	DDIT4	1
SOX9	EHD3	-1
SOX9	FAM167A	1
SOX9	FAM172A	1
SOX9	FBXL7	1
SOX9	FGD6	1
SOX9	FNBP1L	1
SOX9	GJA1	1
SOX9	GRAMD1C	1
SOX9	GRIA4	-1
SOX9	GTPBP1	1
SOX9	HEMK1	1
SOX9	HEY2	1
SOX9	HIF1A	1
SOX9	HIST1H4F	-1
SOX9	HIST1H4I	-1
SOX9	IL17RD	1
SOX9	INPP5K	1
SOX9	ITGB5	1
SOX9	LRIG1	1
SOX9	LRRIQ1	1
SOX9	LUZP1	-1
SOX9	LYPLAL1	1
SOX9	M6PR	1
SOX9	MDFIC	1
SOX9	METTL7A	1
SOX9	NADK	1
SOX9	NEUROD2	-1
SOX9	NT5C2	1
SOX9	NXN	1
SOX9	PAWR	1
SOX9	PDLIM5	1
SOX9	PGM1	1
SOX9	PIK3R3	-1
SOX9	PLCE1	1
SOX9	PPP1R16A	1
SOX9	PRDX1	1
SOX9	PTN	1
SOX9	PTPRF	1
SOX9	RBM39	1
SOX9	RFX4	1
SOX9	RIT1	1
SOX9	SNX2	1
SOX9	SPATS2	-1
SOX9	TAF5	-1
SOX9	TCTA	1
SOX9	TFPI	1
SOX9	TNIK	1
SOX9	TP53I13	1
SOX9	ZBTB20	1
SOX9	ZHX3	1
SP1	BCR	-1
SP1	CAMK2A	-1
SP1	CUX1	1
SP1	FGFR1	1
SP1	GSK3B	-1
SP1	IRF7	1
SP1	PINK1	-1
SP1	PRKCB	-1
SP1	REST	1
SP1	S100B	1
SP7	AKAP8	-1
SP7	BCR	-1
SP7	CCBL1	-1
SP7	CCL24	1
SP7	DRD2	1
SP7	FKBP4	1
SP7	KPNA3	1
SP7	MTHFR	-1
SP7	TYK2	-1
SP7	VAMP2	1
SP7	ZBTB16	-1
STAT5B	CHRM3	-1
STAT5B	DDC	1
STAT5B	FKBP4	1
STAT5B	FOS	1
STAT5B	GDE1	-1
STAT5B	GFAP	1
STAT5B	HIF1A	1
STAT5B	HOMER1	-1
STAT5B	MDM4	1
STAT5B	NELL1	-1
STAT6	AKAP8	1
STAT6	CCBL2	1
STAT6	CHRM3	1
STAT6	CNR1	1
STAT6	EDN1	1
STAT6	GDE1	1
STAT6	HIF1A	-1
STAT6	HOMER1	1
STAT6	HTR3B	1
STAT6	KDR	1
STAT6	NELL1	1
STAT6	NTF3	-1
STAT6	NTRK2	1
STAT6	PTGS2	1
STAT6	RELN	-1
TBR1	CRHBP	1
TBR1	GFAP	-1
TBR1	GRIA2	1
TBR1	PRKCB	1
TBR1	RAPGEF5	1
TBX15	FGFR1	-1
TBX21	ABI2	-1
TBX21	ADAM15	1
TBX21	CLK2	-1
TBX21	GPBP1	-1
TBX21	PKHD1	1
TBX21	RIN3	1
TBX21	WDR81	1
TCF4	BCR	1
TCF4	CC2D1A	1
TCF4	PDE11A	-1
TCF4	PFKFB3	-1
TCF4	RAPGEF5	1
TCF4	TYK2	1
TCF7L2	BMP7	1
TCF7L2	CNR1	-1
TCF7L2	CRH	1
TCF7L2	EGFR	1
TCF7L2	HSPA12A	1
TCF7L2	MTOR	1
TCF7L2	PROK2	1
TCF7L2	REEP5	1
TCF7L2	SLC17A6	1
TEF	ABR	1
TEF	BSN	1
TEF	CPD	-1
TEF	DGKI	1
TEF	FAM171A2	1
TEF	HIST1H2BN	1
TEF	HIST1H4J	1
TEF	HIST1H4K	1
TEF	LGI1	1
TEF	MACROD2	1
TEF	MARK3	1
TEF	MCTP1	1
TEF	METTL10	1
TEF	RPRML	1
TEF	SLC25A13	-1
TEF	SLC27A6	-1
TEF	SLMAP	1
TEF	TGFBR1	-1
TEF	TIGD3	1
TEF	WDR82	1
TFCP2	AP4S1	1
TFCP2	FAM134C	1
TFCP2	FLAD1	1
TFCP2	GLIS2	-1
TFCP2	RDH14	1
TFCP2	RRAGC	1
TFCP2	STMN4	1
TFCP2	STRN3	1
TWIST1	KALRN	1
VAX1	CRHR1	-1
VAX1	NTF3	-1
ZBTB16	ABHD3	-1
ZBTB16	ABT1	1
ZBTB16	AKR1A1	1
ZBTB16	ATP5J2	1
ZBTB16	AUTS2	-1
ZBTB16	BLMH	1
ZBTB16	CDC42EP3	1
ZBTB16	CEP250	1
ZBTB16	CETN3	-1
ZBTB16	CNTNAP2	1
ZBTB16	COL5A2	1
ZBTB16	CTSB	1
ZBTB16	DCAF5	1
ZBTB16	DNM1L	1
ZBTB16	E4F1	1
ZBTB16	EXOC6B	-1
ZBTB16	EXT1	1
ZBTB16	FAM3C	1
ZBTB16	FDFT1	1
ZBTB16	FLRT3	1
ZBTB16	FNBP1L	-1
ZBTB16	GATS	1
ZBTB16	GPR135	1
ZBTB16	HEY2	-1
ZBTB16	HIF1A	-1
ZBTB16	ICA1L	1
ZBTB16	IP6K2	-1
ZBTB16	MEF2C	1
ZBTB16	MKKS	1
ZBTB16	NR3C1	1
ZBTB16	NR3C2	1
ZBTB16	NTRK2	1
ZBTB16	PDLIM5	-1
ZBTB16	PGM1	1
ZBTB16	PPP1R12A	1
ZBTB16	PSIP1	-1
ZBTB16	RNF111	1
ZBTB16	SAMD12	1
ZBTB16	SLIT2	1
ZBTB16	SLMAP	-1
ZBTB16	STX19	1
ZBTB16	TBR1	1
ZBTB16	TCF25	1
ZBTB16	TFPI	-1
ZBTB16	TM9SF2	1
ZBTB16	TMEM69	-1
ZBTB16	ZBTB17	1
ZHX3	ARRB1	1
ZHX3	ATP7B	1
ZHX3	BCR	1
ZHX3	EIF4B	1
ZHX3	GDE1	1
ZHX3	IRF7	1
ZHX3	MTHFR	1
ZHX3	SRRT	1
ZIC1	GDNF	1
ZIC1	GRM5	-1
ZIC1	POU3F1	-1
ZIC2	ADCY5	-1
ZIC2	BCR	-1
ZIC2	HSPA12A	-1
ZIC2	PEA15	-1
ZIC4	ADCY7	-1
ZIC4	GRM5	-1
ZIC4	POU3F1	-1
ZNF740	CRYZ	-1
ZNF740	CUX1	1
ZNF740	EIF4B	1
