# Supplementary material for: Genetic architecture of white matter microstructure captured by unsupervised deep representation learning of fractional anisotropy maps
Source: Nat Commun. 2026 Jun 3;17:7150. doi: 10.1038/s41467-026-73996-z (PMC13396798; doi:10.1038/s41467-026-73996-z)
Supplement: Supplementary file 6 — Source Data [file 41467_2026_73996_MOESM6_ESM.zip › Source Data/Source Data Figure 5/Fig.5c&5d&5e/TRN/PDnode.txt]

gene	PD_anno
ALX4	1
ARID1B	1
ATF1	1
ATF7	1
BPTF	1
CREB3L4	1
DLX5	1
DLX6	1
DMRT3	1
DMRTA2	1
EBF2	1
EBF3	1
FOS	1
FOSL1	1
FOXD2	1
FOXE3	1
FOXF1	1
FOXN2	1
FOXP1	1
FOXP2	1
GABPB1	1
GATA4	1
GLIS2	1
HES7	1
HEY2	1
HIC1	1
HMGA2	1
HOXB2	1
HOXB3	1
HOXB4	1
HOXB5	1
HOXB7	1
HOXB8	1
HOXC4	1
HSF2	1
IRF1	1
LHX2	1
MEF2C	1
MLX	1
MNT	1
MSC	1
MSX2	1
NEUROD2	1
NEUROG2	1
NFAT5	1
NFE2L1	1
NFIX	1
NR1H3	1
NR2C1	1
NR2F1	1
PAX3	1
POU3F3	1
POU5F2	1
RARG	1
RERE	1
RREB1	1
SATB2	1
SIX1	1
SIX3	1
SIX6	1
SOX10	1
SOX7	1
SOX9	1
SP1	1
SP7	1
STAT5B	1
STAT6	1
TAL1	1
TBR1	1
TCF4	1
TCF7L2	1
TWIST1	1
VAX1	1
ZBTB16	1
ZHX3	1
ZIC1	1
ZIC2	1
ZIC4	1
ZNF740	1
AGBL5	1
AP2S1	1
BCL11A	1
CNIH2	1
CXXC5	1
CYP20A1	1
CYP26A1	1
DAO	1
ELOVL7	1
G3BP1	1
GIGYF1	1
HAGH	1
HIST1H2BE	1
IFRD2	1
KCNN1	1
LRRFIP2	1
MYO1C	1
PINX1	1
PSD	1
PTCH1	1
PURA	1
SGSM2	1
SLBP	1
SMG6	1
SPIRE2	1
SSH1	1
STRN4	1
TNRC6B	1
TRIP11	1
WDR75	1
WWP2	1
ABHD1	1
ARF4	1
ARHGAP12	1
BBS9	1
BMP6	1
C19orf53	1
CALCOCO1	1
CCDC30	1
CHMP7	1
CPNE1	1
CTTNBP2NL	1
DDAH1	1
DNAJC1	1
DPM3	1
FAM86B1	1
FANCC	1
FAU	1
FBLN5	1
FKBP11	1
FKRP	1
FNIP1	1
FZD2	1
GATM	1
GNB1	1
HIST1H2BF	1
HIST1H2BL	1
HIST1H2BM	1
IER2	1
KRTCAP2	1
LEAP2	1
LRP11	1
MAPKAPK5	1
MRPL49	1
NOLC1	1
PDZD7	1
PEX7	1
PGPEP1	1
PPCS	1
PVRIG	1
RAPGEF6	1
RFTN2	1
SH3BP1	1
SNAP29	1
SRP19	1
SULF2	1
SYT11	1
TELO2	1
TIGD3	1
TMEM116	1
TMPRSS6	1
TNIK	1
TOP1	1
TRMT61A	1
UQCRQ	1
USMG5	1
USP44	1
WARS2	1
EXOC6	1
FDX1	1
KCNV1	1
ADAMTS8	1
ARHGAP1	1
ATXN7L3	1
C1QL1	1
COL5A2	1
CSRNP2	1
DTX4	1
EFTUD2	1
GALNT6	1
GSS	1
HIST1H2AG	1
HIST1H2AM	1
HIST1H4D	1
HIST1H4F	1
HIST1H4J	1
HIST1H4K	1
HPS6	1
IDH1	1
IFI30	1
LARP7	1
LGR4	1
LHFPL5	1
LSM12	1
LUZP1	1
MON1A	1
MPI	1
NCKIPSD	1
POP7	1
PPP1R12A	1
RFT1	1
RTBDN	1
SH3RF3	1
SLC22A4	1
SLC22A5	1
SLC8A2	1
STAC2	1
SV2A	1
SYT1	1
TAF6	1
TGFBR1	1
THBS3	1
TRIM8	1
TWF2	1
ZNF391	1
EFNA4	1
FMNL1	1
PBXIP1	1
RIN3	1
ADAMTS18	1
AMT	1
ANGPT1	1
BMP4	1
CCDC150	1
CNPY4	1
EML1	1
ENY2	1
GPBP1	1
HIST1H1D	1
HIST1H4C	1
HIST1H4H	1
HPDL	1
INPP5J	1
JAG1	1
LRCH1	1
NISCH	1
NRP1	1
PKD1	1
PLCE1	1
QPCT	1
RAB26	1
REEP5	1
TMTC4	1
VRK2	1
WNT4	1
AAAS	1
HEMK1	1
IL17RD	1
MED30	1
OVCA2	1
PFKFB4	1
PHF20	1
PUSL1	1
SDHB	1
SNRPC	1
TMEM81	1
ENPP3	1
KPNB1	1
RRAGC	1
AKAP10	1
ANKS1A	1
CDCA5	1
CRTAC1	1
DUSP7	1
EIF3L	1
HDAC5	1
HDDC2	1
HIGD1B	1
IGFBP2	1
KCTD18	1
LDB1	1
MTIF2	1
PADI2	1
SLC25A44	1
SMUG1	1
STK24	1
TARBP2	1
TCTA	1
TMEM125	1
TSPAN1	1
APC	1
ARIH2	1
BEST4	1
C2orf73	1
CALM2	1
CDH11	1
DAP3	1
DCAF5	1
DNM1L	1
ERC1	1
EXT1	1
FAHD1	1
FAM171B	1
FAM53B	1
FBXO11	1
HSPD1	1
LEMD3	1
LETM1	1
LGI1	1
LRRC37A3	1
MAPK8IP3	1
MAPRE3	1
MSH2	1
MTF2	1
NEK9	1
NUDT3	1
PPIL4	1
PSMD14	1
RDH14	1
SHFM1	1
C10orf128	1
GNA12	1
HIST1H2AE	1
ICA1L	1
KIFC2	1
NDUFAF2	1
PDE7B	1
PRTG	1
RNF111	1
SALL1	1
SLC26A9	1
CPSF1	1
EIF5	1
MAST1	1
SLC25A34	1
STH	1
XKR6	1
ACTN4	1
ADAM15	1
ARHGAP22	1
CALD1	1
CCDC130	1
DDI2	1
EPB41L2	1
FBXO42	1
GFAP	1
GON4L	1
HIST1H2AD	1
HIST1H2AK	1
HIST1H2BN	1
INA	1
IP6K2	1
LATS1	1
LIN7C	1
MARK3	1
MCL1	1
MED23	1
MICAL3	1
MPP2	1
NECAP2	1
NOL12	1
NUP43	1
PI4KB	1
PLCD3	1
PLXNB1	1
RASSF1	1
RBM4B	1
RHOA	1
RHOC	1
RPL10A	1
SFXN3	1
SLC39A1	1
SSH2	1
STARD3	1
TMBIM6	1
TNKS	1
TRIM27	1
VIT	1
ZNF800	1
APEH	1
BTN2A2	1
C2orf80	1
CNTN2	1
CPNE7	1
CPT1B	1
DIP2B	1
DPF2	1
LRRIQ1	1
MCHR1	1
NUP160	1
OCIAD2	1
PACSIN3	1
SCAMP2	1
USP4	1
ZDHHC5	1
HAO2	1
MRI1	1
PCCA	1
ACACB	1
ADCK5	1
ANKRD13B	1
ARF5	1
BAMBI	1
CCDC53	1
CCDC91	1
CDK10	1
CPOX	1
DIMT1	1
DNAJC5G	1
ELOVL1	1
EML6	1
ENPP2	1
ERC2	1
EXOC6B	1
FAM111A	1
FAR1	1
GPIHBP1	1
GRAMD1C	1
HIST1H2AH	1
HIST1H2AI	1
HIST1H2BK	1
HIST1H3B	1
HIST1H3D	1
HYAL3	1
IL6ST	1
IPO11	1
KIF6	1
LTBP3	1
LYPLAL1	1
MACF1	1
MSANTD3	1
NAT6	1
NOC3L	1
OTUD7B	1
PAFAH1B2	1
PAQR8	1
PAWR	1
PCMT1	1
PRDX1	1
RAB13	1
RAP1GAP	1
RPL13	1
RPS12	1
SCARF1	1
SLC30A3	1
SLC4A10	1
SPATS2	1
SVOP	1
TAF11	1
THADA	1
TMEM180	1
TNS1	1
TPSG1	1
TRIM54	1
TRIOBP	1
TUBG2	1
UBE4A	1
ZNF184	1
ZNF438	1
ZNF655	1
CDC42EP3	1
EFNA3	1
GCC1	1
ITGB5	1
MED19	1
MEPCE	1
NME3	1
PLXNB2	1
PREB	1
RPRD2	1
SH2B3	1
SHMT2	1
TRABD	1
TUBA1B	1
UBE2Q1	1
WDR6	1
ZCWPW1	1
CDC42EP2	1
CHD3	1
COMMD3	1
CTNS	1
H1F0	1
HSD17B1	1
MCM7	1
NBPF1	1
NDUFA12	1
NUFIP2	1
PPM1A	1
SCAMP3	1
SEMA6A	1
SHPK	1
ZC3HC1	1
ACO2	1
AMIGO3	1
APOPT1	1
BTN3A2	1
C1QB	1
DOCK9	1
FDFT1	1
GCAT	1
GOSR2	1
ISCA2	1
LENEP	1
MOGAT3	1
PYCRL	1
RBM15B	1
RBM28	1
SHROOM1	1
SMARCAL1	1
SYVN1	1
TLCD2	1
TMEM88	1
TMX2	1
TOX3	1
TREX1	1
TUSC2	1
UCP2	1
VASN	1
C1QTNF4	1
DAG1	1
EFEMP2	1
LRP4	1
SNX19	1
TMEM129	1
TP53I13	1
TTC28	1
ULK3	1
ZMYND12	1
ALDH2	1
ARL3	1
C11orf31	1
CAD	1
CCDC51	1
DALRD3	1
DBNDD1	1
EIF2B4	1
FAM120A	1
FKBP8	1
GAS2L1	1
GATS	1
GOLGA4	1
GRINA	1
HEXIM1	1
HIF1AN	1
HIST1H3A	1
KIAA0100	1
KLHDC8B	1
METAP2	1
OBFC1	1
PGP	1
PICK1	1
PSMB7	1
SLC35C1	1
SLC5A6	1
SNX17	1
TAF5	1
TCF25	1
THOC5	1
UBQLN4	1
UNC45A	1
ZBTB17	1
ZFPL1	1
ABHD3	1
ABI2	1
CPLX3	1
DR1	1
EDEM2	1
FANCL	1
MAP2	1
MSRA	1
MUTYH	1
NPFF	1
ROBO2	1
RSPO2	1
SEMA3A	1
SLIT2	1
TNRC6A	1
CALCRL	1
BNC2	1
CALML4	1
FAM131C	1
ITGA9	1
NSUN4	1
SLC39A9	1
WDR12	1
CABP7	1
CEP120	1
CETN3	1
COL11A1	1
COX5A	1
EFEMP1	1
ELL	1
EPHA3	1
FAT3	1
FES	1
FREM3	1
GTDC1	1
HIST1H2AC	1
HIST1H2BH	1
HIST1H2BO	1
HIST1H4E	1
HIST1H4I	1
IGFBP6	1
LHPP	1
NAA38	1
NBEAL1	1
NUAK1	1
RAPH1	1
RBM39	1
RIT1	1
SLMAP	1
SMARCAD1	1
SNX2	1
SPAG6	1
STRN	1
TMEM69	1
USP48	1
ZBTB20	1
ZCCHC10	1
AARS2	1
ADSL	1
BLMH	1
BMI1	1
CCDC43	1
CHPT1	1
CRADD	1
CSNK1G3	1
CYB561D2	1
FAM134C	1
FIS1	1
GNB2	1
HINT1	1
KIF5B	1
LMBR1L	1
MIB1	1
MPV17	1
MRPL10	1
NMT1	1
NUDCD1	1
PDAP1	1
PHF5A	1
PIAS1	1
POLR2F	1
PRKAG1	1
RNPS1	1
RTN1	1
SFMBT1	1
SGSM3	1
SLC16A8	1
SLC29A1	1
STX10	1
TMEM115	1
TRIM32	1
USP46	1
VPS45	1
XPNPEP1	1
APPL2	1
CCDC103	1
ITGB7	1
KIAA1755	1
MUC1	1
PODNL1	1
RASL11B	1
SFRP4	1
TMED5	1
ZMYND10	1
ANK3	1
ASTN2	1
C3orf18	1
CDC42SE2	1
DENND1B	1
GPATCH8	1
ING3	1
KCNJ16	1
MSRB3	1
MTCH2	1
NME6	1
NUBP2	1
TNKS1BP1	1
TTLL6	1
ADAR	1
ALPK1	1
CHRNB2	1
DENND5B	1
E4F1	1
FLNB	1
LRRC46	1
MDFIC	1
NDUFB10	1
NUP37	1
SLC25A20	1
SPTBN1	1
TFPI	1
ZFP36L1	1
ZFP36L2	1
ANKRD44	1
CBX5	1
CSK	1
DCAKD	1
ESCO1	1
FAAH	1
HIST1H2BB	1
IMPDH2	1
MSH6	1
OCIAD1	1
SCAMP5	1
TXNDC5	1
WDR81	1
AFF4	1
CEP250	1
CLK2	1
CORO7	1
DDX17	1
DPYSL5	1
EEF1D	1
EIF6	1
ERGIC3	1
FBXL20	1
FGFRL1	1
FLAD1	1
G6PC3	1
KCTD9	1
MGMT	1
MICALL1	1
MOSPD3	1
MST1	1
NPEPPS	1
NRBP2	1
NT5C2	1
PATL1	1
PCOLCE	1
PLCG1	1
PROCR	1
PSEN1	1
PUF60	1
SIPA1	1
SLC12A9	1
SLC2A1	1
SMURF2	1
TMCC2	1
TRRAP	1
UBTF	1
VPS28	1
ZBED4	1
ZNF394	1
KATNA1	1
PRDM10	1
SMC3	1
BAIAP2L2	1
CTTNBP2	1
CYP26B1	1
FAM89B	1
FRYL	1
GPD1	1
MBNL2	1
PDXP	1
PI4KA	1
POMGNT1	1
PTPN23	1
RHEBL1	1
RPRML	1
SLC9A3R2	1
ATP8B2	1
EBNA1BP2	1
GABRD	1
HCN3	1
LRIG1	1
NXN	1
PLEKHH3	1
PSMC3IP	1
RAD50	1
SETBP1	1
ARNT	2
CREM	2
DMBX1	2
EMX1	2
EN1	2
EN2	2
ESR1	2
ESR2	2
ETV6	2
GATA2	2
GLIS1	2
JUN	2
MEIS1	2
NEUROD4	2
NFE2L2	2
NFIA	2
NFKB1	2
NFYC	2
NPAS3	2
NR1H2	2
OTX2	2
PHOX2A	2
PHOX2B	2
POU6F2	2
PRKRIR	2
RORA	2
RUNX1	2
SMAD5	2
SP2	2
TBP	2
TCF12	2
VDR	2
ZNF423	2
CCR2	2
SERPINB5	2
WFS1	2
C9orf156	2
CASP3	2
CYP2E1	2
HTRA1	2
NDFIP2	2
SS18L1	2
SUMO2	2
UCHL1	2
ZFP3	2
ZFR2	2
ATXN1	2
CDNF	2
CRHBP	2
ENOX1	2
FLT1	2
GAP43	2
GNAI3	2
GRIN2A	2
NDUFA8	2
OGDH	2
PPP2R2B	2
USP40	2
AP3B1	2
APAF1	2
ATXN10	2
C10orf2	2
CMTM7	2
CSNK2B	2
DECR1	2
ECHDC2	2
EIF2B3	2
GPR107	2
KIAA2013	2
TTC39A	2
TTC4	2
WNK1	2
ZNF280D	2
CPT2	2
ELAVL4	2
FAH	2
GSTP1	2
IPO13	2
MGST2	2
SLC2A13	2
TOR1A	2
CNR1	2
DCC	2
NOS1	2
NQO2	2
PHACTR1	2
SNTG1	2
STK39	2
ADCYAP1	2
ADRBK1	2
KIAA1462	2
NBN	2
SNCB	2
TSPAN5	2
CHRNA3	2
GSTM3	2
RIMS1	2
ABCA5	2
CSMD1	2
FGF2	2
GPRIN3	2
KDM4A	2
LBH	2
MCC	2
MFSD4	2
VEGFA	2
CACNA1A	2
CAV1	2
CP	2
CTSH	2
DCTN1	2
HPCAL4	2
IL18	2
LRRK1	2
ZC3HAV1	2
CCL2	2
C15orf41	2
MMRN2	2
RXFP1	2
STK3	2
ABCB1	2
BCHE	2
FA2H	2
ANK2	2
ATR	2
CSNK1A1	2
DLG2	2
MTR	2
NRD1	2
PRDM2	2
PRNP	2
TRIO	2
ULK2	2
VPS41	2
B2M	2
CANX	2
CAPN2	2
CDK5R1	2
CHRNA7	2
CXCR4	2
DAPK1	2
KCNJ6	2
KEAP1	2
LINGO2	2
MDGA2	2
OSBPL9	2
PARP1	2
PDIA3	2
PICALM	2
PON2	2
PRTFDC1	2
TFAM	2
TGFA	2
FRMD5	2
LRRC4C	2
NUDT1	2
PPARGC1A	2
PPP3CA	2
SSBP3	2
AGBL4	2
BCL2	2
CXXC1	2
DNAJA1	2
FGF12	2
GSTZ1	2
LRRK2	2
NTNG1	2
RNF220	2
SEMA3E	2
FXN	2
HLCS	2
MED13	2
SIAH2	2
TFB1M	2
CALB2	2
PANK2	2
SUSD2	2
ABCA3	2
CHRNA4	2
DAB1	2
LSM14B	2
SNCA	2
BMPR1B	2
EPHA4	2
GRIN1	2
GRIN2B	2
TGFB1	2
GAK	2
FRMD4A	2
KCNH1	2
RGS7	2
DDOST	2
GSTO1	2
FADS2	2
MCCC1	2
HNMT	2
NDUFS4	2
RAB6A	2
CALB1	2
CTSD	2
DLD	2
GLA	2
GSK3B	2
HSPA8	2
MAP2K5	2
MAP2K6	2
NDUFA10	2
NDUFV2	2
PARK7	2
TFB2M	2
TMCO3	2
C11orf74	2
CNTLN	2
CREB1	2
FGF20	2
GRIP1	2
HLA-A	2
HTR2A	2
PCGF3	2
YIPF1	2
ZFYVE9	2
CCNY	2
KIF2C	2
PLCB4	2
EIF4E1B	2
EPHB2	2
FAM47E	2
GSTA4	2
HSPA5	2
MRAS	2
NEGR1	2
PAK7	2
PINK1	2
PRKAA2	2
PTGS2	2
YWHAH	2
ZNF615	2
ATP6V0B	2
CALR	2
CCDC149	2
DMAP1	2
GABARAPL2	2
HS1BP3	2
IFNGR2	2
LINGO1	2
NDUFA7	2
NDUFB4	2
NDUFS1	2
PDXK	2
POLG	2
SCN2A	2
SLC35E3	2
TASP1	2
CCK	2
MTHFR	2
NOD2	2
3-Sep	2
ZMAT3	2
ADAMTS16	2
BSND	2
HSPA9	2
NDUFA6	2
NR4A2	2
SPR	2
TMEM61	2
ZSWIM5	2
CDH6	2
EPHX2	2
FABP7	2
PCSK9	2
SLIT3	2
TFRC	2
COL19A1	2
CYP19A1	2
FYN	2
NDRG4	2
NDUFB9	2
ACACA	2
AGPAT4	2
CAST	2
DHCR24	2
EPHX1	2
EPS15	2
FBXO7	2
GRK6	2
HMOX1	2
MAP1LC3B	2
NEFL	2
PHACTR2	2
PLA2G7	2
SNCG	2
TGFB2	2
TNFRSF1A	2
UBE2L3	2
UBQLN1	2
VCP	2
OSBP2	2
SETD1A	2
APOE	2
CLU	2
FADS3	2
GPC6	2
NDUFS7	2
RPL38	2
SEC61A1	2
SLC11A2	2
TXNDC12	2
ATN1	2
KANK1	2
CDH2	2
DDC	2
LRP8	2
UBASH3B	2
GPATCH2	2
PACRG	2
ASCL1	2
POMC	2
FAM200B	2
FTL	2
CCAR1	2
FGGY	2
MKNK2	2
BTBD9	2
SCMH1	2
ZCCHC11	2
ACOT11	2
C4A	2
FAM159A	2
ADORA2A	2
NOS2	2
A2M	2
DOCK5	2
GPR37	2
HLA-DRB5	2
ITGB2	2
UNC5C	2
DAP	2
PPAP2B	2
BAD	2
CECR2	2
AKT1	2
DRD2	2
IGF2	2
P4HB	2
TMEM175	2
FER	2
SEC61G	2
USP24	2
DRD1	2
TRIP12	2
CAMK1D	2
TF	2
NDUFA1	2
ATG16L1	2
AXIN1	2
MTIF3	2
PPIH	2
FAM13A	2
VIPR1	2
MYSM1	2
DGKD	2
GIGYF2	2
HS3ST1	2
SEMA5A	2
PRKCZ	3
SPATA21	3
MFAP2	3
ATP13A2	3
CDC42	3
FOXJ3	3
ZNF691	3
CDC20	3
HYI	3
PTPRF	3
ST3GAL3	3
TMEM53	3
TESK2	3
AKR1A1	3
GPBP1L1	3
MAST2	3
PIK3R3	3
STIL	3
CMPK1	3
FAF1	3
CDKN2C	3
RNF11	3
SHE	3
TDRD10	3
KCNN3	3
MTX1	3
GBA	3
SLC45A3	3
NUCKS1	3
RAB7L1	3
SLC41A1	3
PM20D1	3
PLXNA2	3
DCLK3	3
TMEM108	3
ZSWIM6	3
SNCAIP	3
ACSL6	3
LRRC16A	3
HIST1H1C	3
SND1	3
PTN	3
ANGPT2	3
PPP1R3B	3
CTSB	3
PAPPA	3
LMX1B	3
CUL2	3
KIF11	3
SCD	3
NDUFB8	3
PITX3	3
GBF1	3
CYP17A1	3
C10orf32	3
CNNM2	3
GSTO2	3
MICAL2	3
RRAS2	3
NAV2	3
BDNF	3
SERPING1	3
CNTF	3
LIMA1	3
METTL7A	3
LRP1	3
RFX4	3
ATXN2	3
FARP1	3
DLST	3
ATXN3	3
NQO1	3
MC1R	3
SLC43A2	3
SLC6A4	3
NAGLU	3
GRN	3
DBF4B	3
ARHGAP27	3
PLEKHM1	3
CRHR1	3
NSF	3
WNT3	3
CDC27	3
ITGB3	3
RIT2	3
PLA2G6	3
