# Supplementary material for: Genetic architecture of white matter microstructure captured by unsupervised deep representation learning of fractional anisotropy maps
Source: Nat Commun. 2026 Jun 3;17:7150. doi: 10.1038/s41467-026-73996-z (PMC13396798; doi:10.1038/s41467-026-73996-z)
Supplement: Supplementary file 6 — Source Data [file 41467_2026_73996_MOESM6_ESM.zip › Source Data/Source Data Figure 5/Fig.5c&5d&5e/TRN/DEPnode.txt]

gene	DEP_anno
ARID1B	1
ATF1	1
ATF7	1
BPTF	1
CREB3L4	1
DLX5	1
DLX6	1
DMRTA2	1
EBF2	1
EBF3	1
FOXD2	1
FOXE3	1
FOXF1	1
FOXJ3	1
FOXN2	1
FOXP1	1
GABPB1	1
GLIS2	1
HES7	1
HEY2	1
HOXB2	1
HOXB3	1
HOXB4	1
HOXB5	1
HOXB7	1
HOXC4	1
HSF2	1
IRF1	1
LHX2	1
MEF2C	1
MLX	1
MNT	1
MSC	1
MSX2	1
NEUROD2	1
NFAT5	1
NFE2L1	1
NFIX	1
NR1H3	1
NR2C1	1
NR2F1	1
PAX3	1
PITX3	1
POU3F3	1
POU5F2	1
RARG	1
RERE	1
RFX4	1
RREB1	1
SATB2	1
SIX1	1
SIX3	1
SOX10	1
SOX7	1
SP1	1
SP7	1
STAT5B	1
STAT6	1
TBR1	1
TBX15	1
TCF4	1
TCF7L2	1
TWIST1	1
VAX1	1
ZHX3	1
ZIC1	1
ZIC2	1
ZIC4	1
ZNF740	1
ACSL6	1
ATP13A2	1
ATP5J2	1
ATXN7L3	1
BNIP3L	1
CCR10	1
CNTNAP1	1
COG4	1
CXXC5	1
DAG1	1
DEF8	1
DENND5B	1
DHX8	1
EIF2S1	1
EXT2	1
FBXL15	1
FBXL20	1
FEM1B	1
KIAA0100	1
MAPT	1
MLH3	1
MTCH2	1
NCKIPSD	1
P4HTM	1
PDE12	1
PINX1	1
PLA2G6	1
PUF60	1
QRICH1	1
SCAMP5	1
SFMBT1	1
SLBP	1
SMYD4	1
SSH1	1
STAU2	1
TMEM108	1
UBAC2	1
UBE2Q1	1
UBQLN4	1
WWP2	1
ABHD1	1
ARF4	1
ARHGAP12	1
BBS9	1
BMP6	1
C19orf53	1
CALCOCO1	1
CCDC30	1
CHMP7	1
CPNE1	1
CTTNBP2NL	1
DDAH1	1
DNAJC1	1
DPM3	1
FAM86B1	1
FANCC	1
FAU	1
FBLN5	1
FKBP11	1
FKRP	1
FNIP1	1
FZD2	1
GATM	1
GNB1	1
GRN	1
HIST1H2BF	1
HIST1H2BL	1
HIST1H2BM	1
IER2	1
KRTCAP2	1
LEAP2	1
LRP11	1
MAPKAPK5	1
MRPL49	1
NOLC1	1
PDZD7	1
PEX7	1
PGPEP1	1
PPCS	1
PVRIG	1
RAPGEF6	1
RFTN2	1
SH3BP1	1
SNAP29	1
SRP19	1
SULF2	1
SYT11	1
TELO2	1
TIGD3	1
TMEM116	1
TMPRSS6	1
TNIK	1
TOP1	1
TRMT61A	1
UQCRQ	1
USMG5	1
USP44	1
WARS2	1
ANKS1A	1
C17orf58	1
C1orf52	1
DAO	1
FAM171B	1
GBF1	1
GPBP1L1	1
HIST1H1C	1
HIST1H2BB	1
LATS1	1
LIN7C	1
LRIG1	1
LRRFIP2	1
MAL2	1
MKKS	1
NUDCD1	1
OCIAD2	1
PBRM1	1
PPP1R12A	1
ROR1	1
RPRD2	1
SETBP1	1
SF3B1	1
SLC22A5	1
SLC25A26	1
TAF11	1
TMED10	1
TMEM69	1
ULBP2	1
ENPP3	1
KPNB1	1
RRAGC	1
ANGPT1	1
AP4S1	1
ARHGAP20	1
BAMBI	1
CCDC103	1
CUEDC2	1
DNAJC5G	1
EFEMP1	1
ELOVL7	1
FANCA	1
HIST1H2AH	1
HIST1H2AK	1
HYAL2	1
MCTP1	1
PADI2	1
PFDN5	1
RHOC	1
RIN3	1
SFRP4	1
SLC30A3	1
SPATS2	1
TNS1	1
TRIM54	1
WDR75	1
EME2	1
HIST1H4B	1
AKAP7	1
ARHGAP22	1
CEP120	1
COL11A1	1
CORO6	1
DNM1L	1
DUSP7	1
EPHA3	1
ERC1	1
EYA1	1
FAM131C	1
FAM167A	1
FAM3C	1
HDAC9	1
HIST1H3B	1
HIST1H4I	1
HIST1H4K	1
KPNA2	1
LPAR1	1
MDFIC	1
NBPF1	1
PDE7B	1
PLCL1	1
PTCH1	1
PYGO1	1
RNF141	1
ROBO2	1
SEMA3A	1
SLC25A34	1
SLC25A44	1
SLC4A10	1
SMARCAL1	1
SPAG6	1
SPRYD3	1
STX10	1
STX19	1
SYT1	1
TMCC2	1
TRIM32	1
AGBL5	1
AMIGO3	1
AS3MT	1
FDX1	1
IFI30	1
ING3	1
NT5DC2	1
NXN	1
PCCA	1
ZNF655	1
ABR	1
C11orf31	1
CDC42EP3	1
COX5A	1
DPF2	1
GPBP1	1
HIST1H2BN	1
LYPLAL1	1
METTL10	1
NT5C2	1
NUAK1	1
PRTG	1
SAMD12	1
SLC25A13	1
STAC2	1
STK24	1
ACACB	1
ADAMTS18	1
AGBL2	1
APC	1
BTN2A2	1
BTN3A2	1
CALD1	1
CCDC34	1
CDC42SE2	1
CEP164	1
CNPY4	1
COPB1	1
ERC2	1
FLNB	1
FMNL1	1
GNPTAB	1
HIST1H2AC	1
HIST1H2AD	1
HIST1H2AI	1
HIST1H2AM	1
HIST1H2BE	1
LRRTM2	1
MED30	1
METTL7A	1
MUTYH	1
NPFF	1
PATL1	1
PLEKHH3	1
PTPMT1	1
RBM39	1
SLC22A4	1
TANC2	1
UBA7	1
ZBTB20	1
ZNF184	1
C1QTNF4	1
CDC42EP2	1
CYP20A1	1
EFEMP2	1
G3BP1	1
GNA12	1
KIFC2	1
LRP4	1
MPP2	1
NAV2	1
RBM15B	1
SALL1	1
SMG6	1
SNX19	1
TMEM129	1
TNRC6B	1
TP53I13	1
TTC28	1
ULK3	1
ZMYND12	1
AAAS	1
ACYP1	1
ADD3	1
AMT	1
AMZ1	1
ANKFY1	1
ANKRD54	1
ARF5	1
ASTN2	1
BCL11A	1
BMP4	1
C19orf57	1
C3orf18	1
CALML4	1
CREBBP	1
DHRS7	1
ELOVL1	1
ERGIC3	1
GCC1	1
GRAMD1C	1
HEMK1	1
HEXIM1	1
HIST1H1D	1
IL17RD	1
MAPRE3	1
MED23	1
NICN1	1
NISCH	1
NUBP2	1
NUDT3	1
NUFIP2	1
PACSIN3	1
PHF20	1
PLCG1	1
PLOD3	1
PLXNA2	1
PLXNB2	1
PUSL1	1
SDHB	1
SH3RF3	1
SNRPC	1
TMEM81	1
TMX2	1
TSPAN1	1
UBE2D2	1
AKAP10	1
BSN	1
CORO1C	1
CSNK1G3	1
DDI2	1
FAT3	1
GIT1	1
HAGH	1
INPP5J	1
MFHAS1	1
MIB1	1
PICK1	1
PTGR1	1
RSPO3	1
RUNDC3A	1
SCYL1	1
SHMT2	1
SLC47A1	1
SLC4A8	1
SOCS2	1
THBS3	1
ZNF391	1
ZSCAN12	1
ABI2	1
CCDC88C	1
CDH11	1
CHD3	1
COL5A2	1
CPLX3	1
EML1	1
EPM2AIP1	1
FARP1	1
HIST1H2BK	1
HIST1H3I	1
IGFBP6	1
ITGA9	1
LDB1	1
LGR4	1
NDUFAF2	1
NOV	1
NRP1	1
SLC10A4	1
SLIT2	1
STRN	1
TNFRSF11B	1
ZCWPW1	1
ADAM15	1
ALAS1	1
ALDH2	1
CA14	1
DAZAP2	1
ECE1	1
EFNA4	1
ENPP2	1
FBXL6	1
GABRD	1
GATAD2B	1
GATSL3	1
GLRA1	1
GNAI2	1
GOLGA7B	1
GPIHBP1	1
GPR135	1
HIST1H2AG	1
HIST1H2BC	1
HPS6	1
HSD17B1	1
HSPD1	1
IMPDH2	1
KCNN3	1
KIF5B	1
MAP3K12	1
MC1R	1
MCM7	1
MICAL2	1
NAGLU	1
NECAP2	1
PAFAH1B2	1
PGP	1
POMGNT1	1
POP7	1
PRDX1	1
RAB26	1
RHOA	1
RNF123	1
SCD	1
SFXN3	1
SLC39A9	1
SLC45A1	1
SLC8A2	1
TCTA	1
TLCD2	1
TMBIM6	1
TMEM110	1
TMEM180	1
VASN	1
ACO2	1
APPL2	1
BCAR3	1
C1orf228	1
C2orf73	1
CRB1	1
CRELD2	1
DAP3	1
FAM172A	1
FBXL7	1
FGD6	1
FNBP1L	1
GTPBP1	1
HIST1H4F	1
INPP5K	1
ITGB5	1
LRRIQ1	1
LUZP1	1
NADK	1
PGM1	1
PIK3R3	1
PLCE1	1
PPP1R16A	1
PTN	1
PTPRF	1
RIT1	1
SNX2	1
TAF5	1
TFPI	1
CLK2	1
PKHD1	1
WDR81	1
CPD	1
DGKI	1
FAM171A2	1
HIST1H4J	1
LGI1	1
MACROD2	1
MARK3	1
RPRML	1
SLC27A6	1
SLMAP	1
TGFBR1	1
WDR82	1
FAM134C	1
FLAD1	1
RDH14	1
STMN4	1
STRN3	1
ABHD3	1
ABT1	1
AKR1A1	1
AUTS2	1
BLMH	1
CEP250	1
CETN3	1
CTSB	1
DCAF5	1
E4F1	1
EXOC6B	1
EXT1	1
FDFT1	1
FLRT3	1
GATS	1
ICA1L	1
IP6K2	1
PSIP1	1
RNF111	1
TCF25	1
TM9SF2	1
ZBTB17	1
CLOCK	2
CREM	2
CUX1	2
ESR2	2
FOXD3	2
HIF1A	2
HLF	2
IRF7	2
NPAS3	2
NR3C1	2
NR3C2	2
POU3F1	2
REST	2
TBX21	2
TEF	2
TFCP2	2
CCL24	2
BDKRB2	2
SEC24C	2
CACNA1C	2
CAMK2A	2
CRHBP	2
DLG3	2
GRM5	2
HSPA12A	2
MAP2K1	2
APAF1	2
DDIT4	2
MDM4	2
RELN	2
PRIMA1	2
PSMB4	2
CNR1	2
FKBP4	2
GAD1	2
HOMER1	2
PLCB1	2
PTPRR	2
IL11	2
NELL1	2
VEGFA	2
FKBP5	2
CCL2	2
CMYA5	2
MTOR	2
ABCB1	2
ARRB1	2
ATP7B	2
DLG2	2
LSAMP	2
CNP	2
CRH	2
GRM7	2
HTR1A	2
MYT1L	2
QKI	2
SGK1	2
BCR	2
EDN1	2
NTRK2	2
PTX3	2
EHD3	2
PDLIM5	2
CCBL1	2
LDHA	2
PFKFB3	2
OXTR	2
S100B	2
PCLO	2
GRIA2	2
CCBL2	2
VAMP2	2
ACP1	2
GSK3B	2
NDUFV2	2
CREB1	2
FGFR1	2
HTR2A	2
KMO	2
MDGA1	2
OAS2	2
CHRM3	2
CTNND2	2
GNB1L	2
HTR3B	2
PINK1	2
PTGS2	2
VIP	2
APRT	2
M6PR	2
GABBR2	2
KALRN	2
KPNA3	2
MTHFR	2
CNTNAP2	2
NR4A2	2
NTF3	2
SLIT3	2
DLG4	2
GDE1	2
GRIA4	2
ARSA	2
CRYZ	2
NEFL	2
PEX19	2
RAPGEF5	2
ADCY5	2
GMIP	2
DDC	2
LRP8	2
DISC1	2
EIF4B	2
GJA1	2
PRKCB	2
AKAP8	2
DRD2	2
TYK2	2
KDR	2
PDE11A	2
BMP7	2
PROK2	2
SLC17A6	2
GDNF	2
PEA15	2
ADCY7	2
FAAH	3
CD34	3
RAPH1	3
MAP2	3
GLT8D1	3
ITIH1	3
USP46	3
FREM3	3
REEP5	3
HSPA4	3
EGFR	3
SRRT	3
FOXP2	3
ADRA1A	3
LHPP	3
BDNF	3
HTR3A	3
ZBTB16	3
LRP1	3
PAWR	3
FOS	3
NTRK3	3
SLC6A4	3
HDAC5	3
GFAP	3
CRHR1	3
SOX9	3
CC2D1A	3
