# Supplementary material for: Genetic architecture of white matter microstructure captured by unsupervised deep representation learning of fractional anisotropy maps
Source: Nat Commun. 2026 Jun 3;17:7150. doi: 10.1038/s41467-026-73996-z (PMC13396798; doi:10.1038/s41467-026-73996-z)
Supplement: Supplementary file 6 — Source Data [file 41467_2026_73996_MOESM6_ESM.zip › Source Data/Source Data Figure 5/Fig.5c&5d&5e/TRN/gene_node_shared_anno.txt]

gene_sym	anno_t
CREB3L4	1
EBF3	1
FOS	1
FOXJ3	1
FOXP1	1
FOXP2	1
GABPB1	1
GLIS2	1
HES7	1
HEY2	1
MEF2C	1
MSX2	1
NEUROD2	1
NFAT5	1
NFIX	1
NR1H3	1
PITX3	1
RARG	1
RFX4	1
SATB2	1
SIX3	1
SOX9	1
TBR1	1
TCF4	1
TCF7L2	1
VAX1	1
ZBTB16	1
ZHX3	1
EBF2	1
ZBED4	1
ACACB	1
ANGPT1	1
AP2S1	1
CHN2	1
DAO	1
ENPP3	1
GBA	1
GIT1	1
HIST1H3B	1
IGF1	1
LIN7C	1
LUZP1	1
NBPF1	1
NEK9	1
NSF	1
OCIAD2	1
OTUD7B	1
PODNL1	1
PPP1R3B	1
PSD	1
RAP1GAP	1
RNF11	1
SLC30A3	1
SLC4A10	1
SPRYD3	1
SSBP4	1
STK24	1
TRIM54	1
TUBG2	1
PNMT	1
ASH1L	1
CKAP5	1
CKB	1
COASY	1
CPLX3	1
CPNE7	1
DALRD3	1
FANCA	1
GABRD	1
GLRA1	1
GSTO2	1
HIST1H2BB	1
IP6K2	1
ISYNA1	1
KCNJ16	1
KCTD18	1
NEIL2	1
PHF20	1
PURA	1
RNF123	1
SNX32	1
TM9SF2	1
TPM1	1
TRIOBP	1
AP4S1	1
ARHGAP20	1
ATXN7L3	1
BAMBI	1
CCDC103	1
CUEDC2	1
DNAJC5G	1
EFEMP1	1
ELOVL7	1
HIST1H2AH	1
HIST1H2AK	1
HYAL2	1
IER2	1
MCTP1	1
PADI2	1
PAWR	1
PFDN5	1
RFTN2	1
RHOC	1
RIN3	1
SFRP4	1
SPATS2	1
TMED10	1
TNS1	1
WDR75	1
GRN	1
SCD	1
ALDH2	1
ENPP2	1
TANC2	1
COL11A1	1
NDUFB8	1
PSMB7	1
ACO2	1
SH3PXD2A	1
BDNF	1
CALHM2	1
PSEN1	1
NQO1	1
IRS1	1
PLCE1	1
CHRNB2	1
PLCG1	1
CALM2	1
DDAH1	1
EGFR	1
HDAC9	1
HDDC2	1
HIST1H2BG	1
LRP4	1
MOGAT3	1
MRVI1	1
MYH7B	1
NAV2	1
NXN	1
PLEKHG1	1
PLXNA2	1
RAB26	1
REEP5	1
SETBP1	1
TGFBR1	1
TOX3	1
VIT	1
ZNF589	1
ZSWIM4	1
SNCAIP	1
BLMH	1
LIMA1	1
AKR1A1	1
DCLK3	1
CRHR1	1
PAPPA	1
SLC43A2	1
TESK2	1
ACSL6	1
APC	1
ARIH2	1
C2orf73	1
CDH11	1
DAP3	1
DCAF5	1
DNM1L	1
ERC1	1
EXOC6	1
EXT1	1
FAM171B	1
FAM53B	1
FBXO11	1
HSPD1	1
IFRD2	1
LGI1	1
LRRC37A3	1
MAPK8IP3	1
MAPRE3	1
MSH2	1
NUDT3	1
PINX1	1
PPIL4	1
PPP1R12A	1
SHFM1	1
TRMT61A	1
GPBP1L1	1
HIST1H1C	1
METTL7A	1
TMEM108	1
TMEM53	1
PRKCZ	1
CDKN2C	1
MICAL2	1
ST3GAL3	1
CDC42	1
PIK3R3	1
RRAS2	1
TDRD10	1
SND1	1
CTSB	1
ATXN3	1
FAF1	1
PLA2G6	1
BNC2	1
CALML4	1
FAM131C	1
ITGA9	1
LRRC16A	1
NSUN4	1
SH3BP1	1
SLC39A9	1
TMEM129	1
WDR12	1
PLEKHM1	1
APPL2	1
FBLN5	1
G3BP1	1
GFAP	1
IL17RD	1
ITGB7	1
KCNN3	1
KIAA1755	1
MUC1	1
PBXIP1	1
PDE7B	1
PGP	1
PLCD3	1
PLXNB1	1
RAB13	1
RASL11B	1
THADA	1
TMED5	1
ZMYND10	1
ZMYND12	1
PTPRF	1
PTN	1
HIST2H4A	1
LDB1	1
MARK3	1
NDUFAF2	1
POMGNT1	1
ZBTB20	1
CCDC88C	1
ALAS1	1
ARHGAP22	1
CCDC150	1
CTTNBP2	1
DAAM1	1
FZD2	1
HTR1D	1
LRRIQ1	1
PPM1J	1
RPRML	1
SEMA3A	1
ACTN4	1
DPYSL5	1
DUSP7	1
EPB41L2	1
EXOC6B	1
EYA1	1
FRYL	1
LPAR1	1
MBNL2	1
PPP1R1B	1
PPP2R2A	1
ROBO2	1
RTN4	1
SLMAP	1
TRIM32	1
AKAP7	1
CEP120	1
CORO6	1
EPHA3	1
FAM167A	1
FAM3C	1
HIST1H4I	1
HIST1H4K	1
KPNA2	1
LHPP	1
MDFIC	1
PLCL1	1
PTCH1	1
PYGO1	1
RNF141	1
ROR1	1
SLC25A26	1
SLC25A34	1
SLC25A44	1
SMARCAL1	1
SPAG6	1
STX10	1
STX19	1
SYT1	1
TMCC2	1
CC2D1A	1
AUTS2	1
BCL11A	1
ABHD3	1
ARHGAP12	1
FGD6	1
FREM3	1
HIST1H4F	1
MAP2	1
MKKS	1
SAMD12	1
SAT2	1
ADSL	1
DPYSL2	1
GPX1	1
AKAP10	1
EXOSC6	1
GAS2L1	1
PNMA2	1
RHEBL1	1
TMEM69	1
NUAK1	1
CREBBP	1
NTRK3	1
AMT	1
TAF6	1
CXXC5	1
HDAC5	1
NAV3	1
GTPBP1	1
MAPT	1
TMUB2	1
CPD	1
PBRM1	1
FEM1B	1
ADM2	1
AMIGO3	1
BAIAP2L2	1
BMP6	1
BTN2A1	1
C19orf53	1
C19orf57	1
CPSF1	1
CYHR1	1
DDX17	1
ERC2	1
FAM89B	1
FGFRL1	1
IMPDH2	1
LRRC46	1
MEPCE	1
MFHAS1	1
MRI1	1
NOL12	1
PCCA	1
PICK1	1
PTPN23	1
PUSL1	1
RALGPS1	1
SLC26A1	1
TCAP	1
TIGD3	1
TMEM180	1
TMPRSS6	1
TNRC6B	1
TPM3	1
TXNDC5	1
ULK3	1
ZCWPW1	1
ABT1	1
ATP5J2	1
CDC42EP3	1
CEP250	1
CETN3	1
COL5A2	1
E4F1	1
FDFT1	1
FLRT3	1
FNBP1L	1
GATS	1
GPR135	1
ICA1L	1
PGM1	1
PSIP1	1
RNF111	1
SLIT2	1
TCF25	1
TFPI	1
ZBTB17	1
MAGI1	1
SRRT	1
MCHR1	1
HSPA4	1
USP46	1
INA	1
SFRP1	1
FAAH	1
CRELD2	1
FBXL7	1
HEMK1	1
INPP5K	1
LRIG1	1
PRDX1	1
TCTA	1
TP53I13	1
CCR2	2
CASP3	2
CBS	2
SEC24C	2
SIRT1	2
TLL2	2
UCHL1	2
ATXN1	2
BAG3	2
CRHBP	2
MIF	2
NDUFA8	2
PGAM1	2
PPP2R2B	2
PPP3CB	2
RELN	2
AGT	2
APP	2
GSTP1	2
CHRNA2	2
KLF5	2
NOS1	2
ABCA7	2
HIF1A	2
CHRNA3	2
GSTM3	2
BIN1	2
CHRFAM7A	2
LAMB1	2
CAV1	2
IL18	2
SREBF1	2
TLR4	2
CCL2	2
ADAM10	2
OLIG2	2
ABCB1	2
AKT2	2
BCHE	2
MTR	2
PRNP	2
PSEN2	2
ADRA2A	2
CDK5R1	2
CHRNA7	2
CRH	2
DAPK1	2
KCNJ6	2
PARP1	2
PICALM	2
PON2	2
TFAM	2
BCR	2
CHRNA6	2
IGF1R	2
MAGI2	2
NUDT1	2
PIK3R1	2
PPARGC1A	2
VLDLR	2
BCL2	2
GSTZ1	2
LRRK2	2
NTRK2	2
ACHE	2
PPARD	2
RGS4	2
CHRNA4	2
PCK2	2
SNCA	2
XRCC1	2
EPHA4	2
FAS	2
GRIN2B	2
RPS6KA2	2
S100B	2
TGFB1	2
GSTO1	2
PPM1H	2
NDUFS4	2
CACNB2	2
COG2	2
CTSD	2
DLD	2
DYRK1A	2
GSK3B	2
HTR2A	2
KCNMA1	2
DGKB	2
AP3M1	2
DFNB31	2
HSPA5	2
LPL	2
PTGS2	2
CDK5	2
GRB2	2
M6PR	2
NDUFS1	2
PTEN	2
MTHFR	2
3-Sep	2
ADAM12	2
NDUFA6	2
PCSK9	2
CYP19A1	2
FYN	2
PSAP	2
CAST	2
DHCR24	2
HMOX1	2
SNCG	2
TNFRSF1A	2
UBQLN1	2
VCP	2
FOXO3	2
APOE	2
CLU	2
NDUFS7	2
NXPH1	2
RXRB	2
SLC11A2	2
TFCP2	2
TREM2	2
LRP8	2
THRA	2
FGF1	2
C4A	2
NR3C1	2
ADORA2A	2
A2M	2
APH1A	2
HSD11B1	2
LRP2	2
PPARA	2
CECR2	2
AKAP8	2
TF	2
NCSTN	2
PPIL2	2
POMT1	2
YWHAZ	2
WFS1	2
CYP2E1	2
FLT1	2
GAP43	2
GRIN2A	2
AP3B1	2
APAF1	2
EIF2B3	2
NFIA	2
CPT2	2
CNR1	2
NQO2	2
OTX2	2
STK39	2
ADCYAP1	2
ADRBK1	2
RIMS1	2
CSMD1	2
FGF2	2
MCC	2
VEGFA	2
CACNA1A	2
ANK2	2
DLG2	2
TRIO	2
CANX	2
MDGA2	2
NPAS3	2
CREM	2
PPP3CA	2
AGBL4	2
NTNG1	2
FXN	2
MED13	2
DAB1	2
GRIN1	2
KCNH1	2
RGS7	2
FADS2	2
HNMT	2
CALB1	2
MAP2K5	2
NDUFV2	2
CREB1	2
FGF20	2
GRIP1	2
HLA-A	2
EPHB2	2
PINK1	2
YWHAH	2
CALR	2
POLG	2
SCN2A	2
CCK	2
NOD2	2
NR4A2	2
SPR	2
ZSWIM5	2
FABP7	2
SLIT3	2
TFRC	2
EN2	2
NEFL	2
PLA2G7	2
UBE2L3	2
GPC6	2
ATN1	2
KANK1	2
DDC	2
ASCL1	2
POMC	2
BTBD9	2
NOS2	2
GPR37	2
UNC5C	2
AKT1	2
DRD2	2
IGF2	2
FER	2
DRD1	2
TRIP12	2
RORA	2
VIPR1	2
GIGYF2	2
SEMA5A	2
PAX6	2
CACNA1C	2
CAMK2A	2
GRM5	2
PDE4A	2
SLC1A1	2
SPARCL1	2
CSNK1E	2
JARID2	2
SLC25A27	2
CLTCL1	2
DLX1	2
GAD1	2
HOMER1	2
NPAS2	2
PLCB1	2
ERBB4	2
GNAS	2
NELL1	2
PIK3R2	2
NRXN3	2
SOD1	2
KCNJ10	2
MTOR	2
POU3F2	2
STX1A	2
GABRB3	2
SMARCA2	2
EPHA6	2
GRM7	2
INPP1	2
ITPR1	2
MEGF10	2
MYT1L	2
SLC9A9	2
GRIK2	2
GRM1	2
LRRC7	2
PDE4B	2
CDH13	2
ADARB1	2
PAH	2
PCDH8	2
CNR2	2
CUX1	2
GABRA5	2
ATP1A1	2
CUX2	2
NOS1AP	2
OXTR	2
ST8SIA2	2
AGAP1	2
GABRA1	2
ALDH5A1	2
PER1	2
FABP3	2
GRM8	2
KCNQ3	2
ARNT2	2
CHRM3	2
CTNND2	2
DLGAP1	2
GNB1L	2
MET	2
VIP	2
ARHGEF10	2
FBXO33	2
KCNQ2	2
MBD5	2
ATP2B2	2
DSCAM	2
GABBR2	2
HDAC4	2
SYNGAP1	2
SYNJ1	2
NR3C2	2
CNTNAP2	2
MAL	2
OPRM1	2
AGAP2	2
SNAP25	2
DLG4	2
GRIA1	2
SLC25A12	2
YWHAE	2
SAE1	2
MYO9B	2
PER2	2
ADCY5	2
NR1D1	2
SHANK3	2
DISC1	2
GSN	2
DCTN5	2
PRODH	2
CNTN6	2
ADA	2
GRID1	2
GABRB1	2
MFRP	2
PRKCB	2
DLG1	2
BAIAP2	2
HDAC3	2
HTR7	2
SYNE1	2
GRIK3	2
BDKRB2	2
BRD1	2
PER3	2
DCLK1	2
DLG3	2
HTR4	2
PPP2R2C	2
VGF	2
PIK3C3	2
EGR3	2
NRGN	2
VIPR2	2
MAPK1	2
SLC17A7	2
FKBP1A	2
TSPAN8	2
BHLHE41	2
FKBP5	2
SLC18A1	2
DUSP6	2
FEZ1	2
FGFR2	2
HTR1A	2
NRG3	2
GRM3	2
SLC12A6	2
PDLIM5	2
LDHA	2
PFKFB3	2
TSPO	2
TUBA8	2
MLC1	2
PTGDS	2
NR2E1	2
PCLO	2
GRIA2	2
GABRB2	2
VAMP2	2
GRIK1	2
ATF4	2
CLOCK	2
TSNAX	2
XBP1	2
FGFR1	2
MDGA1	2
ARNTL2	2
CARTPT	2
HTR3B	2
MCHR2	2
NTNG2	2
P2RX7	2
HTR5A	2
SEZ6L	2
NTF3	2
SLC1A3	2
GRIA4	2
SLC1A2	2
RAPGEF5	2
IMPA2	2
NEFM	2
UHMK1	2
SLC1A4	2
PLA2G4A	2
ARNTL	2
SP4	2
GNAL	2
SLC17A6	2
GDNF	2
HSPA12A	2
SYP	2
YWHAG	2
ALK	2
DCDC2	2
CMYA5	2
LSAMP	2
CNP	2
MANBA	2
QKI	2
ACP1	2
KMO	2
CHL1	2
CPLX2	2
KPNA3	2
ARSA	2
NDE1	2
APOL3	2
POU3F1	2
PEA15	2
