# Supplementary material for: Genetic architecture of white matter microstructure captured by unsupervised deep representation learning of fractional anisotropy maps
Source: Nat Commun. 2026 Jun 3;17:7150. doi: 10.1038/s41467-026-73996-z (PMC13396798; doi:10.1038/s41467-026-73996-z)
Supplement: Supplementary file 6 — Source Data [file 41467_2026_73996_MOESM6_ESM.zip › Source Data/Source Data Figure 5/Fig.5c&5d&5e/TRN/SCZnet.txt]

node1	node2	sign
AR	BNC2	1
AR	C1QB	1
AR	GLRA1	1
AR	HIST1H1D	-1
AR	HOXB2	1
AR	HSPA4	1
AR	MICAL2	-1
AR	PAPPA	1
ARID1B	ARHGAP21	1
ARID1B	FAM19A5	1
ARID1B	KIF2A	1
ARID1B	PCM1	1
ARID1B	WFS1	1
ARNTL	ABI2	1
ARNTL	ACYP1	1
ARNTL	AP2S1	1
ARNTL	ATP5J2	1
ARNTL	ATXN7L3	1
ARNTL	C17orf58	1
ARNTL	CDCA5	1
ARNTL	CDKN2C	1
ARNTL	CKB	1
ARNTL	CYHR1	1
ARNTL	CYP26A1	1
ARNTL	DAO	-1
ARNTL	EFNA3	1
ARNTL	EIF2S1	1
ARNTL	ERP29	-1
ARNTL	FBXL15	1
ARNTL	G3BP1	-1
ARNTL	GABRD	1
ARNTL	GPX1	1
ARNTL	HOXB2	-1
ARNTL	HOXB3	-1
ARNTL	KIFC2	1
ARNTL	LRRFIP2	-1
ARNTL	MAPT	1
ARNTL	NCOA7	-1
ARNTL	NXN	-1
ARNTL	P4HTM	1
ARNTL	PDXP	1
ARNTL	PI4KA	1
ARNTL	PMVK	1
ARNTL	PTCD1	1
ARNTL	QRICH1	1
ARNTL	RFX4	-1
ARNTL	SGSM2	1
ARNTL	SIX3	-1
ARNTL	SLBP	1
ARNTL	SMG6	-1
ARNTL	ST3GAL3	1
ARNTL	STAT5B	-1
ARNTL	STAU2	1
ARNTL	TMEM108	1
ARNTL	TPM1	1
ARNTL	TUBG2	1
ARNTL	UBE2Q1	1
ARNTL	UBQLN4	1
ARNTL	WDR75	-1
ARNTL	ZSWIM6	-1
ARNTL2	ABI2	1
ARNTL2	ACSL6	1
ARNTL2	AP2S1	1
ARNTL2	ATXN7L3	1
ARNTL2	BCL11A	1
ARNTL2	BDNF	1
ARNTL2	C1QL1	1
ARNTL2	CDCA5	1
ARNTL2	CNTNAP1	1
ARNTL2	COMMD3	-1
ARNTL2	CYP20A1	-1
ARNTL2	DAO	-1
ARNTL2	EBF3	-1
ARNTL2	EIF2S1	1
ARNTL2	EML6	1
ARNTL2	FEM1B	1
ARNTL2	GNB1	1
ARNTL2	HOXB3	-1
ARNTL2	KIAA0100	1
ARNTL2	KIFC2	1
ARNTL2	MAPT	1
ARNTL2	MNT	1
ARNTL2	MYO1C	-1
ARNTL2	NANOS3	1
ARNTL2	NAT6	1
ARNTL2	NCKIPSD	1
ARNTL2	NR2F1	1
ARNTL2	NSF	1
ARNTL2	PI4KA	1
ARNTL2	PSD	1
ARNTL2	RBM15B	1
ARNTL2	RUNDC3A	1
ARNTL2	SGSM2	1
ARNTL2	SGSM3	1
ARNTL2	SIX3	-1
ARNTL2	SLBP	1
ARNTL2	SLC16A8	-1
ARNTL2	SSBP4	1
ARNTL2	STAU2	1
ARNTL2	TMEM108	1
ARNTL2	TPM1	1
ARNTL2	USP46	1
ARNTL2	XKR9	1
ARNTL2	ZNF652	-1
ATF1	BRD1	1
ATF1	CBS	1
ATF1	CHGA	-1
ATF1	CYP2E1	1
ATF1	GRIN2C	1
ATF1	HDAC10	1
ATF1	KIF13A	1
ATF1	MAP1A	-1
ATF1	MYT1	1
ATF1	PAX6	1
ATF1	PER3	1
ATF1	PIP5K1A	1
ATF1	SHMT1	1
ATF1	SIRT1	1
ATF4	ADSL	1
ATF4	APOPT1	1
ATF4	ATXN2	1
ATF4	BUD31	1
ATF4	COX5A	1
ATF4	DHRS7	1
ATF4	DPYSL2	1
ATF4	EIF3E	1
ATF4	GOLGA4	1
ATF4	HAX1	1
ATF4	HSF2	1
ATF4	KIAA0907	1
ATF4	MAPKAPK5	1
ATF4	MLH1	1
ATF4	MPI	1
ATF4	NDUFA12	1
ATF4	NFE2L1	1
ATF4	NSUN4	1
ATF4	PAIP2	1
ATF4	PDAP1	1
ATF4	PGM1	1
ATF4	PLEKHH3	1
ATF4	PSMD14	1
ATF4	RDH14	1
ATF4	RTN4	1
ATF4	SHMT2	1
ATF4	SLC25A26	1
ATF4	SNX24	1
ATF4	SRFBP1	1
ATF4	UBE2D2	1
ATF5	NSF	1
ATF5	NSUN4	1
ATF7	ATXN1	-1
ATF7	BAG3	1
ATF7	CACNA1C	-1
ATF7	CFLAR	1
ATF7	CHGA	-1
ATF7	CHN2	1
ATF7	CLDN10	-1
ATF7	DAO	1
ATF7	DGCR6L	-1
ATF7	GAP43	-1
ATF7	GRIN2A	-1
ATF7	GRM5	-1
ATF7	HRH1	-1
ATF7	HS3ST2	-1
ATF7	HSPA12A	-1
ATF7	HTR4	-1
ATF7	IGF1	-1
ATF7	KIF13A	1
ATF7	KIF17	-1
ATF7	KIF5A	-1
ATF7	MAGEL2	-1
ATF7	MIF	-1
ATF7	NUP153	1
ATF7	PGAM1	-1
ATF7	PPP1R11	-1
ATF7	PPP2R2B	-1
ATF7	PPP3CB	-1
ATF7	SLC1A1	-1
ATF7	SPARCL1	-1
ATF7	ST13	1
ATF7	STK24	-1
ATF7	SULT4A1	-1
ATF7	SYP	-1
ATF7	VGF	-1
ATF7	YWHAG	-1
BHLHE41	ATXN2	1
BHLHE41	LAMB2	1
BHLHE41	NICN1	-1
BHLHE41	OTUD7B	1
BHLHE41	PAQR8	1
BHLHE41	PURA	1
BHLHE41	SOCS2	-1
BHLHE41	ST3GAL6	1
BHLHE41	TESK2	1
BPTF	ALDH1A1	1
BPTF	AP3B1	1
BPTF	ATE1	1
BPTF	CFLAR	1
BPTF	CHN2	1
BPTF	CSNK1E	1
BPTF	EGLN1	1
BPTF	EIF2B3	1
BPTF	GABRG2	-1
BPTF	JARID2	1
BPTF	KIF13A	1
BPTF	MAGI1	1
BPTF	MLLT10	1
BPTF	MSRB2	1
BPTF	PAX6	1
BPTF	PCM1	1
BPTF	PDLIM2	1
BPTF	PIK3C3	1
BPTF	RBP1	1
BPTF	RELN	1
BPTF	RSRC1	1
BPTF	SLC25A27	1
BPTF	SMARCC1	1
BPTF	ZBED4	1
BPTF	ZBTB20	1
CLOCK	ACSL6	1
CLOCK	ATP13A2	1
CLOCK	ATP5J2	1
CLOCK	ATXN7L3	1
CLOCK	BNIP3L	1
CLOCK	CCR10	1
CLOCK	CNTNAP1	1
CLOCK	COG4	1
CLOCK	CXXC5	1
CLOCK	DAG1	1
CLOCK	DEF8	1
CLOCK	DENND5B	1
CLOCK	DHX8	1
CLOCK	EIF2S1	1
CLOCK	EXT2	1
CLOCK	FBXL15	1
CLOCK	FBXL20	1
CLOCK	FEM1B	1
CLOCK	HDAC5	1
CLOCK	HSF2	1
CLOCK	KIAA0100	1
CLOCK	MAPT	1
CLOCK	MLH3	1
CLOCK	MTCH2	1
CLOCK	NCKIPSD	1
CLOCK	P4HTM	1
CLOCK	PDE12	1
CLOCK	PINX1	1
CLOCK	PLA2G6	1
CLOCK	PUF60	1
CLOCK	QRICH1	1
CLOCK	SCAMP5	1
CLOCK	SFMBT1	1
CLOCK	SLBP	1
CLOCK	SMYD4	1
CLOCK	SSH1	1
CLOCK	STAU2	1
CLOCK	TMEM108	1
CLOCK	UBAC2	1
CLOCK	UBE2Q1	1
CLOCK	UBQLN4	1
CLOCK	WWP2	1
CREB3L4	AGT	1
CREB3L4	APP	-1
CREB3L4	ARVCF	1
CREB3L4	BAG3	1
CREB3L4	BRD1	1
CREB3L4	CBS	1
CREB3L4	CHGA	-1
CREB3L4	CLTCL1	1
CREB3L4	CPXM2	1
CREB3L4	CSPG5	-1
CREB3L4	DAO	1
CREB3L4	EGR3	-1
CREB3L4	GRIN2C	1
CREB3L4	GSTP1	1
CREB3L4	HDAC10	1
CREB3L4	MAP1A	-1
CREB3L4	MYT1	1
CREB3L4	NRGN	-1
CREB3L4	PER3	1
CREB3L4	PPP3R1	-1
CREB3L4	SHMT1	1
CREB3L4	SORBS3	1
CREB3L4	ST8SIA4	-1
CREB3L4	SULT4A1	-1
CREB3L4	VIPR2	-1
CREB3L4	YWHAB	-1
DBP	ANKS1A	1
DBP	ASTN2	1
DBP	C11orf31	1
DBP	COX5A	1
DBP	FNBP1L	1
DBP	GPBP1	1
DBP	POU3F3	1
DBP	PTPMT1	1
DBP	RPL37A	1
DBP	TMEM30B	1
DBP	TRMT5	1
DLX1	ABR	1
DLX1	AKAP7	1
DLX1	C1QL1	1
DLX1	COL5A2	1
DLX1	DAZAP2	-1
DLX1	DLX5	1
DLX1	EBF3	-1
DLX1	EFNA3	1
DLX1	EXOC6	1
DLX1	FBXO42	-1
DLX1	HPS6	1
DLX1	LARP7	-1
DLX1	MON1A	1
DLX1	NCKIPSD	1
DLX1	PAPPA	-1
DLX1	PPM1M	1
DLX1	QPCT	1
DLX1	SH3RF3	1
DLX1	TGFBR1	-1
DLX1	TRABD	-1
DLX1	ZNF391	1
DLX5	ALK	1
DLX5	APOL2	-1
DLX5	CHRNA2	-1
DLX5	CNR1	1
DLX5	DLX1	1
DLX5	GAD1	1
DLX5	HOMER1	1
DLX5	HTR1D	1
DLX5	KLF5	1
DLX5	NOS1	1
DLX5	NPAS2	1
DLX5	NQO2	-1
DLX5	PLCB1	1
DLX5	PPP2R2B	1
DLX6	ADCYAP1	-1
DLX6	ALK	1
DLX6	APOL2	-1
DLX6	CHODL	1
DLX6	DAAM1	-1
DLX6	ERBB4	1
DLX6	HTR1D	1
DLX6	KLF5	1
DLX6	NOS1	1
DLX6	NPAS2	1
DLX6	NQO2	-1
DLX6	PDE7B	1
DLX6	PLCB1	1
DLX6	PPP2R2B	1
DLX6	RTN4R	-1
DLX6	SEMA3A	1
DLX6	TCF4	-1
DMRT3	CHRNA3	-1
DMRT3	DCDC2	1
DMRT3	PRSS16	1
DMRTA2	HSD17B7	1
DNMT3B	ABT1	1
DNMT3B	ADAMTS18	1
DNMT3B	CCDC91	-1
DNMT3B	CHN2	1
DNMT3B	CYP26B1	1
DNMT3B	DENND1A	-1
DNMT3B	EML1	-1
DNMT3B	ENPP3	1
DNMT3B	EYA1	-1
DNMT3B	GRN	-1
DNMT3B	HIST1H2AE	1
DNMT3B	HSPE1	-1
DNMT3B	JAG1	-1
DNMT3B	LACTB2	-1
DNMT3B	LMBR1L	1
DNMT3B	NDUFAF2	-1
DNMT3B	NDUFS5	-1
DNMT3B	NRP1	-1
DNMT3B	NSF	-1
DNMT3B	NUCKS1	-1
DNMT3B	PDE7B	-1
DNMT3B	RASSF1	1
DNMT3B	REEP5	-1
DNMT3B	SLC22A5	1
DNMT3B	TMEM53	-1
DNMT3B	USP44	1
DNMT3B	XKR9	-1
EBF2	AP3D1	-1
EBF2	DGCR6	-1
EBF2	EGFR	1
EBF2	RTN4R	-1
EBF2	SLC17A7	-1
EBF3	ASH1L	-1
EBF3	ATXN1	-1
EBF3	CHRFAM7A	1
EBF3	CKAP5	-1
EBF3	CKB	-1
EBF3	COASY	-1
EBF3	CPLX3	-1
EBF3	CPNE7	-1
EBF3	DALRD3	-1
EBF3	DYM	1
EBF3	EBF2	1
EBF3	FANCA	-1
EBF3	FGF2	1
EBF3	FGFR3	1
EBF3	FKBP1A	-1
EBF3	GABRD	-1
EBF3	GFRA1	1
EBF3	GLIS2	1
EBF3	GLRA1	1
EBF3	GNAS	1
EBF3	GSTO2	-1
EBF3	HIST1H2BB	1
EBF3	INPP4A	-1
EBF3	IP6K2	1
EBF3	ISYNA1	1
EBF3	KCNJ16	1
EBF3	KCTD18	1
EBF3	NEIL2	1
EBF3	PEBP4	1
EBF3	PHF20	-1
EBF3	PIK3R2	-1
EBF3	PODNL1	1
EBF3	PPP3R1	-1
EBF3	PURA	1
EBF3	RNF123	-1
EBF3	RTN4R	-1
EBF3	SH2D1B	-1
EBF3	SLC17A7	-1
EBF3	SNX32	-1
EBF3	TM9SF2	-1
EBF3	TPM1	-1
EBF3	TRIOBP	1
EBF3	TSPAN8	1
EGR1	ADCY9	1
EGR1	ARHGAP12	-1
EGR1	BCL11A	1
EGR1	BNC2	-1
EGR1	CAMKV	1
EGR1	CCDC9	1
EGR1	CDC42BPG	-1
EGR1	CHD3	1
EGR1	CTSB	1
EGR1	CXXC5	-1
EGR1	CYP26B1	-1
EGR1	DAO	-1
EGR1	DENND1A	1
EGR1	DUSP7	1
EGR1	EHBP1L1	1
EGR1	FAM131C	-1
EGR1	FMNL1	1
EGR1	FOS	1
EGR1	FZD2	1
EGR1	GCAT	-1
EGR1	HSD17B1	-1
EGR1	IER2	1
EGR1	INPP5J	-1
EGR1	ISYNA1	1
EGR1	KIFC2	1
EGR1	LACTB	1
EGR1	LHFPL5	1
EGR1	LHX2	1
EGR1	NFAT5	1
EGR1	NUFIP2	-1
EGR1	PPM1J	-1
EGR1	PPM1M	1
EGR1	SETBP1	1
EGR1	SH3BP1	1
EGR1	SHMT2	-1
EGR1	SLC45A4	1
EGR1	SOCS2	1
EGR1	STAC2	1
EGR1	STRN4	1
EGR1	TAF6	1
EGR1	TBC1D10A	1
EGR1	TUBG2	1
EGR1	UBQLN4	1
EGR1	VASN	1
EGR2	AAAS	-1
EGR2	ACTN4	1
EGR2	BCL11B	1
EGR2	BMI1	1
EGR2	CDC42BPG	-1
EGR2	CDH11	1
EGR2	EHBP1L1	1
EGR2	EPB41L2	1
EGR2	FOXP1	1
EGR2	HEMK1	1
EGR2	LHX2	1
EGR2	MOSPD3	-1
EGR2	MSX2	-1
EGR2	NT5DC2	-1
EGR2	PLEKHH3	-1
EGR2	PODNL1	-1
EGR2	PPM1J	-1
EGR2	PRKCZ	-1
EGR2	SH2B3	1
EGR2	SHMT2	-1
EGR2	SPATA2L	1
EGR2	SSH1	-1
EGR2	STAC2	1
EGR2	TUBG2	1
EGR2	VASN	1
EGR2	ZIC4	-1
EGR3	ABI2	1
EGR3	ADCY9	1
EGR3	ARHGAP12	-1
EGR3	ASTN2	-1
EGR3	BAP1	1
EGR3	BBS9	-1
EGR3	BCL11B	1
EGR3	C1QL1	1
EGR3	C3orf18	-1
EGR3	CAMKV	1
EGR3	CCDC9	1
EGR3	CDC42BPG	-1
EGR3	CDH11	1
EGR3	CHD3	1
EGR3	CNIH2	1
EGR3	DAO	-1
EGR3	DUSP7	1
EGR3	EEF1D	-1
EGR3	EHBP1L1	1
EGR3	FAM131C	-1
EGR3	FKBP8	1
EGR3	FMNL1	1
EGR3	GIT1	1
EGR3	GNPTAB	1
EGR3	KCNN1	1
EGR3	LDB1	1
EGR3	LHFPL5	1
EGR3	LHX2	1
EGR3	MAPRE3	1
EGR3	MC1R	-1
EGR3	MCM7	-1
EGR3	MSX2	-1
EGR3	MYO1C	-1
EGR3	NFAT5	1
EGR3	NT5DC2	-1
EGR3	NUFIP2	-1
EGR3	NXN	-1
EGR3	OBFC1	-1
EGR3	PATL1	-1
EGR3	PCOLCE	-1
EGR3	PFKFB4	-1
EGR3	PLCD3	-1
EGR3	PLCG1	-1
EGR3	PLEKHH3	-1
EGR3	PNMA2	1
EGR3	PODNL1	-1
EGR3	PPM1M	1
EGR3	PPP1R1B	1
EGR3	PPP2R2A	1
EGR3	PRKCZ	-1
EGR3	PRTG	-1
EGR3	PSD	1
EGR3	PSMC3IP	-1
EGR3	PURA	-1
EGR3	RNF11	1
EGR3	RNPS1	1
EGR3	RUNDC3A	1
EGR3	SGSM2	1
EGR3	SLC12A9	-1
EGR3	SLC39A1	-1
EGR3	SLC45A4	1
EGR3	SLC9A3R2	-1
EGR3	SNX32	1
EGR3	SP1	-1
EGR3	SPATA2L	1
EGR3	SPSB3	-1
EGR3	SSBP4	1
EGR3	STRN4	1
EGR3	TBC1D10A	1
EGR3	TGFBR1	-1
EGR3	TNIK	1
EGR3	TNKS1BP1	1
EGR3	TREX1	1
EGR3	TUBG2	1
EGR3	ZCWPW1	-1
EGR3	ZIC1	-1
EGR3	ZIC4	-1
EGR3	ZNF394	-1
EGR4	ABI2	1
EGR4	ACAP3	1
EGR4	ADCK5	1
EGR4	ANKRD13B	1
EGR4	ARF5	1
EGR4	ARHGAP12	-1
EGR4	BBS9	-1
EGR4	BCL11B	1
EGR4	BNC2	-1
EGR4	C6orf106	-1
EGR4	CAMKV	1
EGR4	CELSR3	1
EGR4	CHD3	1
EGR4	CNIH2	1
EGR4	DNAJC18	-1
EGR4	DNAJC22	-1
EGR4	DPYSL2	-1
EGR4	EBF3	-1
EGR4	ELOVL1	-1
EGR4	FAM117B	1
EGR4	FAM171A2	1
EGR4	FAM53B	-1
EGR4	FANCA	1
EGR4	FAR1	-1
EGR4	FDX1	-1
EGR4	FMNL1	1
EGR4	G6PC3	-1
EGR4	GAL3ST1	-1
EGR4	GCAT	-1
EGR4	GIT1	1
EGR4	GNB2	1
EGR4	GNPTAB	1
EGR4	GPIHBP1	-1
EGR4	IMPDH2	-1
EGR4	KCNN1	1
EGR4	KIAA1755	-1
EGR4	KIFC2	1
EGR4	KPNB1	-1
EGR4	LRRFIP2	-1
EGR4	MACF1	-1
EGR4	MGMT	-1
EGR4	MICALL1	-1
EGR4	MSANTD3	-1
EGR4	NAGLU	-1
EGR4	NEUROD2	1
EGR4	NFE2L1	-1
EGR4	NPC2	-1
EGR4	NRBP2	-1
EGR4	NT5C2	-1
EGR4	NTRK3	1
EGR4	PADI2	-1
EGR4	PAFAH1B2	-1
EGR4	PATL1	-1
EGR4	PGPEP1	-1
EGR4	PLCD3	-1
EGR4	PLXNA2	1
EGR4	PLXNB1	-1
EGR4	PPM1M	1
EGR4	PPP1R1B	1
EGR4	PSD	1
EGR4	PSEN1	-1
EGR4	PTPRJ	-1
EGR4	RAB26	1
EGR4	RAP1GAP	1
EGR4	RASL11B	1
EGR4	RHOA	-1
EGR4	RPP25	-1
EGR4	RUNDC3A	1
EGR4	SALL1	-1
EGR4	SCAMP2	-1
EGR4	SETBP1	1
EGR4	SH3PXD2A	-1
EGR4	SIPA1	-1
EGR4	SLC25A44	1
EGR4	SLC26A1	1
EGR4	SLC45A3	-1
EGR4	SLC5A6	-1
EGR4	SLC8A2	1
EGR4	SNX32	1
EGR4	SP1	-1
EGR4	SSBP4	1
EGR4	STAC2	1
EGR4	STRN4	1
EGR4	SVOP	1
EGR4	TCF7L2	-1
EGR4	TESK2	-1
EGR4	TGFBR1	-1
EGR4	TMED5	-1
EGR4	TNRC6A	-1
EGR4	TNS1	-1
EGR4	TUBA1B	-1
EGR4	TUBA1C	-1
EGR4	TWF2	1
EGR4	UBTF	1
EGR4	VASN	-1
EGR4	XKR6	1
EGR4	XPNPEP1	1
EGR4	ZFP36L2	-1
EGR4	ZNF652	-1
ESR1	AAAS	-1
ESR1	HEMK1	-1
ESR1	IL17RD	1
ESR1	MED30	-1
ESR1	OVCA2	-1
ESR1	PFKFB4	1
ESR1	PHF20	-1
ESR1	PUSL1	-1
ESR1	SDHB	-1
ESR1	SNRPC	-1
ESR1	TMEM81	-1
ESR1	TRMT61A	-1
ESR2	ENPP3	1
ESR2	KPNB1	-1
ESR2	RRAGC	-1
FOS	ARHGAP18	1
FOS	BHLHE41	1
FOS	CACNA1A	-1
FOS	CALM1	-1
FOS	CAP2	-1
FOS	CHODL	1
FOS	CHRFAM7A	1
FOS	DDR1	1
FOS	FGF2	1
FOS	FKBP5	1
FOS	GAP43	-1
FOS	HIST1H2AH	1
FOS	IL18	1
FOS	IL6R	1
FOS	NR4A3	1
FOS	NRXN3	-1
FOS	PADI2	1
FOS	PAWR	1
FOS	SREBF1	1
FOS	TSPAN8	1
FOS	TYROBP	1
FOXD2	CCL2	1
FOXD2	CMYA5	1
FOXD2	TSPAN8	1
FOXE3	GFRA3	1
FOXE3	GJA8	1
FOXE3	KCNJ10	1
FOXE3	OLIG2	1
FOXF1	ABCB1	1
FOXF1	FZD3	-1
FOXF1	GJA8	1
FOXF1	IL3RA	1
FOXF1	KCNJ10	1
FOXF1	MAP4	1
FOXF1	PLLP	1
FOXF1	SLC18A1	1
FOXF1	STX1A	-1
FOXJ3	ACSL6	1
FOXJ3	ANKRD12	1
FOXJ3	APC	1
FOXJ3	ARHGAP21	1
FOXJ3	CAPZA2	1
FOXJ3	CNTN1	1
FOXJ3	EGLN1	1
FOXJ3	ENO1	1
FOXJ3	KCNJ10	1
FOXJ3	KIF2A	1
FOXJ3	LGI1	1
FOXJ3	LSAMP	1
FOXJ3	MTR	1
FOXJ3	NPTN	1
FOXJ3	PCM1	1
FOXJ3	PIP5K1C	1
FOXJ3	PLAA	1
FOXJ3	PPP3CB	1
FOXJ3	PPP3R1	1
FOXJ3	PRKCA	1
FOXJ3	PRNP	1
FOXJ3	PSEN2	1
FOXJ3	SLC18A1	1
FOXJ3	SMARCA2	1
FOXJ3	TAAR5	1
FOXN2	ADRA2A	-1
FOXN2	ANKRD12	1
FOXN2	ARHGAP21	1
FOXN2	BHLHE41	1
FOXN2	C1orf198	1
FOXN2	C1QTNF3	1
FOXN2	CANX	-1
FOXN2	CFLAR	1
FOXN2	CHRNA7	-1
FOXN2	CNP	1
FOXN2	DUSP6	-1
FOXN2	DYNC1I2	1
FOXN2	EGLN1	1
FOXN2	EPHA6	-1
FOXN2	FEZ1	1
FOXN2	FGFR2	1
FOXN2	GABRG2	-1
FOXN2	GRM7	-1
FOXN2	HIST1H2AH	1
FOXN2	HTR1A	-1
FOXN2	INPP1	1
FOXN2	KIF2A	1
FOXN2	MANBA	1
FOXN2	MEGF10	1
FOXN2	MYB	-1
FOXN2	NPAS3	1
FOXN2	NRG3	-1
FOXN2	PCM1	1
FOXN2	PICALM	1
FOXN2	PIK3C2B	1
FOXN2	PPP3R2	-1
FOXN2	QKI	1
FOXN2	RGS10	1
FOXN2	RORB	-1
FOXN2	RPGRIP1L	-1
FOXN2	SMARCC1	1
FOXN2	ST13	1
FOXN2	TMEM108	-1
FOXN2	TSPAN8	1
FOXN2	UGT8	1
FOXP1	ATXN1	1
FOXP1	CANX	1
FOXP1	EGLN1	1
FOXP1	FOXP2	1
FOXP1	GFRA1	1
FOXP1	GRIK2	-1
FOXP1	GRM3	1
FOXP1	HTR4	1
FOXP1	IGF1R	1
FOXP1	MAGI2	1
FOXP1	MYB	1
FOXP1	NPTN	1
FOXP1	PCM1	1
FOXP1	PDE4B	1
FOXP1	PDE7B	1
FOXP1	PIK3C2B	1
FOXP1	PIK3C3	1
FOXP1	PIK3R1	1
FOXP1	PIP5K1B	-1
FOXP1	PPP1R1B	1
FOXP1	PPP2R2B	1
FOXP1	PPP3CA	1
FOXP1	PPP3R1	1
FOXP1	RPGRIP1L	1
FOXP1	RTN4	1
FOXP1	SMARCC1	1
FOXP1	VLDLR	1
FOXP2	AKAP7	1
FOXP2	ANGPT1	-1
FOXP2	ARHGAP22	-1
FOXP2	ATE1	1
FOXP2	ATXN1	1
FOXP2	CEP120	-1
FOXP2	CFLAR	-1
FOXP2	COL11A1	1
FOXP2	CORO6	1
FOXP2	CTNNA2	1
FOXP2	DAAM2	1
FOXP2	DBP	1
FOXP2	DCDC2	1
FOXP2	DNM1L	1
FOXP2	DUSP6	1
FOXP2	DUSP7	1
FOXP2	EPHA3	1
FOXP2	ERC1	-1
FOXP2	EYA1	1
FOXP2	FAM131C	-1
FOXP2	FAM167A	1
FOXP2	FAM3C	1
FOXP2	FOXP1	1
FOXP2	FZD3	1
FOXP2	GFRA1	1
FOXP2	GFRA3	-1
FOXP2	GRM3	1
FOXP2	GRM7	1
FOXP2	HDAC9	1
FOXP2	HIST1H3B	-1
FOXP2	HIST1H4I	1
FOXP2	HIST1H4K	1
FOXP2	KPNA2	1
FOXP2	LHPP	1
FOXP2	LIN7C	-1
FOXP2	LPAR1	1
FOXP2	MAGI2	1
FOXP2	MAGI3	1
FOXP2	MDFIC	1
FOXP2	MEF2C	1
FOXP2	NBPF1	-1
FOXP2	NRG3	1
FOXP2	NTNG1	1
FOXP2	NTRK2	1
FOXP2	PCDH11Y	1
FOXP2	PDE7B	1
FOXP2	PGAM1	1
FOXP2	PIK3R1	1
FOXP2	PIP5K1B	-1
FOXP2	PLCL1	1
FOXP2	PLLP	1
FOXP2	PTCH1	-1
FOXP2	PYGO1	-1
FOXP2	RNF141	1
FOXP2	ROBO2	1
FOXP2	ROR1	-1
FOXP2	RORB	1
FOXP2	RPGRIP1L	1
FOXP2	SATB2	1
FOXP2	SEMA3A	1
FOXP2	SLC12A6	1
FOXP2	SLC25A26	1
FOXP2	SLC25A34	-1
FOXP2	SLC25A44	-1
FOXP2	SLC4A10	1
FOXP2	SMARCAL1	1
FOXP2	SPAG6	1
FOXP2	SPRYD3	1
FOXP2	ST8SIA4	1
FOXP2	STX10	-1
FOXP2	STX19	1
FOXP2	SYT1	1
FOXP2	TCF7L2	1
FOXP2	TMCC2	-1
FOXP2	TRIM32	-1
GABPB1	CLINT1	1
GABPB1	COX6A1	-1
GABPB1	CYP4F8	1
GABPB1	FXN	1
GABPB1	GAS2L1	-1
GABPB1	GNPAT	1
GABPB1	PAH	-1
GABPB1	PCDH8	-1
GABPB1	PDLIM5	1
GABPB1	PTAR1	1
GABPB1	SLC35B3	1
GABPB1	ST6GAL2	-1
GABPB1	TIMM17A	-1
GABPB1	TPP2	1
GABPB1	UFD1L	1
GABPB1	VGF	-1
GABPB1	ZBED4	1
GATA4	AP3D1	-1
GATA4	RBM24	-1
GLIS2	ALDH3B1	1
GLIS2	CD4	1
GLIS2	FAM19A5	1
GLIS2	GABRA5	-1
GLIS2	GNAO1	1
GLIS2	IGF1R	1
GLIS2	JARID2	1
GLIS2	LMOD1	1
GLIS2	PPARD	1
GLIS2	RGS4	-1
GLIS2	SORBS3	1
GLIS2	TSPO	1
GLIS2	UHRF1	1
GLIS2	ZNF181	1
HES7	BAK1	1
HES7	BRD1	1
HES7	CALM1	1
HES7	CHRNA4	1
HES7	CSNK1E	1
HES7	CYP26B1	1
HES7	GAS2L1	1
HES7	MIF	1
HES7	PCK2	1
HES7	PI4KB	1
HES7	SHMT1	1
HES7	SYP	1
HES7	TUBA8	1
HES7	XRCC1	1
HEY2	AGT	1
HEY2	AP3B1	1
HEY2	BMP6	1
HEY2	CASP10	1
HEY2	CSF2RA	1
HEY2	DAAM2	1
HEY2	DBI	1
HEY2	FLNB	1
HEY2	GPM6A	-1
HEY2	GRIN1	-1
HEY2	GRIN2B	-1
HEY2	INPP5D	1
HEY2	MCHR1	-1
HEY2	MLC1	1
HEY2	NOS1	1
HEY2	NOS1AP	-1
HEY2	NOTCH1	1
HEY2	OXTR	1
HEY2	PICK1	-1
HEY2	PTGDS	1
HEY2	S100B	1
HEY2	ST8SIA2	1
HEY2	SYP	-1
HEY2	TUBA8	-1
HEY2	VIPR2	-1
HIC1	PEBP4	1
HIC1	PRX	1
HMGA2	AGAP1	-1
HMGA2	HAL	1
HMX3	AMT	-1
HMX3	ARF4	1
HMX3	ARF5	-1
HMX3	ASB16	1
HMX3	BAP1	-1
HMX3	CCDC51	-1
HMX3	CDC42	1
HMX3	CDC42EP2	1
HMX3	CKB	-1
HMX3	CRHR1	-1
HMX3	GABRD	-1
HMX3	HEY2	1
HMX3	INPP5J	-1
HMX3	LENEP	1
HMX3	NME3	1
HMX3	P4HA2	1
HMX3	POP7	-1
HMX3	PYGO2	1
HMX3	QPCT	1
HMX3	RAB26	-1
HMX3	SP7	1
HMX3	SULF2	1
HMX3	TMCC2	-1
HOXB2	ASTN1	-1
HOXB2	CAP2	-1
HOXB2	CLDN5	1
HOXB2	FOXP2	-1
HOXB2	GABRA1	-1
HOXB2	GAD2	-1
HOXB2	GAP43	-1
HOXB2	GPM6A	-1
HOXB2	GRIN2B	-1
HOXB2	KCNH1	-1
HOXB2	NR2E1	-1
HOXB3	ADCYAP1	1
HOXB3	GRIA2	-1
HOXB3	GSTO1	-1
HOXB3	SPTAN1	1
HOXB4	CCL2	1
HOXB4	PITX3	1
HOXB4	RORB	-1
HOXB5	ADCYAP1	1
HOXB5	CNR1	-1
HOXB5	GABRB2	-1
HOXB5	GAD1	-1
HOXB7	ALDH5A1	1
HOXB7	APC	1
HOXB7	APP	1
HOXB7	CSPG5	1
HOXB7	FAM19A5	1
HOXB7	GNAO1	1
HOXB7	HNMT	1
HOXB7	KCNJ10	1
HOXB7	KIF2A	1
HOXB7	OLIG2	1
HOXB7	PER1	-1
HOXB7	PITX3	1
HOXB7	PPP1R11	1
HOXB7	STK4	1
HOXB7	TAAR5	1
HOXB7	VAMP2	1
HOXB8	GABRA1	-1
HOXB8	TTC13	-1
HOXC4	CNR1	-1
HOXC4	GRIK1	1
HOXC4	MAP6	1
HSF2	ACP1	1
HSF2	ADSS	1
HSF2	ANKRD12	1
HSF2	ATF4	1
HSF2	CBS	1
HSF2	CLOCK	1
HSF2	CNTN1	1
HSF2	COG2	1
HSF2	DAAM1	1
HSF2	DGCR6	1
HSF2	DPM1	1
HSF2	EIF2B2	1
HSF2	EIF2B3	1
HSF2	EIF2B5	1
HSF2	GLS	1
HSF2	GNAO1	-1
HSF2	GNPAT	1
HSF2	GSK3B	1
HSF2	GSTO1	1
HSF2	HTR1D	-1
HSF2	MAGI1	1
HSF2	MAGI3	1
HSF2	NDUFV2	1
HSF2	NRXN3	1
HSF2	PDE7B	-1
HSF2	PGD	1
HSF2	PICK1	1
HSF2	PIK3R4	1
HSF2	PIP5K1B	1
HSF2	PLAA	1
HSF2	PRNP	1
HSF2	RSRC1	1
HSF2	SLC35B3	1
HSF2	SNAPIN	1
HSF2	TIMM17A	1
HSF2	TMEM108	1
HSF2	TSNAX	1
HSF2	TTC13	1
HSF2	TUBA1A	1
HSF2	XBP1	1
IRF1	ALDH1A1	1
IRF1	CANX	-1
IRF1	CMYA5	1
IRF1	DCDC2	-1
IRF1	DUSP6	-1
IRF1	FABP3	-1
IRF1	FGF20	1
IRF1	FGFR1	1
IRF1	FOXP2	-1
IRF1	GLS	-1
IRF1	GRIP1	-1
IRF1	GRM8	-1
IRF1	HTR2A	-1
IRF1	KIF13A	1
IRF1	KMO	-1
IRF1	MDGA1	1
IRF1	SLC22A4	1
IRF1	STK24	-1
IRF1	TFAP2A	1
IRF1	TFAP2B	1
IRF1	TIMM17A	-1
JARID2	ANGPT1	1
JARID2	APLP2	1
JARID2	CDC42EP3	-1
JARID2	DIP2B	1
JARID2	EDEM2	1
JARID2	FAM171B	-1
JARID2	FANCC	1
JARID2	ING3	1
JARID2	JAG1	-1
JARID2	KCNV1	-1
JARID2	LRRC37A3	1
JARID2	LRRIQ1	-1
JARID2	MARK3	1
JARID2	PATL1	1
JARID2	PCMT1	-1
JARID2	PURA	1
JARID2	SLC10A4	-1
JARID2	SRFBP1	1
JARID2	TNRC6A	1
JARID2	USP4	1
JARID2	WDR75	1
JARID2	XKR6	1
KLF5	ABI2	1
KLF5	APLP2	-1
KLF5	ARHGAP12	-1
KLF5	ATXN2	-1
KLF5	ATXN3	1
KLF5	BCL11A	1
KLF5	BCL11B	1
KLF5	CABP7	-1
KLF5	CAMKV	1
KLF5	CNPY4	-1
KLF5	CXXC5	-1
KLF5	DAO	-1
KLF5	EFNA3	1
KLF5	EHBP1L1	1
KLF5	EPB41L2	1
KLF5	FAM131C	-1
KLF5	FARP1	1
KLF5	FOXP1	1
KLF5	GIT1	1
KLF5	GLIS2	-1
KLF5	IRF1	-1
KLF5	KPNB1	-1
KLF5	LRRFIP2	-1
KLF5	MAST1	-1
KLF5	MSX2	-1
KLF5	NPFF	-1
KLF5	NUFIP2	-1
KLF5	PAX3	-1
KLF5	PCOLCE	-1
KLF5	PKD1	-1
KLF5	PLCD3	-1
KLF5	PLEKHH3	-1
KLF5	PNMA2	1
KLF5	PNMT	1
KLF5	PPM1M	1
KLF5	PPP1R1B	1
KLF5	PSD	1
KLF5	RAP1GAP	1
KLF5	RUSC1	-1
KLF5	SFXN3	-1
KLF5	SGSM2	1
KLF5	SHMT2	-1
KLF5	SLC10A4	1
KLF5	SLC12A9	-1
KLF5	SLC9A3R2	-1
KLF5	SLIT2	1
KLF5	SSBP4	1
KLF5	TNIK	1
KLF5	TSPAN18	-1
KLF5	UBQLN4	1
KLF5	ZCWPW1	-1
KLF5	ZIC2	-1
KLF5	ZNF652	-1
KLF6	ADCK5	1
KLF6	C3orf18	1
KLF6	CDC42BPG	1
KLF6	CDH11	-1
KLF6	LENEP	-1
KLF6	LHFPL5	-1
KLF6	MSX2	1
KLF6	NDUFAF3	-1
KLF6	PAX3	1
KLF6	SLC26A1	1
KLF6	SLC39A1	1
KLF6	TAL1	-1
LHX2	ARNTL2	1
LHX2	CARTPT	1
LHX2	CHL1	1
LHX2	CLTCL1	-1
LHX2	CTNNA2	1
LHX2	EFNB2	1
LHX2	EGR3	1
LHX2	GABRA2	1
LHX2	GLUL	1
LHX2	GRM5	1
LHX2	NRN1	1
LHX2	OMG	1
LHX2	PIK3R3	-1
LHX2	S100B	-1
LHX2	SLC1A1	1
LHX2	SMARCA2	1
LHX2	SOX10	1
MEF2C	AGAP1	1
MEF2C	AP3M1	-1
MEF2C	DLGAP1	1
MEF2C	FXYD6	1
MEF2C	FZD3	1
MEF2C	GABRA2	1
MEF2C	GABRA5	1
MEF2C	GABRB2	1
MEF2C	GLS	1
MEF2C	GNB1L	1
MEF2C	GNRH1	-1
MEF2C	GRIN2A	1
MEF2C	HSPA5	-1
MEF2C	HTR2A	1
MEF2C	HTR3B	1
MEF2C	INPP4B	1
MEF2C	KIF17	1
MEF2C	KMO	1
MEF2C	MAGI2	1
MEF2C	MCHR2	1
MEF2C	MET	1
MEF2C	NPAS2	1
MEF2C	NTNG2	1
MEF2C	NTRK2	1
MEF2C	P2RX7	1
MEF2C	PIK3CD	1
MEF2C	PTGS2	1
MEF2C	RORB	1
MEF2C	5-Sep	1
MEF2C	SHMT1	-1
MEF2C	TMEM108	1
MEF2C	YWHAH	1
MEF2C	ZBTB20	-1
MITF	ADAR	1
MITF	AKAP10	1
MITF	ANKFY1	1
MITF	AP4M1	-1
MITF	BACE1	1
MITF	BDNF	-1
MITF	BTN3A2	1
MITF	C10orf128	1
MITF	C19orf53	1
MITF	CA14	1
MITF	CDC42EP1	1
MITF	CDC42EP2	1
MITF	CGREF1	-1
MITF	CHRNB2	1
MITF	CNTN2	1
MITF	CORO7	1
MITF	CPOX	1
MITF	CYP20A1	1
MITF	DCAKD	1
MITF	DIP2B	1
MITF	DUSP7	1
MITF	ERP29	1
MITF	FIS1	1
MITF	FLRT3	-1
MITF	FNIP1	1
MITF	GAL3ST1	1
MITF	GLIS2	1
MITF	GPBP1L1	1
MITF	HAGH	-1
MITF	ISCU	1
MITF	KIFC2	-1
MITF	LACTB2	1
MITF	LPAR1	1
MITF	MAP3K12	-1
MITF	MFSD5	1
MITF	MICALL1	1
MITF	NAGLU	1
MITF	NDUFB8	1
MITF	NECAP2	1
MITF	OTUD7B	1
MITF	PDE8A	1
MITF	PLCL1	1
MITF	PPP1R3B	1
MITF	PVRIG	-1
MITF	RIT1	1
MITF	SEC31B	-1
MITF	SLC25A13	1
MITF	SLC25A44	-1
MITF	SLC35C1	1
MITF	SLC45A3	1
MITF	SLC5A6	1
MITF	SLC8A2	-1
MITF	SMYD4	-1
MITF	SOX10	1
MITF	STH	-1
MITF	TESK2	1
MITF	THBS3	-1
MITF	TOP1	1
MITF	TRIP11	1
MITF	TXNDC5	1
MITF	VPS45	-1
MITF	WDR81	1
MITF	WWP2	1
MITF	XKR9	1
MITF	ZFP36L1	1
MLX	ACP1	1
MLX	ADSL	1
MLX	ANKRD12	1
MLX	AP3M1	1
MLX	ARHGEF10	-1
MLX	ATF4	1
MLX	BSG	1
MLX	CDK5	1
MLX	CSNK1E	1
MLX	DAAM2	-1
MLX	DGCR6	1
MLX	DGCR6L	1
MLX	DPYSL2	1
MLX	EIF2B1	1
MLX	ESD	1
MLX	GPX1	1
MLX	GRB2	1
MLX	GSK3B	1
MLX	GSS	1
MLX	HTR5A	1
MLX	MAPT	1
MLX	MIF	1
MLX	MRPL38	1
MLX	NQO2	1
MLX	PDGFB	1
MLX	PGAM1	1
MLX	PICALM	-1
MLX	PPP3R1	1
MLX	PTEN	1
MLX	RTN4R	1
MLX	SEZ6L	1
MLX	SHISA5	1
MLX	STK24	1
MLX	TMEM108	1
MLX	TTC13	1
MLX	TXNDC5	1
MLX	UFD1L	1
MLX	USP46	1
MLX	XBP1	1
MLX	XRCC1	1
MNT	ATP2B2	1
MNT	CCK	1
MNT	CPLX2	1
MNT	GAS2L1	1
MNT	GRIN1	1
MNT	HDAC4	1
MNT	IL6R	1
MNT	IPO5	1
MNT	KPNA3	1
MNT	MTHFR	1
MNT	MTR	1
MNT	MYT1	-1
MNT	NRGN	1
MNT	NUMBL	1
MNT	PIP5K1A	1
MNT	SHMT1	-1
MNT	SYNGAP1	1
MNT	SYNJ1	1
MNT	VAMP2	1
MSC	ADAM12	-1
MSC	CNR1	1
MSC	EFNB2	1
MSC	GPM6A	1
MSC	GRIN2B	1
MSC	NR3C2	1
MSC	SH2D1B	1
MSX2	ALK	-1
MSX2	BSG	-1
MSX2	C1QTNF3	1
MSX2	FKBP5	-1
MSX2	GFRA3	1
MSX2	GRIN2C	1
MSX2	GSS	-1
MSX2	MAL	-1
MSX2	MAP1A	-1
MSX2	MBP	-1
MSX2	NDRG1	-1
MSX2	NR4A2	1
MSX2	NTF3	1
MSX2	NTNG1	-1
MSX2	OLIG2	-1
MSX2	OMG	-1
MSX2	OPRM1	1
MSX2	PAX6	1
MSX2	PNPLA8	-1
MSX2	PPP2R2B	-1
MSX2	RELN	1
MSX2	SLC1A1	-1
MSX2	SLC1A3	1
MSX2	TCF4	1
MSX2	TFAP2A	1
MSX2	UGT8	-1
MYB	ADAMTS8	1
MYB	C1orf228	1
MYB	C3orf18	-1
MYB	CCDC88C	1
MYB	CDC42EP3	1
MYB	DCLK3	1
MYB	DHRS7	-1
MYB	DOCK9	-1
MYB	ELOVL7	-1
MYB	EPM2AIP1	-1
MYB	EYA1	1
MYB	FAM171B	1
MYB	FBXO42	-1
MYB	KCNN3	1
MYB	MACROD2	1
MYB	PPM1A	-1
MYB	PTPRF	1
MYB	RIC8B	1
MYB	TPM3	1
MYB	TTC28	1
NEUROD2	ANKRD12	1
NEUROD2	AQP4	-1
NEUROD2	ATXN3	-1
NEUROD2	BDNF	1
NEUROD2	CALM1	1
NEUROD2	CHI3L1	-1
NEUROD2	CNTN1	1
NEUROD2	CYP26B1	1
NEUROD2	DLGAP1	1
NEUROD2	FABP7	1
NEUROD2	FKBP5	-1
NEUROD2	FOXP2	-1
NEUROD2	GFRA1	-1
NEUROD2	KCNH1	1
NEUROD2	L1CAM	1
NEUROD2	MPZL1	-1
NEUROD2	MTHFR	1
NEUROD2	NR4A2	1
NEUROD2	NRN1	1
NEUROD2	NTNG2	1
NEUROD2	PDGFRB	-1
NEUROD2	PIP5K1C	1
NEUROD2	PLXNA2	1
NEUROD2	PPP3CA	1
NEUROD2	PTGDS	-1
NEUROD2	RTN4R	1
NEUROD2	SLC17A7	1
NEUROD2	SLIT3	1
NEUROD2	SNAP25	1
NEUROD2	TCF4	1
NEUROD2	TFRC	1
NEUROD2	TGFBR2	-1
NEUROD2	TUBA8	1
NEUROG1	CDC42BPG	1
NEUROG1	CHN2	1
NEUROG1	FDPS	-1
NEUROG1	PLEKHG1	-1
NEUROG1	USP44	1
NEUROG2	CHN2	1
NEUROG2	GRIP1	-1
NEUROG2	INPP5D	-1
NFAT5	ARHGAP18	-1
NFAT5	ARHGAP21	1
NFAT5	ATE1	1
NFAT5	CACNA1C	1
NFAT5	CALM1	1
NFAT5	CANX	1
NFAT5	CLOCK	1
NFAT5	CPLX2	1
NFAT5	DLG4	1
NFAT5	DLGAP1	1
NFAT5	EFNB2	1
NFAT5	EGLN1	1
NFAT5	EGR1	1
NFAT5	EIF2B5	1
NFAT5	ENTPD4	1
NFAT5	ERBB4	1
NFAT5	FYN	1
NFAT5	FZD3	1
NFAT5	GAP43	1
NFAT5	GFRA2	1
NFAT5	GMPR	-1
NFAT5	GRIA1	1
NFAT5	GRIA4	1
NFAT5	GSK3B	1
NFAT5	INPP1	1
NFAT5	KCNH1	1
NFAT5	MAGI2	1
NFAT5	MLLT10	1
NFAT5	NTRK3	1
NFAT5	PCM1	1
NFAT5	PLCB1	1
NFAT5	PPP3CA	1
NFAT5	PRKCA	1
NFAT5	PRNP	1
NFAT5	PSAP	1
NFAT5	PTPRZ1	1
NFAT5	RPGRIP1L	1
NFAT5	SEMA3A	1
NFAT5	SLC1A2	1
NFAT5	SLC25A12	1
NFAT5	SLC25A27	1
NFAT5	SMARCC1	1
NFAT5	ST6GAL2	1
NFAT5	SYT11	1
NFAT5	TCF4	1
NFAT5	TFRC	1
NFAT5	TSPAN8	-1
NFAT5	YWHAE	1
NFE2L1	AHCY	1
NFE2L1	AK1	1
NFE2L1	ALDH5A1	1
NFE2L1	AMACR	1
NFE2L1	AP3D1	1
NFE2L1	APP	1
NFE2L1	ARHGAP18	1
NFE2L1	ARSA	1
NFE2L1	CACNA1A	-1
NFE2L1	CHGA	1
NFE2L1	CHI3L1	1
NFE2L1	CHN2	-1
NFE2L1	CHRFAM7A	1
NFE2L1	DGCR6	1
NFE2L1	DGCR6L	1
NFE2L1	DYNC1I2	1
NFE2L1	EEF1E1	1
NFE2L1	ENO1	1
NFE2L1	FAM19A5	1
NFE2L1	FKBP5	1
NFE2L1	GABRA6	-1
NFE2L1	GCLM	1
NFE2L1	GLS	1
NFE2L1	GPX1	1
NFE2L1	GSK3B	1
NFE2L1	GSTP1	1
NFE2L1	HRH1	1
NFE2L1	HS3ST2	1
NFE2L1	HSPA12A	1
NFE2L1	IL10RA	1
NFE2L1	IL6R	1
NFE2L1	KIF17	1
NFE2L1	KIF5A	1
NFE2L1	MAGEL2	1
NFE2L1	MAP4	1
NFE2L1	MAPK14	-1
NFE2L1	MBP	1
NFE2L1	MET	1
NFE2L1	MIF	1
NFE2L1	MPZL1	1
NFE2L1	MTHFR	1
NFE2L1	MYH9	1
NFE2L1	NCOA7	1
NFE2L1	NDE1	1
NFE2L1	NEFL	1
NFE2L1	NQO2	1
NFE2L1	PAFAH1B1	1
NFE2L1	PAWR	1
NFE2L1	PGAM1	1
NFE2L1	PGD	1
NFE2L1	PICK1	1
NFE2L1	PLA2G6	1
NFE2L1	PLA2G7	1
NFE2L1	PPARD	1
NFE2L1	PPP1R11	1
NFE2L1	PPP2R2B	1
NFE2L1	PSEN2	1
NFE2L1	SHISA5	1
NFE2L1	SLC1A1	1
NFE2L1	SNCG	1
NFE2L1	SREBF2	1
NFE2L1	ST13	1
NFE2L1	STK24	1
NFE2L1	STK4	1
NFE2L1	SULT4A1	1
NFE2L1	SYT11	1
NFE2L1	TPP2	1
NFE2L1	TRAF3IP1	1
NFE2L1	TUBA1A	1
NFE2L1	UBE2L3	1
NFE2L1	VAMP2	1
NFE2L1	VGF	1
NFE2L1	YWHAG	1
NFE2L1	YWHAH	1
NFIL3	ACYP1	1
NFIL3	ARF4	1
NFIL3	CCDC91	1
NFIL3	FAM171A2	-1
NFIL3	HIST1H4J	1
NFIL3	IL6ST	1
NFIL3	INA	1
NFIL3	LGI1	1
NFIL3	LYPLAL1	1
NFIL3	NDUFAF2	1
NFIL3	OCIAD1	1
NFIL3	SEMA6A	1
NFIL3	TAF11	1
NFIL3	TGFBR1	1
NFIL3	TOX3	1
NFIX	ADRA2A	-1
NFIX	CHODL	-1
NFIX	GRIN2C	1
NFIX	HTR1D	-1
NFIX	INA	-1
NFIX	LIF	1
NFIX	MYO9B	1
NFIX	NR4A1	1
NFIX	PAH	1
NFIX	PER2	1
NFIX	PIP5K1A	1
NFIX	PSAP	1
NFIX	SLC1A1	-1
NFIX	YWHAH	-1
NPAS2	ABI2	1
NPAS2	C1QTNF4	1
NPAS2	CDK10	1
NPAS2	CYP26A1	1
NPAS2	DAO	-1
NPAS2	DGKI	1
NPAS2	DUSP7	1
NPAS2	EBF3	-1
NPAS2	EFNA3	1
NPAS2	ELOVL7	-1
NPAS2	FKRP	1
NPAS2	GAS2L1	1
NPAS2	GNB1	1
NPAS2	GNB2	1
NPAS2	MTCH2	1
NPAS2	MYO1C	-1
NPAS2	PSD	1
NPAS2	PURA	-1
NPAS2	SGSM2	1
NPAS2	SNX32	1
NPAS2	SSBP4	1
NPAS2	STAT5B	-1
NPAS2	TPM1	1
NPAS2	TTC28	1
NPAS2	USP46	1
NPAS2	WDR75	-1
NPAS2	ZNF652	-1
NPAS3	AGBL5	1
NPAS3	C1QTNF4	1
NPAS3	CDC42EP2	1
NPAS3	CYP20A1	1
NPAS3	DAG1	1
NPAS3	EFEMP2	1
NPAS3	FKRP	1
NPAS3	G3BP1	1
NPAS3	GATM	1
NPAS3	GNA12	1
NPAS3	KIFC2	-1
NPAS3	LRP4	1
NPAS3	MPP2	1
NPAS3	NAV2	1
NPAS3	NR2F1	1
NPAS3	RBM15B	1
NPAS3	RFX4	1
NPAS3	SALL1	1
NPAS3	SIX3	1
NPAS3	SMG6	1
NPAS3	SNX19	1
NPAS3	SOX9	1
NPAS3	TMEM129	1
NPAS3	TNRC6B	1
NPAS3	TP53I13	1
NPAS3	TTC28	1
NPAS3	ULK3	-1
NPAS3	WDR75	1
NPAS3	ZMYND12	1
NR1H3	APOE	1
NR1H3	APOL3	1
NR1H3	C3	1
NR1H3	CLDN5	1
NR1H3	CLU	1
NR1H3	CSF2RA	1
NR1H3	EIF2B2	1
NR1H3	EIF2B5	1
NR1H3	ENO1	1
NR1H3	FAAH	1
NR1H3	GAS2L1	1
NR1H3	GLUL	1
NR1H3	GNB1L	1
NR1H3	GPC6	1
NR1H3	GPX1	1
NR1H3	GRB2	1
NR1H3	HTR3B	1
NR1H3	IL18	1
NR1H3	KCNJ10	1
NR1H3	LHPP	1
NR1H3	MAP1A	1
NR1H3	MOG	1
NR1H3	MYLIP	1
NR1H3	NDUFV2	1
NR1H3	NEFL	1
NR1H3	PDGFRA	1
NR1H3	PDGFRB	1
NR1H3	PDLIM2	1
NR1H3	PER1	1
NR1H3	PGD	1
NR1H3	PIK3CD	1
NR1H3	PLA2G4C	1
NR1H3	PLLP	1
NR1H3	PSAP	1
NR1H3	PTGDS	1
NR1H3	RASL10A	1
NR1H3	RXRB	1
NR1H3	SIRT5	1
NR1H3	TREM2	1
NR1H3	XBP1	1
NR2C1	ATN1	1
NR2C1	GABRA6	1
NR2C1	HDAC10	1
NR2C1	JARID2	1
NR2C1	MDGA1	1
NR2C1	MLLT10	1
NR2C1	NRG2	1
NR2C1	NTNG2	-1
NR2C1	PGAM1	-1
NR2C1	SFRP1	1
NR2E1	ABR	1
NR2E1	ACO2	1
NR2E1	ALDH2	1
NR2E1	ANGPT1	-1
NR2E1	ARHGAP1	1
NR2E1	BAP1	1
NR2E1	CHPT1	1
NR2E1	CPT1B	-1
NR2E1	CSK	-1
NR2E1	DNAJC22	-1
NR2E1	EBF3	-1
NR2E1	EPDR1	-1
NR2E1	GIT1	1
NR2E1	GSS	1
NR2E1	HIST1H2AM	-1
NR2E1	LRCH1	-1
NR2E1	MKKS	1
NR2E1	MOV10	1
NR2E1	MRPL10	1
NR2E1	OBFC1	-1
NR2E1	PBXIP1	1
NR2E1	PLCE1	1
NR2E1	PMVK	1
NR2E1	PTPRF	1
NR2E1	RFT1	1
NR2E1	RPRML	1
NR2E1	SH3RF3	1
NR2E1	SURF1	1
NR2E1	TBC1D10A	1
NR2E1	TGFBR1	-1
NR2E1	THBS3	1
NR2E1	TNIK	1
NR2E1	VASN	1
NR2E1	ZFYVE21	1
NR2F1	ATXN3	-1
NR2F1	CABIN1	1
NR2F1	CIT	1
NR2F1	DDC	-1
NR2F1	DGCR8	1
NR2F1	FGF18	1
NR2F1	HDAC4	1
NR2F1	IPO5	1
NR2F1	NR1D1	1
NR2F1	NRN1	1
NR2F1	NTRK2	1
NR2F1	PHF21B	1
NR2F1	PIP5K1C	1
NR2F1	PPARD	1
NR2F1	SEZ6L	1
NR2F1	SHANK3	1
NR3C1	AAAS	1
NR3C1	ACYP1	1
NR3C1	ADD3	1
NR3C1	AMT	1
NR3C1	AMZ1	-1
NR3C1	ANKFY1	1
NR3C1	ANKRD54	1
NR3C1	AP4S1	1
NR3C1	ARF5	1
NR3C1	ASTN2	1
NR3C1	BCL11A	-1
NR3C1	BMP4	1
NR3C1	C19orf57	1
NR3C1	C3orf18	1
NR3C1	CALML4	1
NR3C1	CREBBP	1
NR3C1	CXXC5	1
NR3C1	DHRS7	1
NR3C1	ELOVL1	1
NR3C1	ERGIC3	1
NR3C1	GCC1	1
NR3C1	GRAMD1C	-1
NR3C1	HEMK1	1
NR3C1	HEXIM1	1
NR3C1	HIST1H1D	1
NR3C1	HIST1H4B	1
NR3C1	IL17RD	-1
NR3C1	LEAP2	1
NR3C1	MAPRE3	-1
NR3C1	MED23	1
NR3C1	MED30	1
NR3C1	NFIX	1
NR3C1	NICN1	1
NR3C1	NISCH	1
NR3C1	NT5DC2	1
NR3C1	NUAK1	1
NR3C1	NUBP2	1
NR3C1	NUDCD1	1
NR3C1	NUDT3	-1
NR3C1	NUFIP2	1
NR3C1	PACSIN3	1
NR3C1	PHF20	1
NR3C1	PLCG1	1
NR3C1	PLOD3	1
NR3C1	PLXNA2	1
NR3C1	PLXNB2	1
NR3C1	PUSL1	1
NR3C1	RRAGC	1
NR3C1	SDHB	1
NR3C1	SF3B1	1
NR3C1	SH3RF3	-1
NR3C1	SNRPC	1
NR3C1	TMEM108	1
NR3C1	TMEM81	1
NR3C1	TMX2	1
NR3C1	TSPAN1	1
NR3C1	UBA7	-1
NR3C1	UBE2D2	1
NR3C2	ACSL6	1
NR3C2	ADAMTS18	-1
NR3C2	AKAP10	1
NR3C2	BSN	1
NR3C2	C1QTNF4	1
NR3C2	CORO1C	1
NR3C2	CSNK1G3	1
NR3C2	DDI2	1
NR3C2	FAT3	1
NR3C2	FMNL1	1
NR3C2	GIT1	1
NR3C2	HAGH	1
NR3C2	INPP5J	1
NR3C2	MFHAS1	1
NR3C2	MIB1	1
NR3C2	MSC	1
NR3C2	NICN1	1
NR3C2	NT5DC2	-1
NR3C2	PICK1	1
NR3C2	PTGR1	1
NR3C2	RAPH1	1
NR3C2	RHOC	-1
NR3C2	RSPO3	1
NR3C2	RUNDC3A	1
NR3C2	SCYL1	1
NR3C2	SH3RF3	1
NR3C2	SHMT2	1
NR3C2	SLC25A13	-1
NR3C2	SLC47A1	1
NR3C2	SLC4A8	1
NR3C2	SOCS2	1
NR3C2	STAT5B	-1
NR3C2	THBS3	1
NR3C2	TMCC2	1
NR3C2	TOP1	1
NR3C2	UBAC2	1
NR3C2	ZNF391	1
NR3C2	ZSCAN12	1
OLIG2	CDC42BPG	-1
OLIG2	CTTNBP2	1
OLIG2	HSD17B3	1
OLIG2	SNCAIP	-1
PAX3	CDC42SE2	-1
PAX3	CDH11	-1
PAX3	CHGB	1
PAX3	CLTCL1	1
PAX3	EBF3	1
PAX3	FAM131C	1
PAX3	FOXP2	-1
PAX3	GABPB1	1
PAX3	HIST1H2AB	1
PAX3	HIST1H2BF	1
PAX3	HIST1H3B	1
PAX3	HIST2H4A	1
PAX3	HTR4	-1
PAX3	IMPA2	-1
PAX3	PNMA2	-1
PAX3	PPP2R2A	-1
PAX3	PTEN	1
PAX3	RAP1GAP	-1
PAX3	RGS4	-1
PAX3	TFAP2A	1
PAX3	TFAP2B	1
PAX6	ACTR1A	-1
PAX6	CDC42SE2	-1
PAX6	EIF3E	1
PAX6	FAM131C	1
PAX6	FOXP2	-1
PAX6	HHIP	-1
PAX6	HIST1H2AB	1
PAX6	HIST1H4B	1
PAX6	HIST1H4C	1
PAX6	IGFBP6	-1
PAX6	SFRP1	1
PAX6	TRMT5	1
PAX6	ZNF800	1
PHOX2B	ABI2	-1
PHOX2B	CALCRL	1
PHOX2B	EXOC6B	1
PHOX2B	HOXB2	1
PHOX2B	PAFAH1B2	1
PHOX2B	SYT1	-1
PHOX2B	TNS1	1
PITX3	ASCL1	1
PITX3	BNC2	1
PITX3	CALML4	-1
PITX3	DISC1	1
PITX3	DYM	1
PITX3	FAM131C	1
PITX3	GFRA3	1
PITX3	HES7	1
PITX3	ITGA9	1
PITX3	LRRC16A	-1
PITX3	MAGEL2	1
PITX3	MAPK8IP3	1
PITX3	NEUROG1	1
PITX3	NSUN4	1
PITX3	PPP1R11	1
PITX3	SH3BP1	1
PITX3	SLC39A9	1
PITX3	TMEM129	1
PITX3	TREM2	1
PITX3	WDR12	1
POU3F1	ABI2	1
POU3F1	BCL11A	1
POU3F1	C1orf52	1
POU3F1	CCDC88C	1
POU3F1	CDH11	1
POU3F1	CHD3	1
POU3F1	COL5A2	1
POU3F1	CPLX3	-1
POU3F1	DLX6	1
POU3F1	EML1	1
POU3F1	EPM2AIP1	-1
POU3F1	EYA1	1
POU3F1	FAM171B	1
POU3F1	FARP1	1
POU3F1	FAT3	1
POU3F1	FOXP1	1
POU3F1	HIST1H2BK	1
POU3F1	HIST1H3I	-1
POU3F1	HIST1H4B	-1
POU3F1	IGFBP6	1
POU3F1	ITGA9	1
POU3F1	KPNA2	1
POU3F1	LDB1	1
POU3F1	LGR4	-1
POU3F1	LHPP	1
POU3F1	LRP4	1
POU3F1	LRRTM2	1
POU3F1	MAP2	1
POU3F1	NDUFAF2	1
POU3F1	NOV	1
POU3F1	NRP1	1
POU3F1	PCCA	-1
POU3F1	POU3F3	1
POU3F1	ROBO2	1
POU3F1	SATB2	1
POU3F1	SLC10A4	1
POU3F1	SLIT2	1
POU3F1	STRN	1
POU3F1	TNFRSF11B	-1
POU3F1	TNIK	1
POU3F1	ZCWPW1	-1
POU3F1	ZIC4	-1
POU3F3	ARHGAP21	1
POU3F3	CHGB	-1
POU3F3	DDO	1
POU3F3	DYNLL1	1
POU3F3	FGF1	1
POU3F3	FOXP2	1
POU3F3	GRIN2C	-1
POU3F3	GSN	1
POU3F3	GSTO1	1
POU3F3	KIAA1217	1
POU3F3	LHPP	1
POU3F3	MAGI2	1
POU3F3	MTR	1
POU3F3	MYLIP	1
POU3F3	NEFL	1
POU3F3	NUP153	-1
POU3F3	OLIG2	1
POU3F3	PIK3C2B	1
POU3F3	PLLP	1
POU3F3	PNPLA8	1
POU3F3	POU3F1	1
POU3F3	PPP3R1	1
POU3F3	PSEN1	1
POU3F3	RORB	1
POU3F3	SPARCL1	1
POU3F3	ST13	1
POU3F3	STK4	1
POU5F2	CHN2	1
POU5F2	FGF20	1
POU5F2	GRM5	-1
POU5F2	GSTO1	-1
POU5F2	KIAA1217	-1
POU5F2	LHPP	-1
POU5F2	NEFL	-1
POU5F2	NEFM	-1
POU5F2	NQO1	-1
[truncated: 1,164 more rows]
