# Supplementary material for: Genetic architecture of white matter microstructure captured by unsupervised deep representation learning of fractional anisotropy maps
Source: Nat Commun. 2026 Jun 3;17:7150. doi: 10.1038/s41467-026-73996-z (PMC13396798; doi:10.1038/s41467-026-73996-z)
Supplement: Supplementary file 6 — Source Data [file 41467_2026_73996_MOESM6_ESM.zip › Source Data/Source Data Figure 5/Fig.5c&5d&5e/TRN/ASDnode.txt]

gene	ASD_anno
ALX1	1
ATF1	1
ATF7	1
BPTF	1
CREB3L4	1
DLX5	1
DMRT3	1
DMRTA2	1
EBF2	1
FOS	1
FOXD2	1
FOXE3	1
FOXF1	1
FOXJ3	1
FOXN2	1
GABPB1	1
GLIS2	1
HES7	1
HEY2	1
HIC1	1
HMGA2	1
HOXB2	1
HOXB3	1
HOXB4	1
HOXB5	1
HOXB7	1
HOXB8	1
HOXC4	1
HSF2	1
IRF1	1
LHX2	1
MLX	1
MSC	1
MSX2	1
NEUROD2	1
NEUROG2	1
NFAT5	1
NFE2L1	1
NFIX	1
NR1H3	1
NR2C1	1
PAX3	1
PITX3	1
POU3F3	1
POU5F2	1
RARG	1
RFX4	1
RREB1	1
RUNX2	1
SIX1	1
SIX3	1
SOX10	1
SOX7	1
SOX9	1
SP1	1
SP7	1
STAT5B	1
STAT6	1
TAL1	1
TBX15	1
TFAP4	1
TWIST1	1
VAX1	1
ZBED4	1
ZHX3	1
ZIC1	1
ZIC2	1
ZIC4	1
ZNF740	1
ALG12	1
CEP120	1
CETN3	1
CRELD2	1
DPF2	1
ERH	1
FAM120A	1
FAM172A	1
FAM86B1	1
GOSR2	1
HIST1H2AG	1
HIST1H2BF	1
HIST1H3D	1
HIST1H4D	1
HIST1H4E	1
HMGN4	1
HYAL3	1
IFRD2	1
IMPDH2	1
KIAA0907	1
LEMD3	1
MAGI1	1
MLH3	1
MPP2	1
MSH2	1
NASP	1
NEIL2	1
NUFIP2	1
PGAP1	1
PRSS16	1
PSIP1	1
PTPMT1	1
PURA	1
PYGO1	1
RBM4B	1
RDH14	1
ROMO1	1
RPL10A	1
RPS27	1
SLC39A9	1
SMURF2	1
SNX2	1
SUPT3H	1
TAF2	1
TMEM110	1
TRMT5	1
VEZT	1
ZDHHC5	1
ZNF778	1
BNC2	1
C1QB	1
GLRA1	1
HIST1H1D	1
HSPA4	1
MICAL2	1
PAPPA	1
GTDC1	1
HIST1H4J	1
HIST2H4A	1
LDB1	1
LRRC37A3	1
MARK3	1
NDUFAF2	1
PPIL4	1
RPRD2	1
SMARCAD1	1
ABI2	1
ABR	1
ADCY9	1
C1QTNF4	1
CCDC30	1
CCR10	1
COG4	1
CYP26A1	1
DAO	1
DUSP7	1
EML6	1
FAF1	1
FANCC	1
FKRP	1
GAS2L1	1
GJC1	1
KCNN1	1
LRP11	1
NANOS3	1
PLEKHH3	1
PSD	1
RBM15B	1
SGSM2	1
SNX32	1
SSBP4	1
STRN4	1
TTC28	1
UBQLN4	1
USP44	1
USP46	1
YLPM1	1
ABHD3	1
ABT1	1
ARHGAP12	1
DAZAP2	1
DENND1A	1
DIP2B	1
EDEM2	1
EGFR	1
FREM3	1
GRAMD1C	1
KRTCAP2	1
LIN7C	1
MCHR1	1
PPCS	1
RNF11	1
RNLS	1
TGFBR1	1
UBE4A	1
UNC45A	1
ZNF184	1
ZNF394	1
BUD13	1
CCDC43	1
CDC42EP1	1
CHN2	1
CHPT1	1
CLDND1	1
CSNK1G3	1
DR1	1
ERC1	1
ERCC8	1
FAM117B	1
GOSR1	1
GPBP1	1
HIST1H2AE	1
HIST1H2AH	1
HIST1H2BC	1
HIST1H2BN	1
HIST1H4I	1
HIST1H4K	1
ICA1L	1
LATS1	1
LGI1	1
MAL2	1
MCL1	1
MTF2	1
NAA38	1
PIAS1	1
PTGR1	1
RNF111	1
RNPC3	1
RRAS2	1
SLC26A9	1
TPM1	1
VRK2	1
WDR82	1
AARS2	1
ADAM15	1
ATP8B2	1
CPNE1	1
CSAD	1
GATAD2B	1
HIST1H1C	1
IP6K2	1
KCNN3	1
LTBP3	1
MAP3K12	1
MCTP1	1
NBPF1	1
NOL12	1
NUP160	1
PKD1	1
PPRC1	1
PVRIG	1
RBM12	1
RPS6KL1	1
SEC31B	1
SLC25A34	1
SLC25A44	1
TARBP2	1
TPM3	1
TSPAN1	1
UBTF	1
VASN	1
ANKS1A	1
C17orf58	1
C1orf52	1
FAM171B	1
GBF1	1
GPBP1L1	1
HIST1H2BB	1
LRIG1	1
LRRFIP2	1
MKKS	1
NUDCD1	1
OCIAD2	1
PBRM1	1
PPP1R12A	1
ROR1	1
SF3B1	1
SLC22A5	1
SLC25A26	1
SRP19	1
TAF11	1
TMED10	1
TMEM69	1
ULBP2	1
COL11A1	1
FLRT3	1
GNL3	1
HDAC9	1
HIST1H2AC	1
LUZP1	1
PDE7B	1
STX19	1
AKAP7	1
C1QL1	1
COL5A2	1
EFNA3	1
FBXO42	1
HPS6	1
LARP7	1
MON1A	1
NCKIPSD	1
PPM1M	1
QPCT	1
SH3RF3	1
TRABD	1
ZNF391	1
GSTO2	1
HIST1H2AK	1
HIST1H2AM	1
MTX1	1
OTUD7B	1
RBM6	1
RPRML	1
SEMA3A	1
SPRY1	1
THBS3	1
TMCC2	1
TSPAN18	1
ALAS1	1
ARHGAP22	1
CALCOCO1	1
CCDC150	1
CRHR1	1
DAAM1	1
DCLK3	1
EPDR1	1
FZD2	1
HTR1D	1
INPP5J	1
LRRIQ1	1
LRRTM2	1
MAST1	1
PNMT	1
PPM1J	1
RSPO3	1
SHMT2	1
SLC16A8	1
SLC43A2	1
STRN	1
AGBL2	1
C1orf228	1
CPOX	1
CYP20A1	1
DDX17	1
FGFRL1	1
FLNB	1
GATS	1
GPATCH8	1
GRN	1
GTPBP1	1
MBNL2	1
METTL10	1
METTL7A	1
MST1	1
NUCKS1	1
SNCAIP	1
TMEM116	1
ZCCHC10	1
CKAP5	1
CKB	1
COASY	1
CPLX3	1
CPNE7	1
DALRD3	1
FANCA	1
GABRD	1
ISYNA1	1
KCNJ16	1
KCTD18	1
PHF20	1
PODNL1	1
RNF123	1
TM9SF2	1
TRIOBP	1
AAAS	1
BCL11B	1
BMI1	1
CDC42BPG	1
EHBP1L1	1
EPB41L2	1
HEMK1	1
MOSPD3	1
NT5DC2	1
PRKCZ	1
SH2B3	1
SPATA2L	1
SSH1	1
STAC2	1
TUBG2	1
ADAMTS8	1
ANGPT1	1
BMP4	1
CNPY4	1
ENY2	1
GALNT6	1
HIST1H4C	1
HIST1H4H	1
HPDL	1
JAG1	1
LHFPL5	1
LIMA1	1
LRCH1	1
NISCH	1
NRP1	1
PLCE1	1
RAB26	1
REEP5	1
TMTC4	1
WNT4	1
ANKRD54	1
C19orf57	1
FAR1	1
MYO1C	1
OVCA2	1
PLCG1	1
PLXNA2	1
PLXNB2	1
RBM5	1
TRIM27	1
TRRAP	1
CALHM2	1
CDCA5	1
HCN3	1
IGF1	1
MTIF2	1
MUC1	1
NDUFS5	1
POLR2F	1
PTCH1	1
RASSF1	1
RNPS1	1
STX10	1
TOX3	1
UFSP1	1
ZFPL1	1
ZNHIT2	1
IL17RD	1
MED30	1
PFKFB4	1
PUSL1	1
SDHB	1
SNRPC	1
TMEM81	1
TRMT61A	1
ENPP3	1
KPNB1	1
RRAGC	1
DNAJC22	1
FAM131C	1
WDR81	1
ALDH2	1
ALPK1	1
ARIH2	1
ARL3	1
BCAS3	1
DIMT1	1
DPYSL5	1
EFNA1	1
ENPP2	1
EYA1	1
FRYL	1
GIT1	1
GNB1	1
HIST1H2BK	1
IER2	1
LPAR1	1
PACSIN3	1
PPP2R2A	1
RBM26	1
RTN4	1
SHFM1	1
SLMAP	1
TMEM53	1
TRIM32	1
WARS2	1
CORO6	1
EPHA3	1
FAM167A	1
FAM3C	1
HIST1H3B	1
KPNA2	1
LHPP	1
MDFIC	1
PLCL1	1
RNF141	1
SMARCAL1	1
SPAG6	1
SPRYD3	1
CPSF1	1
EIF5	1
STH	1
TCTA	1
XKR6	1
ADM2	1
AKAP10	1
ARF5	1
CBX5	1
DAP3	1
DDI2	1
EFNA4	1
FAAH	1
GCAT	1
HSPE1	1
IPO11	1
KIF6	1
LENEP	1
LRRC16A	1
NDUFB10	1
NRBP2	1
NSUN4	1
PADI2	1
PAFAH1B1	1
PAFAH1B2	1
PATL1	1
RHOC	1
SCD	1
SH3PXD2A	1
SLC22A4	1
SLC27A6	1
SLC8A2	1
SNX24	1
SPTBN1	1
TMPRSS6	1
TNIK	1
TNRC6A	1
TNS1	1
YY1AP1	1
ZFP36L1	1
ZFP36L2	1
ZNF652	1
DCAKD	1
APLP2	1
CDC42EP3	1
ING3	1
KCNV1	1
PCMT1	1
SLC10A4	1
SRFBP1	1
USP4	1
WDR75	1
C10orf128	1
CNTN2	1
CRB1	1
CSRNP2	1
EIF6	1
IGFBP6	1
MRVI1	1
OTUD4	1
PRTG	1
SALL1	1
SHROOM1	1
SPATA5L1	1
ST7L	1
ADCK5	1
AMIGO3	1
AP4M1	1
APOPT1	1
ARFGAP2	1
ATXN3	1
BNIP3L	1
CAD	1
CALM2	1
CCDC9	1
CDC27	1
CELSR3	1
CHRNB2	1
CLK2	1
CTSB	1
CYB561	1
EME2	1
EMILIN1	1
FAU	1
FDX1	1
G6PC3	1
GAL3ST1	1
LSM12	1
MACF1	1
MAPRE3	1
MGMT	1
MIOX	1
MRPL49	1
NAGLU	1
NDUFA4L2	1
NDUFAF3	1
NME3	1
NPC2	1
NXN	1
PGPEP1	1
PLA2G6	1
PYCRL	1
PYGO2	1
SLC9A3R2	1
SSSCA1	1
TBC1D10A	1
TLCD2	1
TMEM88	1
TREX1	1
TSR1	1
TUBA1B	1
TUSC2	1
WDR12	1
ZSWIM4	1
AP2S1	1
ASB16	1
C11orf49	1
C16orf95	1
C2orf74	1
CPT1B	1
DBNDD1	1
FGD6	1
HIST1H4A	1
HIST1H4F	1
MUTYH	1
P4HTM	1
PSMB7	1
RASL11B	1
RSPO2	1
SAMD12	1
SAT2	1
TDRD10	1
TMEM108	1
ZNF800	1
AGBL5	1
FBXL7	1
IL6ST	1
LRP4	1
RFTN2	1
SEZ6	1
TUBA1C	1
UBE2Q1	1
ADAR	1
BSN	1
CABP7	1
CAMKV	1
EXOSC6	1
FKBP11	1
NMT1	1
PNMA2	1
RAP1GAP	1
RHEBL1	1
SLC25A13	1
ST3GAL3	1
FAM53B	1
BTN2A2	1
CNIH2	1
GCC1	1
ITGB5	1
MED19	1
MEPCE	1
PBXIP1	1
PREB	1
WDR6	1
ZCWPW1	1
ADD3	1
APEH	1
INA	1
PHF5A	1
SLC35C1	1
TNFRSF11B	1
TWF2	1
CDK10	1
DGKI	1
ELOVL7	1
GNB2	1
MTCH2	1
ATXN7L3	1
CDCA2	1
CXXC5	1
DAG1	1
DDAH1	1
HDAC5	1
NAV3	1
SERPINF1	1
TMBIM6	1
ACSL6	1
CORO1C	1
FAT3	1
FMNL1	1
HAGH	1
MFHAS1	1
NICN1	1
PICK1	1
RAPH1	1
RUNDC3A	1
SCYL1	1
SLC47A1	1
SLC4A8	1
SOCS2	1
UBAC2	1
ZSCAN12	1
EBNA1BP2	1
GNAI2	1
ITGA9	1
NDUFB8	1
PMVK	1
SYT4	1
ZMYND12	1
ACTR1A	1
CDC42SE2	1
EIF3E	1
HHIP	1
HIST1H2AB	1
HIST1H4B	1
SFRP1	1
PTPRZ1	1
STMN4	1
ABCG2	1
ADRA1A	1
CALML4	1
CTTNBP2NL	1
DACT1	1
FAM111A	1
FANCL	1
GATM	1
MSRA	1
PCCA	1
PDE8A	1
PRDM10	1
SFRP4	1
SLIT2	1
TXNDC5	1
ZSWIM6	1
DENND4B	1
HEXIM1	1
LMBR1L	1
MAPT	1
PLEKHM1	1
TMUB2	1
ANKFY1	1
APPL2	1
C12orf10	1
CRTAC1	1
DNAJC18	1
FDPS	1
GCLM	1
GLT8D1	1
GPR135	1
IP6K1	1
KIAA1755	1
MAP1LC3A	1
MICAL3	1
NQO1	1
PPP1R16A	1
SCAMP3	1
SLC25A20	1
SLC5A6	1
THADA	1
TMEM125	1
TNKS1BP1	1
ZMYND10	1
CPD	1
DCBLD2	1
GOLGA7B	1
HIST1H3A	1
KHK	1
LACTB	1
LEAP2	1
LETM1	1
PIK3R3	1
RALGPS1	1
SH3BP1	1
SULF2	1
ZKSCAN5	1
C3orf18	1
DENND1B	1
MSRB3	1
NME6	1
NUBP2	1
PAQR8	1
PPM1A	1
PTN	1
SLC30A3	1
TRIM54	1
TRIM8	1
TRIP11	1
TTLL6	1
HSD17B3	1
JTB	1
SH3GL3	1
CDC42EP2	1
EIF2B2	1
EIF3L	1
ESCO1	1
FBXL6	1
LGR4	1
MC1R	1
MED8	1
MSH6	1
NBEAL1	1
NEK4	1
NEK9	1
NPFF	1
NUDT3	1
NUP43	1
PAIP2	1
PDE12	1
RAPGEF6	1
RBM28	1
RPS12	1
SFXN3	1
SIPA1	1
SLC26A1	1
SLC45A3	1
THOC5	1
VPS45	1
ACO2	1
ACYP1	1
C2orf80	1
CCDC34	1
EFTUD2	1
ERC2	1
FDFT1	1
GSS	1
HIST1H2AD	1
HIST1H2BE	1
HIST1H2BH	1
HIST1H3F	1
INPP5K	1
PAWR	1
RBM39	1
SEMA3D	1
STK24	1
STX7	1
TCEA3	1
UBE2D2	1
UQCRQ	1
ZNF589	1
BAIAP2L2	1
BLM	1
CDC42	1
CUEDC2	1
FBLN5	1
HEXIM2	1
JKAMP	1
LRRC46	1
NT5C2	1
PIKFYVE	1
RIT1	1
RUSC1	1
ULK3	1
WNT3	1
ZNF655	1
FEM1B	1
GFAP	1
GNPTAB	1
HSPD1	1
NOV	1
RIN3	1
BMP6	1
BTN2A1	1
C19orf53	1
CDKN2C	1
CYHR1	1
FAM89B	1
MRI1	1
PTPN23	1
TCAP	1
TIGD3	1
TMEM180	1
HDDC2	1
HIST1H2BG	1
MOGAT3	1
MYH7B	1
PLEKHG1	1
VIT	1
ANKRD44	1
ARHGAP1	1
BACE1	1
CCDC103	1
CEP164	1
CRADD	1
CYB561D2	1
DHX8	1
DOCK9	1
ECE1	1
FAHD1	1
FIS1	1
HINT1	1
MPI	1
MPV17	1
MRPL10	1
MRPS34	1
MTMR9	1
NECAP2	1
NOC3L	1
OBFC1	1
PDAP1	1
PI4KB	1
PLOD3	1
PRKAG1	1
SNAP29	1
SSH2	1
SYVN1	1
TELO2	1
TMEM115	1
TRPC4AP	1
TUBA1A	1
TUBG1	1
C6orf106	1
CACNA2D2	1
EFHD2	1
FBXL15	1
NAT6	1
RAB13	1
RTN1	1
SLC29A1	1
SMUG1	1
STAU2	1
AKR1A1	1
ATP5J2	1
BLMH	1
CEP250	1
DCAF5	1
E4F1	1
FNBP1L	1
PGM1	1
TCF25	1
TFPI	1
ZBTB17	1
ADNP	2
AR	2
ARNT2	2
ARX	2
ATRX	2
CTCF	2
CUX1	2
CUX2	2
DLX1	2
DLX2	2
DNMT3A	2
EGR2	2
EN2	2
EP300	2
ERG	2
ESR1	2
ESR2	2
ESRRB	2
GLIS1	2
GTF2I	2
HOXA1	2
JARID2	2
KDM5B	2
KLF16	2
MEIS2	2
MTF1	2
NFIA	2
NFIB	2
NPAS2	2
NR3C2	2
OTX1	2
PAX6	2
PITX1	2
POU3F2	2
RFX3	2
RHOXF1	2
RORA	2
SHOX	2
SMAD4	2
SOX5	2
STAT1	2
THAP8	2
TSHZ3	2
VDR	2
FAM92B	2
PLAUR	2
DIXDC1	2
HNRNPH2	2
SETD5	2
ZMYND11	2
CLSTN2	2
DHCR7	2
EIF3G	2
GRID2	2
ILF2	2
INTS6	2
LAMC3	2
NINL	2
NSD1	2
OFD1	2
RASSF5	2
ST7	2
STAG1	2
SYT3	2
UPF2	2
VPS13B	2
BAZ2B	2
CACNA1C	2
CAMK2A	2
CD44	2
DGKZ	2
DPP10	2
EPHB6	2
FABP5	2
FAT1	2
FLT1	2
GRIN2A	2
GRM5	2
IQSEC2	2
JAKMIP1	2
KDM4C	2
LIN7B	2
PDE4A	2
PPP2R1B	2
RB1CC1	2
RHEB	2
SLC1A1	2
SPARCL1	2
STYK1	2
WWOX	2
AKAP9	2
CASC4	2
CEP290	2
CSNK1E	2
FGFBP3	2
JMJD1C	2
LRFN5	2
LRP2BP	2
MARK1	2
MBD4	2
MED13L	2
NUDCD2	2
RELN	2
RFWD2	2
SETDB1	2
SLC25A27	2
SLC33A1	2
TBL1X	2
TRIM33	2
WDFY3	2
YTHDC2	2
CHD7	2
CLTCL1	2
CPT2	2
GABRA4	2
GABRG3	2
RAB2A	2
STXBP1	2
CACNA1I	2
CNR1	2
DDX11	2
GAD1	2
HOMER1	2
NOS1	2
PLCB1	2
PTPRT	2
PVALB	2
SNX14	2
STK39	2
ABCA7	2
ADK	2
CACNA1H	2
DOCK4	2
ERBB4	2
PDE1C	2
GNA14	2
BIN1	2
NLGN3	2
RIMS1	2
CGNL1	2
UNC13A	2
CSMD1	2
GNAS	2
LAMB1	2
MCC	2
NELL1	2
PIK3R2	2
PNPLA7	2
PRICKLE1	2
RAPGEF4	2
SDC2	2
SHANK1	2
SLC7A5	2
ADORA3	2
ANXA1	2
C12orf57	2
CACNA1A	2
CUL3	2
CX3CR1	2
DAGLA	2
EFR3A	2
GADD45B	2
ICA1	2
NRXN3	2
PTPRC	2
SASH1	2
SCN7A	2
SOD1	2
DEPDC5	2
GAN	2
HMGN1	2
KCNJ10	2
MTOR	2
KCNJ2	2
RAB39B	2
STX1A	2
ANK2	2
BRD4	2
CLN8	2
CPEB4	2
DNAJC19	2
DST	2
GABRB3	2
MTR	2
NAALADL2	2
NDUFA5	2
NF1	2
PACS1	2
SMARCA2	2
SSRP1	2
STXBP5	2
TBL1XR1	2
TOMM20	2
TRIO	2
WDR26	2
CDKN1B	2
CHRNA7	2
CNTN3	2
CNTNAP4	2
DAPK1	2
DOCK10	2
DOCK8	2
DPYSL3	2
EHMT1	2
ELOVL2	2
ELP4	2
EPHA6	2
ERMN	2
GDA	2
GRM7	2
HEPACAM	2
INPP1	2
ITPR1	2
KAT2B	2
KIF13B	2
LRRC1	2
MDGA2	2
MEGF10	2
MYO5A	2
MYT1L	2
NEO1	2
POGZ	2
PPM1D	2
PTPN11	2
REEP3	2
SLC22A15	2
SLC9A9	2
UBN2	2
CADM1	2
FRK	2
GRIK2	2
GRM1	2
HS3ST5	2
KHDRBS2	2
KIAA1586	2
LRRC7	2
PCDH10	2
PDE4B	2
SLC24A2	2
VLDLR	2
AGBL4	2
ASXL3	2
BCL2	2
CDH13	2
CDH8	2
KIRREL3	2
KRR1	2
NTNG1	2
PHIP	2
TET2	2
ADARB1	2
BBS4	2
BTAF1	2
CACNA2D3	2
EXOC3	2
EXOC5	2
MED13	2
NIPBL	2
PAH	2
PCDH8	2
PECR	2
SRGAP3	2
ZNF407	2
ACHE	2
CNR2	2
DUSP15	2
GABRA5	2
MBD6	2
MECP2	2
PRKDC	2
ATP1A1	2
CA6	2
CCT4	2
DAB1	2
HERC2	2
KDM4B	2
OTUD7A	2
PHRF1	2
SETD1B	2
SRCAP	2
TAOK2	2
TCF20	2
TRAPPC9	2
VASH1	2
APBA2	2
CARD11	2
CNKSR2	2
DOCK1	2
GRIN2B	2
NBEA	2
NOS1AP	2
OXTR	2
RNF135	2
RPS6KA2	2
ST8SIA2	2
TNIP2	2
TSPAN7	2
AGAP1	2
TBC1D5	2
CDH9	2
GABRA1	2
IL1RAPL1	2
RGS7	2
SCN1A	2
USP7	2
ALDH5A1	2
ATP8A1	2
CHD2	2
DMD	2
NACC1	2
PER1	2
CAMK4	2
EPS8	2
CACNB2	2
CLSTN3	2
DENR	2
DYRK1A	2
GSK3B	2
HNRNPU	2
LRPPRC	2
MYH10	2
PCCB	2
POT1	2
PSMD10	2
PTBP2	2
SETDB2	2
ATRNL1	2
CEP135	2
FABP3	2
GRIP1	2
GRM8	2
HLA-A	2
HTR2A	2
KCNMA1	2
KCNQ3	2
MSR1	2
PPFIA1	2
TAF1L	2
YEATS2	2
ANKS1B	2
CHRM3	2
CTNND2	2
FAM19A3	2
MKL2	2
CADPS2	2
CDH10	2
CNTNAP5	2
DLGAP1	2
DYDC2	2
EPHB2	2
FAM19A2	2
FBXO40	2
GNB1L	2
HECW2	2
LPL	2
LRRC4	2
MET	2
MUC4	2
PCDH9	2
PTGS2	2
PXDN	2
USP45	2
VIP	2
ARHGEF10	2
CDH22	2
CIC	2
DYNC1H1	2
ELAVL3	2
FBXO33	2
FHIT	2
HDLBP	2
HRAS	2
KCNQ2	2
MAPK3	2
MBD5	2
PPP1R3F	2
PRICKLE2	2
PTEN	2
RPS6KA3	2
SCN2A	2
SEZ6L2	2
SYNCRIP	2
UBR7	2
USP15	2
ATP2B2	2
DSCAM	2
GABBR2	2
HDAC4	2
MTHFR	2
SYNGAP1	2
SYNJ1	2
GALNT13	2
SLITRK5	2
CNTNAP2	2
DUSP22	2
GAS2	2
IL16	2
MAL	2
NR4A2	2
NRXN2	2
OPRM1	2
ZSWIM5	2
AGAP2	2
FABP7	2
KIF5C	2
SIK1	2
SLC16A7	2
SLIT3	2
SNAP25	2
MEGF11	2
RANBP17	2
ARHGAP5	2
CAPRIN1	2
DLG4	2
FEZF2	2
GRIA1	2
NLGN4Y	2
PHF3	2
RBM27	2
SLC25A12	2
TLK2	2
UBE3A	2
YWHAE	2
ZNF8	2
ARHGAP15	2
BCAS1	2
DMXL2	2
FBXO15	2
KATNAL1	2
MCM6	2
MYO1E	2
NEFL	2
NIPA1	2
PSD3	2
RAI1	2
SAE1	2
SYT17	2
TUBGCP5	2
UBE2H	2
MYO9B	2
PER2	2
SCN9A	2
ZC3H4	2
ADCY5	2
CTNNB1	2
ETFB	2
GGNBP2	2
GPC6	2
KIT	2
MBD3	2
NXPH1	2
SBF1	2
UTRN	2
BRAF	2
KANK1	2
KDM6A	2
MYO5C	2
DDC	2
LRFN2	2
NR1D1	2
SHANK3	2
THRA	2
KCNB1	2
CACNA1G	2
DISC1	2
ANKRD11	2
AZGP1	2
GSN	2
SUCLG2	2
ZNF713	2
TSC1	2
AHDC1	2
ATP6V0A2	2
CACNA2D1	2
TRAF7	2
DCTN5	2
DIP2C	2
GPHN	2
NCKAP1	2
PLCD1	2
PRODH	2
UBL7	2
CNTN6	2
ADORA2A	2
NOS2	2
ADA	2
APH1A	2
CTNNA3	2
GPR37	2
GRID1	2
HSD11B1	2
LRP2	2
SLC6A1	2
SLC7A7	2
GABRB1	2
GPC4	2
GPD2	2
LAMA1	2
MFRP	2
PRKD1	2
CECR2	2
CHD1	2
KCTD13	2
P2RX5	2
PACS2	2
PHF2	2
PLXNA3	2
PRKCB	2
SAMD11	2
UBR5	2
CHKB	2
CUL7	2
CYP11B1	2
DRD2	2
EP400	2
KPTN	2
MAPK12	2
ODF3L2	2
RAB43	2
UBE3B	2
ZNF827	2
DLG1	2
FER	2
PAK2	2
PARD3B	2
ZNF462	2
DRD1	2
KCND2	2
TRIP12	2
ARHGAP24	2
CNOT3	2
DCUN1D1	2
NCOR1	2
TAF1C	2
BAIAP2	2
C3orf58	2
HDAC3	2
PCDH15	2
SETD2	2
SH3KBP1	2
SLC38A10	2
SLC6A8	2
XIRP1	2
AP1S2	2
DNER	2
HTR7	2
SYNE1	2
ELAVL2	2
GRIK3	2
MTX2	2
GIGYF2	2
LEO1	2
POMT1	2
CHD5	2
KCNJ12	2
SEMA5A	2
SLC22A9	2
PPP2R5D	2
RERE	3
POMGNT1	3
ASH1L	3
FBXO11	3
BCL11A	3
EXOC6B	3
TBR1	3
SLC4A10	3
DPP4	3
SATB2	3
MAP2	3
UNC80	3
PLXNB1	3
QRICH1	3
GPX1	3
AMT	3
FOXP1	3
ROBO2	3
ZBTB20	3
SCFD2	3
MEF2C	3
NR2F1	3
APC	3
P4HA2	3
AFF4	3
AHI1	3
PEX7	3
ARID1B	3
AGMO	3
AUTS2	3
DLX6	3
TAF6	3
GIGYF1	3
FOXP2	3
CTTNBP2	3
SND1	3
MCPH1	3
PINX1	3
DPYSL2	3
EXT1	3
ASTN2	3
LMX1B	3
WAC	3
ANK3	3
EXOC6	3
SMC3	3
TCF7L2	3
EBF3	3
NAV2	3
BDNF	3
POLA2	3
KCNK7	3
HTR3A	3
ZBTB16	3
SNX19	3
CCDC91	3
DNM1L	3
NCKAP5L	3
ITGB7	3
SYT1	3
NUAK1	3
CCDC88C	3
EML1	3
FBN1	3
RPP25	3
NTRK3	3
ZNF774	3
TSC2	3
CREBBP	3
CDH11	3
ADAMTS18	3
CHMP1A	3
SMG6	3
MNT	3
KDM6B	3
CHD3	3
SLC6A4	3
PPP1R1B	3
SLC25A39	3
ITGB3	3
HOXB1	3
TANC2	3
MIB1	3
RIT2	3
SETBP1	3
TCF4	3
CC2D1A	3
ACTN4	3
MACROD2	3
TOP1	3
TNRC6B	3
ADSL	3
SGSM3	3
