# Supplementary material for: Genetic architecture of white matter microstructure captured by unsupervised deep representation learning of fractional anisotropy maps
Source: Nat Commun. 2026 Jun 3;17:7150. doi: 10.1038/s41467-026-73996-z (PMC13396798; doi:10.1038/s41467-026-73996-z)
Supplement: Supplementary file 6 — Source Data [file 41467_2026_73996_MOESM6_ESM.zip › Source Data/Source Data Figure 5/Fig.5c&5d&5e/TRN/BIPnode.txt]

gene	BIP_anno
ALX1	1
ALX4	1
ARID1B	1
ATF1	1
ATF7	1
BPTF	1
CREB3L4	1
DLX5	1
DLX6	1
EBF2	1
EBF3	1
FOS	1
FOSL1	1
FOXD2	1
FOXE3	1
FOXF1	1
FOXJ3	1
FOXN2	1
FOXP1	1
GABPB1	1
GATA4	1
GLIS2	1
HES7	1
HEY2	1
HMGA2	1
HOXB2	1
HOXB3	1
HOXB4	1
HOXB5	1
HOXB7	1
HOXB8	1
HOXC4	1
HSF2	1
IRF1	1
LHX2	1
MEF2C	1
MLX	1
MNT	1
MSC	1
MSX2	1
NEUROD2	1
NFAT5	1
NFE2L1	1
NR1H3	1
NR2C1	1
NR2F1	1
PAX3	1
PITX3	1
POU3F3	1
POU5F2	1
RARG	1
RERE	1
RREB1	1
SATB2	1
SIX1	1
SIX3	1
SOX10	1
SOX7	1
SOX9	1
SP1	1
SP7	1
STAT5B	1
STAT6	1
TAL1	1
TBR1	1
TBX15	1
TFAP4	1
TWIST1	1
VAX1	1
ZBTB16	1
ZHX3	1
ZIC1	1
ZIC2	1
ZIC4	1
ZNF740	1
ABI2	1
ACYP1	1
AP2S1	1
ATP5J2	1
ATXN7L3	1
C17orf58	1
CDCA5	1
CDKN2C	1
CKB	1
CYHR1	1
CYP26A1	1
EFNA3	1
EIF2S1	1
ERP29	1
FBXL15	1
G3BP1	1
GABRD	1
GPX1	1
KIFC2	1
LRRFIP2	1
NCOA7	1
NXN	1
P4HTM	1
PDXP	1
PI4KA	1
PMVK	1
PTCD1	1
QRICH1	1
SGSM2	1
SLBP	1
SMG6	1
ST3GAL3	1
STAU2	1
TMEM108	1
TPM1	1
TUBG2	1
UBE2Q1	1
UBQLN4	1
WDR75	1
ZSWIM6	1
ACSL6	1
BCL11A	1
C1QL1	1
CNTNAP1	1
COMMD3	1
CYP20A1	1
EML6	1
FEM1B	1
GNB1	1
KIAA0100	1
MYO1C	1
NANOS3	1
NAT6	1
NCKIPSD	1
NSF	1
PSD	1
RBM15B	1
RUNDC3A	1
SGSM3	1
SLC16A8	1
SSBP4	1
XKR9	1
ZNF652	1
ADSL	1
APOPT1	1
ATXN2	1
BUD31	1
COX5A	1
DHRS7	1
EIF3E	1
GOLGA4	1
HAX1	1
KIAA0907	1
MAPKAPK5	1
MLH1	1
MPI	1
NDUFA12	1
NSUN4	1
PAIP2	1
PDAP1	1
PGM1	1
PLEKHH3	1
PSMD14	1
RDH14	1
SHMT2	1
SLC25A26	1
SNX24	1
SRFBP1	1
UBE2D2	1
AFF4	1
C1QTNF4	1
CCDC30	1
FES	1
GAS2L1	1
PPP1R16A	1
PTCH1	1
SHF	1
WDR6	1
LAMB2	1
NICN1	1
OTUD7B	1
PAQR8	1
PURA	1
SOCS2	1
ST3GAL6	1
TESK2	1
ATP13A2	1
BNIP3L	1
CCR10	1
COG4	1
CXXC5	1
DAG1	1
DEF8	1
DENND5B	1
DHX8	1
EXT2	1
FBXL20	1
HDAC5	1
MLH3	1
MTCH2	1
PDE12	1
PINX1	1
PUF60	1
SCAMP5	1
SFMBT1	1
SMYD4	1
SSH1	1
UBAC2	1
WWP2	1
ABHD1	1
ARF4	1
ARHGAP12	1
BBS9	1
BMP6	1
C19orf53	1
CALCOCO1	1
CHMP7	1
CPNE1	1
CTTNBP2NL	1
DDAH1	1
DNAJC1	1
DPM3	1
FAM86B1	1
FANCC	1
FAU	1
FBLN5	1
FKBP11	1
FKRP	1
FNIP1	1
FZD2	1
GATM	1
HIST1H2BF	1
HIST1H2BL	1
HIST1H2BM	1
IER2	1
KRTCAP2	1
LEAP2	1
LRP11	1
MRPL49	1
NOLC1	1
PDZD7	1
PEX7	1
PGPEP1	1
PPCS	1
PVRIG	1
RAPGEF6	1
RFTN2	1
SH3BP1	1
SNAP29	1
SRP19	1
SULF2	1
SYT11	1
TELO2	1
TIGD3	1
TMEM116	1
TMPRSS6	1
TNIK	1
TOP1	1
TRMT61A	1
UQCRQ	1
USMG5	1
USP44	1
WARS2	1
COL11A1	1
FLRT3	1
GBF1	1
GNL3	1
HDAC9	1
HIST1H2AC	1
HIST1H4I	1
LUZP1	1
MAL2	1
OCIAD2	1
PDE7B	1
STX19	1
ABR	1
AKAP7	1
COL5A2	1
DAZAP2	1
EXOC6	1
FBXO42	1
HPS6	1
LARP7	1
MON1A	1
PAPPA	1
PPM1M	1
QPCT	1
SH3RF3	1
TGFBR1	1
TRABD	1
ZNF391	1
AAAS	1
ACTN4	1
BCL11B	1
BMI1	1
CDC42BPG	1
CDH11	1
EHBP1L1	1
EPB41L2	1
HEMK1	1
MOSPD3	1
NT5DC2	1
PODNL1	1
PPM1J	1
SH2B3	1
SPATA2L	1
STAC2	1
VASN	1
ADCY9	1
BAP1	1
C3orf18	1
CAMKV	1
CCDC9	1
CHD3	1
CNIH2	1
DUSP7	1
EEF1D	1
FAM131C	1
FKBP8	1
FMNL1	1
GIT1	1
GNPTAB	1
KCNN1	1
LDB1	1
LHFPL5	1
MAPRE3	1
MC1R	1
MCM7	1
NUFIP2	1
OBFC1	1
PATL1	1
PCOLCE	1
PFKFB4	1
PLCD3	1
PNMA2	1
PPP2R2A	1
PRTG	1
PSMC3IP	1
RNF11	1
RNPS1	1
SLC12A9	1
SLC39A1	1
SLC45A4	1
SLC9A3R2	1
SNX32	1
SPSB3	1
STRN4	1
TBC1D10A	1
TNKS1BP1	1
TREX1	1
ZCWPW1	1
ZNF394	1
IL17RD	1
MED30	1
OVCA2	1
PHF20	1
PUSL1	1
SDHB	1
SNRPC	1
TMEM81	1
APPL2	1
C2orf80	1
CALD1	1
CEP120	1
DCBLD2	1
EYA1	1
FAM3C	1
FBXO11	1
FRYL	1
GBA	1
GTPBP1	1
HIST1H1C	1
HIST1H1D	1
HIST1H2AH	1
HIST1H2BB	1
HIST1H2BE	1
HIST1H2BN	1
HIST1H3A	1
HIST1H4A	1
HIST1H4E	1
HIST1H4F	1
HIST1H4J	1
IFRD2	1
IL6ST	1
ING3	1
KCNJ16	1
KCTD9	1
KIF5B	1
KPNA2	1
LIN7C	1
LRIG1	1
MAP3K12	1
MBNL2	1
MUTYH	1
NEK9	1
NUAK1	1
NUP43	1
RPRD2	1
RPS6KL1	1
SLC25A34	1
SLC25A44	1
TNKS	1
TRIM32	1
UBE4A	1
VPS45	1
WAC	1
ANGPT1	1
ARHGAP22	1
CORO6	1
DNM1L	1
EPHA3	1
ERC1	1
FAM167A	1
HIST1H3B	1
HIST1H4K	1
LHPP	1
LPAR1	1
MDFIC	1
NBPF1	1
PLCL1	1
PYGO1	1
RNF141	1
ROBO2	1
SEMA3A	1
SLC4A10	1
SMARCAL1	1
SPAG6	1
SPRYD3	1
STX10	1
SYT1	1
TMCC2	1
AGBL5	1
AMIGO3	1
AS3MT	1
FDX1	1
IFI30	1
PCCA	1
TMED10	1
ZNF655	1
DTX4	1
FNBP1L	1
LACTB	1
LRRTM2	1
SV2A	1
TIE1	1
ASB16	1
GSTO2	1
LENEP	1
NME3	1
RBM6	1
PKHD1	1
AARS2	1
ALAS1	1
AMT	1
BTN2A1	1
CCDC103	1
CDC42	1
CNPY4	1
CRKL	1
ERGIC3	1
GADD45GIP1	1
GCC1	1
HIST1H2AG	1
HTR1D	1
INA	1
METTL10	1
NDUFAF2	1
NISCH	1
PHF5A	1
PKD1	1
PLXNB2	1
PPP1R12A	1
RBM5	1
RPL37A	1
SAT2	1
SND1	1
TAF6	1
TMUB2	1
TMX2	1
TNFRSF11B	1
TWF2	1
USP4	1
WNT4	1
CDK10	1
DGKI	1
ELOVL7	1
GNB2	1
TTC28	1
CDC42EP2	1
EFEMP2	1
GNA12	1
LRP4	1
MPP2	1
NAV2	1
SALL1	1
SNX19	1
TMEM129	1
TNRC6B	1
TP53I13	1
ULK3	1
ZMYND12	1
ACO2	1
ARHGAP1	1
CHPT1	1
CPT1B	1
CSK	1
DNAJC22	1
EPDR1	1
GSS	1
HIST1H2AM	1
LRCH1	1
MKKS	1
MOV10	1
MRPL10	1
PBXIP1	1
PLCE1	1
PTPRF	1
RFT1	1
RPRML	1
SURF1	1
THBS3	1
ZFYVE21	1
ADD3	1
AMZ1	1
ANKFY1	1
ANKRD54	1
AP4S1	1
ARF5	1
BMP4	1
C19orf57	1
CALML4	1
ELOVL1	1
GRAMD1C	1
HEXIM1	1
HIST1H4B	1
MED23	1
NUBP2	1
NUDCD1	1
NUDT3	1
PACSIN3	1
PLOD3	1
PLXNA2	1
RRAGC	1
SF3B1	1
TSPAN1	1
UBA7	1
ADAMTS18	1
BSN	1
CORO1C	1
CSNK1G3	1
DDI2	1
FAT3	1
HAGH	1
INPP5J	1
MFHAS1	1
MIB1	1
PICK1	1
PTGR1	1
RAPH1	1
RHOC	1
RSPO3	1
SCYL1	1
SLC25A13	1
SLC47A1	1
SLC4A8	1
ZSCAN12	1
ABHD3	1
CPLX3	1
DR1	1
EDEM2	1
FANCL	1
MSRA	1
NPFF	1
RSPO2	1
SLIT2	1
SNCAIP	1
TNRC6A	1
ABCG2	1
ADAR	1
BNC2	1
C10orf128	1
C2orf74	1
CLDND1	1
DACT1	1
DPYSL5	1
EIF5	1
FAM111A	1
GPBP1L1	1
HIST1H2AB	1
KIF6	1
NEUROG2	1
PADI2	1
PDE8A	1
POMGNT1	1
PRDM10	1
RAB26	1
SCD	1
SFRP4	1
SLC10A4	1
SPTBN1	1
TM9SF2	1
TNS1	1
TXNDC5	1
VRK2	1
ARHGAP20	1
BEST4	1
BUD13	1
CHRNB2	1
CTSB	1
DAP3	1
DBF4B	1
DCAF5	1
DCST2	1
EXT1	1
H1F0	1
HIST1H3J	1
INPP5K	1
MIOX	1
POLR2F	1
PYGO2	1
SLC25A45	1
STX7	1
TBKBP1	1
UFSP1	1
ACACB	1
ITGB7	1
KIAA1755	1
MUC1	1
NQO1	1
PLXNB1	1
PPIL4	1
RAB13	1
RASL11B	1
TDRD10	1
THADA	1
TMED5	1
ZMYND10	1
CDC42SE2	1
DENND1B	1
ENPP3	1
GPATCH8	1
MACF1	1
MCL1	1
MSRB3	1
NME6	1
PLEKHM1	1
PPM1A	1
PTN	1
SLC22A5	1
SLC30A3	1
TCTA	1
TRIM54	1
TRIM8	1
TRIP11	1
TTLL6	1
ZNF184	1
CBX5	1
DIP2B	1
HSPE1	1
LRRC16A	1
MRVI1	1
RBM26	1
REEP5	1
SEMA6A	1
SH3GL3	1
SH3PXD2A	1
TUBA1B	1
WNT3	1
ACAP3	1
ACTR1A	1
ATP8B2	1
CEP250	1
CORO7	1
DBNDD1	1
EFHD2	1
FAM117B	1
FAR1	1
FBXL6	1
HSD17B1	1
HYAL3	1
HYI	1
LTBP3	1
MST1	1
NBEAL1	1
NOL12	1
NT5C2	1
PIAS1	1
PSIP1	1
RNPC3	1
SCARF1	1
SLC26A1	1
SLC29A1	1
SMURF2	1
SUPT3H	1
TRRAP	1
TSTA3	1
TUSC2	1
UBTF	1
ZNF438	1
APLP2	1
FARP1	1
GCAT	1
HCN3	1
SERPINF1	1
STRN	1
TCAP	1
ADM2	1
BAIAP2L2	1
CALHM2	1
CC2D1A	1
CPSF1	1
DALRD3	1
DDX17	1
ERC2	1
EXOSC6	1
FAM89B	1
FGFRL1	1
GLRA1	1
IMPDH2	1
LIMA1	1
LRRC46	1
MARK3	1
MEPCE	1
MRI1	1
NAV3	1
PTPN23	1
RALGPS1	1
RHEBL1	1
SAMD12	1
TMEM180	1
TPM3	1
ZBED4	1
EGFR	1
HDDC2	1
HIST1H2BG	1
MOGAT3	1
MYH7B	1
PLEKHG1	1
SETBP1	1
STK24	1
TOX3	1
VIT	1
ZNF589	1
ZSWIM4	1
ASH1L	1
C1QB	1
FANCA	1
GATAD2B	1
NEIL1	1
PGAP1	1
PRSS16	1
ROMO1	1
SFXN3	1
SLC26A6	1
SLC39A9	1
C16orf95	1
COPB1	1
CTNS	1
E4F1	1
EBNA1BP2	1
IDH1	1
IGFBP6	1
JKAMP	1
NPEPPS	1
RPA1	1
SPCS1	1
TMEM110	1
UST	1
ZC3HC1	1
ARNTL	2
ARNTL2	2
ATF4	2
ATF5	2
BHLHE40	2
BHLHE41	2
CLOCK	2
CREM	2
CUX2	2
DLX1	2
EGR2	2
EGR3	2
ESR1	2
FOXO3	2
HIF1A	2
ISL1	2
LBX1	2
LHX5	2
NPAS2	2
NPAS3	2
NR2E1	2
NR3C1	2
NR3C2	2
OTX2	2
POU3F2	2
RARA	2
RORA	2
SHOX2	2
SP4	2
SP8	2
TSHZ1	2
VDR	2
XBP1	2
GPRIN2	2
SLC22A16	2
WFS1	2
BDKRB2	2
BRD1	2
CBS	2
KCTD12	2
PER3	2
SEC24C	2
SIRT1	2
TLL2	2
CACNA1C	2
CAMK2A	2
CRHBP	2
CRY1	2
DCLK1	2
DLG3	2
GAP43	2
GRIN2A	2
GRM5	2
HTR4	2
PDE4A	2
PGAM1	2
PLCXD3	2
PPP2R2C	2
SLC1A1	2
VGF	2
CSNK1E	2
DAZAP1	2
PIK3C3	2
RELN	2
AGT	2
APP	2
NCAN	2
NRGN	2
VIPR2	2
CHRNA2	2
CNR1	2
GAD1	2
PLCB1	2
ADCY8	2
ADCYAP1	2
ADRBK1	2
ERBB4	2
MAPK1	2
PDE10A	2
RASGRF1	2
G6PD	2
SLC17A7	2
BID	2
CHRFAM7A	2
CSMD1	2
FKBP1A	2
RASGRP1	2
TSPAN8	2
VEGFA	2
CACNA1A	2
FKBP5	2
HLA-E	2
TLR4	2
CCL2	2
SOD1	2
TLR2	2
ABCB1	2
AKT2	2
BCHE	2
SLC18A1	2
DLG2	2
GABRB3	2
HSP90B1	2
MLLT3	2
MTR	2
NAPG	2
PSEN2	2
CHRNA7	2
CRH	2
DUSP6	2
FEZ1	2
FGFR2	2
GRM7	2
HTR1A	2
INPP1	2
ITPR1	2
NRG3	2
PREP	2
VAMP3	2
BCR	2
CHRNA6	2
GRIK2	2
GRM3	2
MAGI2	2
PDE4B	2
11-Sep	2
BCL2	2
CHRM2	2
GSTZ1	2
NTRK2	2
SLC12A6	2
ADARB1	2
FBXL3	2
PAH	2
PDLIM5	2
PPID	2
CNR2	2
GABRA5	2
LDHA	2
PFKFB3	2
PPARD	2
RGS4	2
TSPO	2
ATP1A1	2
DNMT1	2
TUBA8	2
GRIN1	2
GRIN2B	2
MLC1	2
PTGDS	2
S100B	2
SMS	2
ST8SIA2	2
TGFB1	2
GABRA1	2
PCLO	2
GRIA2	2
FADS2	2
GABRB2	2
NNMT	2
VAMP2	2
CALB1	2
GRIK1	2
C9orf72	2
CACNB2	2
GSK3B	2
ME2	2
NDUFV2	2
TSNAX	2
VAPA	2
CHMP1B	2
CREB1	2
FGF20	2
FGFR1	2
HTR2A	2
KCNQ3	2
MDGA1	2
TMSB10	2
CARTPT	2
CHRM3	2
CTNND2	2
DGKB	2
ADCY2	2
DFNB31	2
DOK5	2
GNB1L	2
HSPA5	2
HTR3B	2
MCHR2	2
NTNG2	2
P2RX7	2
SLC39A3	2
VIP	2
YWHAH	2
ARHGEF10	2
CALR	2
DBNL	2
HTR5A	2
KCNQ2	2
MBD5	2
PIP4K2C	2
POLG	2
SEZ6L	2
ST3GAL1	2
DIO2	2
DSCAM	2
MTHFR	2
NOD2	2
CNTNAP2	2
DBN1	2
NR4A2	2
NTF3	2
SLC1A3	2
SPR	2
ADM	2
ATP1A2	2
CSRP1	2
FABP7	2
NDST3	2
SNAP25	2
DLG4	2
FYN	2
GRIA1	2
GRIA4	2
SLC1A2	2
YWHAE	2
ACTB	2
AKR1C3	2
GNB2L1	2
HIP1R	2
IMPACT	2
NEFL	2
PDE9A	2
PPP2R4	2
RAPGEF5	2
TOM1	2
PER2	2
APOE	2
LACE1	2
MFGE8	2
DDC	2
NR1D1	2
IMPA2	2
DISC1	2
MPPE1	2
POMC	2
NEFM	2
UHMK1	2
DCTN5	2
GABRG1	2
PRODH	2
SLC1A4	2
CNTN6	2
GRID1	2
PLA2G4A	2
GABRB1	2
SRSF3	2
AKT1	2
DRD2	2
FGF17	2
DRD1	2
ULK4	2
S1PR1	2
PFKL	2
ATP2A2	2
GNAL	2
SLC17A6	2
SYNE1	2
GRIK3	2
GDNF	2
YWHAZ	2
PRKCZ	3
ROR1	3
KCNN3	3
CALM2	3
RTN4	3
MAP2	3
IGFBP2	3
ITGA9	3
STAB1	3
PBRM1	3
NEK4	3
ITIH1	3
ITIH3	3
ITIH4	3
MAGI1	3
USP46	3
HPGDS	3
HINT1	3
HSPA4	3
AHI1	3
SRRT	3
FOXP2	3
DPYSL2	3
ADRA1A	3
SFRP1	3
ASTN2	3
ANK3	3
TCF7L2	3
BDNF	3
UCP2	3
HTR3A	3
PAWR	3
PMCH	3
IGF1	3
RFX4	3
DAO	3
FAM109A	3
ALDH2	3
DOCK9	3
NEDD4	3
PGP	3
CREBBP	3
AKAP10	3
SLC6A4	3
PPP1R1B	3
GRN	3
GFAP	3
CRHR1	3
MAPT	3
TCF4	3
NFIX	3
PLCG1	3
PLA2G6	3
MCHR1	3
