# Supplementary material for: Genetic architecture of white matter microstructure captured by unsupervised deep representation learning of fractional anisotropy maps
Source: Nat Commun. 2026 Jun 3;17:7150. doi: 10.1038/s41467-026-73996-z (PMC13396798; doi:10.1038/s41467-026-73996-z)
Supplement: Supplementary file 6 — Source Data [file 41467_2026_73996_MOESM6_ESM.zip › Source Data/Source Data Figure 5/Fig.5c&5d&5e/TRN/PDnet.txt]

node1	node2	sign
ALX4	CCR2	1
ALX4	SERPINB5	1
ARID1B	WFS1	1
ARNT	AGBL5	1
ARNT	AP2S1	-1
ARNT	ATF1	1
ARNT	BCL11A	-1
ARNT	CNIH2	-1
ARNT	CXXC5	1
ARNT	CYP20A1	1
ARNT	CYP26A1	-1
ARNT	DAO	1
ARNT	ELOVL7	1
ARNT	G3BP1	1
ARNT	GIGYF1	1
ARNT	HAGH	-1
ARNT	HIST1H2BE	1
ARNT	IFRD2	1
ARNT	KCNN1	-1
ARNT	LRRFIP2	1
ARNT	MYO1C	1
ARNT	PINX1	1
ARNT	PSD	-1
ARNT	PTCH1	1
ARNT	PURA	1
ARNT	SGSM2	-1
ARNT	SLBP	-1
ARNT	SMG6	1
ARNT	SPIRE2	1
ARNT	SSH1	1
ARNT	STAT5B	1
ARNT	STRN4	-1
ARNT	TNRC6B	1
ARNT	TRIP11	1
ARNT	WDR75	1
ARNT	WWP2	1
ATF1	ATP13A2	-1
ATF1	C9orf156	1
ATF1	CASP3	1
ATF1	CYP2E1	1
ATF1	HTRA1	-1
ATF1	NDFIP2	-1
ATF1	SS18L1	1
ATF1	SUMO2	1
ATF1	UCHL1	-1
ATF1	ZFP3	1
ATF1	ZFR2	-1
ATF7	ATXN1	-1
ATF7	CASP3	1
ATF7	CDNF	1
ATF7	CRHBP	-1
ATF7	ENOX1	-1
ATF7	FLT1	1
ATF7	GAP43	-1
ATF7	GBA	-1
ATF7	GNAI3	1
ATF7	GRIN2A	-1
ATF7	NDFIP2	-1
ATF7	NDUFA8	-1
ATF7	NSF	-1
ATF7	OGDH	1
ATF7	PPP1R3B	1
ATF7	PPP2R2B	-1
ATF7	RNF11	-1
ATF7	UCHL1	-1
ATF7	USP40	1
BPTF	AP3B1	1
BPTF	APAF1	1
BPTF	ATXN10	-1
BPTF	C10orf2	1
BPTF	CMTM7	1
BPTF	CSNK2B	1
BPTF	DECR1	1
BPTF	ECHDC2	1
BPTF	EIF2B3	1
BPTF	GPR107	1
BPTF	KIAA2013	1
BPTF	LIMA1	1
BPTF	NFIA	1
BPTF	TCF12	1
BPTF	TTC39A	-1
BPTF	TTC4	1
BPTF	WNK1	1
BPTF	ZNF280D	1
CREB3L4	AKR1A1	1
CREB3L4	C9orf156	1
CREB3L4	CPT2	1
CREB3L4	ELAVL4	-1
CREB3L4	FAH	1
CREB3L4	GSTP1	1
CREB3L4	IPO13	1
CREB3L4	MGST2	1
CREB3L4	PPP1R3B	1
CREB3L4	SLC2A13	-1
CREB3L4	SUMO2	1
CREB3L4	TOR1A	-1
CREB3L4	UCHL1	-1
CREB3L4	ZFR2	-1
CREM	ABHD1	1
CREM	ARF4	1
CREM	ARHGAP12	1
CREM	BBS9	1
CREM	BDNF	-1
CREM	BMP6	1
CREM	C19orf53	1
CREM	CALCOCO1	1
CREM	CCDC30	1
CREM	CHMP7	1
CREM	CPNE1	-1
CREM	CTTNBP2NL	1
CREM	DDAH1	1
CREM	DLX6	1
CREM	DNAJC1	1
CREM	DPM3	1
CREM	FAM86B1	1
CREM	FANCC	-1
CREM	FAU	1
CREM	FBLN5	1
CREM	FKBP11	1
CREM	FKRP	1
CREM	FNIP1	1
CREM	FZD2	1
CREM	GATM	1
CREM	GNB1	1
CREM	GRN	1
CREM	HIST1H2BF	1
CREM	HIST1H2BL	1
CREM	HIST1H2BM	1
CREM	IER2	-1
CREM	KRTCAP2	1
CREM	LEAP2	-1
CREM	LRP11	1
CREM	MAPKAPK5	1
CREM	MRPL49	1
CREM	NOLC1	1
CREM	PDZD7	-1
CREM	PEX7	1
CREM	PGPEP1	1
CREM	PPCS	1
CREM	PVRIG	-1
CREM	RAPGEF6	-1
CREM	RFTN2	1
CREM	SH3BP1	-1
CREM	SNAP29	1
CREM	SOX9	1
CREM	SRP19	1
CREM	SULF2	1
CREM	SYT11	1
CREM	TELO2	-1
CREM	TIGD3	-1
CREM	TMEM116	1
CREM	TMPRSS6	1
CREM	TNIK	1
CREM	TOP1	1
CREM	TRMT61A	1
CREM	UQCRQ	1
CREM	USMG5	1
CREM	USP44	-1
CREM	WARS2	1
DLX5	CNR1	1
DLX5	DCC	1
DLX5	DCLK3	1
DLX5	JUN	-1
DLX5	NOS1	1
DLX5	NQO2	-1
DLX5	OTX2	-1
DLX5	PHACTR1	1
DLX5	PPP2R2B	1
DLX5	SLC2A13	1
DLX5	SNTG1	1
DLX5	STK39	-1
DLX5	ZNF280D	-1
DLX6	ADCYAP1	-1
DLX6	ADRBK1	-1
DLX6	CRHR1	-1
DLX6	DCC	1
DLX6	DCLK3	1
DLX6	KIAA1462	1
DLX6	NBN	1
DLX6	NOS1	1
DLX6	NQO2	-1
DLX6	OTX2	-1
DLX6	PAPPA	-1
DLX6	PPP2R2B	1
DLX6	SLC2A13	1
DLX6	SLC43A2	-1
DLX6	SNCB	-1
DLX6	SNTG1	1
DLX6	TSPAN5	-1
DMBX1	EXOC6	-1
DMBX1	FDX1	1
DMBX1	KCNV1	-1
DMRT3	CHRNA3	-1
DMRT3	GSTM3	1
DMRTA2	JUN	1
DMRTA2	RIMS1	-1
DMRTA2	TCF12	1
EBF2	GBF1	-1
EBF3	ABCA5	1
EBF3	ATXN1	-1
EBF3	CSMD1	1
EBF3	FGF2	1
EBF3	GPRIN3	1
EBF3	GSTO2	-1
EBF3	KDM4A	-1
EBF3	LBH	1
EBF3	MCC	1
EBF3	MFSD4	-1
EBF3	VEGFA	1
EMX1	ADAMTS8	1
EMX1	ARHGAP1	1
EMX1	ATXN7L3	1
EMX1	C1QL1	1
EMX1	COL5A2	1
EMX1	CSRNP2	1
EMX1	CYP20A1	-1
EMX1	DTX4	1
EMX1	EFTUD2	1
EMX1	EXOC6	1
EMX1	GALNT6	1
EMX1	GSS	1
EMX1	HEY2	-1
EMX1	HIST1H2AG	-1
EMX1	HIST1H2AM	-1
EMX1	HIST1H4D	1
EMX1	HIST1H4F	1
EMX1	HIST1H4J	1
EMX1	HIST1H4K	1
EMX1	HPS6	1
EMX1	IDH1	-1
EMX1	IFI30	-1
EMX1	LARP7	-1
EMX1	LGR4	-1
EMX1	LHFPL5	1
EMX1	LIMA1	-1
EMX1	LSM12	1
EMX1	LUZP1	1
EMX1	MON1A	1
EMX1	MPI	1
EMX1	MSC	1
EMX1	MTX1	1
EMX1	NCKIPSD	1
EMX1	NEUROD2	1
EMX1	POP7	1
EMX1	PPP1R12A	1
EMX1	RFT1	1
EMX1	RTBDN	1
EMX1	SH3RF3	1
EMX1	SLC22A4	-1
EMX1	SLC22A5	-1
EMX1	SLC8A2	1
EMX1	STAC2	1
EMX1	SV2A	1
EMX1	SYT1	1
EMX1	TAF6	1
EMX1	TCF4	1
EMX1	TGFBR1	-1
EMX1	THBS3	1
EMX1	TRIM8	-1
EMX1	TWF2	1
EMX1	TWIST1	1
EMX1	ZNF391	1
EN1	C1QL1	-1
EN1	EBF3	1
EN1	EFNA4	1
EN1	FMNL1	-1
EN1	GSTO2	-1
EN1	HIST1H2AM	1
EN1	LARP7	1
EN1	PBXIP1	1
EN1	RIN3	1
EN1	THBS3	-1
EN2	ADAMTS18	1
EN2	ADAMTS8	-1
EN2	AMT	1
EN2	ANGPT1	1
EN2	BMP4	1
EN2	CCDC150	-1
EN2	CNPY4	1
EN2	EML1	-1
EN2	ENY2	-1
EN2	GALNT6	-1
EN2	GPBP1	1
EN2	GSTO2	-1
EN2	HIST1H1D	1
EN2	HIST1H4C	1
EN2	HIST1H4H	1
EN2	HPDL	1
EN2	INPP5J	1
EN2	JAG1	-1
EN2	LHFPL5	-1
EN2	LIMA1	1
EN2	LRCH1	1
EN2	MON1A	-1
EN2	NISCH	1
EN2	NRP1	-1
EN2	PKD1	1
EN2	PLCE1	-1
EN2	QPCT	-1
EN2	RAB26	1
EN2	RARG	1
EN2	REEP5	-1
EN2	TCF4	1
EN2	TMTC4	-1
EN2	VRK2	-1
EN2	WNT4	-1
ESR1	AAAS	-1
ESR1	HEMK1	-1
ESR1	IL17RD	1
ESR1	MED30	-1
ESR1	OVCA2	-1
ESR1	PFKFB4	1
ESR1	PHF20	-1
ESR1	PUSL1	-1
ESR1	SDHB	-1
ESR1	SNRPC	-1
ESR1	TMEM81	-1
ESR1	TRMT61A	-1
ESR2	ENPP3	1
ESR2	KPNB1	-1
ESR2	RRAGC	-1
ETV6	AKAP10	1
ETV6	ANKS1A	1
ETV6	BDNF	-1
ETV6	CDCA5	1
ETV6	CRTAC1	1
ETV6	DUSP7	1
ETV6	EIF3L	-1
ETV6	FARP1	1
ETV6	FDX1	1
ETV6	HDAC5	1
ETV6	HDDC2	-1
ETV6	HIGD1B	1
ETV6	IGFBP2	1
ETV6	KCTD18	1
ETV6	LDB1	1
ETV6	LRRC16A	-1
ETV6	MTIF2	1
ETV6	PADI2	1
ETV6	REEP5	1
ETV6	RNF11	1
ETV6	SLC25A44	-1
ETV6	SMUG1	1
ETV6	STK24	1
ETV6	TARBP2	-1
ETV6	TCF7L2	1
ETV6	TCTA	1
ETV6	TMEM125	1
ETV6	TSPAN1	-1
ETV6	UQCRQ	1
ETV6	ZBTB16	1
FOS	CACNA1A	-1
FOS	CAV1	1
FOS	CP	1
FOS	CTSH	1
FOS	DCTN1	-1
FOS	FGF2	1
FOS	GAP43	-1
FOS	HPCAL4	-1
FOS	IL18	1
FOS	LRRK1	-1
FOS	RIMS1	-1
FOS	ZC3HAV1	1
FOSL1	GRN	-1
FOXD2	CCL2	1
FOXD2	CP	1
FOXD2	LBH	1
FOXE3	C15orf41	1
FOXE3	MMRN2	1
FOXE3	RXFP1	-1
FOXE3	STK3	1
FOXF1	ABCB1	1
FOXF1	BCHE	1
FOXF1	FA2H	1
FOXF1	LBH	1
FOXF1	MMRN2	1
FOXF1	RXFP1	-1
FOXF1	TESK2	1
FOXJ3	ACSL6	1
FOXJ3	ANK2	1
FOXJ3	APC	1
FOXJ3	ARIH2	1
FOXJ3	ATR	1
FOXJ3	BEST4	1
FOXJ3	C2orf73	1
FOXJ3	CALM2	1
FOXJ3	CDH11	1
FOXJ3	CSNK1A1	1
FOXJ3	DAP3	1
FOXJ3	DCAF5	1
FOXJ3	DLG2	1
FOXJ3	DNM1L	1
FOXJ3	ERC1	1
FOXJ3	EXOC6	1
FOXJ3	EXT1	1
FOXJ3	FAHD1	1
FOXJ3	FAM171B	1
FOXJ3	FAM53B	1
FOXJ3	FBXO11	1
FOXJ3	HSPD1	1
FOXJ3	IFRD2	1
FOXJ3	LEMD3	1
FOXJ3	LETM1	1
FOXJ3	LGI1	1
FOXJ3	LRRC37A3	1
FOXJ3	MAPK8IP3	1
FOXJ3	MAPRE3	1
FOXJ3	MMRN2	1
FOXJ3	MSH2	1
FOXJ3	MTF2	1
FOXJ3	MTR	1
FOXJ3	NEK9	1
FOXJ3	NFAT5	1
FOXJ3	NRD1	1
FOXJ3	NUDT3	1
FOXJ3	PINX1	1
FOXJ3	PPIL4	1
FOXJ3	PPP1R12A	1
FOXJ3	PRDM2	1
FOXJ3	PRNP	1
FOXJ3	PSMD14	1
FOXJ3	RDH14	1
FOXJ3	SHFM1	1
FOXJ3	TRIO	1
FOXJ3	TRMT61A	1
FOXJ3	ULK2	1
FOXJ3	VPS41	1
FOXJ3	WNK1	1
FOXJ3	ZHX3	1
FOXN2	B2M	1
FOXN2	CANX	-1
FOXN2	CAPN2	1
FOXN2	CDK5R1	-1
FOXN2	CHRNA7	-1
FOXN2	CP	1
FOXN2	CSMD1	-1
FOXN2	CXCR4	1
FOXN2	DAPK1	-1
FOXN2	FA2H	1
FOXN2	GPBP1L1	1
FOXN2	HIST1H1C	1
FOXN2	KCNJ6	-1
FOXN2	KEAP1	1
FOXN2	LINGO2	-1
FOXN2	MDGA2	-1
FOXN2	MEIS1	1
FOXN2	METTL7A	1
FOXN2	NFE2L2	1
FOXN2	NFIA	1
FOXN2	NPAS3	1
FOXN2	OSBPL9	1
FOXN2	PARP1	1
FOXN2	PDIA3	1
FOXN2	PHACTR1	-1
FOXN2	PICALM	1
FOXN2	PON2	1
FOXN2	PRTFDC1	1
FOXN2	RXFP1	-1
FOXN2	SCD	1
FOXN2	SNTG1	-1
FOXN2	TCF12	1
FOXN2	TESK2	1
FOXN2	TFAM	1
FOXN2	TGFA	1
FOXN2	TMEM108	-1
FOXN2	ULK2	1
FOXN2	VPS41	-1
FOXN2	WNK1	1
FOXN2	ZNF280D	1
FOXP1	ATR	1
FOXP1	ATXN1	1
FOXP1	CANX	1
FOXP1	CREM	1
FOXP1	DLG2	1
FOXP1	ETV6	1
FOXP1	FA2H	1
FOXP1	FRMD5	1
FOXP1	GPBP1L1	1
FOXP1	KCNJ6	-1
FOXP1	LRRC4C	1
FOXP1	NBN	1
FOXP1	NUDT1	1
FOXP1	PHACTR1	1
FOXP1	PPARGC1A	1
FOXP1	PPP2R2B	1
FOXP1	PPP3CA	1
FOXP1	PRDM2	1
FOXP1	PRTFDC1	1
FOXP1	SSBP3	1
FOXP1	TMEM53	1
FOXP1	WNK1	1
FOXP2	AGBL4	1
FOXP2	ATXN1	1
FOXP2	BCL2	1
FOXP2	CXXC1	-1
FOXP2	DAPK1	1
FOXP2	DNAJA1	1
FOXP2	ETV6	1
FOXP2	FGF12	1
FOXP2	FRMD5	1
FOXP2	GSTZ1	1
FOXP2	LINGO2	1
FOXP2	LRRK2	1
FOXP2	MEIS1	-1
FOXP2	NFIA	-1
FOXP2	NRD1	1
FOXP2	NTNG1	1
FOXP2	POU6F2	1
FOXP2	PPARGC1A	1
FOXP2	PRDM2	1
FOXP2	RNF220	1
FOXP2	RXFP1	1
FOXP2	SEMA3E	1
FOXP2	TTC39A	1
FOXP2	VPS41	1
GABPB1	CSNK1A1	1
GABPB1	DNAJA1	-1
GABPB1	FXN	1
GABPB1	GNAI3	1
GABPB1	GPR107	1
GABPB1	HLCS	1
GABPB1	MDGA2	-1
GABPB1	MED13	1
GABPB1	PRKCZ	1
GABPB1	SIAH2	1
GABPB1	SP2	1
GABPB1	TFB1M	1
GABPB1	ZFP3	1
GATA2	ABHD1	1
GATA2	C10orf128	1
GATA2	GNA12	1
GATA2	HIST1H2AE	-1
GATA2	ICA1L	-1
GATA2	JAG1	1
GATA2	KIFC2	-1
GATA2	NDUFAF2	1
GATA2	PDE7B	1
GATA2	PRTG	1
GATA2	RNF111	-1
GATA2	SALL1	1
GATA2	SLC26A9	1
GATA2	TAL1	1
GATA4	DCTN1	-1
GLIS1	CPSF1	1
GLIS1	EIF5	-1
GLIS1	MAST1	1
GLIS1	SLC25A34	1
GLIS1	STH	1
GLIS1	TCTA	-1
GLIS1	TMEM81	1
GLIS1	XKR6	1
GLIS2	CALB2	1
GLIS2	CDKN2C	-1
GLIS2	CUL2	-1
GLIS2	MMRN2	1
GLIS2	PANK2	-1
GLIS2	SUSD2	1
HES7	ABCA3	1
HES7	ATXN2	1
HES7	CHRNA4	1
HES7	DAB1	1
HES7	LSM14B	1
HES7	MICAL2	1
HES7	PARP1	1
HES7	SIAH2	1
HES7	SNCA	1
HES7	SS18L1	1
HEY2	ABCA3	-1
HEY2	AGBL4	-1
HEY2	AP3B1	1
HEY2	BMPR1B	1
HEY2	CALB2	1
HEY2	EPHA4	-1
HEY2	GPBP1L1	1
HEY2	GRIN1	-1
HEY2	GRIN2B	-1
HEY2	KCNJ6	-1
HEY2	LSM14B	-1
HEY2	MICAL2	-1
HEY2	NOS1	1
HEY2	PANK2	-1
HEY2	PON2	1
HEY2	ST3GAL3	-1
HEY2	TGFB1	1
HIC1	GATA2	1
HMGA2	CCR2	1
HMGA2	GAK	-1
HMGA2	KEAP1	-1
HOXB2	CMTM7	1
HOXB2	DAPK1	-1
HOXB2	EPHA4	-1
HOXB2	FRMD4A	-1
HOXB2	GAP43	-1
HOXB2	GRIN2B	-1
HOXB2	KCNH1	-1
HOXB2	LRRK2	-1
HOXB2	MEIS1	1
HOXB2	MGST2	1
HOXB2	PHACTR1	-1
HOXB2	RGS7	-1
HOXB2	SLC2A13	-1
HOXB3	ADCYAP1	1
HOXB3	ANK2	1
HOXB3	DDOST	-1
HOXB3	GSTO1	-1
HOXB3	MEIS1	1
HOXB3	NAV2	1
HOXB4	CCL2	1
HOXB4	FADS2	1
HOXB4	PITX3	1
HOXB4	RGS7	-1
HOXB4	TFAM	-1
HOXB5	ADCYAP1	1
HOXB5	CNR1	-1
HOXB5	MCCC1	-1
HOXB7	ANK2	1
HOXB7	FADS2	1
HOXB7	HNMT	1
HOXB7	NDUFS4	1
HOXB7	PITX3	1
HOXB7	RAB6A	1
HOXB8	MCCC1	-1
HOXB8	SERPINB5	1
HOXC4	CALB1	-1
HOXC4	CNR1	-1
HOXC4	RAB6A	1
HOXC4	SNTG1	-1
HSF2	ABCA5	1
HSF2	CDC42	1
HSF2	CTSD	1
HSF2	CUL2	1
HSF2	DLD	1
HSF2	DNAJA1	1
HSF2	EIF2B3	1
HSF2	ELAVL4	1
HSF2	GAK	1
HSF2	GLA	1
HSF2	GSK3B	1
HSF2	GSTO1	1
HSF2	HSPA8	1
HSF2	MAP2K5	1
HSF2	MAP2K6	1
HSF2	MGST2	1
HSF2	NDUFA10	1
HSF2	NDUFV2	1
HSF2	PARK7	1
HSF2	PRKRIR	1
HSF2	PRNP	1
HSF2	SNCA	1
HSF2	TFB2M	1
HSF2	TMCO3	1
HSF2	TMEM108	1
IRF1	C11orf74	-1
IRF1	CANX	-1
IRF1	CASP3	1
IRF1	CNTLN	1
IRF1	CREB1	1
IRF1	CUL2	-1
IRF1	ECHDC2	1
IRF1	FGF20	1
IRF1	GPR107	1
IRF1	GRIP1	-1
IRF1	GSTO2	-1
IRF1	HIST1H1C	1
IRF1	HLA-A	1
IRF1	HTR2A	-1
IRF1	MED13	1
IRF1	NDFIP2	-1
IRF1	NDUFB8	-1
IRF1	PCGF3	1
IRF1	RAB6A	-1
IRF1	YIPF1	-1
IRF1	ZFYVE9	1
JUN	ACTN4	1
JUN	ADAM15	1
JUN	ANGPT1	1
JUN	ANKS1A	1
JUN	ARHGAP22	1
JUN	CALD1	1
JUN	CCDC130	1
JUN	CXXC5	1
JUN	DDI2	1
JUN	EPB41L2	1
JUN	FBXO42	1
JUN	FOXN2	1
JUN	GATM	1
JUN	GFAP	1
JUN	GON4L	1
JUN	HIST1H2AD	1
JUN	HIST1H2AK	1
JUN	HIST1H2BF	1
JUN	HIST1H2BN	1
JUN	HIST1H4C	1
JUN	HIST1H4H	1
JUN	INA	-1
JUN	IP6K2	1
JUN	LATS1	1
JUN	LIMA1	1
JUN	LIN7C	1
JUN	MAPKAPK5	1
JUN	MARK3	1
JUN	MCL1	1
JUN	MED23	-1
JUN	MICAL2	1
JUN	MICAL3	1
JUN	MPP2	1
JUN	NECAP2	1
JUN	NOL12	1
JUN	NR2F1	1
JUN	NUP43	1
JUN	PFKFB4	1
JUN	PI4KB	1
JUN	PLCD3	1
JUN	PLEKHM1	1
JUN	PLXNB1	1
JUN	QPCT	-1
JUN	RASSF1	1
JUN	RBM4B	1
JUN	RHOA	1
JUN	RHOC	1
JUN	RPL10A	1
JUN	SFXN3	1
JUN	SLC22A4	1
JUN	SLC39A1	1
JUN	SP1	1
JUN	SSH2	1
JUN	STARD3	1
JUN	STH	1
JUN	TMBIM6	1
JUN	TNKS	1
JUN	TOP1	1
JUN	TRIM27	1
JUN	VIT	1
JUN	ZHX3	1
JUN	ZNF800	1
LHX2	ABCA5	-1
LHX2	AGBL4	1
LHX2	CCNY	1
LHX2	CP	-1
LHX2	KIF2C	-1
LHX2	LRRK2	1
LHX2	OGDH	-1
LHX2	PIK3R3	-1
LHX2	PLCB4	-1
MEF2C	CASP3	-1
MEF2C	CRHBP	1
MEF2C	CSMD1	1
MEF2C	EIF4E1B	1
MEF2C	EPHB2	1
MEF2C	FAM47E	1
MEF2C	GPRIN3	-1
MEF2C	GRIN2A	1
MEF2C	GSTA4	1
MEF2C	HLCS	-1
MEF2C	HSPA5	-1
MEF2C	HTR2A	1
MEF2C	LRRC4C	1
MEF2C	MICAL2	1
MEF2C	MRAS	1
MEF2C	NDFIP2	1
MEF2C	NDUFA8	1
MEF2C	NEGR1	1
MEF2C	OSBPL9	-1
MEF2C	PAK7	1
MEF2C	PINK1	1
MEF2C	POU6F2	1
MEF2C	PRKAA2	1
MEF2C	PTGS2	1
MEF2C	RNF11	1
MEF2C	RRAS2	-1
MEF2C	SNCA	1
MEF2C	SNCB	1
MEF2C	TCF12	-1
MEF2C	TDRD10	-1
MEF2C	TMEM108	1
MEF2C	VPS41	1
MEF2C	YWHAH	1
MEF2C	ZNF615	-1
MEIS1	AGBL5	1
MEIS1	APEH	-1
MEIS1	ARHGAP22	1
MEIS1	BTN2A2	1
MEIS1	C2orf80	-1
MEIS1	CCDC30	-1
MEIS1	CNTN2	1
MEIS1	CPNE7	-1
MEIS1	CPT1B	1
MEIS1	DIP2B	1
MEIS1	DPF2	1
MEIS1	ELOVL7	1
MEIS1	FANCC	1
MEIS1	HOXB2	1
MEIS1	LATS1	1
MEIS1	LRRIQ1	-1
MEIS1	MCHR1	-1
MEIS1	NUP160	1
MEIS1	OCIAD2	-1
MEIS1	PACSIN3	1
MEIS1	PAX3	1
MEIS1	PVRIG	1
MEIS1	SCAMP2	1
MEIS1	SH3RF3	-1
MEIS1	SP1	1
MEIS1	STAT5B	1
MEIS1	USP4	1
MEIS1	ZDHHC5	1
MEIS1	ZIC1	1
MLX	ADRBK1	1
MLX	ATP6V0B	1
MLX	ATXN2	1
MLX	C10orf2	1
MLX	CALR	1
MLX	CCDC149	1
MLX	DMAP1	1
MLX	GABARAPL2	1
MLX	GLA	1
MLX	GPBP1L1	1
MLX	GSK3B	1
MLX	HS1BP3	1
MLX	HSPA8	1
MLX	IFNGR2	1
MLX	LINGO1	1
MLX	LSM14B	1
MLX	NDUFA7	1
MLX	NDUFB4	1
MLX	NDUFB8	1
MLX	NDUFS1	1
MLX	NQO2	1
MLX	PANK2	1
MLX	PDXK	1
MLX	PICALM	-1
MLX	POLG	1
MLX	PRKCZ	1
MLX	SCN2A	1
MLX	SLC35E3	1
MLX	SND1	1
MLX	ST3GAL3	1
MLX	TASP1	1
MLX	TMEM108	1
MLX	TMEM53	1
MLX	TOR1A	1
MNT	CASP3	-1
MNT	CCDC149	1
MNT	CCK	1
MNT	CTSB	1
MNT	GRIN1	1
MNT	LINGO1	1
MNT	MRAS	1
MNT	MTHFR	1
MNT	MTR	1
MNT	NOD2	-1
MNT	3-Sep	1
MNT	SSBP3	1
MNT	ST3GAL3	1
MNT	TASP1	1
MNT	ZMAT3	1
MSC	CNR1	1
MSC	CRHBP	1
MSC	DCTN1	1
MSC	GRIN2B	1
MSC	LIMA1	-1
MSC	MFSD4	1
MSC	SNCA	1
MSC	ZNF423	-1
MSX2	ADAMTS16	1
MSX2	BSND	1
MSX2	CRHR1	1
MSX2	DCC	-1
MSX2	GSTO2	-1
MSX2	HIST1H1C	1
MSX2	HSPA9	-1
MSX2	LIMA1	1
MSX2	NBN	-1
MSX2	NDUFA6	-1
MSX2	NR4A2	1
MSX2	NTNG1	-1
MSX2	PLCB4	1
MSX2	PPP2R2B	-1
MSX2	RAB6A	-1
MSX2	SPR	-1
MSX2	TMEM61	1
MSX2	ZSWIM5	1
NEUROD2	ATXN3	-1
NEUROD2	BCL2	-1
NEUROD2	BDNF	1
NEUROD2	CDH6	-1
NEUROD2	CPT2	-1
NEUROD2	EPHX2	-1
NEUROD2	FABP7	1
NEUROD2	KCNH1	1
NEUROD2	MFSD4	1
NEUROD2	MTHFR	1
NEUROD2	NAGLU	-1
NEUROD2	NFE2L2	-1
NEUROD2	NR4A2	1
NEUROD2	PCSK9	1
NEUROD2	PLXNA2	1
NEUROD2	PPP3CA	1
NEUROD2	SLIT3	1
NEUROD2	TFRC	1
NEUROD2	TSPAN5	1
NEUROD2	ZFYVE9	1
NEUROD4	HAO2	1
NEUROD4	MRI1	-1
NEUROD4	PCCA	-1
NEUROD4	SCAMP2	-1
NEUROG2	GRIP1	-1
NFAT5	ATR	1
NFAT5	CANX	1
NFAT5	COL19A1	1
NFAT5	CYP19A1	-1
NFAT5	EMX1	1
NFAT5	FRMD4A	1
NFAT5	FYN	1
NFAT5	GAP43	1
NFAT5	GSK3B	1
NFAT5	KCNH1	1
NFAT5	KIAA1462	1
NFAT5	MCCC1	1
NFAT5	MFSD4	1
NFAT5	NDFIP2	1
NFAT5	NDRG4	1
NFAT5	NDUFB9	1
NFAT5	NEGR1	1
NFAT5	PPP3CA	1
NFAT5	PRNP	1
NFAT5	RNF11	1
NFAT5	SNCA	1
NFAT5	TFRC	1
NFAT5	ULK2	1
NFAT5	ZMAT3	1
NFE2L1	ACACA	1
NFE2L1	ADAMTS16	-1
NFE2L1	AGPAT4	1
NFE2L1	CACNA1A	-1
NFE2L1	CALR	1
NFE2L1	CASP3	-1
NFE2L1	CAST	1
NFE2L1	CCNY	1
NFE2L1	CDC42	1
NFE2L1	CRHBP	1
NFE2L1	CTSB	1
NFE2L1	CTSD	1
NFE2L1	DHCR24	1
NFE2L1	EN2	-1
NFE2L1	ENOX1	1
NFE2L1	EPHB2	1
NFE2L1	EPHX1	1
NFE2L1	EPS15	1
NFE2L1	FAF1	1
NFE2L1	FAM47E	1
NFE2L1	FBXO7	1
NFE2L1	FOXJ3	1
NFE2L1	GBA	1
NFE2L1	GRK6	1
NFE2L1	GSK3B	1
NFE2L1	GSTP1	1
NFE2L1	HIST1H1C	-1
NFE2L1	HMOX1	1
NFE2L1	HSPA9	1
NFE2L1	IFNGR2	1
NFE2L1	KIAA2013	1
NFE2L1	LINGO1	1
NFE2L1	MAP1LC3B	1
NFE2L1	MTHFR	1
NFE2L1	NDFIP2	1
NFE2L1	NDRG4	1
NFE2L1	NDUFS1	1
NFE2L1	NEFL	1
NFE2L1	NQO2	1
NFE2L1	NRD1	1
NFE2L1	NSF	1
NFE2L1	OGDH	1
NFE2L1	PANK2	1
NFE2L1	PHACTR2	1
NFE2L1	PINK1	1
NFE2L1	PLA2G6	1
NFE2L1	PLA2G7	1
NFE2L1	PPP2R2B	1
NFE2L1	RNF11	1
NFE2L1	SLC35E3	1
NFE2L1	SLC45A3	1
NFE2L1	SNCG	1
NFE2L1	TGFB2	1
NFE2L1	TNFRSF1A	1
NFE2L1	UBE2L3	1
NFE2L1	UBQLN1	1
NFE2L1	UCHL1	1
NFE2L1	USP40	1
NFE2L1	VCP	1
NFE2L1	YWHAH	1
NFE2L2	ACACB	1
NFE2L2	ADCK5	-1
NFE2L2	ANKRD13B	-1
NFE2L2	ARF5	-1
NFE2L2	BAMBI	1
NFE2L2	CCDC53	1
NFE2L2	CCDC91	1
NFE2L2	CDC42	1
NFE2L2	CDK10	-1
NFE2L2	CPOX	1
NFE2L2	DIMT1	1
NFE2L2	DNAJC1	1
NFE2L2	DNAJC5G	-1
NFE2L2	ELOVL1	1
NFE2L2	EML6	-1
NFE2L2	ENPP2	1
NFE2L2	ERC2	-1
NFE2L2	EXOC6B	1
NFE2L2	FAM111A	1
NFE2L2	FAR1	1
NFE2L2	FBXO42	1
NFE2L2	G3BP1	1
NFE2L2	GABPB1	1
NFE2L2	GATM	1
NFE2L2	GPIHBP1	1
NFE2L2	GRAMD1C	1
NFE2L2	HEY2	1
NFE2L2	HIST1H1C	1
NFE2L2	HIST1H2AH	1
NFE2L2	HIST1H2AI	1
NFE2L2	HIST1H2BK	1
NFE2L2	HIST1H2BL	1
NFE2L2	HIST1H2BM	1
NFE2L2	HIST1H3B	1
NFE2L2	HIST1H3D	1
NFE2L2	HYAL3	-1
NFE2L2	IL6ST	1
NFE2L2	IPO11	1
NFE2L2	KIF6	1
NFE2L2	LARP7	1
NFE2L2	LIN7C	1
NFE2L2	LTBP3	1
NFE2L2	LYPLAL1	1
NFE2L2	MACF1	1
NFE2L2	MCL1	1
NFE2L2	MICAL2	-1
NFE2L2	MNT	-1
NFE2L2	MSANTD3	1
NFE2L2	NAT6	-1
NFE2L2	NEK9	1
NFE2L2	NOC3L	1
NFE2L2	NOLC1	1
NFE2L2	NUP43	1
NFE2L2	OTUD7B	1
NFE2L2	PADI2	1
NFE2L2	PAFAH1B2	1
NFE2L2	PAQR8	1
NFE2L2	PAWR	1
NFE2L2	PCMT1	-1
NFE2L2	PLEKHM1	1
NFE2L2	PLXNB1	1
NFE2L2	PPP1R3B	1
NFE2L2	PRDX1	1
NFE2L2	PTN	1
NFE2L2	RAB13	1
NFE2L2	RAP1GAP	-1
NFE2L2	RFTN2	1
NFE2L2	RIN3	1
NFE2L2	RPL13	1
NFE2L2	RPS12	1
NFE2L2	SCARF1	1
NFE2L2	SLC30A3	-1
NFE2L2	SLC4A10	-1
NFE2L2	SP1	1
NFE2L2	SP7	1
NFE2L2	SPATS2	-1
NFE2L2	STAT5B	1
NFE2L2	SVOP	-1
NFE2L2	TAF11	1
NFE2L2	TGFBR1	1
NFE2L2	THADA	1
NFE2L2	TMBIM6	1
NFE2L2	TMEM180	-1
NFE2L2	TMTC4	1
NFE2L2	TNS1	1
NFE2L2	TOP1	1
NFE2L2	TPSG1	1
NFE2L2	TRIM27	1
NFE2L2	TRIM54	-1
NFE2L2	TRIOBP	1
NFE2L2	TUBG2	-1
NFE2L2	UBE4A	1
NFE2L2	ZNF184	-1
NFE2L2	ZNF438	1
NFE2L2	ZNF655	1
NFE2L2	ZSWIM6	1
NFIA	AGBL5	1
NFIA	AMT	1
NFIA	BTN2A2	1
NFIA	CCDC91	1
NFIA	CDC42EP3	-1
NFIA	CNIH2	-1
NFIA	CNPY4	1
NFIA	CREB3L4	1
NFIA	DCLK3	-1
NFIA	EFNA3	-1
NFIA	FAU	1
NFIA	GCC1	1
NFIA	GSTO2	-1
NFIA	HPDL	1
NFIA	IP6K2	1
NFIA	ITGB5	1
NFIA	LRP11	-1
NFIA	MACF1	1
NFIA	MED19	-1
NFIA	MEPCE	1
NFIA	MSC	-1
NFIA	NME3	1
NFIA	PBXIP1	1
NFIA	PLXNB2	1
NFIA	PREB	1
NFIA	QPCT	-1
NFIA	RARG	1
NFIA	RPRD2	1
NFIA	SH2B3	-1
NFIA	SHMT2	1
NFIA	SLC22A5	1
NFIA	TNRC6B	1
NFIA	TRABD	1
NFIA	TUBA1B	-1
NFIA	UBE2Q1	-1
NFIA	USP4	1
NFIA	WDR6	1
NFIA	ZCWPW1	1
NFIX	CDC42	-1
NFIX	JUN	1
NFIX	KDM4A	1
NFIX	KIAA2013	1
NFIX	OSBP2	1
NFIX	PAPPA	-1
NFIX	POLG	1
NFIX	RAB6A	-1
NFIX	SETD1A	1
NFIX	SND1	1
NFIX	YWHAH	-1
NFIX	ZNF280D	1
NFKB1	ARHGAP22	1
NFKB1	ATXN2	1
NFKB1	CDC42EP2	1
NFKB1	CHD3	-1
NFKB1	CMPK1	1
NFKB1	CNPY4	1
NFKB1	COMMD3	1
NFKB1	CTNS	1
NFKB1	DPM3	1
NFKB1	FAM53B	1
NFKB1	GPIHBP1	1
NFKB1	H1F0	1
NFKB1	HSD17B1	1
NFKB1	MCM7	1
NFKB1	NBPF1	1
NFKB1	NDUFA12	1
NFKB1	NUFIP2	1
NFKB1	PPM1A	1
NFKB1	SCAMP3	1
NFKB1	SEMA6A	1
NFKB1	SHPK	1
NFKB1	TESK2	1
NFKB1	TMEM125	1
NFKB1	ZC3HC1	1
NFYC	ACO2	1
NFYC	AMIGO3	1
NFYC	AMT	-1
NFYC	APOPT1	1
NFYC	BTN3A2	1
NFYC	C1QB	1
NFYC	CCDC53	1
NFYC	CDC42EP2	1
NFYC	DOCK9	1
NFYC	FAHD1	1
NFYC	FDFT1	1
NFYC	GCAT	1
NFYC	GOSR2	1
NFYC	HIST1H3B	1
NFYC	ISCA2	1
NFYC	KPNB1	1
NFYC	LENEP	1
NFYC	MOGAT3	1
NFYC	MPI	1
NFYC	NAV2	1
NFYC	NFE2L1	1
NFYC	PEX7	1
NFYC	PITX3	1
NFYC	PYCRL	1
NFYC	RBM15B	1
NFYC	RBM28	1
NFYC	SHROOM1	1
NFYC	SMARCAL1	1
NFYC	SNAP29	1
NFYC	SRP19	1
NFYC	SYVN1	1
NFYC	TAL1	1
NFYC	TLCD2	1
NFYC	TMEM88	1
NFYC	TMX2	1
NFYC	TOX3	1
NFYC	TPSG1	1
NFYC	TREX1	1
NFYC	TUSC2	1
NFYC	UCP2	1
NFYC	VASN	1
NPAS3	AGBL5	1
NPAS3	C1QTNF4	1
NPAS3	CDC42EP2	1
NPAS3	CYP20A1	1
NPAS3	DAG1	1
NPAS3	EFEMP2	1
NPAS3	FKRP	1
NPAS3	G3BP1	1
NPAS3	GATM	1
NPAS3	GNA12	1
NPAS3	KIFC2	-1
NPAS3	LRP4	1
NPAS3	MPP2	1
NPAS3	NAV2	1
NPAS3	NR2F1	1
NPAS3	RBM15B	1
NPAS3	RFX4	1
NPAS3	SALL1	1
NPAS3	SIX3	1
NPAS3	SMG6	1
NPAS3	SNX19	1
NPAS3	SOX9	1
NPAS3	TMEM129	1
NPAS3	TNRC6B	1
NPAS3	TP53I13	1
NPAS3	TTC28	1
NPAS3	ULK3	-1
NPAS3	WDR75	1
NPAS3	ZMYND12	1
NR1H2	ALDH2	1
NR1H2	ARF5	1
NR1H2	ARIH2	1
NR1H2	ARL3	1
NR1H2	ATP13A2	1
NR1H2	ATXN2	1
NR1H2	C11orf31	1
NR1H2	CAD	1
NR1H2	CCDC51	1
NR1H2	CPNE1	1
NR1H2	DAG1	1
NR1H2	DALRD3	1
NR1H2	DBNDD1	1
NR1H2	EFTUD2	1
NR1H2	EIF2B4	1
NR1H2	FAM120A	1
NR1H2	FDX1	1
NR1H2	FKBP8	1
NR1H2	GAS2L1	1
NR1H2	GATS	1
NR1H2	GOLGA4	1
NR1H2	GRINA	1
NR1H2	HEXIM1	1
NR1H2	HIF1AN	1
NR1H2	HIST1H3A	1
NR1H2	ISCA2	1
NR1H2	KIAA0100	1
NR1H2	KLHDC8B	1
NR1H2	LIMA1	1
NR1H2	LUZP1	1
NR1H2	METAP2	1
NR1H2	MPI	1
NR1H2	NDUFB8	1
NR1H2	NOL12	1
NR1H2	NR1H3	1
NR1H2	OBFC1	1
NR1H2	PGP	1
NR1H2	PICK1	1
NR1H2	PLA2G6	1
NR1H2	PRDX1	1
NR1H2	PREB	1
NR1H2	PSMB7	1
NR1H2	RHOA	1
NR1H2	RPL13	1
NR1H2	SLC35C1	1
NR1H2	SLC5A6	1
NR1H2	SMARCAL1	1
NR1H2	SNX17	1
NR1H2	SOX10	1
NR1H2	STARD3	1
NR1H2	TAF5	1
NR1H2	TCF25	1
NR1H2	TCTA	1
NR1H2	THOC5	1
NR1H2	UBQLN4	1
NR1H2	UNC45A	1
NR1H2	ZBTB17	1
NR1H2	ZFPL1	1
NR1H3	APOE	1
NR1H3	CLU	1
NR1H3	DAB1	-1
NR1H3	DCTN1	1
NR1H3	DMAP1	1
NR1H3	DNAJA1	1
NR1H3	ENOX1	1
NR1H3	FADS3	1
NR1H3	FRMD5	1
NR1H3	GABARAPL2	1
NR1H3	GPC6	1
NR1H3	GSTO2	1
NR1H3	GSTZ1	1
NR1H3	HS1BP3	1
NR1H3	IL18	1
NR1H3	IPO13	1
NR1H3	KEAP1	1
NR1H3	MTX1	1
NR1H3	NDUFA8	1
NR1H3	NDUFB8	1
NR1H3	NDUFB9	1
NR1H3	NDUFS7	1
NR1H3	NDUFV2	1
NR1H3	NEFL	1
NR1H3	RPL38	1
NR1H3	SEC61A1	1
NR1H3	SLC11A2	1
NR1H3	TXNDC12	1
NR1H3	ZNF615	-1
NR2C1	AGBL4	-1
NR2C1	ATN1	1
NR2C1	CMTM7	1
NR2C1	FADS3	-1
NR2C1	GPR107	1
NR2C1	KANK1	1
NR2C1	OTX2	1
NR2C1	PCGF3	1
NR2C1	TSPAN5	1
NR2F1	ADRBK1	1
NR2F1	AGBL4	1
NR2F1	ATXN3	-1
NR2F1	CDH2	1
NR2F1	DDC	-1
NR2F1	DMAP1	1
NR2F1	FOXJ3	1
NR2F1	KIAA2013	1
NR2F1	LRP8	1
NR2F1	TRIO	1
NR2F1	UBASH3B	-1
NR2F1	ULK2	1
OTX2	ABHD3	1
OTX2	ABI2	-1
OTX2	CPLX3	1
OTX2	DR1	1
OTX2	EDEM2	1
OTX2	FANCL	-1
OTX2	LEAP2	1
OTX2	MAP2	-1
OTX2	MCHR1	-1
OTX2	MSRA	1
OTX2	MUTYH	1
OTX2	NPFF	1
OTX2	PCCA	1
OTX2	RNF11	-1
OTX2	ROBO2	-1
OTX2	RSPO2	-1
OTX2	SEMA3A	-1
OTX2	SLIT2	-1
OTX2	SNCAIP	1
OTX2	TBR1	-1
OTX2	TGFBR1	1
OTX2	TNRC6A	1
PAX3	CALB2	1
PAX3	ENOX1	-1
PAX3	GPATCH2	-1
PAX3	PACRG	-1
PHOX2A	HES7	1
PHOX2B	ABI2	-1
PHOX2B	CALCRL	1
PHOX2B	EXOC6B	1
PHOX2B	HOXB2	1
PHOX2B	PAFAH1B2	1
PHOX2B	SYT1	-1
PHOX2B	TNS1	1
PITX3	ASCL1	1
PITX3	BNC2	1
PITX3	CALML4	-1
PITX3	FAM131C	1
PITX3	HES7	1
PITX3	HSPA9	1
PITX3	IPO13	1
PITX3	ITGA9	1
PITX3	LRRC16A	-1
PITX3	MAP2K6	1
PITX3	MAPK8IP3	1
PITX3	NSUN4	1
PITX3	POMC	1
PITX3	SH3BP1	1
PITX3	SLC39A9	1
PITX3	TMEM129	1
PITX3	WDR12	1
POU3F3	BCL2	1
POU3F3	CDH6	1
POU3F3	FAM200B	1
POU3F3	FRMD4A	1
POU3F3	FTL	1
POU3F3	GSTO1	1
POU3F3	HSPA8	1
POU3F3	MAP2K5	1
POU3F3	MTR	1
POU3F3	NBN	1
POU3F3	NEFL	1
POU3F3	PACRG	1
POU3F3	PHACTR1	1
POU3F3	RXFP1	1
POU3F3	WNK1	1
POU5F2	APAF1	1
POU5F2	CCNY	-1
POU5F2	DNAJA1	-1
POU5F2	EN2	1
POU5F2	FGF20	1
POU5F2	GSTO1	-1
POU5F2	HTRA1	-1
POU5F2	NEFL	-1
POU5F2	NQO1	-1
POU5F2	RAB6A	-1
POU5F2	SETD1A	1
POU5F2	SNCG	-1
POU6F2	ARL3	1
POU6F2	CABP7	-1
POU6F2	CEP120	-1
POU6F2	CETN3	-1
POU6F2	COL11A1	1
POU6F2	COX5A	1
POU6F2	CPLX3	1
POU6F2	DR1	-1
POU6F2	EFEMP1	-1
POU6F2	ELL	-1
POU6F2	EML6	1
POU6F2	EPHA3	1
POU6F2	ERC1	-1
POU6F2	FAM111A	-1
POU6F2	FAT3	1
POU6F2	FES	1
POU6F2	FOXP2	1
POU6F2	FREM3	1
POU6F2	GABPB1	-1
POU6F2	GTDC1	1
POU6F2	HIST1H2AC	-1
POU6F2	HIST1H2AI	-1
POU6F2	HIST1H2BF	-1
POU6F2	HIST1H2BH	-1
POU6F2	HIST1H2BL	-1
POU6F2	HIST1H2BO	-1
POU6F2	HIST1H4E	1
POU6F2	HIST1H4I	1
POU6F2	HIST1H4J	1
POU6F2	HSPD1	-1
POU6F2	IGFBP2	1
POU6F2	IGFBP6	1
POU6F2	KCNV1	1
POU6F2	LATS1	-1
POU6F2	LGR4	-1
POU6F2	LHPP	1
POU6F2	LSM12	1
POU6F2	LYPLAL1	-1
POU6F2	MAP2	1
POU6F2	MSRA	-1
POU6F2	MTF2	-1
POU6F2	NAA38	-1
POU6F2	NBEAL1	-1
POU6F2	NEUROG2	-1
POU6F2	NUAK1	1
POU6F2	PAPPA	-1
POU6F2	PCCA	-1
POU6F2	PLCE1	1
POU6F2	PTPRF	1
POU6F2	RAPH1	1
POU6F2	RBM39	-1
POU6F2	RIT1	-1
POU6F2	RSPO2	1
POU6F2	SATB2	1
POU6F2	SEMA3A	1
POU6F2	SLC4A10	1
POU6F2	SLC8A2	1
POU6F2	SLIT2	1
POU6F2	SLMAP	-1
POU6F2	SMARCAD1	-1
POU6F2	SNX2	-1
POU6F2	SPAG6	1
POU6F2	STRN	-1
POU6F2	SULF2	-1
POU6F2	SVOP	1
POU6F2	TBR1	1
POU6F2	TMEM69	-1
POU6F2	TNKS	-1
POU6F2	USP48	-1
POU6F2	ZBTB20	-1
POU6F2	ZCCHC10	-1
POU6F2	ZIC4	-1
PRKRIR	AARS2	1
PRKRIR	ADSL	1
PRKRIR	AP2S1	1
PRKRIR	ARHGAP1	1
PRKRIR	BLMH	1
PRKRIR	BMI1	1
PRKRIR	CCDC43	1
PRKRIR	CHPT1	1
PRKRIR	COMMD3	1
PRKRIR	CRADD	1
PRKRIR	CSNK1G3	1
PRKRIR	CSRNP2	1
PRKRIR	CYB561D2	1
PRKRIR	DAP3	1
PRKRIR	DCAF5	1
PRKRIR	EFTUD2	1
PRKRIR	ENY2	1
PRKRIR	EXOC6	1
PRKRIR	FAHD1	1
PRKRIR	FAM134C	1
PRKRIR	FIS1	1
PRKRIR	GNB2	1
PRKRIR	GOSR2	1
PRKRIR	GRINA	1
PRKRIR	HINT1	1
PRKRIR	HPS6	1
PRKRIR	INPP5J	1
PRKRIR	KCTD18	1
PRKRIR	KIF5B	1
PRKRIR	LMBR1L	1
PRKRIR	LTBP3	1
PRKRIR	MED30	1
PRKRIR	MIB1	1
PRKRIR	MLX	1
PRKRIR	MPV17	1
PRKRIR	MRPL10	1
PRKRIR	NFAT5	1
PRKRIR	NMT1	1
PRKRIR	NOC3L	1
PRKRIR	NUDCD1	1
PRKRIR	PDAP1	1
PRKRIR	PHF20	1
PRKRIR	PHF5A	1
PRKRIR	PI4KB	1
PRKRIR	PIAS1	1
PRKRIR	POLR2F	1
PRKRIR	PPP1R12A	1
PRKRIR	PRKAG1	1
PRKRIR	PSMB7	1
PRKRIR	RBM39	1
PRKRIR	RFT1	1
PRKRIR	RNPS1	1
PRKRIR	RPL10A	1
PRKRIR	RTN1	1
PRKRIR	SFMBT1	1
PRKRIR	SGSM3	1
PRKRIR	SLBP	1
PRKRIR	SLC16A8	1
PRKRIR	SLC29A1	1
PRKRIR	ST3GAL3	1
PRKRIR	STX10	1
PRKRIR	TMEM115	1
PRKRIR	TRIM32	1
PRKRIR	TTC28	1
PRKRIR	TUBA1B	1
PRKRIR	USP46	1
PRKRIR	VPS45	1
PRKRIR	WDR12	1
PRKRIR	XPNPEP1	1
RARG	CACNA1A	1
RARG	CCAR1	1
RARG	FAM47E	-1
RARG	FGGY	1
RARG	FOXJ3	1
RARG	LRRK2	-1
RARG	MC1R	1
RARG	MKNK2	1
RARG	NFIA	1
RARG	PLEKHM1	1
RARG	STK3	1
RARG	TDRD10	1
RARG	TMCO3	1
RARG	VPS41	-1
RARG	WFS1	1
RERE	ATR	1
RERE	BTBD9	1
RERE	CDK5R1	1
RERE	EPS15	1
RERE	FOXJ3	1
RERE	LBH	1
RERE	LRP8	1
RERE	MTHFR	1
RERE	PLEKHM1	1
RERE	RAB6A	1
RERE	SCMH1	1
RERE	WFS1	1
RERE	ZCCHC11	1
RERE	ZSWIM5	1
RFX4	ACACB	1
RFX4	ACOT11	1
RFX4	APPL2	1
RFX4	BMPR1B	1
RFX4	C4A	1
RFX4	CAST	1
RFX4	CCDC103	1
RFX4	CDNF	1
RFX4	DCTN1	-1
RFX4	DECR1	1
RFX4	FADS2	1
RFX4	FAH	1
RFX4	FAM159A	1
RFX4	FBLN5	1
RFX4	G3BP1	1
RFX4	GFAP	1
RFX4	IL17RD	1
RFX4	ITGB7	1
RFX4	KCNN3	1
RFX4	KIAA1755	1
RFX4	LRP4	1
RFX4	MUC1	1
RFX4	NPAS3	1
RFX4	NQO1	1
RFX4	NR1H3	1
RFX4	PAWR	1
RFX4	PBXIP1	1
RFX4	PDE7B	1
RFX4	PGP	-1
RFX4	PLCD3	1
RFX4	PLXNB1	1
RFX4	PODNL1	1
RFX4	PPIL4	1
RFX4	PPP1R12A	-1
RFX4	RAB13	1
RFX4	RASL11B	-1
RFX4	RHOC	1
RFX4	SFRP4	1
RFX4	SIX3	1
RFX4	SOX9	1
RFX4	TASP1	-1
RFX4	TDRD10	1
RFX4	THADA	1
RFX4	TMED5	1
RFX4	TNFRSF1A	1
RFX4	ZMYND10	1
RFX4	ZMYND12	1
RFX4	ZNF423	1
RORA	ABHD3	1
RORA	ANK3	1
RORA	ASTN2	1
RORA	C3orf18	1
RORA	CDC42SE2	-1
RORA	CREB3L4	1
RORA	DENND1B	1
RORA	EDEM2	1
RORA	ENPP3	1
RORA	GPATCH8	1
RORA	ING3	1
RORA	KCNJ16	1
RORA	LRCH1	1
RORA	MACF1	1
RORA	MCL1	1
RORA	MSRB3	1
RORA	MTCH2	1
RORA	NME6	1
RORA	NUBP2	1
RORA	PAPPA	1
RORA	PAQR8	1
RORA	PBXIP1	1
RORA	PINX1	1
RORA	PLEKHM1	1
RORA	PPM1A	1
RORA	PTN	1
RORA	SLC22A5	1
RORA	SLC30A3	-1
RORA	SULF2	-1
RORA	TCTA	-1
RORA	TNKS1BP1	-1
RORA	TRIM32	1
RORA	TRIM54	-1
RORA	TRIM8	1
RORA	TRIP11	1
RORA	TTLL6	1
RORA	ZNF184	-1
RREB1	EPHX1	1
RREB1	TGFB1	1
RUNX1	ADAM15	1
RUNX1	ADAR	1
RUNX1	ALPK1	1
RUNX1	APPL2	1
RUNX1	ARF5	-1
RUNX1	BTN3A2	1
RUNX1	CALCRL	1
RUNX1	CHRNB2	1
RUNX1	DENND5B	-1
RUNX1	E4F1	-1
RUNX1	ENPP3	-1
RUNX1	EPB41L2	1
RUNX1	FANCL	1
RUNX1	FBLN5	1
RUNX1	FKRP	1
RUNX1	FLNB	1
RUNX1	FOS	1
RUNX1	HEY2	1
RUNX1	HIST1H2AD	1
RUNX1	HIST1H2AK	1
RUNX1	HIST1H2BF	1
RUNX1	HSPD1	1
RUNX1	IL6ST	1
RUNX1	KIF5B	1
RUNX1	KIF6	1
RUNX1	LRRC46	1
RUNX1	MDFIC	1
RUNX1	NAV2	1
RUNX1	NDUFB10	1
RUNX1	NUDCD1	-1
RUNX1	NUP37	1
RUNX1	PAWR	1
RUNX1	PPP1R3B	1
RUNX1	RIT2	-1
RUNX1	RPL13	1
RUNX1	SALL1	1
RUNX1	SFRP4	1
RUNX1	SLC25A20	1
RUNX1	SPTBN1	1
RUNX1	TAL1	1
RUNX1	TFPI	1
RUNX1	TMBIM6	1
RUNX1	TRIM32	-1
RUNX1	VRK2	1
RUNX1	ZFP36L1	1
RUNX1	ZFP36L2	1
SATB2	FAM200B	1
SATB2	GPRIN3	-1
SATB2	GSTO1	1
SATB2	PHACTR1	1
SATB2	PRNP	1
SATB2	PTGS2	1
SATB2	RXFP1	1
SIX1	CAV1	1
SIX1	FGF2	1
SIX3	ADCYAP1	-1
SIX3	ADORA2A	1
SIX3	FGF2	1
SIX3	NOS2	-1
SIX3	PDIA3	1
SIX3	TDRD10	1
SIX6	KDM4A	-1
SMAD5	ABHD3	1
SMAD5	ADAM15	1
SMAD5	ANKRD44	1
SMAD5	ANKS1A	1
SMAD5	BPTF	1
SMAD5	CBX5	1
SMAD5	CEP120	1
SMAD5	CMPK1	1
SMAD5	CREB3L4	1
SMAD5	CSK	1
SMAD5	DBF4B	1
SMAD5	DCAKD	1
SMAD5	EDEM2	1
SMAD5	ERC2	-1
SMAD5	ESCO1	1
SMAD5	FAAH	1
SMAD5	GCC1	1
SMAD5	GFAP	1
SMAD5	GNA12	1
SMAD5	GOLGA4	1
SMAD5	HIST1H2BB	1
SMAD5	IMPDH2	1
SMAD5	IP6K2	1
SMAD5	ITGB7	1
SMAD5	KCNV1	-1
SMAD5	LATS1	1
SMAD5	LGR4	1
SMAD5	LHX2	-1
SMAD5	LRRFIP2	1
SMAD5	MIB1	1
SMAD5	MSH6	1
SMAD5	MSRB3	1
SMAD5	MYO1C	1
SMAD5	NBEAL1	1
SMAD5	NBPF1	1
SMAD5	NOC3L	1
SMAD5	NUP160	1
SMAD5	NUP43	1
SMAD5	OCIAD1	1
SMAD5	PCMT1	-1
SMAD5	PFKFB4	1
SMAD5	PHF5A	1
SMAD5	PIAS1	1
SMAD5	PODNL1	1
SMAD5	PPP1R3B	1
SMAD5	PTCH1	1
SMAD5	RBM28	1
SMAD5	SCAMP2	1
SMAD5	SCAMP5	-1
SMAD5	SLC25A20	1
SMAD5	SVOP	-1
SMAD5	TXNDC5	1
SMAD5	WDR81	1
SMAD5	ZNF184	-1
SMAD5	ZNF691	1
SOX10	A2M	1
SOX10	AGPAT4	1
SOX10	AP3B1	1
SOX10	BDNF	-1
SOX10	C10orf2	1
SOX10	CALB1	-1
SOX10	CAV1	1
SOX10	CCK	1
SOX10	CCNY	1
SOX10	CDH6	1
SOX10	DAB1	-1
SOX10	DOCK5	1
SOX10	ENOX1	1
SOX10	EPS15	1
SOX10	FAM200B	1
SOX10	FBXO7	1
SOX10	GPR37	1
SOX10	HIST1H1C	-1
SOX10	HLA-DRB5	1
SOX10	IPO13	1
SOX10	ITGB2	1
SOX10	KIAA1462	1
SOX10	LRRC4C	1
SOX10	NUDT1	1
SOX10	PHACTR1	1
SOX10	PPP2R2B	1
SOX10	PTPRF	1
SOX10	RNF220	1
SOX10	SCD	1
SOX10	SEMA3E	1
SOX10	SLIT3	-1
SOX10	TCF12	1
SOX10	TESK2	1
SOX10	UNC5C	1
SOX10	VPS41	1
SOX10	YIPF1	1
SOX7	A2M	1
SOX7	CAV1	1
SOX7	DAB1	-1
SOX7	TNFRSF1A	1
SOX7	ZMAT3	1
SOX9	A2M	1
SOX9	BCL2	1
SOX9	BMPR1B	1
SOX9	C4A	1
SOX9	CAPN2	1
SOX9	CLU	1
SOX9	COL19A1	-1
SOX9	DAP	1
SOX9	EPHX1	1
SOX9	EPHX2	1
SOX9	FADS2	1
SOX9	FGF2	1
SOX9	FGGY	1
SOX9	FYN	1
SOX9	GSTM3	1
SOX9	KCNH1	-1
SOX9	MCC	1
SOX9	METTL7A	1
SOX9	PIK3R3	-1
SOX9	PON2	1
SOX9	PPAP2B	1
SOX9	PRTFDC1	1
SOX9	PTN	1
SOX9	PTPRF	1
SOX9	RFX4	1
SOX9	SNCA	-1
SOX9	TCF12	1
SOX9	TGFB2	1
SOX9	TNFRSF1A	1
SP1	BAD	-1
SP1	CECR2	1
SP1	CHRNA7	-1
SP1	EPHX2	1
SP1	FAM47E	-1
SP1	GSK3B	-1
SP1	HPCAL4	-1
SP1	IFNGR2	-1
SP1	JUN	1
SP1	NAGLU	1
SP1	NUCKS1	1
SP1	PINK1	-1
SP1	PPP3CA	-1
SP1	TMCO3	1
SP1	UCHL1	-1
SP1	ZCCHC11	1
SP1	ZFR2	-1
SP2	AAAS	1
SP2	ACTN4	1
SP2	AFF4	1
SP2	ANKRD13B	1
SP2	ARHGAP22	1
SP2	BBS9	1
SP2	BPTF	1
SP2	CAD	1
SP2	CEP250	1
SP2	CLK2	1
SP2	CORO7	1
SP2	CPSF1	1
SP2	CSK	1
SP2	DAG1	1
SP2	DDX17	1
SP2	DPM3	1
SP2	DPYSL5	1
SP2	E4F1	1
SP2	EEF1D	1
SP2	EFEMP2	1
SP2	EIF6	1
SP2	ELL	1
SP2	ERGIC3	1
SP2	FAM53B	1
SP2	FBXL20	1
SP2	FGFRL1	1
SP2	FKBP8	1
SP2	FLAD1	1
SP2	G6PC3	1
SP2	GCC1	1
SP2	HEMK1	1
SP2	HSD17B1	1
SP2	HYI	1
SP2	IFRD2	1
SP2	IRF1	1
SP2	KCTD9	1
SP2	KPNB1	1
SP2	MC1R	1
SP2	MGMT	1
SP2	MICALL1	1
SP2	MOSPD3	1
SP2	MST1	1
SP2	NBEAL1	1
SP2	NPEPPS	1
SP2	NPFF	1
SP2	NRBP2	1
SP2	NT5C2	1
SP2	NUBP2	1
SP2	PACSIN3	1
SP2	PATL1	1
SP2	PCOLCE	1
SP2	PFKFB4	1
SP2	PGPEP1	1
SP2	PLA2G6	1
SP2	PLCG1	1
SP2	PRKCZ	1
SP2	PROCR	1
SP2	PSEN1	1
SP2	PTCH1	1
SP2	PUF60	1
SP2	SCAMP2	1
SP2	SEMA6A	1
SP2	SFMBT1	1
SP2	SHPK	1
SP2	SIPA1	1
SP2	SLC12A9	1
SP2	SLC16A8	1
SP2	SLC2A1	1
SP2	SLC39A1	1
SP2	SLC5A6	1
SP2	SMURF2	1
SP2	SSH1	1
SP2	STARD3	1
SP2	STRN	1
SP2	TIGD3	1
SP2	TMCC2	1
SP2	TMEM129	1
SP2	TRIM8	1
SP2	TRMT61A	1
SP2	TRRAP	1
SP2	UBQLN4	1
SP2	UBTF	1
SP2	VPS28	1
SP2	WDR6	1
SP2	XPNPEP1	1
SP2	ZBED4	1
SP2	ZCWPW1	1
SP2	ZFPL1	1
SP2	ZHX3	1
SP2	ZNF394	1
SP2	ZNF438	1
SP7	AKT1	-1
SP7	ATXN3	1
SP7	CYP2E1	-1
SP7	DRD2	1
SP7	FAF1	1
SP7	HYI	-1
SP7	IGF2	1
SP7	LSM14B	-1
SP7	MAP1LC3B	1
SP7	MMRN2	1
SP7	MTHFR	-1
SP7	NAGLU	1
SP7	NUCKS1	1
SP7	P4HB	-1
SP7	PICALM	1
SP7	SETD1A	-1
SP7	TMEM175	1
SP7	ZNF423	1
STAT5B	C11orf74	-1
STAT5B	C15orf41	1
STAT5B	CALB2	1
STAT5B	CCNY	-1
STAT5B	CHRNA3	1
STAT5B	CSNK1A1	1
STAT5B	DCTN1	-1
STAT5B	DDC	1
STAT5B	EPS15	-1
STAT5B	FER	1
STAT5B	GBF1	-1
STAT5B	HLA-A	1
[truncated: 276 more rows]
