# Supplementary material for: Genetic architecture of white matter microstructure captured by unsupervised deep representation learning of fractional anisotropy maps
Source: Nat Commun. 2026 Jun 3;17:7150. doi: 10.1038/s41467-026-73996-z (PMC13396798; doi:10.1038/s41467-026-73996-z)
Supplement: Supplementary file 6 — Source Data [file 41467_2026_73996_MOESM6_ESM.zip › Source Data/Source Data Figure 5/Fig.5c&5d&5e/Co-exp/gene_node_shared.txt]

gene	AD	PD	ASD	BIP	SCZ	DEP	ADHD	MS
BACE1	0	0	0	0	0	0	0	0
PMVK	0	0	0	0	0	0	0	0
OLIG2	1	0	0	0	1	0	0	0
DGKB	1	0	0	1	0	0	0	0
ECE1	0	0	0	0	0	0	0	0
APBB1	1	0	1	0	0	0	0	0
PLCG1	0	0	0	0	0	0	0	0
KCNMA1	1	0	1	0	0	0	0	0
TBP	1	1	0	0	1	0	0	0
TRPC4AP	0	0	0	0	0	0	0	0
PON2	1	1	0	0	0	0	0	0
GPR37	0	1	1	0	0	0	0	0
RNF11	0	0	0	0	0	0	0	0
RIMS1	0	1	1	0	0	0	0	0
PTN	0	0	0	0	0	0	0	0
HRH2	0	1	0	0	1	0	0	0
SND1	0	0	0	0	0	0	0	0
ST3GAL3	0	0	0	0	0	0	0	0
APAF1	0	1	0	0	0	1	0	0
MAP2K5	0	1	0	0	0	0	1	0
RNF41	0	1	0	1	0	1	0	0
CREB1	0	1	0	1	0	1	0	0
CDH11	0	0	0	0	0	0	0	0
MED12	0	0	1	0	1	1	0	0
ITPR1	0	0	1	1	0	0	0	0
ABAT	0	0	1	0	1	0	0	0
SLC25A12	0	0	1	0	1	0	0	0
ADARB1	0	0	1	1	0	0	0	0
GAD1	0	0	1	1	1	1	0	0
APC	0	0	0	0	0	0	0	0
DLX1	0	0	1	1	1	0	0	0
DLG1	0	0	1	0	1	0	0	0
AFF4	0	0	0	0	0	0	0	0
ALDH5A1	0	0	1	0	1	0	0	0
MIB1	0	0	0	0	0	0	0	0
SLC1A1	0	0	1	1	1	0	0	0
ARNT2	0	0	1	0	0	0	1	0
PDE4B	0	0	1	1	1	0	0	0
CTNND2	0	0	1	1	0	1	1	0
QRICH1	0	0	0	0	0	0	0	0
GRM5	0	0	1	1	1	1	1	0
NOS1AP	0	0	1	0	1	0	0	0
MTOR	0	0	1	0	0	1	0	0
PCLO	0	0	0	1	0	1	0	0
PPP2R2C	0	0	0	1	0	0	1	0
PTGDS	0	0	0	1	1	0	0	0
IGFBP2	0	0	0	0	0	0	0	0
GRIK1	0	0	0	1	1	0	0	0
RTN4	0	0	0	0	0	0	0	0
VGF	0	0	0	1	1	0	0	0
SLC1A2	0	0	0	1	1	0	0	0
FGFR2	0	0	0	1	1	0	0	0
MLC1	0	0	0	1	1	0	0	0
PNPO	0	0	0	0	0	0	0	0
CPLX2	0	0	0	0	1	0	1	0
EIF2B2	0	0	0	0	0	0	0	0
HSPA12A	0	0	0	0	1	1	0	0
SOX9	0	0	0	0	0	0	0	0
NUDT3	0	0	0	0	0	0	0	0
PLOD3	0	0	0	0	0	0	0	0
RBM15B	0	0	0	0	0	0	0	0
METTL10	0	0	0	0	0	0	0	0
ZNF655	0	0	0	0	0	0	0	0
NPEPPS	0	0	0	0	0	0	0	0
MACF1	0	0	0	0	0	0	0	0
NASP	0	0	0	0	0	0	0	0
ULK3	0	0	0	0	0	0	0	0
COG4	0	0	0	0	0	0	0	0
SNX2	0	0	0	0	0	0	0	0
PATL1	0	0	0	0	0	0	0	0
NIPSNAP1	0	0	0	0	0	0	0	0
SELM	0	0	0	0	0	0	0	0
FNBP1L	0	0	0	0	0	0	0	0
RUNDC3A	0	0	0	0	0	0	0	0
TUBG2	0	0	0	0	0	0	0	0
NDUFAF3	0	0	0	0	0	0	0	0
TRIOBP	0	0	0	0	0	0	0	0
FAM89B	0	0	0	0	0	0	0	0
PNMA2	0	0	0	0	0	0	0	0
NADK	0	0	0	0	0	0	0	0
MFSD5	0	0	0	0	0	0	0	0
MRPL49	0	0	0	0	0	0	0	0
TMED10	0	0	0	0	0	0	0	0
CHPT1	0	0	0	0	0	0	0	0
SLC8A2	0	0	0	0	0	0	0	0
NISCH	0	0	0	0	0	0	0	0
RPS6KL1	0	0	0	0	0	0	0	0
DNAJC18	0	0	0	0	0	0	0	0
SEPT8	0	0	0	0	0	0	0	0
CNTNAP1	0	0	0	0	0	0	0	0
SMARCAD1	0	0	0	0	0	0	0	0
PABPC4	0	0	0	0	0	0	0	0
FDFT1	0	0	0	0	0	0	0	0
PURA	0	0	0	0	0	0	0	0
IL6ST	0	0	0	0	0	0	0	0
DCAF15	0	0	0	0	0	0	0	0
C11orf49	0	0	0	0	0	0	0	0
HSF2	0	0	0	0	0	0	0	0
TUBB3	0	0	0	0	0	0	0	0
ANKRD13B	0	0	0	0	0	0	0	0
PIKFYVE	0	0	0	0	0	0	0	0
MON1A	0	0	0	0	0	0	0	0
MBNL2	0	0	0	0	0	0	0	0
CSRNP2	0	0	0	0	0	0	0	0
GTPBP1	0	0	0	0	0	0	0	0
DACT1	0	0	0	0	0	0	0	0
DPYSL5	0	0	0	0	0	0	0	0
WDR6	0	0	0	0	0	0	0	0
ADD3	0	0	0	0	0	0	0	0
KDM1A	0	0	0	0	0	0	0	0
MTMR3	0	0	0	0	0	0	0	0
MOSPD3	0	0	0	0	0	0	0	0
IFT140	0	0	0	0	0	0	0	0
KATNA1	0	0	0	0	0	0	0	0
PAQR8	0	0	0	0	0	0	0	0
PRDM10	0	0	0	0	0	0	0	0
PPM1A	0	0	0	0	0	0	0	0
ABCG2	0	0	0	0	0	0	0	0
GNB2	0	0	0	0	0	0	0	0
ISYNA1	0	0	0	0	0	0	0	0
TRIM46	0	0	0	0	0	0	0	0
AGBL5	0	0	0	0	0	0	0	0
CTTNBP2NL	0	0	0	0	0	0	0	0
PFKFB4	0	0	0	0	0	0	0	0
DDX39A	0	0	0	0	0	0	0	0
FAM212A	0	0	0	0	0	0	0	0
NAT6	0	0	0	0	0	0	0	0
LMBR1L	0	0	0	0	0	0	0	0
COMMD3	0	0	0	0	0	0	0	0
ARPC1A	0	0	0	0	0	0	0	0
STRN4	0	0	0	0	0	0	0	0
TAB1	0	0	0	0	0	0	0	0
EPDR1	0	0	0	0	0	0	0	0
IP6K2	0	0	0	0	0	0	0	0
RBM12	0	0	0	0	0	0	0	0
MARK3	0	0	0	0	0	0	0	0
LRP11	0	0	0	0	0	0	0	0
PLXNB2	0	0	0	0	0	0	0	0
ACTL6B	0	0	0	0	0	0	0	0
LATS1	0	0	0	0	0	0	0	0
FNIP1	0	0	0	0	0	0	0	0
GOLGA4	0	0	0	0	0	0	0	0
C6orf106	0	0	0	0	0	0	0	0
CGREF1	0	0	0	0	0	0	0	0
EIF3L	0	0	0	0	0	0	0	0
EPB41L2	0	0	0	0	0	0	0	0
GNAI2	0	0	0	0	0	0	0	0
FAM117B	0	0	0	0	0	0	0	0
ZNF3	0	0	0	0	0	0	0	0
IMPDH2	0	0	0	0	0	0	0	0
ASCC2	0	0	0	0	0	0	0	0
LRP4	0	0	0	0	0	0	0	0
EXT2	0	0	0	0	0	0	0	0
LUZP1	0	0	0	0	0	0	0	0
RFTN2	0	0	0	0	0	0	0	0
HNRNPA1	0	0	0	0	0	0	0	0
MICALL1	0	0	0	0	0	0	0	0
ZNF408	0	0	0	0	0	0	0	0
THOC5	0	0	0	0	0	0	0	0
QARS	0	0	0	0	0	0	0	0
AP4M1	0	0	0	0	0	0	0	0
ANKFY1	0	0	0	0	0	0	0	0
SUFU	0	0	0	0	0	0	0	0
FAM171A2	0	0	0	0	0	0	0	0
ALG12	0	0	0	0	0	0	0	0
ACP2	0	0	0	0	0	0	0	0
TELO2	0	0	0	0	0	0	0	0
H1F0	0	0	0	0	0	0	0	0
NICN1	0	0	0	0	0	0	0	0
LDB1	0	0	0	0	0	0	0	0
CCDC71	0	0	0	0	0	0	0	0
RBM6	0	0	0	0	0	0	0	0
TTC28	0	0	0	0	0	0	0	0
MCL1	0	0	0	0	0	0	0	0
INPP5K	0	0	0	0	0	0	0	0
NUBP2	0	0	0	0	0	0	0	0
IDH1	0	0	0	0	0	0	0	0
UBTF	0	0	0	0	0	0	0	0
SEMA3F	0	0	0	0	0	0	0	0
VPS28	0	0	0	0	0	0	0	0
PTCD1	0	0	0	0	0	0	0	0
NME3	0	0	0	0	0	0	0	0
RPL13	0	0	0	0	0	0	0	0
IPO11	0	0	0	0	0	0	0	0
CELSR3	0	0	0	0	0	0	0	0
C12orf10	0	0	0	0	0	0	0	0
MAST1	0	0	0	0	0	0	0	0
ST3GAL6	0	0	0	0	0	0	0	0
CHMP7	0	0	0	0	0	0	0	0
NXN	0	0	0	0	0	0	0	0
GMPPB	0	0	0	0	0	0	0	0
CYHR1	0	0	0	0	0	0	0	0
NOL12	0	0	0	0	0	0	0	0
GINM1	0	0	0	0	0	0	0	0
MTF2	0	0	0	0	0	0	0	0
SEZ6	0	0	0	0	0	0	0	0
OCIAD2	0	0	0	0	0	0	0	0
NFE2L1	0	0	0	0	0	0	0	0
RUSC1	0	0	0	0	0	0	0	0
DALRD3	0	0	0	0	0	0	0	0
STARD3	0	0	0	0	0	0	0	0
CNIH2	0	0	0	0	0	0	0	0
STMN4	0	0	0	0	0	0	0	0
GATM	0	0	0	0	0	0	0	0
TMEM115	0	0	0	0	0	0	0	0
VPS9D1	0	0	0	0	0	0	0	0
SCAND1	0	0	0	0	0	0	0	0
ANKRD54	0	0	0	0	0	0	0	0
PTPN23	0	0	0	0	0	0	0	0
GNB1	0	0	0	0	0	0	0	0
ZNHIT2	0	0	0	0	0	0	0	0
BAP1	0	0	0	0	0	0	0	0
ACAP3	0	0	0	0	0	0	0	0
NUFIP2	0	0	0	0	0	0	0	0
ZC3HC1	0	0	0	0	0	0	0	0
HMGN4	0	0	0	0	0	0	0	0
KIAA0907	0	0	0	0	0	0	0	0
C1QC	0	0	0	0	0	0	0	0
ARFGAP2	0	0	0	0	0	0	0	0
WNK2	0	0	0	0	0	0	0	0
GABRD	0	0	0	0	0	0	0	0
SIK3	0	0	0	0	0	0	0	0
FAU	0	0	0	0	0	0	0	0
EMC2	0	0	0	0	0	0	0	0
FAM120A	0	0	0	0	0	0	0	0
ZNHIT1	0	0	0	0	0	0	0	0
SPRYD3	0	0	0	0	0	0	0	0
ROMO1	0	0	0	0	0	0	0	0
SYVN1	0	0	0	0	0	0	0	0
SPSB3	0	0	0	0	0	0	0	0
PDAP1	0	0	0	0	0	0	0	0
PUF60	0	0	0	0	0	0	0	0
ERGIC3	0	0	0	0	0	0	0	0
MED1	0	0	0	0	0	0	0	0
DPH1	0	0	0	0	0	0	0	0
VPS51	0	0	0	0	0	0	0	0
SMURF2	0	0	0	0	0	0	0	0
ITGB5	0	0	0	0	0	0	0	0
MAL2	0	0	0	0	0	0	0	0
DENND5B	0	0	0	0	0	0	0	0
C11orf31	0	0	0	0	0	0	0	0
SLC25A44	0	0	0	0	0	0	0	0
FLAD1	0	0	0	0	0	0	0	0
CPD	0	0	0	0	0	0	0	0
RALGPS1	0	0	0	0	0	0	0	0
TBKBP1	0	0	0	0	0	0	0	0
USP19	0	0	0	0	0	0	0	0
VPS13D	0	0	0	0	0	0	0	0
VCAN	0	0	0	0	0	0	0	0
STRN	0	0	0	0	0	0	0	0
LETM1	0	0	0	0	0	0	0	0
CRELD2	0	0	0	0	0	0	0	0
SSBP4	0	0	0	0	0	0	0	0
ERC1	0	0	0	0	0	0	0	0
NANOS3	0	0	0	0	0	0	0	0
PPP1R12A	0	0	0	0	0	0	0	0
RPS26	0	0	0	0	0	0	0	0
DCAKD	0	0	0	0	0	0	0	0
FBXO42	0	0	0	0	0	0	0	0
CLDND1	0	0	0	0	0	0	0	0
CAD	0	0	0	0	0	0	0	0
RNF141	0	0	0	0	0	0	0	0
BSN	0	0	0	0	0	0	0	0
RBM4B	0	0	0	0	0	0	0	0
DENND4B	0	0	0	0	0	0	0	0
TMEM129	0	0	0	0	0	0	0	0
UBE4A	0	0	0	0	0	0	0	0
SLC45A1	0	0	0	0	0	0	0	0
UBQLN4	0	0	0	0	0	0	0	0
E4F1	0	0	0	0	0	0	0	0
EFTUD2	0	0	0	0	0	0	0	0
ATOX1	0	0	0	0	0	0	0	0
WDR75	0	0	0	0	0	0	0	0
HABP4	0	0	0	0	0	0	0	0
ARF5	0	0	0	0	0	0	0	0
SLC12A9	0	0	0	0	0	0	0	0
SCYL1	0	0	0	0	0	0	0	0
ADCK5	0	0	0	0	0	0	0	0
PSIP1	0	0	0	0	0	0	0	0
KIAA0100	0	0	0	0	0	0	0	0
HEMK1	0	0	0	0	0	0	0	0
SLMAP	0	0	0	0	0	0	0	0
VEZT	0	0	0	0	0	0	0	0
EIF3E	0	0	0	0	0	0	0	0
TRABD	0	0	0	0	0	0	0	0
ISLR2	0	0	0	0	0	0	0	0
AP2S1	0	0	0	0	0	0	0	0
SHF	0	0	0	0	0	0	0	0
PREB	0	0	0	0	0	0	0	0
ASIC1	0	0	0	0	0	0	0	0
CEP120	0	0	0	0	0	0	0	0
PA2G4	0	0	0	0	0	0	0	0
TMX2	0	0	0	0	0	0	0	0
PYGO1	0	0	0	0	0	0	0	0
PIAS1	0	0	0	0	0	0	0	0
ARL3	0	0	0	0	0	0	0	0
CPSF4	0	0	0	0	0	0	0	0
TRMT61A	0	0	0	0	0	0	0	0
ZBTB17	0	0	0	0	0	0	0	0
TAB2	0	0	0	0	0	0	0	0
FAM219B	0	0	0	0	0	0	0	0
ERCC6L2	0	0	0	0	0	0	0	0
RIT1	0	0	0	0	0	0	0	0
SPATA5L1	0	0	0	0	0	0	0	0
CCDC130	0	0	0	0	0	0	0	0
PPRC1	0	0	0	0	0	0	0	0
PLEC	0	0	0	0	0	0	0	0
FEM1B	0	0	0	0	0	0	0	0
POLR2F	0	0	0	0	0	0	0	0
SLC2A1	0	0	0	0	0	0	0	0
SCAMP5	0	0	0	0	0	0	0	0
RNF123	0	0	0	0	0	0	0	0
ZNF174	0	0	0	0	0	0	0	0
EIF5	0	0	0	0	0	0	0	0
ACTR1A	0	0	0	0	0	0	0	0
RPL41	0	0	0	0	0	0	0	0
MICAL3	0	0	0	0	0	0	0	0
PBXIP1	0	0	0	0	0	0	0	0
EFNA3	0	0	0	0	0	0	0	0
CDK10	0	0	0	0	0	0	0	0
RBM28	0	0	0	0	0	0	0	0
SFXN3	0	0	0	0	0	0	0	0
CCDC51	0	0	0	0	0	0	0	0
NCKIPSD	0	0	0	0	0	0	0	0
SNRPC	0	0	0	0	0	0	0	0
KIFC2	0	0	0	0	0	0	0	0
SART3	0	0	0	0	0	0	0	0
CD63	0	0	0	0	0	0	0	0
INPP5B	0	0	0	0	0	0	0	0
FAR1	0	0	0	0	0	0	0	0
DTX4	0	0	0	0	0	0	0	0
ATP5G2	0	0	0	0	0	0	0	0
KRTCAP2	0	0	0	0	0	0	0	0
TMUB2	0	0	0	0	0	0	0	0
DAZAP2	0	0	0	0	0	0	0	0
SLBP	0	0	0	0	0	0	0	0
CTNS	0	0	0	0	0	0	0	0
SZT2	0	0	0	0	0	0	0	0
PHF5A	0	0	0	0	0	0	0	0
HEXIM1	0	0	0	0	0	0	0	0
MRPS34	0	0	0	0	0	0	0	0
PYGO2	0	0	0	0	0	0	0	0
DDAH1	0	0	0	0	0	0	0	0
FAM171B	0	0	0	0	0	0	0	0
STRN3	0	0	0	0	0	0	0	0
MEPCE	0	0	0	0	0	0	0	0
CSNK1G3	0	0	0	0	0	0	0	0
PFDN5	0	0	0	0	0	0	0	0
FKBP8	0	0	0	0	0	0	0	0
RNPS1	0	0	0	0	0	0	0	0
SLC25A20	0	0	0	0	0	0	0	0
FOXN2	0	0	0	0	0	0	0	0
MSANTD3	0	0	0	0	0	0	0	0
PI4KA	0	0	0	0	0	0	0	0
CUEDC2	0	0	0	0	0	0	0	0
EFHD2	0	0	0	0	0	0	0	0
XPNPEP1	0	0	0	0	0	0	0	0
STX10	0	0	0	0	0	0	0	0
NME6	0	0	0	0	0	0	0	0
BUD13	0	0	0	0	0	0	0	0
TCF25	0	0	0	0	0	0	0	0
JTB	0	0	0	0	0	0	0	0
DAG1	0	0	0	0	0	0	0	0
MLX	0	0	0	0	0	0	0	0
TCAP	0	0	0	0	0	0	0	0
FMNL1	0	0	0	0	0	0	0	0
HAGH	0	0	0	0	0	0	0	0
LRCH1	0	0	0	0	0	0	0	0
MAPK8IP3	0	0	0	0	0	0	0	0
SV2A	0	0	0	0	0	0	0	0
FURIN	0	0	0	0	0	0	0	0
STAC2	0	0	0	0	0	0	0	0
MTMR9	0	0	0	0	0	0	0	0
UNC45A	0	0	0	0	0	0	0	0
MPI	0	0	0	0	0	0	0	0
MSH6	0	0	0	0	0	0	0	0
COQ10B	0	0	0	0	0	0	0	0
PRIM1	0	0	0	0	0	0	0	0
C1QTNF4	0	0	0	0	0	0	0	0
OTUD4	0	0	0	0	0	0	0	0
SPTBN1	0	0	0	0	0	0	0	0
BUD31	0	0	0	0	0	0	0	0
SLC9A3R2	0	0	0	0	0	0	0	0
CALD1	0	0	0	0	0	0	0	0
LRIG1	0	0	0	0	0	0	0	0
P4HTM	0	0	0	0	0	0	0	0
NOB1	0	0	0	0	0	0	0	0
NEURL1	0	0	0	0	0	0	0	0
SPATS2	0	0	0	0	0	0	0	0
DENND6B	0	0	0	0	0	0	0	0
EIF2S1	0	0	0	0	0	0	0	0
INPP5J	0	0	0	0	0	0	0	0
FBXL6	0	0	0	0	0	0	0	0
SVOP	0	0	0	0	0	0	0	0
KIF5B	0	0	0	0	0	0	0	0
TM9SF2	0	0	0	0	0	0	0	0
CORO1C	0	0	0	0	0	0	0	0
RBBP5	0	0	0	0	0	0	0	0
DEF8	0	0	0	0	0	0	0	0
APEH	0	0	0	0	0	0	0	0
MED19	0	0	0	0	0	0	0	0
ANKS1A	0	0	0	0	0	0	0	0
VPS45	0	0	0	0	0	0	0	0
BMI1	0	0	0	0	0	0	0	0
KHK	0	0	0	0	0	0	0	0
MED30	0	0	0	0	0	0	0	0
RRAGC	0	0	0	0	0	0	0	0
APLP2	0	0	0	0	0	0	0	0
PKD1	0	0	0	0	0	0	0	0
PTPRJ	0	0	0	0	0	0	0	0
TAF2	0	0	0	0	0	0	0	0
WWP2	0	0	0	0	0	0	0	0
RNF111	0	0	0	0	0	0	0	0
CKB	0	0	0	0	0	0	0	0
KCNV1	0	0	0	0	0	0	0	0
FAM200A	0	0	0	0	0	0	0	0
AKAP7	0	0	0	0	0	0	0	0
LAMTOR4	0	0	0	0	0	0	0	0
RTN1	0	0	0	0	0	0	0	0
UBAC2	0	0	0	0	0	0	0	0
USP48	0	0	0	0	0	0	0	0
ZKSCAN8	0	0	0	0	0	0	0	0
ZNF276	0	0	0	0	0	0	0	0
GOLGA7B	0	0	0	0	0	0	0	0
ACTR10	0	0	0	0	0	0	0	0
GDF11	0	0	0	0	0	0	0	0
UQCRC1	0	0	0	0	0	0	0	0
RASSF1	0	0	0	0	0	0	0	0
PSD	0	0	0	0	0	0	0	0
FBXO31	0	0	0	0	0	0	0	0
ZFP36L2	0	0	0	0	0	0	0	0
OCIAD1	0	0	0	0	0	0	0	0
NPRL2	0	0	0	0	0	0	0	0
GPBP1	0	0	0	0	0	0	0	0
CDC42EP1	0	0	0	0	0	0	0	0
ZFP91	0	0	0	0	0	0	0	0
EFEMP2	0	0	0	0	0	0	0	0
ZFPL1	0	0	0	0	0	0	0	0
TWF2	0	0	0	0	0	0	0	0
MANF	0	0	0	0	0	0	0	0
SHFM1	0	0	0	0	0	0	0	0
SNX32	0	0	0	0	0	0	0	0
SURF1	0	0	0	0	0	0	0	0
METAP2	0	0	0	0	0	0	0	0
MTCH2	0	0	0	0	0	0	0	0
UQCRQ	0	0	0	0	0	0	0	0
TRRAP	0	0	0	0	0	0	0	0
SYBU	0	0	0	0	0	0	0	0
ISCU	0	0	0	0	0	0	0	0
C1QL1	0	0	0	0	0	0	0	0
LAMB2	0	0	0	0	0	0	0	0
PCMT1	0	0	0	0	0	0	0	0
SHMT2	0	0	0	0	0	0	0	0
TRAM1	0	0	0	0	0	0	0	0
CPSF1	0	0	0	0	0	0	0	0
FAM53B	0	0	0	0	0	0	0	0
NMT1	0	0	0	0	0	0	0	0
SGSM2	0	0	0	0	0	0	0	0
TRIM8	0	0	0	0	0	0	0	0
EPM2AIP1	0	0	0	0	0	0	0	0
SIDT2	0	0	0	0	0	0	0	0
DIMT1	0	0	0	0	0	0	0	0
DR1	0	0	0	0	0	0	0	0
LTBP3	0	0	0	0	0	0	0	0
SCAMP2	0	0	0	0	0	0	0	0
STAU2	0	0	0	0	0	0	0	0
PRKAG1	0	0	0	0	0	0	0	0
TAF5	0	0	0	0	0	0	0	0
C1orf52	0	0	0	0	0	0	0	0
ENY2	0	0	0	0	0	0	0	0
BICD1	0	0	0	0	0	0	0	0
PGM1	0	0	0	0	0	0	0	0
ZHX3	0	0	0	0	0	0	0	0
NF2	0	0	0	0	0	0	0	0
EBNA1BP2	0	0	0	0	0	0	0	0
PSMD14	0	0	0	0	0	0	0	0
ATXN7L3	0	0	0	0	0	0	0	0
DPF2	0	0	0	0	0	0	0	0
NAA25	0	0	0	0	0	0	0	0
GRINA	0	0	0	0	0	0	0	0
WDR12	0	0	0	0	0	0	0	0
COPB1	0	0	0	0	0	0	0	0
CDC42EP2	0	0	0	0	0	0	0	0
NEIL2	0	0	0	0	0	0	0	0
AARS2	0	0	0	0	0	0	0	0
HDDC3	0	0	0	0	0	0	0	0
C16orf91	0	0	0	0	0	0	0	0
ZFP36L1	0	0	0	0	0	0	0	0
IDUA	0	0	0	0	0	0	0	0
PPP6R2	0	0	0	0	0	0	0	0
CCDC9	0	0	0	0	0	0	0	0
CEP250	0	0	0	0	0	0	0	0
RBM39	0	0	0	0	0	0	0	0
EPHA3	0	0	0	0	0	0	0	0
DIP2B	0	0	0	0	0	0	0	0
LARP7	0	0	0	0	0	0	0	0
SMIM4	0	0	0	0	0	0	0	0
SNX24	0	0	0	0	0	0	0	0
SF3B1	0	0	0	0	0	0	0	0
SSH2	0	0	0	0	0	0	0	0
SH3RF3	0	0	0	0	0	0	0	0
HIF1AN	0	0	0	0	0	0	0	0
GNL3	0	0	0	0	0	0	0	0
ORAI2	0	0	0	0	0	0	0	0
