# Supplementary material for: Genetic architecture of white matter microstructure captured by unsupervised deep representation learning of fractional anisotropy maps
Source: Nat Commun. 2026 Jun 3;17:7150. doi: 10.1038/s41467-026-73996-z (PMC13396798; doi:10.1038/s41467-026-73996-z)
Supplement: Supplementary file 6 — Source Data [file 41467_2026_73996_MOESM6_ESM.zip › Source Data/Source Data Figure 5/Fig.5c&5d&5e/Co-exp/SCZnode.txt]

gene	SCZ_anno
GTPBP1	1
RPL13	1
FAM171A2	1
DALRD3	1
ZNF408	1
FAM212A	1
GNAI2	1
GNB2	1
TELO2	1
STRN4	1
MBNL2	1
TAB1	1
CSRNP2	1
ACAP3	1
EPDR1	1
MOSPD3	1
AP4M1	1
DPYSL5	1
NUBP2	1
FAM89B	1
NME3	1
VPS28	1
SEPT8	1
CNTNAP1	1
C11orf49	1
IFT140	1
VPS9D1	1
SCAND1	1
PIKFYVE	1
LAMB2	1
MON1A	1
PTPN23	1
CCDC71	1
C6orf106	1
FKBP8	1
SPSB3	1
ALG12	1
ACTL6B	1
WDR6	1
CYHR1	1
TCF25	1
FNBP1L	1
NAT6	1
DCAF15	1
MFSD5	1
ISYNA1	1
RNF123	1
PPM1A	1
ADCK5	1
PDAP1	1
ZNHIT2	1
PURA	1
ADD3	1
TRIM46	1
KDM1A	1
IL6ST	1
NOL12	1
TUBB3	1
IP6K2	1
EPB41L2	1
ARPC1A	1
TRIOBP	1
TRABD	1
PFKFB4	1
VPS51	1
ANKRD13B	1
H1F0	1
BAP1	1
ERGIC3	1
ABCG2	1
NIPSNAP1	1
TMEM115	1
RBM15B	1
DPH1	1
LUZP1	1
PTCD1	1
LMBR1L	1
FNIP1	1
GOLGA4	1
INPP5K	1
EIF3L	1
IDH1	1
EXT2	1
AGBL5	1
SMARCAD1	1
CTTNBP2NL	1
MARK3	1
CAD	1
GABRD	1
PABPC4	1
WNK2	1
RALGPS1	1
ZBTB17	1
FAU	1
MAST1	1
PLXNB2	1
IMPDH2	1
C11orf31	1
SSBP4	1
ARFGAP2	1
ACP2	1
FDFT1	1
FAM219B	1
VPS13D	1
FBXL6	1
DEF8	1
NANOS3	1
DACT1	1
ZNHIT1	1
OCIAD2	1
CGREF1	1
SYVN1	1
USP19	1
NICN1	1
NASP	1
CNIH2	1
THOC5	1
STMN4	1
PI4KA	1
CKB	1
C1QTNF4	1
ROMO1	1
LDB1	1
CCDC130	1
CPSF4	1
DAZAP2	1
PUF60	1
TRMT61A	1
TTC28	1
DDX39A	1
SELM	1
MAL2	1
RFTN2	1
STARD3	1
FLAD1	1
SLC12A9	1
C12orf10	1
ZNF3	1
LRP11	1
RUSC1	1
CRELD2	1
UBTF	1
EFNA3	1
E4F1	1
MAPK8IP3	1
FAM117B	1
COQ10B	1
RNF141	1
NADK	1
LRP4	1
ASCC2	1
HEXIM1	1
PAQR8	1
PLEC	1
P4HTM	1
KRTCAP2	1
QARS	1
ANKFY1	1
NDUFAF3	1
DENND4B	1
FURIN	1
RBM6	1
ANKRD54	1
PREB	1
SCYL1	1
NUFIP2	1
SLMAP	1
SIK3	1
GATM	1
GMPPB	1
TMEM129	1
CLDND1	1
RPS26	1
PFDN5	1
FBXO42	1
DTX4	1
SHF	1
HEMK1	1
CELSR3	1
CHPT1	1
SUFU	1
MTMR3	1
SEMA3F	1
RBM12	1
HNRNPA1	1
VEZT	1
UBQLN4	1
CTNS	1
MICALL1	1
DENND5B	1
TBKBP1	1
MTF2	1
HMGN4	1
ZC3HC1	1
CDK10	1
EFTUD2	1
STRN	1
VCAN	1
BMI1	1
CCDC51	1
SLC9A3R2	1
SZT2	1
TMUB2	1
NXN	1
PPRC1	1
KATNA1	1
ZNF276	1
ARF5	1
RPL41	1
CPD	1
PPP1R12A	1
CHMP7	1
MRPL49	1
EIF5	1
DCAKD	1
TCAP	1
SPATS2	1
AARS2	1
SPATA5L1	1
PCMT1	1
KIAA0907	1
PSIP1	1
PA2G4	1
NISCH	1
SNX32	1
SURF1	1
ZFP36L2	1
RPS6KL1	1
CD63	1
IPO11	1
LRIG1	1
COMMD3	1
SEZ6	1
PKD1	1
PBXIP1	1
ZFP36L1	1
FAM171B	1
SLC25A20	1
AP2S1	1
LATS1	1
PLOD3	1
ATP5G2	1
RBM4B	1
EIF2S1	1
PPP6R2	1
SNRPC	1
ULK3	1
STX10	1
TMX2	1
SLC2A1	1
XPNPEP1	1
SPRYD3	1
PIAS1	1
RBBP5	1
ARL3	1
TAB2	1
MICAL3	1
FMNL1	1
ERCC6L2	1
RIT1	1
DDAH1	1
GNL3	1
BUD31	1
METAP2	1
HSF2	1
HIF1AN	1
SLC45A1	1
ASIC1	1
CSNK1G3	1
ST3GAL6	1
SMURF2	1
KIFC2	1
ITGB5	1
RASSF1	1
CUEDC2	1
LETM1	1
ERC1	1
WDR75	1
ACTR1A	1
RRAGC	1
RBM39	1
CCDC9	1
NFE2L1	1
DIMT1	1
CPSF1	1
BSN	1
FAM120A	1
GINM1	1
PRDM10	1
ATOX1	1
MLX	1
C1QC	1
MANF	1
METTL10	1
SCAMP5	1
MSANTD3	1
FAR1	1
ZFP91	1
UNC45A	1
SPTBN1	1
FOXN2	1
GNB1	1
RNPS1	1
SLC25A44	1
HABP4	1
APEH	1
MRPS34	1
ZNF174	1
PHF5A	1
LRCH1	1
UBE4A	1
PTPRJ	1
NPRL2	1
TUBG2	1
CORO1C	1
DAG1	1
NOB1	1
STRN3	1
KIAA0100	1
ISLR2	1
SART3	1
UQCRQ	1
MED19	1
PYGO1	1
RNF111	1
ANKS1A	1
APLP2	1
GOLGA7B	1
TAF5	1
FEM1B	1
SFXN3	1
NPEPPS	1
MED30	1
SNX24	1
STAC2	1
DENND6B	1
MCL1	1
IDUA	1
JTB	1
MED1	1
CEP250	1
NME6	1
NEURL1	1
TAF2	1
MCTP1	1
MPI	1
NCKIPSD	1
SF3B1	1
MSH6	1
OTUD4	1
CDC42EP1	1
RUNDC3A	1
MEPCE	1
SNX2	1
C1QL1	1
SLBP	1
EFEMP2	1
EIF3E	1
INPP5J	1
NEIL2	1
FBXO31	1
EFHD2	1
SGSM2	1
GDF11	1
RBM26	1
FAM200A	1
TM9SF2	1
KHK	1
POLR2F	1
SIDT2	1
TRRAP	1
PSMD14	1
SLC8A2	1
HAGH	1
STAU2	1
PYGO2	1
LTBP3	1
INPP5B	1
SVOP	1
LAMTOR4	1
UBAC2	1
TWF2	1
EMC2	1
IP6K1	1
ACTR10	1
GRINA	1
DIP2B	1
SHMT2	1
USP48	1
AKAP7	1
VPS45	1
NMT1	1
CEP120	1
SH3RF3	1
SRP19	1
ORAI2	1
MED12	2
ABAT	2
SLC25A12	2
OLIG2	2
PTGDS	2
SULT4A1	2
DGCR8	2
GAD1	2
DLX1	2
DLG1	2
HRH2	2
TTC13	2
ALDH5A1	2
PIP5K1A	2
CPLX2	2
GRM2	2
YWHAB	2
GRIK1	2
SLC1A1	2
CLDN11	2
PDE4B	2
NALCN	2
CLINT1	2
VGF	2
NRN1	2
SLC1A2	2
MSRB2	2
TBP	2
HSPA12A	2
GRM5	2
FGFR2	2
NOS1AP	2
MLC1	2
PENK	2
PLP1	2
IPO5	2
ENO2	2
GALC	2
AP3D1	2
PADI2	3
HTR1D	3
PIK3R3	3
FAAH	3
GCLM	3
WNT2B	3
PI4KB	3
CHRNB2	3
KCNN3	3
SYT11	3
CNTN2	3
PLXNA2	3
EIF2B4	3
RTN4	3
CYP26B1	3
PAX3	3
IRS1	3
GPX1	3
FLNB	3
MAGI1	3
ZBTB20	3
TMEM108	3
USP46	3
APC	3
CDC42SE2	3
RAPGEF6	3
ACSL6	3
IL3	3
SLC22A4	3
BMP6	3
TXNDC5	3
HIST1H2BJ	3
HIST1H2AH	3
PRSS16	3
POM121L2	3
PGBD1	3
GABBR1	3
NCOA7	3
STX7	3
AHI1	3
PDE7B	3
CHN2	3
EGFR	3
SEMA3A	3
SEMA3D	3
FOXP2	3
PTPRZ1	3
MSRA	3
DPYSL2	3
ADRA1A	3
SFRP1	3
LMX1B	3
DKK1	3
ANK3	3
CYP26C1	3
LGI1	3
PLCE1	3
PITX3	3
INA	3
LHPP	3
EBF3	3
BDNF	3
CNTF	3
UCP2	3
HTR3A	3
TUBA1A	3
PAWR	3
PMCH	3
IGF1	3
DAO	3
STK24	3
ZIC2	3
DAAM1	3
PSEN1	3
EIF2B2	3
ATXN3	3
ALDH1A2	3
NTRK3	3
TSC2	3
NQO1	3
SRR	3
PAFAH1B1	3
SLC6A4	3
PPP1R1B	3
GFAP	3
MAPT	3
PNPO	3
TCF4	3
JAG1	3
AHCY	3
GSS	3
PLCG1	3
SNAP29	3
GAS2L1	3
HORMAD2	3
GAL3ST1	3
SOX10	3
PICK1	3
PLA2G6	3
ADSL	3
MCHR1	3
ZBED4	3
