# Supplementary material for: Genetic architecture of white matter microstructure captured by unsupervised deep representation learning of fractional anisotropy maps
Source: Nat Commun. 2026 Jun 3;17:7150. doi: 10.1038/s41467-026-73996-z (PMC13396798; doi:10.1038/s41467-026-73996-z)
Supplement: Supplementary file 6 — Source Data [file 41467_2026_73996_MOESM6_ESM.zip › Source Data/Source Data Figure 5/Fig.5c&5d&5e/Co-exp/ASDnet.txt]

start	end_node	value
GPR37	PURA	4.01581449418226e-74
NF1	PURA	5.79616028514515e-74
NF1	FAM89B	6.3649177040084e-71
ASAP2	TUBB3	2.20600344704698e-70
DVL3	PURA	4.55737157378262e-70
GPR37	PFKFB4	4.87672232478088e-69
CDH11	PURA	1.00760533578065e-67
MED12	RPL13	2.85027983596368e-67
XPO1	RFTN2	5.43804326028822e-67
GPR37	ANKRD13B	1.58498891677823e-65
GPR37	RBM15B	1.83650452070482e-65
ASAP2	WDR6	2.45865987098255e-65
PSMD10	CNIH2	3.11800167378821e-65
CACNA2D1	ANKRD13B	5.60223083722622e-65
MED12	FAM171A2	2.64918254556557e-64
CACNA2D1	PURA	4.70923822950242e-64
MED12	DALRD3	5.43957728211636e-64
MED12	ZNF408	7.02680152468328e-64
PRKDC	GNB2	1.58089309729997e-63
DVL3	ANKRD13B	2.08980261239191e-63
GPR37	MBNL2	4.46337049225177e-63
DVL3	RBM15B	1.11654412470066e-62
NF1	ACTL6B	1.56399004507105e-62
MED12	TELO2	1.87462585995532e-62
CDH11	MBNL2	3.36803292982596e-62
GPR37	FAM89B	3.63867918415249e-62
CACNA2D1	IFT140	4.04071817904562e-62
CACNA2D1	FAM89B	4.3526783481639e-62
ITPR1	MBNL2	4.64382423605066e-62
NBEA	FBXL6	5.17512025335806e-62
ABAT	MBNL2	9.54079319069809e-62
ITPR1	PURA	1.13170862410246e-61
ASAP2	TRIM46	1.28313550722829e-61
NBEA	TCAP	5.01847234970067e-61
DVL3	PFKFB4	6.21825924762374e-61
GPR37	PABPC4	1.91921774071856e-60
DVL3	ABCG2	2.0852641648352e-60
GPR37	TRIM46	2.27238737212231e-60
RIMS1	CNTNAP1	2.83642403523656e-60
SAMD11	ANKRD13B	4.00649111377077e-60
NF1	EIF3L	4.11844298177705e-60
ABAT	CSRNP2	4.94019359368326e-60
GPR37	DPYSL5	6.87212039544006e-60
MED12	ACAP3	7.26120506175623e-60
SLC25A12	EPDR1	8.78386332463308e-60
SAMD11	TRIM46	8.98423202926038e-60
NBEA	ZNF276	9.21130749158462e-60
ITPR1	SEPT8	1.10182128345547e-59
ASAP2	PURA	1.25574590741782e-59
CACNA2D1	TRIM46	1.37299369394006e-59
PRKDC	GNAI2	2.0158367649904e-59
RB1CC1	NICN1	2.19402194026892e-59
NF1	VPS13D	2.54015990523757e-59
XPO1	ADD3	2.63157126037352e-59
CACNA2D1	GTPBP1	3.0276649729185e-59
GPR37	ABCG2	3.19283302305159e-59
NF1	RBM15B	3.28882006601751e-59
RB1CC1	TRIM46	4.00367091087116e-59
ABAT	DPYSL5	4.4057487128554e-59
GPR37	LMBR1L	4.40953424733771e-59
GPR37	TUBB3	4.64244143358904e-59
DVL3	DPYSL5	5.76998445372338e-59
MED12	NUBP2	6.48838447762911e-59
CACNA2D1	STRN4	9.94595374039817e-59
NF1	DDX39A	1.58161905679096e-58
MED12	NME3	3.02320918037078e-58
PSMD10	PPM1A	6.42902615414811e-58
NF1	CPD	7.27113734486422e-58
CACNA2D1	TRIOBP	1.01856149839627e-57
NF1	NIPSNAP1	1.16744097162864e-57
SLC25A12	SEPT8	1.32207431754492e-57
ASAP2	ANKRD13B	1.536156071007e-57
SLC25A12	CNTNAP1	1.7228088738993e-57
GPR37	DCAF15	1.87643470991189e-57
ITPR1	KDM1A	2.0999165614292e-57
MED12	AP4M1	2.31262233829984e-57
RIMS1	EPDR1	3.07915157828329e-57
CACNA2D1	MOSPD3	3.13535942949977e-57
RIMS1	SEPT8	5.68700315532887e-57
NF1	FAU	7.35238946308046e-57
DVL3	FAM89B	9.58533063037838e-57
PRKDC	MOSPD3	1.17323610091061e-56
CACNA2D1	GNB2	1.18517593929125e-56
ABAT	SEPT8	1.52082744973188e-56
DVL3	DCAF15	1.62944225069393e-56
PSMD10	GNB2	2.3724495856973e-56
CDH11	NICN1	3.8196477687897e-56
SLC12A5	IP6K2	5.86121115490884e-56
GPR37	ACTL6B	6.8970813593707e-56
CACNA2D1	ABCG2	7.47336912690743e-56
NF1	VPS28	1.12248282288168e-55
CACNA2D1	RBM15B	1.3850196401184e-55
MED12	SCAND1	1.69724688565158e-55
DYNC1H1	CNTNAP1	1.93688511348716e-55
DVL3	TUBB3	2.16027464863826e-55
DVL3	TRIM46	2.77982426073822e-55
NF1	IL6ST	2.92400859880828e-55
ITPR1	EXT2	3.08035366475163e-55
RB1CC1	FAM89B	3.31447733641374e-55
NF1	IMPDH2	3.92574207832684e-55
MED12	MON1A	3.94336086843834e-55
MED12	PTPN23	4.10940736292721e-55
NBEA	SLC12A9	4.8049863899553e-55
DVL3	TRIOBP	1.08125170890583e-54
CDH11	PFKFB4	1.08616212403066e-54
DVL3	LMBR1L	1.18564118404341e-54
PRKDC	VPS28	1.38975943074133e-54
ITPR1	IP6K2	1.63870237863911e-54
SLC25A12	C6orf106	1.64079697133065e-54
ADARB1	LRIG1	1.83940937370641e-54
CDH11	IL6ST	1.94094840568951e-54
PRKDC	ISYNA1	2.46555008098083e-54
GPR37	AGBL5	2.94901068372604e-54
NF1	MOSPD3	3.28312330161826e-54
NF1	DCAF15	3.30396209235053e-54
CACNA2D1	ACTL6B	3.5014081585482e-54
BIRC6	VPS13D	3.98709990616733e-54
CACNA2D1	DCAF15	4.8789294296095e-54
RB1CC1	PURA	5.29861426736654e-54
DVL3	MOSPD3	5.84979069880256e-54
RB1CC1	ANKRD13B	7.13113985926073e-54
SLC12A5	VPS13D	1.03946957189234e-53
CDH11	TUBB3	1.1547154253778e-53
NF1	THOC5	1.21013876587852e-53
MED12	SPSB3	1.23806224446632e-53
NF1	TUBB3	1.29450729393516e-53
RB1CC1	IPO11	1.63805644145529e-53
ASAP2	DCAF15	1.79942002767367e-53
ASAP2	MBNL2	1.9786342860982e-53
CDH11	FDFT1	2.17385932851086e-53
NF1	ERGIC3	2.3046364391665e-53
GPR37	IL6ST	2.41374079342024e-53
ASAP2	DPYSL5	2.68536905328929e-53
PRKDC	PTCD1	2.69105451078952e-53
ASAP2	ABCG2	2.73075551793636e-53
DVL3	LUZP1	3.01868924580469e-53
ITPR1	RBM15B	3.06314638432403e-53
NF1	GTPBP1	4.10459226579722e-53
MED12	ALG12	4.17152005304414e-53
ASAP2	FAM212A	5.59716059520662e-53
MED12	STRN4	7.63115522336283e-53
CACNA2D1	LDB1	8.3613118234152e-53
PRKDC	FAM89B	8.37621713891434e-53
CACNA2D1	PFKFB4	9.36671134738292e-53
ITPR1	PABPC4	9.72943895133487e-53
ASAP2	FAM89B	1.42569137203639e-52
GAD1	CNTNAP1	1.43469807664021e-52
APC	WDR6	1.64513040042062e-52
GPR37	LUZP1	1.66702151012461e-52
CACNA2D1	IL6ST	1.72279895960848e-52
RIMS1	FAM117B	1.83872220260777e-52
NF1	NICN1	1.92383383642014e-52
NF1	SHF	1.93564209887237e-52
MED12	CYHR1	2.50610152295105e-52
ITPR1	EIF3L	2.68698716473015e-52
DLX1	TCF25	3.10077071522021e-52
PRKDC	TUBB3	3.35048267676188e-52
GPR37	SEPT8	3.69056288984447e-52
DVL3	WDR6	4.37715738008888e-52
CACNA2D1	PPM1A	4.86371114770219e-52
DVL3	GTPBP1	5.05562217406601e-52
PRKDC	PURA	5.06084150028977e-52
DLG1	FNBP1L	5.27055434446079e-52
CACNA2D1	TUBB3	5.49412472006826e-52
DVL3	PABPC4	6.64369964855448e-52
ASAP2	IFT140	7.94680681189896e-52
TRAF7	BUD31	9.1046025756337e-52
CACNA2D1	PABPC4	9.8262834364534e-52
NF1	IP6K2	1.11889310221214e-51
CACNA2D1	FAM212A	1.23034885007991e-51
RB1CC1	MOSPD3	1.26649578615134e-51
DVL3	IL6ST	1.58759191583264e-51
XPO1	EPB41L2	1.61226122369957e-51
GPR37	GTPBP1	1.78276555450426e-51
PRKDC	FAM212A	2.23504318100229e-51
ITPR1	NIPSNAP1	2.27447485291312e-51
CDH11	NIPSNAP1	2.28367092963617e-51
SLC25A12	MBNL2	2.53691035934189e-51
ASAP2	ISYNA1	2.99749438254453e-51
GPR37	TRIOBP	3.5956570234926e-51
CDH11	LMBR1L	3.85322464114509e-51
CACNA2D1	DPYSL5	5.27652196566231e-51
RB1CC1	PFKFB4	5.50523723122901e-51
ASAP2	GTPBP1	6.33827210320296e-51
XPO1	LRP4	7.33680128474923e-51
GPR37	MOSPD3	8.31736186347265e-51
NF1	MBNL2	9.43925611992546e-51
ATRX	MSH6	1.16337183863072e-50
DYNC1H1	C6orf106	1.23683722221061e-50
SAMD11	MOSPD3	1.28868812861696e-50
ASAP2	IL6ST	1.50639926411826e-50
MED12	VPS9D1	1.68248422209806e-50
CDH11	FAM89B	1.73706820975715e-50
NF1	ABCG2	1.9470315958555e-50
CACNA2D1	WDR6	1.98875250753711e-50
MED12	ADCK5	2.17404774451994e-50
DYNC1H1	KDM1A	2.49567326183205e-50
ASAP2	PFKFB4	2.58421185630066e-50
GPR37	CELSR3	3.02103833230352e-50
RB1CC1	NANOS3	3.16323601093749e-50
CACNA2D1	VPS28	3.18011250556024e-50
UBR5	DCAF15	3.58159164266713e-50
CDH11	DDX39A	3.8534371257622e-50
DVL3	SEPT8	4.89200230928548e-50
DVL3	MBNL2	5.42278210580421e-50
PRKDC	ACTL6B	6.07540373187766e-50
NBEA	CDK10	6.34246940306423e-50
ADARB1	ZFP36L2	7.74160707336737e-50
ITPR1	PFKFB4	8.77559596752498e-50
SAMD11	IPO11	9.66140111793485e-50
RHEB	ABCG2	9.98888974460019e-50
PSMD10	MOSPD3	1.00341656084218e-49
APC	DPYSL5	1.1204025536297e-49
PSMD10	FAM212A	1.30463519004187e-49
MED12	ZNHIT2	1.37941853336313e-49
AFF4	ITGB5	1.63022936766372e-49
ZNF827	RPS26	1.64401555785257e-49
SLC25A12	PURA	1.765896360725e-49
MED12	NAT6	1.82113714951368e-49
BIRC6	H1F0	2.02991880492421e-49
ASAP2	LUZP1	2.07589408063304e-49
RB1CC1	ACTL6B	2.14693097472137e-49
NF1	RPS26	2.43221539327248e-49
SAMD11	DCAF15	2.4668263860212e-49
CACNA2D1	GNAI2	2.61412437207094e-49
SLC25A12	ADD3	2.79042340318035e-49
GPR37	DDX39A	2.89414356843266e-49
NF1	H1F0	3.45533494557034e-49
UBR5	SHF	3.86468310083895e-49
CDH11	THOC5	4.06504373049788e-49
DYNC1H1	GABRD	4.14774254633619e-49
PRKDC	GTPBP1	4.27630519114062e-49
SLC25A12	KDM1A	4.29437296845048e-49
RB1CC1	STRN4	4.32134368617442e-49
SLC25A12	IL6ST	4.43688085155456e-49
ITPR1	LMBR1L	5.07992226181745e-49
PRKDC	TAB1	5.43515390317748e-49
ASAP2	PPM1A	5.88613508988809e-49
DVL3	PPM1A	6.49114293880184e-49
ZNF827	FAU	6.69302384161872e-49
NF1	ZC3HC1	7.95749944747272e-49
ASAP2	GNB2	8.92420669718095e-49
ITPR1	C6orf106	1.0140560386715e-48
ASAP2	TRIOBP	1.06014913137085e-48
PSMD10	GNAI2	1.21104879059414e-48
DYNC1H1	SEPT8	1.42365686939662e-48
DYNC1H1	PAQR8	1.42645698820497e-48
ITPR1	THOC5	1.68060843743086e-48
ALDH5A1	IP6K2	1.79366501698058e-48
ZNF827	DDX39A	1.94828140445173e-48
ABAT	PURA	1.99575031762839e-48
ITPR1	CNTNAP1	2.1077148460914e-48
CACNA2D1	ISYNA1	2.22603235051315e-48
SLC25A12	EPB41L2	2.24149801661913e-48
DVL3	NICN1	2.36545808240945e-48
CDH11	VPS13D	3.17315037347707e-48
DYNC1H1	IDH1	3.25289940593443e-48
MED12	TRABD	3.37541059116415e-48
SAMD11	PPM1A	4.09330814270432e-48
ABAT	PFKFB4	4.14138404619007e-48
GPR37	IFT140	4.86138028688394e-48
NBEA	ACAP3	4.93717479957691e-48
NBEA	TRABD	5.08420919126947e-48
GAD1	KDM1A	5.11972731237876e-48
SLC25A12	CSRNP2	5.34760904026414e-48
SLC25A12	H1F0	5.66270957667431e-48
NF1	LUZP1	5.82184274139059e-48
DVL3	LRP11	5.93662578818357e-48
SAMD11	STRN4	6.17754671183364e-48
NF1	ANKRD13B	6.22795226099296e-48
NF1	TAB1	6.63264963537422e-48
DVL3	ISYNA1	6.85446408198068e-48
RB1CC1	DCAF15	7.91228283692345e-48
NF1	SEPT8	9.71152840137743e-48
HCFC1	RFTN2	9.88549983498823e-48
RB1CC1	GTPBP1	1.019697056063e-47
ITPR1	H1F0	1.20478359220399e-47
PSMD10	ISYNA1	1.27617844013122e-47
CDH11	PABPC4	1.32880531934048e-47
PRKDC	ERGIC3	1.40553931870913e-47
SAMD11	PFKFB4	1.56721670450174e-47
CACNA2D1	CCDC71	1.73310075249249e-47
RHEB	FAM89B	1.81788304939791e-47
HCFC1	ZFP36L2	1.85955109610168e-47
SLC25A12	ABCG2	1.89801724709172e-47
PRKDC	FAU	1.91060848277105e-47
DLG1	CSRNP2	2.04981291802653e-47
ASAP2	MOSPD3	2.12415338534196e-47
MED12	MOSPD3	2.35193381013279e-47
SND1	HMGN4	2.37243148904843e-47
GPR37	ISYNA1	2.70952980321887e-47
ASAP2	STRN4	2.71572014864638e-47
GPR37	WDR6	3.20358349363628e-47
PRKDC	C11orf49	3.34511056329165e-47
CDH11	SEPT8	3.74385678051252e-47
ADARB1	PBXIP1	3.99646547774691e-47
ITPR1	IDH1	4.25343729667094e-47
GPR37	IPO11	4.38812451043108e-47
CACNA2D1	VPS9D1	4.39340793750836e-47
ASAP2	RBM15B	4.72429078449905e-47
GPR37	THOC5	5.32780960891877e-47
APC	TRIM46	5.44772202956811e-47
AFF4	HSF2	5.8915831099287e-47
NF1	FLAD1	6.3802935726559e-47
CDH11	VPS28	6.52325871110718e-47
GPR37	NICN1	7.80006791480882e-47
ITPR1	OCIAD2	9.12104755434657e-47
ITPR1	AGBL5	9.15086033208234e-47
MED12	TMEM115	9.360984727179e-47
DLG1	CNTNAP1	9.549144646306e-47
GPR37	IP6K2	9.61651026407977e-47
NF1	PFKFB4	1.05603429284154e-46
RIMS1	PAQR8	1.09842656767388e-46
CACNA2D1	NICN1	1.14223740319727e-46
SAMD11	PURA	1.19203997486427e-46
CACNA2D1	MBNL2	1.19860122059731e-46
SLC25A12	RBM15B	1.28339220890004e-46
ABAT	TUBB3	1.34284618531449e-46
DLG1	MBNL2	1.38722628958121e-46
BIRC6	IP6K2	1.42902339539938e-46
CACNA2D1	CELSR3	1.50545601311411e-46
ABAT	LUZP1	1.52936134120671e-46
RB1CC1	TAB1	1.69215293370121e-46
ASAP2	NICN1	2.05221660300348e-46
CUL7	PTCD1	2.08092478005979e-46
ITPR1	DDX39A	2.13538125517537e-46
DYNC1H1	HMGN4	2.16560523548117e-46
CDH11	IP6K2	2.40099913917692e-46
ITPR1	TUBB3	2.72315860275101e-46
GPR37	SEMA3F	2.74767747436881e-46
NF1	DPYSL5	3.01034328875386e-46
RB1CC1	ABCG2	3.08406168085796e-46
AFF4	PAQR8	3.18983597024849e-46
SAMD11	NICN1	3.55092333680153e-46
CACNA2D1	LUZP1	3.67643921377533e-46
NF1	FAM212A	3.80114199941789e-46
ASAP2	GNAI2	3.87728937329512e-46
RIMS1	C6orf106	4.70586612833224e-46
ABAT	C6orf106	5.15324862828849e-46
TRAF7	RPL41	5.34922072105929e-46
DYNC1H1	KATNA1	5.7854381192403e-46
PRKDC	CD63	6.21046444864298e-46
ABAT	CNTNAP1	6.28936723779088e-46
SLC25A12	LMBR1L	6.41517537958071e-46
CDH11	LUZP1	7.15698096691357e-46
MED12	TAB1	8.08925270567927e-46
ABAT	ABCG2	8.36275474993302e-46
DVL3	IFT140	8.49495862319543e-46
PRKDC	DCAF15	8.78621118184065e-46
SAMD11	FAM89B	1.09394057832231e-45
APC	TRIOBP	1.38469079871071e-45
PSMD10	FAM171A2	1.41914946701727e-45
CDH11	ACTL6B	1.6995620791082e-45
NF1	CCDC71	1.74122177298932e-45
ITPR1	IL6ST	1.7984375844759e-45
ITPR1	EPB41L2	1.80187710786427e-45
MED12	INPP5K	1.92610362503379e-45
ABAT	LMBR1L	2.00500984598704e-45
ITPR1	DPYSL5	2.09935244724338e-45
ASAP2	ACTL6B	2.14196885580251e-45
DVL3	STRN4	2.18249832855401e-45
RIMS1	CTTNBP2NL	2.30004840558424e-45
FRMPD4	RBM15B	2.55023353769624e-45
ITPR1	ANKFY1	2.55295603261424e-45
GPR37	STRN4	2.65043851421073e-45
ASAP2	RUSC1	2.7862918986085e-45
GAD1	IDH1	2.8361353224319e-45
SAMD11	ABCG2	2.90372640119823e-45
NF1	EXT2	2.9071665643906e-45
GAD1	EXT2	2.9917174805531e-45
FRMPD4	DDX39A	3.31709809016178e-45
DYNC1H1	EIF3L	3.31808880991185e-45
SAMD11	LUZP1	3.3790541166915e-45
RIMS1	CSRNP2	3.55542885135768e-45
ALDH5A1	MBNL2	3.6923887992734e-45
GPR37	H1F0	4.15363527043643e-45
ABAT	AGBL5	4.16612559218759e-45
RIMS1	ADD3	4.29718025470064e-45
JAKMIP1	PTCD1	4.44756646403057e-45
NF1	GNB2	4.50695435373115e-45
MIB1	FEM1B	4.5282571963321e-45
SRGAP3	FAM171B	4.70963952472059e-45
GPR37	IMPDH2	5.236085692653e-45
UBR5	ANKRD54	5.29457167754491e-45
CACNA2D1	IMPDH2	5.42939710832681e-45
PRKDC	CCDC71	5.49656666704357e-45
CACNA2D1	ASCC2	5.62140818544954e-45
RHEB	RBM15B	5.97392640073219e-45
GAD1	CTTNBP2NL	6.36310176052604e-45
ALDH5A1	NIPSNAP1	6.63537709191449e-45
DLG1	MARK3	6.91747369908209e-45
CDH11	KDM1A	7.81077569814608e-45
ASAP2	STMN4	8.26478345566612e-45
PRICKLE1	SEPT8	9.48383820723212e-45
NF1	ISYNA1	9.90753744786052e-45
DVL3	IPO11	1.09802429148321e-44
DVL3	ACTL6B	1.22191843920386e-44
ABAT	FNBP1L	1.27678903021508e-44
PSMD10	GTPBP1	1.40018020962388e-44
JAKMIP1	NAT6	1.4761440850297e-44
APC	IFT140	1.47770900840868e-44
PSMD10	GOLGA4	1.48314035151458e-44
BIRC6	DENND5B	1.49306643676758e-44
PRKDC	IMPDH2	1.57712720309694e-44
UBR5	PLXNB2	1.68190594038203e-44
NBEA	STARD3	1.74027638670032e-44
GAD1	GABRD	1.78426800873947e-44
DYNC1H1	CTTNBP2NL	1.85697547699895e-44
CACNA2D1	TAB1	1.92705010303926e-44
SLC25A12	PABPC4	2.02368804738727e-44
MED12	WNK2	2.10831756172778e-44
DYNC1H1	ZNF3	2.22712905634373e-44
CDH11	ANKRD13B	2.33829910111929e-44
RB1CC1	LMBR1L	2.52089488001909e-44
NF1	PABPC4	2.56589553629222e-44
ABAT	RALGPS1	2.98766168926326e-44
GAD1	SEPT8	3.17825119825288e-44
UBR5	TAB1	3.30893504068292e-44
ZNF827	IP6K2	3.70899216157552e-44
PSMD10	STRN4	4.05422841436994e-44
REEP3	LRP4	4.19372871433544e-44
JAKMIP1	NUFIP2	4.7059760263978e-44
FRMPD4	PLXNB2	4.70845666845491e-44
GPR37	DACT1	4.89307135661343e-44
SAMD11	LMBR1L	5.5593114761331e-44
CDH11	RBM15B	5.64395268654672e-44
MED12	MAST1	6.65703470799521e-44
APC	ANKRD13B	6.81958240696406e-44
CDH11	OCIAD2	7.01416571016133e-44
CDH11	STMN4	7.11730160206638e-44
DVL3	IMPDH2	7.11988620970117e-44
RIMS1	LRP4	7.22580616842218e-44
P2RX5	TRMT61A	7.25965800012633e-44
RHEB	GTPBP1	7.43654836718541e-44
GPR37	VPS28	7.63325109747556e-44
RB1CC1	MBNL2	7.88238977408559e-44
ZNF827	FLAD1	8.46198719553073e-44
ZNF827	VPS13D	8.55378370168534e-44
GPR37	EPDR1	8.61408877093884e-44
MED12	SSBP4	9.57270327319077e-44
ASAP2	VPS28	9.61707604290384e-44
RIMS1	KDM1A	9.66675702355139e-44
ITPR1	FDFT1	1.01536724536924e-43
PRICKLE1	EPB41L2	1.03863882695096e-43
CACNA2D1	AGBL5	1.09428236874125e-43
CUL7	C12orf10	1.19873730469347e-43
DYNC1H1	EPDR1	1.20025941359849e-43
RIMS1	GABRD	1.22852428890993e-43
GPR37	CHMP7	1.28054625385098e-43
DVL3	CELSR3	1.36374161430264e-43
CACNA2D1	PLXNB2	1.4097842504934e-43
NBEA	PTPN23	1.47064577081509e-43
BIRC6	RPL41	1.48832881557332e-43
CDH11	DPYSL5	1.54190869533366e-43
APC	ISYNA1	1.64574893734868e-43
GPR37	KDM1A	1.675215942495e-43
ETFB	NXN	1.82206227240743e-43
CACNA2D1	DPH1	1.9723691050981e-43
DVL3	AGBL5	2.04137560532595e-43
GPR37	LDB1	2.05691592027845e-43
UBR5	MOSPD3	2.16111039305768e-43
CACNA2D1	UBTF	2.26018845314466e-43
BIRC6	FAM171B	2.51984378668168e-43
PRKDC	CHMP7	2.58414842863661e-43
RB1CC1	RUSC1	2.60642634272847e-43
ITPR1	FAM89B	2.64082055159069e-43
CDH11	TRIM46	2.72223208385059e-43
RB1CC1	WDR6	2.9586527528369e-43
RB1CC1	TRIOBP	2.96456784601197e-43
JAKMIP1	CRELD2	3.37695563826833e-43
SLC12A5	H1F0	3.4004556261282e-43
PRKDC	NAT6	3.42921253837192e-43
ZNF827	KRTCAP2	3.44660100790139e-43
PRKDC	IFT140	3.48366514331538e-43
ITPR1	EPDR1	3.62757665926628e-43
SLC25A12	EXT2	3.62855184892529e-43
DLG1	KDM1A	3.68217764917789e-43
GPR37	TAB1	3.70810968381887e-43
XPO1	SEPT8	3.74687877794394e-43
NF1	HEMK1	3.79903818674109e-43
SLC25A12	PFKFB4	3.881846724155e-43
NF1	LMBR1L	4.09687386283828e-43
CDH11	ZC3HC1	4.212176590759e-43
HCFC1	LRIG1	4.63453040186288e-43
RHEB	STRN4	4.79396831223301e-43
NF1	QARS	4.9207443809311e-43
SLC1A1	NIPSNAP1	5.26041378533515e-43
PRKDC	DPYSL5	5.5783086407279e-43
GAD1	FNBP1L	6.13414095015983e-43
DVL3	MAL2	6.32503362362317e-43
ALDH5A1	PURA	6.49124552210682e-43
ITPR1	VPS13D	6.50829498063571e-43
FRMPD4	HEMK1	6.73173167024924e-43
ASAP2	TAB1	6.86082791814851e-43
ETFB	FLAD1	6.9716067236266e-43
ITPR1	GABRD	7.08457993942014e-43
MED12	VPS51	7.75565378022307e-43
ABAT	FDFT1	8.46341646759772e-43
GPR37	CSRNP2	8.64789031171977e-43
NF1	TRIM46	8.72880451278079e-43
GPR37	LRP11	8.93270524857159e-43
DLG1	FAM219B	1.0428302280653e-42
PSMD10	TUBB3	1.09474000576584e-42
NF1	PTCD1	1.20798386729255e-42
GPR37	RUSC1	1.2511027845842e-42
RB1CC1	VPS28	1.28128671057512e-42
PSMD10	TRIM46	1.28607419924585e-42
PRICKLE1	EIF3L	1.29170212401937e-42
RIMS1	IDH1	1.29649663508144e-42
RIMS1	EPB41L2	1.30736704138985e-42
DLG1	SEPT8	1.31791146878615e-42
MED12	PPM1A	1.43289196716106e-42
RHEB	NANOS3	1.59471091123946e-42
GPR37	FAM212A	1.6069888419071e-42
ALDH5A1	VPS13D	1.6158884902601e-42
RB1CC1	RBM15B	1.67450513723397e-42
PRKDC	PPM1A	1.70116198776284e-42
DLG1	IDH1	1.77840873097865e-42
DYNC1H1	EXT2	1.78186065755463e-42
SAMD11	DPYSL5	1.82855759219542e-42
ABAT	WDR6	1.83515015654826e-42
RB1CC1	LUZP1	1.8863858492431e-42
DLX1	DEF8	1.90100998938534e-42
MED12	FNIP1	2.01646974318958e-42
NF1	AGBL5	2.0509049806564e-42
APC	GNAI2	2.08864570467946e-42
DLG1	LMBR1L	2.23229479584698e-42
GAD1	CSRNP2	2.4068057410499e-42
DVL3	GNAI2	2.42188880369527e-42
RHEB	LDB1	2.45646978133511e-42
DYNC1H1	FAM117B	2.61709036647146e-42
GPR37	EIF3L	2.62173932010221e-42
MIB1	CYHR1	2.80576796395722e-42
SLC25A12	IP6K2	2.93791652734104e-42
NF1	GNAI2	2.95080155600795e-42
MED12	ZNHIT1	2.9596065831205e-42
GAD1	OCIAD2	3.06476062672388e-42
CDH11	NANOS3	3.11209302868884e-42
MED12	CGREF1	3.27411873955669e-42
MED12	SYVN1	3.46002125429644e-42
GPR37	GNB2	3.9906021013363e-42
ZNF827	ZC3HC1	4.09387842970818e-42
CACNA2D1	DDX39A	4.15771669828471e-42
ASAP2	SEZ6	4.97345982396968e-42
DVL3	QARS	4.99277336578862e-42
DVL3	THOC5	5.24500739852503e-42
BIRC6	SPTBN1	5.31268529899579e-42
ITPR1	LUZP1	5.33074796963499e-42
RIMS1	RFTN2	5.47598037374837e-42
XPO1	CNTNAP1	5.5082817373844e-42
ITPR1	DCAF15	5.69081207852594e-42
ARNT2	C1QTNF4	5.88358871924551e-42
CDH11	DCAF15	5.9675596815777e-42
PRKDC	STRN4	6.26775175240319e-42
RB1CC1	PABPC4	6.43924010974183e-42
CUL7	NUFIP2	6.5041971597194e-42
RB1CC1	TUBB3	6.80046512229825e-42
ASAP2	VPS9D1	7.32475803781746e-42
ASAP2	NANOS3	7.44152439722777e-42
SAMD11	SEZ6	7.58563325093399e-42
SLC12A5	ATP5G2	7.62984695839286e-42
DVL3	DDX39A	8.0603391735999e-42
UBR5	GTPBP1	8.3530553771191e-42
NF1	KDM1A	8.53956911518162e-42
BIRC6	ZC3HC1	8.62905916246329e-42
CDH11	EXT2	8.7687558304599e-42
NBEA	SNX32	8.91328871155233e-42
SLC25A12	FNBP1L	9.03529961506015e-42
MED12	USP19	9.10121324306043e-42
ASAP2	CHMP7	9.35614367310071e-42
NBEA	TRIM46	9.57629738289781e-42
GPR37	NIPSNAP1	9.65563755517075e-42
SLC12A5	DENND5B	9.82870849905306e-42
DVL3	MICALL1	1.00425019375599e-41
DVL3	GNB2	1.06257460337752e-41
MED12	CCDC71	1.08580772933749e-41
PRICKLE1	FDFT1	1.10553693291862e-41
SAMD11	RBM15B	1.11446726301506e-41
MIB1	TRMT61A	1.1481742759509e-41
GPR37	VPS13D	1.16346993905343e-41
SAMD11	WDR6	1.18000234331244e-41
FRMPD4	IP6K2	1.20513550156763e-41
RIMS1	FNBP1L	1.27699633003861e-41
PRKDC	FLAD1	1.30973340024376e-41
DLG1	NASP	1.3624356163487e-41
PRKDC	ANKRD13B	1.3659233173791e-41
CDH11	CHMP7	1.36778594640518e-41
ZNF827	PTCD1	1.41352349435397e-41
CDH11	ABCG2	1.46516166377806e-41
ABAT	DACT1	1.47590383053447e-41
PRKDC	CPD	1.47867459862365e-41
CDH11	DENND5B	1.5358519780158e-41
DVL3	PLXNB2	1.54266989117605e-41
NBEA	ANKRD13B	1.576949396076e-41
UBR5	WDR6	1.59837811223397e-41
SAMD11	CELSR3	1.62112771977118e-41
SAMD11	TRIOBP	1.66851655676802e-41
MED12	DPH1	1.806025988378e-41
APC	GTPBP1	1.85797367106421e-41
NF1	DACT1	1.94010003223392e-41
GAD1	MBNL2	2.02860364036829e-41
RB1CC1	DPYSL5	2.04551669132546e-41
PSMD10	WDR6	2.11953586978062e-41
REEP3	CNTNAP1	2.12843867608504e-41
SND1	IP6K2	2.1391233828028e-41
NBEA	STX10	2.17269919477333e-41
APBB1	PAQR8	2.17971452748768e-41
ADARB1	ITGB5	2.33544606402817e-41
ETFB	DDX39A	2.42698175159568e-41
PRKDC	CRELD2	2.60819856182827e-41
GAD1	THOC5	2.76466097627739e-41
ARNT2	FKBP8	2.84555265922775e-41
UBR5	ISYNA1	2.95430777387506e-41
PSMD10	TAB1	2.97641971198223e-41
RB1CC1	DDX39A	3.04083496388373e-41
ASAP2	LMBR1L	3.04989768968003e-41
SND1	VPS13D	3.05598324770718e-41
ABAT	STMN4	3.09696306288939e-41
BIRC6	KDM1A	3.19059448147835e-41
SRGAP3	FAM120A	3.31677812328691e-41
CDH11	EPB41L2	3.33967580164863e-41
DHCR7	FAM117B	3.49866708132225e-41
CDH11	EIF3L	3.54371573977864e-41
CACNA2D1	LRP11	3.61191476542305e-41
ABAT	IDH1	3.61426098719102e-41
ALDH5A1	PI4KA	3.7220321765394e-41
DVL3	CCDC71	4.00409848556548e-41
GPR37	CPD	4.08792087914568e-41
NF1	NOL12	4.10387466355264e-41
RB1CC1	STMN4	4.29755199603946e-41
SLC25A12	IDH1	4.35202897048865e-41
RB1CC1	FAM212A	4.55706578483231e-41
DVL3	FAM212A	4.6212132542254e-41
RB1CC1	GNAI2	5.0014716312797e-41
CDH11	SLMAP	5.25149332281758e-41
CDH11	STRN	5.32422545080766e-41
ABAT	PABPC4	5.48845719240475e-41
FRMPD4	ZC3HC1	5.58043578830096e-41
XPO1	GATM	5.59577054094304e-41
NF1	STRN4	5.86748208601153e-41
ITPR1	ZC3HC1	6.08322661078081e-41
MED12	ROMO1	6.13989203165888e-41
CUL7	NOL12	6.23962517090983e-41
ZNF827	ERGIC3	6.28588720452652e-41
MIB1	TMEM129	6.39785571270198e-41
PRKDC	PDAP1	6.81177523576184e-41
DVL3	TAB1	7.65214583345552e-41
DPP10	THOC5	7.68219072810404e-41
MED12	CCDC130	7.68445235697506e-41
UBR5	DPYSL5	7.95386237228261e-41
CDH11	QARS	8.05644105581135e-41
TRAF7	PFDN5	8.06440093115756e-41
PRKDC	NIPSNAP1	8.18078552054626e-41
KCNMA1	RPL13	8.80914421141088e-41
APC	PFKFB4	9.47266804330085e-41
APC	DAZAP2	9.50722370731639e-41
GPR37	CCDC71	9.59229805287749e-41
UBR5	PURA	9.7748250366338e-41
ITPR1	ACTL6B	9.86773579002949e-41
JAKMIP1	UBAC2	9.93815302183815e-41
CDH11	H1F0	9.97781293791324e-41
MBD1	SEZ6	1.00240519366041e-40
SLC25A12	FDFT1	1.01305123998709e-40
NF1	EPB41L2	1.01726932363398e-40
MED12	PUF60	1.02310515246861e-40
REEP3	EPB41L2	1.03111352784337e-40
ITPR1	FNBP1L	1.0444933147975e-40
RHEB	IFT140	1.07299764819047e-40
GPR37	QARS	1.08472371234291e-40
FRMPD4	RPS26	1.09402877996832e-40
JAKMIP1	TAB1	1.12751200671837e-40
JAKMIP1	ARF5	1.13852362514686e-40
DVL3	LDB1	1.1424148986547e-40
ITPR1	ABCG2	1.15236225299791e-40
RB1CC1	IL6ST	1.17060657160938e-40
PSMD10	ANKRD13B	1.18367796977262e-40
ASAP2	CELSR3	1.22413339133175e-40
RB1CC1	IFT140	1.23512822271856e-40
GPR37	PLXNB2	1.23625498014396e-40
SLC25A12	LUZP1	1.25449127267377e-40
REEP3	RFTN2	1.29744470355127e-40
DVL3	DACT1	1.29901805757437e-40
ALDH5A1	DDX39A	1.30850295006671e-40
CACNA2D1	MICALL1	1.31180302239381e-40
DVL3	SEMA3F	1.35925101531104e-40
NF1	NANOS3	1.38507520755513e-40
CDH11	CNTNAP1	1.40547212040602e-40
FRMPD4	IMPDH2	1.50345865829319e-40
PRKDC	ARPC1A	1.52626762986203e-40
PRKDC	AP4M1	1.54215602587824e-40
DVL3	SEZ6	1.64188853349622e-40
GPR37	EXT2	1.666902840063e-40
SLC12A5	PURA	1.67911377969906e-40
DYNC1H1	HSF2	1.70077443786889e-40
APC	PPM1A	1.71921087127882e-40
AFF4	CNTNAP1	1.74334754401316e-40
NF1	RPL41	1.81619415240296e-40
DYNC1H1	RBM12	1.83288907120904e-40
PRICKLE1	CNTNAP1	2.06833031996091e-40
ZNF827	CCDC71	2.07418785983269e-40
CDH11	AGBL5	2.1015792349839e-40
RB1CC1	GNB2	2.18218183037744e-40
GAD1	FDFT1	2.55891831886179e-40
CACNA2D1	EFNA3	2.58013947545975e-40
RIMS1	ITGB5	2.58648117069859e-40
RHEB	ANKRD13B	2.69357834908964e-40
PRKDC	ZNF408	2.81717281575518e-40
SND1	HSF2	2.8954590114116e-40
NF1	PLXNB2	3.14712980262314e-40
RB1CC1	DPH1	3.39315345560934e-40
GPR37	MICALL1	3.40777012515489e-40
ZNF827	HEMK1	3.41243765764696e-40
SLC12A5	SEMA3F	3.51582688257456e-40
SAMD11	ACTL6B	3.59835191724495e-40
NCOR1	UQCRQ	3.60817704567202e-40
APC	FAM212A	3.64281634820323e-40
BIRC6	NIPSNAP1	3.89039494657517e-40
SLC25A12	RFTN2	3.92262951533963e-40
CDH11	C6orf106	3.96785644753286e-40
PSMD10	ZNF408	4.04459432930436e-40
MED12	STARD3	4.09170068579289e-40
NF1	SEMA3F	4.24658511447187e-40
NF1	SLMAP	4.38567598513232e-40
PSMD10	DCAF15	4.72286024132786e-40
ALDH5A1	EIF3L	4.77054871568209e-40
CDH11	FAM212A	4.88903416508678e-40
ETFB	CCDC71	4.95992250252576e-40
CACNA2D1	PTPN23	5.19121428632359e-40
PRKDC	TRIOBP	5.72297866970879e-40
CACNA2D1	DALRD3	5.84412756198113e-40
SAMD11	TAB1	6.14987421138819e-40
SAMD11	PABPC4	6.23801718562937e-40
MED12	C11orf31	6.41744394438352e-40
XPO1	IL6ST	6.67321613187461e-40
SND1	SLC25A44	6.72964941238728e-40
PDE4B	LRP11	7.20557216023263e-40
ITPR1	VCAN	7.2843463786944e-40
DVL3	VPS28	7.41969597130962e-40
CUL7	C11orf31	7.53023213142857e-40
SLC25A12	EIF3L	8.00109003760712e-40
DYNC1H1	FNBP1L	8.15071545678794e-40
REEP3	NIPSNAP1	8.50414002032478e-40
DVL3	EIF3L	8.62261738185369e-40
TRAF7	HMGN4	9.16320084793177e-40
APC	STMN4	9.22922836492061e-40
P2RX5	FKBP8	9.3526718882904e-40
PDE4B	LDB1	9.46571663390027e-40
DYNC1H1	EPB41L2	9.82381704690851e-40
PRKDC	MBNL2	9.89746243762673e-40
CDH11	IDH1	1.03010584135088e-39
ABAT	IL6ST	1.08154351512548e-39
GPR37	CNTNAP1	1.08307338823389e-39
ZNF827	ATP5G2	1.12625129532957e-39
BIRC6	DDX39A	1.14031030156774e-39
TRAF7	SPTBN1	1.14840761039018e-39
ASAP2	CCDC71	1.19625340134076e-39
CTNND2	HABP4	1.23434212123365e-39
PRKDC	WDR6	1.32512362180401e-39
TRAF7	MTMR9	1.37795343999389e-39
SND1	DENND5B	1.48092049044258e-39
ASAP2	SLMAP	1.61902011713737e-39
DVL3	SUFU	1.62216278020649e-39
PRICKLE1	DACT1	1.65665117804539e-39
GPR37	PPM1A	1.69310305692494e-39
QRICH1	DAZAP2	1.71944859471518e-39
ITPR1	CSRNP2	1.80083348193488e-39
P2RX5	SSBP4	1.84883933856486e-39
SLC12A5	EPDR1	1.92737889146813e-39
XPO1	LRIG1	2.04235836371117e-39
DYNC1H1	FDFT1	2.10991078042916e-39
PRKDC	CNIH2	2.11658005847974e-39
CACNA2D1	NANOS3	2.2318734436511e-39
CUL7	PDAP1	2.29960147470383e-39
SLC12A5	PI4KA	2.39349649952858e-39
REEP3	EIF3L	2.41237703816364e-39
APC	TUBB3	2.42721775739713e-39
APC	EFNA3	2.43069670103729e-39
DHCR7	HEXIM1	2.64527363219824e-39
ZNF827	IMPDH2	2.70560742850618e-39
RIMS1	PBXIP1	2.7299473627994e-39
TRAF7	ENY2	2.83693794477237e-39
PSMD10	FAM89B	2.93414832876783e-39
CACNA2D1	ERGIC3	3.03217524606449e-39
MED12	E4F1	3.11608038209518e-39
NF1	PHF5A	3.28964483030097e-39
SAMD11	GTPBP1	3.31364931657773e-39
RB1CC1	AP4M1	3.34238674968489e-39
ITPR1	IMPDH2	3.42987000695509e-39
DLG1	EXT2	3.53762615098653e-39
PRKDC	TRIM46	3.56854133607958e-39
GPR37	NANOS3	3.65399601443878e-39
RHEB	PURA	3.66836212883755e-39
GPR37	GNAI2	3.70529077943686e-39
XPO1	CHPT1	3.71073162817562e-39
NF1	TRIOBP	3.81485220552563e-39
MED12	SLC12A9	3.89391622338424e-39
NF1	CD63	3.93028498704861e-39
RIMS1	EIF3L	3.96206579359076e-39
JAKMIP1	SPSB3	4.10037121824792e-39
XPO1	PBXIP1	4.15878749719609e-39
GPR37	EPB41L2	4.16977363649077e-39
PRICKLE1	C6orf106	4.35724544660234e-39
MIB1	ZNHIT2	4.37649223042239e-39
SND1	SIK3	4.45470206453096e-39
GPR37	ADD3	4.51783281375047e-39
UBE2H	FAU	4.55134608572035e-39
RIMS1	TTC28	4.62570269344214e-39
RHEB	ACTL6B	5.12253954056231e-39
PRKDC	VPS9D1	5.1498910131625e-39
FRMPD4	NXN	5.17890590966403e-39
CACNA2D1	ZNF408	5.28214300018779e-39
NF1	UBTF	5.36154186919922e-39
RIMS1	ANKFY1	5.37550026125874e-39
GPR37	SEZ6	5.75819306060706e-39
AFF4	KDM1A	5.78620972291272e-39
ASAP2	PABPC4	5.95258573346618e-39
DHCR7	PAQR8	6.15972031567414e-39
ABAT	KDM1A	6.20081835376711e-39
PCDHAC2	GNB2	6.78097157716815e-39
PRKDC	ASCC2	6.78874508778158e-39
RB1CC1	VPS13D	6.80060126824412e-39
APC	AGBL5	7.08800846874417e-39
RB1CC1	PPM1A	7.10196454236924e-39
DYNC1H1	IP6K2	7.43136500007102e-39
NF1	IFT140	7.45765465984323e-39
UBR5	IMPDH2	7.75442771248749e-39
DVL3	ADD3	7.98068211415389e-39
CACNA2D1	SEPT8	8.06056978135208e-39
PRKDC	NICN1	8.12987981931672e-39
CACNA2D1	SEZ6	8.26725779062803e-39
DLG1	PABPC4	8.27012596584111e-39
SLC25A12	FAM117B	8.35541800777436e-39
ITPR1	QARS	8.52234440028104e-39
ALDH5A1	LUZP1	8.66105753000638e-39
PRKDC	C11orf31	8.70143900644808e-39
UBR5	GNAI2	8.94942412867049e-39
ARNT2	TRMT61A	9.11006801628822e-39
PDE4B	COQ10B	9.16241181777552e-39
PDE4B	PPM1A	9.18658343180658e-39
DLG1	PFKFB4	9.26742436932306e-39
CACNA2D1	LMBR1L	9.31479625046161e-39
PDE4B	RNF141	9.34967697989631e-39
RB1CC1	CHMP7	9.57396277901498e-39
GPR37	CHPT1	9.76484180634604e-39
MED12	GNB2	9.89132260288978e-39
GPR37	UBTF	9.90215487817515e-39
GAD1	FAM219B	9.93203282157285e-39
ABAT	ANKRD13B	9.97801020020304e-39
MED12	DCAF15	1.01657764775578e-38
RHEB	TRIOBP	1.01944205935619e-38
CDH11	CPD	1.02511128883253e-38
NF1	RBM4B	1.02778517406172e-38
MED12	NADK	1.05507128691305e-38
ETFB	ASCC2	1.061483035424e-38
CUL3	FNBP1L	1.1060074284534e-38
SLC25A12	LRP4	1.11118390632394e-38
PDE4B	STRN4	1.13879155086976e-38
APC	DCAF15	1.19824472762438e-38
GPR37	STMN4	1.21439021198104e-38
BIRC6	ATP5G2	1.2236629090005e-38
GPR37	ASCC2	1.23369414805997e-38
MED12	TRIOBP	1.23545179994174e-38
DLG1	FAM117B	1.26445221941576e-38
MIB1	GMPPB	1.28786036819103e-38
DPP10	GABRD	1.302662192126e-38
GAD1	PAQR8	1.35145792216047e-38
JAKMIP1	NOL12	1.35731123797914e-38
NBEA	VPS9D1	1.37237406098567e-38
RB1CC1	CCDC71	1.42125777546266e-38
CUL7	FLAD1	1.44118198689882e-38
PRKDC	NOL12	1.51517283820019e-38
DVL3	EPDR1	1.51597437776141e-38
SLC25A12	TUBB3	1.52433057961614e-38
NBEA	CAD	1.57151193138088e-38
SLC25A12	FAM89B	1.60218880315978e-38
FRMPD4	FLAD1	1.61509804897528e-38
SLC12A5	FAM171B	1.80076900234273e-38
RHEB	IL6ST	1.81944162352164e-38
SLC1A1	IP6K2	1.90608829309709e-38
UBR5	ANKRD13B	1.93545429852612e-38
NF1	LRP11	1.93550447397167e-38
SLC12A5	C6orf106	2.01032580968333e-38
FRMPD4	KDM1A	2.01180183765545e-38
NF1	DENND5B	2.03352417234706e-38
CTNND2	LATS1	2.07471259682341e-38
SLC12A5	DDX39A	2.09948355111382e-38
SLC12A5	PABPC4	2.10861545132651e-38
PRICKLE1	SIK3	2.13742107436457e-38
GAD1	LRP4	2.15189467772771e-38
PRICKLE1	IP6K2	2.15237090780099e-38
PDE4B	PTPN23	2.26405452158255e-38
APC	GNB2	2.34936809476167e-38
ADARB1	ZFP36L1	2.35790961099809e-38
ITPR1	ADD3	2.46668316226617e-38
ITPR1	ANKRD13B	2.49190488710432e-38
DLG1	C6orf106	2.54874404122975e-38
ASAP2	SEPT8	2.54925570338594e-38
REEP3	SEPT8	2.57803949716955e-38
ARNT2	SELM	2.60196642104856e-38
JAKMIP1	NUBP2	2.64182309971708e-38
CDH11	GTPBP1	2.68178990883594e-38
CUL3	ANKFY1	2.68601116299334e-38
SND1	MTMR9	2.89716663785983e-38
NF1	WDR6	2.92542082253981e-38
AFF4	FAM120A	2.92909895842212e-38
MED12	CRELD2	2.93096588416197e-38
NF1	FDFT1	3.01342266617259e-38
PRKDC	RBM15B	3.01617570441686e-38
RB1CC1	SLMAP	3.23072063541558e-38
DLG1	IP6K2	3.23290858593476e-38
NBEA	IPO11	3.26765208265692e-38
RB1CC1	AGBL5	3.31882696244714e-38
PRICKLE1	VPS13D	3.41468123418524e-38
RB1CC1	VPS9D1	3.43704513702921e-38
DYNC1H1	ITGB5	3.83762728111407e-38
SAMD11	IL6ST	4.17016175562718e-38
JAKMIP1	GNB2	4.24363591592727e-38
SLC1A1	KRTCAP2	4.51810878017162e-38
ATRX	SMARCAD1	4.63708571072167e-38
CDH11	WDR6	4.86926215518201e-38
RHEB	EFTUD2	4.96899385576812e-38
XPO1	EPDR1	5.0025742508414e-38
GPR37	ANKFY1	5.00605981580287e-38
MED12	ACP2	5.03589151687829e-38
PRKDC	MICALL1	5.04694911365005e-38
ASAP2	DDX39A	5.31089284029307e-38
NF1	SEZ6	5.37774425277326e-38
ABAT	EXT2	5.41472781583103e-38
ITPR1	VPS28	5.45721390097874e-38
NF1	STRN	5.55083797885249e-38
DVL3	CSRNP2	5.68750261560595e-38
KCNMA1	DALRD3	5.78912096818433e-38
RHEB	TRIM46	5.88038635481362e-38
SLC1A1	H1F0	5.98281007716455e-38
QRICH1	DPYSL5	6.0758986017952e-38
MED12	NDUFAF3	6.08825698287943e-38
ABAT	GABRD	6.15089001964503e-38
PRICKLE1	HMGN4	6.26010040864083e-38
ABAT	ANKFY1	6.64372979140529e-38
GPR37	SHF	6.8138478864064e-38
REEP3	ADD3	6.89087486679598e-38
CUL7	AP4M1	6.92319727772872e-38
SLC25A12	DPYSL5	7.07037037444832e-38
SAMD11	GNB2	7.48444085576392e-38
GAD1	IP6K2	7.50092467497729e-38
ARNT2	TMEM129	7.62747712377271e-38
UBR5	GNB2	7.9286993253534e-38
PRKDC	PIKFYVE	8.08767039249709e-38
JAKMIP1	ZNF408	8.62416433036918e-38
PSMD10	NAT6	8.7377263605566e-38
FRMPD4	CCDC71	8.78589072395515e-38
FRMPD4	MTMR3	8.82440659006537e-38
CTNND2	NCKIPSD	8.90549552135021e-38
DLG1	CTTNBP2NL	9.72401337384593e-38
AFF4	COMMD3	9.88099122284949e-38
DYNC1H1	HNRNPA1	1.03287119781994e-37
ABAT	TRIM46	1.07092561085848e-37
AFF4	C6orf106	1.07866565587873e-37
CACNA2D1	CNIH2	1.0929443431879e-37
TRAF7	COMMD3	1.10741699542213e-37
BIRC6	MBNL2	1.15752767287217e-37
GPR37	ZC3HC1	1.21889437949775e-37
RB1CC1	LDB1	1.22069581100163e-37
PRICKLE1	KDM1A	1.22979791149225e-37
SLC25A12	GABRD	1.24755617603151e-37
JAKMIP1	ANKRD54	1.27438666695429e-37
ITPR1	SHF	1.29163270934485e-37
ADARB1	RFTN2	1.31313862376342e-37
P2RX5	MON1A	1.33899037038896e-37
MED12	ANKRD13B	1.3497292062397e-37
SLC25A12	OCIAD2	1.37193630460985e-37
SLC25A12	ACTL6B	1.39127725620558e-37
RHEB	MOSPD3	1.39656041429175e-37
CDH11	EPDR1	1.45425938513609e-37
BIRC6	FOXN2	1.46817281051936e-37
MED12	FAM89B	1.53148188966266e-37
UBE2H	C11orf49	1.53188637239866e-37
KCNMA1	TELO2	1.54880211291509e-37
ABAT	THOC5	1.58179444673829e-37
UBR5	TUBB3	1.59033401607464e-37
UBE2H	PTCD1	1.60504860000629e-37
CACNA2D1	QARS	1.63999522628152e-37
MED12	PREB	1.64928944086325e-37
ETFB	QARS	1.66078687272379e-37
SLC25A12	DDX39A	1.69682395027586e-37
CACNA2D1	SUFU	1.84052109008195e-37
PRKDC	DDX39A	1.9311213756544e-37
CDH11	FAM171B	1.97172424229917e-37
ASAP2	AGBL5	1.98792532082263e-37
NF1	FAM171B	2.03029417918398e-37
CACNA2D1	CHMP7	2.03321758970985e-37
DYNC1H1	NASP	2.09617580383464e-37
CDH11	RPL41	2.10018517346782e-37
RHEB	PABPC4	2.11001476702034e-37
FRMPD4	DCAF15	2.12852782002574e-37
MED12	PLXNB2	2.15771751233766e-37
ZNF827	DENND5B	2.16067472937182e-37
CACNA2D1	ZBTB17	2.19785899367265e-37
GAD1	MARK3	2.21261397007661e-37
SLC12A5	MBNL2	2.23572027182449e-37
ABAT	TRIOBP	2.25976882141557e-37
CACNA2D1	AP4M1	2.26667865327025e-37
MED12	NUFIP2	2.30272421540677e-37
SLC12A5	NIPSNAP1	2.34417217757094e-37
MBD1	DCAF15	2.3590354003923e-37
ADARB1	LAMB2	2.40395187612465e-37
CACNA2D1	THOC5	2.58713176031093e-37
SAMD11	PLXNB2	2.59910169759797e-37
APC	PURA	2.60907383313722e-37
MIB1	PLOD3	2.70385584992314e-37
REEP3	CPD	2.70506030166083e-37
RB1CC1	UBTF	2.70612359063735e-37
NF1	ASCC2	2.73238719634602e-37
PSMD10	ACTL6B	2.91846992829916e-37
NBEA	ADCK5	2.92810841454479e-37
UBR5	RBM15B	3.16464883312495e-37
ITPR1	PI4KA	3.21751325989944e-37
REEP3	PTPRJ	3.23197343938631e-37
REEP3	IL6ST	3.45476707438326e-37
FRMPD4	H1F0	3.54891411683107e-37
NF1	ADD3	3.55888460169972e-37
RB1CC1	ISYNA1	3.84974696481746e-37
CDH11	FAM219B	3.85417882364326e-37
PRKDC	HEMK1	3.87183540403021e-37
ASAP2	MICALL1	3.88338224660302e-37
BIRC6	CHMP7	3.96435015277673e-37
ITPR1	FAM171B	4.05677377604297e-37
CACNA2D1	IPO11	4.07656718858261e-37
SAMD11	ISYNA1	4.17361212022453e-37
RHEB	SLMAP	4.2172993174344e-37
QRICH1	DTX4	4.27335571970271e-37
PSMD10	ARPC1A	4.63853271838929e-37
FRMPD4	PABPC4	4.69791941345156e-37
SND1	RPL41	4.82816342965676e-37
DLG1	SIK3	4.90577281921914e-37
REEP3	H1F0	5.04701754090514e-37
SLC25A12	GATM	5.10537813203372e-37
RIMS1	IL6ST	5.18278611020026e-37
CACNA2D1	SEMA3F	5.22272865130544e-37
DPP10	MBNL2	5.32393448018499e-37
PSMD10	IFT140	5.65244669992545e-37
SLC12A5	LUZP1	5.65785351835578e-37
CACNA2D1	FAU	5.68453102635736e-37
APC	MBNL2	5.79230467375215e-37
CUL7	FAU	5.9395330159261e-37
SAMD11	SLC12A9	6.01082393798635e-37
RIMS1	EXT2	6.11244849023699e-37
PSMD10	DPYSL5	6.1238231896651e-37
PDE4B	PLXNB2	6.24755288993807e-37
GAD1	C6orf106	6.37240740348069e-37
RB1CC1	CELSR3	6.39476049805813e-37
CTNNB1	LAMTOR4	6.50198662008016e-37
DYNC1H1	H1F0	6.62193104291741e-37
ZNF827	NXN	6.85457324031508e-37
ABAT	NICN1	7.08885906591271e-37
ALDH5A1	AGBL5	7.09822932488182e-37
DLG1	EPDR1	7.26322417818048e-37
FRMPD4	ASCC2	7.28051114865145e-37
DVL3	STMN4	7.34374409463141e-37
APC	LUZP1	7.36287556657279e-37
ETFB	SPSB3	7.38898378741729e-37
CDH11	ISYNA1	7.61171182149685e-37
DVL3	CPD	7.72422461346744e-37
ZNF827	VPS28	7.79851372585641e-37
NF1	LDB1	7.9906436828549e-37
RIMS1	LMBR1L	8.26758496697963e-37
ZNF827	ASCC2	8.48571970118111e-37
APC	STRN4	8.60173947260962e-37
CACNA2D1	FAM171A2	8.69302524961144e-37
MIB1	SCYL1	8.84468539771155e-37
DLX1	GMPPB	8.84775023105841e-37
CDH11	ADD3	8.90890280384582e-37
NF1	IPO11	8.94511775290227e-37
SAMD11	IFT140	8.97277849879815e-37
ALDH5A1	H1F0	9.28519813677588e-37
NF1	CCDC51	9.44776949545595e-37
UBR5	PFKFB4	9.62018323186294e-37
APC	CLDND1	9.69500987315393e-37
RHEB	CELSR3	9.74427706803234e-37
PSMD10	LUZP1	9.95708607647903e-37
ASAP2	CNIH2	9.97125604658602e-37
SLC1A1	RPS26	1.01182595393693e-36
ALDH5A1	PFDN5	1.01187814276114e-36
PDE4B	DALRD3	1.0139455436756e-36
NBEA	RASSF1	1.02706443795734e-36
ZNF827	SHF	1.07819858672176e-36
APBB1	NFE2L1	1.11166296213207e-36
NBEA	DPH1	1.13302159194664e-36
SLC25A12	VPS13D	1.1398728683668e-36
ITPR1	NICN1	1.14337175835419e-36
RB1CC1	KHK	1.20400368110128e-36
MIB1	TMEM115	1.21643827952059e-36
MED12	IFT140	1.21701758121396e-36
RB1CC1	ASCC2	1.25650173429062e-36
MED12	GOLGA4	1.26689929102353e-36
UBR5	ABCG2	1.28525703412469e-36
NF1	CHMP7	1.29025230501889e-36
SND1	KDM1A	1.36310252631023e-36
JAKMIP1	PIKFYVE	1.37044878801623e-36
UBE2H	RPS26	1.39965589778443e-36
CUL7	CUEDC2	1.40366760091334e-36
CDH11	DACT1	1.41905403363418e-36
NBEA	STRN4	1.45606468825612e-36
CUL7	ERGIC3	1.46573728234245e-36
SLC12A5	LMBR1L	1.54451065623305e-36
NF1	RNPS1	1.60295882458739e-36
PSMD10	CCDC71	1.62866940720269e-36
ALDH5A1	OCIAD2	1.6329208760938e-36
ABAT	FBXO42	1.67700951361999e-36
DVL3	SLC12A9	1.69958302335925e-36
SAMD11	VPS28	1.77826712155672e-36
APC	MOSPD3	1.80632200014282e-36
ITPR1	HMGN4	1.8245805573371e-36
APC	DTX4	1.87543472833831e-36
QRICH1	RALGPS1	1.88085478832482e-36
SLC12A5	ACTL6B	1.94144808445668e-36
ARNT2	SLC9A3R2	1.96940271840125e-36
ABAT	TTC28	1.9807282777453e-36
CDH11	ERGIC3	2.06188393826275e-36
UBR5	TRIOBP	2.0721804261579e-36
FRMPD4	VPS28	2.11875394868717e-36
DPP10	IDH1	2.14966599947455e-36
CDH11	FAU	2.17492344580691e-36
PDE4B	CELSR3	2.19489078242249e-36
FRMPD4	PURA	2.21514299272619e-36
DHCR7	HMGN4	2.21907385531105e-36
SLC25A12	ANKFY1	2.23663638480758e-36
ALDH5A1	DCAF15	2.29012991527292e-36
ABAT	CTTNBP2NL	2.32558395590021e-36
DLX1	PREB	2.39844192915102e-36
PRKDC	LUZP1	2.42049512268757e-36
UBR5	FAM89B	2.50636489530952e-36
NF1	C11orf31	2.53421695328902e-36
SND1	C6orf106	2.54308560161091e-36
PDE4B	FAM171A2	2.54624424936067e-36
SLC25A12	CHPT1	2.55049360951264e-36
PSMD10	EIF5	2.69236911543432e-36
ATRX	TAF2	2.70059386835168e-36
GPR37	RBM4B	2.95135138791307e-36
GPR37	SLMAP	2.99262554565121e-36
KCNMA1	FAM171A2	3.25504220730233e-36
PRKDC	THOC5	3.35930137586731e-36
RB1CC1	ZNF408	3.39029116028822e-36
DPP10	SEPT8	3.4297000881232e-36
APC	RUSC1	3.47361260681426e-36
ASAP2	MAST1	3.48374623187371e-36
SLC25A12	DACT1	3.49546073760143e-36
ALDH5A1	SEPT8	3.57506946248471e-36
SND1	COMMD3	3.65958748217377e-36
BIRC6	PURA	3.71836889591851e-36
SLC1A1	DDX39A	3.71892804959468e-36
CDH11	ASCC2	3.7760591642152e-36
CDH11	MOSPD3	3.81956116781664e-36
PRKDC	PFKFB4	3.86643916568799e-36
MED12	GNAI2	3.96544092350548e-36
FRMPD4	CPSF4	3.97021853371132e-36
RHEB	FAM212A	3.97416005875587e-36
REEP3	IP6K2	3.99225013586879e-36
PRKDC	C12orf10	3.99268526646883e-36
SLC12A5	EIF3L	4.10694735461157e-36
PRKDC	DALRD3	4.17673624924473e-36
ABAT	IFT140	4.235908329117e-36
MED12	FAM212A	4.2556463610861e-36
RHEB	NICN1	4.28399145543231e-36
CUL7	ZBTB17	4.29201522442158e-36
NF1	CNTNAP1	4.31989981073657e-36
MED12	GMPPB	4.3573344273814e-36
RIMS1	RBM12	4.4600078766035e-36
ASAP2	PLXNB2	4.56577727048443e-36
RIMS1	ZNF3	4.58138381304672e-36
APBB1	FAM120A	4.64658638031336e-36
JAKMIP1	VPS51	4.8203710674897e-36
RB1CC1	IMPDH2	4.99348857459829e-36
SND1	PI4KA	5.01454414083219e-36
NBEA	RPS6KL1	5.05420781982889e-36
SLC12A5	KDM1A	5.08648400394334e-36
ALDH5A1	DPYSL5	5.25857053436474e-36
GPR37	C6orf106	5.27088929298196e-36
AFF4	LRP4	5.60780816361014e-36
DYNC1H1	EIF3E	5.6864708747366e-36
REEP3	VPS13D	5.80454759145422e-36
AFF4	HMGN4	5.91843494901962e-36
SAMD11	TUBB3	5.93131358397843e-36
PRKDC	VPS13D	5.98123178932978e-36
ITPR1	DACT1	6.15722986181755e-36
DVL3	ASCC2	6.17853312742756e-36
ZNF827	NOL12	6.23953437339485e-36
ZNF827	MLX	6.36661570548304e-36
RIMS1	SPATA5L1	6.76061548882771e-36
NBEA	LDB1	7.30828364027753e-36
SLC12A5	UBE4A	7.3357131536642e-36
ASAP2	IPO11	7.40929918063574e-36
RB1CC1	STRN	7.54509598305131e-36
AFF4	OCIAD2	7.55731685402917e-36
PDE4B	TRIOBP	7.63204072260613e-36
PCDHAC2	LUZP1	7.76660858288489e-36
CACNA2D1	PTCD1	7.80542240344417e-36
ABAT	DTX4	8.02154734785079e-36
ALDH5A1	SHF	8.18747658710866e-36
PRICKLE1	FAM117B	8.40211304188951e-36
DVL3	CHMP7	8.6129091637362e-36
SLC12A5	EPB41L2	8.77745078177541e-36
SAMD11	GNAI2	9.02769779763057e-36
CACNA2D1	EPDR1	9.07123312670008e-36
GAD1	FAM117B	9.2605332528222e-36
GPR37	VPS9D1	9.56519590806102e-36
JAKMIP1	C12orf10	9.87820190108407e-36
RB1CC1	QARS	9.89049040545688e-36
DVL3	NANOS3	1.00753531588396e-35
SAMD11	DPH1	1.00796571554764e-35
GPR37	ST3GAL6	1.04566266537563e-35
MIB1	ACP2	1.08843698647069e-35
MIB1	NME3	1.09866742034765e-35
GAD1	EPDR1	1.11602286531947e-35
NF1	EPDR1	1.12378742866016e-35
PSMD10	TRIOBP	1.13762667534861e-35
SLC12A5	FAM89B	1.14432546139237e-35
ALDH5A1	EPB41L2	1.1491885603842e-35
CDH11	TRIOBP	1.15558566487245e-35
SLC12A5	PFKFB4	1.17688346205629e-35
ASAP2	PTPN23	1.1837215324161e-35
DHCR7	RBM12	1.21686064020417e-35
GPR37	FDFT1	1.24423991635288e-35
RIMS1	H1F0	1.26286508622218e-35
PCDHAC2	GNAI2	1.27168781182693e-35
PRKDC	STMN4	1.27839495415564e-35
PSMD10	VPS28	1.28905671866669e-35
PRICKLE1	EXT2	1.29348108457894e-35
MIB1	NUBP2	1.29567530697576e-35
UBR5	CCDC71	1.36161154660043e-35
DVL3	ANKFY1	1.37176974477532e-35
CDH11	UBTF	1.37240671272611e-35
SLC12A5	IL6ST	1.37284668646868e-35
CUL7	TAB1	1.38167688523651e-35
RHEB	DDX39A	1.38979978642295e-35
RB1CC1	NAT6	1.39422429263197e-35
ETFB	HEMK1	1.40358048465653e-35
NF1	MAL2	1.40479075374696e-35
NF1	PDAP1	1.4067869819575e-35
CDH11	IMPDH2	1.40835477701388e-35
MED12	GTPBP1	1.41688592742596e-35
ABAT	RBM15B	1.43042350419802e-35
PRKDC	PIAS1	1.47305175367168e-35
UBR5	IPO11	1.50380224215265e-35
CACNA2D1	ISLR2	1.50448505189011e-35
ATRX	SPRYD3	1.56122421303435e-35
CUL7	SPSB3	1.63277209446832e-35
SND1	PFDN5	1.64837504268123e-35
ASAP2	DPH1	1.66838483398813e-35
XPO1	FAM117B	1.71853639248848e-35
PSMD10	FNIP1	1.7199013930458e-35
APBB1	HSF2	1.78841831861511e-35
ITPR1	TRIM46	1.81781401987518e-35
CACNA2D1	SLC12A9	1.83764424778336e-35
CUL7	NAT6	1.91525730607042e-35
MED12	ZBTB17	1.94393864792678e-35
MIB1	SCAND1	1.97181981165878e-35
NBEA	SZT2	1.99227131218829e-35
DVL3	NIPSNAP1	2.02846509340228e-35
MIB1	ZNHIT1	2.03287192831248e-35
ITPR1	RPL41	2.05802642866128e-35
PSMD10	PIKFYVE	2.06017237671651e-35
DVL3	IP6K2	2.06072727821454e-35
DLG1	HNRNPA1	2.08417093114273e-35
AFF4	ZHX3	2.15747230135728e-35
ASAP2	ST3GAL6	2.20038719290668e-35
CDH11	RUSC1	2.2035153440337e-35
MED12	CNIH2	2.3007444622723e-35
PRKDC	AGBL5	2.30382428810631e-35
KCNMA1	PUF60	2.31446651359475e-35
ETFB	PLXNB2	2.43161408134447e-35
CACNA2D1	STMN4	2.44113664402806e-35
REEP3	FDFT1	2.49183116165994e-35
GAD1	LMBR1L	2.4994432398099e-35
SAMD11	MBNL2	2.51665841696037e-35
ZNF827	H1F0	2.64161497649252e-35
PDE4B	ANKRD13B	2.67125595299925e-35
ZNF827	RPL41	2.795119750632e-35
RHEB	AP4M1	2.79853031840693e-35
FRMPD4	ERGIC3	2.84074603389778e-35
CDH11	CELSR3	2.85373953715569e-35
XPO1	ZFP36L2	2.85504852401714e-35
JAKMIP1	FAU	2.8792599965293e-35
DLG1	GABRD	2.96474174956394e-35
RB1CC1	PLXNB2	2.96760550738958e-35
ALDH5A1	PFKFB4	2.97536672447954e-35
RHEB	LRP11	2.99675635473306e-35
JAKMIP1	ADCK5	3.0414434625213e-35
ALDH5A1	THOC5	3.0481348446431e-35
RHEB	CCDC71	3.11163942110142e-35
SLC12A5	CPD	3.21413979398833e-35
ASAP2	CHPT1	3.26838704872316e-35
RHEB	QARS	3.28065465089799e-35
PRKDC	MFSD5	3.29705018517926e-35
NBEA	PFKFB4	3.32528950382484e-35
PRKDC	NUFIP2	3.37603733919158e-35
RB1CC1	FLAD1	3.48103538005121e-35
ASAP2	FAM171A2	3.48429463553461e-35
UBR5	LUZP1	3.50324417783768e-35
ZNF827	RBM15B	3.54527326547658e-35
DHCR7	NFE2L1	3.67404365472975e-35
ASAP2	ADD3	3.75592645949303e-35
UBR5	PPM1A	3.80571623788046e-35
ITPR1	CPD	3.80749742151869e-35
SLC25A12	THOC5	3.82302465750098e-35
PCDHAC2	DCAF15	3.89583319263426e-35
PRKDC	IL6ST	3.97575504753213e-35
GPR37	FLAD1	3.99250688422189e-35
ALDH5A1	EXT2	4.00648532841382e-35
UBE2H	VPS28	4.10332125550267e-35
NF1	ARFGAP2	4.18236915502869e-35
PSMD10	PURA	4.30321687763962e-35
DYNC1H1	SPATA5L1	4.44848190903795e-35
CACNA2D1	PDAP1	4.47700239135219e-35
NF1	ZBTB17	4.49093553153073e-35
RIMS1	FDFT1	4.53020011598375e-35
ALDH5A1	DENND5B	4.5317783011693e-35
PSMD10	VPS9D1	4.54430431972511e-35
GPR37	DPH1	4.55951281549966e-35
RB1CC1	ARFGAP2	4.66270656283837e-35
SLC12A5	ZC3HC1	4.71123048186075e-35
MBD1	SUFU	4.83924512925042e-35
APC	ABCG2	4.91799473585554e-35
MIB1	ALG12	4.92722301620022e-35
DYNC1H1	OCIAD2	5.05015485092695e-35
RIMS1	APLP2	5.13532896660853e-35
JAKMIP1	RBBP5	5.15781762625402e-35
DVL3	SLMAP	5.37141810201182e-35
RIMS1	GATM	5.39204626418427e-35
MED12	TBKBP1	5.47371942884842e-35
PCDHAC2	SEZ6	5.49896596585617e-35
GPR37	FAU	5.60016925053371e-35
ITPR1	CELSR3	5.67196583043828e-35
CUL3	PABPC4	5.67675801458238e-35
SRGAP3	VPS13D	5.69580459615186e-35
UBE2H	ERGIC3	5.71100043762594e-35
DDX3X	SLC45A1	5.80422127367339e-35
ASAP2	NIPSNAP1	5.89432953133967e-35
CACNA2D1	KDM1A	5.91979724694005e-35
GAD1	NASP	5.94707506855052e-35
UBR5	DDX39A	5.96347322170843e-35
PRKDC	ABCG2	5.9951207354569e-35
MIB1	TELO2	6.19553727928833e-35
XPO1	DACT1	6.30904516142886e-35
RB1CC1	ZC3HC1	6.39111237336585e-35
NBEA	TRIOBP	6.54276249348408e-35
RHEB	DCAF15	6.70478364504966e-35
CACNA2D1	NOL12	6.71414642792846e-35
FRMPD4	FAM89B	6.92279915942151e-35
SLC25A12	NIPSNAP1	7.07871784600557e-35
NF1	PPM1A	7.14071052352401e-35
DVL3	KDM1A	7.415072547944e-35
CACNA2D1	EFTUD2	7.46287222875554e-35
JAKMIP1	CCDC130	7.75454145081617e-35
SLC25A12	TTC28	7.87381805848799e-35
SRGAP3	MTMR9	7.90081163369068e-35
ALDH5A1	TUBB3	7.99713154893761e-35
NBEA	CYHR1	8.02291345634765e-35
PCDHAC2	SUFU	8.07859905262148e-35
RHEB	PFKFB4	8.22366379244593e-35
CDH11	PIAS1	8.22958861075685e-35
UBE2H	CCDC71	8.483097197325e-35
ALDH5A1	PABPC4	8.66922113809318e-35
PDE4B	IFT140	8.77473824864216e-35
MED12	TRIM46	8.91119760727223e-35
CUL3	SEPT8	9.03231027106321e-35
NBEA	ASCC2	9.20080370935939e-35
JAKMIP1	DALRD3	9.23312304294212e-35
UBR5	THOC5	9.31871969081761e-35
RB1CC1	SLC12A9	9.55300730335294e-35
ETFB	IMPDH2	9.56221011707421e-35
NF1	MED19	9.79761476903499e-35
CDH11	IFT140	9.85349426210809e-35
SAMD11	FAM212A	9.93588545436468e-35
DVL3	C6orf106	1.00022277625928e-34
UBE2H	FLAD1	1.01407485757965e-34
PRICKLE1	IL6ST	1.02794239989389e-34
ALDH5A1	HMGN4	1.03545096021477e-34
NF1	ATP5G2	1.03756976652278e-34
SLC25A12	ZC3HC1	1.04502344527267e-34
APC	VPS9D1	1.06076136878077e-34
CDH11	FLAD1	1.07802529154486e-34
PSMD10	PTPN23	1.12782994763731e-34
ZNF827	CPSF4	1.12812477063508e-34
JAKMIP1	C11orf31	1.14612180685287e-34
CUL3	GABRD	1.17360991175775e-34
ITPR1	WDR6	1.17810660456075e-34
JAKMIP1	ROMO1	1.20897024242922e-34
AFF4	KATNA1	1.21692264962626e-34
RHEB	IMPDH2	1.21858053660429e-34
CACNA2D1	ST3GAL6	1.23876069498539e-34
NBEA	CELSR3	1.27795639619785e-34
RB1CC1	CPD	1.28505612405324e-34
DVL3	DPH1	1.3155553872416e-34
APBB1	SLC25A44	1.33447925903008e-34
UBR5	IFT140	1.35977383548322e-34
CACNA2D1	DACT1	1.36075643131495e-34
MED12	CDK10	1.36524887472441e-34
APC	NICN1	1.37095602720089e-34
P2RX5	SCYL1	1.37311690513865e-34
NF1	OCIAD2	1.41703510652521e-34
ZNF827	PLXNB2	1.42745016442848e-34
NBEA	CPSF4	1.47420938211675e-34
RIMS1	IP6K2	1.49832488095038e-34
SND1	SV2A	1.5324963053731e-34
MED12	ISYNA1	1.54407144860952e-34
PDE4B	RBM15B	1.56090873217104e-34
DPP10	EXT2	1.5964328138475e-34
ALDH5A1	IDH1	1.60931527315983e-34
ETFB	NOL12	1.63524261690135e-34
REEP3	PA2G4	1.63601036705322e-34
JAKMIP1	GNAI2	1.64169188429376e-34
NF1	CELSR3	1.65937790745528e-34
HCFC1	DDAH1	1.67510464507863e-34
RB1CC1	NOL12	1.70372820421683e-34
ZNF827	UBTF	1.71841851762262e-34
ABAT	DCAF15	1.73692027394007e-34
ITPR1	MTMR3	1.77420912326653e-34
P2RX5	NME3	1.78637929830608e-34
RB1CC1	FAU	1.79128638121792e-34
SLC12A5	RPL41	1.79475426186931e-34
ALDH5A1	KDM1A	1.81956470721462e-34
NBEA	PLXNB2	1.83055402895548e-34
ITPR1	TRIOBP	1.83940906527813e-34
KCNMA1	CGREF1	1.8432081580154e-34
MED12	TRMT61A	1.85941105729035e-34
RB1CC1	PTCD1	1.86263042800517e-34
DVL3	RUSC1	1.8758946878145e-34
MIB1	NDUFAF3	1.91489471520929e-34
ZNF827	DCAF15	1.97320771194237e-34
ITPR1	SLMAP	2.01329668408736e-34
ITPR1	CHMP7	2.02293362015268e-34
FRMPD4	LDB1	2.05109821279624e-34
DDX3X	MON1A	2.13546454682778e-34
GAD1	HNRNPA1	2.15419048332745e-34
APC	MICALL1	2.15721081345771e-34
CDH11	CSRNP2	2.20915917822152e-34
DVL3	VPS13D	2.20919039887511e-34
KCNMA1	MON1A	2.21763286669199e-34
RHEB	TUBB3	2.23598362767432e-34
CTNND2	NFE2L1	2.24732597862873e-34
GAD1	VCAN	2.25681224418415e-34
CDH11	RPS26	2.26993218576251e-34
ITPR1	ISYNA1	2.33187899492565e-34
ITPR1	DENND5B	2.34533693842568e-34
AFF4	GABRD	2.35520567427236e-34
ALDH5A1	LMBR1L	2.4860259609303e-34
NBEA	SUFU	2.49010985335703e-34
GAD1	ANKFY1	2.50779356573376e-34
DYNC1H1	FAM120A	2.54129349692092e-34
PCDHAC2	WDR6	2.58373361594778e-34
MED12	NOL12	2.62287089986518e-34
JAKMIP1	MOSPD3	2.62549528633557e-34
RIMS1	EFHD2	2.63884846276508e-34
SRGAP3	H1F0	2.70289549778069e-34
SLC12A5	EXT2	2.82655514187464e-34
SLC25A12	SIK3	2.83710375408196e-34
SLC12A5	IPO11	2.85316385052859e-34
SLC25A12	CTTNBP2NL	3.00212979814172e-34
ABAT	FAM117B	3.03832753008947e-34
SLC12A5	FAU	3.04992680274568e-34
PRKDC	ARFGAP2	3.05442943300251e-34
PSMD10	PTCD1	3.05583670274096e-34
PRICKLE1	EPDR1	3.11217468031846e-34
RHEB	PLXNB2	3.13132339293501e-34
P2RX5	TMEM129	3.1463021089017e-34
APBB1	FAM117B	3.15972579068088e-34
SLC1A1	PURA	3.1676146907607e-34
ZNF827	PURA	3.17587143681538e-34
BIRC6	EXT2	3.22240456579275e-34
XPO1	EIF3L	3.2405960306329e-34
GAD1	H1F0	3.27024014167387e-34
NF1	DPH1	3.27671870017411e-34
SLC25A12	ANKRD13B	3.34131779289193e-34
APBB1	C6orf106	3.4205084966911e-34
FRMPD4	UBTF	3.47243169359615e-34
DHCR7	CNTNAP1	3.48499870544088e-34
NF1	PFDN5	3.48750721942972e-34
MIB1	MON1A	3.53174797302721e-34
GPR37	MAL2	3.54018068600367e-34
ALDH5A1	FAU	3.54352427431913e-34
DVL3	TTC28	3.62780879797673e-34
DYNC1H1	SMURF2	3.72856373578487e-34
DLG1	AGBL5	3.80150149918837e-34
PRKDC	MRPL49	3.80973965877059e-34
ZNF827	FAM89B	3.93215428088638e-34
ASAP2	IMPDH2	3.93452615699369e-34
FRMPD4	QARS	4.17783812616458e-34
ASAP2	LDB1	4.17876439662042e-34
MED12	UBQLN4	4.31243303915803e-34
NF1	ANKRD54	4.40594366375958e-34
CUL3	IDH1	4.41643083614557e-34
DLG1	PURA	4.4782655655544e-34
PDE4B	SUFU	4.51381014585624e-34
BIRC6	OCIAD2	4.62890339762038e-34
PDE4B	ACAP3	4.69319555102913e-34
FRMPD4	ZBTB17	4.7217903292208e-34
CUL3	CSRNP2	4.76747295259353e-34
GPR37	MICAL3	4.8769894385644e-34
SLC12A5	NICN1	4.92089134070829e-34
UBR5	TRIM46	4.97308348078741e-34
P2RX5	FURIN	5.10468088494218e-34
RIMS1	KATNA1	5.1183408293761e-34
DYNC1H1	VCAN	5.15911886181209e-34
MED12	VPS28	5.22121160719239e-34
NF1	ARL3	5.35936511057823e-34
RIMS1	DACT1	5.36041895528637e-34
QRICH1	CSRNP2	5.41323847925883e-34
ALDH5A1	KRTCAP2	5.43670625762367e-34
MED12	ARFGAP2	5.44242899265885e-34
ASAP2	UBTF	5.48208426748068e-34
ETFB	RBM15B	5.48936844702758e-34
SLC25A12	CELSR3	5.57056591678551e-34
GAD1	PFKFB4	5.62120834998494e-34
CACNA2D1	FLAD1	5.63370423150433e-34
ASAP2	ZNF408	5.65003290287714e-34
BIRC6	UBE4A	5.7842966761894e-34
SLC12A5	RBM15B	5.84445668543342e-34
AFF4	IDH1	5.9584567257436e-34
ETFB	DCAF15	6.14678994942279e-34
ETFB	VPS28	6.15278840519577e-34
NF1	ARPC1A	6.42709529493241e-34
AFF4	H1F0	6.51581676095316e-34
PSMD10	MICALL1	6.52929430977928e-34
NBEA	CCDC130	6.55504585731765e-34
PSMD10	AP4M1	6.63708796575663e-34
CDH11	IPO11	6.72087040017746e-34
ASAP2	ASCC2	6.76575206147982e-34
MIB1	TCF25	6.86081394720987e-34
DYNC1H1	NFE2L1	7.05836982797742e-34
ZNF827	CCDC51	7.08526004888092e-34
MIB1	SSBP4	7.09168921682298e-34
DYNC1H1	ANKFY1	7.39017113731174e-34
PRKDC	GOLGA4	7.63392936742364e-34
TRAF7	ACTR10	7.73444431582447e-34
CUL7	VPS28	7.85808435240966e-34
CUL3	LMBR1L	8.04062377260939e-34
JAKMIP1	AP4M1	8.09031121945826e-34
JAKMIP1	FNIP1	8.12566517509334e-34
KCNMA1	SCAND1	8.13794858826636e-34
CACNA2D1	C11orf31	8.45746461919365e-34
DLG1	FDFT1	8.67763693276689e-34
MIB1	RNF111	8.70644352399966e-34
CUL7	CPD	8.73311463765301e-34
ALDH5A1	RPS26	8.86199462300994e-34
NBEA	PABPC4	8.88783335060018e-34
MED12	TMUB2	8.94012461444851e-34
SRGAP3	OCIAD2	9.01691747044696e-34
SAMD11	DACT1	9.34231927728189e-34
ITPR1	SEZ6	9.39310075992289e-34
SLC12A5	SEPT8	9.5152765971976e-34
XPO1	GINM1	9.55702384253329e-34
MIB1	MEPCE	9.62640767662055e-34
RHEB	TAB1	9.67724751186061e-34
CDH11	GNB2	9.70937089543214e-34
SAMD11	NANOS3	9.77737382318371e-34
BIRC6	PABPC4	1.00473956062378e-33
ASAP2	AP4M1	1.04409221848298e-33
NF1	KRTCAP2	1.07054401189577e-33
RB1CC1	IP6K2	1.07331940207274e-33
SLC1A1	NXN	1.08486195506775e-33
DYNC1H1	MARK3	1.0963620526296e-33
JAKMIP1	ULK3	1.12628523686358e-33
GPR37	SUFU	1.16161797533604e-33
AFF4	EIF3E	1.16526051012495e-33
SLC25A12	SEMA3F	1.16645597647116e-33
PSMD10	NICN1	1.17927239547928e-33
RB1CC1	PDAP1	1.21832014539595e-33
RIMS1	FBXO42	1.25097414164924e-33
DYNC1H1	COMMD3	1.2538812715798e-33
PSMD10	ABCG2	1.2745612259044e-33
PDE4B	PPRC1	1.27475112044218e-33
SAMD11	PTPN23	1.29879120785031e-33
RB1CC1	UBE4A	1.30807046346215e-33
PCDHAC2	CNIH2	1.32942190491141e-33
PDE4B	DCAF15	1.33633655259183e-33
ITPR1	SEMA3F	1.35660040742436e-33
SLC25A12	TRIM46	1.3572942598006e-33
GPR37	MTMR3	1.40953897447438e-33
MED12	MFSD5	1.42904526407325e-33
REEP3	EXT2	1.46860742280521e-33
JAKMIP1	INPP5K	1.47908016612878e-33
SND1	EPB41L2	1.50142573869714e-33
BIRC6	FAM89B	1.5143540546324e-33
FRMPD4	RBM4B	1.53906516856581e-33
RIMS1	VCAN	1.54771861883528e-33
APBB1	ITGB5	1.56470219159954e-33
MBD1	PURA	1.57289546707541e-33
ITPR1	MOSPD3	1.60446670129109e-33
GAD1	PURA	1.62471823249125e-33
CDH11	SHF	1.62797205394169e-33
RHEB	UBTF	1.6659662840397e-33
SAMD11	SEMA3F	1.6879830681896e-33
DLG1	ANKFY1	1.72615218276058e-33
SND1	CNTNAP1	1.74571765750032e-33
ANKRD11	OTUD4	1.77214661910201e-33
UBR5	AGBL5	1.80493303147834e-33
CACNA2D1	MAL2	1.80670962354253e-33
AFF4	EXT2	1.81262822677995e-33
RHEB	DPH1	1.82305717433246e-33
UBR5	MBNL2	1.84681493709499e-33
MBD1	PABPC4	1.87617436761356e-33
SLC1A1	MBNL2	1.89237690014435e-33
XPO1	FAM120A	1.89827245681956e-33
ZNF827	EIF3L	1.90487798612656e-33
NF1	PA2G4	1.92230374255229e-33
PRICKLE1	ADD3	1.93386446243631e-33
JAKMIP1	ARFGAP2	1.96230841307535e-33
DPP10	FDFT1	1.98904603821523e-33
ABAT	ISYNA1	1.99468561476566e-33
MBD1	LUZP1	2.09296950213874e-33
ITPR1	GTPBP1	2.17396195045604e-33
KCNMA1	NME3	2.17712693123753e-33
ALDH5A1	RPL41	2.18033755270414e-33
ITPR1	CTTNBP2NL	2.30626511923494e-33
SAMD11	LRP11	2.31296034263221e-33
KCNMA1	WNK2	2.34760436701375e-33
AFF4	ZNF3	2.40331526139491e-33
DVL3	EXT2	2.41198841183552e-33
NBEA	CPSF1	2.42699903780713e-33
SAMD11	FAM171A2	2.44421540549214e-33
ETFB	TAB1	2.45773801890806e-33
CACNA2D1	CSRNP2	2.46587768742217e-33
GPR37	ERGIC3	2.48112621594056e-33
GPR37	ZBTB17	2.50855048614526e-33
TRAF7	BSN	2.52206971547693e-33
SLC25A12	CHMP7	2.52298012426476e-33
PRKDC	FAM171A2	2.57301887335225e-33
DVL3	ST3GAL6	2.63630543104905e-33
JAKMIP1	MFSD5	2.63858666172602e-33
UBE2H	HEMK1	2.72290569129815e-33
NBEA	DCAF15	2.81162631633446e-33
REEP3	PAQR8	2.85183475433839e-33
PSMD10	C11orf49	2.87988775112659e-33
PRKDC	RUSC1	2.92918575386715e-33
CDH11	SIK3	2.98470823993725e-33
ZNF827	ZBTB17	2.99836354379288e-33
BIRC6	CCDC51	3.0097355154313e-33
QRICH1	WDR6	3.01596107735916e-33
SLC25A12	AGBL5	3.06840432767559e-33
PDE4B	CCDC71	3.06980567450791e-33
GPR37	OCIAD2	3.08345453978132e-33
ZNF827	NIPSNAP1	3.08672175162319e-33
BIRC6	EPDR1	3.09176652133834e-33
ASAP2	LRP11	3.11745386426648e-33
ALDH5A1	RBM15B	3.14021444745804e-33
PRKDC	SEMA3F	3.14107023146571e-33
TRAF7	SHFM1	3.15626839231253e-33
SLC12A5	CNTNAP1	3.16362232642537e-33
FRMPD4	ACTL6B	3.2122981031588e-33
MED12	EIF5	3.23685732917083e-33
RIMS1	FAM120A	3.29240532719665e-33
ETFB	RPS26	3.40108371108092e-33
PRKDC	ANKRD54	3.42486419348226e-33
DVL3	ZC3HC1	3.56825668429438e-33
DLX1	WNK2	3.59816007609387e-33
DHCR7	HSF2	3.67888080556337e-33
ITPR1	RPS26	3.69649172739872e-33
SLC1A1	EXT2	3.7777719515116e-33
SLC25A12	NICN1	3.82022038699176e-33
ALDH5A1	C6orf106	3.82509106435085e-33
SLC1A1	EIF3L	3.83064040746126e-33
MBD1	CCDC71	3.84634054984904e-33
GAD1	HMGN4	3.85943012761222e-33
CDH11	SEZ6	3.93625343097321e-33
FRMPD4	EIF3L	3.96189762082061e-33
SRGAP3	IP6K2	3.96713684729766e-33
GAD1	RBM6	4.05502267666876e-33
TRAF7	HSF2	4.15453732539489e-33
MBD1	ASCC2	4.45813335241372e-33
ASAP2	THOC5	4.46533226765674e-33
SLC1A1	FAU	4.47255836359233e-33
ALDH5A1	CNTNAP1	4.54190888866243e-33
DVL3	VPS9D1	4.56475858136598e-33
ABAT	EPDR1	4.65921051282011e-33
SND1	EIF3E	4.68219618034037e-33
MED12	DCAKD	5.03914799448319e-33
UBR5	LMBR1L	5.04677962630817e-33
DYNC1H1	TTC28	5.08745206957479e-33
ABAT	CELSR3	5.27686456742608e-33
MBD1	GNB2	5.28991128675549e-33
SND1	FAM120A	5.33030315958848e-33
DVL3	RBM4B	5.34954228628418e-33
RHEB	ZBTB17	5.42613598543589e-33
JAKMIP1	FLAD1	5.53691536929958e-33
BIRC6	C6orf106	5.54393240137493e-33
GAD1	EIF3L	5.5607863568345e-33
ETFB	ZBTB17	5.57586802114813e-33
UBR5	ACTL6B	5.66546996293359e-33
UBR5	CPD	5.85665866497955e-33
DYNC1H1	STAC2	5.85976852258815e-33
RIMS1	NFE2L1	5.88063342364882e-33
ASAP2	DACT1	5.93098858737995e-33
JAKMIP1	VPS28	6.02896000588356e-33
DHCR7	SLC2A1	6.07260245393245e-33
SLC1A1	RPL41	6.10194365050914e-33
PRKDC	RPS26	6.18931507066115e-33
CUL7	PIKFYVE	6.25382082687852e-33
ASAP2	SLC12A9	6.40833722104378e-33
PDE4B	SLC12A9	6.5283103711682e-33
DVL3	MTMR3	6.73720653852918e-33
ITPR1	CCDC71	6.78026853901828e-33
ABAT	GTPBP1	6.82998042646527e-33
JAKMIP1	CYHR1	6.87754629153879e-33
RIMS1	HNRNPA1	6.8995136579245e-33
FRMPD4	SUFU	6.9024463017332e-33
CUL7	ROMO1	6.92548820297292e-33
P2RX5	SCAND1	6.96665285190952e-33
JAKMIP1	NADK	7.09860824945076e-33
PSMD10	DALRD3	7.12550280364385e-33
MIB1	NADK	7.12724298079061e-33
SRGAP3	SLC25A44	7.13193227411834e-33
PSMD10	MFSD5	7.27570142480602e-33
PRKDC	CCDC51	7.35187935619619e-33
PRKDC	VPS51	7.371468005804e-33
PRICKLE1	PURA	7.57828361612421e-33
ITPR1	SIK3	7.68242128240048e-33
REEP3	THOC5	7.8848954431867e-33
SLC12A5	PFDN5	7.96736722093581e-33
ASAP2	STRN	8.00450496830296e-33
ASAP2	FDFT1	8.25224906972011e-33
DDX3X	WNK2	8.48966119164969e-33
APC	FAM171A2	8.70030262372257e-33
PRICKLE1	TTC28	8.71566743081365e-33
GPR37	NOL12	9.0010803602243e-33
BIRC6	PFDN5	9.18708503575019e-33
DYNC1H1	LRP4	9.28756900930975e-33
PRICKLE1	NIPSNAP1	9.30561158987512e-33
GAD1	SPATS2	9.32196435753237e-33
ALDH5A1	IMPDH2	9.33252831564269e-33
BIRC6	MED19	9.34879826079184e-33
ZNF827	TAB1	9.40969702075532e-33
AFF4	SPTBN1	9.47364507511149e-33
FRMPD4	LRP11	9.82730344158792e-33
TRAF7	IP6K2	9.8861538561997e-33
RHEB	VPS28	9.99850553561182e-33
REEP3	SHF	1.00373208432273e-32
SAMD11	DDX39A	1.00922048327439e-32
CACNA2D1	ADD3	1.01122488952381e-32
DYNC1H1	MCL1	1.01863476918333e-32
UBE2H	ATOX1	1.02533372091226e-32
PRKDC	ZBTB17	1.02613243120547e-32
ITPR1	ERGIC3	1.02617981655637e-32
ITPR1	FAM219B	1.02734227771004e-32
SLC12A5	UBTF	1.03816585744774e-32
PSMD10	EFNA3	1.0473699568376e-32
RHEB	RUSC1	1.07876521631125e-32
MIB1	ZNF408	1.08426096563667e-32
APC	EIF5	1.09598651018559e-32
DLG1	H1F0	1.09687485406237e-32
CUL7	CRELD2	1.10043889724488e-32
DPP10	EIF3L	1.10828110963479e-32
PRICKLE1	SPATA5L1	1.11018140753717e-32
ETFB	PTCD1	1.1236086091523e-32
POGZ	ZFP36L2	1.12976065920659e-32
RB1CC1	ATP5G2	1.13482714413938e-32
CUL7	IMPDH2	1.15760535754911e-32
RHEB	DALRD3	1.16962636111238e-32
SAMD11	CCDC71	1.17869656065312e-32
P2RX5	TMEM115	1.18876791602189e-32
PRICKLE1	SHF	1.20477514368719e-32
FRMPD4	AGBL5	1.20545715862593e-32
DPP10	KDM1A	1.2110040014345e-32
PRKDC	DPH1	1.21348573740819e-32
P2RX5	WNK2	1.21775025245896e-32
ETFB	ERGIC3	1.24391736381761e-32
RIMS1	MBNL2	1.24855845075038e-32
PDE4B	USP19	1.24894650209296e-32
NBEA	E4F1	1.29267055482151e-32
SLC12A5	KRTCAP2	1.2971571732996e-32
ASAP2	NAT6	1.30199937531889e-32
DVL3	UBTF	1.31216950628072e-32
DVL3	H1F0	1.33342953906474e-32
RIMS1	PABPC4	1.38675700041493e-32
DVL3	CNTNAP1	1.41606969978238e-32
HCFC1	ITGB5	1.44063690259882e-32
SLC12A5	RPS26	1.45978076236982e-32
UBE2H	ARPC1A	1.46248965457032e-32
ASAP2	QARS	1.46563561588504e-32
CACNA2D1	RUSC1	1.51897541613287e-32
PCDHAC2	PPM1A	1.5228809166947e-32
DPP10	CNTNAP1	1.52912764505421e-32
PDE4B	MOSPD3	1.5501524850025e-32
CUL7	CCDC71	1.55854257724384e-32
MED12	PIKFYVE	1.61346057557643e-32
BIRC6	EPB41L2	1.62610994641441e-32
JAKMIP1	POLR2F	1.65403427362675e-32
SLC12A5	ASCC2	1.69911362520885e-32
CUL3	C6orf106	1.72722127004611e-32
RB1CC1	ERGIC3	1.77080545936288e-32
FRMPD4	FAU	1.77117803174371e-32
ARNT2	FURIN	1.78785859783092e-32
AFF4	IP6K2	1.81379637101033e-32
GAD1	PA2G4	1.83839100041147e-32
XPO1	FDFT1	1.84302895866814e-32
UBR5	LRP11	1.85902481482681e-32
REEP3	DACT1	1.8702742746495e-32
PRKDC	PLXNB2	1.87095109168304e-32
MBD1	ST3GAL6	1.87444143863484e-32
CACNA2D1	EIF3L	1.90960315528938e-32
GPR37	PTPN23	1.91143511303198e-32
SAMD11	GOLGA4	1.93434843778858e-32
NF1	DALRD3	1.94017096320636e-32
CDH11	GNAI2	1.95487392332376e-32
DVL3	FDFT1	1.96219552213161e-32
DVL3	FLAD1	1.97341810911559e-32
ANKRD11	UBE4A	1.97772692150697e-32
ADARB1	LRP4	2.00934986114515e-32
TRAF7	EIF3E	2.01373692778198e-32
DLG1	RALGPS1	2.02053163872889e-32
SRGAP3	EPB41L2	2.02247941793027e-32
UBE2H	KRTCAP2	2.0615366480754e-32
ABAT	OCIAD2	2.08649703629892e-32
CUL3	MTMR3	2.09116080751938e-32
ITPR1	LRP11	2.11262232747637e-32
BIRC6	PDAP1	2.11750206608096e-32
CDH11	TAB1	2.17558264193943e-32
AFF4	LRIG1	2.21050701761759e-32
ITPR1	IFT140	2.21437581516825e-32
RB1CC1	ZBTB17	2.24544602428896e-32
PSMD10	RPL13	2.25278030817618e-32
AFF4	SMARCAD1	2.25279248285246e-32
NF1	STMN4	2.27279790676988e-32
SLC12A5	ANKRD13B	2.28657760804257e-32
MED12	SCYL1	2.29216935324809e-32
ZNF827	C11orf31	2.32607506443977e-32
SAMD11	CNIH2	2.32996864942894e-32
ETFB	FAU	2.37133762380892e-32
NF1	C6orf106	2.37834247405671e-32
MED12	LDB1	2.38744414984601e-32
ASAP2	EFTUD2	2.3923851056522e-32
DDX3X	FKBP8	2.39910160655139e-32
TRAF7	VPS13D	2.40332673667697e-32
GAD1	NIPSNAP1	2.40533516641525e-32
BIRC6	FAU	2.42207163529171e-32
MBD1	DDX39A	2.43279296456756e-32
ALDH5A1	ASCC2	2.43724479061038e-32
GPR37	SLC12A9	2.47251771309817e-32
ZNF827	PFDN5	2.48894595210542e-32
RHEB	STRN	2.50527771931781e-32
GPR37	IDH1	2.52974984839984e-32
ETFB	CPSF4	2.53710197092354e-32
CDH11	CCDC51	2.5938019999634e-32
SAMD11	SUFU	2.60476945922064e-32
DVL3	EFTUD2	2.60584104613599e-32
RHEB	WDR6	2.61426319548001e-32
DYNC1H1	SIK3	2.64014120878833e-32
APBB1	FNBP1L	2.7082041958876e-32
ETFB	KRTCAP2	2.8021260226879e-32
CUL7	MRPL49	2.81669576544449e-32
SAMD11	LDB1	2.84813454622248e-32
SND1	FAM219B	2.85866723993799e-32
NF1	MRPL49	2.87487610439006e-32
RHEB	MAL2	2.89217720328618e-32
MED12	FBXL6	2.98000728369398e-32
RIMS1	RBM15B	3.01466749580301e-32
FRMPD4	THOC5	3.03284462184082e-32
ARNT2	ZNHIT2	3.03428135833173e-32
DVL3	SHF	3.03432781691486e-32
CACNA2D1	CPD	3.03705491755886e-32
NF1	MICALL1	3.15771262605193e-32
SAMD11	ZNF408	3.20147354178227e-32
MED12	FLAD1	3.204705513168e-32
SAMD11	MICAL3	3.28601407298189e-32
SAMD11	VPS9D1	3.3612314439502e-32
QRICH1	DACT1	3.3656752557221e-32
SAMD11	SEPT8	3.37264601225678e-32
GPR37	FNBP1L	3.41163712433832e-32
CACNA2D1	H1F0	3.46158400620369e-32
DDX3X	C1QTNF4	3.46208332871401e-32
RHEB	VPS9D1	3.4739972237013e-32
ITPR1	ASCC2	3.53960600396841e-32
CDH11	PHF5A	3.56029903332023e-32
PRKDC	INPP5K	3.64327617908971e-32
DYNC1H1	ADD3	3.66218958520635e-32
GAD1	AGBL5	3.668934427323e-32
PRICKLE1	NICN1	3.72195992910192e-32
ITPR1	FAU	3.81000699334178e-32
CDH11	SFXN3	3.8181426495312e-32
CDH11	FOXN2	3.91829927356458e-32
ZNF827	ACTL6B	3.93984458307468e-32
REEP3	PBXIP1	3.94127215549185e-32
REEP3	EPDR1	4.30375661376875e-32
DHCR7	CTTNBP2NL	4.33841898324267e-32
QRICH1	LUZP1	4.41838034341572e-32
PRKDC	ATOX1	4.47876514838791e-32
NBEA	ZNF408	4.52036536093118e-32
MED12	PTCD1	4.65001536820423e-32
SND1	SPTBN1	4.69561182695024e-32
ASAP2	ERGIC3	4.84668296651645e-32
UBR5	STRN4	4.88887665951235e-32
CACNA2D1	RPL13	4.95596554251374e-32
PDE4B	ZNF408	5.02973549181137e-32
RB1CC1	CDK10	5.13345999150474e-32
MBD1	ANKRD13B	5.21491249826916e-32
CUL3	TTC28	5.21718249230336e-32
SLC25A12	SEZ6	5.24652477861754e-32
UBE2H	GNB2	5.25030379305375e-32
DLG1	EPB41L2	5.26555495829323e-32
RB1CC1	SPSB3	5.30573283372612e-32
PRKDC	UBTF	5.34173855211885e-32
REEP3	SPATA5L1	5.40663178737911e-32
ETFB	CTNS	5.6800561762852e-32
DLG1	HMGN4	5.79533553495631e-32
DVL3	ERGIC3	5.81599440885721e-32
ANKRD11	DNAJC18	5.83930509982614e-32
GPR37	STRN	5.87317617960177e-32
REEP3	OCIAD2	5.89056855457581e-32
MBD1	LDB1	5.90581629710605e-32
REEP3	KDM1A	6.01608498579268e-32
XPO1	TTC28	6.15547355027393e-32
MBD1	VPS28	6.59192815452806e-32
DLX1	TELO2	6.61490489117149e-32
CNKSR2	NOL12	6.84108300593998e-32
GDA	CPSF1	6.93526665790033e-32
DYNC1H1	NIPSNAP1	6.96335476958903e-32
KCNMA1	FNIP1	7.07921418428788e-32
GPR37	FAM171B	7.10155114415541e-32
JAKMIP1	CUEDC2	7.20705563697527e-32
CACNA2D1	NAT6	7.39827440565806e-32
NF1	AP4M1	7.41015359363972e-32
PRKDC	SPSB3	7.62941049328976e-32
SLC1A1	VPS13D	7.65401891324262e-32
ABAT	EIF3L	7.76254164314882e-32
CACNA2D1	NIPSNAP1	7.82034910852886e-32
PSMD10	INPP5K	7.88000390475728e-32
BIRC6	BUD31	7.95661950114689e-32
PRKDC	NANOS3	7.97052961115916e-32
PSMD10	DPH1	8.23475383858977e-32
BIRC6	RPS26	8.27976678804129e-32
SND1	EIF3L	8.32239060881548e-32
PRICKLE1	RFTN2	8.36848284260048e-32
REEP3	FAM120A	8.37987157178663e-32
MBD1	IL6ST	8.45238019574406e-32
PDE4B	ABCG2	8.52260557234516e-32
ITPR1	PLXNB2	8.71072643061286e-32
DLG1	VCAN	8.86737788029994e-32
ALDH5A1	ZC3HC1	8.93967458988737e-32
SRGAP3	KDM1A	9.0113551452845e-32
CUL3	KDM1A	9.01776158239097e-32
DLX1	PUF60	9.12943160846033e-32
RB1CC1	H1F0	9.14701458431928e-32
SLC25A12	FAM171B	9.15362966325048e-32
XPO1	ITGB5	9.36803464783929e-32
GDA	IDUA	9.41528671587826e-32
BIRC6	FLAD1	9.50000113064522e-32
SLC1A1	KDM1A	9.5802586837043e-32
ARNT2	SCAND1	9.5904805477928e-32
NF1	RUSC1	9.65795869763645e-32
ALDH5A1	SLC25A20	9.77853294936047e-32
JAKMIP1	PDAP1	9.85437425956496e-32
DPP10	PURA	9.93350755111517e-32
XPO1	RBM15B	1.00969301409971e-31
RB1CC1	GOLGA4	1.03473118688648e-31
SRGAP3	ZNF3	1.08223125242352e-31
APBB1	KIAA0100	1.11041755324392e-31
RIMS1	PURA	1.13334626656791e-31
DVL3	PTPN23	1.16888466697865e-31
ARNT2	SCYL1	1.17338347489786e-31
ASAP2	SEMA3F	1.18302574759391e-31
FRMPD4	EXT2	1.18663800485638e-31
ASAP2	EFNA3	1.19439262912081e-31
DLG1	PAQR8	1.22689120320333e-31
ADARB1	EFHD2	1.25000433353212e-31
PSMD10	SEZ6	1.25195166592902e-31
DPP10	AGBL5	1.27216591472655e-31
JAKMIP1	CDK10	1.30550494673323e-31
PRKDC	FNIP1	1.31238863252748e-31
ETFB	C11orf31	1.31873626052544e-31
SLC1A1	IMPDH2	1.32464205437009e-31
JAKMIP1	CCDC71	1.33258000755146e-31
NF1	ZNF408	1.33799757612493e-31
GPR37	AP4M1	1.35255103784848e-31
SLC25A12	PAQR8	1.37021903954986e-31
DPP10	ARL3	1.37062019166505e-31
SLC12A5	VPS28	1.41437282800064e-31
CUL7	ZNF408	1.41517926415486e-31
DVL3	FAU	1.42449031316087e-31
SLC12A5	TRIM46	1.43034628937641e-31
MED12	TMEM129	1.44226398002417e-31
CUL7	NUBP2	1.50527704164461e-31
SLC1A1	FLAD1	1.53678510962342e-31
ARNT2	NME3	1.53743592808561e-31
NF1	VPS9D1	1.53979934855123e-31
SRGAP3	SPTBN1	1.54740766185663e-31
RB1CC1	PTPN23	1.56281972383226e-31
CUL7	ARFGAP2	1.5916101796482e-31
GAD1	EPB41L2	1.60278407533087e-31
P2RX5	NADK	1.60642186706459e-31
GPR37	PTCD1	1.63583835800521e-31
CDH11	CD63	1.67198839979151e-31
UBR5	SEZ6	1.76727869850123e-31
PSMD10	FAU	1.77287856247849e-31
CACNA2D1	CRELD2	1.77358206601711e-31
GRM5	LATS1	1.77510993539887e-31
AFF4	MTMR9	1.77922402692421e-31
ZNF827	POLR2F	1.7836090615198e-31
ABAT	SLMAP	1.79212353306686e-31
APBB1	IDH1	1.80475587373416e-31
[truncated: 4,261 more rows]
