# Supplementary material for: Genetic architecture of white matter microstructure captured by unsupervised deep representation learning of fractional anisotropy maps
Source: Nat Commun. 2026 Jun 3;17:7150. doi: 10.1038/s41467-026-73996-z (PMC13396798; doi:10.1038/s41467-026-73996-z)
Supplement: Supplementary file 6 — Source Data [file 41467_2026_73996_MOESM6_ESM.zip › Source Data/Source Data Figure 5/Fig.5c&5d&5e/Co-exp/BIPnet.txt]

start	end_node	value
PCLO	CSRNP2	3.03815201747874e-73
PCLO	SEPT8	5.38271166202869e-67
ITPR1	MBNL2	4.64382423605066e-62
ITPR1	PURA	1.13170862410246e-61
PCLO	CNTNAP1	3.51432926292489e-61
PCLO	FNBP1L	4.03294833907778e-60
ITPR1	SEPT8	1.10182128345547e-59
ITPR1	KDM1A	2.0999165614292e-57
PPP2R2C	CNTNAP1	1.83056766268686e-56
PTGDS	EPDR1	1.35547953403338e-55
ITPR1	EXT2	3.08035366475163e-55
PCLO	CTTNBP2NL	1.05300333110139e-54
ITPR1	IP6K2	1.63870237863911e-54
ADARB1	LRIG1	1.83940937370641e-54
PCLO	C6orf106	4.92871774848726e-54
ITPR1	RBM15B	3.06314638432403e-53
ITPR1	PABPC4	9.72943895133487e-53
GAD1	CNTNAP1	1.43469807664021e-52
ITPR1	EIF3L	2.68698716473015e-52
DLX1	TCF25	3.10077071522021e-52
PCLO	FAM117B	1.08977377815837e-51
ITPR1	NIPSNAP1	2.27447485291312e-51
PPP2R2C	EPB41L2	1.08755428318533e-50
PCLO	MBNL2	4.25627735329404e-50
PCLO	GABRD	6.43130027597166e-50
PCLO	IDH1	7.1094121374946e-50
ADARB1	ZFP36L2	7.74160707336737e-50
ITPR1	PFKFB4	8.77559596752498e-50
PTGDS	CNTNAP1	1.14072353298745e-49
PCLO	RALGPS1	4.36595328821865e-49
ITPR1	LMBR1L	5.07992226181745e-49
ITPR1	C6orf106	1.0140560386715e-48
ITPR1	THOC5	1.68060843743086e-48
ITPR1	CNTNAP1	2.1077148460914e-48
PTGDS	SEPT8	2.17226941898988e-48
PPP2R2C	LRP4	2.25287354529443e-48
DGKB	ADD3	2.82289729883295e-48
PPP2R2C	SEPT8	2.88502884829895e-48
GAD1	KDM1A	5.11972731237876e-48
ITPR1	H1F0	1.20478359220399e-47
PCLO	TTC28	2.25807097840954e-47
ADARB1	PBXIP1	3.99646547774691e-47
ITPR1	IDH1	4.25343729667094e-47
ITPR1	OCIAD2	9.12104755434657e-47
ITPR1	AGBL5	9.15086033208234e-47
ITPR1	DDX39A	2.13538125517537e-46
ITPR1	TUBB3	2.72315860275101e-46
PCLO	ANKFY1	1.31535157266937e-45
ITPR1	IL6ST	1.7984375844759e-45
ITPR1	EPB41L2	1.80187710786427e-45
ITPR1	DPYSL5	2.09935244724338e-45
ITPR1	ANKFY1	2.55295603261424e-45
IGFBP2	USP19	2.72324176271135e-45
GAD1	IDH1	2.8361353224319e-45
GAD1	EXT2	2.9917174805531e-45
GAD1	CTTNBP2NL	6.36310176052604e-45
GRIK1	CAD	1.4094005381124e-44
PCLO	DPYSL5	1.60735868206546e-44
GAD1	GABRD	1.78426800873947e-44
PTGDS	H1F0	1.9513860699491e-44
GAD1	SEPT8	3.17825119825288e-44
IGFBP2	ULK3	3.34420557669361e-44
DGKB	RFTN2	4.14090429011147e-44
IGFBP2	CCDC130	5.17004024509485e-44
PTGDS	EIF3L	5.39417402024067e-44
ITPR1	FDFT1	1.01536724536924e-43
PPP2R2C	EIF3L	2.21982832731428e-43
ITPR1	FAM89B	2.64082055159069e-43
ITPR1	EPDR1	3.62757665926628e-43
SLC1A1	NIPSNAP1	5.26041378533515e-43
GAD1	FNBP1L	6.13414095015983e-43
PCLO	FBXO42	6.50076972715192e-43
ITPR1	VPS13D	6.50829498063571e-43
ITPR1	GABRD	7.08457993942014e-43
PCLO	LMBR1L	1.09631547129979e-42
PPP2R2C	KDM1A	1.11976807057273e-42
DLX1	DEF8	1.90100998938534e-42
GAD1	CSRNP2	2.4068057410499e-42
GAD1	OCIAD2	3.06476062672388e-42
PPP2R2C	EXT2	3.36105058202615e-42
ITPR1	LUZP1	5.33074796963499e-42
PPP2R2C	OCIAD2	5.49298428539147e-42
ITPR1	DCAF15	5.69081207852594e-42
PCLO	KDM1A	8.22395807522771e-42
PTGDS	KDM1A	1.33299880171743e-41
GAD1	MBNL2	2.02860364036829e-41
ADARB1	ITGB5	2.33544606402817e-41
NCAN	UBTF	2.48269462783438e-41
GAD1	THOC5	2.76466097627739e-41
PCLO	FDFT1	2.89571625838963e-41
PCLO	PFKFB4	4.27665426660257e-41
PTGDS	IP6K2	4.82642406943032e-41
PTGDS	ADD3	4.84980678561897e-41
ITPR1	ZC3HC1	6.08322661078081e-41
GRIK1	LDB1	6.16152159442156e-41
PLCG1	LUZP1	7.02585363055473e-41
GRIK1	CPSF4	8.15742701544422e-41
ITPR1	ACTL6B	9.86773579002949e-41
ITPR1	FNBP1L	1.0444933147975e-40
ITPR1	ABCG2	1.15236225299791e-40
PPP2R2C	H1F0	2.12827940477577e-40
GAD1	FDFT1	2.55891831886179e-40
PCLO	PURA	2.85461479364503e-40
PPP2R2C	FDFT1	4.13414773304447e-40
PCLO	EPDR1	4.19256418350958e-40
PCLO	VCAN	6.06308108848836e-40
IGFBP2	MRPS34	6.3199333713463e-40
PTGDS	LMBR1L	6.92894511781051e-40
PTGDS	ZNF3	7.03235329581013e-40
PDE4B	LRP11	7.20557216023263e-40
ITPR1	VCAN	7.2843463786944e-40
PDE4B	LDB1	9.46571663390027e-40
DOK5	ENY2	1.15317065803826e-39
CTNND2	HABP4	1.23434212123365e-39
ITPR1	CSRNP2	1.80083348193488e-39
PCLO	DACT1	1.86916780456102e-39
PTGDS	IDH1	2.84643243396883e-39
PCLO	EXT2	3.03839465749655e-39
ITPR1	IMPDH2	3.42987000695509e-39
IGFBP2	VPS51	5.49169530313376e-39
PLCG1	CSRNP2	5.49347600303086e-39
PPP2R2C	IL6ST	5.68581387053319e-39
IGFBP2	ROMO1	7.49386825223864e-39
DGKB	GINM1	7.68129688833743e-39
ITPR1	QARS	8.52234440028104e-39
PCLO	PABPC4	8.72680423098587e-39
PDE4B	COQ10B	9.16241181777552e-39
PDE4B	PPM1A	9.18658343180658e-39
PDE4B	RNF141	9.34967697989631e-39
GAD1	FAM219B	9.93203282157285e-39
PDE4B	STRN4	1.13879155086976e-38
GAD1	PAQR8	1.35145792216047e-38
PPP2R2C	NIPSNAP1	1.57690094669925e-38
PPP2R2C	IP6K2	1.59028672636228e-38
SLC1A1	IP6K2	1.90608829309709e-38
PLCG1	MBNL2	1.97280828723283e-38
PTGDS	EPB41L2	1.99486657594334e-38
CTNND2	LATS1	2.07471259682341e-38
GAD1	LRP4	2.15189467772771e-38
NCAN	AGBL5	2.19468647991212e-38
PDE4B	PTPN23	2.26405452158255e-38
ADARB1	ZFP36L1	2.35790961099809e-38
ITPR1	ADD3	2.46668316226617e-38
ITPR1	ANKRD13B	2.49190488710432e-38
IGFBP2	CYHR1	3.01973738273833e-38
NCAN	SART3	3.25217142501874e-38
SLC1A1	KRTCAP2	4.51810878017162e-38
PTGDS	C6orf106	4.63358021384139e-38
GRIK1	QARS	4.87617799797549e-38
ITPR1	VPS28	5.45721390097874e-38
SLC1A1	H1F0	5.98281007716455e-38
PPP2R2C	EPDR1	6.77434496151089e-38
GAD1	IP6K2	7.50092467497729e-38
CTNND2	NCKIPSD	8.90549552135021e-38
IGFBP2	TMUB2	9.52564989737501e-38
DGKB	GATM	1.02341204098965e-37
PPP2R2C	ADD3	1.1923642940848e-37
ITPR1	SHF	1.29163270934485e-37
PPP2R2C	C6orf106	1.30012925925686e-37
ADARB1	RFTN2	1.31313862376342e-37
IGFBP2	FEM1B	1.69907917701106e-37
DGKB	IL6ST	1.77491174392019e-37
IGFBP2	SPSB3	1.84986927943542e-37
PLCG1	SEPT8	1.95452933410985e-37
GRIK1	PLXNB2	2.13773956695958e-37
GAD1	MARK3	2.21261397007661e-37
PTGDS	EXT2	2.25453413297486e-37
ADARB1	LAMB2	2.40395187612465e-37
PLCG1	DPYSL5	2.79679138031953e-37
GRIK1	PABPC4	3.16139446409898e-37
ITPR1	PI4KA	3.21751325989944e-37
ITPR1	FAM171B	4.05677377604297e-37
PTGDS	GABRD	4.52662656461522e-37
PCLO	AGBL5	4.7462312413733e-37
PPP2R2C	FAM117B	5.02334856666909e-37
PDE4B	PLXNB2	6.24755288993807e-37
GAD1	C6orf106	6.37240740348069e-37
PTGDS	PURA	6.93967086378382e-37
PCLO	IL6ST	6.95900256643357e-37
IGFBP2	ZBTB17	7.68572169856892e-37
DLX1	GMPPB	8.84775023105841e-37
PPP2R2C	RFTN2	9.48590918951528e-37
SLC1A1	RPS26	1.01182595393693e-36
PDE4B	DALRD3	1.0139455436756e-36
ITPR1	NICN1	1.14337175835419e-36
PTGDS	THOC5	1.50486884126386e-36
GRIK1	ASCC2	1.53938282211956e-36
DOK5	LARP7	1.56537150144242e-36
PCLO	LUZP1	1.73145492858603e-36
ITPR1	HMGN4	1.8245805573371e-36
PTGDS	IL6ST	2.04546535172555e-36
PDE4B	CELSR3	2.19489078242249e-36
DLX1	PREB	2.39844192915102e-36
IGFBP2	AP4M1	2.41146672327661e-36
PDE4B	FAM171A2	2.54624424936067e-36
GRIK1	CELSR3	2.89508631515934e-36
IGFBP2	C11orf31	3.47923769998429e-36
SLC1A1	DDX39A	3.71892804959468e-36
GRIK1	SUFU	3.80948837490137e-36
PPP2R2C	DACT1	4.31984891763282e-36
PTGDS	RBM15B	4.42527850362727e-36
IGFBP2	ZNHIT1	4.85936207520822e-36
PPP2R2C	MBNL2	4.89296199821182e-36
PLCG1	PFKFB4	4.92090084600415e-36
PLCG1	ABCG2	5.11038519431768e-36
NCAN	CAD	5.68550389048257e-36
GRIK1	MTMR3	5.93825931726859e-36
PTGDS	SEMA3F	6.11903778055087e-36
ITPR1	DACT1	6.15722986181755e-36
IGFBP2	E4F1	6.53243697010307e-36
PPP2R2C	THOC5	6.89956834487266e-36
PDE4B	TRIOBP	7.63204072260613e-36
PTGDS	ANKFY1	8.06673438823973e-36
PCLO	ABCG2	8.68234847268322e-36
IGFBP2	NUBP2	9.11578744404623e-36
GAD1	FAM117B	9.2605332528222e-36
PLCG1	FNBP1L	1.11291471317743e-35
GAD1	EPDR1	1.11602286531947e-35
GRIK1	AGBL5	1.47548721787471e-35
RTN4	RBM12	1.70272928005908e-35
ITPR1	TRIM46	1.81781401987518e-35
DGKB	CHPT1	1.93921312910644e-35
ITPR1	RPL41	2.05802642866128e-35
PREP	OCIAD1	2.15125892173177e-35
GRIK1	LMBR1L	2.26493043515589e-35
GAD1	LMBR1L	2.4994432398099e-35
PDE4B	ANKRD13B	2.67125595299925e-35
PTGDS	PAQR8	3.02392402471983e-35
PBRM1	HEXIM1	3.22403952789597e-35
ITPR1	CPD	3.80749742151869e-35
GRIK1	UBTF	4.73673489829713e-35
VGF	DPYSL5	4.96615088338131e-35
PTGDS	PFKFB4	5.25581965531348e-35
ITPR1	CELSR3	5.67196583043828e-35
GAD1	NASP	5.94707506855052e-35
IGFBP2	GMPPB	6.44072755632635e-35
NCAN	ASCC2	6.47590072927594e-35
PLCG1	DACT1	6.49501199429273e-35
PTGDS	LRP4	8.51433287590545e-35
PLCG1	TRIM46	8.62152524874096e-35
PDE4B	IFT140	8.77473824864216e-35
PTGDS	CTTNBP2NL	9.11778158950319e-35
NCAN	LDB1	1.0528629071397e-34
ITPR1	WDR6	1.17810660456075e-34
PCLO	EIF3L	1.18854433958806e-34
PLCG1	LMBR1L	1.3240205304964e-34
PPP2R2C	PURA	1.47727066820592e-34
PDE4B	RBM15B	1.56090873217104e-34
GRIK1	DDX39A	1.62947985847601e-34
ITPR1	MTMR3	1.77420912326653e-34
ITPR1	TRIOBP	1.83940906527813e-34
GRIK1	IFT140	1.86825935484996e-34
GRIK1	EFTUD2	1.87350293719982e-34
DGKB	CSRNP2	1.96350927525659e-34
ITPR1	SLMAP	2.01329668408736e-34
ITPR1	CHMP7	2.02293362015268e-34
GAD1	HNRNPA1	2.15419048332745e-34
GRIK1	PFKFB4	2.19927833653126e-34
CTNND2	NFE2L1	2.24732597862873e-34
GAD1	VCAN	2.25681224418415e-34
ITPR1	ISYNA1	2.33187899492565e-34
ITPR1	DENND5B	2.34533693842568e-34
NCAN	PLXNB2	2.36789443716568e-34
PPP2R2C	CSRNP2	2.50224622378233e-34
GAD1	ANKFY1	2.50779356573376e-34
NCAN	QARS	2.53106793827263e-34
NCAN	PABPC4	2.5901513382391e-34
PTGDS	MBNL2	2.68899553472423e-34
SLC1A1	PURA	3.1676146907607e-34
GAD1	H1F0	3.27024014167387e-34
IGFBP2	FAM53B	4.13868817026486e-34
GRIK1	DPH1	4.28705629915867e-34
PDE4B	SUFU	4.51381014585624e-34
PDE4B	ACAP3	4.69319555102913e-34
PTGDS	CSRNP2	5.1406546165018e-34
PCLO	THOC5	5.37363679610116e-34
GAD1	PFKFB4	5.62120834998494e-34
GRIK1	RBM15B	5.70395943493482e-34
IGFBP2	NDUFAF3	6.16786704104306e-34
PTGDS	RFTN2	6.84058482752045e-34
GRIK1	SZT2	7.08887856301067e-34
IGFBP2	SCYL1	7.91147516098356e-34
PPP2R2C	PAQR8	9.08521275916052e-34
ITPR1	SEZ6	9.39310075992289e-34
TOM1	KATNA1	9.88470255491752e-34
PTGDS	PABPC4	9.99932395309775e-34
IGFBP2	ARF5	1.07453336595736e-33
SLC1A1	NXN	1.08486195506775e-33
PDE4B	PPRC1	1.27475112044218e-33
IGFBP2	NUFIP2	1.30912077147699e-33
PDE4B	DCAF15	1.33633655259183e-33
ITPR1	SEMA3F	1.35660040742436e-33
DGKB	ABCG2	1.44115728911976e-33
PTGDS	NIPSNAP1	1.60249475926298e-33
ITPR1	MOSPD3	1.60446670129109e-33
GAD1	PURA	1.62471823249125e-33
PPP2R2C	ACTL6B	1.68726394983365e-33
PCLO	TUBB3	1.78543229643221e-33
SLC1A1	MBNL2	1.89237690014435e-33
NCAN	KDM1A	1.89979841473432e-33
SLC1A2	RFTN2	2.03723993704165e-33
PLCG1	WDR6	2.04670154692663e-33
NCAN	IFT140	2.10716521416874e-33
ITPR1	GTPBP1	2.17396195045604e-33
ITPR1	CTTNBP2NL	2.30626511923494e-33
PTGDS	FNBP1L	2.49874568348045e-33
RTN4	CTTNBP2NL	2.58654285947107e-33
PTGDS	DDX39A	2.60930020446515e-33
PDE4B	CCDC71	3.06980567450791e-33
DLX1	WNK2	3.59816007609387e-33
GRIK1	DCAF15	3.68347455854347e-33
ITPR1	RPS26	3.69649172739872e-33
SLC1A1	EXT2	3.7777719515116e-33
SLC1A1	EIF3L	3.83064040746126e-33
GAD1	HMGN4	3.85943012761222e-33
PPP2R2C	PA2G4	3.88698960440129e-33
GAD1	RBM6	4.05502267666876e-33
SLC1A1	FAU	4.47255836359233e-33
PLCG1	CLDND1	4.48142616218196e-33
DGKB	SEPT8	4.49103836462438e-33
GAD1	EIF3L	5.5607863568345e-33
SLC1A1	RPL41	6.10194365050914e-33
IGFBP2	SCAND1	6.22434300377427e-33
PLCG1	PABPC4	6.46239774523447e-33
PLCG1	ANKRD13B	6.52571273269549e-33
PDE4B	SLC12A9	6.5283103711682e-33
IGFBP2	STX10	6.57635144592068e-33
ITPR1	CCDC71	6.78026853901828e-33
ITPR1	SIK3	7.68242128240048e-33
IGFBP2	TMEM115	8.87029906750146e-33
GAD1	SPATS2	9.32196435753237e-33
ITPR1	ERGIC3	1.02617981655637e-32
ITPR1	FAM219B	1.02734227771004e-32
IGFBP2	ALG12	1.12322742557518e-32
PDE4B	USP19	1.24894650209296e-32
PTGDS	SPATA5L1	1.30193887243651e-32
PCLO	RBM15B	1.47482417825001e-32
PBRM1	HSF2	1.49615943449224e-32
PDE4B	MOSPD3	1.5501524850025e-32
PPP2R2C	RBM15B	1.81814945683391e-32
GAD1	PA2G4	1.83839100041147e-32
ADARB1	LRP4	2.00934986114515e-32
ITPR1	LRP11	2.11262232747637e-32
ITPR1	IFT140	2.21437581516825e-32
IGFBP2	PDAP1	2.28878749308851e-32
GAD1	NIPSNAP1	2.40533516641525e-32
PPP2R2C	SIK3	2.51669103549723e-32
PTGDS	QARS	2.55395217890183e-32
IGFBP2	ZNF408	2.71665931700715e-32
PCLO	ADD3	3.25560491448503e-32
NCAN	PPRC1	3.34321277048791e-32
PTGDS	KATNA1	3.35320692558975e-32
PTGDS	TTC28	3.47175279457818e-32
TOM1	RBM6	3.50897002754812e-32
ITPR1	ASCC2	3.53960600396841e-32
GAD1	AGBL5	3.668934427323e-32
PPP2R2C	CTTNBP2NL	3.74370444851945e-32
ITPR1	FAU	3.81000699334178e-32
PPP2R2C	HMGN4	3.90523111750821e-32
NCAN	DDX39A	3.94646901828877e-32
IGFBP2	CUEDC2	4.2335732426744e-32
RTN4	FAM117B	4.28447753519044e-32
GRIK1	WDR6	4.45586301503847e-32
PPP2R2C	PBXIP1	4.91724913811776e-32
PDE4B	ZNF408	5.02973549181137e-32
PTGDS	HNRNPA1	5.75826969730206e-32
DLX1	TELO2	6.61490489117149e-32
NCAN	EFTUD2	6.74743294744619e-32
PPP2R2C	VPS13D	7.03422076095759e-32
GRIK1	LRP11	7.06751278850481e-32
GRIK1	ANKRD13B	7.23370638754402e-32
GRIK1	TCAP	7.29320936588528e-32
PTGDS	LRP11	7.52748288820687e-32
GRIK1	CDK10	7.62308837366487e-32
SLC1A1	VPS13D	7.65401891324262e-32
PPP2R2C	ITGB5	8.4071979927915e-32
PDE4B	ABCG2	8.52260557234516e-32
ITPR1	PLXNB2	8.71072643061286e-32
DLX1	PUF60	9.12943160846033e-32
DGKB	TUBB3	9.48189109489713e-32
PPP2R2C	GABRD	9.53951811300061e-32
SLC1A1	KDM1A	9.5802586837043e-32
PCLO	OCIAD2	9.89364297862794e-32
PPP2R2C	CPD	1.09865712775367e-31
ADARB1	EFHD2	1.25000433353212e-31
SLC1A1	IMPDH2	1.32464205437009e-31
PTGDS	PI4KA	1.52173952829186e-31
SLC1A1	FLAD1	1.53678510962342e-31
GAD1	EPB41L2	1.60278407533087e-31
PCLO	PAQR8	1.6967339783356e-31
PLCG1	FDFT1	1.70051134728644e-31
GRM5	LATS1	1.77510993539887e-31
PCLO	MARK3	1.92766338211609e-31
IGFBP2	MEPCE	2.09611848358052e-31
SLC1A1	ERGIC3	2.10084416356899e-31
IGFBP2	ZNHIT2	2.13230035607623e-31
PDE4B	VPS9D1	2.23732074676983e-31
DLX1	PLOD3	2.30132442710021e-31
PTGDS	NASP	2.44046979061363e-31
TOM1	KIAA0907	2.48136584660983e-31
GAD1	IL6ST	2.52164317195719e-31
PLCG1	RALGPS1	2.68844322760718e-31
IGFBP2	FLAD1	2.76458424172755e-31
ITPR1	ZNF3	2.79535180785664e-31
PDE4B	RBM4B	2.85321357012283e-31
GRIK1	PPRC1	2.98995524612677e-31
PDE4B	DPH1	3.32038063762843e-31
ITPR1	ARL3	3.67437429312343e-31
DGKB	EPDR1	3.82286898628934e-31
FGFR2	ZFP36L1	4.25430321507102e-31
NCAN	TRIOBP	4.77915114155759e-31
SLC1A1	AGBL5	5.00077222108599e-31
DLX1	PPP6R2	5.18543386140269e-31
PCLO	CELSR3	5.35077931256366e-31
PPP2R2C	ABCG2	5.43175725257137e-31
GRIK1	SLC12A9	6.06058251231592e-31
GAD1	KATNA1	6.40684057719076e-31
GRIK1	ZBTB17	6.65503139046675e-31
PTGDS	FAM117B	6.99129793056084e-31
PTGDS	VPS13D	7.39196411041998e-31
VGF	ISYNA1	7.52074795442303e-31
PDE4B	GTPBP1	7.57745483700741e-31
SLC1A1	RBM15B	8.28101380618389e-31
SLC1A1	THOC5	8.33418076286097e-31
GABRG1	SPRYD3	8.52785749953639e-31
GRIK1	IMPDH2	8.71917126041259e-31
PLCG1	TMX2	8.800502632056e-31
PLCG1	NICN1	9.01845860381377e-31
ITPR1	SPATA5L1	9.08797676366593e-31
PLCG1	PURA	9.23200135445117e-31
PPP2R2C	LRIG1	9.24692307173383e-31
PCLO	ANKRD13B	9.2895378035826e-31
PTGDS	OCIAD2	1.00338656151657e-30
PPP2R2C	GATM	1.01012667896866e-30
SLC1A1	SNRPC	1.03806503160839e-30
SLC1A1	QARS	1.04293108135531e-30
DLX1	ACP2	1.09549796056968e-30
ITPR1	LDB1	1.14897051379317e-30
PTGDS	CHPT1	1.18034403432149e-30
DOK5	METAP2	1.27185624938957e-30
NCAN	IMPDH2	1.31312107918534e-30
PDE4B	UBQLN4	1.33988818538796e-30
SLC1A2	ZFP36L2	1.43076156584372e-30
ITPR1	TTC28	1.51698149459682e-30
ITPR1	HEMK1	1.53699814961473e-30
PDE4B	IPO11	1.55624577009553e-30
PTGDS	DACT1	1.57508204725898e-30
PDE4B	STARD3	1.58602897181237e-30
GRIK1	VPS9D1	1.7849872059536e-30
IGFBP2	ADCK5	1.91308682435662e-30
PLCG1	C6orf106	1.96300117626912e-30
PDE4B	IMPDH2	2.06401955208187e-30
DLX1	FURIN	2.10195045500655e-30
IGFBP2	NAT6	2.2108998041363e-30
PDE4B	TRABD	2.25340387201273e-30
IGFBP2	C12orf10	2.274287573833e-30
GRIK1	CCDC130	2.31760479048899e-30
ITPR1	PFDN5	2.38020040609935e-30
PPP2R2C	IDH1	2.55739412159326e-30
GAD1	ZNF3	2.56470836988613e-30
PLCG1	CNTNAP1	2.61983385720776e-30
PPP2R2C	CHPT1	2.68923103665365e-30
VGF	TUBB3	2.73923568608422e-30
IGFBP2	NOL12	2.74778707882234e-30
SLC1A1	HEMK1	2.87479056103335e-30
GAD1	PABPC4	2.94506350813865e-30
DGKB	TTC28	2.99346572423198e-30
SLC1A1	VPS28	3.29831002809573e-30
IGFBP2	DALRD3	3.38297927105044e-30
PCLO	LRP4	3.48000135395568e-30
PPP2R2C	FNBP1L	3.56458110285866e-30
PDE4B	MICAL3	3.63169031249591e-30
MLC1	CAD	3.67011411197246e-30
IGFBP2	APEH	3.70226172926263e-30
GABRG1	MTF2	3.7977335409788e-30
DGKB	CNTNAP1	4.04413437266127e-30
PBRM1	PAQR8	4.2386226380441e-30
GRIK1	FBXL6	4.33088875553955e-30
SLC1A2	DDAH1	4.361523180036e-30
GAD1	DACT1	4.4609109073857e-30
PCLO	GNB1	4.46285249266964e-30
DGKB	LRP4	4.80169295752503e-30
ITPR1	GNB2	4.85577927691691e-30
PLCG1	IL6ST	5.13016790849333e-30
SLC1A1	ZC3HC1	5.1559905280038e-30
PTGDS	CPD	5.3799531711776e-30
SLC1A1	PFDN5	5.56725790597601e-30
PTGDS	FDFT1	6.10581186195272e-30
ITPR1	LRP4	6.19476481040045e-30
GAD1	HSF2	6.48533541389517e-30
VGF	WDR6	6.53742869043175e-30
ITPR1	UBTF	6.55026935262502e-30
SLC1A1	ASCC2	6.73123886177016e-30
PREP	PCMT1	6.84402567374438e-30
PTGDS	ZC3HC1	7.04316074672748e-30
PDE4B	TRIM46	7.16531880334285e-30
PLCG1	SEZ6	7.16691916605028e-30
PDE4B	ADCK5	7.25998462875025e-30
GRIK1	TRIM46	7.40381771843197e-30
RTN4	HIF1AN	7.72208793117584e-30
NCAN	MTMR3	8.00741433724728e-30
PPP2R2C	DDX39A	8.01487141327079e-30
PPP2R2C	ZC3HC1	8.30178625296877e-30
PDE4B	AP4M1	8.63289998734969e-30
GAD1	ADD3	8.82986140968412e-30
RTN4	FBXO42	8.88779000985356e-30
DLX1	SLC45A1	9.18033035612803e-30
ITPR1	ST3GAL6	9.4292238119766e-30
VGF	DCAF15	9.86821731763336e-30
GRIK1	TRIOBP	1.00626931733272e-29
ITPR1	FLAD1	1.02732189475137e-29
NCAN	PFKFB4	1.05567328401244e-29
IGFBP2	STARD3	1.09597233680872e-29
PDE4B	ALG12	1.09760350125443e-29
GRIK1	CCDC71	1.10372560732129e-29
GRIK1	KDM1A	1.10683259548395e-29
PTGDS	VCAN	1.13064701686391e-29
GAD1	SIK3	1.21719221975918e-29
ITPR1	MICALL1	1.3850095116863e-29
GRM5	PSIP1	1.45908972342648e-29
GRM5	SLC2A1	1.46800596900942e-29
VGF	PURA	1.47672491870169e-29
PCLO	NASP	1.50805052726206e-29
ITPR1	FAM117B	1.58090225341888e-29
SLC1A1	SLC25A20	1.68993762111006e-29
PTGDS	HMGN4	1.78102116439958e-29
RTN4	SMURF2	1.82824719464001e-29
ADARB1	FAM120A	1.86046253332123e-29
GRIK1	PURA	1.88663849212952e-29
ITPR1	STRN	1.89040639380917e-29
GRIK1	IPO11	1.94508567559519e-29
DLX1	KIFC2	1.98256273005182e-29
PDE4B	TAB1	1.99749451872033e-29
GAD1	ITGB5	2.01001421476249e-29
ITPR1	RBM4B	2.04108426489496e-29
DGKB	GNB1	2.04800350227938e-29
IGFBP2	ARFGAP2	2.09675040038046e-29
GRIK1	PTPN23	2.19279549740168e-29
GRIK1	ZNF276	2.22691486031682e-29
PCLO	EPB41L2	2.27732979734321e-29
CTNND2	PRDM10	2.30286304906754e-29
GAD1	RALGPS1	2.31446570129579e-29
CTNND2	MTF2	2.33249317376672e-29
SLC1A1	OCIAD2	2.49025225954484e-29
PDE4B	CAD	2.57609062976303e-29
DLX1	FKBP8	2.98086915787959e-29
DLX1	SCYL1	2.99027023458142e-29
PPP2R2C	TUBB3	3.4310692810638e-29
PDE4B	RPL13	3.45311741468237e-29
ITPR1	STMN4	3.61208250490867e-29
IGFBP2	PTCD1	3.71922193800309e-29
PDE4B	ZBTB17	3.81864243836655e-29
GRIK1	ZC3HC1	3.90357096287718e-29
PCLO	IP6K2	3.96370086669643e-29
PPP2R2C	STRN	4.09362605106253e-29
IGFBP2	SYVN1	4.30697242155603e-29
PCLO	FAM219B	4.39904621447763e-29
ITPR1	IPO11	4.67182448610485e-29
SLC1A1	BUD31	4.67298020608266e-29
ITPR1	PA2G4	4.77380555644417e-29
GRIK1	VPS28	5.08249873797027e-29
ITPR1	PHF5A	5.26102813175081e-29
SLC1A1	CCDC71	5.66177723936061e-29
PDE4B	WDR6	5.67899826167466e-29
PTGDS	GATM	5.73541711235165e-29
PDE4B	SPSB3	5.87255666709241e-29
PTGDS	FAM89B	6.03431697391503e-29
ITPR1	NASP	7.66647531561906e-29
PDE4B	EFTUD2	7.66783720748703e-29
GRIK1	ADCK5	7.8512269853611e-29
PLCG1	EPDR1	8.16677761052646e-29
SLC1A1	FAM171B	8.51555241143812e-29
NCAN	CELSR3	8.53339429208278e-29
DOK5	SMIM4	8.67327404061595e-29
DGKB	RBM15B	9.55144385404838e-29
ITPR1	NANOS3	9.58327612978447e-29
GRIK1	NXN	9.83854418377765e-29
NCAN	CPSF4	9.87331693060115e-29
PTGDS	MARK3	1.01565788018968e-28
GRM5	HSF2	1.06006094812383e-28
PPP2R2C	ZFP36L2	1.06418508928054e-28
ITPR1	TAB1	1.12309859437364e-28
PCLO	TRIM46	1.1792606221813e-28
ITPR1	MAL2	1.21934389652713e-28
PDE4B	CCDC130	1.31607767489812e-28
SLC1A1	SEMA3F	1.36061542868561e-28
GRM5	NFE2L1	1.36692599789945e-28
PCLO	NICN1	1.47778814971865e-28
PREP	COQ10B	1.49456456552236e-28
GRM5	DIMT1	1.49555715511259e-28
GRIK1	STRN4	1.54071434009896e-28
CTNND2	SLC2A1	1.59690995144062e-28
DGKB	FAM89B	1.63846313749436e-28
IGFBP2	TWF2	1.64358033160991e-28
NCAN	EXT2	1.66707756035063e-28
DOK5	KMT2D	1.6938907678667e-28
DGKB	PURA	1.72809609483242e-28
IGFBP2	INPP5K	1.80197456839252e-28
SLC1A1	DCAF15	1.80718160887305e-28
ITPR1	ATP5G2	1.85548547761178e-28
TOM1	SMARCAD1	1.86502599121803e-28
RNF41	SHFM1	1.88269821887275e-28
NCAN	RBM15B	2.07589752104974e-28
ITPR1	SUFU	2.11745821742548e-28
ITPR1	KRTCAP2	2.167409365975e-28
TOM1	ZNF3	2.19309147148466e-28
VGF	SEPT8	2.31279001344843e-28
GABRG1	LATS1	2.37710568478714e-28
SLC1A1	DENND5B	2.46726933080324e-28
NCAN	WDR6	2.51724599762504e-28
GRIK1	RBM4B	2.55374093305541e-28
IGFBP2	SHMT2	2.56813989259733e-28
DLX1	FNIP1	2.69954475068778e-28
PLCG1	CELSR3	2.71587185745929e-28
PPP2R2C	FAM120A	2.74392815128266e-28
IGFBP2	TRABD	2.79839731990531e-28
GAD1	PFDN5	2.85751594990657e-28
PPP2R2C	HSF2	2.87510453647176e-28
PLCG1	TUBB3	2.90532888909139e-28
VGF	ABCG2	2.94033038852488e-28
PDE4B	FAM89B	2.96781456050204e-28
PDE4B	GINM1	3.03546589882804e-28
PPP2R2C	PABPC4	3.05478079034466e-28
ITPR1	SNRPC	3.08804910683805e-28
ITPR1	CHPT1	3.16781415227652e-28
VGF	GTPBP1	3.17584089080137e-28
NCAN	DCAF15	3.40223327920421e-28
PLCG1	STMN4	3.48423844641794e-28
PPP2R2C	GNB1	3.5668394491116e-28
DOK5	MTMR9	3.61520920860371e-28
PLCG1	IDH1	3.65708878337302e-28
PCLO	SIK3	3.7262746142686e-28
ITPR1	SLC25A20	3.75232709925334e-28
PDE4B	MAL2	3.75461074924367e-28
VGF	THOC5	3.86307323537807e-28
IGFBP2	TRMT61A	3.98258857141974e-28
PPP2R2C	SPATA5L1	4.05660976715451e-28
SLC1A1	CD63	4.11843465412764e-28
ITPR1	CD63	4.9238077903633e-28
PTGDS	MAL2	5.01806454456184e-28
PTGDS	ABCG2	5.18370385844707e-28
PPP2R2C	FAM89B	5.36624124754154e-28
ITPR1	HNRNPA1	5.40277223697453e-28
VGF	IFT140	5.73195208770879e-28
PCLO	HNRNPA1	5.99075949353143e-28
PPP2R2C	RBM12	6.22939113906861e-28
DLX1	CYHR1	6.47216018947113e-28
PREP	WNK2	6.60884700228074e-28
PTGDS	FAM171B	6.67743791452443e-28
SLC1A1	PI4KA	6.83811128923605e-28
SLC1A1	MANF	6.91193057889069e-28
DLX1	SSBP4	7.07673191453336e-28
PCLO	STMN4	7.33890325989385e-28
ITPR1	MED30	7.41498036628644e-28
SLC1A1	ZNF3	7.51946969528995e-28
CTNND2	FNBP1L	7.56856934570154e-28
DLX1	TRMT61A	7.90078723855593e-28
ITPR1	FAM212A	7.99983631577717e-28
GRM5	PAQR8	8.00466813630354e-28
GRM5	METTL10	8.00652527744258e-28
GRIK1	STARD3	8.38462802532851e-28
PTGDS	RBM4B	8.5824494519204e-28
PCLO	ARL3	1.02697838676206e-27
NCAN	THOC5	1.05168130319637e-27
ITPR1	NXN	1.05265305363946e-27
SLC1A1	FAM89B	1.07046952459913e-27
GAD1	MSANTD3	1.07597302469613e-27
PBRM1	FAM120A	1.1138412047876e-27
GAD1	RPL41	1.12677841810999e-27
ITPR1	MARK3	1.16211414136421e-27
GAD1	SPATA5L1	1.25080210677413e-27
VGF	ERC1	1.28070081315797e-27
PLCG1	IPO11	1.31183490289815e-27
GRIK1	FAM89B	1.32767844293481e-27
ITPR1	STRN4	1.34485482474142e-27
PCLO	TRIOBP	1.39481290252609e-27
GAD1	TUBB3	1.39848998011288e-27
GRIK1	STX10	1.41286672776593e-27
TOM1	COMMD3	1.5155629815762e-27
DLX1	ZFP91	1.52671014363177e-27
DOK5	WDR75	1.59603589736449e-27
VGF	AGBL5	1.66779934608695e-27
PLCG1	TRIOBP	1.74622356271941e-27
SLC1A1	SPTBN1	1.80949447997501e-27
ADARB1	CDC42EP1	1.84006627545204e-27
DGKB	CELSR3	1.90240426309659e-27
PDE4B	GNB2	2.06097406962353e-27
SLC1A1	PTCD1	2.07251656604911e-27
RTN4	GABRD	2.09676972869131e-27
NCAN	ZBTB17	2.09680976950873e-27
PCLO	HMGN4	2.18315444500906e-27
PLCG1	TTC28	2.18848008102516e-27
GRIK1	FLAD1	2.21672287842283e-27
PTGDS	DPYSL5	2.68527293114351e-27
GABRG1	MSH6	2.73557451950971e-27
VGF	DTX4	2.75679949671605e-27
ITPR1	SLC25A44	2.9113638830678e-27
IGFBP2	CPSF4	2.93106611791356e-27
PLCG1	DAZAP2	2.96592415607394e-27
SLC1A1	IDH1	2.97729399049129e-27
SLC1A1	TUBB3	3.30057999153982e-27
PBRM1	HMGN4	3.37043051510226e-27
ITPR1	GNAI2	3.40920474996935e-27
DLX1	NADK	3.43933628630457e-27
PCLO	HABP4	3.52998442710788e-27
PDE4B	VPS51	3.7773126390831e-27
NCAN	RBM4B	3.78514573736968e-27
PTGDS	SLC25A20	3.84569434758136e-27
PDE4B	MICALL1	3.94874750886598e-27
PCLO	PI4KA	4.35282252891714e-27
PTGDS	FAM120A	4.45544772336235e-27
IGFBP2	PREB	4.50886360628046e-27
VGF	MICALL1	4.54136527702522e-27
GABRG1	PRDM10	4.54329835035423e-27
GAD1	CHMP7	4.61870278584877e-27
RTN4	SEPT8	4.63243910802176e-27
VGF	MBNL2	4.84809674098758e-27
DGKB	FDFT1	4.94098765052183e-27
PTGDS	TUBB3	5.00234704978256e-27
SLC1A1	PABPC4	5.61635386512425e-27
GRIK1	ABCG2	5.83199563935491e-27
PDE4B	TELO2	5.9036524813667e-27
GRM5	HABP4	5.93833843349238e-27
PCLO	RIT1	6.34686856556058e-27
PCLO	APLP2	6.53242600201503e-27
GRM5	HEXIM1	6.56329841694061e-27
GRM5	C1QC	6.84477289329833e-27
GAD1	RBM12	7.30025221991111e-27
GRIK1	ANKFY1	7.38722439522071e-27
NCAN	PURA	7.5290463080254e-27
PTGDS	RBM12	7.74260708016178e-27
PLCG1	DTX4	7.77410137703935e-27
IGFBP2	NME3	7.8759715943185e-27
PDE4B	ACTL6B	7.9627977302874e-27
ITPR1	RIT1	7.98484301171433e-27
NCAN	ANKS1A	8.02831782719723e-27
PDE4B	FBXL6	8.16500614676925e-27
GRM5	EIF2S1	8.51283034312155e-27
PPP2R2C	RPL41	8.61751546003305e-27
GAD1	ZNF174	8.77424076605244e-27
DGKB	DDAH1	9.27610019392434e-27
PLCG1	AGBL5	9.38830118796539e-27
PTGDS	ITGB5	9.68605107616337e-27
RTN4	ANKFY1	9.69921102973944e-27
DLX1	NME3	9.77655399405557e-27
NCAN	H1F0	9.79544405200422e-27
GAD1	SNRPC	9.87623501760522e-27
VGF	DACT1	1.00179541694265e-26
CTNND2	FAM117B	1.01101032433817e-26
PBRM1	NFE2L1	1.01956164750125e-26
PCLO	H1F0	1.03803565959219e-26
PLCG1	IFT140	1.06564922502743e-26
SLC1A1	EPB41L2	1.08150159807818e-26
PPP2R2C	ANKFY1	1.0838779789721e-26
SLC1A2	GATM	1.1759078576054e-26
IGFBP2	ACAP3	1.18083902549939e-26
IGFBP2	PUF60	1.19848222902076e-26
PDE4B	NADK	1.21089122869319e-26
GRM5	SMARCAD1	1.25960960395256e-26
PDE4B	NUFIP2	1.30203253211651e-26
PPP2R2C	SHF	1.30876324368108e-26
GRIK1	NPRL2	1.36234562946667e-26
PTGDS	CELSR3	1.39368256866922e-26
GAD1	RFTN2	1.467072233092e-26
NCAN	RNPS1	1.50910769302539e-26
RTN4	TUBG2	1.51513894608912e-26
GABRG1	MED1	1.59463490563442e-26
PLCG1	DCAF15	1.70563356665172e-26
SLC1A1	EPDR1	1.76166179969549e-26
DLX1	CKB	1.80607931725998e-26
PCLO	LRP11	1.86728421573271e-26
SLC1A1	ARL3	1.88362380986617e-26
GAD1	COMMD3	1.98165463422061e-26
PLCG1	FBXO42	2.07685770314866e-26
PCLO	DTX4	2.11871288320901e-26
ITPR1	FBXO42	2.16606826127904e-26
PDE4B	INPP5K	2.16875536332112e-26
GRIK1	AP4M1	2.18033471121441e-26
PBRM1	KIAA0100	2.25847523714233e-26
ADARB1	PAQR8	2.26859984341824e-26
DGKB	EFTUD2	2.30410699497798e-26
GRIK1	TAB1	2.31304671017533e-26
PCLO	NIPSNAP1	2.31590787193438e-26
PCLO	MTMR3	2.37511409879979e-26
DGKB	EPB41L2	2.42670951625358e-26
DLX1	CCDC9	2.46868849270934e-26
PPP2R2C	SEMA3F	2.46944459706313e-26
PLCG1	SIK3	2.73032810747545e-26
PLCG1	FAM117B	2.73375885043707e-26
SLC1A1	PIAS1	2.74584709408672e-26
PPP2R2C	PFDN5	2.75583604039228e-26
PBRM1	ACTR10	2.82671181610957e-26
GRM5	KIAA0100	2.8399559417647e-26
DLX1	TMEM115	2.87515933514646e-26
GAD1	VPS13D	2.90483953775992e-26
PPP2R2C	PTPRJ	2.9345815109517e-26
MLC1	AGBL5	3.01437992112561e-26
GAD1	DDX39A	3.22029926242746e-26
PPP2R2C	LMBR1L	3.2941514520278e-26
DLX1	TMEM129	3.33229585302031e-26
GAD1	RBM15B	3.40549742807687e-26
MLC1	CTNS	3.43472819359016e-26
DGKB	MBNL2	3.43856531846265e-26
GAD1	CHPT1	3.47336452754892e-26
IGFBP2	CDK10	3.47404255114966e-26
ITPR1	RUSC1	3.52323891271392e-26
GRIK1	ARFGAP2	3.62794648908534e-26
GAD1	DPYSL5	3.78980796837078e-26
ITPR1	RFTN2	3.91963227046922e-26
DGKB	PFKFB4	3.92680275271196e-26
CTNND2	SMARCAD1	4.00116842481139e-26
IGFBP2	POLR2F	4.03960635407869e-26
DGKB	DACT1	4.05013041374497e-26
PCLO	SPATA5L1	4.06052062709508e-26
DLX1	USP19	4.07430357816956e-26
CTNND2	PAQR8	4.08629828171356e-26
PCLO	SEMA3F	4.19036683532361e-26
VGF	LRP11	4.19363302000777e-26
PDE4B	CYHR1	4.19505332055047e-26
PPP2R2C	PFKFB4	4.53716381983083e-26
DOK5	BSN	4.5419425532182e-26
NCAN	LRP11	4.68387135986757e-26
SLC1A2	LRIG1	4.88845869185307e-26
GRIK1	H1F0	5.1721387011079e-26
GRIK1	SART3	5.23245644748284e-26
PDE4B	PURA	5.23842326394687e-26
PDE4B	CDK10	5.34058435997271e-26
VGF	LUZP1	5.44068634057307e-26
NCAN	ANKFY1	5.48168311559906e-26
PCLO	RBM12	5.49877693093679e-26
PCLO	SEZ6	5.54930900733835e-26
PTGDS	RBM6	5.6768677693348e-26
PDE4B	NAT6	5.83509362488029e-26
SLC1A1	ATOX1	6.2026259623974e-26
PTGDS	AGBL5	6.387696709966e-26
SLC1A2	H1F0	6.85771623154093e-26
PTGDS	NFE2L1	6.87253697991496e-26
PPP2R2C	LUZP1	6.8959155138772e-26
ITPR1	PPM1A	6.98449513809086e-26
GAD1	ZC3HC1	7.51283908661611e-26
PCLO	FAM89B	7.61442938684402e-26
VGF	RBM15B	7.65709230433556e-26
SLC1A1	ATP5G2	7.7442149486232e-26
IGFBP2	CRELD2	7.80030020689116e-26
IGFBP2	DPH1	7.93463775668085e-26
GRM5	PYGO1	8.06349893152612e-26
DGKB	ISLR2	8.39938283717557e-26
GRIK1	HEMK1	8.42614680596315e-26
GAD1	CORO1C	8.44267914657474e-26
PBRM1	C1QC	8.78586182229061e-26
GABRG1	TAF2	8.8606683873497e-26
PTGDS	LUZP1	9.36928023299827e-26
SLC1A1	PFKFB4	9.41540386721761e-26
PDE4B	PFKFB4	9.67611442482728e-26
IGFBP2	RPL13	1.00805880670894e-25
SLC1A2	EPB41L2	1.01207590498279e-25
VGF	XPNPEP1	1.02846536278487e-25
DLX1	NUBP2	1.02863644930165e-25
DOK5	COMMD3	1.0855993653793e-25
PTGDS	RPL41	1.0958741244849e-25
NCAN	VPS9D1	1.09998107336517e-25
PPP2R2C	ARL3	1.10877463779936e-25
SLC1A1	RIT1	1.13870573415167e-25
GRIK1	SPSB3	1.19277600072058e-25
SLC1A1	CHMP7	1.19356803269461e-25
VGF	TRIOBP	1.24015756376325e-25
PTGDS	ACTL6B	1.28791945791528e-25
SLC1A1	SEPT8	1.29592205362068e-25
PDE4B	CLDND1	1.29743384185954e-25
RNF41	BUD31	1.35712718475191e-25
DLX1	CGREF1	1.36219411417048e-25
SLC1A1	PHF5A	1.37140196004674e-25
GABRG1	C1QC	1.43077354462646e-25
PLCG1	FAM219B	1.44569739074955e-25
DLX1	RNF111	1.45586170920277e-25
TOM1	HNRNPA1	1.46215237408588e-25
GRIK1	ANKS1A	1.47674295048363e-25
PTGDS	APLP2	1.54729350042766e-25
PPP2R2C	EIF3E	1.62407951754347e-25
DLX1	E4F1	1.69762445669395e-25
IGFBP2	FAU	1.70255469063471e-25
DGKB	ACTL6B	1.72734053399962e-25
ITPR1	EFTUD2	1.83488807444658e-25
PDE4B	SEMA3F	1.85893643265667e-25
SLC1A1	GABRD	1.89324896813192e-25
PTGDS	PFDN5	1.97710818070919e-25
ADARB1	GATM	1.99677256156804e-25
PDE4B	VPS28	2.03228178089532e-25
DLX1	SLC9A3R2	2.11754327226782e-25
PDE4B	CHPT1	2.15612618975596e-25
RTN4	EIF3L	2.51168302951473e-25
GRIK1	IP6K2	2.57247818736751e-25
PPP2R2C	TTC28	2.64034885059144e-25
DGKB	NANOS3	2.8596420161729e-25
CREB1	PCMT1	2.89404009280008e-25
GAD1	HEXIM1	2.95495809699351e-25
SLC1A1	MLX	2.96296457696336e-25
GAD1	FBXO42	2.99380893866415e-25
IGFBP2	C16orf91	3.0545295466619e-25
SLC1A2	SNX24	3.17044457641912e-25
ITPR1	BUD31	3.20384934880738e-25
RTN4	CNTNAP1	3.40150323416952e-25
ITPR1	PAQR8	3.41337781086087e-25
PBRM1	COMMD3	3.49388208430093e-25
DLX1	DENND6B	3.58398298755095e-25
PPP2R2C	ZNF3	3.6079904929145e-25
PCLO	SPATS2	3.69311070416847e-25
VGF	PFKFB4	3.72167682991716e-25
PDE4B	IL6ST	3.81459340853132e-25
PDE4B	PCMT1	3.89440065178486e-25
GRM5	MCL1	3.93511127773466e-25
PTGDS	SLC25A44	4.00460643659993e-25
SLC1A1	LMBR1L	4.05320105516091e-25
PDE4B	CTNS	4.10616046790724e-25
CTNND2	PYGO1	4.14191494058662e-25
VGF	PPM1A	4.28884215497477e-25
PPP2R2C	ST3GAL6	4.35474829050994e-25
GRIK1	EPDR1	4.39472780359198e-25
IGFBP2	VPS9D1	4.47243733222654e-25
ITPR1	PTCD1	4.76361434343035e-25
ITPR1	KATNA1	4.82728557425932e-25
IGFBP2	CCDC51	5.03196838780609e-25
NCAN	IP6K2	5.04520567738275e-25
NCAN	VPS28	5.20929510927091e-25
PCLO	SLC25A44	5.25020520895794e-25
PBRM1	EIF3E	5.35528369568453e-25
PCLO	HEXIM1	5.49375372271832e-25
VGF	CSRNP2	5.54248829672119e-25
PBRM1	SLC2A1	5.72678611794768e-25
PCLO	WDR6	5.72999318829211e-25
PTGDS	LDB1	5.73965125016948e-25
VGF	GNB2	5.74643334562532e-25
PDE4B	FLAD1	5.91030321789483e-25
SLC1A1	ACTL6B	6.09292819758609e-25
PCLO	ISLR2	6.12341749776674e-25
PPP2R2C	AGBL5	6.19712423861591e-25
PTGDS	ANKRD13B	6.38193527429325e-25
VGF	ANKRD13B	6.4061613124029e-25
RTN4	MED1	6.75117390693477e-25
ITPR1	SPTBN1	6.81649874790411e-25
PPP2R2C	CELSR3	7.02491554467034e-25
NCAN	ANKRD13B	7.14383183065391e-25
ITPR1	FOXN2	7.25256203364597e-25
GRIK1	ST3GAL6	7.29023128546839e-25
CTNND2	MCL1	7.32378278764894e-25
PLCG1	GTPBP1	7.35832990081714e-25
PPP2R2C	DPYSL5	7.48051126301708e-25
SLC1A2	IL6ST	7.55223076497599e-25
ITPR1	SFXN3	7.8350084075562e-25
GRIK1	CHPT1	8.0392640552503e-25
DGKB	TRIM46	8.12195847828366e-25
SLC1A1	LUZP1	8.15437180700115e-25
NCAN	LMBR1L	8.34832912164229e-25
NCAN	ZC3HC1	8.4253522393063e-25
GRIK1	GTPBP1	8.61647414845138e-25
GRIK1	MOSPD3	8.71942104684232e-25
PDE4B	ASCC2	8.82788632116644e-25
GRM5	VEZT	9.23052857854428e-25
TOM1	MARK3	9.59609652675665e-25
DOK5	EIF3E	1.00636681050603e-24
GAD1	SART3	1.01178095601118e-24
RTN4	VCAN	1.03379512973326e-24
PDE4B	ISYNA1	1.03857183988637e-24
SLC1A1	CPD	1.03951286682235e-24
PTGDS	HSF2	1.05435663136683e-24
IGFBP2	SSBP4	1.05927725859888e-24
PPP2R2C	SART3	1.06456665473353e-24
PCLO	ACTL6B	1.09820361128301e-24
GAD1	QARS	1.13328037953972e-24
NCAN	CCDC71	1.13638931858103e-24
DLX1	MON1A	1.15489908450854e-24
PTGDS	FBXO42	1.15519570133516e-24
SLC1A1	C6orf106	1.22257928999551e-24
DLX1	FEM1B	1.2271139258486e-24
NCAN	NPRL2	1.24683431760019e-24
SLC1A1	HMGN4	1.26157579525375e-24
PDE4B	FNIP1	1.27536995413072e-24
ITPR1	RALGPS1	1.30309533821467e-24
PDE4B	EIF5	1.30508869486772e-24
GAD1	TTC28	1.30774725389219e-24
GRIK1	CEP250	1.33175881473908e-24
GAD1	PBXIP1	1.3395926126718e-24
SLC1A1	GNB2	1.37894348380193e-24
PTGDS	COMMD3	1.41959028180697e-24
SLC1A1	BSN	1.46640630802544e-24
PTGDS	SPTBN1	1.48197653257821e-24
PDE4B	ZNHIT2	1.55448208511579e-24
ITPR1	DPH1	1.55709098969818e-24
PLCG1	RBM15B	1.58313750171518e-24
MLC1	ANKS1A	1.61220143128364e-24
DGKB	ANKFY1	1.6181761067322e-24
PTGDS	SNRPC	1.68227067052482e-24
DGKB	LMBR1L	1.78389651619179e-24
NCAN	MBNL2	1.79657451983354e-24
VGF	FAM171A2	1.80599412593601e-24
PBRM1	WDR75	1.80795795136533e-24
ITPR1	NOL12	1.81005689748777e-24
VGF	GNAI2	1.86882176620853e-24
GRIK1	CHMP7	1.87916766820775e-24
PTGDS	MTMR3	1.93164522918683e-24
NCAN	ABCG2	2.03058718268587e-24
GAD1	PHF5A	2.03499867734798e-24
GAD1	GNB1	2.07005306295254e-24
PLCG1	KDM1A	2.08235953401404e-24
PLCG1	GNB1	2.14556244677672e-24
PREP	TMEM129	2.15822971838893e-24
PDE4B	ST3GAL6	2.1856601540735e-24
PCLO	IFT140	2.21372658010537e-24
PCLO	PRDM10	2.28301399567204e-24
DGKB	FAM117B	2.33550407334287e-24
ITPR1	RNPS1	2.42975486736538e-24
PCLO	CHPT1	2.46350164153431e-24
PBRM1	VPS45	2.49882744219789e-24
GAD1	BSN	2.57455101124011e-24
SLC1A1	DPYSL5	2.63806994728955e-24
ITPR1	ERC1	2.6477565428339e-24
GRM5	NCKIPSD	2.69670814010066e-24
DLX1	ZNHIT2	2.70569311943997e-24
DLX1	TMUB2	2.7156637438415e-24
ITPR1	NME6	2.78787596858359e-24
IGFBP2	LAMTOR4	2.79690994382034e-24
DGKB	FAM212A	2.80697832699476e-24
PPP2R2C	PHF5A	2.86750221361244e-24
PDE4B	LETM1	2.87290938063664e-24
GRIK1	ZNF408	2.87955836148911e-24
NCAN	UNC45A	3.01539936036754e-24
GRIK1	SLMAP	3.09377111289849e-24
PPP2R2C	RBM4B	3.12480524053053e-24
GRM5	WDR75	3.13693288225808e-24
PREP	DENND6B	3.15172611282982e-24
PDE4B	MAST1	3.16959074741577e-24
DGKB	RUSC1	3.17077518159945e-24
ITPR1	CORO1C	3.26913284802167e-24
PPP2R2C	VPS28	3.29731799724369e-24
IGFBP2	TELO2	3.31191087889234e-24
SLC1A1	ISYNA1	3.32065735289571e-24
PDE4B	UBTF	3.37453122511757e-24
GABRG1	SMARCAD1	3.37505703746483e-24
GAD1	BUD31	3.41153866408697e-24
PTGDS	IMPDH2	3.4200564638003e-24
GRIK1	TRABD	3.42661023309086e-24
PDE4B	ARFGAP2	3.49016531853995e-24
IGFBP2	MON1A	3.59561621095181e-24
GAD1	ABCG2	3.72395748554191e-24
PDE4B	GNAI2	3.74259971277362e-24
PCLO	DCAF15	3.86300878664209e-24
ITPR1	ZBTB17	3.88369247976217e-24
PTGDS	CHMP7	4.02675244541925e-24
PPP2R2C	RPS26	4.06708251689598e-24
NCAN	GTPBP1	4.08854960102895e-24
GRIK1	SFXN3	4.13684136416887e-24
IGFBP2	CKB	4.20021730942431e-24
GAD1	FAM120A	4.30532740430992e-24
SLC1A2	ADD3	4.36959222636312e-24
GRIK1	THOC5	4.43492624329014e-24
PREP	LETM1	4.59166954378258e-24
IGFBP2	CCDC71	4.68607301823581e-24
DLX1	P4HTM	4.68986664803526e-24
GRM5	RUNDC3A	4.86942149902291e-24
SLC1A1	UBTF	4.91208033118353e-24
SLC1A1	PLXNB2	5.00350306362085e-24
DOK5	BUD31	5.04721663521434e-24
DLX1	MEPCE	5.07891078845045e-24
IGFBP2	HEMK1	5.08045821058814e-24
PDE4B	SNX2	5.22897885088345e-24
GRIK1	MICAL3	5.33326316425996e-24
PPP2R2C	GINM1	5.53798666412833e-24
GRIK1	MBNL2	5.7524353603853e-24
PPP2R2C	FAM171B	5.79655532310028e-24
CTNND2	HNRNPA1	5.81030710836566e-24
GRIK1	ACTL6B	5.82287403550884e-24
MLC1	SLC12A9	5.8593989432125e-24
NCAN	SUFU	5.89054735985216e-24
VGF	CORO1C	6.00634725729086e-24
CTNND2	CTTNBP2NL	6.01983659359606e-24
NCAN	DPH1	6.07381692420499e-24
CTNND2	MARK3	6.10736278716758e-24
GRM5	MTF2	6.47323734318027e-24
PPP2R2C	VCAN	6.55489976087023e-24
DGKB	ANKRD13B	6.57122152772521e-24
DLX1	UNC45A	6.58985208349291e-24
PPP2R2C	IMPDH2	6.64339593155385e-24
CREB1	OCIAD1	6.69640976085673e-24
DGKB	CHMP7	6.77896678154948e-24
DGKB	CALD1	6.92460998596702e-24
PCLO	MICALL1	7.10113562872398e-24
GAD1	SLBP	7.51657056244952e-24
GAD1	PRDM10	7.73582948612975e-24
PPP2R2C	SNRPC	7.87538648076504e-24
GRIK1	E4F1	7.88862028070802e-24
VGF	NME6	7.9325326842829e-24
PTGDS	MCL1	8.46140574843248e-24
PCLO	CHMP7	8.50694688930016e-24
GRIK1	NOL12	8.54900318999597e-24
PCLO	KATNA1	8.60074728059249e-24
SLC1A1	MOSPD3	8.62402027254006e-24
PDE4B	PABPC4	8.74849824023441e-24
ITPR1	VPS9D1	8.86000762852803e-24
ITPR1	PIAS1	9.06476155981124e-24
PPP2R2C	FAM219B	9.22017675306439e-24
SLC1A1	MED30	9.22348040349596e-24
GAD1	CELSR3	9.30919388925722e-24
SLC1A1	IL6ST	9.44219759001463e-24
PTGDS	EIF3E	9.4958293526638e-24
PDE4B	CRELD2	9.60892260451584e-24
ITPR1	SART3	9.64720414948355e-24
RTN4	NFE2L1	9.73403037378572e-24
PPP2R2C	ZNF174	1.00849665011904e-23
PCLO	ISYNA1	1.06135009064941e-23
ADARB1	EPHA3	1.06317711531611e-23
ITPR1	CCDC51	1.07248438496253e-23
PDE4B	WNK2	1.07331966525281e-23
PTGDS	RPS26	1.07390647464337e-23
PDE4B	TCAP	1.10622944873471e-23
DLX1	SCAND1	1.15333674950371e-23
DOK5	METTL10	1.17294032778384e-23
PTGDS	BSN	1.17662986892274e-23
GRIK1	RUSC1	1.33447526028998e-23
ITPR1	SLBP	1.33938316787216e-23
DGKB	C6orf106	1.34132935073158e-23
SLC1A1	VCAN	1.34873364106259e-23
PLCG1	ACTL6B	1.38651561007484e-23
PDE4B	NUBP2	1.38878947973912e-23
VGF	GINM1	1.43824142199257e-23
NCAN	CDK10	1.49097746469294e-23
PREP	DR1	1.49381091332726e-23
PDE4B	E4F1	1.50343407640475e-23
PDE4B	QARS	1.52363038154815e-23
IGFBP2	STRN4	1.62391186545718e-23
FGFR2	LRIG1	1.70149704127476e-23
PLCG1	PPM1A	1.71554509739146e-23
GAD1	STMN4	1.74379611701098e-23
IGFBP2	VPS28	1.7494421517966e-23
IGFBP2	TAB1	1.89004944431171e-23
PCLO	RBM6	1.91768005259904e-23
PDE4B	SEZ6	1.93467180925964e-23
SLC1A2	EPDR1	1.97672857875232e-23
GAD1	MED1	1.98003323443781e-23
VGF	DAZAP2	2.0913408222516e-23
PTGDS	PA2G4	2.10323834777062e-23
PTGDS	PBXIP1	2.11872285279793e-23
PDE4B	CGREF1	2.12906312424938e-23
PCLO	QARS	2.13039023658705e-23
NCAN	CCDC130	2.46704505607166e-23
SLC1A1	C11orf49	2.49241313622121e-23
DLX1	PKD1	2.50511714502872e-23
TOM1	MTF2	2.50663716915463e-23
CTNND2	C1QC	2.53539085346677e-23
PLCG1	ERC1	2.64220671564115e-23
GRIK1	DALRD3	2.64606171741689e-23
PCLO	RFTN2	2.67382768490447e-23
SLC1A2	NEIL2	2.72306349751661e-23
PLCG1	MICAL3	2.81609543379368e-23
DGKB	STMN4	2.85242311590707e-23
RTN4	HABP4	2.88573756630975e-23
CTNND2	RUNDC3A	2.91568269675467e-23
DGKB	DPYSL5	2.94096529202738e-23
PTGDS	SEZ6	2.96314002862757e-23
PTGDS	MED30	3.0083678988054e-23
PCLO	ERC1	3.07822888830844e-23
GABRG1	SF3B1	3.2004055143624e-23
PDE4B	DDX39A	3.27400314818493e-23
DLX1	CRELD2	3.3379542243296e-23
GAD1	LUZP1	3.34177274453911e-23
PLCG1	ST3GAL6	3.34794507320807e-23
TOM1	SCAMP5	3.34892517457048e-23
TOM1	WDR75	3.50200735775222e-23
RTN4	TTC28	3.56087108709049e-23
DGKB	LRP11	3.70528057370012e-23
PCLO	MAL2	3.70654084890676e-23
GABRG1	KIAA0907	3.73466939446643e-23
SLC1A2	SIK3	3.83094043387672e-23
GRIK1	IL6ST	3.95448184762366e-23
PTGDS	EFHD2	3.95766507272433e-23
CTNND2	KATNA1	3.97527535297151e-23
DGKB	ITGB5	4.05950800603382e-23
GAD1	STRN	4.08854693221315e-23
PLCG1	ANKFY1	4.15238629266423e-23
PLCG1	FAM89B	4.16953476816216e-23
GAD1	ACTL6B	4.19235618772739e-23
PCLO	GINM1	4.21728012505453e-23
PPP2R2C	MED19	4.36878743850886e-23
PCLO	CORO1C	4.50365601022767e-23
VGF	MOSPD3	4.52188305210525e-23
PCLO	PA2G4	4.63280085506405e-23
PBRM1	RBM12	4.6844998857316e-23
PTGDS	PTPRJ	4.75332389162795e-23
DGKB	THOC5	4.79797096040278e-23
SLC1A1	NOL12	4.85164548710791e-23
VGF	RBM4B	4.88948229065339e-23
VGF	ACTL6B	4.92139969026839e-23
SLC1A2	ITGB5	4.92687594819823e-23
GABRG1	RUNDC3A	5.05690356148337e-23
VGF	ARL3	5.30212476997359e-23
PCLO	NFE2L1	5.50775187459402e-23
SLC1A1	GDF11	5.57286631990648e-23
DGKB	LRIG1	5.63989354925028e-23
GRIK1	TUBB3	5.74750202183274e-23
PPP2R2C	STAC2	5.94238263908648e-23
PCLO	VPS13D	6.02664032165834e-23
DOK5	VPS45	6.11496856013113e-23
PDE4B	C11orf31	6.14473991495045e-23
CTNND2	SMURF2	6.26204678889671e-23
SLC1A1	SHF	6.4719252578632e-23
PTGDS	FLAD1	6.59125918786665e-23
GAD1	CPD	6.64222365403078e-23
SLC1A1	PDAP1	6.74923914760665e-23
ITPR1	SZT2	6.82838249822573e-23
ITPR1	MLX	6.9187855539044e-23
PLCG1	NANOS3	7.19438427820182e-23
SLC1A1	ST3GAL6	7.58354735961173e-23
VGF	SEZ6	7.63916315765846e-23
CREB1	LTBP3	8.08139846626105e-23
GRM5	FAM117B	8.29957504536525e-23
ADARB1	ADD3	8.31248462309363e-23
PPP2R2C	RTN1	8.31738884152899e-23
PTGDS	SHF	8.37804729759911e-23
VGF	TRIM46	8.38383012211918e-23
ADARB1	C1QC	8.43241715726115e-23
PPP2R2C	ERGIC3	8.67925855015648e-23
SLC1A2	LRP4	8.69873079600748e-23
GRM5	FMNL1	9.06779786143562e-23
PPP2R2C	DDAH1	9.23897155316713e-23
SLC1A2	ZC3HC1	9.45444747966792e-23
NCAN	TAB1	9.51613752529145e-23
ITPR1	MANF	9.63166816985335e-23
ITPR1	PDAP1	9.81537303086932e-23
DGKB	NICN1	9.82447069333034e-23
VGF	FAM212A	9.85667751668439e-23
PCLO	GTPBP1	1.03119130326037e-22
PCLO	ITGB5	1.08797153495311e-22
PTGDS	DDAH1	1.0936824456408e-22
PLCG1	EXT2	1.11527272099419e-22
NCAN	ACTL6B	1.12348039201819e-22
RNF41	PRKAG1	1.13681446719761e-22
PPP2R2C	FAU	1.14619282282242e-22
ITPR1	FAM120A	1.14752609701615e-22
NCAN	CEP250	1.15394235117515e-22
NCAN	FAM89B	1.17883209249226e-22
NCAN	NOL12	1.24916063904933e-22
PLCG1	EFNA3	1.25835968813818e-22
GRM5	RBM12	1.2589125690725e-22
SLC1A1	MTMR3	1.32757015995371e-22
PLCG1	FAM212A	1.39487585977612e-22
IGFBP2	ERGIC3	1.42170050595608e-22
PDE4B	MTMR3	1.42984275540705e-22
PCLO	FAM171B	1.45996649514036e-22
PTGDS	FAM219B	1.47869254624845e-22
RTN4	ZNF3	1.48720052775082e-22
CTNND2	HEXIM1	1.49663999386952e-22
GRIK1	CTNS	1.50999886401373e-22
GRM5	CTTNBP2NL	1.54212558881967e-22
VGF	EIF3L	1.57187907602752e-22
PTGDS	ATP5G2	1.57324428253979e-22
NCAN	NASP	1.65127641290896e-22
PPP2R2C	MED30	1.65834510417442e-22
TOM1	HSF2	1.66267009823249e-22
PPP2R2C	SEZ6	1.69737775667489e-22
SLC1A1	POLR2F	1.71115240275408e-22
PTGDS	RIT1	1.7651875835989e-22
PDE4B	SZT2	1.78414446681015e-22
GAD1	RIT1	1.83989123001474e-22
GRIK1	RNPS1	1.85202325504523e-22
GAD1	PI4KA	1.8662859126879e-22
NCAN	RBM6	1.88469530301127e-22
PDE4B	SSBP4	1.88735211596644e-22
PLCG1	ADD3	1.94655289999662e-22
GAD1	SMARCAD1	1.96745423308808e-22
SLC1A1	CNTNAP1	1.98476807482068e-22
SLC1A2	STRN	2.00982803752419e-22
GRM5	HMGN4	2.05001259194797e-22
PLCG1	RUSC1	2.12674174524514e-22
PPP2R2C	SLC25A44	2.18315524855817e-22
PTGDS	SZT2	2.25714039581804e-22
IGFBP2	ASCC2	2.29749565050605e-22
SLC1A1	CCDC51	2.34755444985631e-22
ITPR1	RBM12	2.36373815192963e-22
GRIK1	TRRAP	2.37175780035324e-22
GRIK1	ERGIC3	2.38304558488454e-22
RTN4	CSRNP2	2.43216863645539e-22
PBRM1	FMNL1	2.43465070255348e-22
PCLO	LDB1	2.45722519150166e-22
PLCG1	ISYNA1	2.51047802594979e-22
DOK5	ACTR10	2.54617765851906e-22
GAD1	FAM89B	2.56644052909205e-22
GAD1	HABP4	2.5699443304562e-22
PTGDS	STAC2	2.6112609556465e-22
MLC1	WDR6	2.65846558716789e-22
PDE4B	NOL12	2.74179681393312e-22
PPP2R2C	CORO1C	2.74943248475904e-22
VGF	IMPDH2	2.80023998661637e-22
GAD1	STAC2	2.80110009292304e-22
NCAN	ERGIC3	2.80854773006766e-22
CTNND2	VEZT	2.84305541404074e-22
PPP2R2C	SLBP	2.85433894194616e-22
PBRM1	SMARCAD1	2.8678149195732e-22
PDE4B	STX10	2.87959153399303e-22
CTNND2	HSF2	3.02255948113455e-22
GAD1	SEMA3F	3.05900966717645e-22
SLC1A1	ANKFY1	3.07038310699988e-22
PPP2R2C	NICN1	3.14310099852922e-22
PDE4B	HEMK1	3.14654636682081e-22
NCAN	STRN4	3.15372891558275e-22
PPP2R2C	GTPBP1	3.2571413191506e-22
RTN4	IDH1	3.35007459937181e-22
ITPR1	GATM	3.36172808602256e-22
GAD1	FAM171B	3.37973439829705e-22
GRIK1	MAL2	3.3975531407676e-22
GAD1	ARL3	3.4797707862244e-22
GAD1	MTMR3	3.48399587208185e-22
VGF	CELSR3	3.53610740716716e-22
SLC1A2	ACTL6B	3.63425107851957e-22
ITPR1	ZNF174	3.69655758677513e-22
PLCG1	SFXN3	3.71735079575753e-22
IGFBP2	SURF1	3.74657924543732e-22
VGF	IL6ST	4.04248726610006e-22
NCAN	MICAL3	4.1338152516769e-22
PTGDS	SMURF2	4.22884038754938e-22
DGKB	MAL2	4.23430919596739e-22
MLC1	DCAF15	4.24778373784618e-22
DOK5	HSF2	4.29056757983114e-22
PDE4B	TMEM115	4.31034033737621e-22
DLX1	ZNF408	4.34889266564347e-22
PPP2R2C	RNPS1	4.35948484788883e-22
DLX1	NDUFAF3	4.36086752788078e-22
GAD1	RBM4B	4.3845153477958e-22
ITPR1	STAC2	4.44309731461221e-22
SLC1A1	TAB1	4.45811055271866e-22
IGFBP2	PKD1	4.49838766919367e-22
RTN4	MCL1	4.66406052444099e-22
VGF	FBXO42	4.66882530001208e-22
GAD1	C1QC	4.77905732612059e-22
PLCG1	STRN4	4.78739303503472e-22
VGF	MTMR3	4.82878239680805e-22
IGFBP2	CCDC9	4.86644875302539e-22
IGFBP2	UBTF	4.87964865204866e-22
GAD1	NICN1	4.90345677009693e-22
PPP2R2C	DCAF15	5.04515603437903e-22
GRIK1	NICN1	5.19389920297225e-22
PREP	TRAM1	5.21661331203168e-22
GRIK1	MICALL1	5.51810311182692e-22
DGKB	STRN	5.75458140429179e-22
DLX1	EIF5	5.83543437416267e-22
PLCG1	GABRD	5.88796070360598e-22
PTGDS	HABP4	6.34488539912396e-22
DGKB	GTPBP1	6.68615166134991e-22
PCLO	SSH2	6.71382147341424e-22
NCAN	CHMP7	6.74466953461874e-22
GAD1	SHF	7.06058711964355e-22
RTN4	LATS1	7.23537447637879e-22
CREB1	NF2	7.24770638117206e-22
PTGDS	MLX	7.25761372254721e-22
DGKB	H1F0	7.31467560423461e-22
GAD1	SFXN3	7.34071832956079e-22
ITPR1	MED19	7.45827474303707e-22
RNF41	EBNA1BP2	7.49853331926175e-22
DGKB	KDM1A	7.64821620412258e-22
PPP2R2C	SLMAP	7.70761532541796e-22
ITPR1	HSF2	7.85858823964366e-22
DOK5	SPCS1	7.88730699821312e-22
DGKB	PBXIP1	7.93090646347069e-22
PLCG1	MARK3	7.9831067288457e-22
IGFBP2	SLC30A4	8.81729524581722e-22
DGKB	OCIAD2	9.04438070541814e-22
PLCG1	THOC5	9.36301255965678e-22
PLCG1	CTTNBP2NL	9.45178191107403e-22
PLCG1	EPB41L2	9.47677024857045e-22
CTNND2	SPRYD3	9.48149985025714e-22
GRIK1	ACAP3	9.67181465464769e-22
PTGDS	BUD31	9.81004597633846e-22
PPP2R2C	COMMD3	9.85928963641906e-22
SLC1A1	FNBP1L	1.01690957485153e-21
TOM1	SPRYD3	1.02465292203019e-21
IGFBP2	NOB1	1.03931797422634e-21
PTGDS	PHF5A	1.04630712734821e-21
PTGDS	DCAF15	1.06082801707274e-21
PCLO	SMURF2	1.06330487530516e-21
GRIK1	EXT2	1.07302262934565e-21
GRIK1	USP19	1.09382226966654e-21
GABRG1	CDC42EP1	1.11011906121447e-21
PLCG1	LDB1	1.11847108596893e-21
NCAN	TUBB3	1.12126169012279e-21
PBRM1	PRIM1	1.12786848585692e-21
SLC1A1	LRP11	1.13493753556695e-21
SLC1A1	ANKRD13B	1.16426840689189e-21
DGKB	LDB1	1.16751097706995e-21
GRIK1	GNB2	1.20944618351153e-21
IGFBP2	UQCRQ	1.21094475446241e-21
PCLO	NME6	1.21486082270378e-21
GRM5	DENND4B	1.21997447627957e-21
PTGDS	SVOP	1.23779434605195e-21
PPP2R2C	BUD31	1.25309729270913e-21
DGKB	FBXO42	1.27627380005119e-21
PPP2R2C	ISLR2	1.34671666219589e-21
DLX1	ROMO1	1.36258420412146e-21
CTNND2	NASP	1.370274825387e-21
SLC1A1	C11orf31	1.39970403249194e-21
PTGDS	ARL3	1.40064650050331e-21
DGKB	TRIOBP	1.45664087849402e-21
DOK5	FAM200A	1.45942846879579e-21
GRM5	PLEC	1.47059179594127e-21
PREP	GPBP1	1.48947046510088e-21
PBRM1	HABP4	1.51715774161746e-21
PCLO	MED1	1.51963160075069e-21
FGFR2	ZFP36L2	1.54470043797765e-21
PPP2R2C	FBXO42	1.59165644250267e-21
NCAN	EPDR1	1.61574177064449e-21
GABRG1	ZKSCAN8	1.64698523479392e-21
PPP2R2C	FOXN2	1.69639882026532e-21
IGFBP2	PTPN23	1.72862270722141e-21
PLCG1	GNB2	1.74469646812283e-21
NCAN	GNB2	1.77291452673513e-21
VGF	LMBR1L	1.86969104738401e-21
PDE4B	NME3	1.87383979385122e-21
PLCG1	CHMP7	1.969610145612e-21
PPP2R2C	HEXIM1	1.99703011138883e-21
PCLO	ST3GAL6	2.01267178399156e-21
NCAN	TRIM46	2.0305308309608e-21
MLC1	PLXNB2	2.03760620791539e-21
PDE4B	DAZAP2	2.05645129931811e-21
PPP2R2C	MARK3	2.07330041125922e-21
PTGDS	TRIOBP	2.09194296001797e-21
SLC1A1	CTNS	2.10850712473313e-21
PDE4B	SYVN1	2.16083499400727e-21
TOM1	NASP	2.20784487042495e-21
SLC1A2	VPS13D	2.25473797557949e-21
NCAN	HEMK1	2.25624830198787e-21
GRIK1	NAT6	2.30523210913312e-21
DGKB	PABPC4	2.30855924400953e-21
PCLO	TMX2	2.35812643541602e-21
GRM5	ACTR10	2.36629309095574e-21
ITPR1	RBM6	2.37664969319649e-21
PCLO	SLMAP	2.49615366640413e-21
PPP2R2C	UBTF	2.49972662099931e-21
ADARB1	APLP2	2.52541137435175e-21
ADARB1	ZHX3	2.62251648401487e-21
PTGDS	SIK3	2.63738973325585e-21
GRM5	MAPK8IP3	2.64337932819687e-21
PDE4B	TUBB3	2.67784953026948e-21
PDE4B	DPYSL5	2.68498901784862e-21
NCAN	DALRD3	2.68585655385952e-21
ITPR1	C11orf31	2.69448997931215e-21
PDE4B	LMBR1L	2.85311070798928e-21
PDE4B	NXN	2.90059622856634e-21
ITPR1	CPSF4	3.08176787821883e-21
GRIK1	VPS51	3.09369776506564e-21
NCAN	CHPT1	3.0943052954982e-21
DOK5	BUD13	3.16929246636151e-21
SLC1A1	RBM4B	3.18407423749094e-21
SLC1A1	ZBTB17	3.24847227664062e-21
GRIK1	SHMT2	3.33140951969136e-21
PBRM1	PBXIP1	3.33523976980332e-21
PTGDS	ASCC2	3.40446899870612e-21
ITPR1	MSANTD3	3.43691021009637e-21
GRIK1	PPM1A	3.49213687157636e-21
DGKB	CPD	3.49964081707802e-21
IGFBP2	ZFPL1	3.52349026207819e-21
PDE4B	AGBL5	3.63135617976853e-21
GRIK1	SEMA3F	3.63341235200749e-21
PCLO	DDX39A	3.65790713115805e-21
PREP	ZFP91	3.68085386602174e-21
PPP2R2C	CHMP7	3.6844946229739e-21
NCAN	STRN	3.74460929187224e-21
PBRM1	BSN	3.80627913755391e-21
PDE4B	TM9SF2	3.83700476629229e-21
DGKB	SLMAP	3.8734436789016e-21
PLCG1	MOSPD3	3.89151619220089e-21
DOK5	PSIP1	4.01107362375045e-21
GRIK1	C11orf31	4.06447881525635e-21
CREB1	COQ10B	4.06468337260679e-21
VGF	ANKFY1	4.10728844819907e-21
PREP	NF2	4.17597463402241e-21
VGF	RALGPS1	4.18668683288907e-21
ADARB1	HSF2	4.29056239331609e-21
VGF	FAM89B	4.44303143949379e-21
ITPR1	DTX4	4.47239489285654e-21
DOK5	PSMD14	4.75834445681486e-21
GRM5	AKAP7	4.90982911289035e-21
GAD1	SPTBN1	5.24007078666913e-21
PTGDS	UBTF	5.38362100084813e-21
PPP2R2C	VPS45	5.43239718103596e-21
ITPR1	CAD	5.48881647176685e-21
VGF	PLXNB2	5.49722558344134e-21
ITPR1	ARPC1A	5.72497896584843e-21
DGKB	LUZP1	5.7734479523218e-21
PTGDS	DENND5B	5.78789843767073e-21
PDE4B	MON1A	5.79214706893624e-21
DLX1	FAM171A2	6.00706662863567e-21
IGFBP2	NPRL2	6.01328903618484e-21
MLC1	TRIOBP	6.03097489869224e-21
SLC1A1	CPSF4	6.12152959210957e-21
PTGDS	IPO11	6.20861462831967e-21
NCAN	IPO11	6.26665386158336e-21
PPP2R2C	KATNA1	6.31737448524528e-21
RNF41	PFDN5	6.40952990218911e-21
PDE4B	PUF60	6.54355682417076e-21
IGFBP2	CGREF1	6.77766754738345e-21
PTGDS	VPS28	6.91930565993686e-21
ITPR1	ISLR2	6.96557987637264e-21
GRM5	INPP5J	7.02388239476086e-21
NCAN	ADCK5	7.04265234686131e-21
ITPR1	GNB1	7.10798679217786e-21
SLC1A1	MRPL49	7.21190986354781e-21
PPP2R2C	MAL2	7.42063029973239e-21
DGKB	EXT2	7.55987732372657e-21
NCAN	DPYSL5	7.57480276812558e-21
NCAN	MOSPD3	7.59782780600454e-21
DLX1	AARS2	7.67857901792281e-21
DLX1	DAG1	7.75368855147223e-21
ITPR1	KHK	7.8520326423541e-21
PDE4B	DAG1	7.86298623494679e-21
PBRM1	FAM117B	8.04543237683219e-21
DOK5	SVOP	8.07134656630436e-21
TOM1	LRCH1	8.21484824053535e-21
VGF	ANKRD54	8.25752546869951e-21
SLC1A2	PTPRJ	8.39735840357301e-21
SLC1A2	FAM89B	8.4618402702391e-21
PTGDS	LRIG1	8.46302227712389e-21
PPP2R2C	NASP	8.65345668268417e-21
ITPR1	SLC12A9	8.94416712819688e-21
PDE4B	NOB1	9.16860864310542e-21
TOM1	BUD13	9.78208137121563e-21
SLC1A1	SEZ6	9.8370608618395e-21
PDE4B	CPSF4	1.002084054029e-20
PLCG1	ISLR2	1.01538538850555e-20
GRIK1	NANOS3	1.0502546643896e-20
PDE4B	FAM212A	1.05873479534633e-20
VGF	FDFT1	1.06737468342092e-20
DLX1	C1QTNF4	1.07112315883379e-20
SLC1A1	MICALL1	1.08383836681385e-20
IGFBP2	LDB1	1.0976280479268e-20
GAD1	SLC25A44	1.11841420383949e-20
PCLO	MSANTD3	1.1201093509871e-20
PTGDS	TRIM46	1.13544178962695e-20
GAD1	MLX	1.14074033682118e-20
PLCG1	GNAI2	1.14310716549893e-20
SLC1A2	FAM120A	1.17072713606253e-20
GABRG1	SLC2A1	1.17796601725908e-20
PCLO	ISCU	1.19786386423785e-20
MLC1	ASIC1	1.24038516904289e-20
GAD1	SLMAP	1.2468306728458e-20
ITPR1	UBE4A	1.25227698502678e-20
PPP2R2C	LRP11	1.25754159557347e-20
DGKB	NIPSNAP1	1.31499225299883e-20
DGKB	EIF3L	1.34707932192036e-20
PTGDS	EFTUD2	1.40918518733406e-20
RTN4	EPB41L2	1.45576661762885e-20
CTNND2	KIAA0907	1.48343370633057e-20
SLC1A1	SUFU	1.49141574236974e-20
DLX1	UQCRQ	1.49179199339578e-20
RTN4	RALGPS1	1.51933139726379e-20
DGKB	SEMA3F	1.54054680811204e-20
PREP	MTCH2	1.65853124704304e-20
DLX1	STARD3	1.66867730360335e-20
PDE4B	SCAND1	1.68728018062015e-20
PCLO	IMPDH2	1.68907894139006e-20
DGKB	SEZ6	1.72246942280134e-20
PDE4B	ISLR2	1.73826833219055e-20
GRM5	COMMD3	1.74021112377155e-20
DOK5	SHFM1	1.74696666665527e-20
NCAN	CSRNP2	1.75464549094356e-20
MLC1	MICALL1	1.78801571288553e-20
GRIK1	ATP5G2	1.79315400918298e-20
MLC1	GNAI2	1.79450479727427e-20
VGF	EXT2	1.80788473579462e-20
MLC1	IFT140	1.81498822429982e-20
PLCG1	SEMA3F	1.84348860580962e-20
DLX1	ACAP3	1.88619879159324e-20
DOK5	PRIM1	1.89509608323373e-20
MLC1	DPYSL5	1.89964293550508e-20
PPP2R2C	ANKRD13B	1.92750311820881e-20
VGF	GOLGA4	1.96112677842647e-20
DGKB	STRN4	1.96663880123078e-20
PPP2R2C	SPTBN1	1.96831722133315e-20
SLC1A2	PBXIP1	2.03635211277109e-20
DGKB	ST3GAL6	2.03852283895237e-20
PCLO	FAM212A	2.10179566352179e-20
PPP2R2C	MTMR3	2.12128819822619e-20
NCAN	IL6ST	2.14658217128427e-20
GAD1	DTX4	2.17309428594079e-20
PDE4B	PTCD1	2.17514212511515e-20
PPP2R2C	PI4KA	2.19748888579613e-20
ITPR1	GINM1	2.20399727262899e-20
GRM5	PRDM10	2.21648465270522e-20
PTGDS	RALGPS1	2.30085980179845e-20
SLC1A1	JTB	2.3416103361395e-20
VGF	NIPSNAP1	2.37693110865269e-20
NCAN	FLAD1	2.37941857517797e-20
PPP2R2C	LDB1	2.39342778679133e-20
DLX1	MAPK8IP3	2.41930905749213e-20
PDE4B	ERGIC3	2.42645629876146e-20
DGKB	IDH1	2.45585888026503e-20
NCAN	PHF5A	2.50918488508797e-20
PBRM1	CNTNAP1	2.70722648682118e-20
GRIK1	RPS26	2.77092908577368e-20
PPP2R2C	ZHX3	2.82584660717818e-20
NCAN	PTPN23	2.83197670191904e-20
PCLO	MOSPD3	2.91587242039942e-20
RTN4	PAQR8	3.01323113022619e-20
DLX1	BAP1	3.04046542818717e-20
IGFBP2	FBXL6	3.04590280292297e-20
ADARB1	EPB41L2	3.05229700955232e-20
PCLO	GATM	3.09948224944248e-20
ITPR1	BSN	3.13985494471138e-20
DLX1	ALG12	3.1684451248066e-20
GAD1	ANKRD13B	3.2029689529552e-20
PPP2R2C	RALGPS1	3.25159858180893e-20
PTGDS	GNB1	3.25501017027743e-20
SLC1A2	UBE4A	3.33376860172379e-20
PDE4B	RASSF1	3.35532707313164e-20
PPP2R2C	CALD1	3.36171919284927e-20
CTNND2	COMMD3	3.40148749448001e-20
