# Supplementary material for: Genetic architecture of white matter microstructure captured by unsupervised deep representation learning of fractional anisotropy maps
Source: Nat Commun. 2026 Jun 3;17:7150. doi: 10.1038/s41467-026-73996-z (PMC13396798; doi:10.1038/s41467-026-73996-z)
Supplement: Supplementary file 6 — Source Data [file 41467_2026_73996_MOESM6_ESM.zip › Source Data/Source Data Figure 5/Fig.5c&5d&5e/Co-exp/share_net.txt]

node1	node2	weight
BACE1	SEPT8	3.17897344272952e-62
PMVK	PABPC4	9.58981390216902e-61
PMVK	RBM15B	2.05573415350283e-57
OLIG2	C11orf49	6.04381656912455e-57
OLIG2	PIKFYVE	2.62630894770998e-55
BACE1	CNTNAP1	9.82941256507806e-54
PMVK	PURA	2.03200643152414e-53
PMVK	KDM1A	4.14268307128852e-53
PMVK	MTMR3	5.54517704289159e-53
OLIG2	MFSD5	1.96328042711213e-51
BACE1	IL6ST	2.72404717955236e-50
PMVK	AGBL5	3.60772322448256e-50
PMVK	PFKFB4	5.42713289715045e-50
BACE1	CSRNP2	5.60980463976764e-50
PMVK	DDX39A	6.61024356850927e-50
OLIG2	FAM212A	1.04598392911377e-49
OLIG2	NAT6	1.29742672050255e-49
PMVK	LMBR1L	1.95484107905968e-49
PMVK	DCAF15	2.13263490719452e-49
BACE1	DACT1	1.76816450252661e-48
OLIG2	ARPC1A	2.76307376448879e-48
DGKB	ADD3	2.82289729883295e-48
OLIG2	TAB1	8.32131640730304e-48
BACE1	EPDR1	1.15594648644538e-47
BACE1	MBNL2	2.65596823289101e-47
PMVK	IP6K2	2.88716413339205e-47
PMVK	MBNL2	3.31599378734988e-47
OLIG2	MOSPD3	7.27955653702535e-47
BACE1	FDFT1	7.95269781285146e-47
PMVK	EPDR1	2.87236820012981e-46
OLIG2	GTPBP1	3.02672063953286e-46
PMVK	LRP11	3.66945303965624e-46
OLIG2	ISYNA1	4.75146363708577e-46
PMVK	PLXNB2	1.09877946034431e-45
OLIG2	FNIP1	1.37848815072492e-45
OLIG2	GOLGA4	1.731342318266e-45
BACE1	ADD3	2.67869515604242e-45
PMVK	EIF3L	4.02761642567667e-45
OLIG2	GNAI2	4.28916678594288e-45
PMVK	IMPDH2	6.31561838071809e-45
PMVK	ASCC2	7.42538979196406e-45
BACE1	LRP4	9.98074493359945e-45
PMVK	SEPT8	1.20565498653713e-44
OLIG2	TUBB3	1.3213285499002e-44
OLIG2	GNB2	1.83112715147034e-44
PMVK	EXT2	2.79501910893366e-44
BACE1	EPB41L2	3.33341790470168e-44
DGKB	RFTN2	4.14090429011147e-44
PMVK	ABCG2	6.67755502905995e-44
OLIG2	ZNF408	9.09294649069091e-44
PMVK	QARS	1.08608827752115e-43
BACE1	PURA	1.67743801238115e-43
PMVK	ANKRD13B	1.68536958278412e-43
OLIG2	AP4M1	2.33225758450461e-43
PMVK	ANKFY1	3.07362405317495e-43
PMVK	SUFU	4.53295213176485e-43
ECE1	ALG12	5.88857832024876e-43
OLIG2	ACP2	6.36797839291739e-43
ECE1	TELO2	7.22553612691022e-43
PMVK	H1F0	8.31304912100083e-43
PMVK	LDB1	1.60829913778606e-42
ECE1	ZNF408	4.29591602419744e-42
BACE1	KDM1A	5.41411451917249e-42
PMVK	THOC5	8.59638472770093e-42
BACE1	EIF3L	1.03345783024587e-41
PMVK	IL6ST	1.19370208528637e-41
OLIG2	INPP5K	1.57227222405697e-41
APBB1	PAQR8	2.17971452748768e-41
ECE1	NUBP2	2.33598502474963e-41
BACE1	IDH1	3.04404920712224e-41
PMVK	UBTF	3.16823970191425e-41
OLIG2	PTCD1	4.66941445112842e-41
PLCG1	LUZP1	7.02585363055473e-41
BACE1	C6orf106	7.30080837302709e-41
ECE1	NME3	7.53865793456057e-41
ECE1	ACP2	7.82427673266553e-41
KCNMA1	RPL13	8.80914421141088e-41
BACE1	THOC5	9.3051577643214e-41
PMVK	DPYSL5	1.41832614950337e-40
BACE1	FAM117B	1.43187937403977e-40
OLIG2	FAM89B	1.53713774100586e-40
BACE1	RFTN2	1.56991948812154e-40
PMVK	FAM89B	4.46042663300474e-40
PMVK	CCDC71	4.72127235157246e-40
PMVK	CELSR3	5.39599571800517e-40
OLIG2	C12orf10	6.00489638425978e-40
PMVK	ST3GAL6	8.51418103233861e-40
PMVK	IFT140	9.06443066986817e-40
BACE1	EXT2	1.25457129659338e-39
PMVK	NXN	1.43354019156521e-39
PMVK	LUZP1	2.47349809190369e-39
BACE1	LMBR1L	2.94745890938276e-39
ECE1	GMPPB	2.96097277054067e-39
OLIG2	FAM171A2	3.23191515730195e-39
PMVK	TRIOBP	3.23446512558689e-39
PMVK	WDR6	3.35295661951921e-39
ECE1	CYHR1	3.40002718423368e-39
OLIG2	NOL12	5.43862817092095e-39
PLCG1	CSRNP2	5.49347600303086e-39
DGKB	GINM1	7.68129688833743e-39
OLIG2	CCDC71	9.52490589201559e-39
PMVK	SEZ6	1.04687350144266e-38
BACE1	ABCG2	1.08132137258536e-38
PLCG1	MBNL2	1.97280828723283e-38
BACE1	PFKFB4	2.0309467943133e-38
BACE1	TUBB3	2.81312364458639e-38
BACE1	RBM15B	3.65417273742653e-38
KCNMA1	DALRD3	5.78912096818433e-38
ECE1	STARD3	6.23941455896555e-38
OLIG2	CNIH2	6.42204607026343e-38
BACE1	NIPSNAP1	9.85529237117604e-38
DGKB	GATM	1.02341204098965e-37
OLIG2	VPS28	1.07482037801066e-37
OLIG2	TMEM115	1.1548385770627e-37
OLIG2	ANKRD54	1.38517364941829e-37
OLIG2	RUSC1	1.38539462720209e-37
ECE1	PTPN23	1.54512503954675e-37
KCNMA1	TELO2	1.54880211291509e-37
DGKB	IL6ST	1.77491174392019e-37
ECE1	ZNHIT2	1.92597859337728e-37
PLCG1	SEPT8	1.95452933410985e-37
PMVK	TUBB3	2.28796266061231e-37
PLCG1	DPYSL5	2.79679138031953e-37
BACE1	ANKFY1	3.00127586280956e-37
ECE1	ACAP3	3.6287528542198e-37
ECE1	AP4M1	4.31933696305402e-37
PMVK	ZC3HC1	4.53938133363833e-37
ECE1	RPL13	5.49939432988694e-37
OLIG2	PPM1A	5.91099226158977e-37
OLIG2	NUBP2	5.99453296090131e-37
BACE1	PABPC4	6.45607261824201e-37
OLIG2	ARFGAP2	8.14990082860205e-37
ECE1	SCAND1	1.03185469747659e-36
APBB1	NFE2L1	1.11166296213207e-36
BACE1	ACTL6B	1.30827821281583e-36
OLIG2	FAU	1.78256910915483e-36
BACE1	TTC28	2.0672549531784e-36
ECE1	PLOD3	2.12245723462657e-36
KCNMA1	FAM171A2	3.25504220730233e-36
BACE1	GABRD	3.43178597627931e-36
PMVK	SEMA3F	3.8262606790487e-36
APBB1	FAM120A	4.64658638031336e-36
PMVK	VPS28	4.66260942831048e-36
ECE1	ZNHIT1	4.85740116092846e-36
PLCG1	PFKFB4	4.92090084600415e-36
PLCG1	ABCG2	5.11038519431768e-36
PMVK	TRIM46	5.88895760388886e-36
ECE1	NAT6	5.91566161836978e-36
OLIG2	ACTL6B	6.32717879485521e-36
PMVK	ACTL6B	6.86175718789266e-36
BACE1	FNBP1L	6.90287542534279e-36
OLIG2	DALRD3	7.3724256858384e-36
PMVK	DACT1	7.57931252619988e-36
PMVK	IPO11	1.06877994166146e-35
PLCG1	FNBP1L	1.11291471317743e-35
OLIG2	ROMO1	1.25180918746676e-35
PMVK	GTPBP1	1.26461991860949e-35
ECE1	SYVN1	1.50911459225237e-35
ECE1	TMEM115	1.57851967786249e-35
ECE1	VPS9D1	1.61585751572218e-35
OLIG2	SPSB3	1.63025917447418e-35
BACE1	CTTNBP2NL	1.65141259373988e-35
APBB1	HSF2	1.78841831861511e-35
OLIG2	PDAP1	1.8918897107279e-35
DGKB	CHPT1	1.93921312910644e-35
KCNMA1	PUF60	2.31446651359475e-35
OLIG2	ERGIC3	2.3220060922664e-35
BACE1	DPYSL5	2.35695146207775e-35
ECE1	ROMO1	3.47260186541062e-35
OLIG2	RPL13	3.51572879315568e-35
BACE1	OCIAD2	3.51857933399286e-35
PMVK	C6orf106	5.58694031846186e-35
ECE1	FAM171A2	5.64263648169185e-35
PLCG1	DACT1	6.49501199429273e-35
OLIG2	VPS51	6.63242035490646e-35
OLIG2	STRN4	7.45804363007571e-35
OLIG2	MON1A	7.53807053350406e-35
BACE1	FAM89B	8.39827954564575e-35
PLCG1	TRIM46	8.62152524874096e-35
PMVK	MOSPD3	1.02743602689872e-34
PMVK	MAL2	1.2434543176134e-34
ECE1	PUF60	1.29366569154055e-34
PLCG1	LMBR1L	1.3240205304964e-34
OLIG2	C11orf31	1.32847284524688e-34
APBB1	SLC25A44	1.33447925903008e-34
OLIG2	FLAD1	1.33577579120711e-34
BACE1	LUZP1	1.47910132854613e-34
KCNMA1	CGREF1	1.8432081580154e-34
DGKB	CSRNP2	1.96350927525659e-34
PMVK	EPB41L2	2.21376382965727e-34
KCNMA1	MON1A	2.21763286669199e-34
ECE1	USP19	2.2470189585864e-34
PMVK	MICALL1	2.84225534247952e-34
BACE1	CELSR3	3.07861826734253e-34
APBB1	FAM117B	3.15972579068088e-34
OLIG2	NUFIP2	3.36362229858823e-34
APBB1	C6orf106	3.4205084966911e-34
ECE1	CRELD2	4.58834520157057e-34
OLIG2	DCAF15	5.03477212506562e-34
OLIG2	TELO2	5.65000392189089e-34
BACE1	NICN1	6.01668931533821e-34
OLIG2	CRELD2	6.33652935277887e-34
BACE1	GINM1	6.65609261145087e-34
BACE1	IP6K2	6.92593316144687e-34
ECE1	SSBP4	7.16675423510547e-34
KCNMA1	SCAND1	8.13794858826636e-34
PMVK	ERC1	8.98495998304881e-34
PMVK	NIPSNAP1	9.55972293611276e-34
DGKB	ABCG2	1.44115728911976e-33
APBB1	ITGB5	1.56470219159954e-33
PLCG1	WDR6	2.04670154692663e-33
KCNMA1	NME3	2.17712693123753e-33
ECE1	DALRD3	2.22897671415609e-33
OLIG2	PPP1R12A	2.24729823673284e-33
KCNMA1	WNK2	2.34760436701375e-33
PMVK	CNTNAP1	2.52190178869001e-33
OLIG2	CGREF1	2.92019326614962e-33
PMVK	RPS26	2.99544197771367e-33
PLCG1	CLDND1	4.48142616218196e-33
DGKB	SEPT8	4.49103836462438e-33
BACE1	H1F0	4.6841813101483e-33
PMVK	FNBP1L	5.46095069847422e-33
PMVK	CSRNP2	5.70322794070315e-33
ECE1	WNK2	6.28530894198427e-33
PLCG1	PABPC4	6.46239774523447e-33
PLCG1	ANKRD13B	6.52571273269549e-33
ECE1	NDUFAF3	6.69688463576409e-33
OLIG2	VPS9D1	7.26779049030939e-33
BACE1	SEZ6	7.74897243783383e-33
PMVK	CAD	9.08651695209026e-33
PMVK	RBM4B	1.11856842389747e-32
PMVK	GNB2	1.32401934070601e-32
TBP	DENND4B	1.3396124526107e-32
ECE1	TMEM129	1.91469162749359e-32
PMVK	VCAN	2.69650095886636e-32
APBB1	FNBP1L	2.7082041958876e-32
OLIG2	WDR6	2.90994108471515e-32
BACE1	GNB1	3.22265868888958e-32
PMVK	TAB1	3.66117322637648e-32
PMVK	ERGIC3	4.02680952415462e-32
ECE1	E4F1	4.15467183940861e-32
PMVK	STRN4	4.84505052037371e-32
PMVK	EFTUD2	5.26163441663929e-32
PMVK	IDH1	5.68659189773411e-32
OLIG2	ARF5	6.73204419352727e-32
ECE1	SPSB3	6.75270607441459e-32
KCNMA1	FNIP1	7.07921418428788e-32
ECE1	NADK	7.21619804694393e-32
ECE1	ADCK5	7.29323081370227e-32
PMVK	DPH1	7.97209117704274e-32
TBP	PSIP1	8.07824574717928e-32
BACE1	CHPT1	9.04933337569845e-32
BACE1	PAQR8	9.43181270194985e-32
DGKB	TUBB3	9.48189109489713e-32
BACE1	FBXO42	9.9540513779634e-32
APBB1	KIAA0100	1.11041755324392e-31
PMVK	HEMK1	1.32582342381031e-31
ECE1	TRABD	1.36788180288581e-31
OLIG2	AP2S1	1.43356878762076e-31
BACE1	STRN	1.50711820859066e-31
PMVK	SHF	1.52181596721056e-31
PLCG1	FDFT1	1.70051134728644e-31
BACE1	RALGPS1	1.72050968341171e-31
APBB1	IDH1	1.80475587373416e-31
ECE1	PREB	1.90015016929879e-31
BACE1	SIK3	2.32642725618457e-31
APBB1	CNTNAP1	2.42391875727081e-31
PMVK	NICN1	2.43593034283736e-31
PMVK	VPS13D	2.43967525705964e-31
OLIG2	MAST1	2.46380617692689e-31
PLCG1	RALGPS1	2.68844322760718e-31
PMVK	FAU	2.8255012422801e-31
BACE1	ANKRD13B	3.29775591616519e-31
PMVK	FLAD1	3.47514080139597e-31
DGKB	EPDR1	3.82286898628934e-31
PMVK	SLMAP	4.0619604328004e-31
BACE1	CPD	4.64005894826343e-31
OLIG2	PURA	4.72917876673805e-31
ECE1	STRN4	6.52110369410481e-31
OLIG2	NANOS3	7.95911349946611e-31
PLCG1	TMX2	8.800502632056e-31
PLCG1	NICN1	9.01845860381377e-31
PLCG1	PURA	9.23200135445117e-31
OLIG2	ZNHIT1	9.52340178232319e-31
OLIG2	CPD	9.92669032457316e-31
OLIG2	ALG12	9.99456738422666e-31
ECE1	MON1A	1.07478477668431e-30
OLIG2	SYVN1	1.24550404875472e-30
PMVK	ISYNA1	1.43879069313989e-30
OLIG2	PIAS1	1.57341843391389e-30
BACE1	VPS13D	1.57710507670036e-30
KCNMA1	PREB	1.72210892938327e-30
BACE1	ARL3	1.77024230428037e-30
PMVK	CPSF4	1.77251872361932e-30
KCNMA1	MAST1	1.90805784756242e-30
PLCG1	C6orf106	1.96300117626912e-30
ECE1	TRMT61A	2.13086185617268e-30
PLCG1	CNTNAP1	2.61983385720776e-30
PMVK	PPM1A	2.79817001115189e-30
DGKB	TTC28	2.99346572423198e-30
OLIG2	TAB2	3.20031572674053e-30
BACE1	DDX39A	3.39242931916974e-30
KCNMA1	TMEM115	3.49509370589051e-30
OLIG2	ERCC6L2	3.64472417614221e-30
OLIG2	SCAND1	4.04047876413688e-30
DGKB	CNTNAP1	4.04413437266127e-30
ECE1	TAB1	4.27242853399985e-30
BACE1	TRIM46	4.36587562951889e-30
DGKB	LRP4	4.80169295752503e-30
OLIG2	DPH1	4.95004704856125e-30
PLCG1	IL6ST	5.13016790849333e-30
OLIG2	MRPL49	5.42096396160337e-30
ECE1	CCDC130	6.32134680342851e-30
PMVK	GABRD	6.68144016980355e-30
PLCG1	SEZ6	7.16691916605028e-30
ECE1	SLC12A9	7.47832953871106e-30
ECE1	CNIH2	9.13050514995007e-30
KCNMA1	NUBP2	1.04285061286097e-29
PMVK	FDFT1	1.11214413646684e-29
OLIG2	MICALL1	1.16802105731354e-29
ECE1	VPS51	1.23942130933552e-29
TBP	PLEC	1.30498906684029e-29
OLIG2	TRIM46	1.58535773230635e-29
OLIG2	IFT140	1.6635580469173e-29
PMVK	CHPT1	1.74219809559801e-29
PMVK	ADD3	1.94725943735486e-29
DGKB	GNB1	2.04800350227938e-29
ECE1	FEM1B	2.07828195189796e-29
TRPC4AP	POLR2F	2.19398717188256e-29
BACE1	AGBL5	2.25391276472086e-29
PMVK	ZBTB17	2.32951064667552e-29
BACE1	PA2G4	2.38119793895596e-29
PMVK	NOL12	2.54321669860432e-29
OLIG2	ANKRD13B	2.87388422651407e-29
TBP	RNF123	3.05768656548777e-29
OLIG2	HEMK1	3.13540313540202e-29
ECE1	DPH1	3.31585731579569e-29
OLIG2	IMPDH2	4.64850138503983e-29
OLIG2	CHMP7	5.20769591532974e-29
OLIG2	ACTR1A	6.41752303883162e-29
APBB1	MARK3	6.79991544484646e-29
PMVK	RPL41	7.43665002384524e-29
PLCG1	EPDR1	8.16677761052646e-29
BACE1	SPATA5L1	8.33629878209049e-29
DGKB	RBM15B	9.55144385404838e-29
KCNMA1	PPP1R12A	1.06111228415752e-28
BACE1	FAM219B	1.26402591376042e-28
BACE1	GTPBP1	1.37428805282217e-28
APBB1	KATNA1	1.44227352509701e-28
DGKB	FAM89B	1.63846313749436e-28
OLIG2	NME3	1.6850318595617e-28
DGKB	PURA	1.72809609483242e-28
OLIG2	TRIOBP	1.87044879462363e-28
BACE1	LRP11	2.48485446822028e-28
ECE1	CDK10	2.56511600430422e-28
PLCG1	CELSR3	2.71587185745929e-28
PLCG1	TUBB3	2.90532888909139e-28
OLIG2	CCDC51	3.22754690252043e-28
PLCG1	STMN4	3.48423844641794e-28
OLIG2	NDUFAF3	3.54075148427477e-28
PLCG1	IDH1	3.65708878337302e-28
PMVK	GNAI2	3.88515181975325e-28
OLIG2	ATOX1	3.91175238115056e-28
PMVK	SNRPC	3.92622460929659e-28
ECE1	FNIP1	4.01691644710309e-28
ECE1	KIFC2	4.43830299161267e-28
PMVK	SART3	5.20185759034688e-28
OLIG2	EIF5	5.51063481540135e-28
OLIG2	STMN4	5.94535792632566e-28
KCNMA1	AP4M1	6.20499656899565e-28
PMVK	TTC28	6.31620622774422e-28
ECE1	PPM1A	7.03516242680149e-28
ECE1	GNB2	7.17074611351336e-28
OLIG2	DPYSL5	7.27085474087152e-28
OLIG2	CD63	7.86966737570987e-28
PMVK	SLC12A9	8.59598128687775e-28
BACE1	DCAF15	8.62886401702063e-28
PMVK	CHMP7	1.00546124063997e-27
OLIG2	ABCG2	1.01553697429668e-27
BACE1	SEMA3F	1.05510887376248e-27
PLCG1	IPO11	1.31183490289815e-27
OLIG2	FAR1	1.3478029887848e-27
ECE1	MOSPD3	1.37902186847184e-27
BACE1	VPS28	1.42072793368059e-27
PMVK	NASP	1.43951076056636e-27
PMVK	ATP5G2	1.48182884659642e-27
PMVK	KRTCAP2	1.51621964556619e-27
BACE1	SFXN3	1.52175549001721e-27
BACE1	GATM	1.62076675819633e-27
ECE1	TMUB2	1.63114070524445e-27
PLCG1	TRIOBP	1.74622356271941e-27
DGKB	CELSR3	1.90240426309659e-27
APBB1	HABP4	2.13536292681613e-27
PLCG1	TTC28	2.18848008102516e-27
PMVK	VPS9D1	2.24635167641902e-27
OLIG2	NICN1	2.48792640609259e-27
OLIG2	RBM15B	2.53999351849936e-27
BACE1	ZC3HC1	2.71371827000571e-27
ECE1	SCYL1	2.76560405362919e-27
KCNMA1	UBQLN4	2.81364157389562e-27
PLCG1	DAZAP2	2.96592415607394e-27
APBB1	GABRD	3.62197703457364e-27
ECE1	CTNS	3.69054449706399e-27
OLIG2	ZBTB17	3.75095217476333e-27
PMVK	SZT2	3.93015843331892e-27
PMVK	CPD	4.04692764472165e-27
ECE1	EIF5	4.30669717593283e-27
ECE1	C11orf31	4.32358943523933e-27
PMVK	ZNF3	4.82248278940721e-27
DGKB	FDFT1	4.94098765052183e-27
PMVK	PHF5A	5.13716475795622e-27
BACE1	HMGN4	5.19335088393412e-27
APBB1	CTTNBP2NL	5.20267573292492e-27
PMVK	HNRNPA1	5.30847981978843e-27
OLIG2	SLMAP	5.63560455548743e-27
APBB1	PRDM10	6.30053186809284e-27
ECE1	CCDC71	6.62246129425542e-27
PMVK	OCIAD2	6.64564113428031e-27
KCNMA1	ACP2	6.83274469742462e-27
OLIG2	MRPS34	7.02100963513694e-27
KCNMA1	ALG12	7.19131847255921e-27
PLCG1	DTX4	7.77410137703935e-27
ECE1	GNAI2	7.90361139206148e-27
APBB1	COMMD3	8.33286489650625e-27
OLIG2	PTPN23	8.71985216289894e-27
BACE1	MAL2	9.13157585816405e-27
DGKB	DDAH1	9.27610019392434e-27
PLCG1	AGBL5	9.38830118796539e-27
PLCG1	IFT140	1.06564922502743e-26
OLIG2	ADCK5	1.06776795626374e-26
APBB1	NASP	1.21936772097414e-26
PMVK	PTCD1	1.31404836905702e-26
KCNMA1	VPS9D1	1.33161154308449e-26
BACE1	FAM120A	1.37231155656195e-26
ECE1	MEPCE	1.41844922694303e-26
OLIG2	DDX39A	1.53619269909067e-26
KCNMA1	TAB2	1.54532001214116e-26
OLIG2	NIPSNAP1	1.56284261734974e-26
TBP	CSNK1G3	1.57478883963586e-26
PLCG1	DCAF15	1.70563356665172e-26
BACE1	ZNF174	1.91963273340406e-26
BACE1	CHMP7	2.05294435669977e-26
PLCG1	FBXO42	2.07685770314866e-26
DGKB	EFTUD2	2.30410699497798e-26
DGKB	EPB41L2	2.42670951625358e-26
PLCG1	SIK3	2.73032810747545e-26
PLCG1	FAM117B	2.73375885043707e-26
BACE1	PBXIP1	2.81069210506211e-26
BACE1	FAM212A	3.20878883677703e-26
PMVK	PTPN23	3.23455229480434e-26
OLIG2	TMUB2	3.24326225785598e-26
DGKB	MBNL2	3.43856531846265e-26
PMVK	RNPS1	3.60765651695872e-26
DGKB	PFKFB4	3.92680275271196e-26
DGKB	DACT1	4.05013041374497e-26
PMVK	SLC25A20	4.31685250987232e-26
KCNMA1	NAT6	4.34918305692299e-26
OLIG2	TBKBP1	4.51579285856842e-26
KCNMA1	EMC2	4.53958263680691e-26
KCNMA1	PTPN23	4.68866646621031e-26
KCNMA1	MFSD5	5.17859659466216e-26
BACE1	SHF	5.18233705878101e-26
BACE1	VCAN	5.27632971086692e-26
KCNMA1	ZNF408	6.95347409849472e-26
KCNMA1	ROMO1	7.10582382366877e-26
APBB1	C1QC	7.14471995931386e-26
BACE1	ITGB5	7.80086770781164e-26
DGKB	ISLR2	8.39938283717557e-26
KCNMA1	NUFIP2	8.56709457847712e-26
KCNMA1	ACTR1A	9.48794812092117e-26
KCNMA1	ZNHIT2	9.75918773531544e-26
BACE1	NANOS3	1.04384552111204e-25
KCNMA1	NDUFAF3	1.11967102646784e-25
BACE1	SLMAP	1.30726264289795e-25
PMVK	FBXO42	1.3125547101816e-25
KCNMA1	SPSB3	1.314715084655e-25
BACE1	FOXN2	1.35450095215859e-25
PLCG1	FAM219B	1.44569739074955e-25
TBP	STRN3	1.53522181629983e-25
OLIG2	CUEDC2	1.57617132360106e-25
APBB1	SIK3	1.59296449793502e-25
DGKB	ACTL6B	1.72734053399962e-25
KCNMA1	ISYNA1	1.76324209665896e-25
ECE1	STX10	2.28395795640745e-25
BACE1	MARK3	2.39932083450466e-25
PMVK	PI4KA	2.79087078223436e-25
DGKB	NANOS3	2.8596420161729e-25
BACE1	IFT140	3.66352870164745e-25
PMVK	NME6	3.69785620687876e-25
TBP	SMARCAD1	3.86487725733804e-25
PMVK	MARK3	4.03960811837681e-25
APBB1	SMARCAD1	4.28868703100862e-25
BACE1	ST3GAL6	4.31331347475935e-25
ECE1	PLXNB2	4.59181930038577e-25
APBB1	SEPT8	4.6384427366475e-25
BACE1	IMPDH2	4.79592880120115e-25
ECE1	DCAKD	5.04968762415811e-25
ECE1	TCF25	5.34090595726776e-25
OLIG2	JTB	5.34838360098363e-25
PMVK	SPATA5L1	5.35750042060487e-25
OLIG2	IL6ST	5.47465793524429e-25
ECE1	DAG1	5.7557089938459e-25
PMVK	SFXN3	6.28148665299403e-25
BACE1	RPL41	6.40390155880758e-25
PMVK	STRN	6.86046782213e-25
TRPC4AP	FEM1B	7.32412354610958e-25
PLCG1	GTPBP1	7.35832990081714e-25
PMVK	MLX	7.57742595444999e-25
PMVK	TCAP	8.07511464452126e-25
DGKB	TRIM46	8.12195847828366e-25
PMVK	PFDN5	8.3093508455244e-25
TBP	FMNL1	8.65928593137878e-25
BACE1	MTMR3	9.68658358847253e-25
PON2	MAPK8IP3	1.03814664288072e-24
OLIG2	PLXNB2	1.09489097312368e-24
BACE1	LDB1	1.11828225738387e-24
PMVK	NANOS3	1.15804963689794e-24
PMVK	FAM219B	1.17304560135181e-24
KCNMA1	LETM1	1.19051046915004e-24
BACE1	WDR6	1.2604657121984e-24
KCNMA1	ZNHIT1	1.32461481185482e-24
TBP	MTF2	1.36540390218499e-24
APBB1	SV2A	1.42832966952375e-24
ECE1	FURIN	1.47633579228847e-24
PMVK	FAM212A	1.56204172077235e-24
PLCG1	RBM15B	1.58313750171518e-24
DGKB	ANKFY1	1.6181761067322e-24
PMVK	RIT1	1.71195891328536e-24
ECE1	PTCD1	1.73076414284732e-24
PMVK	DENND5B	1.77081673996579e-24
KCNMA1	SSBP4	1.77473157048268e-24
DGKB	LMBR1L	1.78389651619179e-24
ECE1	INPP5K	1.9244245752557e-24
ECE1	CGREF1	2.03126535732606e-24
TBP	LATS1	2.04932971382767e-24
PLCG1	KDM1A	2.08235953401404e-24
PLCG1	GNB1	2.14556244677672e-24
APBB1	HNRNPA1	2.3069578702997e-24
DGKB	FAM117B	2.33550407334287e-24
APBB1	MTMR9	2.36478267492699e-24
PMVK	PPRC1	2.41184466170551e-24
ECE1	UNC45A	2.49169408900268e-24
OLIG2	MPI	2.63065768235687e-24
DGKB	FAM212A	2.80697832699476e-24
APBB1	HMGN4	2.92834609879032e-24
OLIG2	STRN	3.15648188337779e-24
DGKB	RUSC1	3.17077518159945e-24
TBP	MSH6	3.45513339328441e-24
ECE1	NUFIP2	3.49531182442445e-24
OLIG2	OTUD4	3.52009312441621e-24
BACE1	STMN4	3.5716470083257e-24
KCNMA1	FAM212A	3.76338158445965e-24
BACE1	TRIOBP	3.81052020739343e-24
BACE1	RBM4B	3.82958492996143e-24
APBB1	PBXIP1	4.23060729518674e-24
APBB1	PI4KA	4.54796146801934e-24
APBB1	CSRNP2	4.68132230261089e-24
TRPC4AP	PTCD1	4.7229544526184e-24
ECE1	NOL12	4.93381893370919e-24
OLIG2	UBQLN4	5.26498593979204e-24
KCNMA1	GTPBP1	5.40702148371371e-24
PMVK	HMGN4	5.44661094884233e-24
OLIG2	DCAKD	5.45352455434564e-24
ECE1	DCAF15	5.82089147571717e-24
BACE1	ISLR2	6.05677678530703e-24
BACE1	ISYNA1	6.47265596207813e-24
DGKB	ANKRD13B	6.57122152772521e-24
TBP	SLC9A3R2	6.70871628870877e-24
DGKB	CHMP7	6.77896678154948e-24
DGKB	CALD1	6.92460998596702e-24
PMVK	DALRD3	7.79346082299688e-24
BACE1	LRIG1	7.92078579392443e-24
ECE1	ARFGAP2	8.09997743981212e-24
PMVK	ANKRD54	8.1904293916634e-24
PMVK	ZNF408	8.92839432815334e-24
ECE1	LETM1	9.56325510251955e-24
KCNMA1	MOSPD3	9.85355357640315e-24
OLIG2	SCYL1	9.99804566961013e-24
ECE1	IFT140	1.17940981803964e-23
APBB1	KDM1A	1.21539649575646e-23
KCNMA1	GOLGA4	1.24343704691928e-23
DGKB	C6orf106	1.34132935073158e-23
PLCG1	ACTL6B	1.38651561007484e-23
ECE1	MRPS34	1.41441754246385e-23
ECE1	TBKBP1	1.56453771242443e-23
ECE1	DENND6B	1.60601622479716e-23
PMVK	CD63	1.68276373817151e-23
PLCG1	PPM1A	1.71554509739146e-23
PON2	EIF2S1	1.73606229192273e-23
TBP	INPP5J	1.78428656193707e-23
PMVK	CTNS	1.86363454950307e-23
ECE1	MFSD5	1.89305219464391e-23
KCNMA1	DCAKD	1.93474295445737e-23
PMVK	CTTNBP2NL	1.97705691029806e-23
ECE1	FBXL6	2.15997305966825e-23
OLIG2	CYHR1	2.25320042496132e-23
KCNMA1	TRIOBP	2.48397224093674e-23
PMVK	GATM	2.52987895521588e-23
APBB1	LRP4	2.60321759996875e-23
PLCG1	ERC1	2.64220671564115e-23
OLIG2	LUZP1	2.66388190280741e-23
PLCG1	MICAL3	2.81609543379368e-23
DGKB	STMN4	2.85242311590707e-23
DGKB	DPYSL5	2.94096529202738e-23
KCNMA1	TAB1	3.02466507255948e-23
PMVK	FAM171B	3.19524504330217e-23
PLCG1	ST3GAL6	3.34794507320807e-23
PMVK	SPSB3	3.57385184113549e-23
DGKB	LRP11	3.70528057370012e-23
PMVK	C11orf31	3.84195954025821e-23
DGKB	ITGB5	4.05950800603382e-23
PLCG1	ANKFY1	4.15238629266423e-23
PLCG1	FAM89B	4.16953476816216e-23
BACE1	RBM12	4.4440217630025e-23
BACE1	QARS	4.60065604575971e-23
DGKB	THOC5	4.79797096040278e-23
BACE1	CORO1C	4.91709844849098e-23
PMVK	ARFGAP2	5.44932536426856e-23
ECE1	C12orf10	5.4640419235495e-23
PMVK	RBM6	5.61923301651479e-23
DGKB	LRIG1	5.63989354925028e-23
APBB1	MTF2	6.36465823962854e-23
BACE1	FAM171B	6.42593503579903e-23
KCNMA1	MICALL1	6.5089637956486e-23
PMVK	STMN4	6.77949395990617e-23
PLCG1	NANOS3	7.19438427820182e-23
OLIG2	APEH	7.33354103418878e-23
KCNMA1	INPP5K	7.55570345666564e-23
KCNMA1	ADCK5	7.60885306135553e-23
OLIG2	RPS26	7.87822834185057e-23
PMVK	MICAL3	8.32828737094103e-23
BACE1	RUSC1	8.75724332552459e-23
BACE1	MOSPD3	9.39196176455325e-23
PMVK	ADCK5	9.52077647804508e-23
OLIG2	MED19	9.76282584106678e-23
DGKB	NICN1	9.82447069333034e-23
PMVK	ANKS1A	9.93889454061867e-23
APBB1	EPDR1	1.08145828477523e-22
OLIG2	RBBP5	1.08940726955576e-22
BACE1	DTX4	1.09655316173715e-22
PLCG1	EXT2	1.11527272099419e-22
APBB1	FAM219B	1.17535648445687e-22
ECE1	TRIOBP	1.23018218184447e-22
PLCG1	EFNA3	1.25835968813818e-22
BACE1	RNPS1	1.27427771642957e-22
PLCG1	FAM212A	1.39487585977612e-22
TBP	BMI1	1.60139432143166e-22
OLIG2	ASCC2	1.78415884821793e-22
TBP	VEZT	1.81485240005369e-22
PMVK	PA2G4	1.83882511667037e-22
PMVK	MED30	1.84317192709156e-22
BACE1	IPO11	1.88509093416627e-22
ECE1	MAST1	1.90017043404745e-22
PON2	RRAGC	1.90508784935271e-22
OLIG2	MBNL2	1.91384692926667e-22
PLCG1	ADD3	1.94655289999662e-22
BACE1	SLBP	2.03677033963094e-22
BACE1	PHF5A	2.05891856492129e-22
BACE1	PI4KA	2.07109601807212e-22
KCNMA1	CRELD2	2.10604731275339e-22
KCNMA1	STRN4	2.10947230751402e-22
PLCG1	RUSC1	2.12674174524514e-22
ECE1	ASCC2	2.16896549411192e-22
APBB1	RBM6	2.1977114477948e-22
KCNMA1	USP19	2.32370518916224e-22
TBP	SCAMP5	2.41427505248049e-22
ECE1	ISYNA1	2.50645309432776e-22
KCNMA1	C1QTNF4	2.50960714510238e-22
PLCG1	ISYNA1	2.51047802594979e-22
BACE1	EFTUD2	2.51749778063443e-22
ECE1	PKD1	2.59685098707537e-22
OLIG2	QARS	2.75451041150846e-22
BACE1	CALD1	2.90278906168304e-22
KCNMA1	ACAP3	3.26012142245997e-22
ECE1	GTPBP1	3.31393207090351e-22
PLCG1	SFXN3	3.71735079575753e-22
BACE1	DENND5B	3.89837676052186e-22
OLIG2	CCDC130	4.14165645578671e-22
PMVK	CDK10	4.19769207621374e-22
DGKB	MAL2	4.23430919596739e-22
ECE1	APEH	4.28548984746443e-22
TBP	HAGH	4.2891054143632e-22
APBB1	SLC2A1	4.29150057947619e-22
BACE1	PFDN5	4.52737482579095e-22
ECE1	RNF111	4.5738521725033e-22
OLIG2	IPO11	4.66754973921475e-22
PLCG1	STRN4	4.78739303503472e-22
APBB1	LATS1	5.0446261276675e-22
ECE1	VPS28	5.17491623454793e-22
ECE1	CKB	5.26738564805765e-22
APBB1	FDFT1	5.71133711770606e-22
DGKB	STRN	5.75458140429179e-22
PLCG1	GABRD	5.88796070360598e-22
BACE1	HSF2	5.95799670795415e-22
DGKB	GTPBP1	6.68615166134991e-22
BACE1	DDAH1	6.71940052350519e-22
ECE1	NXN	6.72752267855924e-22
OLIG2	PFKFB4	7.18571779788404e-22
DGKB	H1F0	7.31467560423461e-22
DGKB	KDM1A	7.64821620412258e-22
PMVK	ARL3	7.72916197582923e-22
DGKB	PBXIP1	7.93090646347069e-22
PLCG1	MARK3	7.9831067288457e-22
KCNMA1	LRP11	8.01676092542459e-22
ECE1	ULK3	8.28931369552737e-22
OLIG2	LETM1	9.01653286988436e-22
PMVK	RUSC1	9.02013289730285e-22
DGKB	OCIAD2	9.04438070541814e-22
OLIG2	LRP11	9.33771423822323e-22
OLIG2	SLC45A1	9.35281534994129e-22
PLCG1	THOC5	9.36301255965678e-22
OLIG2	PYGO2	9.40513865123237e-22
PLCG1	CTTNBP2NL	9.45178191107403e-22
PLCG1	EPB41L2	9.47677024857045e-22
KCNMA1	C11orf31	9.85581862232266e-22
ECE1	WDR6	1.01293351643278e-21
PLCG1	LDB1	1.11847108596893e-21
PMVK	ISLR2	1.14235325638681e-21
DGKB	LDB1	1.16751097706995e-21
PMVK	SIK3	1.26495838426546e-21
DGKB	FBXO42	1.27627380005119e-21
OLIG2	NADK	1.28830985614864e-21
ECE1	ANKRD13B	1.30709065561854e-21
BACE1	AKAP7	1.31643977278147e-21
BACE1	MICALL1	1.32058642150855e-21
OLIG2	LAMTOR4	1.38049993295766e-21
PMVK	AP4M1	1.38336891986833e-21
ECE1	ZBTB17	1.40633327148997e-21
DGKB	TRIOBP	1.45664087849402e-21
KCNMA1	SCYL1	1.49483344885561e-21
KCNMA1	CCDC71	1.51366222000918e-21
TBP	RUNDC3A	1.52259437143154e-21
BACE1	APLP2	1.5353315002288e-21
OLIG2	UBAC2	1.54941116420543e-21
PMVK	PDAP1	1.56333512720665e-21
OLIG2	VPS13D	1.59756461506758e-21
KCNMA1	VPS51	1.63535969724396e-21
KCNMA1	RUSC1	1.66357049645302e-21
BACE1	ERGIC3	1.72823698305747e-21
TBP	TAF2	1.7443336071939e-21
PLCG1	GNB2	1.74469646812283e-21
PLCG1	CHMP7	1.969610145612e-21
KCNMA1	TMUB2	2.01128504485081e-21
ECE1	ANKRD54	2.20438753109655e-21
DGKB	PABPC4	2.30855924400953e-21
OLIG2	CHPT1	2.51489808187227e-21
KCNMA1	WWP2	2.59012110025263e-21
OLIG2	SLC12A9	2.79543410273012e-21
OLIG2	ZNHIT2	2.96404172250136e-21
ECE1	CAD	3.02209189735389e-21
PMVK	CCDC51	3.45278426483771e-21
TRPC4AP	NUBP2	3.49546474565427e-21
DGKB	CPD	3.49964081707802e-21
TBP	USP48	3.5099203388638e-21
BACE1	STRN4	3.77670820303256e-21
DGKB	SLMAP	3.8734436789016e-21
PLCG1	MOSPD3	3.89151619220089e-21
OLIG2	PUF60	3.92785976576377e-21
APBB1	EPB41L2	4.14784040374407e-21
KCNMA1	COQ10B	4.2965769686119e-21
BACE1	SLC25A44	4.42256070387527e-21
KCNMA1	SLC45A1	4.50068614051642e-21
OLIG2	ACAP3	4.50883249858085e-21
BACE1	RPS26	4.58868802406226e-21
APBB1	MCL1	4.62614993196743e-21
BACE1	HNRNPA1	4.97232874113448e-21
PMVK	ZNF276	5.12695488321912e-21
APBB1	RFTN2	5.62463419734136e-21
ECE1	DEF8	5.76132988051563e-21
DGKB	LUZP1	5.7734479523218e-21
TBP	SPRYD3	5.8095077028377e-21
BACE1	HEXIM1	6.06580428107068e-21
PMVK	CNIH2	6.69756074742869e-21
BACE1	GNB2	6.8602697789206e-21
TRPC4AP	STX10	7.14045094120694e-21
KCNMA1	RNF141	7.49751108349108e-21
DGKB	EXT2	7.55987732372657e-21
BACE1	FAU	7.89610469587731e-21
KCNMA1	GINM1	8.42784369195645e-21
TBP	EIF2S1	8.46988774389756e-21
OLIG2	SHF	8.53796316019952e-21
PMVK	KATNA1	8.55039753087108e-21
ECE1	COQ10B	8.64684460819607e-21
OLIG2	NXN	9.23751568129942e-21
OLIG2	GOLGA7B	9.30834183555255e-21
ECE1	ARF5	9.46804789253203e-21
TBP	CEP120	1.0138376020981e-20
PLCG1	ISLR2	1.01538538850555e-20
TRPC4AP	NOL12	1.08928470683688e-20
TBP	MAPK8IP3	1.12627927672656e-20
PLCG1	GNAI2	1.14310716549893e-20
KCNMA1	GMPPB	1.14809296239902e-20
PON2	HSF2	1.24868332264077e-20
OLIG2	EFNA3	1.26507365876598e-20
APBB1	APLP2	1.26801563285025e-20
OLIG2	THOC5	1.28578656422239e-20
BACE1	MICAL3	1.29209223069178e-20
DGKB	NIPSNAP1	1.31499225299883e-20
DGKB	EIF3L	1.34707932192036e-20
KCNMA1	NOB1	1.37781880289601e-20
ECE1	PDAP1	1.45465954004656e-20
BACE1	SPATS2	1.47732954232227e-20
PMVK	CLDND1	1.51242184184492e-20
DGKB	SEMA3F	1.54054680811204e-20
KCNMA1	IFT140	1.5426005217781e-20
KCNMA1	GNB2	1.56767200431166e-20
PMVK	SPATS2	1.60590325902686e-20
DGKB	SEZ6	1.72246942280134e-20
TRPC4AP	RBBP5	1.74659210101633e-20
PMVK	FAM117B	1.76471220848708e-20
PLCG1	SEMA3F	1.84348860580962e-20
KCNMA1	PPM1A	1.84710927373675e-20
DGKB	STRN4	1.96663880123078e-20
DGKB	ST3GAL6	2.03852283895237e-20
PMVK	TRABD	2.13715736398385e-20
BACE1	NASP	2.15747288254313e-20
BACE1	UBTF	2.19295926852238e-20
OLIG2	WNK2	2.21688335947828e-20
KCNMA1	PIKFYVE	2.24403400781996e-20
APBB1	RBM12	2.33057768694528e-20
KCNMA1	E4F1	2.43121231780582e-20
DGKB	IDH1	2.45585888026503e-20
PON2	PSIP1	2.50543133e-20
PON2	WDR75	2.55044197305501e-20
ECE1	PIKFYVE	2.57061925299129e-20
OLIG2	SEZ6	2.71501399174612e-20
OLIG2	GMPPB	2.72296064075755e-20
OLIG2	UBTF	2.95545526356672e-20
ECE1	MICALL1	3.22625107367589e-20
OLIG2	CTNS	3.28217465219844e-20
BACE1	ZFP36L2	3.32952613446045e-20
TBP	WDR75	3.41955484979924e-20
GPR37	PURA	4.01581449418226e-74
GPR37	PFKFB4	4.87672232478088e-69
GPR37	ANKRD13B	1.58498891677823e-65
GPR37	RBM15B	1.83650452070482e-65
GPR37	MBNL2	4.46337049225177e-63
RNF11	SART3	9.26090127596797e-63
GPR37	FAM89B	3.63867918415249e-62
GPR37	PABPC4	1.91921774071856e-60
GPR37	TRIM46	2.27238737212231e-60
RIMS1	CNTNAP1	2.83642403523656e-60
GPR37	DPYSL5	6.87212039544006e-60
GPR37	ABCG2	3.19283302305159e-59
GPR37	LMBR1L	4.40953424733771e-59
GPR37	TUBB3	4.64244143358904e-59
GPR37	DCAF15	1.87643470991189e-57
RIMS1	EPDR1	3.07915157828329e-57
RIMS1	SEPT8	5.68700315532887e-57
PTN	SCAND1	3.08043172935471e-56
GPR37	ACTL6B	6.8970813593707e-56
GPR37	AGBL5	2.94901068372604e-54
GPR37	IL6ST	2.41374079342024e-53
RNF11	KDM1A	2.66695373502285e-53
PTN	USP19	3.94536354882715e-53
PTN	MON1A	4.87363794765533e-53
GPR37	LUZP1	1.66702151012461e-52
RIMS1	FAM117B	1.83872220260777e-52
GPR37	SEPT8	3.69056288984447e-52
GPR37	GTPBP1	1.78276555450426e-51
HRH2	SEPT8	3.02497824507131e-51
PTN	ALG12	3.2207738875754e-51
GPR37	TRIOBP	3.5956570234926e-51
PTN	AP4M1	4.74330379557495e-51
PTN	TELO2	8.20028888459217e-51
GPR37	MOSPD3	8.31736186347265e-51
PTN	DALRD3	1.81075214956109e-50
PTN	TMEM115	2.40521855133466e-50
GPR37	CELSR3	3.02103833230352e-50
PTN	RPL13	1.75286548262248e-49
PTN	NME3	1.91004179085853e-49
GPR37	DDX39A	2.89414356843266e-49
GPR37	IFT140	4.86138028688394e-48
PTN	NUBP2	7.74467135326096e-48
SND1	HMGN4	2.37243148904843e-47
GPR37	ISYNA1	2.70952980321887e-47
PTN	ZNF408	2.99372426620139e-47
GPR37	WDR6	3.20358349363628e-47
GPR37	IPO11	4.38812451043108e-47
GPR37	THOC5	5.32780960891877e-47
PTN	ZNHIT2	5.64150320095021e-47
GPR37	NICN1	7.80006791480882e-47
PTN	VPS51	9.56337555596445e-47
GPR37	IP6K2	9.61651026407977e-47
RIMS1	PAQR8	1.09842656767388e-46
PTN	PUF60	2.67246552454922e-46
GPR37	SEMA3F	2.74767747436881e-46
PTN	GMPPB	4.65203168981319e-46
RIMS1	C6orf106	4.70586612833224e-46
PTN	CYHR1	1.14107565005531e-45
ST3GAL3	SEPT8	1.20333057009504e-45
RNF11	H1F0	2.1426597794327e-45
RIMS1	CTTNBP2NL	2.30004840558424e-45
GPR37	STRN4	2.65043851421073e-45
RIMS1	CSRNP2	3.55542885135768e-45
GPR37	H1F0	4.15363527043643e-45
RIMS1	ADD3	4.29718025470064e-45
GPR37	IMPDH2	5.236085692653e-45
PTN	SSBP4	6.13361853035559e-45
PTN	ROMO1	6.95921084016864e-45
PTN	NDUFAF3	1.8229089490904e-44
ST3GAL3	ABCG2	2.58736875237232e-44
ST3GAL3	CSRNP2	2.95158232866834e-44
RNF11	EXT2	3.00781255281997e-44
GPR37	DACT1	4.89307135661343e-44
RNF11	IP6K2	6.17719848766854e-44
PTN	PREB	6.4398467775834e-44
RIMS1	LRP4	7.22580616842218e-44
GPR37	VPS28	7.63325109747556e-44
ST3GAL3	PFKFB4	7.96930626349476e-44
GPR37	EPDR1	8.61408877093884e-44
PTN	ACAP3	8.82461021118209e-44
RIMS1	KDM1A	9.66675702355139e-44
RIMS1	GABRD	1.22852428890993e-43
GPR37	CHMP7	1.28054625385098e-43
ST3GAL3	MBNL2	1.47473293123895e-43
GPR37	KDM1A	1.675215942495e-43
GPR37	LDB1	2.05691592027845e-43
GPR37	TAB1	3.70810968381887e-43
PTN	WNK2	4.09628129685094e-43
PTN	TMUB2	5.66620800310767e-43
ST3GAL3	DACT1	5.82456721791747e-43
PTN	SPSB3	6.24405125747711e-43
GPR37	CSRNP2	8.64789031171977e-43
GPR37	LRP11	8.93270524857159e-43
ST3GAL3	PURA	1.14867099362775e-42
GPR37	RUSC1	1.2511027845842e-42
RIMS1	IDH1	1.29649663508144e-42
RIMS1	EPB41L2	1.30736704138985e-42
GPR37	FAM212A	1.6069888419071e-42
HRH2	DACT1	2.34272914879917e-42
GPR37	EIF3L	2.62173932010221e-42
HRH2	DPYSL5	2.75952585835011e-42
ST3GAL3	PABPC4	3.22087374197131e-42
GPR37	GNB2	3.9906021013363e-42
RIMS1	RFTN2	5.47598037374837e-42
ST3GAL3	LMBR1L	5.66626775422956e-42
RNF11	ZC3HC1	6.0447462412726e-42
PTN	ZNHIT1	7.64021723762219e-42
GPR37	NIPSNAP1	9.65563755517075e-42
ST3GAL3	IL6ST	9.9279365925493e-42
GPR37	VPS13D	1.16346993905343e-41
RIMS1	FNBP1L	1.27699633003861e-41
SND1	IP6K2	2.1391233828028e-41
SND1	VPS13D	3.05598324770718e-41
PTN	NAT6	3.68833274763031e-41
GPR37	CPD	4.08792087914568e-41
PTN	SCYL1	4.38407545458122e-41
PTN	FAM171A2	7.46187542680185e-41
GPR37	CCDC71	9.59229805287749e-41
GPR37	QARS	1.08472371234291e-40
HRH2	TTC28	1.20453427611104e-40
GPR37	PLXNB2	1.23625498014396e-40
GPR37	EXT2	1.666902840063e-40
HRH2	RALGPS1	1.93239711405293e-40
PTN	CCDC130	2.02520623976127e-40
RIMS1	ITGB5	2.58648117069859e-40
HRH2	PURA	2.77411948853722e-40
SND1	HSF2	2.8954590114116e-40
GPR37	MICALL1	3.40777012515489e-40
PTN	PTPN23	3.67606813007371e-40
PTN	VPS9D1	4.40758236753039e-40
HRH2	TUBB3	5.73691554192616e-40
SND1	SLC25A44	6.72964941238728e-40
ST3GAL3	EPDR1	8.40982203265406e-40
ST3GAL3	ANKRD13B	1.0448086589545e-39
GPR37	CNTNAP1	1.08307338823389e-39
HRH2	THOC5	1.44672398039956e-39
SND1	DENND5B	1.48092049044258e-39
GPR37	PPM1A	1.69310305692494e-39
HRH2	FDFT1	2.32459010157845e-39
RIMS1	PBXIP1	2.7299473627994e-39
HRH2	GABRD	2.74195954845409e-39
GPR37	NANOS3	3.65399601443878e-39
RNF11	RPL41	3.69567045388484e-39
GPR37	GNAI2	3.70529077943686e-39
RIMS1	EIF3L	3.96206579359076e-39
GPR37	EPB41L2	4.16977363649077e-39
SND1	SIK3	4.45470206453096e-39
PTN	TRMT61A	4.46205415532557e-39
GPR37	ADD3	4.51783281375047e-39
RIMS1	TTC28	4.62570269344214e-39
PTN	ADCK5	4.79070453680732e-39
HRH2	CNTNAP1	5.32901694315457e-39
RIMS1	ANKFY1	5.37550026125874e-39
PTN	E4F1	5.50379542332143e-39
GPR37	SEZ6	5.75819306060706e-39
GPR37	CHPT1	9.76484180634604e-39
GPR37	UBTF	9.90215487817515e-39
ST3GAL3	NICN1	9.94886675691734e-39
PTN	SYVN1	1.0523058106988e-38
ST3GAL3	ADD3	1.0708101974664e-38
GPR37	STMN4	1.21439021198104e-38
GPR37	ASCC2	1.23369414805997e-38
PTN	CGREF1	1.46290325063373e-38
HRH2	EIF3L	1.52564857248383e-38
HRH2	CSRNP2	1.5914773225649e-38
PTN	NUFIP2	1.72249216070929e-38
ST3GAL3	RBM15B	2.55236792364493e-38
SND1	MTMR9	2.89716663785983e-38
GPR37	ANKFY1	5.00605981580287e-38
HRH2	ANKFY1	5.61246683237671e-38
GPR37	SHF	6.8138478864064e-38
PTN	STRN4	7.63326895778492e-38
ST3GAL3	CELSR3	9.41413640176769e-38
GPR37	ZC3HC1	1.21889437949775e-37
ST3GAL3	FDFT1	1.29230639647421e-37
HRH2	MBNL2	1.53830087724359e-37
ST3GAL3	DPYSL5	1.61216279208239e-37
ST3GAL3	TRIM46	3.90948122638094e-37
PTN	C11orf31	4.64032409119619e-37
SND1	RPL41	4.82816342965676e-37
RIMS1	IL6ST	5.18278611020026e-37
APAF1	NEURL1	5.53643160987085e-37
RIMS1	EXT2	6.11244849023699e-37
PTN	INPP5K	6.81256661558154e-37
RIMS1	LMBR1L	8.26758496697963e-37
HRH2	ABCG2	1.1024704724475e-36
HRH2	C6orf106	1.16880061031874e-36
SND1	KDM1A	1.36310252631023e-36
ST3GAL3	KDM1A	1.48859291112901e-36
HRH2	IL6ST	1.56866067867e-36
MAP2K5	STAC2	1.57516073416267e-36
ST3GAL3	TUBB3	1.58387811603742e-36
ST3GAL3	ACTL6B	2.06382202389092e-36
SND1	C6orf106	2.54308560161091e-36
GPR37	RBM4B	2.95135138791307e-36
GPR37	SLMAP	2.99262554565121e-36
SND1	COMMD3	3.65958748217377e-36
RNF11	EIF3L	3.76794887039851e-36
RIMS1	RBM12	4.4600078766035e-36
RIMS1	ZNF3	4.58138381304672e-36
HRH2	EXT2	4.63368501259962e-36
SND1	PI4KA	5.01454414083219e-36
GPR37	C6orf106	5.27088929298196e-36
RNF11	THOC5	6.20740662949938e-36
ST3GAL3	LUZP1	6.3918745282595e-36
ST3GAL3	CNTNAP1	6.43409475132335e-36
RIMS1	SPATA5L1	6.76061548882771e-36
HRH2	PFKFB4	8.84135379605142e-36
GPR37	VPS9D1	9.56519590806102e-36
GPR37	ST3GAL6	1.04566266537563e-35
RNF11	ZNF3	1.08038015814884e-35
PTN	FNIP1	1.13563314014404e-35
GPR37	FDFT1	1.24423991635288e-35
RIMS1	H1F0	1.26286508622218e-35
SND1	PFDN5	1.64837504268123e-35
HRH2	IDH1	3.03192962940294e-35
PTN	STARD3	3.9744801217929e-35
GPR37	FLAD1	3.99250688422189e-35
RIMS1	FDFT1	4.53020011598375e-35
GPR37	DPH1	4.55951281549966e-35
PTN	ULK3	4.89690752431346e-35
RIMS1	APLP2	5.13532896660853e-35
RIMS1	GATM	5.39204626418427e-35
GPR37	FAU	5.60016925053371e-35
HRH2	KDM1A	8.2010243274724e-35
PTN	ACP2	1.4928753135099e-34
RIMS1	IP6K2	1.49832488095038e-34
SND1	SV2A	1.5324963053731e-34
HRH2	LMBR1L	1.53958931739849e-34
PTN	ZBTB17	1.59128712172892e-34
RNF11	PA2G4	1.60252105756357e-34
RNF11	DDX39A	1.73359488080799e-34
HRH2	FBXO42	1.75233699098152e-34
ST3GAL3	IFT140	1.95698134470698e-34
HRH2	CTTNBP2NL	1.99058446266698e-34
ST3GAL3	SEZ6	2.3846740428761e-34
RIMS1	EFHD2	2.63884846276508e-34
GPR37	MAL2	3.54018068600367e-34
ST3GAL3	FAM89B	3.55692361997834e-34
GPR37	MICAL3	4.8769894385644e-34
RIMS1	KATNA1	5.1183408293761e-34
RIMS1	DACT1	5.36041895528637e-34
ST3GAL3	DCAF15	5.88022567291377e-34
RNF11	UBTF	6.08651602275809e-34
ST3GAL3	ANKFY1	6.87025240983165e-34
RNF11	SNRPC	7.16836958533857e-34
RNF11	PFDN5	8.45822031873941e-34
ST3GAL3	WDR6	8.9312845629847e-34
ST3GAL3	THOC5	9.05845722606496e-34
APAF1	FURIN	1.09617249013788e-33
GPR37	SUFU	1.16161797533604e-33
RIMS1	FBXO42	1.25097414164924e-33
GPR37	MTMR3	1.40953897447438e-33
PTN	TRABD	1.46493869339944e-33
SND1	EPB41L2	1.50142573869714e-33
RIMS1	VCAN	1.54771861883528e-33
HRH2	MTMR3	1.60813904170021e-33
SND1	CNTNAP1	1.74571765750032e-33
PTN	TAB1	2.20327811360586e-33
GPR37	ERGIC3	2.48112621594056e-33
GPR37	ZBTB17	2.50855048614526e-33
GPR37	OCIAD2	3.08345453978132e-33
RIMS1	FAM120A	3.29240532719665e-33
HRH2	RBM15B	4.38251830959984e-33
PTN	MRPS34	4.60124686928951e-33
ST3GAL3	C6orf106	4.63243775049861e-33
SND1	EIF3E	4.68219618034037e-33
SND1	FAM120A	5.33030315958848e-33
PTN	DCAKD	5.39815776371524e-33
RIMS1	NFE2L1	5.88063342364882e-33
RIMS1	HNRNPA1	6.8995136579245e-33
ST3GAL3	TTC28	7.297099189663e-33
PTN	DPH1	7.93160055665284e-33
HRH2	AGBL5	8.02159716893702e-33
GPR37	NOL12	9.0010803602243e-33
RIMS1	MBNL2	1.24855845075038e-32
PTN	CRELD2	1.32265063954276e-32
RIMS1	PABPC4	1.38675700041493e-32
GPR37	PTPN23	1.91143511303198e-32
ST3GAL3	EXT2	1.92188210146166e-32
RNF11	PHF5A	2.00366697889314e-32
HRH2	OCIAD2	2.24132168967096e-32
GPR37	SLC12A9	2.47251771309817e-32
GPR37	IDH1	2.52974984839984e-32
SND1	FAM219B	2.85866723993799e-32
RIMS1	RBM15B	3.01466749580301e-32
GPR37	FNBP1L	3.41163712433832e-32
ST3GAL3	TRIOBP	3.79150505797508e-32
PTN	ARF5	4.21539765350721e-32
SND1	SPTBN1	4.69561182695024e-32
MAP2K5	PI4KA	5.11743154967859e-32
GPR37	STRN	5.87317617960177e-32
RNF11	RPS26	6.79242903961224e-32
GPR37	FAM171B	7.10155114415541e-32
HRH2	DTX4	8.06825301822191e-32
RNF11	MLX	8.15579038649881e-32
SND1	EIF3L	8.32239060881548e-32
PTN	TMEM129	9.21981638125085e-32
ST3GAL3	LRP11	9.95244704568314e-32
APAF1	P4HTM	1.04684777425502e-31
RIMS1	PURA	1.13334626656791e-31
ST3GAL3	GTPBP1	1.34954213614028e-31
GPR37	AP4M1	1.35255103784848e-31
HRH2	LRP11	1.51999548127134e-31
GPR37	PTCD1	1.63583835800521e-31
ST3GAL3	DDX39A	1.65714842079076e-31
ST3GAL3	AGBL5	1.68283862119855e-31
HRH2	QARS	1.71611415180847e-31
SND1	NIPSNAP1	2.21051275677105e-31
RIMS1	HMGN4	2.77595517197802e-31
RIMS1	OCIAD2	2.82338862547893e-31
RIMS1	LRIG1	3.04378575634107e-31
SND1	FDFT1	3.21203085569203e-31
GPR37	HEMK1	3.48145472041477e-31
GPR37	RPS26	3.51101289735674e-31
RIMS1	HSF2	3.61391538613818e-31
PTN	ARFGAP2	3.89393396662877e-31
PTN	CCDC71	4.32882809042836e-31
RNF11	IMPDH2	5.01522440078606e-31
RNF11	SPTBN1	5.16575375759078e-31
ST3GAL3	FNBP1L	5.48947246148577e-31
ST3GAL3	IPO11	5.81605621205335e-31
PTN	SLC45A1	6.04024045644807e-31
PTN	MAST1	6.35688483646209e-31
HRH2	MAL2	6.52317719735477e-31
GPR37	TTC28	7.6015740276775e-31
ST3GAL3	EPB41L2	7.87754050959795e-31
PTN	MEPCE	8.28141446086656e-31
ST3GAL3	EIF3L	8.80340034987231e-31
SND1	EXT2	9.31621376082185e-31
RIMS1	CHPT1	1.03640339375441e-30
APAF1	C1QTNF4	1.08582118350374e-30
RIMS1	PRDM10	1.21019944785602e-30
MAP2K5	C6orf106	1.29037513638577e-30
ST3GAL3	LDB1	1.87992537593929e-30
RIMS1	NASP	1.89815154844343e-30
RNF11	RBM6	2.14697721228583e-30
HRH2	LUZP1	2.27141930710127e-30
HRH2	STMN4	2.41405349347635e-30
PTN	PKD1	2.45725089310092e-30
ST3GAL3	FBXO42	2.54345814400366e-30
HRH2	FAM117B	2.54451772744023e-30
HRH2	PABPC4	2.81452038105827e-30
RIMS1	PFKFB4	2.90222702949322e-30
RIMS1	MARK3	2.99337441189583e-30
ST3GAL3	STRN	3.38054261187622e-30
ST3GAL3	IP6K2	4.05076731590847e-30
SND1	FAM171B	4.07623564107533e-30
RIMS1	THOC5	4.10448401788752e-30
APAF1	BAP1	4.22398685232802e-30
RNF11	BUD13	4.42939252252677e-30
PTN	NOL12	5.11627472529814e-30
HRH2	EPB41L2	5.24083149004062e-30
SND1	OCIAD2	5.57680747503329e-30
GPR37	KHK	5.76121683840306e-30
SND1	SPATA5L1	5.94147588996932e-30
SND1	MED30	6.10535564798988e-30
GPR37	DALRD3	7.00469808249535e-30
PTN	NADK	7.11608055560057e-30
PTN	MOSPD3	7.88960979268288e-30
HRH2	ISYNA1	1.1363629244332e-29
GPR37	SPSB3	1.23262955222953e-29
RNF11	ERGIC3	1.32729859980722e-29
SND1	KATNA1	1.67680550999608e-29
GPR37	ZNF408	1.72536324633605e-29
GPR37	DENND5B	1.87291837349546e-29
HRH2	GTPBP1	1.98972137502442e-29
SND1	ZNF3	2.10458041314387e-29
HRH2	TRIOBP	2.77691163888491e-29
HRH2	MICALL1	3.11466597922141e-29
RNF11	MED19	3.19450651741869e-29
ST3GAL3	IDH1	3.44840379348018e-29
ST3GAL3	CLDND1	4.11106831590966e-29
GPR37	ARFGAP2	4.65857636341313e-29
SND1	SEPT8	5.62762808641448e-29
SND1	H1F0	5.73189713564903e-29
SND1	PAQR8	5.78916668360807e-29
RNF11	RNPS1	5.84000618664118e-29
GPR37	FAM219B	5.86667447534766e-29
ST3GAL3	GINM1	6.55483891650581e-29
MAP2K5	RIT1	6.76495501849477e-29
GPR37	PDAP1	7.00981288992809e-29
RNF11	QARS	8.25748019508e-29
SND1	KIAA0100	8.61981639579827e-29
GPR37	ATP5G2	8.63487008366093e-29
PTN	TWF2	8.98965085041418e-29
GPR37	EFTUD2	9.03139890220799e-29
ST3GAL3	FAM219B	9.28866524986545e-29
GPR37	CAD	9.57244187583856e-29
SND1	ZC3HC1	9.98803143550286e-29
GPR37	DTX4	1.0508200485196e-28
GPR37	SFXN3	1.15386672687267e-28
ST3GAL3	MICAL3	1.15919997383538e-28
PTN	KIFC2	1.26495377214163e-28
HRH2	CELSR3	1.2778463395923e-28
RIMS1	ABCG2	1.2803510003582e-28
RIMS1	HABP4	1.3759291427532e-28
GPR37	PI4KA	1.38081328617675e-28
APAF1	FKBP8	1.5184772531441e-28
RNF11	NASP	1.59210061165473e-28
RIMS1	SEMA3F	1.62896603802463e-28
GPR37	GINM1	1.67100027363481e-28
RNF11	NIPSNAP1	1.70666995060119e-28
RNF11	RBM4B	1.86138593363652e-28
RNF41	SHFM1	1.88269821887275e-28
SND1	NFE2L1	1.97526895401666e-28
PTN	PDAP1	2.03301017284462e-28
GPR37	NAT6	2.08270350586962e-28
SND1	IDH1	2.16357487998612e-28
SND1	VPS45	2.35024574552884e-28
PTN	PLXNB2	2.38154842960183e-28
PTN	APEH	2.44661169432213e-28
GPR37	NXN	2.60595040235647e-28
ST3GAL3	VPS28	3.05924023369177e-28
GPR37	RNPS1	3.13117028450364e-28
HRH2	NIPSNAP1	3.22110690200187e-28
ST3GAL3	MOSPD3	3.24415602960447e-28
HRH2	WDR6	3.29906331455722e-28
HRH2	ADD3	3.36441238749936e-28
ST3GAL3	MAL2	3.40236444547648e-28
PTN	VPS28	3.66670422804121e-28
RNF11	PABPC4	4.5110201913988e-28
HRH2	ANKRD13B	4.57917284903069e-28
ST3GAL3	CHMP7	4.97337256164022e-28
ST3GAL3	FAM117B	5.08564964196344e-28
PTN	PIKFYVE	5.33293314716882e-28
ST3GAL3	NANOS3	6.81225150273027e-28
GPR37	PPRC1	7.57810790916947e-28
APAF1	TRMT61A	7.93869560239313e-28
SND1	FNBP1L	7.96926672672837e-28
RNF11	EFTUD2	8.02864553800502e-28
PTN	UBQLN4	9.07965551402468e-28
PTN	GNB2	9.16974904203735e-28
ST3GAL3	ISLR2	9.62780898541595e-28
GPR37	CD63	1.06974598048776e-27
HRH2	CHPT1	1.12845560974248e-27
PTN	CDK10	1.18247975982366e-27
HRH2	SLMAP	1.19060019380843e-27
ST3GAL3	RFTN2	1.22691272858606e-27
RIMS1	NIPSNAP1	1.25424740322568e-27
PTN	NOB1	1.39891747675202e-27
GPR37	ANKRD54	1.40487633641759e-27
PTN	FEM1B	1.42357938612274e-27
PTN	LETM1	1.51045801490579e-27
HRH2	FNBP1L	1.62569613091473e-27
GPR37	ARL3	1.72932813038718e-27
PTN	IFT140	1.7886803421698e-27
RNF11	VPS13D	2.00434410605821e-27
GPR37	FAM171A2	2.04268921706231e-27
PTN	PLOD3	2.06580154467518e-27
PTN	DENND6B	2.081099399546e-27
ST3GAL3	VPS13D	2.26345866984239e-27
GPR37	VCAN	2.7750481562625e-27
RNF11	AGBL5	2.84446957635468e-27
GPR37	C11orf31	2.86081388843543e-27
GPR37	GABRD	3.02890879616525e-27
SND1	BUD31	3.35524485060707e-27
PTN	CKB	3.42949353448524e-27
RIMS1	STAC2	3.54115305502434e-27
ST3GAL3	IMPDH2	3.72917869577384e-27
GPR37	LRP4	4.60764722937538e-27
RIMS1	CELSR3	4.6946224024733e-27
GPR37	TCAP	4.94546057331193e-27
GPR37	ERC1	4.96941025756717e-27
HRH2	FAM89B	5.67531035858555e-27
GPR37	ADCK5	5.89221375094335e-27
SND1	MBNL2	6.09252487640617e-27
PTN	PPM1A	6.24144397031954e-27
SND1	ATP5G2	6.56802243958439e-27
ST3GAL3	RALGPS1	6.93257683390425e-27
ST3GAL3	ZC3HC1	7.56606585957821e-27
ST3GAL3	FAM212A	7.61186454042515e-27
SND1	MARK3	7.91828215383427e-27
RIMS1	SIK3	8.44392140779791e-27
SND1	PABPC4	8.61606989147882e-27
HRH2	EPDR1	8.85443909761064e-27
GPR37	ISLR2	9.13033986312109e-27
HRH2	VCAN	9.15902455684201e-27
RIMS1	RBM6	9.77704052083319e-27
ST3GAL3	SEMA3F	9.96290631574588e-27
ST3GAL3	H1F0	1.00711743001277e-26
ST3GAL3	STRN4	1.06157644620888e-26
PTN	C12orf10	1.10105943890901e-26
GPR37	CLDND1	1.11654477324087e-26
RNF11	PURA	1.13525574868719e-26
RNF11	STRN	1.20605589774006e-26
ST3GAL3	CHPT1	1.26747447143144e-26
PTN	FLAD1	1.3391944843564e-26
GPR37	MAST1	1.39217464213918e-26
RNF11	VPS28	1.79287448718625e-26
GPR37	EFNA3	1.82110753535867e-26
SND1	MLX	1.83615815335977e-26
GPR37	FBXO42	1.89994657989618e-26
PTN	PTCD1	1.99882842957372e-26
HRH2	IFT140	2.0276724097487e-26
RIMS1	ZFP36L2	2.09355162916403e-26
ST3GAL3	PPM1A	2.11052996424019e-26
RNF11	RBM15B	2.14362612495405e-26
RIMS1	PI4KA	2.24058815669793e-26
GPR37	PHF5A	2.54108917360012e-26
ST3GAL3	SPATA5L1	2.5620746074402e-26
RNF11	HMGN4	2.60142674978933e-26
GPR37	RALGPS1	2.62373307640147e-26
RNF11	OCIAD2	2.63885848925632e-26
ST3GAL3	SFXN3	2.67622824993856e-26
HRH2	SIK3	2.80388726716843e-26
HRH2	RUSC1	3.21051391189567e-26
PTN	P4HTM	3.66704990947045e-26
APAF1	SSBP4	3.74449640824578e-26
RIMS1	SMURF2	3.78242726398776e-26
RNF11	CNTNAP1	3.81858362028166e-26
RNF11	MARK3	4.14554035243572e-26
ST3GAL3	EFTUD2	4.81695298937564e-26
RIMS1	ZC3HC1	4.81896286336006e-26
PTN	TAB2	5.11234557823006e-26
GPR37	RFTN2	5.42924415839097e-26
PTN	DEF8	5.60589387733595e-26
GPR37	CNIH2	5.71019399298787e-26
ST3GAL3	ST3GAL6	5.80524743476666e-26
PTN	GTPBP1	5.9147781452071e-26
RIMS1	RALGPS1	6.33458828402393e-26
HRH2	GINM1	6.3474296388933e-26
SND1	UBE4A	6.36680774854181e-26
ST3GAL3	NIPSNAP1	6.87291073625471e-26
HRH2	ERC1	7.13305405052772e-26
GPR37	CDK10	7.16643322570213e-26
PTN	FAM89B	7.26404972064379e-26
HRH2	IP6K2	7.32328036069403e-26
GPR37	CCDC51	7.32570635720085e-26
GPR37	SIK3	7.49799070024765e-26
RNF11	FAM171B	7.60898295255863e-26
ST3GAL3	SIK3	8.00068874042905e-26
HRH2	H1F0	8.04962013584435e-26
SND1	SHF	8.44640504842856e-26
GPR37	RPL41	8.81450934109214e-26
PTN	SURF1	9.22307764417045e-26
SND1	NICN1	1.00825412299542e-25
HRH2	SEZ6	1.05327060889892e-25
ST3GAL3	SHF	1.12261747732098e-25
HRH2	DCAF15	1.14661564007955e-25
RIMS1	DDX39A	1.15074699735922e-25
PTN	MFSD5	1.20748665876687e-25
GPR37	SZT2	1.21385595939596e-25
GPR37	SPATA5L1	1.23280120871926e-25
SND1	HNRNPA1	1.23297189019599e-25
PTN	FKBP8	1.33205199644804e-25
RNF41	BUD31	1.35712718475191e-25
ST3GAL3	GNB2	1.35894431420104e-25
RNF11	EPDR1	1.40821700863151e-25
PTN	GNAI2	1.5875864411852e-25
RIMS1	MAL2	1.62254950155324e-25
ST3GAL3	STMN4	1.72201558190043e-25
SND1	FAM117B	1.81428834789625e-25
SND1	RPS26	1.88040994286227e-25
RNF11	ASCC2	1.8934542864857e-25
RIMS1	LRP11	2.09149389465072e-25
ST3GAL3	MTMR3	2.11958763944372e-25
RNF11	CPD	2.12417713762652e-25
HRH2	NICN1	2.41293494348113e-25
ST3GAL3	RNPS1	2.41681830419894e-25
RIMS1	SEZ6	2.45794213747832e-25
RIMS1	SLC25A44	2.57639829421939e-25
RNF11	PTPRJ	2.71561482402941e-25
RIMS1	COMMD3	2.77526747452044e-25
CREB1	PCMT1	2.89404009280008e-25
RNF11	MTMR3	3.02950996023299e-25
GPR37	PIAS1	3.04016879751947e-25
HRH2	IMPDH2	3.33157314217311e-25
ST3GAL3	RUSC1	3.33789980810066e-25
PTN	FAM212A	3.41922199990508e-25
HRH2	ACTL6B	3.53575298585213e-25
RIMS1	FAM219B	3.55782901337913e-25
ST3GAL3	ISYNA1	4.29720216227431e-25
HRH2	TRIM46	4.38351022373727e-25
GPR37	GATM	4.49268392278663e-25
MAP2K5	SLC25A44	4.9122681227597e-25
PTN	FURIN	5.15877552123376e-25
RIMS1	C1QC	5.37867718054083e-25
PTN	STX10	6.66716016418177e-25
PTN	TCF25	6.79835018827348e-25
RNF11	FLAD1	7.08191775737967e-25
PTN	DCAF15	7.58390022483634e-25
PTN	FAM53B	9.21912433855953e-25
ST3GAL3	SLMAP	9.35611817605315e-25
SND1	PURA	9.3604499335478e-25
GPR37	GNB1	9.59976931794102e-25
GPR37	ASIC1	9.89670914123169e-25
RNF11	HEMK1	1.00861629871509e-24
ST3GAL3	MICALL1	1.00970373693401e-24
ST3GAL3	CPD	1.01141078931525e-24
RIMS1	LUZP1	1.02543511461675e-24
PTN	HEMK1	1.03959022536601e-24
GPR37	UBE4A	1.06965964550901e-24
SND1	LRP4	1.14377039369473e-24
RNF11	ZBTB17	1.1599236156535e-24
RIMS1	VPS13D	1.16344403753321e-24
RNF11	SHF	1.21058913654306e-24
GPR37	NME6	1.23115752588869e-24
RNF11	ACTL6B	1.23609122094606e-24
ST3GAL3	ASCC2	1.2616528534052e-24
PTN	LDB1	1.42843042630738e-24
HRH2	FAM212A	1.48807612177731e-24
MAP2K5	NMT1	1.67150800901355e-24
RNF11	FDFT1	1.72876464681562e-24
SND1	NASP	1.87556939103014e-24
HRH2	DDX39A	1.92868255428097e-24
PTN	SLC12A9	2.00960330927481e-24
RIMS1	SMARCAD1	2.03847855508212e-24
RIMS1	MTMR3	2.17162497722314e-24
GPR37	PA2G4	2.22646090653709e-24
SND1	EPDR1	2.23334957083037e-24
GPR37	KRTCAP2	2.44088615228782e-24
ST3GAL3	QARS	2.70715606840564e-24
RIMS1	DPYSL5	2.81147583213926e-24
RIMS1	EIF3E	2.864087041635e-24
ST3GAL3	LRP4	2.86757611246774e-24
PTN	TBKBP1	2.91940131404563e-24
GPR37	CTTNBP2NL	2.99579401156962e-24
RNF11	MBNL2	3.01054365161362e-24
SND1	PTPRJ	3.11946728746458e-24
ST3GAL3	ERC1	3.53713089316722e-24
ST3GAL3	UBTF	3.71348552843213e-24
RNF11	FAU	3.75746205382864e-24
ST3GAL3	DTX4	3.76787216948244e-24
ST3GAL3	GNB1	4.22343235626925e-24
RNF11	EIF3E	4.23344859532448e-24
GPR37	CPSF4	4.43905771567104e-24
APAF1	GPBP1	4.45949555268891e-24
PTN	ERGIC3	4.59493117291782e-24
SND1	DDX39A	4.79737015445159e-24
ST3GAL3	TAB1	4.89343977323878e-24
HRH2	RBM4B	4.94132614815224e-24
RIMS1	MED1	5.68248780740655e-24
RNF11	MED30	6.35656166974877e-24
MAP2K5	FNBP1L	6.43738822686805e-24
RNF11	LDB1	6.50625060036305e-24
CREB1	OCIAD1	6.69640976085673e-24
HRH2	EFTUD2	6.75855409989691e-24
RIMS1	LATS1	7.00576014668391e-24
ST3GAL3	GABRD	7.27413882470582e-24
RIMS1	DDAH1	7.55222683535095e-24
RIMS1	MCL1	7.5787663715219e-24
HRH2	ZC3HC1	7.99989679587154e-24
GPR37	NASP	8.08727090942234e-24
PTN	C1QTNF4	8.19302966471807e-24
RNF11	SEPT8	8.93801923835626e-24
RNF11	IL6ST	9.28014424168272e-24
SND1	GABRD	1.04174685567387e-23
ST3GAL3	SUFU	1.07252658837114e-23
ST3GAL3	PA2G4	1.14221138631752e-23
GPR37	TBKBP1	1.14423979776561e-23
PTN	TRIOBP	1.18456421035878e-23
ST3GAL3	OCIAD2	1.22565141188471e-23
RNF11	EPB41L2	1.38890812311686e-23
GPR37	ARPC1A	1.39670775769553e-23
MAP2K5	IDH1	1.46392125053104e-23
GPR37	MARK3	1.50419290187524e-23
SND1	LMBR1L	1.76781371231529e-23
ST3GAL3	CCDC71	1.83863989846262e-23
RIMS1	TUBB3	1.94573933426583e-23
GPR37	FOXN2	2.19435527916629e-23
RNF11	ANKFY1	2.34106849898714e-23
GPR37	SLBP	2.57410892478022e-23
RNF11	HNRNPA1	2.69729003243671e-23
GPR37	C11orf49	2.80187107870564e-23
RNF11	CCDC51	3.17565918631632e-23
RIMS1	HEXIM1	3.29101105017642e-23
SND1	PA2G4	3.30845972187811e-23
ST3GAL3	RBM4B	3.6491141871496e-23
PTN	GOLGA4	3.67526924123332e-23
PTN	CNIH2	3.8078789331912e-23
GPR37	SART3	3.90516096239667e-23
ST3GAL3	MARK3	3.98807730683414e-23
ST3GAL3	FOXN2	4.15244793097973e-23
GPR37	CRELD2	4.16705480027538e-23
ST3GAL3	PLXNB2	4.22511232451692e-23
APAF1	ZFP91	4.67785725631785e-23
APAF1	SGSM2	4.84558292665813e-23
HRH2	SLC25A20	4.87496705323655e-23
ST3GAL3	DAZAP2	4.90658031893832e-23
RIMS1	QARS	4.94210223800551e-23
GPR37	RPL13	4.98714839879158e-23
GPR37	VPS51	5.01427087976875e-23
PTN	FBXL6	5.04543215311692e-23
MAP2K5	GABRD	5.48758929972299e-23
PTN	ANKRD13B	5.61251157916637e-23
GPR37	FAM117B	6.47462388856272e-23
HRH2	SHF	6.55895002286544e-23
RNF11	FOXN2	6.6335593486704e-23
ST3GAL3	ZNF174	6.64381555344141e-23
RNF11	C6orf106	6.68706682713269e-23
RNF11	CUEDC2	6.94594860013547e-23
PTN	ARPC1A	7.5647414417676e-23
CREB1	LTBP3	8.08139846626105e-23
HRH2	PPM1A	8.13058519759254e-23
HRH2	PA2G4	8.32762225903792e-23
GPR37	ZNF174	8.80413011128308e-23
GPR37	TRABD	8.88210696034139e-23
PTN	EIF5	8.92038163786927e-23
GPR37	MRPL49	9.31417655404292e-23
HRH2	PPRC1	9.66908664644322e-23
RIMS1	GINM1	1.01666139570114e-22
RIMS1	FAM89B	1.03954289968435e-22
APAF1	SLC45A1	1.07899372841535e-22
RNF11	KATNA1	1.09963664931857e-22
MAP2K5	HMGN4	1.10746061836098e-22
RNF41	PRKAG1	1.13681446719761e-22
RNF11	BUD31	1.15236806404305e-22
RNF11	ZNF174	1.15974213753904e-22
GPR37	DAZAP2	1.17942079625189e-22
HRH2	PLXNB2	1.24470308372728e-22
RIMS1	AGBL5	1.28459151400376e-22
HRH2	SFXN3	1.3934385675148e-22
RNF11	FAM89B	1.41053421625829e-22
RNF11	CPSF4	1.4556971171767e-22
HRH2	ISLR2	1.48630725496839e-22
GPR37	GOLGA4	1.49881214934733e-22
PTN	EMC2	1.49990529473657e-22
RIMS1	ACTL6B	1.61258037160928e-22
GPR37	INPP5B	1.61576738895458e-22
RNF11	MANF	2.04393899421204e-22
RIMS1	FAM171B	2.07958746472325e-22
HRH2	CORO1C	2.26524350923744e-22
GPR37	CTNS	2.7273556711027e-22
SND1	PRDM10	2.77347743039824e-22
PTN	ACTL6B	2.93950244370432e-22
GPR37	XPNPEP1	2.9634071582183e-22
MAP2K5	SEPT8	3.28551656356606e-22
GPR37	MED19	3.37563423307685e-22
PTN	TRIM46	3.79952776639558e-22
APAF1	TMEM129	4.08808148639012e-22
PTN	RNF141	4.10230465449419e-22
PTN	UNC45A	4.11189799517464e-22
GPR37	ACAP3	4.43681776619017e-22
RIMS1	PGM1	4.5768650141874e-22
RNF11	ATP5G2	4.59515143178086e-22
ST3GAL3	DPH1	4.66886896347257e-22
APAF1	PSD	4.89284911794699e-22
HRH2	STRN	4.93618319280862e-22
SND1	LUZP1	4.97423792575052e-22
GPR37	UBQLN4	5.00403145151387e-22
HRH2	CPD	5.22840805419403e-22
GPR37	HMGN4	5.33581313685552e-22
HRH2	MOSPD3	5.59872574907331e-22
RNF11	FAM219B	5.67715774952073e-22
RIMS1	PA2G4	5.75030013374749e-22
RIMS1	RBM4B	6.01203882357491e-22
PTN	FAU	6.53594041971049e-22
APAF1	MON1A	6.9838436007826e-22
RIMS1	CPD	7.09971754771473e-22
CREB1	NF2	7.24770638117206e-22
RNF41	EBNA1BP2	7.49853331926175e-22
HRH2	FAM171B	7.53705421080001e-22
ST3GAL3	CTTNBP2NL	8.50995738189655e-22
RNF11	COMMD3	8.59808636940253e-22
RNF11	SIK3	8.74382622382068e-22
GPR37	FBXL6	9.22441616159818e-22
PTN	COQ10B	9.82446227361417e-22
GPR37	INPP5K	9.88920421074446e-22
GPR37	ZNF276	1.01759315813264e-21
SND1	KHK	1.072581630478e-21
GPR37	SNRPC	1.10866906562449e-21
SND1	IL6ST	1.12275240002028e-21
APAF1	SELM	1.29577898236699e-21
HRH2	HMGN4	1.36455424284745e-21
RNF11	PDAP1	1.38732752887716e-21
PTN	ANKRD54	1.48866608708051e-21
SND1	ACTR10	1.5380171390248e-21
ST3GAL3	KHK	1.57887877033856e-21
RNF11	SPATA5L1	1.63056527252415e-21
SND1	FOXN2	1.65441226478043e-21
GPR37	CCDC130	1.76754725370599e-21
HRH2	GNAI2	1.83695514246215e-21
ST3GAL3	GNAI2	1.84742751635571e-21
RNF11	VPS45	1.88391012322044e-21
PTN	SNX2	1.97463700974398e-21
GPR37	PFDN5	2.11244089332721e-21
HRH2	GATM	2.11773614449472e-21
RIMS1	RPL41	2.14582462144658e-21
RNF11	LMBR1L	2.16093026963319e-21
GPR37	HNRNPA1	2.17085075333317e-21
MAP2K5	ATXN7L3	2.24046370245811e-21
MAP2K5	EFHD2	2.29142893537114e-21
APAF1	NAA25	2.45059768725052e-21
RNF11	VCAN	2.60848250871248e-21
HRH2	LDB1	2.73060581069835e-21
RNF11	HSF2	2.76562137937246e-21
APAF1	SCYL1	3.05692617767471e-21
RIMS1	ISLR2	3.31858849762734e-21
MAP2K5	VCAN	3.42030020819461e-21
SND1	FAU	3.5739325409436e-21
ST3GAL3	VPS9D1	3.5819942956016e-21
HRH2	SPATS2	3.5886908259094e-21
RNF11	GABRD	3.98829059597425e-21
CREB1	COQ10B	4.06468337260679e-21
SND1	ACTL6B	4.20265356139302e-21
HRH2	DAZAP2	4.24862795892135e-21
GPR37	CORO1C	4.31700522264207e-21
HRH2	SPATA5L1	4.36642434524746e-21
RIMS1	LDB1	4.43848020023349e-21
ST3GAL3	GATM	4.44340510218181e-21
GPR37	GOLGA7B	4.57204459220144e-21
RIMS1	GNB1	4.70275111220457e-21
MAP2K5	SMURF2	4.79129420944975e-21
PTN	ASCC2	4.92783636304538e-21
ST3GAL3	SLBP	4.98667566265661e-21
SND1	KRTCAP2	5.25579580570662e-21
MAP2K5	LUZP1	5.37014101485774e-21
SND1	RBM15B	5.52439777156993e-21
ST3GAL3	ARL3	5.68573370948454e-21
SND1	SMARCAD1	5.86394652083284e-21
SND1	FAM89B	6.10700426501389e-21
RNF41	PFDN5	6.40952990218911e-21
SND1	STRN	6.64766009734452e-21
RIMS1	ANKRD13B	7.09440265423628e-21
PTN	LAMTOR4	7.55523810657841e-21
HRH2	FAM219B	7.65265897777952e-21
GPR37	MED30	7.97281609127536e-21
RNF11	FNBP1L	8.06647836923941e-21
RNF11	ITGB5	8.59746782657663e-21
PTN	CTNS	8.86168115308595e-21
ST3GAL3	DENND5B	8.95823937498598e-21
PTN	RBM15B	8.98258580251776e-21
PTN	WDR12	9.93419697415139e-21
RNF11	PFKFB4	1.06630224667556e-20
HRH2	VPS28	1.11484139231856e-20
MAP2K5	NCKIPSD	1.11629294713922e-20
PTN	WDR6	1.11861577355118e-20
MAP2K5	CNTNAP1	1.12008117900233e-20
ST3GAL3	PPRC1	1.12381611710302e-20
PTN	ISYNA1	1.21867882619871e-20
SND1	CTTNBP2NL	1.34156301279103e-20
ST3GAL3	ERGIC3	1.41941406897529e-20
ST3GAL3	PHF5A	1.49370709553326e-20
ST3GAL3	HMGN4	1.49598842126138e-20
RNF11	NEIL2	1.736368090277e-20
PTN	IMPDH2	1.73769972388277e-20
HRH2	RFTN2	1.75692839833164e-20
HRH2	LRP4	1.82525877275154e-20
GPR37	RBBP5	1.85288333212887e-20
SND1	MSANTD3	1.8762210448212e-20
SND1	SART3	1.9508289623495e-20
RIMS1	PFDN5	1.9560976588856e-20
HRH2	ZNF174	1.97363803353148e-20
GPR37	STX10	2.19251895555485e-20
GPR37	RASSF1	2.30190598960438e-20
ST3GAL3	RPL41	2.39499363647472e-20
SND1	ITGB5	2.51575672673193e-20
RIMS1	SPATS2	2.57021192964286e-20
ST3GAL3	NASP	2.64216481783301e-20
HRH2	CD63	2.72253539527773e-20
RNF11	CHMP7	2.82892163038077e-20
HRH2	NME6	2.89410897325107e-20
HRH2	HEXIM1	3.06600301669013e-20
PTN	CCDC51	3.22670140358792e-20
ST3GAL3	NME6	3.24298569355279e-20
PTN	C11orf49	3.35023476831805e-20
CDH11	PURA	1.00760533578065e-67
MED12	RPL13	2.85027983596368e-67
MED12	FAM171A2	2.64918254556557e-64
MED12	DALRD3	5.43957728211636e-64
MED12	ZNF408	7.02680152468328e-64
MED12	TELO2	1.87462585995532e-62
CDH11	MBNL2	3.36803292982596e-62
ITPR1	MBNL2	4.64382423605066e-62
ABAT	MBNL2	9.54079319069809e-62
ITPR1	PURA	1.13170862410246e-61
ABAT	CSRNP2	4.94019359368326e-60
MED12	ACAP3	7.26120506175623e-60
SLC25A12	EPDR1	8.78386332463308e-60
ITPR1	SEPT8	1.10182128345547e-59
ABAT	DPYSL5	4.4057487128554e-59
MED12	NUBP2	6.48838447762911e-59
MED12	NME3	3.02320918037078e-58
SLC25A12	SEPT8	1.32207431754492e-57
SLC25A12	CNTNAP1	1.7228088738993e-57
ITPR1	KDM1A	2.0999165614292e-57
MED12	AP4M1	2.31262233829984e-57
ABAT	SEPT8	1.52082744973188e-56
CDH11	NICN1	3.8196477687897e-56
MED12	SCAND1	1.69724688565158e-55
ITPR1	EXT2	3.08035366475163e-55
MED12	MON1A	3.94336086843834e-55
MED12	PTPN23	4.10940736292721e-55
CDH11	PFKFB4	1.08616212403066e-54
ITPR1	IP6K2	1.63870237863911e-54
SLC25A12	C6orf106	1.64079697133065e-54
ADARB1	LRIG1	1.83940937370641e-54
CDH11	IL6ST	1.94094840568951e-54
CDH11	TUBB3	1.1547154253778e-53
MED12	SPSB3	1.23806224446632e-53
CDH11	FDFT1	2.17385932851086e-53
ITPR1	RBM15B	3.06314638432403e-53
MED12	ALG12	4.17152005304414e-53
MED12	STRN4	7.63115522336283e-53
ITPR1	PABPC4	9.72943895133487e-53
GAD1	CNTNAP1	1.43469807664021e-52
APC	WDR6	1.64513040042062e-52
MED12	CYHR1	2.50610152295105e-52
ITPR1	EIF3L	2.68698716473015e-52
DLX1	TCF25	3.10077071522021e-52
DLG1	FNBP1L	5.27055434446079e-52
ITPR1	NIPSNAP1	2.27447485291312e-51
CDH11	NIPSNAP1	2.28367092963617e-51
SLC25A12	MBNL2	2.53691035934189e-51
CDH11	LMBR1L	3.85322464114509e-51
MED12	VPS9D1	1.68248422209806e-50
CDH11	FAM89B	1.73706820975715e-50
MED12	ADCK5	2.17404774451994e-50
CDH11	DDX39A	3.8534371257622e-50
ADARB1	ZFP36L2	7.74160707336737e-50
ITPR1	PFKFB4	8.77559596752498e-50
APC	DPYSL5	1.1204025536297e-49
MED12	ZNHIT2	1.37941853336313e-49
AFF4	ITGB5	1.63022936766372e-49
SLC25A12	PURA	1.765896360725e-49
MED12	NAT6	1.82113714951368e-49
SLC25A12	ADD3	2.79042340318035e-49
CDH11	THOC5	4.06504373049788e-49
SLC25A12	KDM1A	4.29437296845048e-49
SLC25A12	IL6ST	4.43688085155456e-49
ITPR1	LMBR1L	5.07992226181745e-49
ITPR1	C6orf106	1.0140560386715e-48
ITPR1	THOC5	1.68060843743086e-48
ALDH5A1	IP6K2	1.79366501698058e-48
ABAT	PURA	1.99575031762839e-48
ITPR1	CNTNAP1	2.1077148460914e-48
SLC25A12	EPB41L2	2.24149801661913e-48
CDH11	VPS13D	3.17315037347707e-48
MED12	TRABD	3.37541059116415e-48
ABAT	PFKFB4	4.14138404619007e-48
GAD1	KDM1A	5.11972731237876e-48
SLC25A12	CSRNP2	5.34760904026414e-48
SLC25A12	H1F0	5.66270957667431e-48
ITPR1	H1F0	1.20478359220399e-47
CDH11	PABPC4	1.32880531934048e-47
SLC25A12	ABCG2	1.89801724709172e-47
DLG1	CSRNP2	2.04981291802653e-47
MED12	MOSPD3	2.35193381013279e-47
CDH11	SEPT8	3.74385678051252e-47
ADARB1	PBXIP1	3.99646547774691e-47
ITPR1	IDH1	4.25343729667094e-47
APC	TRIM46	5.44772202956811e-47
AFF4	HSF2	5.8915831099287e-47
CDH11	VPS28	6.52325871110718e-47
ITPR1	OCIAD2	9.12104755434657e-47
ITPR1	AGBL5	9.15086033208234e-47
MED12	TMEM115	9.360984727179e-47
DLG1	CNTNAP1	9.549144646306e-47
SLC25A12	RBM15B	1.28339220890004e-46
ABAT	TUBB3	1.34284618531449e-46
DLG1	MBNL2	1.38722628958121e-46
ABAT	LUZP1	1.52936134120671e-46
ITPR1	DDX39A	2.13538125517537e-46
CDH11	IP6K2	2.40099913917692e-46
ITPR1	TUBB3	2.72315860275101e-46
AFF4	PAQR8	3.18983597024849e-46
ABAT	C6orf106	5.15324862828849e-46
ABAT	CNTNAP1	6.28936723779088e-46
SLC25A12	LMBR1L	6.41517537958071e-46
CDH11	LUZP1	7.15698096691357e-46
MED12	TAB1	8.08925270567927e-46
ABAT	ABCG2	8.36275474993302e-46
APC	TRIOBP	1.38469079871071e-45
CDH11	ACTL6B	1.6995620791082e-45
ITPR1	IL6ST	1.7984375844759e-45
ITPR1	EPB41L2	1.80187710786427e-45
MED12	INPP5K	1.92610362503379e-45
ABAT	LMBR1L	2.00500984598704e-45
ITPR1	DPYSL5	2.09935244724338e-45
ITPR1	ANKFY1	2.55295603261424e-45
GAD1	IDH1	2.8361353224319e-45
GAD1	EXT2	2.9917174805531e-45
ALDH5A1	MBNL2	3.6923887992734e-45
ABAT	AGBL5	4.16612559218759e-45
MIB1	FEM1B	4.5282571963321e-45
GAD1	CTTNBP2NL	6.36310176052604e-45
ALDH5A1	NIPSNAP1	6.63537709191449e-45
DLG1	MARK3	6.91747369908209e-45
CDH11	KDM1A	7.81077569814608e-45
ABAT	FNBP1L	1.27678903021508e-44
APC	IFT140	1.47770900840868e-44
GAD1	GABRD	1.78426800873947e-44
SLC25A12	PABPC4	2.02368804738727e-44
MED12	WNK2	2.10831756172778e-44
CDH11	ANKRD13B	2.33829910111929e-44
ABAT	RALGPS1	2.98766168926326e-44
GAD1	SEPT8	3.17825119825288e-44
CDH11	RBM15B	5.64395268654672e-44
MED12	MAST1	6.65703470799521e-44
APC	ANKRD13B	6.81958240696406e-44
CDH11	OCIAD2	7.01416571016133e-44
CDH11	STMN4	7.11730160206638e-44
MED12	SSBP4	9.57270327319077e-44
ITPR1	FDFT1	1.01536724536924e-43
CDH11	DPYSL5	1.54190869533366e-43
APC	ISYNA1	1.64574893734868e-43
ITPR1	FAM89B	2.64082055159069e-43
CDH11	TRIM46	2.72223208385059e-43
ITPR1	EPDR1	3.62757665926628e-43
SLC25A12	EXT2	3.62855184892529e-43
DLG1	KDM1A	3.68217764917789e-43
SLC25A12	PFKFB4	3.881846724155e-43
CDH11	ZC3HC1	4.212176590759e-43
SLC1A1	NIPSNAP1	5.26041378533515e-43
GAD1	FNBP1L	6.13414095015983e-43
ALDH5A1	PURA	6.49124552210682e-43
ITPR1	VPS13D	6.50829498063571e-43
ITPR1	GABRD	7.08457993942014e-43
MED12	VPS51	7.75565378022307e-43
ABAT	FDFT1	8.46341646759772e-43
DLG1	FAM219B	1.0428302280653e-42
DLG1	SEPT8	1.31791146878615e-42
MED12	PPM1A	1.43289196716106e-42
ALDH5A1	VPS13D	1.6158884902601e-42
DLG1	IDH1	1.77840873097865e-42
ABAT	WDR6	1.83515015654826e-42
DLX1	DEF8	1.90100998938534e-42
MED12	FNIP1	2.01646974318958e-42
APC	GNAI2	2.08864570467946e-42
DLG1	LMBR1L	2.23229479584698e-42
GAD1	CSRNP2	2.4068057410499e-42
MIB1	CYHR1	2.80576796395722e-42
SLC25A12	IP6K2	2.93791652734104e-42
MED12	ZNHIT1	2.9596065831205e-42
GAD1	OCIAD2	3.06476062672388e-42
CDH11	NANOS3	3.11209302868884e-42
MED12	CGREF1	3.27411873955669e-42
MED12	SYVN1	3.46002125429644e-42
ITPR1	LUZP1	5.33074796963499e-42
ITPR1	DCAF15	5.69081207852594e-42
ARNT2	C1QTNF4	5.88358871924551e-42
CDH11	DCAF15	5.9675596815777e-42
CDH11	EXT2	8.7687558304599e-42
SLC25A12	FNBP1L	9.03529961506015e-42
MED12	USP19	9.10121324306043e-42
MED12	CCDC71	1.08580772933749e-41
MIB1	TRMT61A	1.1481742759509e-41
DLG1	NASP	1.3624356163487e-41
CDH11	CHMP7	1.36778594640518e-41
CDH11	ABCG2	1.46516166377806e-41
ABAT	DACT1	1.47590383053447e-41
CDH11	DENND5B	1.5358519780158e-41
MED12	DPH1	1.806025988378e-41
APC	GTPBP1	1.85797367106421e-41
GAD1	MBNL2	2.02860364036829e-41
ADARB1	ITGB5	2.33544606402817e-41
GAD1	THOC5	2.76466097627739e-41
ARNT2	FKBP8	2.84555265922775e-41
ABAT	STMN4	3.09696306288939e-41
CDH11	EPB41L2	3.33967580164863e-41
CDH11	EIF3L	3.54371573977864e-41
ABAT	IDH1	3.61426098719102e-41
ALDH5A1	PI4KA	3.7220321765394e-41
SLC25A12	IDH1	4.35202897048865e-41
CDH11	SLMAP	5.25149332281758e-41
CDH11	STRN	5.32422545080766e-41
ABAT	PABPC4	5.48845719240475e-41
ITPR1	ZC3HC1	6.08322661078081e-41
MED12	ROMO1	6.13989203165888e-41
MIB1	TMEM129	6.39785571270198e-41
MED12	CCDC130	7.68445235697506e-41
CDH11	QARS	8.05644105581135e-41
APC	PFKFB4	9.47266804330085e-41
APC	DAZAP2	9.50722370731639e-41
ITPR1	ACTL6B	9.86773579002949e-41
CDH11	H1F0	9.97781293791324e-41
SLC25A12	FDFT1	1.01305123998709e-40
MED12	PUF60	1.02310515246861e-40
ITPR1	FNBP1L	1.0444933147975e-40
ITPR1	ABCG2	1.15236225299791e-40
SLC25A12	LUZP1	1.25449127267377e-40
ALDH5A1	DDX39A	1.30850295006671e-40
CDH11	CNTNAP1	1.40547212040602e-40
APC	PPM1A	1.71921087127882e-40
AFF4	CNTNAP1	1.74334754401316e-40
CDH11	AGBL5	2.1015792349839e-40
GAD1	FDFT1	2.55891831886179e-40
APC	FAM212A	3.64281634820323e-40
SLC25A12	RFTN2	3.92262951533963e-40
CDH11	C6orf106	3.96785644753286e-40
MED12	STARD3	4.09170068579289e-40
ALDH5A1	EIF3L	4.77054871568209e-40
CDH11	FAM212A	4.88903416508678e-40
MED12	C11orf31	6.41744394438352e-40
PDE4B	LRP11	7.20557216023263e-40
ITPR1	VCAN	7.2843463786944e-40
SLC25A12	EIF3L	8.00109003760712e-40
APC	STMN4	9.22922836492061e-40
PDE4B	LDB1	9.46571663390027e-40
CDH11	IDH1	1.03010584135088e-39
ABAT	IL6ST	1.08154351512548e-39
CTNND2	HABP4	1.23434212123365e-39
QRICH1	DAZAP2	1.71944859471518e-39
ITPR1	CSRNP2	1.80083348193488e-39
APC	TUBB3	2.42721775739713e-39
APC	EFNA3	2.43069670103729e-39
MED12	E4F1	3.11608038209518e-39
ITPR1	IMPDH2	3.42987000695509e-39
DLG1	EXT2	3.53762615098653e-39
MED12	SLC12A9	3.89391622338424e-39
MIB1	ZNHIT2	4.37649223042239e-39
AFF4	KDM1A	5.78620972291272e-39
ABAT	KDM1A	6.20081835376711e-39
APC	AGBL5	7.08800846874417e-39
DLG1	PABPC4	8.27012596584111e-39
SLC25A12	FAM117B	8.35541800777436e-39
ITPR1	QARS	8.52234440028104e-39
ALDH5A1	LUZP1	8.66105753000638e-39
ARNT2	TRMT61A	9.11006801628822e-39
PDE4B	COQ10B	9.16241181777552e-39
PDE4B	PPM1A	9.18658343180658e-39
DLG1	PFKFB4	9.26742436932306e-39
PDE4B	RNF141	9.34967697989631e-39
MED12	GNB2	9.89132260288978e-39
GAD1	FAM219B	9.93203282157285e-39
ABAT	ANKRD13B	9.97801020020304e-39
MED12	DCAF15	1.01657764775578e-38
CDH11	CPD	1.02511128883253e-38
MED12	NADK	1.05507128691305e-38
SLC25A12	LRP4	1.11118390632394e-38
PDE4B	STRN4	1.13879155086976e-38
APC	DCAF15	1.19824472762438e-38
MED12	TRIOBP	1.23545179994174e-38
DLG1	FAM117B	1.26445221941576e-38
MIB1	GMPPB	1.28786036819103e-38
GAD1	PAQR8	1.35145792216047e-38
SLC25A12	TUBB3	1.52433057961614e-38
SLC25A12	FAM89B	1.60218880315978e-38
SLC1A1	IP6K2	1.90608829309709e-38
CTNND2	LATS1	2.07471259682341e-38
GAD1	LRP4	2.15189467772771e-38
PDE4B	PTPN23	2.26405452158255e-38
APC	GNB2	2.34936809476167e-38
ADARB1	ZFP36L1	2.35790961099809e-38
ITPR1	ADD3	2.46668316226617e-38
ITPR1	ANKRD13B	2.49190488710432e-38
DLG1	C6orf106	2.54874404122975e-38
ARNT2	SELM	2.60196642104856e-38
CDH11	GTPBP1	2.68178990883594e-38
AFF4	FAM120A	2.92909895842212e-38
MED12	CRELD2	2.93096588416197e-38
DLG1	IP6K2	3.23290858593476e-38
SLC1A1	KRTCAP2	4.51810878017162e-38
CDH11	WDR6	4.86926215518201e-38
MED12	ACP2	5.03589151687829e-38
ABAT	EXT2	5.41472781583103e-38
ITPR1	VPS28	5.45721390097874e-38
SLC1A1	H1F0	5.98281007716455e-38
QRICH1	DPYSL5	6.0758986017952e-38
MED12	NDUFAF3	6.08825698287943e-38
ABAT	GABRD	6.15089001964503e-38
ABAT	ANKFY1	6.64372979140529e-38
SLC25A12	DPYSL5	7.07037037444832e-38
GAD1	IP6K2	7.50092467497729e-38
ARNT2	TMEM129	7.62747712377271e-38
CTNND2	NCKIPSD	8.90549552135021e-38
DLG1	CTTNBP2NL	9.72401337384593e-38
AFF4	COMMD3	9.88099122284949e-38
ABAT	TRIM46	1.07092561085848e-37
AFF4	C6orf106	1.07866565587873e-37
SLC25A12	GABRD	1.24755617603151e-37
ITPR1	SHF	1.29163270934485e-37
ADARB1	RFTN2	1.31313862376342e-37
MED12	ANKRD13B	1.3497292062397e-37
SLC25A12	OCIAD2	1.37193630460985e-37
SLC25A12	ACTL6B	1.39127725620558e-37
[truncated: 2,635 more rows]
