# Supplementary material for: Genetic architecture of white matter microstructure captured by unsupervised deep representation learning of fractional anisotropy maps
Source: Nat Commun. 2026 Jun 3;17:7150. doi: 10.1038/s41467-026-73996-z (PMC13396798; doi:10.1038/s41467-026-73996-z)
Supplement: Supplementary file 6 — Source Data [file 41467_2026_73996_MOESM6_ESM.zip › Source Data/Source Data Figure 5/Fig.5c&5d&5e/Co-exp/ADnet.txt]

start	end_node	value
GLOD4	SEPT8	9.89622408185281e-67
GLOD4	CNTNAP1	1.9639209171018e-62
BACE1	SEPT8	3.17897344272952e-62
NEUROD1	SMARCAD1	8.52608740474282e-62
PMVK	PABPC4	9.58981390216902e-61
GLOD4	FDFT1	2.48941813621077e-59
PITRM1	PURA	2.09452988938099e-58
GLOD4	IL6ST	4.56755195587652e-58
PMVK	RBM15B	2.05573415350283e-57
PITRM1	DCAF15	3.7300347712885e-57
OLIG2	C11orf49	6.04381656912455e-57
NEUROD1	HSF2	3.99393229783739e-56
PITRM1	TUBB3	1.02605817518688e-55
PITRM1	ANKRD13B	2.4737885745685e-55
OLIG2	PIKFYVE	2.62630894770998e-55
PRKAA1	MON1A	2.86536437651607e-55
GLOD4	MBNL2	3.61005945705853e-55
GLOD4	CSRNP2	5.48321649815244e-55
PITRM1	GTPBP1	6.96473112315434e-55
GLOD4	DACT1	6.05311142049848e-54
PITRM1	DPYSL5	8.03522855960572e-54
BACE1	CNTNAP1	9.82941256507806e-54
PITRM1	WDR6	1.01552620375571e-53
PMVK	PURA	2.03200643152414e-53
GLOD4	PURA	2.59015434862541e-53
GLOD4	ADD3	2.98343584836797e-53
PMVK	KDM1A	4.14268307128852e-53
PMVK	MTMR3	5.54517704289159e-53
PITRM1	MOSPD3	8.90068293109149e-53
PITRM1	IFT140	1.74186744568003e-52
NEUROD1	KATNA1	1.80643335119013e-52
PITRM1	TRIOBP	2.53661545121848e-52
NEUROD1	PAQR8	2.80104303826086e-52
NEUROD1	PRDM10	3.11429443224917e-52
PITRM1	PPM1A	4.10682753981849e-52
PITRM1	ABCG2	5.02691625480147e-52
OLIG2	MFSD5	1.96328042711213e-51
PITRM1	GNB2	3.33110237409512e-51
PITRM1	RBM15B	7.64279150869597e-51
PITRM1	ISYNA1	1.03366243926421e-50
PITRM1	TRIM46	1.63608188133439e-50
BACE1	IL6ST	2.72404717955236e-50
GLOD4	ABCG2	2.90864707722569e-50
PMVK	AGBL5	3.60772322448256e-50
NEUROD1	CTTNBP2NL	4.12494239866979e-50
PITRM1	PFKFB4	4.74035110996417e-50
PMVK	PFKFB4	5.42713289715045e-50
BACE1	CSRNP2	5.60980463976764e-50
PMVK	DDX39A	6.61024356850927e-50
OLIG2	FAM212A	1.04598392911377e-49
OLIG2	NAT6	1.29742672050255e-49
PITRM1	FAM89B	1.86587490174149e-49
PMVK	LMBR1L	1.95484107905968e-49
PMVK	DCAF15	2.13263490719452e-49
NEUROD1	COMMD3	3.963381962627e-49
BACE1	DACT1	1.76816450252661e-48
OLIG2	ARPC1A	2.76307376448879e-48
DGKB	ADD3	2.82289729883295e-48
PITRM1	MBNL2	4.49740453756967e-48
PITRM1	STRN4	7.3014181086489e-48
OLIG2	TAB1	8.32131640730304e-48
BACE1	EPDR1	1.15594648644538e-47
GLOD4	TUBB3	2.01918374759103e-47
BACE1	MBNL2	2.65596823289101e-47
PMVK	IP6K2	2.88716413339205e-47
PMVK	MBNL2	3.31599378734988e-47
NEUROD1	RBM12	4.52309290505024e-47
OLIG2	MOSPD3	7.27955653702535e-47
BACE1	FDFT1	7.95269781285146e-47
NEUROD1	MARK3	1.06716801298915e-46
PMVK	EPDR1	2.87236820012981e-46
OLIG2	GTPBP1	3.02672063953286e-46
PMVK	LRP11	3.66945303965624e-46
OLIG2	ISYNA1	4.75146363708577e-46
GLOD4	PFKFB4	5.54493408172852e-46
PMVK	PLXNB2	1.09877946034431e-45
PITRM1	ACTL6B	1.27051463472842e-45
NEUROD1	LATS1	1.31968935236967e-45
OLIG2	FNIP1	1.37848815072492e-45
OLIG2	GOLGA4	1.731342318266e-45
GLOD4	EPDR1	1.79305568631706e-45
GLOD4	C6orf106	2.62668522954515e-45
BACE1	ADD3	2.67869515604242e-45
PRKAA1	CGREF1	2.7539087796558e-45
PMVK	EIF3L	4.02761642567667e-45
GLOD4	EPB41L2	4.06827605188751e-45
OLIG2	GNAI2	4.28916678594288e-45
NEUROD1	FAM117B	5.21527367399386e-45
PRKAB2	ZNF3	5.42906734956248e-45
PMVK	IMPDH2	6.31561838071809e-45
PMVK	ASCC2	7.42538979196406e-45
BACE1	LRP4	9.98074493359945e-45
PMVK	SEPT8	1.20565498653713e-44
OLIG2	TUBB3	1.3213285499002e-44
OLIG2	GNB2	1.83112715147034e-44
NEUROD1	NASP	2.05166418280052e-44
PITRM1	TAB1	2.60222063165641e-44
PMVK	EXT2	2.79501910893366e-44
PITRM1	IL6ST	3.16807047789791e-44
BACE1	EPB41L2	3.33341790470168e-44
PITRM1	LUZP1	4.02380404895263e-44
DGKB	RFTN2	4.14090429011147e-44
NEUROD1	HNRNPA1	5.27624578471644e-44
GLOD4	DPYSL5	5.70551983623358e-44
PMVK	ABCG2	6.67755502905995e-44
GLOD4	LRP4	7.84706752394298e-44
NEUROD1	CNTNAP1	8.00566493536154e-44
PITRM1	IMPDH2	8.5400404607939e-44
PITRM1	MICALL1	8.77522731710803e-44
PITRM1	GNAI2	8.9644470437521e-44
OLIG2	ZNF408	9.09294649069091e-44
GLOD4	THOC5	1.03773404960287e-43
PMVK	QARS	1.08608827752115e-43
BACE1	PURA	1.67743801238115e-43
PMVK	ANKRD13B	1.68536958278412e-43
OLIG2	AP4M1	2.33225758450461e-43
GLOD4	LMBR1L	2.37095952027744e-43
GLOD4	KDM1A	2.94374601405141e-43
PMVK	ANKFY1	3.07362405317495e-43
GLOD4	EXT2	3.5370524589163e-43
GLOD4	RFTN2	3.68048428277271e-43
PMVK	SUFU	4.53295213176485e-43
PRKAA1	FAM171A2	4.86681402394185e-43
ECE1	ALG12	5.88857832024876e-43
OLIG2	ACP2	6.36797839291739e-43
ECE1	TELO2	7.22553612691022e-43
PMVK	H1F0	8.31304912100083e-43
NEUROD1	FNBP1L	8.44313335148047e-43
PITRM1	AGBL5	1.04740448170849e-42
GLOD4	NICN1	1.20836318091784e-42
GLOD4	ACTL6B	1.53300872043954e-42
PMVK	LDB1	1.60829913778606e-42
GLOD4	RBM15B	2.53775145422568e-42
GLOD4	EIF3L	2.8856399077726e-42
PITRM1	CCDC71	3.34122769414119e-42
PITRM1	FAM212A	3.49497572764614e-42
NEUROD1	RBM6	3.52632858344534e-42
PITRM1	LRP11	3.67676302789879e-42
ECE1	ZNF408	4.29591602419744e-42
BACE1	KDM1A	5.41411451917249e-42
GLOD4	TTC28	5.9387001766413e-42
GLOD4	FAM89B	8.05248876759054e-42
NEUROD1	MCL1	8.30305156643414e-42
PMVK	THOC5	8.59638472770093e-42
BACE1	EIF3L	1.03345783024587e-41
SEMA4D	FAM171A2	1.04408673023276e-41
PMVK	IL6ST	1.19370208528637e-41
OLIG2	INPP5K	1.57227222405697e-41
APBB1	PAQR8	2.17971452748768e-41
ECE1	NUBP2	2.33598502474963e-41
BACE1	IDH1	3.04404920712224e-41
PMVK	UBTF	3.16823970191425e-41
PITRM1	SEMA3F	3.47880770424677e-41
PITRM1	VPS28	4.08756170743089e-41
OLIG2	PTCD1	4.66941445112842e-41
SEMA4D	FNIP1	6.92570758892175e-41
PLCG1	LUZP1	7.02585363055473e-41
BACE1	C6orf106	7.30080837302709e-41
ECE1	NME3	7.53865793456057e-41
ECE1	ACP2	7.82427673266553e-41
GLOD4	FAM117B	8.099637066387e-41
KCNMA1	RPL13	8.80914421141088e-41
BACE1	THOC5	9.3051577643214e-41
PMVK	DPYSL5	1.41832614950337e-40
BACE1	FAM117B	1.43187937403977e-40
OLIG2	FAM89B	1.53713774100586e-40
BACE1	RFTN2	1.56991948812154e-40
PRKAA1	FNIP1	2.02918251189462e-40
GLOD4	IDH1	2.77695715860106e-40
PITRM1	IPO11	2.99307727639045e-40
GLOD4	LUZP1	3.81650911952075e-40
PMVK	FAM89B	4.46042663300474e-40
PMVK	CCDC71	4.72127235157246e-40
PITRM1	PABPC4	5.34380833377122e-40
PMVK	CELSR3	5.39599571800517e-40
OLIG2	C12orf10	6.00489638425978e-40
SEMA4D	CGREF1	7.0025255469425e-40
PRKAA1	MAST1	7.58969095546384e-40
PMVK	ST3GAL6	8.51418103233861e-40
PITRM1	CHMP7	8.53679337283051e-40
PMVK	IFT140	9.06443066986817e-40
BACE1	EXT2	1.25457129659338e-39
PMVK	NXN	1.43354019156521e-39
PMVK	LUZP1	2.47349809190369e-39
PRKAA1	RPL13	2.92445255208699e-39
BACE1	LMBR1L	2.94745890938276e-39
ECE1	GMPPB	2.96097277054067e-39
OLIG2	FAM171A2	3.23191515730195e-39
PMVK	TRIOBP	3.23446512558689e-39
PMVK	WDR6	3.35295661951921e-39
ECE1	CYHR1	3.40002718423368e-39
PITRM1	CHPT1	4.46985475910348e-39
PITRM1	THOC5	4.84401496497824e-39
OLIG2	NOL12	5.43862817092095e-39
PLCG1	CSRNP2	5.49347600303086e-39
PITRM1	DDX39A	7.40602605782159e-39
DGKB	GINM1	7.68129688833743e-39
NEUROD1	MTF2	7.75413283341051e-39
OLIG2	CCDC71	9.52490589201559e-39
PITRM1	NICN1	1.00369782893164e-38
PMVK	SEZ6	1.04687350144266e-38
BACE1	ABCG2	1.08132137258536e-38
PITRM1	LMBR1L	1.12235536826451e-38
PITRM1	SEZ6	1.15122574949518e-38
GLOD4	OCIAD2	1.29718729920211e-38
GLOD4	PABPC4	1.67675342951348e-38
NEUROD1	NFE2L1	1.80782152856993e-38
PLCG1	MBNL2	1.97280828723283e-38
BACE1	PFKFB4	2.0309467943133e-38
PRKAA1	TELO2	2.54696207380908e-38
BACE1	TUBB3	2.81312364458639e-38
PITRM1	PLXNB2	2.88578584092825e-38
GLOD4	NIPSNAP1	2.95442432703963e-38
BACE1	RBM15B	3.65417273742653e-38
PITRM1	RUSC1	3.85571180693511e-38
NEUROD1	ZNF3	5.08862800145156e-38
KCNMA1	DALRD3	5.78912096818433e-38
SEMA4D	DALRD3	6.13357690991612e-38
ECE1	STARD3	6.23941455896555e-38
OLIG2	CNIH2	6.42204607026343e-38
PITRM1	CELSR3	8.85392720175975e-38
PITRM1	STMN4	9.61407137997315e-38
PRKAA1	DALRD3	9.71347033274523e-38
BACE1	NIPSNAP1	9.85529237117604e-38
DGKB	GATM	1.02341204098965e-37
OLIG2	VPS28	1.07482037801066e-37
OLIG2	TMEM115	1.1548385770627e-37
PITRM1	VPS9D1	1.22347167801338e-37
PRKAA1	SCAND1	1.26400754936717e-37
OLIG2	ANKRD54	1.38517364941829e-37
OLIG2	RUSC1	1.38539462720209e-37
ECE1	PTPN23	1.54512503954675e-37
KCNMA1	TELO2	1.54880211291509e-37
GLOD4	ANKRD13B	1.59085481169808e-37
GLOD4	GNB1	1.74913791041948e-37
DGKB	IL6ST	1.77491174392019e-37
ECE1	ZNHIT2	1.92597859337728e-37
PLCG1	SEPT8	1.95452933410985e-37
PMVK	TUBB3	2.28796266061231e-37
PRKAA1	NME3	2.64621560243788e-37
MAPK8IP1	BAP1	2.78803883025728e-37
PLCG1	DPYSL5	2.79679138031953e-37
BACE1	ANKFY1	3.00127586280956e-37
ECE1	ACAP3	3.6287528542198e-37
PITRM1	LDB1	3.65662629371476e-37
ECE1	AP4M1	4.31933696305402e-37
GLOD4	TRIM46	4.47083033608303e-37
SEMA4D	NUFIP2	4.49777714300169e-37
PMVK	ZC3HC1	4.53938133363833e-37
ECE1	RPL13	5.49939432988694e-37
NEUROD1	HMGN4	5.71639312773239e-37
OLIG2	PPM1A	5.91099226158977e-37
OLIG2	NUBP2	5.99453296090131e-37
NEUROD1	KIAA0907	6.06946785809586e-37
NEUROD1	C1QC	6.10327949295936e-37
BACE1	PABPC4	6.45607261824201e-37
OLIG2	ARFGAP2	8.14990082860205e-37
GLOD4	CELSR3	8.43425264820893e-37
PRKAA1	WNK2	8.92430747911906e-37
GLOD4	IP6K2	1.00988487733245e-36
ECE1	SCAND1	1.03185469747659e-36
APBB1	NFE2L1	1.11166296213207e-36
NEUROD1	GABRD	1.25011977528321e-36
GLOD4	ANKFY1	1.28866940594579e-36
BACE1	ACTL6B	1.30827821281583e-36
GLOD4	SIK3	1.49163772634781e-36
GLOD4	CHPT1	1.52602649523869e-36
OLIG2	FAU	1.78256910915483e-36
BACE1	TTC28	2.0672549531784e-36
ECE1	PLOD3	2.12245723462657e-36
PITRM1	FAM171A2	2.319754742631e-36
KCNMA1	FAM171A2	3.25504220730233e-36
BACE1	GABRD	3.43178597627931e-36
SEMA4D	EMC2	3.78925643552684e-36
PMVK	SEMA3F	3.8262606790487e-36
GLOD4	GINM1	4.33263498339483e-36
APBB1	FAM120A	4.64658638031336e-36
PMVK	VPS28	4.66260942831048e-36
PITRM1	SEPT8	4.6899838295883e-36
ECE1	ZNHIT1	4.85740116092846e-36
PLCG1	PFKFB4	4.92090084600415e-36
PLCG1	ABCG2	5.11038519431768e-36
PMVK	TRIM46	5.88895760388886e-36
ECE1	NAT6	5.91566161836978e-36
OLIG2	ACTL6B	6.32717879485521e-36
NEUROD1	SPRYD3	6.57417303115806e-36
GLOD4	FNBP1L	6.61619878441438e-36
PMVK	ACTL6B	6.86175718789266e-36
BACE1	FNBP1L	6.90287542534279e-36
OLIG2	DALRD3	7.3724256858384e-36
SEMA4D	PPM1A	7.57445299438947e-36
PMVK	DACT1	7.57931252619988e-36
GLOD4	H1F0	9.36147423628901e-36
PMVK	IPO11	1.06877994166146e-35
PLCG1	FNBP1L	1.11291471317743e-35
OLIG2	ROMO1	1.25180918746676e-35
PMVK	GTPBP1	1.26461991860949e-35
ECE1	SYVN1	1.50911459225237e-35
ECE1	TMEM115	1.57851967786249e-35
ECE1	VPS9D1	1.61585751572218e-35
PITRM1	ASCC2	1.61874902847681e-35
OLIG2	SPSB3	1.63025917447418e-35
BACE1	CTTNBP2NL	1.65141259373988e-35
APBB1	HSF2	1.78841831861511e-35
OLIG2	PDAP1	1.8918897107279e-35
DGKB	CHPT1	1.93921312910644e-35
GLOD4	STMN4	2.09296523938751e-35
PRKAB2	IP6K2	2.15075913731347e-35
KCNMA1	PUF60	2.31446651359475e-35
OLIG2	ERGIC3	2.3220060922664e-35
BACE1	DPYSL5	2.35695146207775e-35
NEUROD1	MED1	2.82585756361527e-35
PRKAB2	KATNA1	2.91643530186231e-35
ECE1	ROMO1	3.47260186541062e-35
OLIG2	RPL13	3.51572879315568e-35
BACE1	OCIAD2	3.51857933399286e-35
SEMA4D	MON1A	3.78472900108868e-35
PITRM1	DPH1	4.26084829540718e-35
GLOD4	GABRD	4.87913735393403e-35
PMVK	C6orf106	5.58694031846186e-35
ECE1	FAM171A2	5.64263648169185e-35
PLCG1	DACT1	6.49501199429273e-35
OLIG2	VPS51	6.63242035490646e-35
OLIG2	STRN4	7.45804363007571e-35
OLIG2	MON1A	7.53807053350406e-35
BACE1	FAM89B	8.39827954564575e-35
PLCG1	TRIM46	8.62152524874096e-35
PITRM1	ZNF408	9.46274382368659e-35
NEUROD1	SMURF2	9.57972883401644e-35
PMVK	MOSPD3	1.02743602689872e-34
NEUROD1	ITGB5	1.04887946102554e-34
PMVK	MAL2	1.2434543176134e-34
OAT	DENND5B	1.27830100175049e-34
ECE1	PUF60	1.29366569154055e-34
PLCG1	LMBR1L	1.3240205304964e-34
OLIG2	C11orf31	1.32847284524688e-34
APBB1	SLC25A44	1.33447925903008e-34
OLIG2	FLAD1	1.33577579120711e-34
NEUROD1	C6orf106	1.34998842263047e-34
NEUROD1	IDH1	1.43303113652642e-34
BACE1	LUZP1	1.47910132854613e-34
GLOD4	CPD	1.62777360524713e-34
KCNMA1	CGREF1	1.8432081580154e-34
GLOD4	RALGPS1	1.89269427506603e-34
DGKB	CSRNP2	1.96350927525659e-34
PRKAA1	TBKBP1	2.13037550929791e-34
PITRM1	UBTF	2.13211257433868e-34
PMVK	EPB41L2	2.21376382965727e-34
KCNMA1	MON1A	2.21763286669199e-34
ECE1	USP19	2.2470189585864e-34
GLOD4	VPS13D	2.37267844068689e-34
NEUROD1	VCAN	2.45822218406367e-34
GLOD4	STRN	2.50157841041129e-34
GLOD4	GTPBP1	2.54799471778604e-34
PMVK	MICALL1	2.84225534247952e-34
NEUROD1	KDM1A	3.02228642974833e-34
BACE1	CELSR3	3.07861826734253e-34
APBB1	FAM117B	3.15972579068088e-34
GLOD4	DDX39A	3.21691914282383e-34
OLIG2	NUFIP2	3.36362229858823e-34
APBB1	C6orf106	3.4205084966911e-34
PRKAA1	ZNF408	3.68809263930629e-34
PITRM1	CPD	3.78660671247398e-34
PRKAA1	LETM1	4.41294823992986e-34
ECE1	CRELD2	4.58834520157057e-34
PRKAB2	EPDR1	4.61879558963638e-34
OLIG2	DCAF15	5.03477212506562e-34
OLIG2	TELO2	5.65000392189089e-34
BACE1	NICN1	6.01668931533821e-34
OLIG2	CRELD2	6.33652935277887e-34
PRKAA1	FAM212A	6.37682430855677e-34
BACE1	GINM1	6.65609261145087e-34
BACE1	IP6K2	6.92593316144687e-34
ECE1	SSBP4	7.16675423510547e-34
KCNMA1	SCAND1	8.13794858826636e-34
PRKAA1	TMEM115	8.18998536199297e-34
GLOD4	CTTNBP2NL	8.82117364879066e-34
PMVK	ERC1	8.98495998304881e-34
PITRM1	CNIH2	9.46368958761959e-34
PMVK	NIPSNAP1	9.55972293611276e-34
PITRM1	PTCD1	9.86604896613589e-34
PRKAA1	NUBP2	1.04318420438535e-33
PITRM1	SUFU	1.10334978124417e-33
PRKAA1	VPS51	1.20220973435356e-33
DGKB	ABCG2	1.44115728911976e-33
APBB1	ITGB5	1.56470219159954e-33
GLOD4	NANOS3	1.68189287606959e-33
PLCG1	WDR6	2.04670154692663e-33
KCNMA1	NME3	2.17712693123753e-33
PITRM1	ST3GAL6	2.19721377102125e-33
ECE1	DALRD3	2.22897671415609e-33
OLIG2	PPP1R12A	2.24729823673284e-33
GLOD4	SEZ6	2.28507851009382e-33
KCNMA1	WNK2	2.34760436701375e-33
PMVK	CNTNAP1	2.52190178869001e-33
PRKAA1	NAT6	2.52314257538676e-33
GLOD4	FAM212A	2.65999092164067e-33
OLIG2	CGREF1	2.92019326614962e-33
GLOD4	CHMP7	2.92925150074421e-33
PMVK	RPS26	2.99544197771367e-33
SEMA4D	STRN4	3.89250018499251e-33
PRKAA1	DCAKD	3.9123703386479e-33
GLOD4	FBXO42	4.25559881923622e-33
PITRM1	AP4M1	4.42342244021633e-33
PLCG1	CLDND1	4.48142616218196e-33
DGKB	SEPT8	4.49103836462438e-33
BACE1	H1F0	4.6841813101483e-33
PITRM1	NAT6	5.15562218388097e-33
PITRM1	QARS	5.36058646323809e-33
PMVK	FNBP1L	5.46095069847422e-33
PMVK	CSRNP2	5.70322794070315e-33
PITRM1	PTPN23	5.75480679723466e-33
ECE1	WNK2	6.28530894198427e-33
PLCG1	PABPC4	6.46239774523447e-33
PLCG1	ANKRD13B	6.52571273269549e-33
ECE1	NDUFAF3	6.69688463576409e-33
OLIG2	VPS9D1	7.26779049030939e-33
SEMA4D	RPL13	7.30869557409531e-33
BACE1	SEZ6	7.74897243783383e-33
PMVK	CAD	9.08651695209026e-33
SEMA4D	RNF141	9.40395483405499e-33
PRKAB2	BSN	1.01619232497675e-32
PMVK	RBM4B	1.11856842389747e-32
PMVK	GNB2	1.32401934070601e-32
PITRM1	DALRD3	1.33069489492323e-32
TBP	DENND4B	1.3396124526107e-32
APBA1	MAST1	1.40418762065615e-32
ECE1	TMEM129	1.91469162749359e-32
OAT	UBE4A	2.11229364140092e-32
GLOD4	AGBL5	2.20587199861564e-32
PRKAA1	SLC45A1	2.21464153594548e-32
PITRM1	NIPSNAP1	2.48674518151995e-32
PMVK	VCAN	2.69650095886636e-32
APBB1	FNBP1L	2.7082041958876e-32
OLIG2	WDR6	2.90994108471515e-32
BACE1	GNB1	3.22265868888958e-32
SEMA4D	UBQLN4	3.32376820211292e-32
PITRM1	FAU	3.3507117478163e-32
PMVK	TAB1	3.66117322637648e-32
PMVK	ERGIC3	4.02680952415462e-32
ECE1	E4F1	4.15467183940861e-32
PRKAA1	SPSB3	4.25607916784841e-32
PMVK	STRN4	4.84505052037371e-32
PMVK	EFTUD2	5.26163441663929e-32
OAT	ATOX1	5.46754187451168e-32
NEUROD1	WDR75	5.53301903962906e-32
NEUROD1	HABP4	5.66436072405847e-32
PMVK	IDH1	5.68659189773411e-32
PITRM1	NANOS3	5.97349368278505e-32
OLIG2	ARF5	6.73204419352727e-32
ECE1	SPSB3	6.75270607441459e-32
PITRM1	SLC12A9	7.04914925302493e-32
KCNMA1	FNIP1	7.07921418428788e-32
PRKAA1	SCYL1	7.21546762977492e-32
ECE1	NADK	7.21619804694393e-32
ECE1	ADCK5	7.29323081370227e-32
PMVK	DPH1	7.97209117704274e-32
PITRM1	ERGIC3	8.01349541148824e-32
TBP	PSIP1	8.07824574717928e-32
BACE1	CHPT1	9.04933337569845e-32
BACE1	PAQR8	9.43181270194985e-32
DGKB	TUBB3	9.48189109489713e-32
PITRM1	RBM4B	9.50266716170632e-32
PRKAA1	GOLGA4	9.56977968071131e-32
BACE1	FBXO42	9.9540513779634e-32
PRKAA1	AP4M1	1.0310395858755e-31
PITRM1	NOL12	1.0374314194491e-31
GLOD4	LRP11	1.10857230945929e-31
APBB1	KIAA0100	1.11041755324392e-31
PMVK	HEMK1	1.32582342381031e-31
GLOD4	SLMAP	1.32716623646441e-31
NEUROD1	VEZT	1.35075203159948e-31
NEUROD1	EIF3E	1.35811566742935e-31
ECE1	TRABD	1.36788180288581e-31
GLOD4	ISLR2	1.37716146278897e-31
PITRM1	ANKRD54	1.41909424602815e-31
OLIG2	AP2S1	1.43356878762076e-31
PRKAA1	PUF60	1.46151330360132e-31
BACE1	STRN	1.50711820859066e-31
PMVK	SHF	1.52181596721056e-31
GLOD4	DCAF15	1.6515656112242e-31
PLCG1	FDFT1	1.70051134728644e-31
BACE1	RALGPS1	1.72050968341171e-31
APBB1	IDH1	1.80475587373416e-31
ECE1	PREB	1.90015016929879e-31
OAT	FAU	2.25980396993647e-31
BACE1	SIK3	2.32642725618457e-31
APBB1	CNTNAP1	2.42391875727081e-31
PMVK	NICN1	2.43593034283736e-31
PMVK	VPS13D	2.43967525705964e-31
OLIG2	MAST1	2.46380617692689e-31
PITRM1	MAL2	2.5311607759151e-31
PITRM1	EFTUD2	2.57049593914649e-31
PITRM1	FLAD1	2.66335916675369e-31
PLCG1	RALGPS1	2.68844322760718e-31
PITRM1	CAD	2.71185366914352e-31
PRKAB2	KDM1A	2.8222692511824e-31
PMVK	FAU	2.8255012422801e-31
PITRM1	DACT1	2.87950776769016e-31
PITRM1	ASIC1	2.94867028915397e-31
PITRM1	ADD3	3.01770563641739e-31
GLOD4	ZC3HC1	3.10428564567128e-31
BACE1	ANKRD13B	3.29775591616519e-31
PMVK	FLAD1	3.47514080139597e-31
DGKB	EPDR1	3.82286898628934e-31
GLOD4	TRIOBP	3.85437791824069e-31
PMVK	SLMAP	4.0619604328004e-31
PITRM1	EPDR1	4.52057059792295e-31
MAPK8IP1	CEP120	4.54897825889899e-31
BACE1	CPD	4.64005894826343e-31
OLIG2	PURA	4.72917876673805e-31
PITRM1	CRELD2	5.54334099198534e-31
SEMA4D	VPS51	5.62153809029524e-31
GLOD4	PA2G4	5.67419222638205e-31
ECE1	STRN4	6.52110369410481e-31
PRKAA1	INPP5K	7.19477844221888e-31
OLIG2	NANOS3	7.95911349946611e-31
SEMA4D	NADK	8.30358959161655e-31
GLOD4	GATM	8.56864905440547e-31
PLCG1	TMX2	8.800502632056e-31
PLCG1	NICN1	9.01845860381377e-31
PLCG1	PURA	9.23200135445117e-31
PRKAA1	VPS9D1	9.3438265341706e-31
OLIG2	ZNHIT1	9.52340178232319e-31
OLIG2	CPD	9.92669032457316e-31
SEMA4D	TELO2	9.94498795449966e-31
OLIG2	ALG12	9.99456738422666e-31
PITRM1	CSRNP2	1.00752458115087e-30
PRKAA1	CYHR1	1.04015324981568e-30
ECE1	MON1A	1.07478477668431e-30
NEUROD1	PYGO1	1.10584672393062e-30
SEMA4D	VPS9D1	1.15492772949759e-30
OLIG2	SYVN1	1.24550404875472e-30
SEMA4D	NAT6	1.29580157275015e-30
PMVK	ISYNA1	1.43879069313989e-30
SEMA4D	ZNF408	1.44727151376552e-30
GLOD4	VPS28	1.52311619530722e-30
OLIG2	PIAS1	1.57341843391389e-30
BACE1	VPS13D	1.57710507670036e-30
KCNMA1	PREB	1.72210892938327e-30
BACE1	ARL3	1.77024230428037e-30
PMVK	CPSF4	1.77251872361932e-30
KCNMA1	MAST1	1.90805784756242e-30
PLCG1	C6orf106	1.96300117626912e-30
PRKAB2	EIF3L	1.97125879459678e-30
PITRM1	GINM1	2.07963034536888e-30
PRKAB2	SEMA3F	2.10306489983426e-30
ECE1	TRMT61A	2.13086185617268e-30
PITRM1	CLDND1	2.15026734889695e-30
PRKAA1	PTPN23	2.22772084242311e-30
PRKAB2	H1F0	2.38106106874365e-30
PITRM1	ZBTB17	2.5150108143095e-30
GLOD4	IFT140	2.55861233616606e-30
PLCG1	CNTNAP1	2.61983385720776e-30
PRKAB2	CNTNAP1	2.65697617140011e-30
PMVK	PPM1A	2.79817001115189e-30
PRKAA1	SSBP4	2.94007777072478e-30
DGKB	TTC28	2.99346572423198e-30
OLIG2	TAB2	3.20031572674053e-30
GLOD4	FAM219B	3.23653715403165e-30
BACE1	DDX39A	3.39242931916974e-30
PRKAB2	HNRNPA1	3.47441035763183e-30
KCNMA1	TMEM115	3.49509370589051e-30
SEMA4D	PTPN23	3.49511045146863e-30
PRKAA1	PIKFYVE	3.56396375563647e-30
OLIG2	ERCC6L2	3.64472417614221e-30
PRKAB2	RIT1	3.9915128571227e-30
OAT	PTCD1	3.99771643002971e-30
OLIG2	SCAND1	4.04047876413688e-30
DGKB	CNTNAP1	4.04413437266127e-30
PRKAB2	NASP	4.09106971482561e-30
ECE1	TAB1	4.27242853399985e-30
BACE1	TRIM46	4.36587562951889e-30
GLOD4	SPATA5L1	4.41645264547485e-30
DGKB	LRP4	4.80169295752503e-30
OLIG2	DPH1	4.95004704856125e-30
PLCG1	IL6ST	5.13016790849333e-30
GLOD4	PAQR8	5.36775308967395e-30
OLIG2	MRPL49	5.42096396160337e-30
CST3	SLC12A9	5.57492103734819e-30
ECE1	CCDC130	6.32134680342851e-30
PMVK	GABRD	6.68144016980355e-30
SEMA4D	GNB2	6.82345105608824e-30
PLCG1	SEZ6	7.16691916605028e-30
PRKAA1	MFSD5	7.26576156466824e-30
ECE1	SLC12A9	7.47832953871106e-30
SEMA4D	GINM1	8.42523763404435e-30
ECE1	CNIH2	9.13050514995007e-30
PITRM1	PPRC1	9.70173072435993e-30
NEUROD1	EXT2	9.85406830593151e-30
KCNMA1	NUBP2	1.04285061286097e-29
PRKAA1	ALG12	1.1101798081318e-29
PMVK	FDFT1	1.11214413646684e-29
OLIG2	MICALL1	1.16802105731354e-29
GLOD4	SEMA3F	1.18261249616088e-29
PRKAA1	ZNHIT2	1.19938559660135e-29
PITRM1	SLMAP	1.23009367098108e-29
SEMA4D	FAM212A	1.23693179726523e-29
ECE1	VPS51	1.23942130933552e-29
SEMA4D	TAB2	1.30229768663235e-29
TBP	PLEC	1.30498906684029e-29
PRKAA1	NDUFAF3	1.41608659099139e-29
GLOD4	RUSC1	1.49090750694816e-29
PRKAA1	ROMO1	1.53815230667351e-29
PITRM1	GOLGA4	1.5762632949747e-29
OLIG2	TRIM46	1.58535773230635e-29
SEMA4D	MAST1	1.64913751898036e-29
OLIG2	IFT140	1.6635580469173e-29
GLOD4	WDR6	1.70982014119228e-29
PRKAA1	NADK	1.73417148695682e-29
PMVK	CHPT1	1.74219809559801e-29
PITRM1	EIF3L	1.87122988424126e-29
PMVK	ADD3	1.94725943735486e-29
DGKB	GNB1	2.04800350227938e-29
ECE1	FEM1B	2.07828195189796e-29
GLOD4	MAL2	2.17692566148346e-29
TRPC4AP	POLR2F	2.19398717188256e-29
NEUROD1	SLC2A1	2.25121752086949e-29
BACE1	AGBL5	2.25391276472086e-29
PITRM1	ARFGAP2	2.29247284443676e-29
PMVK	ZBTB17	2.32951064667552e-29
BACE1	PA2G4	2.38119793895596e-29
SEMA4D	AP4M1	2.4089254717147e-29
PMVK	NOL12	2.54321669860432e-29
PRKAA1	UBQLN4	2.86759113380376e-29
NEUROD1	SCAMP5	2.87181505944009e-29
OLIG2	ANKRD13B	2.87388422651407e-29
PITRM1	ADCK5	2.91946761519745e-29
TBP	RNF123	3.05768656548777e-29
OLIG2	HEMK1	3.13540313540202e-29
NEUROD1	FAM219B	3.28266847331376e-29
ECE1	DPH1	3.31585731579569e-29
GLOD4	ZNF174	3.38388975190909e-29
PRKAA1	NUFIP2	3.86500656516586e-29
PITRM1	ZC3HC1	4.13535866320821e-29
PRKAB2	EXT2	4.18011885623897e-29
SEMA4D	IFT140	4.45910655548352e-29
OLIG2	IMPDH2	4.64850138503983e-29
OLIG2	CHMP7	5.20769591532974e-29
PRKAB2	RBM6	5.34156916678586e-29
CPE	LATS1	5.43655366005212e-29
SEMA4D	EIF5	6.34953931535452e-29
OLIG2	ACTR1A	6.41752303883162e-29
APBB1	MARK3	6.79991544484646e-29
PMVK	RPL41	7.43665002384524e-29
PLCG1	EPDR1	8.16677761052646e-29
BACE1	SPATA5L1	8.33629878209049e-29
PRKAA1	ADCK5	8.58792585722144e-29
DGKB	RBM15B	9.55144385404838e-29
PITRM1	MICAL3	1.05804957869288e-28
KCNMA1	PPP1R12A	1.06111228415752e-28
SEMA4D	GTPBP1	1.0830703325366e-28
SEMA4D	MOSPD3	1.1933398347456e-28
SEMA4D	ADCK5	1.19891071700141e-28
NEUROD1	SLC25A44	1.26341183194649e-28
BACE1	FAM219B	1.26402591376042e-28
PITRM1	SPSB3	1.29346616636496e-28
BACE1	GTPBP1	1.37428805282217e-28
PRKAA1	PREB	1.37846412108328e-28
NEUROD1	IP6K2	1.38562994008194e-28
NEUROD1	PBXIP1	1.38870037329982e-28
APBB1	KATNA1	1.44227352509701e-28
PRKAB2	VCAN	1.46590658488069e-28
PRKAA1	ACP2	1.49863103568022e-28
SEMA4D	INPP5K	1.55740992833563e-28
DGKB	FAM89B	1.63846313749436e-28
OLIG2	NME3	1.6850318595617e-28
PRKAB2	FNBP1L	1.72670960140075e-28
DGKB	PURA	1.72809609483242e-28
NEUROD1	LRP4	1.73112808188217e-28
CST3	TRIOBP	1.74062747662262e-28
SEMA4D	DCAKD	1.74349100052384e-28
PITRM1	H1F0	1.76149591792052e-28
SEMA4D	NME3	1.76201962052634e-28
PITRM1	MAST1	1.80782905096389e-28
PITRM1	IP6K2	1.81418783435185e-28
PITRM1	EFNA3	1.8161173613734e-28
OLIG2	TRIOBP	1.87044879462363e-28
GLOD4	LDB1	2.04003611509649e-28
PITRM1	HEMK1	2.06511155382176e-28
PITRM1	VPS13D	2.14496226496592e-28
PRKAA1	TAB1	2.17370346238325e-28
PITRM1	EXT2	2.20898427770994e-28
GLOD4	HMGN4	2.25719005902553e-28
OAT	PIAS1	2.28008673266493e-28
NEUROD1	SEPT8	2.32866542657619e-28
GLOD4	MOSPD3	2.37677540915057e-28
BACE1	LRP11	2.48485446822028e-28
ECE1	CDK10	2.56511600430422e-28
OAT	RBM28	2.65372860562282e-28
PLCG1	CELSR3	2.71587185745929e-28
PLCG1	TUBB3	2.90532888909139e-28
GLOD4	SFXN3	3.07156475059546e-28
OLIG2	CCDC51	3.22754690252043e-28
GLOD4	SHF	3.44459646698717e-28
SEMA4D	GOLGA4	3.47604410704154e-28
PLCG1	STMN4	3.48423844641794e-28
OLIG2	NDUFAF3	3.54075148427477e-28
NEUROD1	NCKIPSD	3.54735594491796e-28
PRKAA1	ACAP3	3.56019713472782e-28
PLCG1	IDH1	3.65708878337302e-28
PMVK	GNAI2	3.88515181975325e-28
OLIG2	ATOX1	3.91175238115056e-28
PMVK	SNRPC	3.92622460929659e-28
ECE1	FNIP1	4.01691644710309e-28
PITRM1	FNIP1	4.14597592349238e-28
LRP3	SEMA3F	4.30935021552138e-28
ECE1	KIFC2	4.43830299161267e-28
PMVK	SART3	5.20185759034688e-28
SEMA4D	PUF60	5.37939150041487e-28
NEUROD1	EPDR1	5.43463420007972e-28
GLOD4	ISYNA1	5.5061324125736e-28
OLIG2	EIF5	5.51063481540135e-28
OLIG2	STMN4	5.94535792632566e-28
PRKAA1	GMPPB	6.19327766545689e-28
KCNMA1	AP4M1	6.20499656899565e-28
PRKAA1	ZNHIT1	6.23777508263356e-28
PMVK	TTC28	6.31620622774422e-28
PITRM1	ERC1	6.94747633367419e-28
ECE1	PPM1A	7.03516242680149e-28
ECE1	GNB2	7.17074611351336e-28
OLIG2	DPYSL5	7.27085474087152e-28
PITRM1	MTMR3	7.43164166196984e-28
OLIG2	CD63	7.86966737570987e-28
NEUROD1	CSRNP2	8.32883544652605e-28
PMVK	SLC12A9	8.59598128687775e-28
BACE1	DCAF15	8.62886401702063e-28
PRKAA1	TAB2	9.03607033592282e-28
SEMA4D	PIKFYVE	9.05531666521969e-28
PITRM1	EIF5	1.00157173241959e-27
PMVK	CHMP7	1.00546124063997e-27
OLIG2	ABCG2	1.01553697429668e-27
BACE1	SEMA3F	1.05510887376248e-27
CST3	EIF5	1.13627332290323e-27
SEMA4D	ACAP3	1.19695610412075e-27
PITRM1	C11orf31	1.2472388606191e-27
SEMA4D	TAB1	1.27306837017087e-27
PLCG1	IPO11	1.31183490289815e-27
PITRM1	INPP5B	1.33781161687101e-27
OLIG2	FAR1	1.3478029887848e-27
ECE1	MOSPD3	1.37902186847184e-27
BACE1	VPS28	1.42072793368059e-27
PMVK	NASP	1.43951076056636e-27
GLOD4	DTX4	1.46261502015095e-27
PMVK	ATP5G2	1.48182884659642e-27
PITRM1	SHF	1.50959544585892e-27
GLOD4	EFTUD2	1.51159570061081e-27
PMVK	KRTCAP2	1.51621964556619e-27
BACE1	SFXN3	1.52175549001721e-27
BACE1	GATM	1.62076675819633e-27
ECE1	TMUB2	1.63114070524445e-27
PLCG1	TRIOBP	1.74622356271941e-27
PITRM1	KDM1A	1.80139656503106e-27
GLOD4	IMPDH2	1.82814259859961e-27
CST3	PPM1A	1.87729152494431e-27
DGKB	CELSR3	1.90240426309659e-27
GLOD4	RBM4B	1.99551430359171e-27
APBB1	HABP4	2.13536292681613e-27
PLCG1	TTC28	2.18848008102516e-27
PMVK	VPS9D1	2.24635167641902e-27
NEUROD1	FAM120A	2.29809830965871e-27
PRKAA1	PPM1A	2.33771434517343e-27
OLIG2	NICN1	2.48792640609259e-27
SEMA4D	NUBP2	2.49906671956122e-27
OLIG2	RBM15B	2.53999351849936e-27
BACE1	ZC3HC1	2.71371827000571e-27
ECE1	SCYL1	2.76560405362919e-27
KCNMA1	UBQLN4	2.81364157389562e-27
PRKAA1	STRN4	2.86893457529115e-27
OAT	KRTCAP2	2.90973898143879e-27
PLCG1	DAZAP2	2.96592415607394e-27
GLOD4	ARL3	3.07030836285652e-27
GLOD4	SLBP	3.12125362982848e-27
SEMA4D	SSBP4	3.18586555418426e-27
OAT	CCDC51	3.421038291718e-27
PITRM1	DAZAP2	3.56340220572524e-27
APBB1	GABRD	3.62197703457364e-27
PRKAB2	HMGN4	3.63305745349915e-27
ECE1	CTNS	3.69054449706399e-27
SEMA4D	SCAND1	3.69955933287927e-27
OLIG2	ZBTB17	3.75095217476333e-27
SEMA4D	WNK2	3.8758603464449e-27
PMVK	SZT2	3.93015843331892e-27
PMVK	CPD	4.04692764472165e-27
SEMA4D	SPSB3	4.08025311821003e-27
ECE1	EIF5	4.30669717593283e-27
ECE1	C11orf31	4.32358943523933e-27
SEMA4D	TRIOBP	4.36001536506603e-27
PRKAB2	COMMD3	4.52298279235424e-27
PMVK	ZNF3	4.82248278940721e-27
DGKB	FDFT1	4.94098765052183e-27
PMVK	PHF5A	5.13716475795622e-27
BACE1	HMGN4	5.19335088393412e-27
APBB1	CTTNBP2NL	5.20267573292492e-27
PMVK	HNRNPA1	5.30847981978843e-27
OLIG2	SLMAP	5.63560455548743e-27
APBB1	PRDM10	6.30053186809284e-27
EPC2	TTC28	6.40122026525268e-27
PITRM1	ARPC1A	6.55713095113302e-27
ECE1	CCDC71	6.62246129425542e-27
GLOD4	QARS	6.63456327913568e-27
PMVK	OCIAD2	6.64564113428031e-27
NEUROD1	HEXIM1	6.83053070152657e-27
KCNMA1	ACP2	6.83274469742462e-27
OLIG2	MRPS34	7.02100963513694e-27
KCNMA1	ALG12	7.19131847255921e-27
PRKAB2	SEPT8	7.38351214362856e-27
PLCG1	DTX4	7.77410137703935e-27
ECE1	GNAI2	7.90361139206148e-27
ARID5B	SLIT2	8.31631097511506e-27
APBB1	COMMD3	8.33286489650625e-27
OLIG2	PTPN23	8.71985216289894e-27
APBA1	PYGO2	8.88713921527456e-27
NEUROD1	RIT1	8.96732418143882e-27
BACE1	MAL2	9.13157585816405e-27
PRKAA1	MOSPD3	9.26037056979172e-27
DGKB	DDAH1	9.27610019392434e-27
PLCG1	AGBL5	9.38830118796539e-27
PRKAA1	EMC2	9.58181788794895e-27
PITRM1	CDK10	9.70854110660836e-27
GLOD4	FAM171B	9.88152893337129e-27
PITRM1	RPL13	1.01217486928311e-26
GLOD4	STRN4	1.05383816923125e-26
MAPK8IP1	STRN3	1.06220747020195e-26
PLCG1	IFT140	1.06564922502743e-26
OLIG2	ADCK5	1.06776795626374e-26
PITRM1	ANKFY1	1.14691585033488e-26
APBB1	NASP	1.21936772097414e-26
PMVK	PTCD1	1.31404836905702e-26
KCNMA1	VPS9D1	1.33161154308449e-26
PITRM1	STRN	1.3371025463013e-26
PITRM1	FDFT1	1.3681090928243e-26
BACE1	FAM120A	1.37231155656195e-26
NEUROD1	SPATA5L1	1.3793588851922e-26
ECE1	MEPCE	1.41844922694303e-26
NEUROD1	BSN	1.49024636762069e-26
OLIG2	DDX39A	1.53619269909067e-26
KCNMA1	TAB2	1.54532001214116e-26
OLIG2	NIPSNAP1	1.56284261734974e-26
TBP	CSNK1G3	1.57478883963586e-26
PRKAB2	PFDN5	1.59249965023718e-26
PLCG1	DCAF15	1.70563356665172e-26
BACE1	ZNF174	1.91963273340406e-26
PRKAA1	GTPBP1	1.99992220982915e-26
OAT	PDAP1	2.03134498583793e-26
PRKAB2	RBM12	2.04726597617645e-26
BACE1	CHMP7	2.05294435669977e-26
PLCG1	FBXO42	2.07685770314866e-26
PITRM1	C11orf49	2.08365448154971e-26
DGKB	EFTUD2	2.30410699497798e-26
PITRM1	PDAP1	2.37760356677196e-26
DGKB	EPB41L2	2.42670951625358e-26
MAPK8IP1	FKBP8	2.4348258920272e-26
SEMA4D	ANKRD13B	2.65292367387982e-26
PRKAB2	C6orf106	2.72316094796173e-26
PLCG1	SIK3	2.73032810747545e-26
PLCG1	FAM117B	2.73375885043707e-26
BACE1	PBXIP1	2.81069210506211e-26
SEMA4D	TMEM115	2.98883128302665e-26
PITRM1	CD63	3.12964963653008e-26
BACE1	FAM212A	3.20878883677703e-26
PMVK	PTPN23	3.23455229480434e-26
OLIG2	TMUB2	3.24326225785598e-26
DGKB	MBNL2	3.43856531846265e-26
APBA1	TBKBP1	3.5769826221868e-26
PMVK	RNPS1	3.60765651695872e-26
PRKAA1	CNIH2	3.78549547779252e-26
GLOD4	FAM120A	3.91707754846028e-26
DGKB	PFKFB4	3.92680275271196e-26
DGKB	DACT1	4.05013041374497e-26
PRKAB2	MARK3	4.10513318958143e-26
PRKAA1	EIF5	4.25478592071609e-26
PMVK	SLC25A20	4.31685250987232e-26
KCNMA1	NAT6	4.34918305692299e-26
SEMA4D	USP19	4.47159634671739e-26
OLIG2	TBKBP1	4.51579285856842e-26
KCNMA1	EMC2	4.53958263680691e-26
KCNMA1	PTPN23	4.68866646621031e-26
PRKAB2	MCL1	5.12331205206466e-26
KCNMA1	MFSD5	5.17859659466216e-26
BACE1	SHF	5.18233705878101e-26
BACE1	VCAN	5.27632971086692e-26
SEMA4D	ACTL6B	5.70851468192335e-26
PITRM1	INPP5K	5.93897487722419e-26
GLOD4	FOXN2	5.98400425295874e-26
GLOD4	GNB2	6.41623804139742e-26
NEUROD1	MSANTD3	6.61583692645221e-26
KCNMA1	ZNF408	6.95347409849472e-26
KCNMA1	ROMO1	7.10582382366877e-26
APBB1	C1QC	7.14471995931386e-26
PITRM1	PIAS1	7.38503275478096e-26
PITRM1	UBQLN4	7.52164728535404e-26
BACE1	ITGB5	7.80086770781164e-26
PITRM1	RNF141	8.28324376458189e-26
DGKB	ISLR2	8.39938283717557e-26
KCNMA1	NUFIP2	8.56709457847712e-26
PRKAA1	GNAI2	8.62227860746691e-26
KCNMA1	ACTR1A	9.48794812092117e-26
SEMA4D	ZNHIT2	9.56511252712368e-26
KCNMA1	ZNHIT2	9.75918773531544e-26
CPE	C1QC	1.03066323079324e-25
BACE1	NANOS3	1.04384552111204e-25
GLOD4	IPO11	1.0448536983026e-25
PRKAA1	TRMT61A	1.06800661408778e-25
GLOD4	MICALL1	1.08833925718044e-25
KCNMA1	NDUFAF3	1.11967102646784e-25
PRKAB2	IDH1	1.23876804811427e-25
PRKAB2	PI4KA	1.27601436160634e-25
BACE1	SLMAP	1.30726264289795e-25
PMVK	FBXO42	1.3125547101816e-25
KCNMA1	SPSB3	1.314715084655e-25
BACE1	FOXN2	1.35450095215859e-25
PRKAB2	SNRPC	1.35939564669045e-25
PLCG1	FAM219B	1.44569739074955e-25
GLOD4	ITGB5	1.46485993773003e-25
PITRM1	PIKFYVE	1.47137731258568e-25
GLOD4	DDAH1	1.50319537370022e-25
PRKAB2	SMURF2	1.51457442977364e-25
OAT	POLR2F	1.51490577396527e-25
TBP	STRN3	1.53522181629983e-25
OLIG2	CUEDC2	1.57617132360106e-25
APBB1	SIK3	1.59296449793502e-25
CST3	ANKRD13B	1.60884857430049e-25
PRKAB2	GABRD	1.70863496142926e-25
NEUROD1	EFHD2	1.71979290498816e-25
DGKB	ACTL6B	1.72734053399962e-25
KCNMA1	ISYNA1	1.76324209665896e-25
PITRM1	XPNPEP1	1.79915371034537e-25
SEMA4D	DPH1	1.84752570559052e-25
SEMA4D	TRIM46	1.91376173503999e-25
MAPK8IP1	SELM	1.95026656576989e-25
NEUROD1	SIK3	2.02520780792717e-25
SEMA4D	SNX2	2.21326436772048e-25
SEMA4D	ALG12	2.25269819591371e-25
ECE1	STX10	2.28395795640745e-25
SEMA4D	PPRC1	2.37711570027975e-25
BACE1	MARK3	2.39932083450466e-25
GLOD4	RPL41	2.57924429360975e-25
OAT	VPS13D	2.58717249215134e-25
SEMA4D	LETM1	2.63454273017904e-25
PMVK	PI4KA	2.79087078223436e-25
GLOD4	PPM1A	2.81489130601096e-25
DGKB	NANOS3	2.8596420161729e-25
OAT	CCDC71	3.05248651466818e-25
OAT	ATP5G2	3.22298508834171e-25
PITRM1	EPB41L2	3.25403356724596e-25
SOS2	BCL11B	3.36475712117612e-25
BACE1	IFT140	3.66352870164745e-25
PMVK	NME6	3.69785620687876e-25
GLOD4	VCAN	3.73717714745855e-25
SEMA4D	CRELD2	3.83462425806306e-25
TBP	SMARCAD1	3.86487725733804e-25
CST3	MICALL1	3.96184556358851e-25
PMVK	MARK3	4.03960811837681e-25
APBB1	SMARCAD1	4.28868703100862e-25
BACE1	ST3GAL6	4.31331347475935e-25
PRKAA1	FKBP8	4.44051167550989e-25
PITRM1	NXN	4.44653697371156e-25
TRAK2	RFTN2	4.4599458691306e-25
ECE1	PLXNB2	4.59181930038577e-25
OAT	FLAD1	4.61205526293447e-25
APBB1	SEPT8	4.6384427366475e-25
PRKAB2	SCAMP5	4.71702413183429e-25
BACE1	IMPDH2	4.79592880120115e-25
PRKAB2	BUD13	5.04592132957091e-25
ECE1	DCAKD	5.04968762415811e-25
PITRM1	RNPS1	5.27191398149682e-25
ECE1	TCF25	5.34090595726776e-25
OLIG2	JTB	5.34838360098363e-25
PMVK	SPATA5L1	5.35750042060487e-25
SEMA4D	LDB1	5.37546665112509e-25
OLIG2	IL6ST	5.47465793524429e-25
NEUROD1	BUD13	5.72099315150949e-25
ECE1	DAG1	5.7557089938459e-25
PRKAA1	USP19	5.79632970139567e-25
PMVK	SFXN3	6.28148665299403e-25
BACE1	RPL41	6.40390155880758e-25
SEMA4D	CNIH2	6.41725683246136e-25
PITRM1	RPS26	6.42524954463325e-25
OAT	VPS28	6.78631025486993e-25
PMVK	STRN	6.86046782213e-25
SEMA4D	DAZAP2	6.90875809285577e-25
CST3	PTPN23	6.92314709258414e-25
SEMA4D	CCDC71	7.185338121208e-25
TRPC4AP	FEM1B	7.32412354610958e-25
PLCG1	GTPBP1	7.35832990081714e-25
PMVK	MLX	7.57742595444999e-25
CST3	MOSPD3	7.6682253941724e-25
SEMA4D	CYHR1	7.87644898192466e-25
PMVK	TCAP	8.07511464452126e-25
SEMA4D	DCAF15	8.1111888040517e-25
DGKB	TRIM46	8.12195847828366e-25
PMVK	PFDN5	8.3093508455244e-25
PITRM1	VPS51	8.65002695348198e-25
TBP	FMNL1	8.65928593137878e-25
MAPK8IP1	HAGH	8.84795860426062e-25
CPE	CTTNBP2NL	8.98749319323237e-25
NEUROD1	LRCH1	9.04950072818152e-25
BACE1	MTMR3	9.68658358847253e-25
PRKAA1	RNF141	9.89837880498085e-25
PON2	MAPK8IP3	1.03814664288072e-24
PRKAA1	TMUB2	1.07900899872314e-24
OLIG2	PLXNB2	1.09489097312368e-24
PRKAA1	PPP1R12A	1.09769468695782e-24
BACE1	LDB1	1.11828225738387e-24
PMVK	NANOS3	1.15804963689794e-24
PMVK	FAM219B	1.17304560135181e-24
KCNMA1	LETM1	1.19051046915004e-24
PRKAB2	SPATA5L1	1.21803183862779e-24
SEMA4D	FAM89B	1.23356540786569e-24
GLOD4	ST3GAL6	1.23810610225848e-24
BACE1	WDR6	1.2604657121984e-24
KCNMA1	ZNHIT1	1.32461481185482e-24
GLOD4	MARK3	1.36202633435085e-24
TBP	MTF2	1.36540390218499e-24
PITRM1	CTNS	1.41500840072712e-24
GLOD4	ERGIC3	1.41883569372231e-24
APBB1	SV2A	1.42832966952375e-24
SEMA4D	PREB	1.46832459072043e-24
ECE1	FURIN	1.47633579228847e-24
NEUROD1	PI4KA	1.55508090987819e-24
PMVK	FAM212A	1.56204172077235e-24
PLCG1	RBM15B	1.58313750171518e-24
DGKB	ANKFY1	1.6181761067322e-24
NEUROD1	H1F0	1.63463296895573e-24
PMVK	RIT1	1.71195891328536e-24
ECE1	PTCD1	1.73076414284732e-24
SEMA4D	ABCG2	1.73783963473641e-24
PMVK	DENND5B	1.77081673996579e-24
KCNMA1	SSBP4	1.77473157048268e-24
DGKB	LMBR1L	1.78389651619179e-24
GLOD4	UBTF	1.80746381199288e-24
PRKAB2	MLX	1.82670497932626e-24
GLOD4	PBXIP1	1.86950815729616e-24
ECE1	INPP5K	1.9244245752557e-24
GLOD4	DENND5B	2.02199113700069e-24
ECE1	CGREF1	2.03126535732606e-24
TBP	LATS1	2.04932971382767e-24
PITRM1	TBKBP1	2.05364980642092e-24
PLCG1	KDM1A	2.08235953401404e-24
NEUROD1	STAC2	2.12706274367151e-24
PLCG1	GNB1	2.14556244677672e-24
PRKAA1	ARFGAP2	2.17166516266156e-24
APBB1	HNRNPA1	2.3069578702997e-24
PRKAA1	GNB2	2.31591612811978e-24
DGKB	FAM117B	2.33550407334287e-24
APBB1	MTMR9	2.36478267492699e-24
PRKAB2	ANKFY1	2.39477448762315e-24
PMVK	PPRC1	2.41184466170551e-24
ECE1	UNC45A	2.49169408900268e-24
PRKAA1	ISYNA1	2.49460495119109e-24
PRKAB2	PABPC4	2.50984140248358e-24
PITRM1	CCDC51	2.52696982471675e-24
CPE	FAM117B	2.62222203828951e-24
OLIG2	MPI	2.63065768235687e-24
CST3	NADK	2.6762755305108e-24
GLOD4	TAB1	2.76251932985877e-24
DGKB	FAM212A	2.80697832699476e-24
NEUROD1	MSH6	2.88575942624681e-24
APBB1	HMGN4	2.92834609879032e-24
OLIG2	STRN	3.15648188337779e-24
DGKB	RUSC1	3.17077518159945e-24
NEUROD1	OCIAD2	3.17809116663074e-24
SEMA4D	COQ10B	3.25923282296687e-24
PITRM1	DTX4	3.34926150500515e-24
PRKAA1	E4F1	3.36195864121499e-24
OAT	C11orf31	3.40219514389376e-24
NEUROD1	PRIM1	3.45299916639658e-24
TBP	MSH6	3.45513339328441e-24
PRKAB2	PAQR8	3.46480024791602e-24
ECE1	NUFIP2	3.49531182442445e-24
MAPK8IP1	C1QTNF4	3.50841526292812e-24
OLIG2	OTUD4	3.52009312441621e-24
BACE1	STMN4	3.5716470083257e-24
SEMA4D	CCDC130	3.66293447017951e-24
KCNMA1	FAM212A	3.76338158445965e-24
BACE1	TRIOBP	3.81052020739343e-24
BACE1	RBM4B	3.82958492996143e-24
GLOD4	PHF5A	4.05501952190315e-24
SEMA4D	MFSD5	4.20782635910845e-24
APBB1	PBXIP1	4.23060729518674e-24
PRKAA1	C11orf31	4.29804759711609e-24
APBB1	PI4KA	4.54796146801934e-24
APBB1	CSRNP2	4.68132230261089e-24
TRPC4AP	PTCD1	4.7229544526184e-24
NEUROD1	ANKFY1	4.73608778718918e-24
PITRM1	ACAP3	4.81855746202487e-24
GLOD4	MTMR3	4.91363621384352e-24
ECE1	NOL12	4.93381893370919e-24
PRKAB2	STAC2	5.21636195313392e-24
OLIG2	UBQLN4	5.26498593979204e-24
KCNMA1	GTPBP1	5.40702148371371e-24
PMVK	HMGN4	5.44661094884233e-24
OLIG2	DCAKD	5.45352455434564e-24
PRKAB2	SPTBN1	5.74288315360225e-24
ECE1	DCAF15	5.82089147571717e-24
TRAK2	DDAH1	5.98163475562501e-24
OAT	GNB2	6.04687113714645e-24
BACE1	ISLR2	6.05677678530703e-24
PRKAB2	BUD31	6.27247154698007e-24
BACE1	ISYNA1	6.47265596207813e-24
DGKB	ANKRD13B	6.57122152772521e-24
TBP	SLC9A3R2	6.70871628870877e-24
SEMA4D	GNAI2	6.77437348836086e-24
DGKB	CHMP7	6.77896678154948e-24
DGKB	CALD1	6.92460998596702e-24
PMVK	DALRD3	7.79346082299688e-24
BACE1	LRIG1	7.92078579392443e-24
PRKAB2	CTTNBP2NL	8.07722729060455e-24
SEMA4D	ISYNA1	8.09432993572788e-24
ECE1	ARFGAP2	8.09997743981212e-24
PMVK	ANKRD54	8.1904293916634e-24
PRKAA1	P4HTM	8.19857322872039e-24
SEMA4D	ROMO1	8.33712544683695e-24
OAT	FAM89B	8.37473801133825e-24
PMVK	ZNF408	8.92839432815334e-24
PITRM1	CNTNAP1	9.02883943849977e-24
PRKAB2	THOC5	9.06384357097241e-24
GLOD4	MICAL3	9.1851047728955e-24
GLOD4	RNPS1	9.36133455201169e-24
PRKAA1	MRPS34	9.54890211811905e-24
ECE1	LETM1	9.56325510251955e-24
KCNMA1	MOSPD3	9.85355357640315e-24
SEMA4D	MICALL1	9.96765337426472e-24
OLIG2	SCYL1	9.99804566961013e-24
CPE	RUNDC3A	1.07676913227059e-23
PRKAA1	SYVN1	1.1311203515807e-23
ECE1	IFT140	1.17940981803964e-23
GLOD4	PI4KA	1.19239064006492e-23
PITRM1	NUFIP2	1.19918051044911e-23
APBB1	KDM1A	1.21539649575646e-23
SEMA4D	NOB1	1.23132986499105e-23
KCNMA1	GOLGA4	1.24343704691928e-23
MAPK8IP1	NEURL1	1.27913220155568e-23
SEMA4D	VPS28	1.29276001811836e-23
NEUROD1	SPATS2	1.31246739631983e-23
DGKB	C6orf106	1.34132935073158e-23
GLOD4	LRIG1	1.35542108489559e-23
APBA1	FAM171A2	1.36700580230825e-23
PLCG1	ACTL6B	1.38651561007484e-23
ECE1	MRPS34	1.41441754246385e-23
PRKAA1	C12orf10	1.42908157898349e-23
OAT	C12orf10	1.47919178855696e-23
ECE1	TBKBP1	1.56453771242443e-23
ECE1	DENND6B	1.60601622479716e-23
PMVK	CD63	1.68276373817151e-23
PITRM1	C6orf106	1.70275266447124e-23
PLCG1	PPM1A	1.71554509739146e-23
PON2	EIF2S1	1.73606229192273e-23
OAT	NXN	1.77651107997148e-23
TBP	INPP5J	1.78428656193707e-23
SEMA4D	C11orf31	1.79843167757496e-23
PRKAA1	ULK3	1.81548856733101e-23
SEMA4D	WDR6	1.8375908863191e-23
PMVK	CTNS	1.86363454950307e-23
ECE1	MFSD5	1.89305219464391e-23
PRKAB2	SMARCAD1	1.91431372614191e-23
APBA1	VPS9D1	1.91631759378715e-23
MAPK8IP1	FURIN	1.92740326276455e-23
NEUROD1	FDFT1	1.92830910751732e-23
KCNMA1	DCAKD	1.93474295445737e-23
PMVK	CTTNBP2NL	1.97705691029806e-23
SEMA4D	LRP11	1.98010944638967e-23
CPE	HABP4	2.12450021457302e-23
GLOD4	FAU	2.12776672447509e-23
ECE1	FBXL6	2.15997305966825e-23
PRKAA1	ARPC1A	2.17414657663506e-23
OLIG2	CYHR1	2.25320042496132e-23
OAT	ERGIC3	2.46378176870631e-23
KCNMA1	TRIOBP	2.48397224093674e-23
CST3	LRP11	2.49002535611152e-23
PRKAA1	CCDC130	2.50951655350506e-23
PITRM1	TRABD	2.51970305243772e-23
PMVK	GATM	2.52987895521588e-23
CST3	ACAP3	2.53548305119411e-23
PRKAB2	DDX39A	2.53864248711185e-23
PRKAA1	DPH1	2.58649632377378e-23
APBB1	LRP4	2.60321759996875e-23
PRKAA1	ANKRD54	2.60396799463429e-23
PLCG1	ERC1	2.64220671564115e-23
OLIG2	LUZP1	2.66388190280741e-23
OAT	RPS26	2.78400620624522e-23
SEMA4D	ZBTB17	2.81475655973859e-23
PLCG1	MICAL3	2.81609543379368e-23
PITRM1	TELO2	2.83857439091116e-23
DGKB	STMN4	2.85242311590707e-23
DGKB	DPYSL5	2.94096529202738e-23
PRKAA1	FAM89B	3.01360903769167e-23
KCNMA1	TAB1	3.02466507255948e-23
OAT	NOL12	3.03110720304299e-23
NEUROD1	SVOP	3.13808851762398e-23
PITRM1	DENND5B	3.15193604049791e-23
SEMA4D	CHPT1	3.1818206617737e-23
PMVK	FAM171B	3.19524504330217e-23
PITRM1	PHF5A	3.2856387816966e-23
NEUROD1	EPB41L2	3.3292689547488e-23
PLCG1	ST3GAL6	3.34794507320807e-23
PMVK	SPSB3	3.57385184113549e-23
DGKB	LRP11	3.70528057370012e-23
SEMA4D	KIF5B	3.83111768218635e-23
CST3	FAM171A2	3.83563926526869e-23
PMVK	C11orf31	3.84195954025821e-23
GLOD4	CCDC71	3.90737318060936e-23
DGKB	ITGB5	4.05950800603382e-23
PLCG1	ANKFY1	4.15238629266423e-23
PLCG1	FAM89B	4.16953476816216e-23
SEMA4D	STARD3	4.18508374363818e-23
SEMA4D	TM9SF2	4.21861659045659e-23
TRAK2	GINM1	4.42983136978905e-23
BACE1	RBM12	4.4440217630025e-23
PRKAA1	NOL12	4.50312562715566e-23
PRKAB2	LMBR1L	4.52437221599633e-23
SEMA4D	MICAL3	4.56297581363666e-23
BACE1	QARS	4.60065604575971e-23
GLOD4	CALD1	4.65663529728472e-23
DGKB	THOC5	4.79797096040278e-23
BACE1	CORO1C	4.91709844849098e-23
PRKAA1	C1QTNF4	5.21734543580897e-23
CST3	STRN4	5.259313867604e-23
PMVK	ARFGAP2	5.44932536426856e-23
ECE1	C12orf10	5.4640419235495e-23
SEMA4D	TUBB3	5.52952174784982e-23
OAT	DDX39A	5.58793061994288e-23
PMVK	RBM6	5.61923301651479e-23
DGKB	LRIG1	5.63989354925028e-23
CPE	SLC2A1	5.88867280654113e-23
PITRM1	ARL3	5.98255469655194e-23
APBB1	MTF2	6.36465823962854e-23
GLOD4	NASP	6.38448791278978e-23
BACE1	FAM171B	6.42593503579903e-23
KCNMA1	MICALL1	6.5089637956486e-23
PMVK	STMN4	6.77949395990617e-23
PRKAA1	IFT140	7.0069916722761e-23
OAT	RBBP5	7.04119100703889e-23
PLCG1	NANOS3	7.19438427820182e-23
PRKAA1	DEF8	7.25360538682827e-23
NEUROD1	FMNL1	7.26204199237475e-23
OLIG2	APEH	7.33354103418878e-23
PRKAA1	TM9SF2	7.41620546121548e-23
NEUROD1	EIF3L	7.49036809464773e-23
PITRM1	FAM171B	7.51020970169717e-23
KCNMA1	INPP5K	7.55570345666564e-23
KCNMA1	ADCK5	7.60885306135553e-23
OLIG2	RPS26	7.87822834185057e-23
PITRM1	RBBP5	8.03488376484962e-23
OAT	NAT6	8.31719776236027e-23
PMVK	MICAL3	8.32828737094103e-23
BACE1	RUSC1	8.75724332552459e-23
NEUROD1	SPTBN1	8.88975476034708e-23
BACE1	MOSPD3	9.39196176455325e-23
PMVK	ADCK5	9.52077647804508e-23
GLOD4	SPATS2	9.70280212136897e-23
OLIG2	MED19	9.76282584106678e-23
DGKB	NICN1	9.82447069333034e-23
PMVK	ANKS1A	9.93889454061867e-23
APBB1	EPDR1	1.08145828477523e-22
OLIG2	RBBP5	1.08940726955576e-22
BACE1	DTX4	1.09655316173715e-22
TRAK2	CSRNP2	1.10095706658276e-22
PLCG1	EXT2	1.11527272099419e-22
GLOD4	ASCC2	1.1517803836211e-22
APBB1	FAM219B	1.17535648445687e-22
ECE1	TRIOBP	1.23018218184447e-22
PLCG1	EFNA3	1.25835968813818e-22
BACE1	RNPS1	1.27427771642957e-22
SEMA4D	SLC45A1	1.31420852467402e-22
PITRM1	TCAP	1.37309838858445e-22
PLCG1	FAM212A	1.39487585977612e-22
NEUROD1	VPS45	1.39595252812076e-22
PITRM1	MFSD5	1.44426797649067e-22
PITRM1	CCDC130	1.55060387612497e-22
TBP	BMI1	1.60139432143166e-22
CST3	TRABD	1.63558040008531e-22
GLOD4	KHK	1.65055303268723e-22
CST3	ZNF408	1.70302936303632e-22
OLIG2	ASCC2	1.78415884821793e-22
TBP	VEZT	1.81485240005369e-22
PMVK	PA2G4	1.83882511667037e-22
PMVK	MED30	1.84317192709156e-22
BACE1	IPO11	1.88509093416627e-22
ECE1	MAST1	1.90017043404745e-22
PON2	RRAGC	1.90508784935271e-22
PITRM1	NUBP2	1.90912716926606e-22
OLIG2	MBNL2	1.91384692926667e-22
PLCG1	ADD3	1.94655289999662e-22
BACE1	SLBP	2.03677033963094e-22
PITRM1	MRPL49	2.05023458982897e-22
BACE1	PHF5A	2.05891856492129e-22
BACE1	PI4KA	2.07109601807212e-22
KCNMA1	CRELD2	2.10604731275339e-22
KCNMA1	STRN4	2.10947230751402e-22
PLCG1	RUSC1	2.12674174524514e-22
ECE1	ASCC2	2.16896549411192e-22
APBB1	RBM6	2.1977114477948e-22
KCNMA1	USP19	2.32370518916224e-22
PRKAB2	EIF3E	2.38914724765518e-22
PRKAA1	CRELD2	2.4011491241122e-22
TBP	SCAMP5	2.41427505248049e-22
CST3	MAL2	2.43330571518385e-22
NEUROD1	APLP2	2.46297112205688e-22
TRAK2	GATM	2.49294751175706e-22
ECE1	ISYNA1	2.50645309432776e-22
KCNMA1	C1QTNF4	2.50960714510238e-22
PLCG1	ISYNA1	2.51047802594979e-22
BACE1	EFTUD2	2.51749778063443e-22
GLOD4	GNAI2	2.53356714472944e-22
ECE1	PKD1	2.59685098707537e-22
TRAK2	ADD3	2.71479040030719e-22
OLIG2	QARS	2.75451041150846e-22
BACE1	CALD1	2.90278906168304e-22
CPE	FMNL1	2.99467102319197e-22
SEMA4D	PPP1R12A	3.02182253210571e-22
CPE	HEXIM1	3.02462401413858e-22
MAPK8IP1	SLC9A3R2	3.03277392695329e-22
OAT	NICN1	3.06378660848306e-22
APBA1	TELO2	3.08040102723129e-22
PRKAB2	PTPRJ	3.118036396137e-22
OAT	ZNF408	3.2530650970204e-22
KCNMA1	ACAP3	3.26012142245997e-22
NEUROD1	TAF2	3.28400779981827e-22
ECE1	GTPBP1	3.31393207090351e-22
APBA1	SLMAP	3.40171087645118e-22
SEMA4D	IL6ST	3.701712377432e-22
PLCG1	SFXN3	3.71735079575753e-22
BACE1	DENND5B	3.89837676052186e-22
OLIG2	CCDC130	4.14165645578671e-22
SEMA4D	E4F1	4.18525632335313e-22
PMVK	CDK10	4.19769207621374e-22
DGKB	MAL2	4.23430919596739e-22
ECE1	APEH	4.28548984746443e-22
TBP	HAGH	4.2891054143632e-22
APBB1	SLC2A1	4.29150057947619e-22
SEMA4D	WWP2	4.48343382842335e-22
BACE1	PFDN5	4.52737482579095e-22
ECE1	RNF111	4.5738521725033e-22
OLIG2	IPO11	4.66754973921475e-22
OAT	MOSPD3	4.69755367017034e-22
PLCG1	STRN4	4.78739303503472e-22
PRKAB2	AGBL5	4.84281850928104e-22
PRKAA1	VPS28	5.04037145636934e-22
APBB1	LATS1	5.0446261276675e-22
SEMA4D	NDUFAF3	5.17153250210703e-22
ECE1	VPS28	5.17491623454793e-22
ECE1	CKB	5.26738564805765e-22
ARID5B	KCNV1	5.41209297824337e-22
GLOD4	SLC25A44	5.60589108991346e-22
APBB1	FDFT1	5.71133711770606e-22
MAPK8IP1	RNF123	5.73928684290872e-22
DGKB	STRN	5.75458140429179e-22
SEMA4D	ULK3	5.78203762216604e-22
PLCG1	GABRD	5.88796070360598e-22
APBA1	GOLGA4	5.91205146918229e-22
BACE1	HSF2	5.95799670795415e-22
NEUROD1	FAM200A	6.1533499983755e-22
PITRM1	ISLR2	6.24700354657977e-22
SEMA4D	GMPPB	6.33461436110428e-22
DGKB	GTPBP1	6.68615166134991e-22
BACE1	DDAH1	6.71940052350519e-22
ECE1	NXN	6.72752267855924e-22
SEMA4D	CELSR3	6.81343802771049e-22
GLOD4	APLP2	6.88988135965237e-22
CST3	MAST1	7.04396988861169e-22
OLIG2	PFKFB4	7.18571779788404e-22
DGKB	H1F0	7.31467560423461e-22
PRKAB2	MED1	7.61843539859359e-22
DGKB	KDM1A	7.64821620412258e-22
PMVK	ARL3	7.72916197582923e-22
PRKAA1	FURIN	7.918408303828e-22
DGKB	PBXIP1	7.93090646347069e-22
PLCG1	MARK3	7.9831067288457e-22
CST3	RNF141	8.0143980914362e-22
KCNMA1	LRP11	8.01676092542459e-22
NEUROD1	MTMR9	8.10017393391799e-22
ECE1	ULK3	8.28931369552737e-22
PRKAB2	MBNL2	8.29723933180455e-22
CST3	LDB1	8.42671669435352e-22
PRKAA1	TMEM129	8.63100735196591e-22
OAT	MED19	8.68248320772562e-22
GLOD4	HEXIM1	8.73837373182505e-22
OLIG2	LETM1	9.01653286988436e-22
PMVK	RUSC1	9.02013289730285e-22
DGKB	OCIAD2	9.04438070541814e-22
PITRM1	KRTCAP2	9.0871820861412e-22
PITRM1	CGREF1	9.15104105165881e-22
LRP3	IP6K2	9.18315521432603e-22
OLIG2	LRP11	9.33771423822323e-22
OLIG2	SLC45A1	9.35281534994129e-22
PLCG1	THOC5	9.36301255965678e-22
OLIG2	PYGO2	9.40513865123237e-22
PLCG1	CTTNBP2NL	9.45178191107403e-22
PLCG1	EPB41L2	9.47677024857045e-22
KCNMA1	C11orf31	9.85581862232266e-22
ECE1	WDR6	1.01293351643278e-21
PITRM1	OCIAD2	1.02841276098722e-21
CST3	DALRD3	1.06795892442224e-21
APBA1	CGREF1	1.11597314851971e-21
PLCG1	LDB1	1.11847108596893e-21
PMVK	ISLR2	1.14235325638681e-21
DGKB	LDB1	1.16751097706995e-21
OAT	LUZP1	1.18021652033307e-21
PRKAA1	ANKRD13B	1.2486277383137e-21
PITRM1	STARD3	1.2548789585435e-21
PMVK	SIK3	1.26495838426546e-21
DGKB	FBXO42	1.27627380005119e-21
NEUROD1	RALGPS1	1.27876239955806e-21
OLIG2	NADK	1.28830985614864e-21
CST3	TRIM46	1.299969100944e-21
ECE1	ANKRD13B	1.30709065561854e-21
BACE1	AKAP7	1.31643977278147e-21
BACE1	MICALL1	1.32058642150855e-21
OLIG2	LAMTOR4	1.38049993295766e-21
PMVK	AP4M1	1.38336891986833e-21
GLOD4	RTN1	1.3947864804356e-21
ECE1	ZBTB17	1.40633327148997e-21
SEMA4D	SCYL1	1.41655332181364e-21
TRAK2	CALD1	1.43434891588688e-21
NEUROD1	PSIP1	1.44927112533403e-21
DGKB	TRIOBP	1.45664087849402e-21
PRKAA1	KIF5B	1.46263405056082e-21
KCNMA1	SCYL1	1.49483344885561e-21
KCNMA1	CCDC71	1.51366222000918e-21
PRKAA1	RUSC1	1.51942153464505e-21
TBP	RUNDC3A	1.52259437143154e-21
BACE1	APLP2	1.5353315002288e-21
OLIG2	UBAC2	1.54941116420543e-21
PMVK	PDAP1	1.56333512720665e-21
OLIG2	VPS13D	1.59756461506758e-21
KCNMA1	VPS51	1.63535969724396e-21
KCNMA1	RUSC1	1.66357049645302e-21
PRKAA1	NOB1	1.71699507184688e-21
SEMA4D	TBKBP1	1.71903796555375e-21
BACE1	ERGIC3	1.72823698305747e-21
TBP	TAF2	1.7443336071939e-21
PLCG1	GNB2	1.74469646812283e-21
SEMA4D	RUSC1	1.85754999477415e-21
SEMA4D	CDK10	1.86880473145063e-21
PRKAB2	HSF2	1.90636864096326e-21
CPE	NFE2L1	1.91699290645907e-21
SEMA4D	NOL12	1.96130450073018e-21
PLCG1	CHMP7	1.969610145612e-21
KCNMA1	TMUB2	2.01128504485081e-21
OAT	HEMK1	2.06863632682473e-21
SEMA4D	ARFGAP2	2.10283187120543e-21
ECE1	ANKRD54	2.20438753109655e-21
PRKAB2	PFKFB4	2.26052538834645e-21
DGKB	PABPC4	2.30855924400953e-21
SEMA4D	ARF5	2.3735283838453e-21
GLOD4	CORO1C	2.46840670668104e-21
NEUROD1	KIAA0100	2.49897985596347e-21
OLIG2	CHPT1	2.51489808187227e-21
GLOD4	FLAD1	2.54065765104718e-21
PRKAA1	STARD3	2.54450119525718e-21
OAT	INPP5K	2.58018917297334e-21
KCNMA1	WWP2	2.59012110025263e-21
SEMA4D	CALD1	2.77451062474379e-21
PRKAB2	EPB41L2	2.79302861368871e-21
OLIG2	SLC12A9	2.79543410273012e-21
PRKAB2	LRCH1	2.84557726052866e-21
OLIG2	ZNHIT2	2.96404172250136e-21
APBA1	GNAI2	2.96807606056409e-21
OAT	STRN4	3.00744342866799e-21
ECE1	CAD	3.02209189735389e-21
NEUROD1	METTL10	3.29517552483762e-21
PRKAB2	RBM15B	3.33473104156555e-21
CST3	COQ10B	3.36220693498914e-21
PRKAB2	PURA	3.36716981261864e-21
PMVK	CCDC51	3.45278426483771e-21
PITRM1	SLBP	3.45478488128298e-21
TRPC4AP	NUBP2	3.49546474565427e-21
DGKB	CPD	3.49964081707802e-21
TBP	USP48	3.5099203388638e-21
NEUROD1	FBXO42	3.58291630625728e-21
PRKAA1	TRIOBP	3.67797749093575e-21
BACE1	STRN4	3.77670820303256e-21
NEUROD1	SART3	3.82955809233833e-21
DGKB	SLMAP	3.8734436789016e-21
PLCG1	MOSPD3	3.89151619220089e-21
PRKAA1	ARF5	3.92451693036002e-21
OLIG2	PUF60	3.92785976576377e-21
GLOD4	PFDN5	3.9506596537234e-21
TRAK2	ABCG2	4.03288220519722e-21
PRKAA1	CCDC71	4.03971271459106e-21
CST3	CLDND1	4.05378911473294e-21
PITRM1	ALG12	4.12561932524505e-21
APBB1	EPB41L2	4.14784040374407e-21
KCNMA1	COQ10B	4.2965769686119e-21
SRP72	ZKSCAN8	4.42202034867029e-21
BACE1	SLC25A44	4.42256070387527e-21
KCNMA1	SLC45A1	4.50068614051642e-21
OLIG2	ACAP3	4.50883249858085e-21
GLOD4	PPRC1	4.55196502201262e-21
BACE1	RPS26	4.58868802406226e-21
APBB1	MCL1	4.62614993196743e-21
PRKAA1	TRIM46	4.68874075029268e-21
OAT	DCAF15	4.9387280321208e-21
BACE1	HNRNPA1	4.97232874113448e-21
APBA1	UNC45A	5.12615860656312e-21
PMVK	ZNF276	5.12695488321912e-21
PITRM1	IDH1	5.30166553958382e-21
GLOD4	EFNA3	5.45383831268915e-21
APBB1	RFTN2	5.62463419734136e-21
GLOD4	MED19	5.70734805595727e-21
ECE1	DEF8	5.76132988051563e-21
DGKB	LUZP1	5.7734479523218e-21
TBP	SPRYD3	5.8095077028377e-21
BACE1	HEXIM1	6.06580428107068e-21
CPE	PAQR8	6.60929931404955e-21
OAT	RPL41	6.68278339580282e-21
PMVK	CNIH2	6.69756074742869e-21
BACE1	GNB2	6.8602697789206e-21
TRPC4AP	STX10	7.14045094120694e-21
NEUROD1	MBNL2	7.37536912484704e-21
KCNMA1	RNF141	7.49751108349108e-21
DGKB	EXT2	7.55987732372657e-21
GLOD4	DAZAP2	7.57429166035735e-21
CST3	ABCG2	7.64084838433173e-21
APBA1	RUSC1	7.70835953427137e-21
GLOD4	RPS26	7.7302443191116e-21
SEMA4D	ACP2	7.86802647326245e-21
BACE1	FAU	7.89610469587731e-21
NEUROD1	PTPRJ	8.11336043854112e-21
KCNMA1	GINM1	8.42784369195645e-21
TBP	EIF2S1	8.46988774389756e-21
OLIG2	SHF	8.53796316019952e-21
PMVK	KATNA1	8.55039753087108e-21
ECE1	COQ10B	8.64684460819607e-21
CPE	PYGO1	8.84393825385263e-21
PRKAB2	MTMR3	9.1746063046805e-21
OLIG2	NXN	9.23751568129942e-21
OLIG2	GOLGA7B	9.30834183555255e-21
PRKAB2	NIPSNAP1	9.45906526554531e-21
ECE1	ARF5	9.46804789253203e-21
OAT	DPH1	9.70743751197097e-21
OAT	AP4M1	9.93192628612627e-21
TBP	CEP120	1.0138376020981e-20
PLCG1	ISLR2	1.01538538850555e-20
OAT	JTB	1.0265919690316e-20
PRKAA1	NANOS3	1.04238025935281e-20
PITRM1	ATP5G2	1.04657916123756e-20
TRPC4AP	NOL12	1.08928470683688e-20
PRKAB2	QARS	1.0909491735126e-20
OAT	CUEDC2	1.12626824870559e-20
TBP	MAPK8IP3	1.12627927672656e-20
PLCG1	GNAI2	1.14310716549893e-20
KCNMA1	GMPPB	1.14809296239902e-20
TRAK2	IL6ST	1.16400166107354e-20
GLOD4	HEMK1	1.21155937405951e-20
CPE	SPRYD3	1.22951751639832e-20
SEMA4D	TRMT61A	1.24623921605606e-20
PON2	HSF2	1.24868332264077e-20
OLIG2	EFNA3	1.26507365876598e-20
APBB1	APLP2	1.26801563285025e-20
OLIG2	THOC5	1.28578656422239e-20
BACE1	MICAL3	1.29209223069178e-20
DGKB	NIPSNAP1	1.31499225299883e-20
NEUROD1	ACTR10	1.32667280347203e-20
APBA1	PLXNB2	1.32691311996025e-20
NEUROD1	PFDN5	1.34385264446913e-20
DGKB	EIF3L	1.34707932192036e-20
KCNMA1	NOB1	1.37781880289601e-20
CST3	IPO11	1.42594118469848e-20
PITRM1	C12orf10	1.43066695075604e-20
GLOD4	CCDC51	1.43521944477092e-20
ECE1	PDAP1	1.45465954004656e-20
OAT	ARPC1A	1.46414964124104e-20
BACE1	SPATS2	1.47732954232227e-20
APBA1	WDR6	1.48512864845937e-20
PMVK	CLDND1	1.51242184184492e-20
GLOD4	ZBTB17	1.52021788804677e-20
GLOD4	PLXNB2	1.5212492884007e-20
APBA1	ADCK5	1.5269285308888e-20
DGKB	SEMA3F	1.54054680811204e-20
APBA1	IER2	1.54198425595574e-20
KCNMA1	IFT140	1.5426005217781e-20
PRKAA1	ZBTB17	1.54996295699077e-20
KCNMA1	GNB2	1.56767200431166e-20
OAT	TAB1	1.57472980075811e-20
PMVK	SPATS2	1.60590325902686e-20
NEUROD1	BUD31	1.6356699709147e-20
PRKAA1	C11orf49	1.64348375934236e-20
GLOD4	MED30	1.66192599990986e-20
DGKB	SEZ6	1.72246942280134e-20
SEMA4D	TMUB2	1.73155179071723e-20
PRKAB2	SLC25A20	1.73896107622375e-20
APBA1	ACAP3	1.74522665714672e-20
TRPC4AP	RBBP5	1.74659210101633e-20
PMVK	FAM117B	1.76471220848708e-20
PRKAA1	DCAF15	1.7755514637283e-20
PLCG1	SEMA3F	1.84348860580962e-20
KCNMA1	PPM1A	1.84710927373675e-20
OAT	ASCC2	1.9054679203255e-20
DGKB	STRN4	1.96663880123078e-20
OAT	PURA	1.97076756505787e-20
DGKB	ST3GAL6	2.03852283895237e-20
PMVK	TRABD	2.13715736398385e-20
OAT	ARFGAP2	2.14809887942647e-20
BACE1	NASP	2.15747288254313e-20
PRKAB2	GDF11	2.18151725828238e-20
BACE1	UBTF	2.19295926852238e-20
OLIG2	WNK2	2.21688335947828e-20
PRKAB2	VPS13D	2.21739737436319e-20
NEUROD1	LMBR1L	2.23451940261439e-20
KCNMA1	PIKFYVE	2.24403400781996e-20
APBB1	RBM12	2.33057768694528e-20
LMNA	UQCRC1	2.34479540494707e-20
PRKAB2	PA2G4	2.34963821490881e-20
KCNMA1	E4F1	2.43121231780582e-20
APBA1	AP4M1	2.44339415460051e-20
DGKB	IDH1	2.45585888026503e-20
PRKAB2	RPL41	2.46361473059823e-20
PON2	PSIP1	2.50543133e-20
PON2	WDR75	2.55044197305501e-20
PITRM1	GATM	2.56873800642324e-20
ECE1	PIKFYVE	2.57061925299129e-20
PRKAB2	SVOP	2.62057481058047e-20
PITRM1	FBXL6	2.6206036266124e-20
CST3	IFT140	2.6245689447894e-20
APBA1	MICAL3	2.65797765908338e-20
OLIG2	SEZ6	2.71501399174612e-20
OLIG2	GMPPB	2.72296064075755e-20
CST3	RASSF1	2.73603571885272e-20
GLOD4	HNRNPA1	2.74652594827949e-20
PRKAA1	PSD	2.8849686351925e-20
OAT	GNAI2	2.90292039583105e-20
SRP72	FBXO31	2.913782585101e-20
OLIG2	UBTF	2.95545526356672e-20
PRKAA1	FAR1	3.04115832661239e-20
PRKAA1	TUBB3	3.0610897545075e-20
PITRM1	SFXN3	3.143331751758e-20
GLOD4	VPS9D1	3.21811151399824e-20
ECE1	MICALL1	3.22625107367589e-20
SEMA4D	RBM15B	3.26329419710252e-20
APBA1	NANOS3	3.27301346648887e-20
OLIG2	CTNS	3.28217465219844e-20
BACE1	ZFP36L2	3.32952613446045e-20
TBP	WDR75	3.41955484979924e-20
GLOD4	DPH1	3.4572352396496e-20
