# Supplementary material for: Genetic architecture of white matter microstructure captured by unsupervised deep representation learning of fractional anisotropy maps
Source: Nat Commun. 2026 Jun 3;17:7150. doi: 10.1038/s41467-026-73996-z (PMC13396798; doi:10.1038/s41467-026-73996-z)
Supplement: Supplementary file 6 — Source Data [file 41467_2026_73996_MOESM6_ESM.zip › Source Data/Source Data Figure 5/Fig.5c&5d&5e/Co-exp/node_all_data.txt]

gene	AD	PD	ASD	BIP	SCZ	DEP	ADHD	MS
SEPT8	1	1	1	1	1	1	1	1
CNTNAP1	1	1	1	1	1	1	1	1
PABPC4	1	1	1	1	1	1	1	1
FDFT1	1	1	1	1	1	1	1	1
PURA	1	1	1	1	1	1	1	1
IL6ST	1	1	1	1	1	1	1	1
RBM15B	1	1	1	1	1	1	1	1
DCAF15	1	1	1	1	1	1	1	1
C11orf49	1	1	1	1	1	1	1	1
HSF2	1	1	1	1	1	1	1	1
TUBB3	1	1	1	1	1	1	1	1
MBNL2	1	1	1	1	1	1	1	1
CSRNP2	1	1	1	1	1	1	1	1
GTPBP1	1	1	1	1	1	1	1	1
DACT1	1	1	1	1	1	1	1	1
WDR6	1	1	1	1	1	1	1	1
ADD3	1	1	1	1	1	1	1	1
KDM1A	1	1	1	1	1	1	1	1
MOSPD3	1	1	1	1	1	1	1	1
IFT140	1	1	1	1	1	1	1	1
KATNA1	1	1	1	1	1	1	1	1
TRIOBP	1	1	1	1	1	1	1	1
PAQR8	1	1	1	1	1	1	1	1
ABCG2	1	1	1	1	1	1	1	1
GNB2	1	1	1	1	1	1	1	1
ISYNA1	1	1	1	1	1	1	1	1
CTTNBP2NL	1	1	1	1	1	1	1	1
PFKFB4	1	1	1	1	1	1	1	1
DDX39A	1	1	1	1	1	1	1	1
FAM89B	1	1	1	1	1	1	1	1
LMBR1L	1	1	1	1	1	1	1	1
ARPC1A	1	1	1	1	1	1	1	1
TAB1	1	1	1	1	1	1	1	1
EPDR1	1	1	1	1	1	1	1	1
IP6K2	1	1	1	1	1	1	1	1
RBM12	1	1	1	1	1	1	1	1
ACTL6B	1	1	1	1	1	1	1	1
C6orf106	1	1	1	1	1	1	1	1
EIF3L	1	1	1	1	1	1	1	1
EPB41L2	1	1	1	1	1	1	1	1
GNAI2	1	1	1	1	1	1	1	1
FAM117B	1	1	1	1	1	1	1	1
ZNF3	1	1	1	1	1	1	1	1
LRP4	1	1	1	1	1	1	1	1
NASP	1	1	1	1	1	1	1	1
EXT2	1	1	1	1	1	1	1	1
RFTN2	1	1	1	1	1	1	1	1
HNRNPA1	1	1	1	1	1	1	1	1
THOC5	1	1	1	1	1	1	1	1
ANKFY1	1	1	1	1	1	1	1	1
H1F0	1	1	1	1	1	1	1	1
FNBP1L	1	1	1	1	1	1	1	1
CCDC71	1	1	1	1	1	1	1	1
TTC28	1	1	1	1	1	1	1	1
IDH1	1	1	1	1	1	1	1	1
VPS28	1	1	1	1	1	1	1	1
PTCD1	1	1	1	1	1	1	1	1
CELSR3	1	1	1	1	1	1	1	1
CHPT1	1	1	1	1	1	1	1	1
NOL12	1	1	1	1	1	1	1	1
GINM1	1	1	1	1	1	1	1	1
OCIAD2	1	1	1	1	1	1	1	1
NIPSNAP1	1	1	1	1	1	1	1	1
GATM	1	1	1	1	1	1	1	1
ANKRD54	1	1	1	1	1	1	1	1
GNB1	1	1	1	1	1	1	1	1
BAP1	1	1	1	1	1	1	1	1
ZC3HC1	1	1	1	1	1	1	1	1
HMGN4	1	1	1	1	1	1	1	1
C1QC	1	1	1	1	1	1	1	1
GABRD	1	1	1	1	1	1	1	1
SIK3	1	1	1	1	1	1	1	1
FAU	1	1	1	1	1	1	1	1
PLOD3	1	1	1	1	1	1	1	1
FAM120A	1	1	1	1	1	1	1	1
ERGIC3	1	1	1	1	1	1	1	1
ITGB5	1	1	1	1	1	1	1	1
MAL2	1	1	1	1	1	1	1	1
CPD	1	1	1	1	1	1	1	1
VPS13D	1	1	1	1	1	1	1	1
STRN	1	1	1	1	1	1	1	1
NDUFAF3	1	1	1	1	1	1	1	1
RBM4B	1	1	1	1	1	1	1	1
NADK	1	1	1	1	1	1	1	1
SLMAP	1	1	1	1	1	1	1	1
EIF3E	1	1	1	1	1	1	1	1
ISLR2	1	1	1	1	1	1	1	1
SHF	1	1	1	1	1	1	1	1
PA2G4	1	1	1	1	1	1	1	1
RIT1	1	1	1	1	1	1	1	1
SPATA5L1	1	1	1	1	1	1	1	1
RPL41	1	1	1	1	1	1	1	1
PBXIP1	1	1	1	1	1	1	1	1
CD63	1	1	1	1	1	1	1	1
FAM171B	1	1	1	1	1	1	1	1
FKBP8	1	1	1	1	1	1	1	1
FURIN	1	1	1	1	1	1	1	1
SLC9A3R2	1	1	1	1	1	1	1	1
RUNDC3A	1	1	1	1	1	1	1	1
APLP2	1	1	1	1	1	1	1	1
PTPRJ	1	1	1	1	1	1	1	1
ZFP91	0	1	1	1	1	1	1	1
METTL10	1	0	1	1	1	1	1	1
RNF123	1	1	1	0	1	1	1	1
STRN3	1	1	1	0	1	1	1	1
SELM	1	1	1	0	1	1	1	1
NAA25	0	1	1	0	0	1	1	1
SZT2	1	1	1	1	1	0	1	1
DDAH1	1	1	1	1	1	0	1	1
EFHD2	1	1	1	1	1	0	1	1
LRIG1	1	1	1	1	1	0	1	1
ZFP36L2	1	1	1	1	1	0	1	1
TUBG2	0	0	1	1	1	0	1	1
RTN4	0	0	0	1	1	0	1	1
CALD1	1	1	1	1	0	0	1	1
ZHX3	0	1	1	1	0	0	1	1
PNMA2	0	1	1	0	0	0	1	1
NUDT3	0	0	0	0	0	0	1	1
PATL1	0	0	0	0	0	0	1	1
FAM212A	1	1	1	1	1	1	0	1
GOLGA4	1	1	1	1	1	1	0	1
ZNF408	1	1	1	1	1	1	0	1
EFTUD2	1	1	1	1	1	1	0	1
MRPL49	1	1	1	1	1	1	0	1
SNX2	1	1	1	1	1	1	0	1
ULK3	1	1	1	1	1	1	0	1
MFSD5	1	1	1	0	1	1	0	1
CNIH2	1	1	1	0	1	1	0	1
TBKBP1	1	1	1	0	1	1	0	1
CSNK1G3	1	1	1	0	1	1	0	1
BMI1	1	1	1	0	1	1	0	1
EPM2AIP1	0	1	0	0	0	1	0	1
SOX9	0	0	0	0	0	1	0	1
MSH6	1	1	1	1	1	0	0	1
LAMB2	0	1	1	1	1	0	0	1
SHMT2	0	1	1	1	1	0	0	1
ZFP36L1	0	0	1	1	1	0	0	1
PLCG1	1	0	0	1	1	0	0	1
HAGH	1	1	1	0	1	0	0	1
RPS6KL1	0	1	1	0	1	0	0	1
C1QL1	0	1	1	0	1	0	0	1
APC	0	0	1	0	1	0	0	1
NPEPPS	0	1	0	0	1	0	0	1
PNPO	0	0	0	0	1	0	0	1
EIF2B2	0	0	0	0	1	0	0	1
NISCH	0	0	0	0	1	0	0	1
SLC8A2	0	0	0	0	1	0	0	1
IGFBP2	0	0	0	1	0	0	0	1
SND1	0	1	1	0	0	0	0	1
CDH11	0	0	1	0	0	0	0	1
AFF4	0	0	1	0	0	0	0	1
MIB1	0	0	1	0	0	0	0	1
QRICH1	0	0	1	0	0	0	0	1
DNAJC18	0	0	1	0	0	0	0	1
MACF1	0	0	1	0	0	0	0	1
ZNF655	0	0	1	0	0	0	0	1
TMED10	0	0	1	0	0	0	0	1
RNF11	0	1	0	0	0	0	0	1
PTN	0	1	0	0	0	0	0	1
ST3GAL3	0	1	0	0	0	0	0	1
BICD1	0	1	0	0	0	0	0	1
COG4	0	1	0	0	0	0	0	1
COPB1	0	1	0	0	0	0	0	1
BACE1	1	0	0	0	0	0	0	1
PMVK	1	0	0	0	0	0	0	1
ECE1	1	0	0	0	0	0	0	1
TRPC4AP	1	0	0	0	0	0	0	1
NR2C1	0	0	0	0	0	0	0	1
TRIM2	0	0	0	0	0	0	0	1
SLC10A4	0	0	0	0	0	0	0	1
DDX17	0	0	0	0	0	0	0	1
HSPE1	0	0	0	0	0	0	0	1
HEATR5B	0	0	0	0	0	0	0	1
CSAD	0	0	0	0	0	0	0	1
SYT4	0	0	0	0	0	0	0	1
DBNDD1	0	0	0	0	0	0	0	1
APOPT1	0	0	0	0	0	0	0	1
ARHGAP1	0	0	0	0	0	0	0	1
STAT3	0	0	0	0	0	0	0	1
DYNC1I1	0	0	0	0	0	0	0	1
ZCCHC10	0	0	0	0	0	0	0	1
RHOA	0	0	0	0	0	0	0	1
ATP8B2	0	0	0	0	0	0	0	1
ERCC8	0	0	0	0	0	0	0	1
EPS15L1	0	0	0	0	0	0	0	1
TARS2	0	0	0	0	0	0	0	1
ASAP1	0	0	0	0	0	0	0	1
ZDHHC5	0	0	0	0	0	0	0	1
FAT3	0	0	0	0	0	0	0	1
PLCL2	0	0	0	0	0	0	0	1
RGS14	0	0	0	0	0	0	0	1
SLC15A2	0	0	0	0	0	0	0	1
BACH2	0	0	0	0	0	0	0	1
NCOA5	0	0	0	0	0	0	0	1
MPV17L2	0	0	0	0	0	0	0	1
HACE1	0	0	0	0	0	0	0	1
ZMIZ1	0	0	0	0	0	0	0	1
VAV2	0	0	0	0	0	0	0	1
CHST12	0	0	0	0	0	0	0	1
KIF1B	0	0	0	0	0	0	0	1
RPS6KB1	0	0	0	0	0	0	0	1
NDFIP1	0	0	0	0	0	0	0	1
TIMMDC1	0	0	0	0	0	0	0	1
SMARCAD1	1	1	1	1	1	1	1	0
ANKRD13B	1	1	1	1	1	1	1	0
MON1A	1	1	1	1	1	1	1	0
DPYSL5	1	1	1	1	1	1	1	0
MTMR3	1	1	1	1	1	1	1	0
PRDM10	1	1	1	1	1	1	1	0
PPM1A	1	1	1	1	1	1	1	0
TRIM46	1	1	1	1	1	1	1	0
AGBL5	1	1	1	1	1	1	1	0
COMMD3	1	1	1	1	1	1	1	0
STRN4	1	1	1	1	1	1	1	0
MARK3	1	1	1	1	1	1	1	0
LRP11	1	1	1	1	1	1	1	0
PLXNB2	1	1	1	1	1	1	1	0
LATS1	1	1	1	1	1	1	1	0
IMPDH2	1	1	1	1	1	1	1	0
ASCC2	1	1	1	1	1	1	1	0
LUZP1	1	1	1	1	1	1	1	0
MICALL1	1	1	1	1	1	1	1	0
QARS	1	1	1	1	1	1	1	0
SUFU	1	1	1	1	1	1	1	0
ACP2	1	1	1	1	1	1	1	0
TELO2	1	1	1	1	1	1	1	0
NICN1	1	1	1	1	1	1	1	0
LDB1	1	1	1	1	1	1	1	0
MCL1	1	1	1	1	1	1	1	0
NUBP2	1	1	1	1	1	1	1	0
UBTF	1	1	1	1	1	1	1	0
SEMA3F	1	1	1	1	1	1	1	0
NME3	1	1	1	1	1	1	1	0
IPO11	1	1	1	1	1	1	1	0
ST3GAL6	1	1	1	1	1	1	1	0
CHMP7	1	1	1	1	1	1	1	0
NXN	1	1	1	1	1	1	1	0
GMPPB	1	1	1	1	1	1	1	0
CYHR1	1	1	1	1	1	1	1	0
MTF2	1	1	1	1	1	1	1	0
SEZ6	1	1	1	1	1	1	1	0
NFE2L1	1	1	1	1	1	1	1	0
TMEM115	1	1	1	1	1	1	1	0
SCAND1	1	1	1	1	1	1	1	0
ZNHIT2	1	1	1	1	1	1	1	0
WNK2	1	1	1	1	1	1	1	0
ZNHIT1	1	1	1	1	1	1	1	0
SPRYD3	1	1	1	1	1	1	1	0
ROMO1	1	1	1	1	1	1	1	0
PUF60	1	1	1	1	1	1	1	0
MED1	1	1	1	1	1	1	1	0
SMURF2	1	1	1	1	1	1	1	0
DENND5B	1	1	1	1	1	1	1	0
SLC25A44	1	1	1	1	1	1	1	0
FLAD1	1	1	1	1	1	1	1	0
RALGPS1	1	1	1	1	1	1	1	0
VCAN	1	1	1	1	1	1	1	0
SSBP4	1	1	1	1	1	1	1	0
ERC1	1	1	1	1	1	1	1	0
RPS26	1	1	1	1	1	1	1	0
FBXO42	1	1	1	1	1	1	1	0
DENND4B	1	1	1	1	1	1	1	0
TMEM129	1	1	1	1	1	1	1	0
SLC45A1	1	1	1	1	1	1	1	0
WDR75	1	1	1	1	1	1	1	0
HABP4	1	1	1	1	1	1	1	0
SCYL1	1	1	1	1	1	1	1	0
PSIP1	1	1	1	1	1	1	1	0
KIAA0100	1	1	1	1	1	1	1	0
HEMK1	1	1	1	1	1	1	1	0
VEZT	1	1	1	1	1	1	1	0
PREB	1	1	1	1	1	1	1	0
PYGO1	1	1	1	1	1	1	1	0
PIAS1	1	1	1	1	1	1	1	0
ARL3	1	1	1	1	1	1	1	0
TRMT61A	1	1	1	1	1	1	1	0
FAM219B	1	1	1	1	1	1	1	0
PLEC	1	1	1	1	1	1	1	0
FEM1B	1	1	1	1	1	1	1	0
SLC2A1	1	1	1	1	1	1	1	0
SCAMP5	1	1	1	1	1	1	1	0
ZNF174	1	1	1	1	1	1	1	0
SFXN3	1	1	1	1	1	1	1	0
NCKIPSD	1	1	1	1	1	1	1	0
SNRPC	1	1	1	1	1	1	1	0
KIFC2	1	1	1	1	1	1	1	0
SART3	1	1	1	1	1	1	1	0
ATP5G2	1	1	1	1	1	1	1	0
KRTCAP2	1	1	1	1	1	1	1	0
SLBP	1	1	1	1	1	1	1	0
CTNS	1	1	1	1	1	1	1	0
PHF5A	1	1	1	1	1	1	1	0
HEXIM1	1	1	1	1	1	1	1	0
MRPS34	1	1	1	1	1	1	1	0
MEPCE	1	1	1	1	1	1	1	0
PFDN5	1	1	1	1	1	1	1	0
RNPS1	1	1	1	1	1	1	1	0
SLC25A20	1	1	1	1	1	1	1	0
FOXN2	1	1	1	1	1	1	1	0
MSANTD3	1	1	1	1	1	1	1	0
PI4KA	1	1	1	1	1	1	1	0
NME6	1	1	1	1	1	1	1	0
TCF25	1	1	1	1	1	1	1	0
MLX	1	1	1	1	1	1	1	0
FMNL1	1	1	1	1	1	1	1	0
MAPK8IP3	1	1	1	1	1	1	1	0
STAC2	1	1	1	1	1	1	1	0
C1QTNF4	1	1	1	1	1	1	1	0
SPTBN1	1	1	1	1	1	1	1	0
BUD31	1	1	1	1	1	1	1	0
P4HTM	1	1	1	1	1	1	1	0
EIF2S1	1	1	1	1	1	1	1	0
INPP5J	1	1	1	1	1	1	1	0
CORO1C	1	1	1	1	1	1	1	0
DEF8	1	1	1	1	1	1	1	0
MED19	1	1	1	1	1	1	1	0
VPS45	1	1	1	1	1	1	1	0
MED30	1	1	1	1	1	1	1	0
PKD1	1	1	1	1	1	1	1	0
CKB	1	1	1	1	1	1	1	0
LAMTOR4	1	1	1	1	1	1	1	0
ACTR10	1	1	1	1	1	1	1	0
MANF	0	1	1	1	1	1	1	0
DIMT1	0	1	1	1	1	1	1	0
KIAA0907	1	0	1	1	1	1	1	0
BSN	1	0	1	1	1	1	1	0
AKAP7	1	0	1	1	1	1	1	0
GRM5	0	0	1	1	1	1	1	0
PPP1R12A	1	1	1	0	1	1	1	0
ENY2	0	1	1	1	0	1	1	0
CTNND2	0	0	1	1	0	1	1	0
SSH2	0	0	1	1	0	1	1	0
ISCU	0	1	0	1	0	1	1	0
TAF2	1	1	1	1	1	0	1	0
RNF111	1	1	1	1	1	0	1	0
SURF1	0	1	1	1	1	0	1	0
UQCRQ	0	1	1	1	1	0	1	0
SVOP	1	0	1	1	1	0	1	0
HIF1AN	0	0	0	1	1	0	1	0
NMT1	0	1	0	0	1	0	1	0
CPLX2	0	0	0	0	1	0	1	0
MTMR9	1	1	1	1	0	0	1	0
RTN1	1	0	0	1	0	0	1	0
PPP2R2C	0	0	0	1	0	0	1	0
SV2A	1	1	1	0	0	0	1	0
TRIM8	0	1	1	0	0	0	1	0
SCAMP2	0	1	1	0	0	0	1	0
CDC42EP2	0	1	1	0	0	0	1	0
ARNT2	0	0	1	0	0	0	1	0
MAP2K5	0	1	0	0	0	0	1	0
ATXN7L3	0	1	0	0	0	0	1	0
SLITRK1	0	0	0	0	0	0	1	0
PLEKHB1	0	0	0	0	0	0	1	0
ACAT1	0	0	0	0	0	0	1	0
GIT1	0	0	0	0	0	0	1	0
PDCD10	0	0	0	0	0	0	1	0
NAT6	1	1	1	1	1	1	0	0
FNIP1	1	1	1	1	1	1	0	0
CGREF1	1	1	1	1	1	1	0	0
AP4M1	1	1	1	1	1	1	0	0
FAM171A2	1	1	1	1	1	1	0	0
ALG12	1	1	1	1	1	1	0	0
RBM6	1	1	1	1	1	1	0	0
INPP5K	1	1	1	1	1	1	0	0
RPL13	1	1	1	1	1	1	0	0
C12orf10	1	1	1	1	1	1	0	0
MAST1	1	1	1	1	1	1	0	0
RUSC1	1	1	1	1	1	1	0	0
DALRD3	1	1	1	1	1	1	0	0
STARD3	1	1	1	1	1	1	0	0
STMN4	1	1	1	1	1	1	0	0
VPS9D1	1	1	1	1	1	1	0	0
PTPN23	1	1	1	1	1	1	0	0
ACAP3	1	1	1	1	1	1	0	0
NUFIP2	1	1	1	1	1	1	0	0
ARFGAP2	1	1	1	1	1	1	0	0
SYVN1	1	1	1	1	1	1	0	0
SPSB3	1	1	1	1	1	1	0	0
PDAP1	1	1	1	1	1	1	0	0
DPH1	1	1	1	1	1	1	0	0
VPS51	1	1	1	1	1	1	0	0
C11orf31	1	1	1	1	1	1	0	0
USP19	1	1	1	1	1	1	0	0
LETM1	1	1	1	1	1	1	0	0
CRELD2	1	1	1	1	1	1	0	0
NANOS3	1	1	1	1	1	1	0	0
CLDND1	1	1	1	1	1	1	0	0
CAD	1	1	1	1	1	1	0	0
RNF141	1	1	1	1	1	1	0	0
UBE4A	1	1	1	1	1	1	0	0
UBQLN4	1	1	1	1	1	1	0	0
E4F1	1	1	1	1	1	1	0	0
ARF5	1	1	1	1	1	1	0	0
SLC12A9	1	1	1	1	1	1	0	0
ADCK5	1	1	1	1	1	1	0	0
TRABD	1	1	1	1	1	1	0	0
ASIC1	1	1	1	1	1	1	0	0
CPSF4	1	1	1	1	1	1	0	0
ZBTB17	1	1	1	1	1	1	0	0
CCDC130	1	1	1	1	1	1	0	0
PPRC1	1	1	1	1	1	1	0	0
EIF5	1	1	1	1	1	1	0	0
MICAL3	1	1	1	1	1	1	0	0
EFNA3	1	1	1	1	1	1	0	0
CDK10	1	1	1	1	1	1	0	0
CCDC51	1	1	1	1	1	1	0	0
DTX4	1	1	1	1	1	1	0	0
TMUB2	1	1	1	1	1	1	0	0
DAZAP2	1	1	1	1	1	1	0	0
XPNPEP1	1	1	1	1	1	1	0	0
STX10	1	1	1	1	1	1	0	0
DAG1	1	1	1	1	1	1	0	0
TCAP	1	1	1	1	1	1	0	0
UNC45A	1	1	1	1	1	1	0	0
COQ10B	1	1	1	1	1	1	0	0
NOB1	1	1	1	1	1	1	0	0
SPATS2	1	1	1	1	1	1	0	0
DENND6B	1	1	1	1	1	1	0	0
FBXL6	1	1	1	1	1	1	0	0
APEH	1	1	1	1	1	1	0	0
ANKS1A	1	1	1	1	1	1	0	0
KHK	1	1	1	1	1	1	0	0
FAM200A	1	1	1	1	1	1	0	0
ZNF276	1	1	1	1	1	1	0	0
RASSF1	1	1	1	1	1	1	0	0
NPRL2	0	1	1	1	1	1	0	0
TWF2	0	1	1	1	1	1	0	0
METAP2	0	1	1	1	1	1	0	0
PCMT1	0	1	1	1	1	1	0	0
TMX2	1	0	1	1	1	1	0	0
TM9SF2	1	0	1	1	1	1	0	0
GAD1	0	0	1	1	1	1	0	0
LTBP3	0	1	0	1	1	1	0	0
PIKFYVE	1	1	1	0	1	1	0	0
EMC2	1	1	1	0	1	1	0	0
DCAKD	1	1	1	0	1	1	0	0
CEP120	1	1	1	0	1	1	0	0
TAB2	1	1	1	0	1	1	0	0
NEURL1	1	1	1	0	1	1	0	0
RBBP5	1	1	1	0	1	1	0	0
UBAC2	1	1	1	0	1	1	0	0
EFEMP2	0	1	1	0	1	1	0	0
SNX32	0	1	1	0	1	1	0	0
TAF5	0	1	1	0	1	1	0	0
GRINA	0	1	1	0	1	1	0	0
MED12	0	0	1	0	1	1	0	0
IDUA	0	0	1	0	1	1	0	0
SGSM2	0	1	0	0	1	1	0	0
STAU2	0	1	0	0	1	1	0	0
HSPA12A	0	0	0	0	1	1	0	0
GNL3	0	0	0	0	1	1	0	0
ORAI2	0	0	0	0	1	1	0	0
SHFM1	0	1	1	1	0	1	0	0
PRKAG1	0	1	1	1	0	1	0	0
LARP7	0	0	1	1	0	1	0	0
SMIM4	0	0	1	1	0	1	0	0
RNF41	0	1	0	1	0	1	0	0
CREB1	0	1	0	1	0	1	0	0
OCIAD1	0	1	0	1	0	1	0	0
GPBP1	0	1	0	1	0	1	0	0
NF2	0	1	0	1	0	1	0	0
EBNA1BP2	0	1	0	1	0	1	0	0
PCLO	0	0	0	1	0	1	0	0
PSD	1	1	1	0	0	1	0	0
MTOR	0	0	1	0	0	1	0	0
APAF1	0	1	0	0	0	1	0	0
C1orf52	0	1	0	0	0	1	0	0
WDR12	0	1	0	0	0	1	0	0
HLF	0	0	0	0	0	1	0	0
REEP5	0	0	0	0	0	1	0	0
CCND1	0	0	0	0	0	1	0	0
KALRN	0	0	0	0	0	1	0	0
FANCL	0	0	0	0	0	1	0	0
PLCL1	0	0	0	0	0	1	0	0
ATOX1	1	1	1	1	1	0	0	0
POLR2F	1	1	1	1	1	0	0	0
CUEDC2	1	1	1	1	1	0	0	0
JTB	1	1	1	1	1	0	0	0
CDC42EP1	0	1	1	1	1	0	0	0
TRRAP	0	1	1	1	1	0	0	0
AARS2	0	1	1	1	1	0	0	0
LRCH1	1	0	1	1	1	0	0	0
GDF11	1	0	1	1	1	0	0	0
DLX1	0	0	1	1	1	0	0	0
SLC1A1	0	0	1	1	1	0	0	0
PDE4B	0	0	1	1	1	0	0	0
PPP6R2	0	0	1	1	1	0	0	0
CCDC9	0	0	1	1	1	0	0	0
CEP250	0	0	1	1	1	0	0	0
SNX24	0	0	1	1	1	0	0	0
SF3B1	0	0	1	1	1	0	0	0
PSMD14	0	1	0	1	1	0	0	0
NEIL2	0	1	0	1	1	0	0	0
PTGDS	0	0	0	1	1	0	0	0
GRIK1	0	0	0	1	1	0	0	0
VGF	0	0	0	1	1	0	0	0
SLC1A2	0	0	0	1	1	0	0	0
FGFR2	0	0	0	1	1	0	0	0
MLC1	0	0	0	1	1	0	0	0
ACTR1A	1	1	1	0	1	0	0	0
INPP5B	1	1	1	0	1	0	0	0
MPI	1	1	1	0	1	0	0	0
USP48	1	1	1	0	1	0	0	0
GOLGA7B	1	1	1	0	1	0	0	0
CPSF1	0	1	1	0	1	0	0	0
AP2S1	1	0	1	0	1	0	0	0
ERCC6L2	1	0	1	0	1	0	0	0
OTUD4	1	0	1	0	1	0	0	0
FBXO31	1	0	1	0	1	0	0	0
ABAT	0	0	1	0	1	0	0	0
SLC25A12	0	0	1	0	1	0	0	0
DLG1	0	0	1	0	1	0	0	0
ALDH5A1	0	0	1	0	1	0	0	0
NOS1AP	0	0	1	0	1	0	0	0
RBM39	0	0	1	0	1	0	0	0
DIP2B	0	0	1	0	1	0	0	0
SH3RF3	0	0	1	0	1	0	0	0
TBP	1	1	0	0	1	0	0	0
RRAGC	1	1	0	0	1	0	0	0
HRH2	0	1	0	0	1	0	0	0
SIDT2	0	1	0	0	1	0	0	0
OLIG2	1	0	0	0	1	0	0	0
FAR1	1	0	0	0	1	0	0	0
PYGO2	1	0	0	0	1	0	0	0
SULT4A1	0	0	0	0	1	0	0	0
DGCR8	0	0	0	0	1	0	0	0
TTC13	0	0	0	0	1	0	0	0
PIP5K1A	0	0	0	0	1	0	0	0
GRM2	0	0	0	0	1	0	0	0
YWHAB	0	0	0	0	1	0	0	0
CLDN11	0	0	0	0	1	0	0	0
NALCN	0	0	0	0	1	0	0	0
CLINT1	0	0	0	0	1	0	0	0
NRN1	0	0	0	0	1	0	0	0
MSRB2	0	0	0	0	1	0	0	0
PENK	0	0	0	0	1	0	0	0
PLP1	0	0	0	0	1	0	0	0
IPO5	0	0	0	0	1	0	0	0
ENO2	0	0	0	0	1	0	0	0
GALC	0	0	0	0	1	0	0	0
AP3D1	0	0	0	0	1	0	0	0
MCTP1	0	0	0	0	1	0	0	0
RBM26	0	0	0	0	1	0	0	0
IP6K1	0	0	0	0	1	0	0	0
SRP19	0	0	0	0	1	0	0	0
BUD13	1	1	1	1	0	0	0	0
ZFPL1	0	1	1	1	0	0	0	0
TRAM1	0	1	1	1	0	0	0	0
FAM53B	0	1	1	1	0	0	0	0
C16orf91	0	1	1	1	0	0	0	0
PRIM1	1	0	1	1	0	0	0	0
ZKSCAN8	1	0	1	1	0	0	0	0
ITPR1	0	0	1	1	0	0	0	0
ADARB1	0	0	1	1	0	0	0	0
EPHA3	0	0	1	1	0	0	0	0
MTCH2	0	1	0	1	0	0	0	0
DR1	0	1	0	1	0	0	0	0
DGKB	1	0	0	1	0	0	0	0
NCAN	0	0	0	1	0	0	0	0
DOK5	0	0	0	1	0	0	0	0
PREP	0	0	0	1	0	0	0	0
PBRM1	0	0	0	1	0	0	0	0
TOM1	0	0	0	1	0	0	0	0
GABRG1	0	0	0	1	0	0	0	0
KMT2D	0	0	0	1	0	0	0	0
SPCS1	0	0	0	1	0	0	0	0
SLC30A4	0	0	0	1	0	0	0	0
KIF5B	1	1	1	0	0	0	0	0
GPR37	0	1	1	0	0	0	0	0
RIMS1	0	1	1	0	0	0	0	0
SYBU	0	1	1	0	0	0	0	0
PGM1	0	1	1	0	0	0	0	0
DPF2	0	1	1	0	0	0	0	0
HDDC3	0	1	1	0	0	0	0	0
APBB1	1	0	1	0	0	0	0	0
KCNMA1	1	0	1	0	0	0	0	0
RBM28	1	0	1	0	0	0	0	0
WWP2	1	0	1	0	0	0	0	0
KCNV1	1	0	1	0	0	0	0	0
UQCRC1	1	0	1	0	0	0	0	0
NF1	0	0	1	0	0	0	0	0
ASAP2	0	0	1	0	0	0	0	0
DVL3	0	0	1	0	0	0	0	0
XPO1	0	0	1	0	0	0	0	0
PSMD10	0	0	1	0	0	0	0	0
CACNA2D1	0	0	1	0	0	0	0	0
PRKDC	0	0	1	0	0	0	0	0
NBEA	0	0	1	0	0	0	0	0
SAMD11	0	0	1	0	0	0	0	0
RB1CC1	0	0	1	0	0	0	0	0
SLC12A5	0	0	1	0	0	0	0	0
DYNC1H1	0	0	1	0	0	0	0	0
BIRC6	0	0	1	0	0	0	0	0
TRAF7	0	0	1	0	0	0	0	0
ATRX	0	0	1	0	0	0	0	0
UBR5	0	0	1	0	0	0	0	0
RHEB	0	0	1	0	0	0	0	0
ZNF827	0	0	1	0	0	0	0	0
HCFC1	0	0	1	0	0	0	0	0
CUL7	0	0	1	0	0	0	0	0
FRMPD4	0	0	1	0	0	0	0	0
JAKMIP1	0	0	1	0	0	0	0	0
SRGAP3	0	0	1	0	0	0	0	0
PRICKLE1	0	0	1	0	0	0	0	0
REEP3	0	0	1	0	0	0	0	0
P2RX5	0	0	1	0	0	0	0	0
ETFB	0	0	1	0	0	0	0	0
DHCR7	0	0	1	0	0	0	0	0
DPP10	0	0	1	0	0	0	0	0
MBD1	0	0	1	0	0	0	0	0
NCOR1	0	0	1	0	0	0	0	0
UBE2H	0	0	1	0	0	0	0	0
PCDHAC2	0	0	1	0	0	0	0	0
CUL3	0	0	1	0	0	0	0	0
CTNNB1	0	0	1	0	0	0	0	0
DDX3X	0	0	1	0	0	0	0	0
ANKRD11	0	0	1	0	0	0	0	0
POGZ	0	0	1	0	0	0	0	0
CNKSR2	0	0	1	0	0	0	0	0
GDA	0	0	1	0	0	0	0	0
TBR1	0	0	1	0	0	0	0	0
KIT	0	0	1	0	0	0	0	0
KPTN	0	0	1	0	0	0	0	0
NLGN2	0	0	1	0	0	0	0	0
ARX	0	0	1	0	0	0	0	0
SRRM4	0	0	1	0	0	0	0	0
CYFIP1	0	0	1	0	0	0	0	0
NIPA2	0	0	1	0	0	0	0	0
DCX	0	0	1	0	0	0	0	0
CDH22	0	0	1	0	0	0	0	0
TSPAN17	0	0	1	0	0	0	0	0
C12orf57	0	0	1	0	0	0	0	0
VASH1	0	0	1	0	0	0	0	0
EXOC6B	0	0	1	0	0	0	0	0
MPP6	0	0	1	0	0	0	0	0
SYAP1	0	0	1	0	0	0	0	0
CADPS2	0	0	1	0	0	0	0	0
SLC6A1	0	0	1	0	0	0	0	0
LIN7B	0	0	1	0	0	0	0	0
NSD1	0	0	1	0	0	0	0	0
CELF4	0	0	1	0	0	0	0	0
COASY	0	0	1	0	0	0	0	0
APPL2	0	0	1	0	0	0	0	0
SDHB	0	0	1	0	0	0	0	0
DENND1A	0	0	1	0	0	0	0	0
FBXL20	0	0	1	0	0	0	0	0
CYB561	0	0	1	0	0	0	0	0
CPNE7	0	0	1	0	0	0	0	0
LHX2	0	0	1	0	0	0	0	0
RAD50	0	0	1	0	0	0	0	0
ADAR	0	0	1	0	0	0	0	0
ATP5J2	0	0	1	0	0	0	0	0
NDUFB10	0	0	1	0	0	0	0	0
BPTF	0	0	1	0	0	0	0	0
RBM5	0	0	1	0	0	0	0	0
C3orf62	0	0	1	0	0	0	0	0
SLC4A8	0	0	1	0	0	0	0	0
PRDX1	0	0	1	0	0	0	0	0
RASL11B	0	0	1	0	0	0	0	0
PON2	1	1	0	0	0	0	0	0
HPCAL4	0	1	0	0	0	0	0	0
CCDC149	0	1	0	0	0	0	0	0
PSMC4	0	1	0	0	0	0	0	0
MKNK2	0	1	0	0	0	0	0	0
LAMP1	0	1	0	0	0	0	0	0
ZFR2	0	1	0	0	0	0	0	0
CXXC1	0	1	0	0	0	0	0	0
MAST2	0	1	0	0	0	0	0	0
HSPA9	0	1	0	0	0	0	0	0
USP24	0	1	0	0	0	0	0	0
RBFOX3	0	1	0	0	0	0	0	0
SEMA6D	0	1	0	0	0	0	0	0
MN1	0	1	0	0	0	0	0	0
EMX1	0	1	0	0	0	0	0	0
RIC3	0	1	0	0	0	0	0	0
ELAVL4	0	1	0	0	0	0	0	0
TFB2M	0	1	0	0	0	0	0	0
CYP4X1	0	1	0	0	0	0	0	0
PTPRF	0	1	0	0	0	0	0	0
DECR1	0	1	0	0	0	0	0	0
ERI3	0	1	0	0	0	0	0	0
SETD1A	0	1	0	0	0	0	0	0
RAP1A	0	1	0	0	0	0	0	0
PDXK	0	1	0	0	0	0	0	0
CDC42	0	1	0	0	0	0	0	0
PPM1L	0	1	0	0	0	0	0	0
RAP1GAP	0	1	0	0	0	0	0	0
PAIP2	0	1	0	0	0	0	0	0
CPOX	0	1	0	0	0	0	0	0
ABI2	0	1	0	0	0	0	0	0
GLOD4	1	0	0	0	0	0	0	0
NEUROD1	1	0	0	0	0	0	0	0
PITRM1	1	0	0	0	0	0	0	0
PRKAA1	1	0	0	0	0	0	0	0
PRKAB2	1	0	0	0	0	0	0	0
SEMA4D	1	0	0	0	0	0	0	0
MAPK8IP1	1	0	0	0	0	0	0	0
OAT	1	0	0	0	0	0	0	0
APBA1	1	0	0	0	0	0	0	0
CST3	1	0	0	0	0	0	0	0
CPE	1	0	0	0	0	0	0	0
LRP3	1	0	0	0	0	0	0	0
EPC2	1	0	0	0	0	0	0	0
ARID5B	1	0	0	0	0	0	0	0
SOS2	1	0	0	0	0	0	0	0
TRAK2	1	0	0	0	0	0	0	0
SRP72	1	0	0	0	0	0	0	0
LMNA	1	0	0	0	0	0	0	0
SLIT2	1	0	0	0	0	0	0	0
BCL11B	1	0	0	0	0	0	0	0
IER2	1	0	0	0	0	0	0	0
