# Supplementary material for: Genetic architecture of white matter microstructure captured by unsupervised deep representation learning of fractional anisotropy maps
Source: Nat Commun. 2026 Jun 3;17:7150. doi: 10.1038/s41467-026-73996-z (PMC13396798; doi:10.1038/s41467-026-73996-z)
Supplement: Supplementary file 6 — Source Data [file 41467_2026_73996_MOESM6_ESM.zip › Source Data/Source Data Figure 5/Fig.5c&5d&5e/Co-exp/MSnode.txt]

gene	MS_anno
NR2C1	1
BACE1	1
SLC10A4	1
PLOD3	1
DDX17	1
HSPE1	1
RBM15B	1
METTL10	1
MIB1	1
ZNF655	1
PMVK	1
NPEPPS	1
MACF1	1
NASP	1
CDH11	1
HEATR5B	1
CSAD	1
ST3GAL3	1
RNF11	1
ULK3	1
PNPO	1
SYT4	1
COG4	1
SNX2	1
DBNDD1	1
PATL1	1
AFF4	1
NIPSNAP1	1
SELM	1
APC	1
FNBP1L	1
APOPT1	1
RUNDC3A	1
ARHGAP1	1
EIF2B2	1
TUBG2	1
NDUFAF3	1
DYNC1I1	1
TRIOBP	1
QRICH1	1
FAM89B	1
PLCG1	1
ZCCHC10	1
RHOA	1
ECE1	1
ATP8B2	1
PNMA2	1
NADK	1
RTN4	1
ERCC8	1
MFSD5	1
MRPL49	1
SND1	1
TARS2	1
TMED10	1
PTN	1
CHPT1	1
SLC8A2	1
TRPC4AP	1
NISCH	1
ZDHHC5	1
FAT3	1
NUDT3	1
RPS6KL1	1
IGFBP2	1
SOX9	1
DNAJC18	1
RFTN2	1
LRIG1	1
ADD3	1
LRP4	1
ZFP36L2	1
EPB41L2	1
ITGB5	1
PBXIP1	1
GATM	1
CNTNAP1	1
EPDR1	1
SEPT8	1
DDAH1	1
IL6ST	1
FAM120A	1
FAM117B	1
FDFT1	1
KDM1A	1
HAGH	1
EIF3L	1
H1F0	1
PAQR8	1
CSNK1G3	1
STRN3	1
EXT2	1
CSRNP2	1
SPATA5L1	1
OCIAD2	1
APLP2	1
ZC3HC1	1
DACT1	1
C6orf106	1
C11orf49	1
BICD1	1
TTC28	1
IP6K2	1
ARPC1A	1
EPM2AIP1	1
SIK3	1
GNAI2	1
PURA	1
GTPBP1	1
ZFP91	1
IDH1	1
ACTL6B	1
GINM1	1
THOC5	1
BMI1	1
GABRD	1
HSF2	1
ANKRD54	1
SLMAP	1
DDX39A	1
ABCG2	1
CNIH2	1
ZNF3	1
PABPC4	1
ANKFY1	1
CTTNBP2NL	1
CPD	1
VPS28	1
VPS13D	1
STRN	1
ISYNA1	1
SLC9A3R2	1
MBNL2	1
CALD1	1
LMBR1L	1
NAA25	1
TBKBP1	1
CELSR3	1
FKBP8	1
EIF3E	1
ZHX3	1
TAB1	1
CD63	1
ERGIC3	1
FAM212A	1
HNRNPA1	1
HMGN4	1
PTPRJ	1
C1QL1	1
GNB2	1
EFHD2	1
SZT2	1
BAP1	1
DCAF15	1
WDR6	1
RNF123	1
MSH6	1
SHMT2	1
FURIN	1
RBM12	1
PTCD1	1
MOSPD3	1
MAL2	1
GOLGA4	1
RBM4B	1
C1QC	1
CCDC71	1
LAMB2	1
PFKFB4	1
RIT1	1
SHF	1
TUBB3	1
NOL12	1
FAU	1
EFTUD2	1
GNB1	1
IFT140	1
RPL41	1
ISLR2	1
PA2G4	1
ZNF408	1
KATNA1	1
FAM171B	1
COPB1	1
TRIM2	2
STAT3	2
EPS15L1	2
ASAP1	2
PLCL2	2
RGS14	2
SLC15A2	2
BACH2	2
NCOA5	2
MPV17L2	2
HACE1	2
ZMIZ1	2
VAV2	2
CHST12	2
KIF1B	2
RPS6KB1	2
NDFIP1	2
TIMMDC1	2
RREB1	3
AHI1	3
SAMD12	3
DLEU1	3
ZFP36L1	3
