# Supplementary material for: Genetic architecture of white matter microstructure captured by unsupervised deep representation learning of fractional anisotropy maps
Source: Nat Commun. 2026 Jun 3;17:7150. doi: 10.1038/s41467-026-73996-z (PMC13396798; doi:10.1038/s41467-026-73996-z)
Supplement: Supplementary file 6 — Source Data [file 41467_2026_73996_MOESM6_ESM.zip › Source Data/Source Data Figure 5/Fig.5c&5d&5e/Co-exp/MSnet.txt]

start	end_node	value
NR2C1	SLC15A2	2.33289731499203e-61
TRIM2	RFTN2	3.10680635986982e-61
BACE1	BACH2	3.64762350506004e-59
SLC10A4	BACH2	9.0309778543793e-54
TRIM2	LRIG1	1.01220044232389e-52
TRIM2	ADD3	1.31691494507897e-50
PLOD3	BACH2	2.26693799177177e-49
TRIM2	LRP4	7.35636196462423e-49
TRIM2	ZFP36L2	4.12840585077453e-48
DDX17	SLC15A2	1.06442547539119e-47
HSPE1	NCOA5	4.02246291022337e-47
RBM15B	SLC15A2	7.40118530343832e-47
METTL10	BACH2	1.05883635866662e-46
MIB1	MPV17L2	2.24458032304764e-46
TRIM2	EPB41L2	4.7056463894329e-45
ZNF655	HACE1	4.74168799102923e-45
NR2C1	BACH2	5.44530427256791e-45
HSPE1	SLC15A2	2.01450227387612e-44
PMVK	NCOA5	3.49163145036051e-44
TRIM2	ITGB5	3.83103942941321e-44
NPEPPS	BACH2	4.11928247468578e-44
TRIM2	PBXIP1	8.416781159879e-44
MACF1	ZMIZ1	9.06453955477967e-44
NASP	BACH2	1.44014944357081e-43
RBM15B	BACH2	3.1931318564624e-43
DDX17	BACH2	5.74548583750292e-43
BACE1	NCOA5	9.98775499009671e-43
TRIM2	GATM	1.16883680955904e-42
CDH11	NCOA5	2.28590707892666e-42
SLC10A4	NCOA5	4.0406905929055e-42
HEATR5B	NCOA5	1.49493104796395e-41
CSAD	ZMIZ1	4.03131261278218e-41
TRIM2	CNTNAP1	6.18366178425552e-41
ST3GAL3	BACH2	6.26929021059101e-41
HEATR5B	BACH2	1.0219708742551e-40
RNF11	NCOA5	1.18016912991725e-40
SLC10A4	ZMIZ1	1.50852743692984e-40
DDX17	NCOA5	3.24969016502831e-40
METTL10	SLC15A2	4.86054109580739e-40
BACE1	SLC15A2	1.22905311040033e-39
ULK3	NCOA5	1.33919533280281e-39
PNPO	ZMIZ1	1.46861397836645e-39
SYT4	VAV2	2.96587809032134e-39
ULK3	SLC15A2	2.07459228877781e-38
COG4	ZMIZ1	3.43052139684673e-38
NPEPPS	NCOA5	4.12550396469699e-38
PMVK	ZMIZ1	6.28765632656496e-38
TRIM2	EPDR1	2.58671296662694e-37
SNX2	ZMIZ1	4.50547990548407e-37
DBNDD1	BACH2	5.65796574149139e-37
ULK3	BACH2	6.38650498964646e-37
PNPO	HACE1	6.45593780898298e-37
CSAD	VAV2	6.57051659058378e-37
PATL1	CHST12	1.19858318879027e-36
SYT4	ZMIZ1	1.37369355890811e-36
TRIM2	SEPT8	2.13853353792737e-36
CSAD	NCOA5	2.3758008508573e-36
AFF4	SLC15A2	3.97552399284162e-36
TRIM2	DDAH1	4.59942823749023e-36
NIPSNAP1	SLC15A2	9.33691304065884e-36
MACF1	BACH2	1.1218741225073e-35
SELM	BACH2	1.12511659121002e-35
APC	VAV2	2.11819802586966e-35
CDH11	BACH2	3.31427466900153e-35
HEATR5B	ZMIZ1	3.43398070261314e-35
TRIM2	IL6ST	6.8505618739681e-35
FNBP1L	BACH2	1.14272811851882e-34
TRIM2	FAM120A	1.52257561670322e-34
DBNDD1	NCOA5	1.77308209882001e-34
APOPT1	HACE1	2.05965697303074e-34
SLC10A4	VAV2	2.4873713961581e-34
PATL1	MPV17L2	2.59638743091892e-34
PMVK	BACH2	2.94718159721339e-34
CSAD	BACH2	3.54714965696706e-34
TRIM2	FAM117B	3.70184181351542e-34
MACF1	NCOA5	6.09567075933692e-34
ZNF655	ZMIZ1	7.1166469242707e-34
ST3GAL3	NCOA5	9.70241881967428e-34
TRIM2	FDFT1	1.01181704770846e-33
RUNDC3A	HACE1	1.31420889125045e-33
NIPSNAP1	BACH2	1.37693500852975e-33
TRIM2	KDM1A	1.48877179916377e-33
ST3GAL3	ZMIZ1	1.55997094688908e-33
ARHGAP1	HACE1	1.90698291064958e-33
STAT3	HAGH	2.43207387176562e-33
EIF2B2	TRIM2	4.11433366445882e-33
TUBG2	NCOA5	5.15612882252073e-33
NDUFAF3	MPV17L2	7.12910246782556e-33
NIPSNAP1	NCOA5	7.46827976041959e-33
DYNC1I1	CHST12	9.36259012723791e-33
TRIM2	EIF3L	9.50294008704476e-33
TRIM2	H1F0	1.1333203044618e-32
METTL10	NCOA5	1.32329729550888e-32
MIB1	CHST12	3.83833551966553e-32
APC	ZMIZ1	9.27683087299594e-32
FNBP1L	SLC15A2	9.443476132931e-32
TRIM2	PAQR8	9.56602223953152e-32
TRIM2	CHPT1	1.09823191413182e-31
TRIOBP	ZMIZ1	1.81707435380699e-31
QRICH1	VAV2	2.06279170303671e-31
FAM89B	ASAP1	2.07083081184612e-31
PLCG1	BACH2	3.14901996139984e-31
COG4	NCOA5	3.89109590848216e-31
CDH11	SLC15A2	4.39481540251189e-31
APC	HACE1	4.96046170830325e-31
COG4	HACE1	7.66118890566564e-31
RBM15B	ZFP36L1	1.32513740693405e-30
COG4	VAV2	1.89416886658335e-30
NR2C1	ZFP36L1	2.83120216923673e-30
HSPE1	BACH2	3.18728172721765e-30
ZCCHC10	BACH2	4.06694575877779e-30
NDUFAF3	HACE1	9.86380916585556e-30
RHOA	MPV17L2	1.07111629101354e-29
ECE1	MPV17L2	1.31304096167946e-29
ATP8B2	BACH2	1.41805090346048e-29
SLC10A4	SLC15A2	1.735303989642e-29
NPEPPS	ZMIZ1	2.12151133069882e-29
PNMA2	BACH2	2.15250114811396e-29
STAT3	SELM	2.22931766466677e-29
AFF4	BACH2	2.36428070447259e-29
ULK3	ZMIZ1	2.61953671750787e-29
STAT3	CSNK1G3	2.77811449379844e-29
NADK	BACH2	3.1300730768194e-29
STAT3	STRN3	3.39631307684203e-29
RTN4	BACH2	4.96101260032478e-29
ARHGAP1	ZMIZ1	5.63964694968018e-29
TRIM2	EXT2	6.08907384900638e-29
TRIM2	ZFP36L1	7.34450936764097e-29
TRIM2	CSRNP2	7.44981723950905e-29
MACF1	HACE1	8.73682393604086e-29
FAM89B	NCOA5	8.84538918713012e-29
TRIM2	SPATA5L1	9.51896470132136e-29
ERCC8	KIF1B	1.09476667087866e-28
MFSD5	MPV17L2	1.13061564780659e-28
TRIM2	OCIAD2	1.19758229654783e-28
TRIM2	APLP2	2.02699161715145e-28
TRIM2	ZC3HC1	2.40560035663645e-28
MRPL49	TRIM2	2.91815104380012e-28
TRIM2	DACT1	3.25879491778774e-28
MACF1	VAV2	3.30870983325969e-28
RUNDC3A	NCOA5	3.39319135977918e-28
TRIM2	C6orf106	3.51489505123341e-28
PNPO	NCOA5	3.57884162059716e-28
EPS15L1	C11orf49	4.23668667041279e-28
PLCG1	ZMIZ1	4.77102166355295e-28
STAT3	BICD1	5.14300758090611e-28
PLCG1	VAV2	6.03054085145122e-28
TRIM2	RBM15B	6.60246945661911e-28
ATP8B2	SLC15A2	7.08035436787034e-28
TRIM2	TTC28	8.1067125208205e-28
TRIM2	IP6K2	1.05745031405181e-27
FNBP1L	NCOA5	1.28711477265562e-27
MACF1	SLC15A2	1.40709428544081e-27
QRICH1	HACE1	1.74815884371651e-27
SNX2	HACE1	2.21657041469414e-27
ULK3	HACE1	2.2888960661128e-27
EPS15L1	ARPC1A	3.07868364259191e-27
ZCCHC10	SLC15A2	3.15279263556754e-27
STAT3	EPM2AIP1	3.5785159998621e-27
NPEPPS	SLC15A2	3.86225264318366e-27
SND1	NCOA5	3.93395105114348e-27
MFSD5	HACE1	4.02303146290822e-27
TRIM2	SIK3	4.94619705959282e-27
NDUFAF3	ZMIZ1	6.00251489847027e-27
ZCCHC10	STAT3	6.25606317892993e-27
NR2C1	NCOA5	9.37080170449116e-27
ST3GAL3	VAV2	9.57401991407432e-27
TUBG2	HACE1	9.59455423974448e-27
TRIM2	NIPSNAP1	1.1006277586011e-26
BACE1	ZMIZ1	1.22503186143781e-26
RUNDC3A	ZMIZ1	1.39308916138587e-26
EPS15L1	GNAI2	1.42576546084395e-26
MFSD5	ZMIZ1	1.5899967369011e-26
TRIM2	PURA	1.76430115139692e-26
EPS15L1	GTPBP1	1.86164885570795e-26
STAT3	ZFP91	1.96130323062533e-26
TRIM2	IDH1	2.15293300668727e-26
PLOD3	SLC15A2	2.25446143004501e-26
TARS2	RPS6KB1	2.45934504475667e-26
QRICH1	BACH2	2.52528546503673e-26
TRIM2	ACTL6B	3.84740686979401e-26
PLOD3	NCOA5	4.16590007369766e-26
TMED10	RGS14	4.77071748016994e-26
TRIM2	GINM1	6.35473414916448e-26
CSAD	HACE1	7.71465590329482e-26
TRIM2	THOC5	7.94432361897735e-26
RBM15B	STAT3	8.46370931697923e-26
STAT3	BMI1	8.58730760139073e-26
TRIM2	GABRD	1.29199506369193e-25
TRIM2	HSF2	1.30324721393618e-25
RNF11	SLC15A2	1.51345485388531e-25
CSAD	SLC15A2	1.53497530549972e-25
APOPT1	ZMIZ1	1.54821512003877e-25
EPS15L1	ANKRD54	1.70743146023431e-25
CDH11	ZMIZ1	1.76516053129401e-25
EPS15L1	SLMAP	1.94616221901521e-25
TRIM2	DDX39A	1.99221469578587e-25
TRIM2	ABCG2	2.00418287791878e-25
PTN	MPV17L2	2.03350140396025e-25
PTN	CHST12	2.07527513806934e-25
CHPT1	NCOA5	2.26992009094278e-25
TUBG2	BACH2	2.55076641445524e-25
ASAP1	FNBP1L	2.86560110723409e-25
SLC8A2	MPV17L2	3.04731297717479e-25
EPS15L1	CNIH2	3.40891761366838e-25
QRICH1	ZMIZ1	3.51738747889644e-25
APOPT1	VAV2	3.93627251995178e-25
TRIM2	ZNF3	4.00571383574503e-25
NR2C1	STAT3	4.41733524121471e-25
ASAP1	PABPC4	4.50603972548576e-25
TRIM2	ANKFY1	5.24148090838922e-25
RBM15B	NCOA5	8.53863286435336e-25
TRPC4AP	KIF1B	9.87088795296397e-25
TRIM2	CTTNBP2NL	1.1440295770107e-24
SLC10A4	HACE1	1.16908725050254e-24
TRIM2	CPD	1.20592662577392e-24
SNX2	NCOA5	1.54103252968448e-24
ST3GAL3	SLC15A2	1.6051075998023e-24
SND1	BACH2	1.80268731898769e-24
COG4	KIF1B	2.21303628630487e-24
NISCH	NDFIP1	2.56391752075243e-24
COG4	BACH2	2.66086708657593e-24
TRIM2	FAM89B	2.66218960051181e-24
RHOA	RPS6KB1	2.95668648102357e-24
ZCCHC10	ZFP36L1	3.09534877593338e-24
EPS15L1	VPS28	3.52115259455378e-24
SELM	SLC15A2	4.1592257194737e-24
NASP	NCOA5	5.03088236175461e-24
ZDHHC5	KIF1B	5.09177071416608e-24
TRIM2	VPS13D	5.44872475269927e-24
ASAP1	EPDR1	5.75363135992079e-24
TRIM2	STRN	6.90869141751884e-24
HEATR5B	SLC15A2	7.34073835804633e-24
EPS15L1	ISYNA1	7.59821930225913e-24
AFF4	NCOA5	7.66191715611317e-24
DBNDD1	ZMIZ1	7.67392360025113e-24
TUBG2	SLC15A2	8.02154492489143e-24
PMVK	SLC15A2	8.11855684306796e-24
EPS15L1	MFSD5	8.50345403689117e-24
FAT3	ZFP36L1	8.77621990322118e-24
PNPO	VAV2	9.06445206162537e-24
STAT3	SLC9A3R2	9.44671945629959e-24
CHPT1	ZMIZ1	1.02033255139658e-23
TRIM2	MBNL2	1.06705057037096e-23
TRIM2	CALD1	1.14163035682314e-23
TRIM2	LMBR1L	1.39499743745246e-23
SLC8A2	RPS6KB1	1.39609709210154e-23
STAT3	NAA25	1.53397055687402e-23
EPS15L1	TBKBP1	1.7801042759635e-23
TRIM2	CELSR3	2.15383732345496e-23
CDH11	HACE1	2.22788551999394e-23
STAT3	FKBP8	2.89116519813609e-23
ZNF655	VAV2	3.56724174992038e-23
TRIM2	PABPC4	4.44760354635728e-23
NADK	STAT3	5.25372406515643e-23
TRIM2	EIF3E	6.10550709401969e-23
TRIM2	ZHX3	6.24404282422262e-23
NUDT3	SLC15A2	6.70125345620031e-23
BACE1	STAT3	7.01366097686886e-23
SNX2	MPV17L2	7.49101024912213e-23
EPS15L1	TAB1	8.56432342295795e-23
EPS15L1	CD63	9.38084221437135e-23
EPS15L1	ERGIC3	1.13511458556534e-22
ARHGAP1	VAV2	1.36607072406595e-22
FAT3	SLC15A2	1.41689576564748e-22
RPS6KL1	CHST12	1.46779793766435e-22
EPS15L1	FAM212A	1.64253106078636e-22
RUNDC3A	BACH2	1.64885686122365e-22
ASAP1	HNRNPA1	1.75754670803188e-22
SND1	SLC15A2	1.88642256777194e-22
TRIM2	HMGN4	1.97316830978933e-22
TRIM2	PTPRJ	2.16128127736822e-22
ECE1	CHST12	2.19580929903258e-22
STAT3	C1QL1	2.35274218291747e-22
EPS15L1	GNB2	2.5364622357631e-22
ULK3	VAV2	2.73886910984459e-22
TRIM2	EFHD2	2.9064978211794e-22
FNBP1L	ZMIZ1	3.12017616433888e-22
TUBG2	ZMIZ1	3.128465239879e-22
ASAP1	SZT2	4.43782235455235e-22
FAT3	BACH2	4.57076528820734e-22
PTN	ZMIZ1	5.47319506306407e-22
IGFBP2	KIF1B	5.83911782055696e-22
NASP	SLC15A2	5.86883377949263e-22
STAT3	BAP1	5.9393588914312e-22
EPS15L1	DCAF15	6.1003135652191e-22
EPS15L1	WDR6	6.21237185248598e-22
AFF4	STAT3	6.5369392900912e-22
STAT3	RNF123	7.52858432744812e-22
STAT3	MSH6	7.55320245838643e-22
PLCL2	SHMT2	8.08569965331147e-22
HEATR5B	HACE1	9.42452544324887e-22
SOX9	CHST12	1.0365675870926e-21
STAT3	FURIN	1.09357508194905e-21
TRIM2	RBM12	1.24540566237723e-21
NPEPPS	VAV2	1.34694913622395e-21
EPS15L1	PTCD1	1.43897252227017e-21
EPS15L1	MOSPD3	1.48079702780804e-21
TRIM2	MAL2	1.62242415212805e-21
EPS15L1	GOLGA4	2.00162171442874e-21
TRIM2	RBM4B	2.21936545831465e-21
SYT4	TIMMDC1	2.47608743085359e-21
TRIM2	FNBP1L	2.56915244493886e-21
TRIM2	C1QC	2.57550051395928e-21
STAT3	ZNF655	2.85117374478755e-21
NUDT3	NCOA5	3.07706732021076e-21
PMVK	ASAP1	3.21124462619731e-21
METTL10	STAT3	3.66792379462599e-21
PNMA2	NCOA5	3.67352680606425e-21
EPS15L1	CCDC71	3.77474539838557e-21
TRIM2	LAMB2	3.8916814677371e-21
RNF11	BACH2	4.03986604558495e-21
NDUFAF3	VAV2	4.09218048973946e-21
CDH11	VAV2	4.28409404004645e-21
TRIM2	PFKFB4	4.4527844708652e-21
DNAJC18	KIF1B	4.87775062679832e-21
ERCC8	HACE1	4.9019857564462e-21
ASAP1	RIT1	5.19769210451765e-21
EPS15L1	SHF	7.31277851868588e-21
NUDT3	BACH2	7.69477848484999e-21
SOX9	MPV17L2	9.20612375503085e-21
TRIOBP	VAV2	9.6810615816558e-21
TRIM2	TUBB3	1.00390224028367e-20
EPS15L1	NOL12	1.15962551758566e-20
APOPT1	RPS6KB1	1.20221213543452e-20
EPS15L1	FAU	1.21287633971721e-20
ASAP1	KDM1A	1.24104256758846e-20
PLCG1	HACE1	1.26577704334532e-20
ZNF655	MPV17L2	1.3101354094148e-20
TRIM2	EFTUD2	1.52286705325437e-20
TRIM2	GNB1	1.5765151101067e-20
ST3GAL3	HACE1	1.61937508321499e-20
EPS15L1	IFT140	1.64599212307268e-20
EPS15L1	FAM89B	1.73883914996787e-20
TRIM2	RPL41	1.80884666317405e-20
FNBP1L	HACE1	1.89734659756507e-20
TRIM2	ISLR2	2.0256908698899e-20
TRIM2	PA2G4	2.08143937440961e-20
EPS15L1	ZNF408	2.13448762907606e-20
TRIM2	KATNA1	2.21977883102573e-20
HEATR5B	ASAP1	2.73392296407782e-20
TRIM2	FAM171B	2.83601682539151e-20
RGS14	COPB1	3.10143923605335e-20
TUBG2	VAV2	3.10416081187596e-20
HSPE1	ZMIZ1	3.23822423270836e-20
DYNC1I1	MPV17L2	3.36166051824463e-20
APC	NCOA5	3.46963062020639e-20
