# Supplementary material for: Genetic architecture of white matter microstructure captured by unsupervised deep representation learning of fractional anisotropy maps
Source: Nat Commun. 2026 Jun 3;17:7150. doi: 10.1038/s41467-026-73996-z (PMC13396798; doi:10.1038/s41467-026-73996-z)
Supplement: Supplementary file 6 — Source Data [file 41467_2026_73996_MOESM6_ESM.zip › Source Data/Source Data Figure 5/Fig.5c&5d&5e/Co-exp/ADHDnode.txt]

gene	ADHD_anno
CNTNAP1	1
EPB41L2	1
LRP4	1
SEPT8	1
NIPSNAP1	1
IP6K2	1
EIF3L	1
FAM117B	1
MBNL2	1
KDM1A	1
PURA	1
EXT2	1
OCIAD2	1
C1QTNF4	1
FKBP8	1
SPRYD3	1
H1F0	1
FDFT1	1
RBM15B	1
HABP4	1
SMARCAD1	1
IL6ST	1
TRMT61A	1
THOC5	1
LATS1	1
DDX39A	1
SELM	1
EIF3E	1
EPDR1	1
TMEM129	1
NCKIPSD	1
ADD3	1
C6orf106	1
IDH1	1
LMBR1L	1
RFTN2	1
STAC2	1
SLC9A3R2	1
SHF	1
PFKFB4	1
DACT1	1
PI4KA	1
RBM12	1
GABRD	1
DCAF15	1
NFE2L1	1
PABPC4	1
VPS13D	1
MTMR9	1
CSRNP2	1
ANKFY1	1
AGBL5	1
TUBB3	1
PAQR8	1
DPYSL5	1
RPS26	1
LUZP1	1
CTTNBP2NL	1
ACTL6B	1
CPD	1
WDR75	1
PA2G4	1
HSF2	1
SPTBN1	1
ZC3HC1	1
MTMR3	1
FURIN	1
ZNF3	1
SIK3	1
VCAN	1
ZNHIT2	1
HMGN4	1
FAM89B	1
PBXIP1	1
IMPDH2	1
ITGB5	1
SCAND1	1
SCYL1	1
MTF2	1
NME3	1
SSBP4	1
LRP11	1
RPL41	1
ABCG2	1
COMMD3	1
LRIG1	1
GATM	1
SEMA3F	1
CHPT1	1
FNBP1L	1
PFDN5	1
VPS28	1
TTC28	1
HIF1AN	1
FBXO42	1
PREB	1
DENND5B	1
PSIP1	1
NDUFAF3	1
SLC2A1	1
QARS	1
SMURF2	1
SEZ6	1
PRDM10	1
KATNA1	1
SLC25A20	1
STRN	1
ANKRD13B	1
RIT1	1
FAM120A	1
ARL3	1
TMEM115	1
ZFP36L2	1
ISYNA1	1
PTPRJ	1
DIMT1	1
EFHD2	1
UQCRQ	1
FAU	1
KRTCAP2	1
FAM171B	1
GNB1	1
SPATA5L1	1
FLAD1	1
METTL10	1
NXN	1
CCDC71	1
SV2A	1
PUF60	1
MON1A	1
PLXNB2	1
ASCC2	1
VEZT	1
SNRPC	1
GMPPB	1
SLC45A1	1
ZNHIT1	1
HEXIM1	1
C1QC	1
MLX	1
ISCU	1
EIF2S1	1
MICALL1	1
ATP5G2	1
PYGO1	1
ERGIC3	1
CKB	1
TUBG2	1
HEMK1	1
BAP1	1
PLOD3	1
IPO11	1
ERC1	1
MOSPD3	1
RBM4B	1
FMNL1	1
CELSR3	1
TELO2	1
KIAA0100	1
ST3GAL6	1
ACP2	1
SSH2	1
RNF111	1
KIFC2	1
GTPBP1	1
SLC25A44	1
FAM219B	1
APLP2	1
WDR6	1
NUBP2	1
TRIM46	1
MCL1	1
WNK2	1
MED1	1
GNB2	1
TRIOBP	1
SART3	1
NME6	1
MED30	1
BUD31	1
NMT1	1
SUFU	1
PHF5A	1
CDC42EP2	1
SLMAP	1
CORO1C	1
NICN1	1
TRIM8	1
SURF1	1
TCF25	1
RUNDC3A	1
GINM1	1
HNRNPA1	1
MARK3	1
TAB1	1
CHMP7	1
IFT140	1
CYHR1	1
ZNF174	1
LAMTOR4	1
NADK	1
FEM1B	1
SVOP	1
MED19	1
RTN1	1
DDAH1	1
PKD1	1
SCAMP5	1
MANF	1
VPS45	1
MAL2	1
P4HTM	1
LDB1	1
UBTF	1
SCAMP2	1
SLBP	1
PTCD1	1
CD63	1
STRN3	1
RNPS1	1
PNMA2	1
RNF123	1
MEPCE	1
ROMO1	1
DENND4B	1
ISLR2	1
NASP	1
PLEC	1
FOXN2	1
MRPS34	1
GNAI2	1
ATXN7L3	1
ACTR10	1
PPM1A	1
MAPK8IP3	1
NOL12	1
AKAP7	1
PIAS1	1
BSN	1
ZFP91	1
INPP5J	1
SFXN3	1
ENY2	1
PPP1R12A	1
ARPC1A	1
C11orf49	1
NAA25	1
KIAA0907	1
RALGPS1	1
PATL1	1
TAF2	1
DEF8	1
ANKRD54	1
SZT2	1
ZHX3	1
STRN4	1
MSANTD3	1
CTNS	1
CALD1	1
PPP2R2C	2
CPLX2	2
SLITRK1	2
ARNT2	2
PLEKHB1	2
CTNND2	2
MAP2K5	2
GRM5	2
ACAT1	2
PDCD10	2
HTR1D	3
RTN4	3
BCL11A	3
NDUFAF2	3
NUDT3	3
CHN2	3
SEMA3A	3
FOXP2	3
ADRA1A	3
PRKG1	3
AS3MT	3
CCDC34	3
LGR4	3
BDNF	3
SYT1	3
ITGA11	3
GIT1	3
SLC6A4	3
BLMH	3
GOSR1	3
PNMT	3
