# Supplementary material for: Genetic architecture of white matter microstructure captured by unsupervised deep representation learning of fractional anisotropy maps
Source: Nat Commun. 2026 Jun 3;17:7150. doi: 10.1038/s41467-026-73996-z (PMC13396798; doi:10.1038/s41467-026-73996-z)
Supplement: Supplementary file 6 — Source Data [file 41467_2026_73996_MOESM6_ESM.zip › Source Data/Source Data Figure 5/Fig.5c&5d&5e/Co-exp/ADHDnet.txt]

start	end_node	value
PPP2R2C	CNTNAP1	1.83056766268686e-56
PPP2R2C	EPB41L2	1.08755428318533e-50
PPP2R2C	LRP4	2.25287354529443e-48
PPP2R2C	SEPT8	2.88502884829895e-48
CPLX2	NIPSNAP1	5.15439900566229e-47
CPLX2	IP6K2	9.99105617078975e-47
CPLX2	EPB41L2	4.58434986165382e-46
CPLX2	EIF3L	2.8078204541219e-45
PPP2R2C	EIF3L	2.21982832731428e-43
CPLX2	SEPT8	2.22325229944524e-43
SLITRK1	FAM117B	2.60850333966293e-43
CPLX2	MBNL2	5.73668762860505e-43
PPP2R2C	KDM1A	1.11976807057273e-42
CPLX2	PURA	2.26330569677459e-42
PPP2R2C	EXT2	3.36105058202615e-42
PPP2R2C	OCIAD2	5.49298428539147e-42
ARNT2	C1QTNF4	5.88358871924551e-42
ARNT2	FKBP8	2.84555265922775e-41
PLEKHB1	SPRYD3	1.64213947454748e-40
PPP2R2C	H1F0	2.12827940477577e-40
PPP2R2C	FDFT1	4.13414773304447e-40
CPLX2	RBM15B	4.70110438247129e-40
CPLX2	EXT2	7.25731756951736e-40
CTNND2	HABP4	1.23434212123365e-39
PLEKHB1	SMARCAD1	2.2230034519042e-39
PPP2R2C	IL6ST	5.68581387053319e-39
ARNT2	TRMT61A	9.11006801628822e-39
CPLX2	THOC5	9.86347603727223e-39
PPP2R2C	NIPSNAP1	1.57690094669925e-38
PPP2R2C	IP6K2	1.59028672636228e-38
CTNND2	LATS1	2.07471259682341e-38
CPLX2	DDX39A	2.19939646690478e-38
ARNT2	SELM	2.60196642104856e-38
NUDT3	EIF3E	5.50139325487536e-38
PPP2R2C	EPDR1	6.77434496151089e-38
ARNT2	TMEM129	7.62747712377271e-38
CTNND2	NCKIPSD	8.90549552135021e-38
PPP2R2C	ADD3	1.1923642940848e-37
PPP2R2C	C6orf106	1.30012925925686e-37
CPLX2	H1F0	1.5205468623837e-37
CPLX2	KDM1A	1.75699487264232e-37
CPLX2	IDH1	2.91760686724343e-37
CPLX2	LMBR1L	3.51654919530447e-37
PPP2R2C	FAM117B	5.02334856666909e-37
PLEKHB1	LATS1	5.55879338591257e-37
PPP2R2C	RFTN2	9.48590918951528e-37
MAP2K5	STAC2	1.57516073416267e-36
ARNT2	SLC9A3R2	1.96940271840125e-36
CPLX2	SHF	2.01293952886428e-36
CPLX2	PFKFB4	2.33333526867284e-36
PPP2R2C	DACT1	4.31984891763282e-36
CPLX2	CNTNAP1	4.81793330606942e-36
PPP2R2C	MBNL2	4.89296199821182e-36
CPLX2	OCIAD2	5.78597726543073e-36
CPLX2	PI4KA	6.42994906687823e-36
PPP2R2C	THOC5	6.89956834487266e-36
RTN4	RBM12	1.70272928005908e-35
CPLX2	GABRD	2.13568032190187e-35
CPLX2	DCAF15	2.5005469357836e-35
PLEKHB1	NFE2L1	4.66711178919773e-35
CPLX2	PABPC4	4.6920309405665e-35
CPLX2	VPS13D	5.22370671165303e-35
NUDT3	MTMR9	7.65095386736833e-35
CPLX2	C6orf106	1.3203369393678e-34
PPP2R2C	PURA	1.47727066820592e-34
CPLX2	EPDR1	1.71251836701311e-34
CTNND2	NFE2L1	2.24732597862873e-34
PPP2R2C	CSRNP2	2.50224622378233e-34
CPLX2	ANKFY1	6.60680998005361e-34
CPLX2	AGBL5	6.91700932443307e-34
CPLX2	TUBB3	7.67356603597403e-34
PPP2R2C	PAQR8	9.08521275916052e-34
CPLX2	DPYSL5	9.54410566243067e-34
CPLX2	RPS26	9.76230711032324e-34
CPLX2	LUZP1	1.30809241427629e-33
SLITRK1	CTTNBP2NL	1.63320072424212e-33
PPP2R2C	ACTL6B	1.68726394983365e-33
CPLX2	CPD	2.23333989016397e-33
RTN4	CTTNBP2NL	2.58654285947107e-33
PLEKHB1	WDR75	3.20399040361893e-33
PPP2R2C	PA2G4	3.88698960440129e-33
PLEKHB1	HSF2	3.90030306884551e-33
NUDT3	SPTBN1	4.4332054889124e-33
SLITRK1	LATS1	7.39756423704836e-33
CPLX2	ZC3HC1	8.09705765704501e-33
CPLX2	FDFT1	1.0320410593319e-32
CPLX2	MTMR3	1.12821754475307e-32
ARNT2	FURIN	1.78785859783092e-32
PPP2R2C	RBM15B	1.81814945683391e-32
PLEKHB1	PAQR8	2.1887476223681e-32
CPLX2	ZNF3	2.20301111198374e-32
PPP2R2C	SIK3	2.51669103549723e-32
CPLX2	VCAN	2.9116544291148e-32
ARNT2	ZNHIT2	3.03428135833173e-32
PPP2R2C	CTTNBP2NL	3.74370444851945e-32
CPLX2	HMGN4	3.81530082089721e-32
PPP2R2C	HMGN4	3.90523111750821e-32
RTN4	FAM117B	4.28447753519044e-32
CPLX2	FAM89B	4.63125914717876e-32
PPP2R2C	PBXIP1	4.91724913811776e-32
MAP2K5	PI4KA	5.11743154967859e-32
PPP2R2C	VPS13D	7.03422076095759e-32
CPLX2	IMPDH2	8.20171070691923e-32
PPP2R2C	ITGB5	8.4071979927915e-32
PPP2R2C	GABRD	9.53951811300061e-32
ARNT2	SCAND1	9.5904805477928e-32
SLITRK1	HABP4	9.73822684248691e-32
PPP2R2C	CPD	1.09865712775367e-31
SLITRK1	RBM12	1.13400783449964e-31
ARNT2	SCYL1	1.17338347489786e-31
CPLX2	IL6ST	1.22935512609081e-31
PLEKHB1	MTF2	1.50116232808353e-31
ARNT2	NME3	1.53743592808561e-31
GRM5	LATS1	1.77510993539887e-31
ARNT2	SSBP4	1.83441397988566e-31
CPLX2	LRP11	3.2393633823401e-31
NUDT3	RPL41	4.4558864692402e-31
PPP2R2C	ABCG2	5.43175725257137e-31
NUDT3	COMMD3	5.61951752374799e-31
PPP2R2C	LRIG1	9.24692307173383e-31
PPP2R2C	GATM	1.01012667896866e-30
MAP2K5	C6orf106	1.29037513638577e-30
NUDT3	HMGN4	1.35294367441298e-30
CPLX2	ACTL6B	1.42250246447674e-30
CPLX2	SEMA3F	1.4403543172363e-30
PPP2R2C	IDH1	2.55739412159326e-30
PPP2R2C	CHPT1	2.68923103665365e-30
NUDT3	ZNF3	3.29422767508196e-30
PPP2R2C	FNBP1L	3.56458110285866e-30
NUDT3	IP6K2	4.74644726273707e-30
CPLX2	PFDN5	5.44419563605485e-30
CPLX2	VPS28	6.04269276093036e-30
NUDT3	VPS13D	6.79281779186862e-30
SLITRK1	TTC28	7.61032210280252e-30
RTN4	HIF1AN	7.72208793117584e-30
PPP2R2C	DDX39A	8.01487141327079e-30
PPP2R2C	ZC3HC1	8.30178625296877e-30
CPLX2	DACT1	8.55115982535675e-30
RTN4	FBXO42	8.88779000985356e-30
ARNT2	PREB	9.90086596275404e-30
CPLX2	DENND5B	1.35146429856654e-29
GRM5	PSIP1	1.45908972342648e-29
ARNT2	NDUFAF3	1.46571159210154e-29
GRM5	SLC2A1	1.46800596900942e-29
CPLX2	QARS	1.64121504528358e-29
RTN4	SMURF2	1.82824719464001e-29
SLITRK1	PAQR8	1.83719176096706e-29
CPLX2	SEZ6	2.16563085481094e-29
CTNND2	PRDM10	2.30286304906754e-29
CTNND2	MTF2	2.33249317376672e-29
PLEKHB1	KATNA1	2.42736188211734e-29
CPLX2	ABCG2	2.68665791860687e-29
NUDT3	EPB41L2	2.94089209307725e-29
CPLX2	SLC25A20	2.98546742737984e-29
PPP2R2C	TUBB3	3.4310692810638e-29
PPP2R2C	STRN	4.09362605106253e-29
CPLX2	ANKRD13B	4.13889492409465e-29
MAP2K5	RIT1	6.76495501849477e-29
NUDT3	FAM120A	8.02775958875855e-29
CPLX2	ARL3	8.36136298552396e-29
NUDT3	HSF2	9.73133733258533e-29
ARNT2	TMEM115	1.00760043361465e-28
GRM5	HSF2	1.06006094812383e-28
PPP2R2C	ZFP36L2	1.06418508928054e-28
CPLX2	ISYNA1	1.07713920210128e-28
NUDT3	PTPRJ	1.2527195533428e-28
GRM5	NFE2L1	1.36692599789945e-28
GRM5	DIMT1	1.49555715511259e-28
CTNND2	SLC2A1	1.59690995144062e-28
SLITRK1	EFHD2	2.03522198647081e-28
NUDT3	H1F0	2.24517013409507e-28
ARNT2	UQCRQ	2.27497853397507e-28
CPLX2	FAU	2.41339373101532e-28
CPLX2	KRTCAP2	2.48046459396304e-28
PPP2R2C	FAM120A	2.74392815128266e-28
PPP2R2C	HSF2	2.87510453647176e-28
NUDT3	EIF3L	2.91684575376668e-28
PPP2R2C	PABPC4	3.05478079034466e-28
CPLX2	FAM171B	3.23471086273695e-28
PPP2R2C	GNB1	3.5668394491116e-28
PPP2R2C	SPATA5L1	4.05660976715451e-28
CPLX2	ADD3	4.81191409395484e-28
NUDT3	PFDN5	4.95893153297317e-28
CPLX2	RPL41	5.35992094725122e-28
PPP2R2C	FAM89B	5.36624124754154e-28
CPLX2	FLAD1	5.37037549961287e-28
PLEKHB1	SMURF2	5.95830197358566e-28
PPP2R2C	RBM12	6.22939113906861e-28
CTNND2	FNBP1L	7.56856934570154e-28
GRM5	PAQR8	8.00466813630354e-28
GRM5	METTL10	8.00652527744258e-28
CPLX2	NXN	1.09566557684898e-27
CPLX2	CCDC71	1.10069477627957e-27
NUDT3	SV2A	1.28473844076771e-27
ARNT2	PUF60	1.35529350268705e-27
ARNT2	MON1A	1.47188283431953e-27
CPLX2	RIT1	1.57663642244261e-27
CPLX2	PLXNB2	1.60512721782953e-27
CPLX2	ASCC2	1.90872512842634e-27
RTN4	GABRD	2.09676972869131e-27
ACAT1	RPS26	2.21786195373143e-27
CPLX2	FNBP1L	2.25398418766904e-27
PLEKHB1	VEZT	2.61978204436712e-27
CPLX2	SNRPC	3.08227486618031e-27
SLITRK1	CNTNAP1	3.43346018902751e-27
ARNT2	GMPPB	3.74863105645103e-27
PLEKHB1	CTTNBP2NL	4.34158860852512e-27
RTN4	SEPT8	4.63243910802176e-27
ARNT2	SLC45A1	5.76245344066343e-27
GRM5	HABP4	5.93833843349238e-27
ARNT2	ZNHIT1	6.52608036886878e-27
GRM5	HEXIM1	6.56329841694061e-27
GRM5	C1QC	6.84477289329833e-27
NUDT3	MLX	6.96266535573968e-27
SLITRK1	SMURF2	7.44106193051718e-27
SLITRK1	ISCU	7.83502374902009e-27
GRM5	EIF2S1	8.51283034312155e-27
PPP2R2C	RPL41	8.61751546003305e-27
CPLX2	MICALL1	9.26375902712459e-27
RTN4	ANKFY1	9.69921102973944e-27
CPLX2	ATP5G2	9.84318265177905e-27
PLEKHB1	NCKIPSD	1.004216221653e-26
CTNND2	FAM117B	1.01101032433817e-26
PPP2R2C	ANKFY1	1.0838779789721e-26
PLEKHB1	PYGO1	1.12985235123892e-26
GRM5	SMARCAD1	1.25960960395256e-26
CPLX2	ERGIC3	1.26683062397321e-26
PPP2R2C	SHF	1.30876324368108e-26
ARNT2	CKB	1.40010263169489e-26
RTN4	TUBG2	1.51513894608912e-26
CPLX2	HEMK1	1.56278384897419e-26
ARNT2	BAP1	1.62393889743051e-26
NUDT3	ATP5G2	1.71032801777551e-26
NUDT3	KATNA1	1.71637743975023e-26
PLEKHB1	PRDM10	1.84043925566321e-26
SLITRK1	FBXO42	1.89098468519249e-26
ARNT2	PLOD3	1.94132958310273e-26
NUDT3	ZC3HC1	2.03709702556962e-26
CPLX2	IPO11	2.16610536347902e-26
CPLX2	ERC1	2.19806434639611e-26
CPLX2	MOSPD3	2.2502179708292e-26
SLITRK1	C6orf106	2.33819310073114e-26
CPLX2	RBM4B	2.34737128127179e-26
PPP2R2C	SEMA3F	2.46944459706313e-26
PLEKHB1	FMNL1	2.51842341297625e-26
CPLX2	CELSR3	2.63226327758808e-26
PPP2R2C	PFDN5	2.75583604039228e-26
ARNT2	TELO2	2.83961690228088e-26
GRM5	KIAA0100	2.8399559417647e-26
PPP2R2C	PTPRJ	2.9345815109517e-26
PLEKHB1	HABP4	3.18669595484017e-26
PPP2R2C	LMBR1L	3.2941514520278e-26
CPLX2	ST3GAL6	3.58473294867026e-26
CTNND2	SMARCAD1	4.00116842481139e-26
CTNND2	PAQR8	4.08629828171356e-26
NUDT3	KDM1A	4.2633285869959e-26
PPP2R2C	PFKFB4	4.53716381983083e-26
PLEKHB1	RBM12	4.63489114461963e-26
ARNT2	ACP2	4.7434459317343e-26
SLITRK1	SSH2	5.00330798831883e-26
ARNT2	RNF111	5.04105707827685e-26
CPLX2	LRP4	6.50592094488148e-26
NUDT3	PAQR8	6.56122296543334e-26
ARNT2	KIFC2	6.60576228548165e-26
PPP2R2C	LUZP1	6.8959155138772e-26
GRM5	PYGO1	8.06349893152612e-26
SLITRK1	C1QC	8.44159448725985e-26
CPLX2	GTPBP1	9.80680422961154e-26
NUDT3	SLC25A44	9.91691176627339e-26
CPLX2	MLX	1.04884469080571e-25
PPP2R2C	ARL3	1.10877463779936e-25
GIT1	SV2A	1.16206866170988e-25
SLITRK1	NFE2L1	1.23844078545001e-25
CPLX2	FAM219B	1.27671987441783e-25
NUDT3	EPDR1	1.3834697716228e-25
PPP2R2C	EIF3E	1.62407951754347e-25
CPLX2	CTTNBP2NL	1.63691380399456e-25
SLITRK1	APLP2	1.76241833481008e-25
CPLX2	WDR6	2.13309691369682e-25
ARNT2	NUBP2	2.13491858507354e-25
NUDT3	DENND5B	2.36656571301573e-25
CPLX2	TRIM46	2.3781219445857e-25
RTN4	EIF3L	2.51168302951473e-25
PPP2R2C	TTC28	2.64034885059144e-25
PLEKHB1	MCL1	2.76719391232407e-25
PLEKHB1	C1QC	2.91877581295982e-25
RTN4	CNTNAP1	3.40150323416952e-25
PPP2R2C	ZNF3	3.6079904929145e-25
GRM5	MCL1	3.93511127773466e-25
CTNND2	PYGO1	4.14191494058662e-25
ARNT2	WNK2	4.35142453604922e-25
PPP2R2C	ST3GAL6	4.35474829050994e-25
PLEKHB1	GABRD	4.88220058690536e-25
MAP2K5	SLC25A44	4.9122681227597e-25
PLEKHB1	COMMD3	5.92610591704224e-25
SLITRK1	PBXIP1	6.05988334999123e-25
PPP2R2C	AGBL5	6.19712423861591e-25
RTN4	MED1	6.75117390693477e-25
PPP2R2C	CELSR3	7.02491554467034e-25
SLITRK1	PRDM10	7.07897153288228e-25
CTNND2	MCL1	7.32378278764894e-25
PPP2R2C	DPYSL5	7.48051126301708e-25
CPLX2	GNB2	8.46771505475002e-25
CPLX2	TRIOBP	8.82751769141837e-25
GRM5	VEZT	9.23052857854428e-25
RTN4	VCAN	1.03379512973326e-24
PPP2R2C	SART3	1.06456665473353e-24
SLITRK1	PYGO1	1.09259640667765e-24
NUDT3	RPS26	1.18597147529493e-24
CPLX2	NME6	1.3431454246267e-24
SLITRK1	SEPT8	1.406478220273e-24
NUDT3	MED30	1.55441213592195e-24
CPLX2	BUD31	1.63482134716811e-24
MAP2K5	NMT1	1.67150800901355e-24
CPLX2	SUFU	2.17056640983516e-24
CPLX2	PHF5A	2.17835502187889e-24
ACAT1	NXN	2.27517071297181e-24
ARNT2	CDC42EP2	2.29505688828586e-24
SLITRK1	FNBP1L	2.36193098142705e-24
SLITRK1	ITGB5	2.42451122903528e-24
ACAT1	DDX39A	2.48045427208108e-24
CPLX2	SLMAP	2.48468994816906e-24
CPLX2	CSRNP2	2.5247223556894e-24
CPLX2	CORO1C	2.5418007219241e-24
GRM5	NCKIPSD	2.69670814010066e-24
CPLX2	NICN1	2.70554079611714e-24
PPP2R2C	PHF5A	2.86750221361244e-24
CPLX2	CHPT1	2.95701567474396e-24
ARNT2	TRIM8	3.05906964535989e-24
PPP2R2C	RBM4B	3.12480524053053e-24
GRM5	WDR75	3.13693288225808e-24
PPP2R2C	VPS28	3.29731799724369e-24
NUDT3	DDX39A	3.3573179621473e-24
CPLX2	SPATA5L1	3.61761550466954e-24
ARNT2	SURF1	3.82067731596907e-24
PPP2R2C	RPS26	4.06708251689598e-24
ARNT2	TCF25	4.19436090803925e-24
GRM5	RUNDC3A	4.86942149902291e-24
NUDT3	PI4KA	5.16765310209817e-24
PPP2R2C	GINM1	5.53798666412833e-24
PPP2R2C	FAM171B	5.79655532310028e-24
CTNND2	HNRNPA1	5.81030710836566e-24
CTNND2	CTTNBP2NL	6.01983659359606e-24
CTNND2	MARK3	6.10736278716758e-24
CPLX2	TAB1	6.4186459896468e-24
MAP2K5	FNBP1L	6.43738822686805e-24
GRM5	MTF2	6.47323734318027e-24
CPLX2	CHMP7	6.51015149435376e-24
CPLX2	IFT140	6.53851586926772e-24
PPP2R2C	VCAN	6.55489976087023e-24
NUDT3	C6orf106	6.60378377557555e-24
PPP2R2C	IMPDH2	6.64339593155385e-24
ARNT2	CYHR1	6.79718599468185e-24
CPLX2	HNRNPA1	7.70256524725032e-24
PPP2R2C	SNRPC	7.87538648076504e-24
CPLX2	PA2G4	8.71693144638237e-24
PPP2R2C	FAM219B	9.22017675306439e-24
RTN4	NFE2L1	9.73403037378572e-24
SLITRK1	GABRD	9.73808983085982e-24
PPP2R2C	ZNF174	1.00849665011904e-23
NUDT3	SPATA5L1	1.10568662792547e-23
CPLX2	MED30	1.26874735580406e-23
MAP2K5	IDH1	1.46392125053104e-23
ACAT1	FAU	1.48567317863088e-23
ARNT2	LAMTOR4	1.86038851067362e-23
NUDT3	SLC25A20	1.89346020569524e-23
NUDT3	NIPSNAP1	2.1033965838344e-23
PLEKHB1	IDH1	2.34392689647321e-23
CTNND2	C1QC	2.53539085346677e-23
ARNT2	NADK	2.66084715404666e-23
RTN4	HABP4	2.88573756630975e-23
CTNND2	RUNDC3A	2.91568269675467e-23
RTN4	TTC28	3.56087108709049e-23
ARNT2	FEM1B	3.57043204148191e-23
NUDT3	BUD31	3.58654556235093e-23
PLEKHB1	SVOP	3.74537587733171e-23
CTNND2	KATNA1	3.97527535297151e-23
CPLX2	STAC2	4.16418827764985e-23
PPP2R2C	MED19	4.36878743850886e-23
CPLX2	SLC25A44	5.10227733332283e-23
NUDT3	CNTNAP1	5.36961413480813e-23
MAP2K5	GABRD	5.48758929972299e-23
PPP2R2C	STAC2	5.94238263908648e-23
CTNND2	SMURF2	6.26204678889671e-23
GRM5	FAM117B	8.29957504536525e-23
PPP2R2C	RTN1	8.31738884152899e-23
PPP2R2C	ERGIC3	8.67925855015648e-23
GRM5	FMNL1	9.06779786143562e-23
PPP2R2C	DDAH1	9.23897155316713e-23
ARNT2	PKD1	1.01558157658093e-22
MAP2K5	HMGN4	1.10746061836098e-22
PPP2R2C	FAU	1.14619282282242e-22
PLEKHB1	SCAMP5	1.1822691137973e-22
GRM5	RBM12	1.2589125690725e-22
CPLX2	MANF	1.30551725157019e-22
NUDT3	FDFT1	1.40599565010632e-22
NUDT3	VPS45	1.43226262949767e-22
RTN4	ZNF3	1.48720052775082e-22
CTNND2	HEXIM1	1.49663999386952e-22
GRM5	CTTNBP2NL	1.54212558881967e-22
NUDT3	RFTN2	1.58957849632875e-22
PPP2R2C	MED30	1.65834510417442e-22
PPP2R2C	SEZ6	1.69737775667489e-22
CPLX2	KATNA1	1.74085983843181e-22
CPLX2	MAL2	1.90646884444186e-22
ARNT2	P4HTM	2.01127753494775e-22
GRM5	HMGN4	2.05001259194797e-22
PLEKHB1	FAM120A	2.09182266258261e-22
CPLX2	LDB1	2.11927363675175e-22
PPP2R2C	SLC25A44	2.18315524855817e-22
CPLX2	UBTF	2.30880886148436e-22
RTN4	CSRNP2	2.43216863645539e-22
ARNT2	SCAMP2	2.54019012210558e-22
ACAT1	FLAD1	2.7362395607047e-22
PPP2R2C	CORO1C	2.74943248475904e-22
CTNND2	VEZT	2.84305541404074e-22
PPP2R2C	SLBP	2.85433894194616e-22
CTNND2	HSF2	3.02255948113455e-22
PPP2R2C	NICN1	3.14310099852922e-22
PPP2R2C	GTPBP1	3.2571413191506e-22
MAP2K5	SEPT8	3.28551656356606e-22
RTN4	IDH1	3.35007459937181e-22
CPLX2	PTCD1	3.41700056931973e-22
CPLX2	CD63	3.43088660102347e-22
ARNT2	STRN3	3.92136194063492e-22
PLEKHB1	SLC25A44	4.08678550932767e-22
CPLX2	MARK3	4.121972846852e-22
PPP2R2C	RNPS1	4.35948484788883e-22
RTN4	MCL1	4.66406052444099e-22
PPP2R2C	DCAF15	5.04515603437903e-22
ACAT1	PNMA2	5.69015737907913e-22
ARNT2	RNF123	5.79213188485028e-22
PLEKHB1	SLC2A1	6.02534401466389e-22
PLEKHB1	FAM117B	6.10664449988891e-22
PLEKHB1	PSIP1	6.69863003722738e-22
RTN4	LATS1	7.23537447637879e-22
PPP2R2C	SLMAP	7.70761532541796e-22
ARNT2	MEPCE	8.47689718739315e-22
CPLX2	PAQR8	8.70007315160248e-22
SLITRK1	CSRNP2	8.85460513534463e-22
ARNT2	ROMO1	9.25361019402521e-22
CTNND2	SPRYD3	9.48149985025714e-22
PLEKHB1	RUNDC3A	9.79914541069323e-22
PPP2R2C	COMMD3	9.85928963641906e-22
CPLX2	SPTBN1	1.04084505375334e-21
GRM5	DENND4B	1.21997447627957e-21
PPP2R2C	BUD31	1.25309729270913e-21
NUDT3	SIK3	1.27263852787279e-21
PPP2R2C	ISLR2	1.34671666219589e-21
ACAT1	MLX	1.36584357515129e-21
CTNND2	NASP	1.370274825387e-21
GRM5	PLEC	1.47059179594127e-21
PPP2R2C	FBXO42	1.59165644250267e-21
PPP2R2C	FOXN2	1.69639882026532e-21
ARNT2	MRPS34	1.89652915551847e-21
PPP2R2C	HEXIM1	1.99703011138883e-21
CPLX2	RBM12	2.05095175605042e-21
PPP2R2C	MARK3	2.07330041125922e-21
CPLX2	GNAI2	2.11284364141677e-21
NUDT3	EXT2	2.12041374178104e-21
CPLX2	TTC28	2.13858228590113e-21
ACAT1	CCDC71	2.16959160204726e-21
CPLX2	NASP	2.20388534119652e-21
MAP2K5	ATXN7L3	2.24046370245811e-21
MAP2K5	EFHD2	2.29142893537114e-21
GRM5	ACTR10	2.36629309095574e-21
CPLX2	PPM1A	2.45937548249271e-21
PPP2R2C	UBTF	2.49972662099931e-21
GRM5	MAPK8IP3	2.64337932819687e-21
PLEKHB1	EIF2S1	3.03980543887802e-21
CPLX2	NOL12	3.1188544383774e-21
SLITRK1	MED1	3.26719930755739e-21
PLEKHB1	HNRNPA1	3.35868556384908e-21
MAP2K5	VCAN	3.42030020819461e-21
PPP2R2C	CHMP7	3.6844946229739e-21
NUDT3	FAM171B	3.84547232547511e-21
PLEKHB1	RIT1	4.33846496706402e-21
PLEKHB1	EFHD2	4.34321269191596e-21
PLEKHB1	HMGN4	4.65115236198591e-21
MAP2K5	SMURF2	4.79129420944975e-21
GRM5	AKAP7	4.90982911289035e-21
CPLX2	PIAS1	5.15170423036669e-21
ACAT1	ASCC2	5.19848512123478e-21
MAP2K5	LUZP1	5.37014101485774e-21
PPP2R2C	VPS45	5.43239718103596e-21
PLEKHB1	HEXIM1	6.20962883034591e-21
CPLX2	BSN	6.25249555517707e-21
PPP2R2C	KATNA1	6.31737448524528e-21
NUDT3	SEPT8	6.68509779787469e-21
ARNT2	ZFP91	6.68663144165738e-21
NUDT3	ITGB5	6.98994536325932e-21
GRM5	INPP5J	7.02388239476086e-21
PPP2R2C	MAL2	7.42063029973239e-21
NUDT3	HNRNPA1	8.15955724627984e-21
CPLX2	SFXN3	8.64764157189537e-21
PPP2R2C	NASP	8.65345668268417e-21
NUDT3	ENY2	8.85185275503737e-21
ACAT1	IP6K2	9.24423025215255e-21
PLEKHB1	ZNF3	9.9678049561215e-21
MAP2K5	NCKIPSD	1.11629294713922e-20
MAP2K5	CNTNAP1	1.12008117900233e-20
ARNT2	PPP1R12A	1.12424939994554e-20
CPLX2	ARPC1A	1.15863602607235e-20
CPLX2	C11orf49	1.19692385252757e-20
PPP2R2C	LRP11	1.25754159557347e-20
NUDT3	MCL1	1.27489127782609e-20
ARNT2	NAA25	1.37627667360673e-20
RTN4	EPB41L2	1.45576661762885e-20
CTNND2	KIAA0907	1.48343370633057e-20
RTN4	RALGPS1	1.51933139726379e-20
NUDT3	NFE2L1	1.61620223807578e-20
SLITRK1	VCAN	1.62494329669045e-20
PLEKHB1	PATL1	1.68717454313522e-20
PLEKHB1	TAF2	1.71561420260588e-20
GRM5	COMMD3	1.74021112377155e-20
CPLX2	RNPS1	1.82800805965657e-20
CPLX2	FAM117B	1.85094284362236e-20
PPP2R2C	ANKRD13B	1.92750311820881e-20
ARNT2	DEF8	1.96220097464943e-20
PPP2R2C	SPTBN1	1.96831722133315e-20
ACAT1	ERGIC3	2.08991715280226e-20
ACAT1	ATP5G2	2.09394689372223e-20
PPP2R2C	MTMR3	2.12128819822619e-20
PPP2R2C	PI4KA	2.19748888579613e-20
GRM5	PRDM10	2.21648465270522e-20
PLEKHB1	MARK3	2.26719878985537e-20
CPLX2	ANKRD54	2.27271203650849e-20
CPLX2	SZT2	2.32513848853711e-20
PPP2R2C	LDB1	2.39342778679133e-20
CPLX2	SIK3	2.45143834574892e-20
PPP2R2C	ZHX3	2.82584660717818e-20
CPLX2	FBXO42	2.99099818227275e-20
RTN4	PAQR8	3.01323113022619e-20
CPLX2	STRN4	3.04670797077769e-20
PLEKHB1	MSANTD3	3.13283817594526e-20
PDCD10	CTNS	3.14998991350325e-20
SLITRK1	RALGPS1	3.15281549983884e-20
ACAT1	ZC3HC1	3.24123516068096e-20
PPP2R2C	RALGPS1	3.25159858180893e-20
SLITRK1	SLC2A1	3.32060574528456e-20
PPP2R2C	CALD1	3.36171919284927e-20
CTNND2	COMMD3	3.40148749448001e-20
SLITRK1	IDH1	3.40389372959141e-20
