# Supplementary material for: Genetic architecture of white matter microstructure captured by unsupervised deep representation learning of fractional anisotropy maps
Source: Nat Commun. 2026 Jun 3;17:7150. doi: 10.1038/s41467-026-73996-z (PMC13396798; doi:10.1038/s41467-026-73996-z)
Supplement: Supplementary file 6 — Source Data [file 41467_2026_73996_MOESM6_ESM.zip › Source Data/Source Data Figure 5/Fig.5c&5d&5e/Co-exp/DEPnet.txt]

start	end_node	value
PCLO	CSRNP2	3.03815201747874e-73
MED12	RPL13	2.85027983596368e-67
PCLO	SEPT8	5.38271166202869e-67
HLF	MBNL2	7.83090527433628e-67
HLF	PURA	8.27498057138343e-66
MED12	FAM171A2	2.64918254556557e-64
MED12	DALRD3	5.43957728211636e-64
MED12	ZNF408	7.02680152468328e-64
HLF	AGBL5	6.44399809880347e-63
MED12	TELO2	1.87462585995532e-62
PCLO	CNTNAP1	3.51432926292489e-61
PCLO	FNBP1L	4.03294833907778e-60
MED12	ACAP3	7.26120506175623e-60
MED12	NUBP2	6.48838447762911e-59
REEP5	PSIP1	2.64910004577342e-58
MED12	NME3	3.02320918037078e-58
HLF	DCAF15	2.05289036089993e-57
MED12	AP4M1	2.31262233829984e-57
HLF	PABPC4	5.63275325438717e-57
HLF	LUZP1	1.06119743864996e-55
MED12	SCAND1	1.69724688565158e-55
MED12	MON1A	3.94336086843834e-55
MED12	PTPN23	4.10940736292721e-55
PCLO	CTTNBP2NL	1.05300333110139e-54
HLF	DPYSL5	1.87132998860626e-54
PCLO	C6orf106	4.92871774848726e-54
CCND1	VPS9D1	7.21719961947069e-54
HLF	PFKFB4	1.08913342465373e-53
MED12	SPSB3	1.23806224446632e-53
MED12	ALG12	4.17152005304414e-53
MED12	STRN4	7.63115522336283e-53
GAD1	CNTNAP1	1.43469807664021e-52
MED12	CYHR1	2.50610152295105e-52
PCLO	FAM117B	1.08977377815837e-51
HLF	WDR6	1.39208225972891e-51
CCND1	CDK10	1.93100559819081e-51
MED12	VPS9D1	1.68248422209806e-50
MED12	ADCK5	2.17404774451994e-50
CCND1	STARD3	2.50155036436835e-50
PCLO	MBNL2	4.25627735329404e-50
PCLO	GABRD	6.43130027597166e-50
PCLO	IDH1	7.1094121374946e-50
MED12	ZNHIT2	1.37941853336313e-49
MED12	NAT6	1.82113714951368e-49
HLF	ANKRD13B	2.56300829491898e-49
HLF	RBM15B	3.92842289012555e-49
HLF	TUBB3	4.32147132178366e-49
PCLO	RALGPS1	4.36595328821865e-49
HLF	SEPT8	1.55698739994191e-48
HLF	IFT140	1.67680923115369e-48
HLF	LMBR1L	1.72115187183069e-48
MED12	TRABD	3.37541059116415e-48
CCND1	PTPN23	3.77256835526473e-48
GAD1	KDM1A	5.11972731237876e-48
SOX9	SLC45A1	1.34962461202741e-47
HLF	KDM1A	1.6180886473865e-47
PCLO	TTC28	2.25807097840954e-47
MED12	MOSPD3	2.35193381013279e-47
HLF	ABCG2	5.02050733149696e-47
MED12	TMEM115	9.360984727179e-47
CCND1	ASCC2	1.08510135893249e-46
HLF	IP6K2	6.06805036004973e-46
MED12	TAB1	8.08925270567927e-46
PCLO	ANKFY1	1.31535157266937e-45
MED12	INPP5K	1.92610362503379e-45
CCND1	CCDC130	2.60269488118646e-45
GAD1	IDH1	2.8361353224319e-45
GAD1	EXT2	2.9917174805531e-45
HLF	THOC5	3.08031001204106e-45
HLF	EXT2	4.08117290237433e-45
GAD1	CTTNBP2NL	6.36310176052604e-45
HLF	DDX39A	1.07107200727156e-44
HLF	TRIM46	1.11452125242263e-44
CCND1	PLXNB2	1.56815980290256e-44
PCLO	DPYSL5	1.60735868206546e-44
GAD1	GABRD	1.78426800873947e-44
MED12	WNK2	2.10831756172778e-44
HLF	FAM89B	2.69793351755355e-44
HLF	IL6ST	3.05920552938336e-44
GAD1	SEPT8	3.17825119825288e-44
HLF	IMPDH2	3.43958038480347e-44
MED12	MAST1	6.65703470799521e-44
HLF	ACTL6B	7.08767333104104e-44
CCND1	DPH1	8.8625212338953e-44
MED12	SSBP4	9.57270327319077e-44
HLF	EIF3L	1.09688608471341e-43
HLF	TRIOBP	1.40658421826975e-43
HLF	NICN1	3.09590231209204e-43
CCND1	ADCK5	3.19439916981451e-43
GAD1	FNBP1L	6.13414095015983e-43
PCLO	FBXO42	6.50076972715192e-43
MED12	VPS51	7.75565378022307e-43
HLF	GTPBP1	9.21105280587098e-43
PCLO	LMBR1L	1.09631547129979e-42
CCND1	IFT140	1.28687461443685e-42
HLF	GNB2	1.42626085181835e-42
MED12	PPM1A	1.43289196716106e-42
MED12	FNIP1	2.01646974318958e-42
GAD1	CSRNP2	2.4068057410499e-42
HLF	VPS28	2.70138799399027e-42
MED12	ZNHIT1	2.9596065831205e-42
GAD1	OCIAD2	3.06476062672388e-42
CCND1	E4F1	3.194210665779e-42
MED12	CGREF1	3.27411873955669e-42
MED12	SYVN1	3.46002125429644e-42
HLF	ISYNA1	4.72622850585664e-42
PCLO	KDM1A	8.22395807522771e-42
CCND1	ZNF408	9.04667127351451e-42
MED12	USP19	9.10121324306043e-42
CCND1	FBXL6	9.51767274223281e-42
MED12	CCDC71	1.08580772933749e-41
CCND1	DCAF15	1.0935837200241e-41
HLF	GNAI2	1.54703770669537e-41
MED12	DPH1	1.806025988378e-41
GAD1	MBNL2	2.02860364036829e-41
GAD1	THOC5	2.76466097627739e-41
PCLO	FDFT1	2.89571625838963e-41
PCLO	PFKFB4	4.27665426660257e-41
HLF	PLXNB2	5.076044023035e-41
MED12	ROMO1	6.13989203165888e-41
MED12	CCDC130	7.68445235697506e-41
CCND1	SPSB3	8.4274289727607e-41
MED12	PUF60	1.02310515246861e-40
HLF	MOSPD3	1.90668885677441e-40
GAD1	FDFT1	2.55891831886179e-40
PCLO	PURA	2.85461479364503e-40
MED12	STARD3	4.09170068579289e-40
PCLO	EPDR1	4.19256418350958e-40
HLF	NIPSNAP1	4.80355825127982e-40
HLF	DACT1	6.00321803994197e-40
PCLO	VCAN	6.06308108848836e-40
MED12	C11orf31	6.41744394438352e-40
CTNND2	HABP4	1.23434212123365e-39
CCND1	WDR6	1.26246471022357e-39
CCND1	TAB1	1.51758474137385e-39
HLF	ASCC2	1.59088190112789e-39
PCLO	DACT1	1.86916780456102e-39
CCND1	DALRD3	1.96661565452086e-39
HLF	VPS13D	1.99563312329716e-39
CCND1	NAT6	2.30000199398293e-39
PCLO	EXT2	3.03839465749655e-39
MED12	E4F1	3.11608038209518e-39
MED12	SLC12A9	3.89391622338424e-39
CCND1	SLC12A9	7.6682006482316e-39
PCLO	PABPC4	8.72680423098587e-39
CCND1	CRELD2	9.8386553833675e-39
MED12	GNB2	9.89132260288978e-39
GAD1	FAM219B	9.93203282157285e-39
MED12	DCAF15	1.01657764775578e-38
MED12	NADK	1.05507128691305e-38
MED12	TRIOBP	1.23545179994174e-38
GAD1	PAQR8	1.35145792216047e-38
HLF	CNTNAP1	1.76795408794392e-38
HLF	CELSR3	1.90353648019764e-38
CTNND2	LATS1	2.07471259682341e-38
GAD1	LRP4	2.15189467772771e-38
CCND1	VPS28	2.85852795552622e-38
MED12	CRELD2	2.93096588416197e-38
CCND1	CAD	3.5811313865061e-38
HLF	SEZ6	3.75866366777236e-38
HLF	UBTF	4.07615762257969e-38
HLF	IPO11	4.53801487489297e-38
MED12	ACP2	5.03589151687829e-38
HLF	C6orf106	5.33047598034138e-38
CCND1	ANKRD13B	5.83710536352901e-38
MED12	NDUFAF3	6.08825698287943e-38
GAD1	IP6K2	7.50092467497729e-38
HLF	FDFT1	7.62790232902317e-38
REEP5	METAP2	8.22219757680205e-38
CTNND2	NCKIPSD	8.90549552135021e-38
MED12	ANKRD13B	1.3497292062397e-37
MED12	FAM89B	1.53148188966266e-37
HLF	SHF	1.60727918564983e-37
MED12	PREB	1.64928944086325e-37
MED12	PLXNB2	2.15771751233766e-37
GAD1	MARK3	2.21261397007661e-37
MED12	NUFIP2	2.30272421540677e-37
HLF	MTMR3	2.4871993090703e-37
HLF	CSRNP2	3.21865553017883e-37
CCND1	TRIOBP	4.64824654391262e-37
PCLO	AGBL5	4.7462312413733e-37
REEP5	MTF2	5.04890399198575e-37
APAF1	NEURL1	5.53643160987085e-37
GAD1	C6orf106	6.37240740348069e-37
PCLO	IL6ST	6.95900256643357e-37
HLF	H1F0	7.24919511268569e-37
HLF	PPM1A	8.35830893974118e-37
CCND1	ACAP3	8.62712118430255e-37
HLF	ST3GAL6	9.14548935268453e-37
HLF	SLMAP	9.64792695796176e-37
HLF	FAM212A	1.15440839591852e-36
MED12	IFT140	1.21701758121396e-36
MED12	GOLGA4	1.26689929102353e-36
SOX9	FKBP8	1.45259247443959e-36
CCND1	GNB2	1.63887559040567e-36
PCLO	LUZP1	1.73145492858603e-36
HLF	CCDC71	1.80284824470755e-36
CCND1	VPS51	2.38311672790224e-36
HLF	FNBP1L	2.51360826804344e-36
HLF	CD63	2.62788782884734e-36
HLF	STRN4	3.05608190960332e-36
CCND1	STRN4	3.67313377396231e-36
MED12	GNAI2	3.96544092350548e-36
MED12	FAM212A	4.2556463610861e-36
MED12	GMPPB	4.3573344273814e-36
CCND1	CPSF4	4.38164063209607e-36
CCND1	TRABD	6.19155939799245e-36
HLF	QARS	6.99174931422297e-36
CCND1	PPM1A	7.20417039208988e-36
PCLO	ABCG2	8.68234847268322e-36
GAD1	FAM117B	9.2605332528222e-36
GAD1	EPDR1	1.11602286531947e-35
CCND1	AP4M1	1.14673039411938e-35
MED12	GTPBP1	1.41688592742596e-35
REEP5	CSNK1G3	1.61695490114394e-35
HLF	ZC3HC1	1.75621047287247e-35
MED12	ZBTB17	1.94393864792678e-35
CCND1	CYHR1	2.15604598411199e-35
MED12	CNIH2	2.3007444622723e-35
GAD1	LMBR1L	2.4994432398099e-35
HLF	TAB1	2.76618928638164e-35
CCND1	UBTF	3.02965889635181e-35
CCND1	TRIM46	3.37307970427303e-35
REEP5	WDR75	5.10655377495578e-35
CCND1	CCDC71	5.16649877960119e-35
MED12	TBKBP1	5.47371942884842e-35
SOX9	SCYL1	5.47597794766107e-35
GAD1	NASP	5.94707506855052e-35
REEP5	SMARCAD1	6.07240356528852e-35
CCND1	LDB1	6.7000495582625e-35
HLF	SEMA3F	6.95537082039581e-35
MED12	TRIM46	8.91119760727223e-35
CCND1	NUBP2	9.12213230099259e-35
CCND1	MOSPD3	1.06312560149392e-34
HLF	EPDR1	1.06597036177565e-34
REEP5	METTL10	1.09486853963107e-34
PCLO	EIF3L	1.18854433958806e-34
MED12	CDK10	1.36524887472441e-34
MED12	ISYNA1	1.54407144860952e-34
CCND1	TELO2	1.8294396892334e-34
MED12	TRMT61A	1.85941105729035e-34
CCND1	STX10	1.99499696442708e-34
HLF	LRP11	2.01994270194033e-34
GAD1	HNRNPA1	2.15419048332745e-34
HLF	LDB1	2.18020414890878e-34
CTNND2	NFE2L1	2.24732597862873e-34
GAD1	VCAN	2.25681224418415e-34
GAD1	ANKFY1	2.50779356573376e-34
MED12	NOL12	2.62287089986518e-34
CCND1	TCAP	2.71465334025992e-34
HLF	OCIAD2	2.72753660847424e-34
HLF	MICALL1	2.92854528888168e-34
GAD1	H1F0	3.27024014167387e-34
CCND1	GNAI2	3.30567074462263e-34
CCND1	FAM171A2	3.40314240036106e-34
MED12	UBQLN4	4.31243303915803e-34
HLF	FAU	5.21905922781646e-34
MED12	VPS28	5.22121160719239e-34
PCLO	THOC5	5.37363679610116e-34
MED12	ARFGAP2	5.44242899265885e-34
GAD1	PFKFB4	5.62120834998494e-34
CCND1	MICALL1	7.93807567093419e-34
MED12	TMUB2	8.94012461444851e-34
HLF	FAM219B	1.00099213839509e-33
APAF1	FURIN	1.09617249013788e-33
CCND1	ZBTB17	1.18275261707915e-33
HLF	CHMP7	1.26438101702659e-33
HLF	ERGIC3	1.35682606754062e-33
MED12	MFSD5	1.42904526407325e-33
GAD1	PURA	1.62471823249125e-33
CCND1	ANKRD54	1.66519634163277e-33
PCLO	TUBB3	1.78543229643221e-33
HLF	STMN4	2.25911543101319e-33
CCND1	TBKBP1	2.54954220646882e-33
CCND1	ALG12	3.07070381119789e-33
CCND1	GTPBP1	3.12671540714367e-33
MED12	EIF5	3.23685732917083e-33
HLF	EPB41L2	3.71556301949145e-33
GAD1	HMGN4	3.85943012761222e-33
GAD1	RBM6	4.05502267666876e-33
HLF	SUFU	4.1521957843433e-33
CCND1	ARFGAP2	4.35757076950298e-33
MED12	DCAKD	5.03914799448319e-33
HLF	IDH1	5.47430532124876e-33
GAD1	EIF3L	5.5607863568345e-33
CCND1	UNC45A	7.37109426677366e-33
GAD1	SPATS2	9.32196435753237e-33
HLF	ANKFY1	1.07652091948618e-32
CCND1	ISYNA1	1.20309216026187e-32
HSPA12A	PCMT1	1.42276502304584e-32
PCLO	RBM15B	1.47482417825001e-32
MED12	PIKFYVE	1.61346057557643e-32
REEP5	EIF2S1	1.73297739479927e-32
GAD1	PA2G4	1.83839100041147e-32
CCND1	PFKFB4	1.88451270617192e-32
MED12	SCYL1	2.29216935324809e-32
MED12	LDB1	2.38744414984601e-32
GAD1	NIPSNAP1	2.40533516641525e-32
REEP5	FAM200A	2.80546770262335e-32
MED12	FBXL6	2.98000728369398e-32
MED12	FLAD1	3.204705513168e-32
PCLO	ADD3	3.25560491448503e-32
REEP5	SMIM4	3.4456393662771e-32
GAD1	AGBL5	3.668934427323e-32
CCND1	IMPDH2	3.671324563367e-32
CCND1	PPRC1	4.08569267276827e-32
MED12	PTCD1	4.65001536820423e-32
CCND1	RPL13	5.5433373637772e-32
CCND1	NOL12	8.94637027006669e-32
PCLO	OCIAD2	9.89364297862794e-32
APAF1	P4HTM	1.04684777425502e-31
MED12	TMEM129	1.44226398002417e-31
REEP5	BMI1	1.53186835525412e-31
GAD1	EPB41L2	1.60278407533087e-31
SOX9	CGREF1	1.60491082851273e-31
PCLO	PAQR8	1.6967339783356e-31
GRM5	LATS1	1.77510993539887e-31
PCLO	MARK3	1.92766338211609e-31
CCND1	ZNF276	2.30811943615793e-31
HLF	STRN	2.49130608525549e-31
GAD1	IL6ST	2.52164317195719e-31
HLF	NANOS3	3.03302653466966e-31
CCND1	CELSR3	3.08470126626803e-31
HLF	RPS26	4.72945827249907e-31
PCLO	CELSR3	5.35077931256366e-31
GAD1	KATNA1	6.40684057719076e-31
HLF	CPD	6.47015715184546e-31
MED12	ULK3	6.77719800213216e-31
MED12	STX10	7.00202023764186e-31
PCLO	ANKRD13B	9.2895378035826e-31
APAF1	C1QTNF4	1.08582118350374e-30
HLF	DPH1	1.10148002724759e-30
MED12	ANKRD54	1.12531628079716e-30
HLF	ERC1	1.14258181299363e-30
HLF	ANKRD54	1.20926077512954e-30
CCND1	USP19	1.22287730051159e-30
HLF	VPS9D1	1.23124584020511e-30
CCND1	CTNS	1.23390867268555e-30
MED12	LRP11	1.26146016539604e-30
CCND1	FLAD1	1.32476502963701e-30
HLF	DENND5B	1.36019477422389e-30
REEP5	PLEC	1.63964438021671e-30
CCND1	IPO11	1.71917223488209e-30
CCND1	DDX39A	1.81483172011909e-30
HLF	RPL41	1.88049278580139e-30
SOX9	MON1A	2.02864249532013e-30
HLF	HEMK1	2.1101350163114e-30
GAD1	ZNF3	2.56470836988613e-30
HLF	ARL3	2.72720793104599e-30
GAD1	PABPC4	2.94506350813865e-30
PCLO	LRP4	3.48000135395568e-30
APAF1	BAP1	4.22398685232802e-30
CCND1	CNIH2	4.24469792961825e-30
GAD1	DACT1	4.4609109073857e-30
PCLO	GNB1	4.46285249266964e-30
CCND1	SUFU	5.13791997508759e-30
MED12	ARF5	5.48174387547399e-30
MED12	RBM15B	5.77528465147045e-30
CCND1	NPRL2	6.01964909264295e-30
GAD1	HSF2	6.48533541389517e-30
MED12	WDR6	7.34681855175031e-30
HLF	RUSC1	7.86278434800149e-30
MED12	CTNS	8.67082643430121e-30
GAD1	ADD3	8.82986140968412e-30
CCND1	AGBL5	9.08465880363201e-30
HLF	GABRD	1.12300064473622e-29
MED12	MICALL1	1.17168904048747e-29
GAD1	SIK3	1.21719221975918e-29
GRM5	PSIP1	1.45908972342648e-29
GRM5	SLC2A1	1.46800596900942e-29
PCLO	NASP	1.50805052726206e-29
GAD1	ITGB5	2.01001421476249e-29
MED12	KIFC2	2.06526521300339e-29
CCND1	NADK	2.12575601809523e-29
PCLO	EPB41L2	2.27732979734321e-29
CTNND2	PRDM10	2.30286304906754e-29
GAD1	RALGPS1	2.31446570129579e-29
CTNND2	MTF2	2.33249317376672e-29
CCND1	FAM89B	2.36435124845579e-29
CCND1	C11orf31	2.4242804595856e-29
HLF	PA2G4	2.63673016863624e-29
MED12	TAB2	2.71818680602772e-29
HLF	RBM4B	2.73689796210163e-29
CCND1	CGREF1	2.76714048706219e-29
CCND1	PTCD1	3.19799911815689e-29
MED12	LETM1	3.51951343912956e-29
HLF	SIK3	3.60543576872537e-29
HLF	CAD	3.69870131531732e-29
PCLO	IP6K2	3.96370086669643e-29
PCLO	FAM219B	4.39904621447763e-29
HLF	SFXN3	4.75429495988886e-29
CCND1	QARS	5.22636531212973e-29
HLF	PTCD1	5.67728247981786e-29
HLF	MAL2	5.93811182844541e-29
CCND1	MAST1	6.03562601659556e-29
MED12	ACTL6B	7.59814695994106e-29
HLF	NOL12	7.85243138341717e-29
SOX9	FNIP1	8.27241567336634e-29
MED12	HEMK1	8.77821807702378e-29
HLF	VCAN	9.60415465556924e-29
CCND1	FAM212A	1.02258785954926e-28
GRM5	HSF2	1.06006094812383e-28
MED12	RNF141	1.08955293060479e-28
PCLO	TRIM46	1.1792606221813e-28
MTOR	VPS45	1.34957564167528e-28
HLF	PHF5A	1.36622135440063e-28
GRM5	NFE2L1	1.36692599789945e-28
MED12	PPP1R12A	1.43598245737214e-28
PCLO	NICN1	1.47778814971865e-28
GRM5	DIMT1	1.49555715511259e-28
APAF1	FKBP8	1.5184772531441e-28
CTNND2	SLC2A1	1.59690995144062e-28
RNF41	SHFM1	1.88269821887275e-28
CCND1	PURA	1.89903134779005e-28
SOX9	DEF8	1.90891747209033e-28
HLF	NXN	2.24527234612222e-28
MED12	PDAP1	2.75918448616802e-28
MED12	COQ10B	2.78296045366841e-28
GAD1	PFDN5	2.85751594990657e-28
CCND1	LRP11	3.12813240955987e-28
HLF	FLAD1	3.65340530601422e-28
PCLO	SIK3	3.7262746142686e-28
HLF	PI4KA	3.80958918061196e-28
CCND1	PABPC4	3.83410289582429e-28
HLF	RNPS1	5.02261125261275e-28
PCLO	HNRNPA1	5.99075949353143e-28
CCND1	HEMK1	6.96184316597188e-28
PCLO	STMN4	7.33890325989385e-28
CCND1	SYVN1	7.48638409476628e-28
CTNND2	FNBP1L	7.56856934570154e-28
APAF1	TRMT61A	7.93869560239313e-28
GRM5	PAQR8	8.00466813630354e-28
GRM5	METTL10	8.00652527744258e-28
CCND1	NXN	8.12033400509494e-28
HLF	HMGN4	8.59616357992443e-28
HLF	PFDN5	9.48547127229837e-28
MED12	PLOD3	1.00914383070273e-27
PCLO	ARL3	1.02697838676206e-27
GAD1	MSANTD3	1.07597302469613e-27
MED12	ARPC1A	1.11753969872015e-27
GAD1	RPL41	1.12677841810999e-27
SOX9	GMPPB	1.23714642833229e-27
GAD1	SPATA5L1	1.25080210677413e-27
PCLO	TRIOBP	1.39481290252609e-27
GAD1	TUBB3	1.39848998011288e-27
REEP5	LARP7	1.39892904331333e-27
MED12	NANOS3	1.43861769286038e-27
CCND1	MTMR3	1.77322322303896e-27
HLF	ADD3	1.98720268983312e-27
SOX9	TMEM115	2.13251765894012e-27
PCLO	HMGN4	2.18315444500906e-27
MED12	ABCG2	2.49826664390147e-27
MTOR	SPTBN1	2.60667349956215e-27
MED12	C12orf10	2.69831190630283e-27
CCND1	MICAL3	3.0894820141213e-27
CCND1	RBM15B	3.14700955166437e-27
PCLO	HABP4	3.52998442710788e-27
CCND1	EIF5	3.89096337580531e-27
MED12	TUBB3	4.2412861696692e-27
PCLO	PI4KA	4.35282252891714e-27
GAD1	CHMP7	4.61870278584877e-27
HLF	FAM171B	5.28402463994971e-27
GRM5	HABP4	5.93833843349238e-27
PCLO	RIT1	6.34686856556058e-27
MED12	C11orf49	6.42971985913402e-27
PCLO	APLP2	6.53242600201503e-27
GRM5	HEXIM1	6.56329841694061e-27
GRM5	C1QC	6.84477289329833e-27
MED12	IPO11	6.92744601969992e-27
GAD1	RBM12	7.30025221991111e-27
MED12	ASCC2	7.43167801550335e-27
REEP5	VEZT	7.95814249350761e-27
MED12	CELSR3	8.05246631342872e-27
GRM5	EIF2S1	8.51283034312155e-27
GAD1	ZNF174	8.77424076605244e-27
HLF	CHPT1	9.08642329875781e-27
GAD1	SNRPC	9.87623501760522e-27
CTNND2	FAM117B	1.01101032433817e-26
HLF	EFTUD2	1.02210529123952e-26
PCLO	H1F0	1.03803565959219e-26
GRM5	SMARCAD1	1.25960960395256e-26
GAD1	RFTN2	1.467072233092e-26
HLF	DTX4	1.4700582711047e-26
MED12	IMPDH2	1.47527395563088e-26
MED12	MRPS34	1.7888109046577e-26
PCLO	LRP11	1.86728421573271e-26
SOX9	GRINA	1.90741211006232e-26
GAD1	COMMD3	1.98165463422061e-26
MED12	NOB1	1.99443958836199e-26
CCND1	TUBB3	2.010936960564e-26
PCLO	DTX4	2.11871288320901e-26
REEP5	DIMT1	2.21201826401833e-26
HLF	SART3	2.241714206684e-26
PCLO	NIPSNAP1	2.31590787193438e-26
MED12	ERGIC3	2.34524065306337e-26
PCLO	MTMR3	2.37511409879979e-26
HLF	CNIH2	2.42792801300892e-26
CCND1	NME3	2.43483616816996e-26
MED12	FAU	2.61324872351935e-26
HLF	SLC12A9	2.6743613081739e-26
GRM5	KIAA0100	2.8399559417647e-26
GAD1	VPS13D	2.90483953775992e-26
CCND1	ERGIC3	2.99539885070717e-26
GAD1	DDX39A	3.22029926242746e-26
GAD1	RBM15B	3.40549742807687e-26
GAD1	CHPT1	3.47336452754892e-26
CCND1	RUSC1	3.71098987845645e-26
APAF1	SSBP4	3.74449640824578e-26
GAD1	DPYSL5	3.78980796837078e-26
HSPA12A	COQ10B	3.86895230762614e-26
CTNND2	SMARCAD1	4.00116842481139e-26
PCLO	SPATA5L1	4.06052062709508e-26
CTNND2	PAQR8	4.08629828171356e-26
PCLO	SEMA3F	4.19036683532361e-26
MED12	SUFU	4.63384015581057e-26
HLF	XPNPEP1	5.10310165584453e-26
REEP5	STRN3	5.26101858202783e-26
PCLO	RBM12	5.49877693093679e-26
PCLO	SEZ6	5.54930900733835e-26
MED12	RUSC1	6.92358091979482e-26
GAD1	ZC3HC1	7.51283908661611e-26
HLF	KHK	7.60104130437609e-26
PCLO	FAM89B	7.61442938684402e-26
GRM5	PYGO1	8.06349893152612e-26
GAD1	CORO1C	8.44267914657474e-26
MED12	NXN	9.40658845395572e-26
HLF	NME6	9.59512160055302e-26
CCND1	ACP2	1.0759558380434e-25
REEP5	C1orf52	1.18568735011522e-25
RNF41	BUD31	1.35712718475191e-25
CCND1	ACTL6B	1.3740437907076e-25
HLF	ZBTB17	1.38298850371695e-25
HLF	TTC28	1.41949967306187e-25
SOX9	TAB2	1.5391418234161e-25
MED12	FEM1B	1.66912338632444e-25
SOX9	SLC9A3R2	1.68396282360825e-25
CCND1	FAU	1.89845521808648e-25
MED12	PURA	1.99714309968421e-25
MED12	MICAL3	2.13245483658033e-25
CREB1	PCMT1	2.89404009280008e-25
GAD1	HEXIM1	2.95495809699351e-25
GAD1	FBXO42	2.99380893866415e-25
HSPA12A	DAG1	3.35334793818692e-25
HLF	ATP5G2	3.35917176788715e-25
HLF	PTPN23	3.41072246786014e-25
PCLO	SPATS2	3.69311070416847e-25
GRM5	MCL1	3.93511127773466e-25
CTNND2	PYGO1	4.14191494058662e-25
MED12	RASSF1	4.6914305376769e-25
MED12	PKD1	4.92787831098247e-25
PCLO	SLC25A44	5.25020520895794e-25
MED12	SLC45A1	5.27070852218936e-25
HLF	SNRPC	5.35984153675539e-25
CCND1	PDAP1	5.43797738598371e-25
PCLO	HEXIM1	5.49375372271832e-25
PCLO	WDR6	5.72999318829211e-25
SOX9	MRPS34	5.84680269881663e-25
PCLO	ISLR2	6.12341749776674e-25
REEP5	GNL3	6.20751442716355e-25
HLF	KRTCAP2	6.3454252849702e-25
HLF	NASP	6.69381041529779e-25
MED12	DDX39A	6.71284031051533e-25
CTNND2	MCL1	7.32378278764894e-25
CCND1	ULK3	8.10946499155931e-25
HLF	SLBP	8.47760421305833e-25
CCND1	FNIP1	8.56848734319057e-25
HLF	SPATA5L1	8.74560379559049e-25
HLF	CORO1C	9.02846457883396e-25
REEP5	FANCL	9.19788018535651e-25
GRM5	VEZT	9.23052857854428e-25
HLF	MARK3	9.99580147649667e-25
GAD1	SART3	1.01178095601118e-24
HLF	PPRC1	1.03149576839595e-24
SOX9	BAP1	1.04490133942397e-24
PCLO	ACTL6B	1.09820361128301e-24
GAD1	QARS	1.13328037953972e-24
REEP5	CEP120	1.25995766999738e-24
GAD1	TTC28	1.30774725389219e-24
GAD1	PBXIP1	1.3395926126718e-24
SOX9	PREB	1.61138182165141e-24
HLF	RALGPS1	1.61669534369924e-24
HLF	CLDND1	1.71276427750696e-24
CCND1	LMBR1L	1.78505138219271e-24
HLF	ZNF408	1.89517082691254e-24
REEP5	DENND4B	2.00281104168275e-24
GAD1	PHF5A	2.03499867734798e-24
GAD1	GNB1	2.07005306295254e-24
PCLO	IFT140	2.21372658010537e-24
HLF	MICAL3	2.22326282253096e-24
PCLO	PRDM10	2.28301399567204e-24
SOX9	TCF25	2.39675846244607e-24
PCLO	CHPT1	2.46350164153431e-24
GAD1	BSN	2.57455101124011e-24
GRM5	NCKIPSD	2.69670814010066e-24
GRM5	WDR75	3.13693288225808e-24
REEP5	SCAMP5	3.29783703948267e-24
HLF	CPSF4	3.4023348774608e-24
GAD1	BUD31	3.41153866408697e-24
SOX9	TMUB2	3.44413766332314e-24
CCND1	RASSF1	3.46131519952676e-24
GAD1	ABCG2	3.72395748554191e-24
REEP5	COMMD3	3.85007489560223e-24
PCLO	DCAF15	3.86300878664209e-24
HLF	FBXO42	3.93010723762132e-24
HLF	PDAP1	4.29119784422281e-24
GAD1	FAM120A	4.30532740430992e-24
APAF1	GPBP1	4.45949555268891e-24
HLF	DALRD3	4.57683636255764e-24
GRM5	RUNDC3A	4.86942149902291e-24
HLF	FAM171A2	5.10824114025355e-24
CTNND2	HNRNPA1	5.81030710836566e-24
HLF	CTTNBP2NL	5.8679375039076e-24
CTNND2	CTTNBP2NL	6.01983659359606e-24
CTNND2	MARK3	6.10736278716758e-24
GRM5	MTF2	6.47323734318027e-24
CREB1	OCIAD1	6.69640976085673e-24
PCLO	MICALL1	7.10113562872398e-24
GAD1	SLBP	7.51657056244952e-24
HLF	AP4M1	7.55255961041221e-24
GAD1	PRDM10	7.73582948612975e-24
PCLO	CHMP7	8.50694688930016e-24
PCLO	KATNA1	8.60074728059249e-24
REEP5	EPM2AIP1	9.19538504105486e-24
GAD1	CELSR3	9.30919388925722e-24
PCLO	ISYNA1	1.06135009064941e-23
MED12	DENND6B	1.17733002434416e-23
REEP5	HSF2	1.17986362051417e-23
SOX9	PUF60	1.48006460468658e-23
MED12	UNC45A	1.55734994772932e-23
GAD1	STMN4	1.74379611701098e-23
MED12	PFKFB4	1.75932836899731e-23
PCLO	RBM6	1.91768005259904e-23
CCND1	RBM4B	1.97246613191953e-23
GAD1	MED1	1.98003323443781e-23
HLF	CDK10	2.10169416585669e-23
PCLO	QARS	2.13039023658705e-23
CCND1	GMPPB	2.17248668874438e-23
CCND1	DPYSL5	2.44660228268464e-23
CCND1	SNX32	2.46409709596678e-23
CTNND2	C1QC	2.53539085346677e-23
HLF	NAT6	2.60218970085697e-23
CCND1	ROMO1	2.63159836372746e-23
PCLO	RFTN2	2.67382768490447e-23
CCND1	ZNHIT1	2.78138960383199e-23
CTNND2	RUNDC3A	2.91568269675467e-23
CCND1	NUFIP2	2.9900923235512e-23
PCLO	ERC1	3.07822888830844e-23
CCND1	ABCG2	3.20253449589892e-23
GAD1	LUZP1	3.34177274453911e-23
HLF	C11orf31	3.53159829649341e-23
PCLO	MAL2	3.70654084890676e-23
CTNND2	KATNA1	3.97527535297151e-23
GAD1	STRN	4.08854693221315e-23
SOX9	LAMTOR4	4.15742996200309e-23
GAD1	ACTL6B	4.19235618772739e-23
PCLO	GINM1	4.21728012505453e-23
PCLO	CORO1C	4.50365601022767e-23
PCLO	PA2G4	4.63280085506405e-23
APAF1	ZFP91	4.67785725631785e-23
CCND1	WDR12	4.69582427270631e-23
CCND1	INPP5K	4.82131303718992e-23
APAF1	SGSM2	4.84558292665813e-23
MED12	APEH	5.05318722431471e-23
PCLO	NFE2L1	5.50775187459402e-23
CCND1	TMEM115	5.70648682533875e-23
PCLO	VPS13D	6.02664032165834e-23
CTNND2	SMURF2	6.26204678889671e-23
HLF	FOXN2	6.31773664719539e-23
HLF	RIT1	6.50820324073186e-23
GAD1	CPD	6.64222365403078e-23
CCND1	RNF141	7.06446659391234e-23
HLF	ZNF174	7.42233660708896e-23
CCND1	TMUB2	7.94142955329014e-23
CREB1	LTBP3	8.08139846626105e-23
GRM5	FAM117B	8.29957504536525e-23
HLF	ADCK5	8.45018723742794e-23
CCND1	NICN1	8.56728762117706e-23
HLF	ARFGAP2	9.00036015846119e-23
GRM5	FMNL1	9.06779786143562e-23
REEP5	GPBP1	9.39562859684449e-23
SOX9	ACP2	9.49652792092981e-23
SOX9	P4HTM	9.54524257244417e-23
PCLO	GTPBP1	1.03119130326037e-22
SOX9	PIKFYVE	1.06277351418572e-22
APAF1	SLC45A1	1.07899372841535e-22
PCLO	ITGB5	1.08797153495311e-22
RNF41	PRKAG1	1.13681446719761e-22
MED12	C1QTNF4	1.18664604844224e-22
CCND1	ST3GAL6	1.19786054682858e-22
HLF	CRELD2	1.2015442267284e-22
SOX9	NUBP2	1.21199566123949e-22
GRM5	RBM12	1.2589125690725e-22
HLF	MANF	1.35685062606518e-22
PCLO	FAM171B	1.45996649514036e-22
MED12	CAD	1.48408489321909e-22
CTNND2	HEXIM1	1.49663999386952e-22
MED12	TM9SF2	1.50181641544195e-22
SOX9	FURIN	1.52368200222547e-22
GRM5	CTTNBP2NL	1.54212558881967e-22
MTOR	PTPRJ	1.60820878576856e-22
MED12	TCAP	1.64105082573805e-22
REEP5	LATS1	1.72071712847629e-22
HLF	SPSB3	1.79677402584624e-22
GAD1	RIT1	1.83989123001474e-22
HLF	PIAS1	1.84449541787592e-22
GAD1	PI4KA	1.8662859126879e-22
GAD1	SMARCAD1	1.96745423308808e-22
SOX9	NDUFAF3	1.9730875818669e-22
REEP5	TAF5	2.01285684230784e-22
GRM5	HMGN4	2.05001259194797e-22
HLF	TCAP	2.05480310294682e-22
HLF	FAM117B	2.38792453474124e-22
PCLO	LDB1	2.45722519150166e-22
MED12	MEPCE	2.50667225078867e-22
GAD1	FAM89B	2.56644052909205e-22
GAD1	HABP4	2.5699443304562e-22
GAD1	STAC2	2.80110009292304e-22
MED12	RBM4B	2.82185805964762e-22
CCND1	C12orf10	2.83982131860774e-22
CTNND2	VEZT	2.84305541404074e-22
CTNND2	HSF2	3.02255948113455e-22
REEP5	ENY2	3.0510608415454e-22
CCND1	ZNHIT2	3.05429744252316e-22
MED12	CCDC51	3.05641665946758e-22
GAD1	SEMA3F	3.05900966717645e-22
HLF	MED30	3.12286770989995e-22
CCND1	PLOD3	3.15185902012532e-22
MED12	SNX2	3.20248231383271e-22
GAD1	FAM171B	3.37973439829705e-22
GAD1	ARL3	3.4797707862244e-22
GAD1	MTMR3	3.48399587208185e-22
APAF1	TMEM129	4.08808148639012e-22
MED12	QARS	4.09024812602319e-22
CCND1	C11orf49	4.30993337094723e-22
GAD1	RBM4B	4.3845153477958e-22
GAD1	C1QC	4.77905732612059e-22
SOX9	MFSD5	4.80888205512711e-22
APAF1	PSD	4.89284911794699e-22
MTOR	PRKAG1	4.90303845202129e-22
GAD1	NICN1	4.90345677009693e-22
HLF	ISLR2	5.26648023285277e-22
HLF	UBE4A	5.61594848588025e-22
HLF	LRP4	5.75344959835586e-22
MED12	EFTUD2	5.9516163872747e-22
MED12	NICN1	6.05818455521849e-22
HLF	HNRNPA1	6.26839025985525e-22
PCLO	SSH2	6.71382147341424e-22
APAF1	MON1A	6.9838436007826e-22
GAD1	SHF	7.06058711964355e-22
MED12	PPRC1	7.171560102411e-22
CREB1	NF2	7.24770638117206e-22
CCND1	APEH	7.29017796763762e-22
GAD1	SFXN3	7.34071832956079e-22
KALRN	LUZP1	7.47975543713851e-22
RNF41	EBNA1BP2	7.49853331926175e-22
CCND1	PUF60	7.8481713004801e-22
CCND1	CD63	8.34957511310382e-22
HLF	ASIC1	8.40921597985885e-22
CCND1	RNPS1	8.75853276259497e-22
HSPA12A	STAU2	9.02528454544959e-22
CTNND2	SPRYD3	9.48149985025714e-22
CCND1	NANOS3	9.8146906031657e-22
CCND1	DCAKD	1.04547111461498e-21
PCLO	SMURF2	1.06330487530516e-21
REEP5	RNF123	1.12437973097499e-21
CCND1	IL6ST	1.12496727947328e-21
PCLO	NME6	1.21486082270378e-21
GRM5	DENND4B	1.21997447627957e-21
MED12	IL6ST	1.22629455512954e-21
MED12	UBTF	1.24698164234451e-21
APAF1	SELM	1.29577898236699e-21
HLF	CCDC51	1.35705181382774e-21
CTNND2	NASP	1.370274825387e-21
SOX9	SCAND1	1.39466229453572e-21
GRM5	PLEC	1.47059179594127e-21
PCLO	MED1	1.51963160075069e-21
CCND1	SLMAP	1.55882068253954e-21
MTOR	EIF3E	1.58204599128476e-21
MED12	MRPL49	1.59090917513053e-21
SOX9	TRMT61A	1.6124659880809e-21
KALRN	TUBB3	1.61702594868015e-21
CCND1	SEZ6	1.6768782190667e-21
MED12	RBBP5	1.71123670004998e-21
MED12	EMC2	1.82312230843359e-21
MED12	MAL2	1.95081707986929e-21
HLF	SLC25A20	1.97325897901229e-21
PCLO	ST3GAL6	2.01267178399156e-21
HLF	CTNS	2.24221785868803e-21
KALRN	SEZ6	2.29398343001155e-21
PCLO	TMX2	2.35812643541602e-21
GRM5	ACTR10	2.36629309095574e-21
APAF1	NAA25	2.45059768725052e-21
PCLO	SLMAP	2.49615366640413e-21
CCND1	EFTUD2	2.55208763535256e-21
GRM5	MAPK8IP3	2.64337932819687e-21
HLF	C11orf49	2.6755280560686e-21
SOX9	TELO2	2.82211690833557e-21
APAF1	SCYL1	3.05692617767471e-21
CCND1	PLCL1	3.26206541171366e-21
HLF	DAZAP2	3.32679152668636e-21
CCND1	DENND6B	3.35718981291795e-21
MED12	EFNA3	3.39961068137757e-21
KALRN	MBNL2	3.43976855418367e-21
KALRN	SEMA3F	3.55204517625698e-21
CCND1	EFEMP2	3.60223129955277e-21
PCLO	DDX39A	3.65790713115805e-21
MED12	DEF8	3.7934810151758e-21
CREB1	COQ10B	4.06468337260679e-21
HLF	MED19	4.12764571754477e-21
KALRN	DPYSL5	4.71612134668342e-21
CCND1	FEM1B	4.79824520336015e-21
GRM5	AKAP7	4.90982911289035e-21
HLF	SLC25A44	5.05059781205657e-21
CCND1	PREB	5.05660299345611e-21
GAD1	SPTBN1	5.24007078666913e-21
MED12	P4HTM	5.577337954548e-21
HLF	MAST1	6.18381530925574e-21
RNF41	PFDN5	6.40952990218911e-21
GRM5	INPP5J	7.02388239476086e-21
HLF	EFNA3	7.29944273275419e-21
MED12	DAG1	7.47190379835151e-21
HLF	GOLGA4	8.06269782861437e-21
CCND1	ANKS1A	8.27049584825683e-21
GAD1	SLC25A44	1.11841420383949e-20
PCLO	MSANTD3	1.1201093509871e-20
GAD1	MLX	1.14074033682118e-20
CCND1	ERC1	1.19356577669346e-20
PCLO	ISCU	1.19786386423785e-20
HLF	SPATS2	1.21601893114667e-20
GAD1	SLMAP	1.2468306728458e-20
MED12	UBAC2	1.32734518853866e-20
MED12	CKB	1.35397946655427e-20
CCND1	LUZP1	1.42367357347937e-20
CTNND2	KIAA0907	1.48343370633057e-20
SOX9	NAT6	1.49847428533725e-20
CCND1	SCAND1	1.53958969083502e-20
KALRN	ARL3	1.60107750439376e-20
CCND1	RPS26	1.61851313886238e-20
PCLO	IMPDH2	1.68907894139006e-20
GRM5	COMMD3	1.74021112377155e-20
KALRN	IDH1	1.83995955900031e-20
CCND1	THOC5	1.89648914179766e-20
CCND1	RBBP5	1.90661257920369e-20
HLF	GINM1	1.93344768120162e-20
MED12	FURIN	2.03801217960417e-20
PCLO	FAM212A	2.10179566352179e-20
GAD1	DTX4	2.17309428594079e-20
CCND1	IDUA	2.18722730018203e-20
GRM5	PRDM10	2.21648465270522e-20
SOX9	NUFIP2	2.22720143566615e-20
HSPA12A	ORAI2	2.23884986064983e-20
CCND1	CHMP7	2.25022750431315e-20
MED12	SLMAP	2.42697203119487e-20
MED12	SEMA3F	2.52130043270113e-20
HLF	ZNF3	2.60365225842028e-20
CCND1	MBNL2	2.71521735279749e-20
MED12	RNPS1	2.7965682901479e-20
PCLO	MOSPD3	2.91587242039942e-20
CCND1	MAL2	2.98137300036679e-20
SOX9	TWF2	3.04859081636736e-20
PCLO	GATM	3.09948224944248e-20
MED12	CPD	3.16075929807549e-20
GAD1	ANKRD13B	3.2029689529552e-20
MED12	TWF2	3.29372970474356e-20
HLF	ARPC1A	3.29446311436696e-20
CTNND2	COMMD3	3.40148749448001e-20
