# Supplementary material for: Genetic architecture of white matter microstructure captured by unsupervised deep representation learning of fractional anisotropy maps
Source: Nat Commun. 2026 Jun 3;17:7150. doi: 10.1038/s41467-026-73996-z (PMC13396798; doi:10.1038/s41467-026-73996-z)
Supplement: Supplementary file 6 — Source Data [file 41467_2026_73996_MOESM6_ESM.zip › Source Data/Source Data Figure 5/Fig.5c&5d&5e/Co-exp/PDnode.txt]

gene	PD_anno
PURA	1
SZT2	1
PFKFB4	1
ERGIC3	1
FAM89B	1
NME3	1
ANKRD13B	1
RBM15B	1
MBNL2	1
SCAND1	1
RPL13	1
MOSPD3	1
SART3	1
FAU	1
IMPDH2	1
DCAF15	1
PABPC4	1
TRIM46	1
CNTNAP1	1
TELO2	1
DPYSL5	1
ABCG2	1
LMBR1L	1
TUBB3	1
RPS26	1
FLAD1	1
EPDR1	1
SEPT8	1
CCDC71	1
ACTL6B	1
AGBL5	1
GTPBP1	1
MON1A	1
TCAP	1
ZNHIT2	1
DDX39A	1
FAM171A2	1
IL6ST	1
KDM1A	1
USP19	1
SSBP4	1
HEMK1	1
LUZP1	1
FAM117B	1
VPS28	1
ASCC2	1
TAB1	1
ISYNA1	1
UBTF	1
ALG12	1
TRIOBP	1
AP4M1	1
DALRD3	1
TMEM115	1
PUF60	1
CELSR3	1
PLXNB2	1
NOL12	1
GNB2	1
ZNF276	1
CDK10	1
CSRNP2	1
NICN1	1
PTCD1	1
LRP11	1
NUBP2	1
QARS	1
IFT140	1
GNAI2	1
PREB	1
ZC3HC1	1
WDR6	1
LDB1	1
CPSF4	1
STX10	1
HMGN4	1
ZNF408	1
IPO11	1
THOC5	1
EIF3L	1
VPS51	1
IP6K2	1
PAQR8	1
SEMA3F	1
STRN4	1
MTMR9	1
GMPPB	1
C6orf106	1
CYHR1	1
MICALL1	1
H1F0	1
FAM212A	1
PPM1A	1
EXT2	1
CTTNBP2NL	1
ADD3	1
MRPL49	1
ROMO1	1
NDUFAF3	1
DACT1	1
NIPSNAP1	1
LRP4	1
ACAP3	1
WNK2	1
GABRD	1
CHMP7	1
VPS13D	1
CPD	1
SHF	1
NAT6	1
TMUB2	1
ZBTB17	1
SPSB3	1
FEM1B	1
CCDC51	1
MFSD5	1
RUSC1	1
ZNHIT1	1
IDH1	1
EPB41L2	1
C11orf31	1
FAM120A	1
PDAP1	1
RFTN2	1
BMI1	1
FNBP1L	1
FNIP1	1
SEZ6	1
SCYL1	1
RASSF1	1
TTC28	1
RALGPS1	1
CCDC130	1
SLC25A44	1
ITGB5	1
HSF2	1
PTPN23	1
VPS9D1	1
FBXL6	1
PPRC1	1
OCIAD1	1
PHF5A	1
KRTCAP2	1
DENND5B	1
ANKFY1	1
FDFT1	1
E4F1	1
PBXIP1	1
RBM4B	1
DPH1	1
ACP2	1
NANOS3	1
RPL41	1
SIK3	1
TRMT61A	1
ADCK5	1
FKBP8	1
CHPT1	1
SYVN1	1
C11orf49	1
STMN4	1
CGREF1	1
NUFIP2	1
NADK	1
C12orf10	1
ARPC1A	1
ARFGAP2	1
NXN	1
CRELD2	1
C1QTNF4	1
MAL2	1
RBBP5	1
CD63	1
TCF25	1
NEURL1	1
INPP5K	1
ANKRD54	1
STAC2	1
CUEDC2	1
SLMAP	1
NPRL2	1
GATM	1
COMMD3	1
MED19	1
TRABD	1
RBM12	1
ZNF3	1
PI4KA	1
SUFU	1
SPATA5L1	1
SLC12A9	1
ST3GAL6	1
ATP5G2	1
PFDN5	1
SMARCAD1	1
MTMR3	1
ARF5	1
STARD3	1
ULK3	1
TMEM129	1
APLP2	1
RNPS1	1
EFTUD2	1
SV2A	1
PA2G4	1
FBXO42	1
FURIN	1
GPBP1	1
DCAKD	1
P4HTM	1
EFHD2	1
DEF8	1
MICAL3	1
KATNA1	1
KIAA0100	1
SNRPC	1
RRAGC	1
PIKFYVE	1
VCAN	1
C1QC	1
GINM1	1
CKB	1
OCIAD2	1
CAD	1
MRPS34	1
EIF3E	1
NFE2L1	1
HNRNPA1	1
DENND4B	1
CSNK1G3	1
CDC42EP1	1
ATOX1	1
CNIH2	1
STRN	1
FAM219B	1
CLDND1	1
SPTBN1	1
SLC45A1	1
GOLGA4	1
FAM171B	1
DTX4	1
PSIP1	1
MLX	1
MAST1	1
PPP1R12A	1
POLR2F	1
LRIG1	1
MEPCE	1
SLC9A3R2	1
PRDM10	1
KIFC2	1
NASP	1
MSH6	1
RBM6	1
ZFP91	1
PKD1	1
MARK3	1
BAP1	1
BUD13	1
ERC1	1
KHK	1
MED30	1
PLEC	1
EFEMP2	1
RPS6KL1	1
RNF111	1
RNF123	1
PLOD3	1
SFXN3	1
SLC25A20	1
EIF2S1	1
UNC45A	1
ZFP36L2	1
ZFPL1	1
RIT1	1
LATS1	1
FMNL1	1
TWF2	1
MANF	1
NPEPPS	1
HABP4	1
ISLR2	1
SHFM1	1
VPS45	1
APEH	1
EIF5	1
ARL3	1
VEZT	1
SNX32	1
UBQLN4	1
NME6	1
DDAH1	1
CTNS	1
LETM1	1
NOB1	1
DENND6B	1
SPRYD3	1
JTB	1
BUD31	1
MAPK8IP3	1
EFNA3	1
UBE4A	1
PIAS1	1
DAZAP2	1
UBAC2	1
SELM	1
SURF1	1
METAP2	1
MTCH2	1
MSANTD3	1
COQ10B	1
UQCRQ	1
LAMTOR4	1
TBKBP1	1
SMURF2	1
SLC2A1	1
TAB2	1
FOXN2	1
GNB1	1
TRRAP	1
RAP1GAP	1
SYBU	1
ACTR10	1
STRN3	1
ISCU	1
C1QL1	1
PAIP2	1
LAMB2	1
PTPRJ	1
PCMT1	1
SHMT2	1
TRAM1	1
HEXIM1	1
CPSF1	1
FAM53B	1
ASIC1	1
MTF2	1
NMT1	1
XPNPEP1	1
SGSM2	1
TRIM8	1
CORO1C	1
DAG1	1
MED1	1
MCL1	1
SLBP	1
ZNF174	1
INPP5J	1
EPM2AIP1	1
CALD1	1
SIDT2	1
WDR75	1
GOLGA7B	1
DIMT1	1
KIF5B	1
DR1	1
LTBP3	1
SCAMP2	1
MPI	1
STAU2	1
PRKAG1	1
TAF5	1
EMC2	1
FAM200A	1
C1orf52	1
INPP5B	1
ENY2	1
SCAMP5	1
BICD1	1
RNF141	1
HAGH	1
PGM1	1
PSD	1
ZHX3	1
NF2	1
EBNA1BP2	1
CEP120	1
RUNDC3A	1
TAF2	1
PSMD14	1
SNX2	1
ATXN7L3	1
COG4	1
DPF2	1
NAA25	1
GRINA	1
SPATS2	1
WDR12	1
USP48	1
ANKS1A	1
CPOX	1
PYGO1	1
COPB1	1
PNMA2	1
ACTR1A	1
ABI2	1
NCKIPSD	1
CDC42EP2	1
NEIL2	1
AARS2	1
HDDC3	1
C16orf91	1
HPCAL4	2
GPR37	2
CCDC149	2
PSMC4	2
MKNK2	2
LAMP1	2
RIMS1	2
ZFR2	2
HRH2	2
CXXC1	2
HSPA9	2
USP24	2
RBFOX3	2
SEMA6D	2
MN1	2
EMX1	2
RIC3	2
ELAVL4	2
TFB2M	2
CYP4X1	2
APAF1	2
MAP2K5	2
TBP	2
DECR1	2
ERI3	2
RNF41	2
SETD1A	2
RAP1A	2
PDXK	2
CREB1	2
PON2	2
PPM1L	2
PRKCZ	3
SPATA21	3
MFAP2	3
ATP13A2	3
CDC42	3
FOXJ3	3
ZNF691	3
CDC20	3
HYI	3
PTPRF	3
ST3GAL3	3
TMEM53	3
TESK2	3
AKR1A1	3
GPBP1L1	3
MAST2	3
PIK3R3	3
STIL	3
CMPK1	3
FAF1	3
CDKN2C	3
RNF11	3
SHE	3
TDRD10	3
KCNN3	3
MTX1	3
GBA	3
SLC45A3	3
NUCKS1	3
RAB7L1	3
SLC41A1	3
PM20D1	3
PLXNA2	3
DCLK3	3
TMEM108	3
ZSWIM6	3
SNCAIP	3
ACSL6	3
LRRC16A	3
HIST1H1C	3
SND1	3
PTN	3
ANGPT2	3
PPP1R3B	3
CTSB	3
PAPPA	3
LMX1B	3
CUL2	3
KIF11	3
SCD	3
NDUFB8	3
PITX3	3
GBF1	3
CYP17A1	3
C10orf32	3
CNNM2	3
GSTO2	3
MICAL2	3
RRAS2	3
NAV2	3
BDNF	3
SERPING1	3
CNTF	3
LIMA1	3
METTL7A	3
LRP1	3
RFX4	3
ATXN2	3
FARP1	3
DLST	3
ATXN3	3
NQO1	3
MC1R	3
SLC43A2	3
SLC6A4	3
NAGLU	3
GRN	3
DBF4B	3
ARHGAP27	3
PLEKHM1	3
CRHR1	3
NSF	3
WNT3	3
CDC27	3
ITGB3	3
RIT2	3
PLA2G6	3
