# Supplementary material for: Genetic architecture of white matter microstructure captured by unsupervised deep representation learning of fractional anisotropy maps
Source: Nat Commun. 2026 Jun 3;17:7150. doi: 10.1038/s41467-026-73996-z (PMC13396798; doi:10.1038/s41467-026-73996-z)
Supplement: Supplementary file 6 — Source Data [file 41467_2026_73996_MOESM6_ESM.zip › Source Data/Source Data Figure 5/Fig.5c&5d&5e/Co-exp/gene_node_shared_anno.txt]

gene_sym	anno_t
BACE1	1
PMVK	1
ECE1	1
PLCG1	1
TRPC4AP	1
RNF11	1
PTN	1
SND1	1
ST3GAL3	1
CDH11	1
APC	1
AFF4	1
MIB1	1
QRICH1	1
IGFBP2	1
RTN4	1
PNPO	1
EIF2B2	1
SOX9	1
NUDT3	1
PLOD3	1
RBM15B	1
METTL10	1
ZNF655	1
NPEPPS	1
MACF1	1
NASP	1
ULK3	1
COG4	1
SNX2	1
PATL1	1
NIPSNAP1	1
SELM	1
FNBP1L	1
RUNDC3A	1
TUBG2	1
NDUFAF3	1
TRIOBP	1
FAM89B	1
PNMA2	1
NADK	1
MFSD5	1
MRPL49	1
TMED10	1
CHPT1	1
SLC8A2	1
NISCH	1
RPS6KL1	1
DNAJC18	1
SEPT8	1
CNTNAP1	1
SMARCAD1	1
PABPC4	1
FDFT1	1
PURA	1
IL6ST	1
DCAF15	1
C11orf49	1
HSF2	1
TUBB3	1
ANKRD13B	1
PIKFYVE	1
MON1A	1
MBNL2	1
CSRNP2	1
GTPBP1	1
DACT1	1
DPYSL5	1
WDR6	1
ADD3	1
KDM1A	1
MTMR3	1
MOSPD3	1
IFT140	1
KATNA1	1
PAQR8	1
PRDM10	1
PPM1A	1
ABCG2	1
GNB2	1
ISYNA1	1
TRIM46	1
AGBL5	1
CTTNBP2NL	1
PFKFB4	1
DDX39A	1
FAM212A	1
NAT6	1
LMBR1L	1
COMMD3	1
ARPC1A	1
STRN4	1
TAB1	1
EPDR1	1
IP6K2	1
RBM12	1
MARK3	1
LRP11	1
PLXNB2	1
ACTL6B	1
LATS1	1
FNIP1	1
GOLGA4	1
C6orf106	1
CGREF1	1
EIF3L	1
EPB41L2	1
GNAI2	1
FAM117B	1
ZNF3	1
IMPDH2	1
ASCC2	1
LRP4	1
EXT2	1
LUZP1	1
RFTN2	1
HNRNPA1	1
MICALL1	1
ZNF408	1
THOC5	1
QARS	1
AP4M1	1
ANKFY1	1
SUFU	1
FAM171A2	1
ALG12	1
ACP2	1
TELO2	1
H1F0	1
NICN1	1
LDB1	1
CCDC71	1
RBM6	1
TTC28	1
MCL1	1
INPP5K	1
NUBP2	1
IDH1	1
UBTF	1
SEMA3F	1
VPS28	1
PTCD1	1
NME3	1
RPL13	1
IPO11	1
CELSR3	1
C12orf10	1
MAST1	1
ST3GAL6	1
CHMP7	1
NXN	1
GMPPB	1
CYHR1	1
NOL12	1
GINM1	1
MTF2	1
SEZ6	1
OCIAD2	1
NFE2L1	1
RUSC1	1
DALRD3	1
STARD3	1
CNIH2	1
STMN4	1
GATM	1
TMEM115	1
VPS9D1	1
SCAND1	1
ANKRD54	1
PTPN23	1
GNB1	1
ZNHIT2	1
BAP1	1
ACAP3	1
NUFIP2	1
ZC3HC1	1
HMGN4	1
KIAA0907	1
C1QC	1
ARFGAP2	1
WNK2	1
GABRD	1
SIK3	1
FAU	1
EMC2	1
FAM120A	1
ZNHIT1	1
SPRYD3	1
ROMO1	1
SYVN1	1
SPSB3	1
PDAP1	1
PUF60	1
ERGIC3	1
MED1	1
DPH1	1
VPS51	1
SMURF2	1
ITGB5	1
MAL2	1
DENND5B	1
C11orf31	1
SLC25A44	1
FLAD1	1
CPD	1
RALGPS1	1
TBKBP1	1
USP19	1
VPS13D	1
VCAN	1
STRN	1
LETM1	1
CRELD2	1
SSBP4	1
ERC1	1
NANOS3	1
PPP1R12A	1
RPS26	1
DCAKD	1
FBXO42	1
CLDND1	1
CAD	1
RNF141	1
BSN	1
RBM4B	1
DENND4B	1
TMEM129	1
UBE4A	1
SLC45A1	1
UBQLN4	1
E4F1	1
EFTUD2	1
ATOX1	1
WDR75	1
HABP4	1
ARF5	1
SLC12A9	1
SCYL1	1
ADCK5	1
PSIP1	1
KIAA0100	1
HEMK1	1
SLMAP	1
VEZT	1
EIF3E	1
TRABD	1
ISLR2	1
AP2S1	1
SHF	1
PREB	1
ASIC1	1
CEP120	1
PA2G4	1
TMX2	1
PYGO1	1
PIAS1	1
ARL3	1
CPSF4	1
TRMT61A	1
ZBTB17	1
TAB2	1
FAM219B	1
ERCC6L2	1
RIT1	1
SPATA5L1	1
CCDC130	1
PPRC1	1
PLEC	1
FEM1B	1
POLR2F	1
SLC2A1	1
SCAMP5	1
RNF123	1
ZNF174	1
EIF5	1
ACTR1A	1
RPL41	1
MICAL3	1
PBXIP1	1
EFNA3	1
CDK10	1
RBM28	1
SFXN3	1
CCDC51	1
NCKIPSD	1
SNRPC	1
KIFC2	1
SART3	1
CD63	1
INPP5B	1
FAR1	1
DTX4	1
ATP5G2	1
KRTCAP2	1
TMUB2	1
DAZAP2	1
SLBP	1
CTNS	1
SZT2	1
PHF5A	1
HEXIM1	1
MRPS34	1
PYGO2	1
DDAH1	1
FAM171B	1
STRN3	1
MEPCE	1
CSNK1G3	1
PFDN5	1
FKBP8	1
RNPS1	1
SLC25A20	1
FOXN2	1
MSANTD3	1
PI4KA	1
CUEDC2	1
EFHD2	1
XPNPEP1	1
STX10	1
NME6	1
BUD13	1
TCF25	1
JTB	1
DAG1	1
MLX	1
TCAP	1
FMNL1	1
HAGH	1
LRCH1	1
MAPK8IP3	1
SV2A	1
FURIN	1
STAC2	1
MTMR9	1
UNC45A	1
MPI	1
MSH6	1
COQ10B	1
PRIM1	1
C1QTNF4	1
OTUD4	1
SPTBN1	1
BUD31	1
SLC9A3R2	1
CALD1	1
LRIG1	1
P4HTM	1
NOB1	1
NEURL1	1
SPATS2	1
DENND6B	1
EIF2S1	1
INPP5J	1
FBXL6	1
SVOP	1
KIF5B	1
TM9SF2	1
CORO1C	1
RBBP5	1
DEF8	1
APEH	1
MED19	1
ANKS1A	1
VPS45	1
BMI1	1
KHK	1
MED30	1
RRAGC	1
APLP2	1
PKD1	1
PTPRJ	1
TAF2	1
WWP2	1
RNF111	1
CKB	1
KCNV1	1
FAM200A	1
AKAP7	1
LAMTOR4	1
RTN1	1
UBAC2	1
USP48	1
ZKSCAN8	1
ZNF276	1
GOLGA7B	1
ACTR10	1
GDF11	1
UQCRC1	1
RASSF1	1
PSD	1
FBXO31	1
ZFP36L2	1
OCIAD1	1
NPRL2	1
GPBP1	1
CDC42EP1	1
ZFP91	1
EFEMP2	1
ZFPL1	1
TWF2	1
MANF	1
SHFM1	1
SNX32	1
SURF1	1
METAP2	1
MTCH2	1
UQCRQ	1
TRRAP	1
SYBU	1
ISCU	1
C1QL1	1
LAMB2	1
PCMT1	1
SHMT2	1
TRAM1	1
CPSF1	1
FAM53B	1
NMT1	1
SGSM2	1
TRIM8	1
EPM2AIP1	1
SIDT2	1
DIMT1	1
DR1	1
LTBP3	1
SCAMP2	1
STAU2	1
PRKAG1	1
TAF5	1
C1orf52	1
ENY2	1
BICD1	1
PGM1	1
ZHX3	1
NF2	1
EBNA1BP2	1
PSMD14	1
ATXN7L3	1
DPF2	1
NAA25	1
GRINA	1
WDR12	1
COPB1	1
CDC42EP2	1
NEIL2	1
AARS2	1
HDDC3	1
C16orf91	1
ZFP36L1	1
IDUA	1
PPP6R2	1
CCDC9	1
CEP250	1
RBM39	1
EPHA3	1
DIP2B	1
LARP7	1
SMIM4	1
SNX24	1
SF3B1	1
SSH2	1
SH3RF3	1
HIF1AN	1
GNL3	1
ORAI2	1
OLIG2	2
DGKB	2
APBB1	2
KCNMA1	2
TBP	2
PON2	2
GPR37	2
RIMS1	2
HRH2	2
APAF1	2
MAP2K5	2
RNF41	2
CREB1	2
MED12	2
ITPR1	2
ABAT	2
SLC25A12	2
ADARB1	2
GAD1	2
DLX1	2
DLG1	2
ALDH5A1	2
SLC1A1	2
ARNT2	2
PDE4B	2
CTNND2	2
GRM5	2
NOS1AP	2
MTOR	2
PCLO	2
PPP2R2C	2
PTGDS	2
GRIK1	2
VGF	2
SLC1A2	2
FGFR2	2
MLC1	2
CPLX2	2
HSPA12A	2
