# Supplementary material for: Genetic architecture of white matter microstructure captured by unsupervised deep representation learning of fractional anisotropy maps
Source: Nat Commun. 2026 Jun 3;17:7150. doi: 10.1038/s41467-026-73996-z (PMC13396798; doi:10.1038/s41467-026-73996-z)
Supplement: Supplementary file 6 — Source Data [file 41467_2026_73996_MOESM6_ESM.zip › Source Data/Source Data Figure 5/Fig.5c&5d&5e/Co-exp/SCZnet.txt]

start	end_node	value
PNPO	GTPBP1	7.85616040200906e-68
MED12	RPL13	2.85027983596368e-67
MED12	FAM171A2	2.64918254556557e-64
MED12	DALRD3	5.43957728211636e-64
MED12	ZNF408	7.02680152468328e-64
PNPO	FAM212A	9.40707256735767e-64
PNPO	GNAI2	1.65242802116157e-63
PNPO	GNB2	8.47178365145392e-63
MED12	TELO2	1.87462585995532e-62
PNPO	STRN4	3.52186574244828e-62
ABAT	MBNL2	9.54079319069809e-62
PNPO	TAB1	1.73226904177803e-60
ABAT	CSRNP2	4.94019359368326e-60
MED12	ACAP3	7.26120506175623e-60
SLC25A12	EPDR1	8.78386332463308e-60
PNPO	MOSPD3	8.9971691539678e-60
PNPO	AP4M1	4.15609405283775e-59
ABAT	DPYSL5	4.4057487128554e-59
MED12	NUBP2	6.48838447762911e-59
PNPO	FAM89B	1.11613264614781e-58
MED12	NME3	3.02320918037078e-58
PNPO	ZNF408	5.25621277479104e-58
PNPO	VPS28	7.33966172715289e-58
SLC25A12	SEPT8	1.32207431754492e-57
SLC25A12	CNTNAP1	1.7228088738993e-57
MED12	AP4M1	2.31262233829984e-57
OLIG2	C11orf49	6.04381656912455e-57
PNPO	IFT140	7.48206130351809e-57
PNPO	VPS9D1	1.03618734218918e-56
ABAT	SEPT8	1.52082744973188e-56
PTGDS	EPDR1	1.35547953403338e-55
MED12	SCAND1	1.69724688565158e-55
OLIG2	PIKFYVE	2.62630894770998e-55
SULT4A1	LAMB2	3.86585333766605e-55
MED12	MON1A	3.94336086843834e-55
MED12	PTPN23	4.10940736292721e-55
PNPO	CCDC71	6.37960748732945e-55
SLC25A12	C6orf106	1.64079697133065e-54
DGCR8	FKBP8	8.22709942567114e-54
MED12	SPSB3	1.23806224446632e-53
MED12	ALG12	4.17152005304414e-53
PNPO	ACTL6B	6.00898197433271e-53
MED12	STRN4	7.63115522336283e-53
PNPO	WDR6	7.84412309930967e-53
GAD1	CNTNAP1	1.43469807664021e-52
APC	WDR6	1.64513040042062e-52
MED12	CYHR1	2.50610152295105e-52
DLX1	TCF25	3.10077071522021e-52
DLG1	FNBP1L	5.27055434446079e-52
PNPO	NAT6	8.03143311189172e-52
PNPO	DCAF15	9.31685457961096e-52
OLIG2	MFSD5	1.96328042711213e-51
PNPO	ISYNA1	2.07931625157005e-51
SLC25A12	MBNL2	2.53691035934189e-51
HRH2	SEPT8	3.02497824507131e-51
TTC13	RNF123	7.95462851450547e-51
MED12	VPS9D1	1.68248422209806e-50
PNPO	DALRD3	1.93240949770512e-50
PNPO	PPM1A	2.10344763079543e-50
MED12	ADCK5	2.17404774451994e-50
PNPO	PDAP1	2.98236932187288e-50
OLIG2	FAM212A	1.04598392911377e-49
APC	DPYSL5	1.1204025536297e-49
PTGDS	CNTNAP1	1.14072353298745e-49
OLIG2	NAT6	1.29742672050255e-49
MED12	ZNHIT2	1.37941853336313e-49
SLC25A12	PURA	1.765896360725e-49
MED12	NAT6	1.82113714951368e-49
SLC25A12	ADD3	2.79042340318035e-49
PNPO	TRIM46	3.34242796800324e-49
SLC25A12	KDM1A	4.29437296845048e-49
SLC25A12	IL6ST	4.43688085155456e-49
PNPO	NOL12	7.08629087601686e-49
PNPO	TUBB3	1.19877183742585e-48
PNPO	FAM171A2	1.33602504853503e-48
ALDH5A1	IP6K2	1.79366501698058e-48
ABAT	PURA	1.99575031762839e-48
PTGDS	SEPT8	2.17226941898988e-48
SLC25A12	EPB41L2	2.24149801661913e-48
OLIG2	ARPC1A	2.76307376448879e-48
PIP5K1A	TRIOBP	3.31037275918057e-48
MED12	TRABD	3.37541059116415e-48
ABAT	PFKFB4	4.14138404619007e-48
PNPO	VPS51	4.82598785518798e-48
GAD1	KDM1A	5.11972731237876e-48
PNPO	ANKRD13B	5.23882057866446e-48
SLC25A12	CSRNP2	5.34760904026414e-48
SLC25A12	H1F0	5.66270957667431e-48
DGCR8	BAP1	7.29786436043374e-48
OLIG2	TAB1	8.32131640730304e-48
PNPO	ERGIC3	9.63427712789479e-48
SLC25A12	ABCG2	1.89801724709172e-47
DLG1	CSRNP2	2.04981291802653e-47
MED12	MOSPD3	2.35193381013279e-47
CPLX2	NIPSNAP1	5.15439900566229e-47
APC	TRIM46	5.44772202956811e-47
OLIG2	MOSPD3	7.27955653702535e-47
MED12	TMEM115	9.360984727179e-47
DLG1	CNTNAP1	9.549144646306e-47
CPLX2	IP6K2	9.99105617078975e-47
SLC25A12	RBM15B	1.28339220890004e-46
ABAT	TUBB3	1.34284618531449e-46
DLG1	MBNL2	1.38722628958121e-46
PNPO	DPH1	1.48910666821306e-46
ABAT	LUZP1	1.52936134120671e-46
PNPO	PTCD1	2.32908434413021e-46
OLIG2	GTPBP1	3.02672063953286e-46
PNPO	PTPN23	3.70306708182464e-46
GRM2	STRN4	3.91720993515323e-46
CPLX2	EPB41L2	4.58434986165382e-46
OLIG2	ISYNA1	4.75146363708577e-46
ABAT	C6orf106	5.15324862828849e-46
ABAT	CNTNAP1	6.28936723779088e-46
SLC25A12	LMBR1L	6.41517537958071e-46
MED12	TAB1	8.08925270567927e-46
ABAT	ABCG2	8.36275474993302e-46
OLIG2	FNIP1	1.37848815072492e-45
APC	TRIOBP	1.38469079871071e-45
PNPO	TRIOBP	1.68070602826522e-45
OLIG2	GOLGA4	1.731342318266e-45
MED12	INPP5K	1.92610362503379e-45
ABAT	LMBR1L	2.00500984598704e-45
CPLX2	EIF3L	2.8078204541219e-45
GAD1	IDH1	2.8361353224319e-45
GAD1	EXT2	2.9917174805531e-45
GRM2	DALRD3	3.68210716336432e-45
ALDH5A1	MBNL2	3.6923887992734e-45
PNPO	PURA	3.71298129626382e-45
ABAT	AGBL5	4.16612559218759e-45
YWHAB	SMARCAD1	4.23826242565719e-45
OLIG2	GNAI2	4.28916678594288e-45
GAD1	CTTNBP2NL	6.36310176052604e-45
ALDH5A1	NIPSNAP1	6.63537709191449e-45
DLG1	MARK3	6.91747369908209e-45
PIP5K1A	PFKFB4	1.03116439979148e-44
ABAT	FNBP1L	1.27678903021508e-44
OLIG2	TUBB3	1.3213285499002e-44
GRIK1	CAD	1.4094005381124e-44
APC	IFT140	1.47770900840868e-44
GAD1	GABRD	1.78426800873947e-44
OLIG2	GNB2	1.83112715147034e-44
PTGDS	H1F0	1.9513860699491e-44
SLC25A12	PABPC4	2.02368804738727e-44
MED12	WNK2	2.10831756172778e-44
ABAT	RALGPS1	2.98766168926326e-44
GAD1	SEPT8	3.17825119825288e-44
GRM2	ZNF408	4.33348180112311e-44
PNPO	ZBTB17	4.91866862934639e-44
PTGDS	EIF3L	5.39417402024067e-44
PNPO	FAU	5.63619667157407e-44
MED12	MAST1	6.65703470799521e-44
APC	ANKRD13B	6.81958240696406e-44
PNPO	PLXNB2	7.07914558035854e-44
PNPO	IMPDH2	7.49635779106608e-44
PNPO	C11orf31	7.9638168153564e-44
OLIG2	ZNF408	9.09294649069091e-44
MED12	SSBP4	9.57270327319077e-44
GRM2	PTPN23	1.1367123110877e-43
GRM2	FAM171A2	1.24367052533827e-43
PNPO	ARFGAP2	1.39868002349139e-43
APC	ISYNA1	1.64574893734868e-43
PIP5K1A	ANKRD13B	2.02682814957114e-43
CPLX2	SEPT8	2.22325229944524e-43
OLIG2	AP4M1	2.33225758450461e-43
PNPO	SPSB3	3.07189492571565e-43
SLC25A12	EXT2	3.62855184892529e-43
DLG1	KDM1A	3.68217764917789e-43
SLC25A12	PFKFB4	3.881846724155e-43
PIP5K1A	DPYSL5	4.53944367091145e-43
SLC1A1	NIPSNAP1	5.26041378533515e-43
CPLX2	MBNL2	5.73668762860505e-43
GAD1	FNBP1L	6.13414095015983e-43
OLIG2	ACP2	6.36797839291739e-43
ALDH5A1	PURA	6.49124552210682e-43
PNPO	RBM15B	7.19670010454011e-43
MED12	VPS51	7.75565378022307e-43
ABAT	FDFT1	8.46341646759772e-43
DLG1	FAM219B	1.0428302280653e-42
PNPO	ABCG2	1.21627168957202e-42
DLG1	SEPT8	1.31791146878615e-42
MED12	PPM1A	1.43289196716106e-42
ALDH5A1	VPS13D	1.6158884902601e-42
CLDN11	FBXL6	1.65790669835048e-42
DLG1	IDH1	1.77840873097865e-42
ABAT	WDR6	1.83515015654826e-42
DLX1	DEF8	1.90100998938534e-42
MED12	FNIP1	2.01646974318958e-42
APC	GNAI2	2.08864570467946e-42
PNPO	NANOS3	2.20176829165221e-42
DLG1	LMBR1L	2.23229479584698e-42
CPLX2	PURA	2.26330569677459e-42
HRH2	DACT1	2.34272914879917e-42
GAD1	CSRNP2	2.4068057410499e-42
HRH2	DPYSL5	2.75952585835011e-42
SLC25A12	IP6K2	2.93791652734104e-42
MED12	ZNHIT1	2.9596065831205e-42
GAD1	OCIAD2	3.06476062672388e-42
MED12	CGREF1	3.27411873955669e-42
MED12	SYVN1	3.46002125429644e-42
PNPO	RPL13	4.33865326041491e-42
GRM2	GNAI2	5.38103439047102e-42
SLC25A12	FNBP1L	9.03529961506015e-42
MED12	USP19	9.10121324306043e-42
MED12	CCDC71	1.08580772933749e-41
PNPO	NICN1	1.23850190464944e-41
PTGDS	KDM1A	1.33299880171743e-41
GRM2	IFT140	1.3403252725792e-41
DLG1	NASP	1.3624356163487e-41
ABAT	DACT1	1.47590383053447e-41
OLIG2	INPP5K	1.57227222405697e-41
MED12	DPH1	1.806025988378e-41
PNPO	CNIH2	1.8253755120579e-41
APC	GTPBP1	1.85797367106421e-41
GAD1	MBNL2	2.02860364036829e-41
GAD1	THOC5	2.76466097627739e-41
ABAT	STMN4	3.09696306288939e-41
ABAT	IDH1	3.61426098719102e-41
ALDH5A1	PI4KA	3.7220321765394e-41
DGCR8	CKB	4.02177738645144e-41
PIP5K1A	STMN4	4.30101792038955e-41
SLC25A12	IDH1	4.35202897048865e-41
OLIG2	PTCD1	4.66941445112842e-41
PTGDS	IP6K2	4.82642406943032e-41
PTGDS	ADD3	4.84980678561897e-41
DGCR8	C1QTNF4	5.44990683564506e-41
ABAT	PABPC4	5.48845719240475e-41
MED12	ROMO1	6.13989203165888e-41
GRIK1	LDB1	6.16152159442156e-41
PLCG1	LUZP1	7.02585363055473e-41
PNPO	FNIP1	7.67622394229214e-41
MED12	CCDC130	7.68445235697506e-41
PIP5K1A	WDR6	7.79478720010448e-41
GRIK1	CPSF4	8.15742701544422e-41
APC	PFKFB4	9.47266804330085e-41
APC	DAZAP2	9.50722370731639e-41
SLC25A12	FDFT1	1.01305123998709e-40
MED12	PUF60	1.02310515246861e-40
DGCR8	TRMT61A	1.13689410309482e-40
HRH2	TTC28	1.20453427611104e-40
SLC25A12	LUZP1	1.25449127267377e-40
ALDH5A1	DDX39A	1.30850295006671e-40
OLIG2	FAM89B	1.53713774100586e-40
DGCR8	SELM	1.59438673887533e-40
APC	PPM1A	1.71921087127882e-40
PNPO	ARPC1A	1.91656983085613e-40
HRH2	RALGPS1	1.93239711405293e-40
GRM2	PLXNB2	2.03740749844699e-40
GAD1	FDFT1	2.55891831886179e-40
HRH2	PURA	2.77411948853722e-40
PIP5K1A	MAL2	3.59811734837239e-40
APC	FAM212A	3.64281634820323e-40
SLC25A12	RFTN2	3.92262951533963e-40
MED12	STARD3	4.09170068579289e-40
GRM2	DPH1	4.11180327595688e-40
PIP5K1A	TRIM46	4.17426175609574e-40
PNPO	FLAD1	4.68404500571005e-40
CPLX2	RBM15B	4.70110438247129e-40
ALDH5A1	EIF3L	4.77054871568209e-40
CLDN11	SLC12A9	5.60288807067638e-40
HRH2	TUBB3	5.73691554192616e-40
OLIG2	C12orf10	6.00489638425978e-40
MED12	C11orf31	6.41744394438352e-40
PTGDS	LMBR1L	6.92894511781051e-40
PTGDS	ZNF3	7.03235329581013e-40
PDE4B	LRP11	7.20557216023263e-40
CPLX2	EXT2	7.25731756951736e-40
SLC25A12	EIF3L	8.00109003760712e-40
GRM2	GNB2	8.40617385499322e-40
PNPO	MAST1	8.43015872092956e-40
NALCN	EPB41L2	8.82557586426749e-40
APC	STMN4	9.22922836492061e-40
PDE4B	LDB1	9.46571663390027e-40
GRM2	VPS9D1	1.02521805556016e-39
ABAT	IL6ST	1.08154351512548e-39
PNPO	RUSC1	1.09897178501282e-39
GRM2	AP4M1	1.09931349141141e-39
HRH2	THOC5	1.44672398039956e-39
PNPO	CRELD2	1.77456501503862e-39
GRM2	TELO2	1.91159417842231e-39
PNPO	UBTF	2.23844523483695e-39
HRH2	FDFT1	2.32459010157845e-39
APC	TUBB3	2.42721775739713e-39
APC	EFNA3	2.43069670103729e-39
PIP5K1A	PURA	2.53938411616563e-39
PNPO	PIKFYVE	2.67026696207384e-39
HRH2	GABRD	2.74195954845409e-39
PTGDS	IDH1	2.84643243396883e-39
PIP5K1A	TUBB3	2.90834439867239e-39
PNPO	GOLGA4	3.0744795853441e-39
MED12	E4F1	3.11608038209518e-39
OLIG2	FAM171A2	3.23191515730195e-39
DLG1	EXT2	3.53762615098653e-39
MED12	SLC12A9	3.89391622338424e-39
GRM2	MOSPD3	4.68184345023595e-39
DGCR8	SSBP4	5.26567781571421e-39
HRH2	CNTNAP1	5.32901694315457e-39
OLIG2	NOL12	5.43862817092095e-39
PLCG1	CSRNP2	5.49347600303086e-39
PIP5K1A	PPM1A	6.10977875718406e-39
ABAT	KDM1A	6.20081835376711e-39
GRM2	GTPBP1	6.60842772091667e-39
APC	AGBL5	7.08800846874417e-39
TTC13	MAPK8IP3	8.26937020838613e-39
DLG1	PABPC4	8.27012596584111e-39
SLC25A12	FAM117B	8.35541800777436e-39
ALDH5A1	LUZP1	8.66105753000638e-39
PDE4B	COQ10B	9.16241181777552e-39
PDE4B	PPM1A	9.18658343180658e-39
PNPO	TELO2	9.21648265688983e-39
DLG1	PFKFB4	9.26742436932306e-39
PDE4B	RNF141	9.34967697989631e-39
OLIG2	CCDC71	9.52490589201559e-39
CPLX2	THOC5	9.86347603727223e-39
MED12	GNB2	9.89132260288978e-39
GAD1	FAM219B	9.93203282157285e-39
ABAT	ANKRD13B	9.97801020020304e-39
MED12	DCAF15	1.01657764775578e-38
MED12	NADK	1.05507128691305e-38
SLC25A12	LRP4	1.11118390632394e-38
PDE4B	STRN4	1.13879155086976e-38
APC	DCAF15	1.19824472762438e-38
GRM2	DCAF15	1.20431729563318e-38
MED12	TRIOBP	1.23545179994174e-38
PNPO	DDX39A	1.24029022316349e-38
DLG1	FAM117B	1.26445221941576e-38
PNPO	ASCC2	1.29211486386772e-38
EIF2B2	HEXIM1	1.34605480609842e-38
GAD1	PAQR8	1.35145792216047e-38
GRM2	NADK	1.41075092681917e-38
TTC13	PLEC	1.48125482265445e-38
SLC25A12	TUBB3	1.52433057961614e-38
HRH2	EIF3L	1.52564857248383e-38
HRH2	CSRNP2	1.5914773225649e-38
SLC25A12	FAM89B	1.60218880315978e-38
SLC1A1	IP6K2	1.90608829309709e-38
PLCG1	MBNL2	1.97280828723283e-38
PTGDS	EPB41L2	1.99486657594334e-38
NALCN	LRP4	2.06652448208909e-38
GAD1	LRP4	2.15189467772771e-38
CPLX2	DDX39A	2.19939646690478e-38
PDE4B	PTPN23	2.26405452158255e-38
GRM2	NAT6	2.30682415252482e-38
APC	GNB2	2.34936809476167e-38
DLG1	C6orf106	2.54874404122975e-38
MED12	CRELD2	2.93096588416197e-38
DLG1	IP6K2	3.23290858593476e-38
GRM2	TAB1	3.45505583875743e-38
DGCR8	P4HTM	4.14120212671178e-38
SLC1A1	KRTCAP2	4.51810878017162e-38
PTGDS	C6orf106	4.63358021384139e-38
GRIK1	QARS	4.87617799797549e-38
MED12	ACP2	5.03589151687829e-38
PIP5K1A	IFT140	5.23482028089056e-38
ABAT	EXT2	5.41472781583103e-38
HRH2	ANKFY1	5.61246683237671e-38
PIP5K1A	ABCG2	5.64513349000305e-38
SLC1A1	H1F0	5.98281007716455e-38
MED12	NDUFAF3	6.08825698287943e-38
ABAT	GABRD	6.15089001964503e-38
OLIG2	CNIH2	6.42204607026343e-38
ABAT	ANKFY1	6.64372979140529e-38
SLC25A12	DPYSL5	7.07037037444832e-38
TTC13	DENND4B	7.28910363625844e-38
GAD1	IP6K2	7.50092467497729e-38
DGCR8	FURIN	7.51770994979817e-38
DLG1	CTTNBP2NL	9.72401337384593e-38
YWHAB	RBM6	9.98054450965825e-38
ABAT	TRIM46	1.07092561085848e-37
OLIG2	VPS28	1.07482037801066e-37
OLIG2	TMEM115	1.1548385770627e-37
PNPO	ADCK5	1.2246814165016e-37
SLC25A12	GABRD	1.24755617603151e-37
MED12	ANKRD13B	1.3497292062397e-37
SLC25A12	OCIAD2	1.37193630460985e-37
OLIG2	ANKRD54	1.38517364941829e-37
OLIG2	RUSC1	1.38539462720209e-37
SLC25A12	ACTL6B	1.39127725620558e-37
CPLX2	H1F0	1.5205468623837e-37
MED12	FAM89B	1.53148188966266e-37
HRH2	MBNL2	1.53830087724359e-37
ABAT	THOC5	1.58179444673829e-37
PNPO	IL6ST	1.60189646578911e-37
MED12	PREB	1.64928944086325e-37
SLC25A12	DDX39A	1.69682395027586e-37
CPLX2	KDM1A	1.75699487264232e-37
PLCG1	SEPT8	1.95452933410985e-37
DGCR8	SCYL1	2.00210307951534e-37
GRIK1	PLXNB2	2.13773956695958e-37
MED12	PLXNB2	2.15771751233766e-37
GAD1	MARK3	2.21261397007661e-37
PTGDS	EXT2	2.25453413297486e-37
PNPO	LDB1	2.25909371607807e-37
ABAT	TRIOBP	2.25976882141557e-37
MED12	NUFIP2	2.30272421540677e-37
PNPO	SLMAP	2.31424235527579e-37
APC	PURA	2.60907383313722e-37
PLCG1	DPYSL5	2.79679138031953e-37
DGCR8	PREB	2.8280344469477e-37
CLINT1	DCAF15	2.89896337306834e-37
CPLX2	IDH1	2.91760686724343e-37
GRIK1	PABPC4	3.16139446409898e-37
PIP5K1A	LMBR1L	3.26243051874069e-37
PIP5K1A	IL6ST	3.43511869262045e-37
CPLX2	LMBR1L	3.51654919530447e-37
PNPO	NUBP2	3.90439111513687e-37
PTGDS	GABRD	4.52662656461522e-37
DLG1	SIK3	4.90577281921914e-37
GRM2	CCDC71	5.08980990317585e-37
SLC25A12	GATM	5.10537813203372e-37
APC	MBNL2	5.79230467375215e-37
OLIG2	PPM1A	5.91099226158977e-37
OLIG2	NUBP2	5.99453296090131e-37
PDE4B	PLXNB2	6.24755288993807e-37
GAD1	C6orf106	6.37240740348069e-37
PTGDS	PURA	6.93967086378382e-37
ABAT	NICN1	7.08885906591271e-37
ALDH5A1	AGBL5	7.09822932488182e-37
DLG1	EPDR1	7.26322417818048e-37
APC	LUZP1	7.36287556657279e-37
OLIG2	ARFGAP2	8.14990082860205e-37
APC	STRN4	8.60173947260962e-37
DLX1	GMPPB	8.84775023105841e-37
GRM2	CRELD2	8.99614851335267e-37
ALDH5A1	H1F0	9.28519813677588e-37
DGCR8	TMEM129	9.67778495332695e-37
APC	CLDND1	9.69500987315393e-37
SLC1A1	RPS26	1.01182595393693e-36
ALDH5A1	PFDN5	1.01187814276114e-36
PDE4B	DALRD3	1.0139455436756e-36
HRH2	ABCG2	1.1024704724475e-36
SLC25A12	VPS13D	1.1398728683668e-36
HRH2	C6orf106	1.16880061031874e-36
MED12	IFT140	1.21701758121396e-36
MED12	GOLGA4	1.26689929102353e-36
PTGDS	THOC5	1.50486884126386e-36
GRM2	PPM1A	1.52150912012976e-36
GRIK1	ASCC2	1.53938282211956e-36
NALCN	CNTNAP1	1.54445117288079e-36
HRH2	IL6ST	1.56866067867e-36
ALDH5A1	OCIAD2	1.6329208760938e-36
PIP5K1A	GTPBP1	1.66800190821302e-36
ABAT	FBXO42	1.67700951361999e-36
OLIG2	FAU	1.78256910915483e-36
APC	MOSPD3	1.80632200014282e-36
APC	DTX4	1.87543472833831e-36
ABAT	TTC28	1.9807282777453e-36
CPLX2	SHF	2.01293952886428e-36
PTGDS	IL6ST	2.04546535172555e-36
PNPO	HEMK1	2.14597152386501e-36
PDE4B	CELSR3	2.19489078242249e-36
SLC25A12	ANKFY1	2.23663638480758e-36
ALDH5A1	DCAF15	2.29012991527292e-36
ABAT	CTTNBP2NL	2.32558395590021e-36
CPLX2	PFKFB4	2.33333526867284e-36
PIP5K1A	FAM212A	2.37580269776805e-36
PNPO	NUFIP2	2.37752110959967e-36
DLX1	PREB	2.39844192915102e-36
PDE4B	FAM171A2	2.54624424936067e-36
SLC25A12	CHPT1	2.55049360951264e-36
GRIK1	CELSR3	2.89508631515934e-36
PIP5K1A	LUZP1	2.93293247176541e-36
PNPO	INPP5K	2.96762232606988e-36
PNPO	C12orf10	3.45858321610462e-36
APC	RUSC1	3.47361260681426e-36
SLC25A12	DACT1	3.49546073760143e-36
ALDH5A1	SEPT8	3.57506946248471e-36
SLC1A1	DDX39A	3.71892804959468e-36
GRIK1	SUFU	3.80948837490137e-36
MED12	GNAI2	3.96544092350548e-36
ABAT	IFT140	4.235908329117e-36
MED12	FAM212A	4.2556463610861e-36
MED12	GMPPB	4.3573344273814e-36
PTGDS	RBM15B	4.42527850362727e-36
HRH2	EXT2	4.63368501259962e-36
CPLX2	CNTNAP1	4.81793330606942e-36
PLCG1	PFKFB4	4.92090084600415e-36
PLCG1	ABCG2	5.11038519431768e-36
ALDH5A1	DPYSL5	5.25857053436474e-36
PNPO	ACP2	5.39029638055625e-36
CPLX2	OCIAD2	5.78597726543073e-36
GRIK1	MTMR3	5.93825931726859e-36
PTGDS	SEMA3F	6.11903778055087e-36
OLIG2	ACTL6B	6.32717879485521e-36
CPLX2	PI4KA	6.42994906687823e-36
CLDN11	ACAP3	6.8014310875803e-36
OLIG2	DALRD3	7.3724256858384e-36
PDE4B	TRIOBP	7.63204072260613e-36
PIP5K1A	PABPC4	7.72049429960785e-36
PNPO	C11orf49	7.79569713786067e-36
ABAT	DTX4	8.02154734785079e-36
PTGDS	ANKFY1	8.06673438823973e-36
ALDH5A1	SHF	8.18747658710866e-36
HRH2	PFKFB4	8.84135379605142e-36
GAD1	FAM117B	9.2605332528222e-36
GRM2	RPL13	9.55568888895471e-36
GRM2	ACAP3	1.11079517404065e-35
PLCG1	FNBP1L	1.11291471317743e-35
GAD1	EPDR1	1.11602286531947e-35
ALDH5A1	EPB41L2	1.1491885603842e-35
OLIG2	ROMO1	1.25180918746676e-35
MED12	GTPBP1	1.41688592742596e-35
ABAT	RBM15B	1.43042350419802e-35
GRIK1	AGBL5	1.47548721787471e-35
OLIG2	SPSB3	1.63025917447418e-35
RTN4	RBM12	1.70272928005908e-35
OLIG2	PDAP1	1.8918897107279e-35
MED12	ZBTB17	1.94393864792678e-35
PIP5K1A	ISYNA1	2.02349788232448e-35
DLG1	HNRNPA1	2.08417093114273e-35
CPLX2	GABRD	2.13568032190187e-35
GRIK1	LMBR1L	2.26493043515589e-35
MED12	CNIH2	2.3007444622723e-35
OLIG2	ERGIC3	2.3220060922664e-35
GAD1	LMBR1L	2.4994432398099e-35
CPLX2	DCAF15	2.5005469357836e-35
PDE4B	ANKRD13B	2.67125595299925e-35
DLG1	GABRD	2.96474174956394e-35
ALDH5A1	PFKFB4	2.97536672447954e-35
PTGDS	PAQR8	3.02392402471983e-35
HRH2	IDH1	3.03192962940294e-35
ALDH5A1	THOC5	3.0481348446431e-35
YWHAB	VEZT	3.25773089968965e-35
PNPO	UBQLN4	3.31368420297471e-35
PNPO	ROMO1	3.33446193214875e-35
OLIG2	RPL13	3.51572879315568e-35
SLC25A12	THOC5	3.82302465750098e-35
ALDH5A1	EXT2	4.00648532841382e-35
CLINT1	CTNS	4.20167533873316e-35
CLINT1	MICALL1	4.2337796696863e-35
ALDH5A1	DENND5B	4.5317783011693e-35
CPLX2	PABPC4	4.6920309405665e-35
GRIK1	UBTF	4.73673489829713e-35
APC	ABCG2	4.91799473585554e-35
VGF	DPYSL5	4.96615088338131e-35
CPLX2	VPS13D	5.22370671165303e-35
PTGDS	PFKFB4	5.25581965531348e-35
MED12	TBKBP1	5.47371942884842e-35
GAD1	NASP	5.94707506855052e-35
YWHAB	MTF2	6.44986242710731e-35
PLCG1	DACT1	6.49501199429273e-35
OLIG2	VPS51	6.63242035490646e-35
PIP5K1A	MICALL1	6.84870617521714e-35
PNPO	ALG12	6.92831957162936e-35
SLC25A12	NIPSNAP1	7.07871784600557e-35
OLIG2	STRN4	7.45804363007571e-35
OLIG2	MON1A	7.53807053350406e-35
SLC25A12	TTC28	7.87381805848799e-35
ALDH5A1	TUBB3	7.99713154893761e-35
HRH2	KDM1A	8.2010243274724e-35
PTGDS	LRP4	8.51433287590545e-35
PLCG1	TRIM46	8.62152524874096e-35
ALDH5A1	PABPC4	8.66922113809318e-35
PDE4B	IFT140	8.77473824864216e-35
MED12	TRIM46	8.91119760727223e-35
PTGDS	CTTNBP2NL	9.11778158950319e-35
ALDH5A1	HMGN4	1.03545096021477e-34
SLC25A12	ZC3HC1	1.04502344527267e-34
PNPO	DPYSL5	1.04998465985977e-34
APC	VPS9D1	1.06076136878077e-34
PNPO	CGREF1	1.2416559575167e-34
CPLX2	C6orf106	1.3203369393678e-34
PLCG1	LMBR1L	1.3240205304964e-34
OLIG2	C11orf31	1.32847284524688e-34
OLIG2	FLAD1	1.33577579120711e-34
MED12	CDK10	1.36524887472441e-34
APC	NICN1	1.37095602720089e-34
CLINT1	PLXNB2	1.53631611120365e-34
HRH2	LMBR1L	1.53958931739849e-34
MED12	ISYNA1	1.54407144860952e-34
PDE4B	RBM15B	1.56090873217104e-34
ALDH5A1	IDH1	1.60931527315983e-34
GRIK1	DDX39A	1.62947985847601e-34
DGCR8	RNF123	1.6364270083419e-34
CPLX2	EPDR1	1.71251836701311e-34
ABAT	DCAF15	1.73692027394007e-34
HRH2	FBXO42	1.75233699098152e-34
ALDH5A1	KDM1A	1.81956470721462e-34
MED12	TRMT61A	1.85941105729035e-34
GRIK1	IFT140	1.86825935484996e-34
GRIK1	EFTUD2	1.87350293719982e-34
HRH2	CTTNBP2NL	1.99058446266698e-34
PIP5K1A	DCAF15	2.03667237018843e-34
PNPO	STRN	2.149917974759e-34
GAD1	HNRNPA1	2.15419048332745e-34
APC	MICALL1	2.15721081345771e-34
NALCN	SEPT8	2.17272574277463e-34
GRIK1	PFKFB4	2.19927833653126e-34
GAD1	VCAN	2.25681224418415e-34
ALDH5A1	LMBR1L	2.4860259609303e-34
GAD1	ANKFY1	2.50779356573376e-34
PNPO	PFKFB4	2.52610780867565e-34
MED12	NOL12	2.62287089986518e-34
PTGDS	MBNL2	2.68899553472423e-34
SLC25A12	SIK3	2.83710375408196e-34
SLC25A12	CTTNBP2NL	3.00212979814172e-34
ABAT	FAM117B	3.03832753008947e-34
SLC1A1	PURA	3.1676146907607e-34
TTC13	BMI1	3.21628074306946e-34
GAD1	H1F0	3.27024014167387e-34
NRN1	RBM15B	3.2813966593795e-34
SLC25A12	ANKRD13B	3.34131779289193e-34
OLIG2	NUFIP2	3.36362229858823e-34
ALDH5A1	FAU	3.54352427431913e-34
GRM2	SPSB3	3.54568385877687e-34
PNPO	ANKRD54	3.56232883242223e-34
PIP5K1A	DTX4	3.56712539219836e-34
PIP5K1A	DACT1	3.58131776454413e-34
DLG1	AGBL5	3.80150149918837e-34
GRIK1	DPH1	4.28705629915867e-34
MED12	UBQLN4	4.31243303915803e-34
DLG1	PURA	4.4782655655544e-34
PDE4B	SUFU	4.51381014585624e-34
PDE4B	ACAP3	4.69319555102913e-34
PNPO	CCDC51	4.93510422366189e-34
OLIG2	DCAF15	5.03477212506562e-34
GRM2	NUBP2	5.05321646691542e-34
PTGDS	CSRNP2	5.1406546165018e-34
MED12	VPS28	5.22121160719239e-34
ALDH5A1	KRTCAP2	5.43670625762367e-34
MED12	ARFGAP2	5.44242899265885e-34
DGCR8	SLC9A3R2	5.45324141305322e-34
SLC25A12	CELSR3	5.57056591678551e-34
GAD1	PFKFB4	5.62120834998494e-34
OLIG2	TELO2	5.65000392189089e-34
GRIK1	RBM15B	5.70395943493482e-34
PNPO	MFSD5	5.86645357813344e-34
OLIG2	CRELD2	6.33652935277887e-34
CPLX2	ANKFY1	6.60680998005361e-34
PTGDS	RFTN2	6.84058482752045e-34
CPLX2	AGBL5	6.91700932443307e-34
GRIK1	SZT2	7.08887856301067e-34
PNPO	MICALL1	7.61654435657318e-34
CPLX2	TUBB3	7.67356603597403e-34
CLINT1	AGBL5	8.6338518468531e-34
DLG1	FDFT1	8.67763693276689e-34
ALDH5A1	RPS26	8.86199462300994e-34
MED12	TMUB2	8.94012461444851e-34
CPLX2	DPYSL5	9.54410566243067e-34
CPLX2	RPS26	9.76230711032324e-34
PTGDS	PABPC4	9.99932395309775e-34
PNPO	TBKBP1	1.04117399272715e-33
NALCN	NIPSNAP1	1.04164251238708e-33
SLC1A1	NXN	1.08486195506775e-33
SLC25A12	SEMA3F	1.16645597647116e-33
NRN1	PABPC4	1.18797363928743e-33
PIP5K1A	AGBL5	1.23267056266314e-33
PDE4B	PPRC1	1.27475112044218e-33
CPLX2	LUZP1	1.30809241427629e-33
PIP5K1A	LDB1	1.31748627805951e-33
PDE4B	DCAF15	1.33633655259183e-33
SLC25A12	TRIM46	1.3572942598006e-33
CLINT1	TRIOBP	1.41189439501702e-33
MED12	MFSD5	1.42904526407325e-33
YWHAB	KATNA1	1.47603286715013e-33
PTGDS	NIPSNAP1	1.60249475926298e-33
HRH2	MTMR3	1.60813904170021e-33
GAD1	PURA	1.62471823249125e-33
DLG1	ANKFY1	1.72615218276058e-33
CLDN11	ZNF276	1.77511010061143e-33
PIP5K1A	QARS	1.88405652042447e-33
PNPO	ARF5	1.89105018536904e-33
SLC1A1	MBNL2	1.89237690014435e-33
ABAT	ISYNA1	1.99468561476566e-33
PNPO	TMEM115	2.00045464977513e-33
SLC1A2	RFTN2	2.03723993704165e-33
PLCG1	WDR6	2.04670154692663e-33
NRN1	KDM1A	2.15774874936325e-33
ALDH5A1	RPL41	2.18033755270414e-33
CPLX2	CPD	2.23333989016397e-33
OLIG2	PPP1R12A	2.24729823673284e-33
GRM2	ADCK5	2.28750428721363e-33
PTGDS	FNBP1L	2.49874568348045e-33
GRM2	UBQLN4	2.50234078158857e-33
SLC25A12	CHMP7	2.52298012426476e-33
RTN4	CTTNBP2NL	2.58654285947107e-33
PNPO	EFNA3	2.59609113198664e-33
PTGDS	DDX39A	2.60930020446515e-33
PNPO	CHMP7	2.62428144727193e-33
OLIG2	CGREF1	2.92019326614962e-33
SLC25A12	AGBL5	3.06840432767559e-33
PDE4B	CCDC71	3.06980567450791e-33
PNPO	MRPL49	3.098682951536e-33
ALDH5A1	RBM15B	3.14021444745804e-33
MED12	EIF5	3.23685732917083e-33
DLX1	WNK2	3.59816007609387e-33
GRIK1	DCAF15	3.68347455854347e-33
SLC1A1	EXT2	3.7777719515116e-33
SLC25A12	NICN1	3.82022038699176e-33
ALDH5A1	C6orf106	3.82509106435085e-33
SLC1A1	EIF3L	3.83064040746126e-33
GAD1	HMGN4	3.85943012761222e-33
GRM2	ANKRD13B	3.95090197728721e-33
GAD1	RBM6	4.05502267666876e-33
HRH2	RBM15B	4.38251830959984e-33
SLC1A1	FAU	4.47255836359233e-33
PLCG1	CLDND1	4.48142616218196e-33
ALDH5A1	CNTNAP1	4.54190888866243e-33
ABAT	EPDR1	4.65921051282011e-33
MED12	DCAKD	5.03914799448319e-33
ABAT	CELSR3	5.27686456742608e-33
MSRB2	MOSPD3	5.31971704847125e-33
GAD1	EIF3L	5.5607863568345e-33
CLINT1	ISYNA1	6.06592466188402e-33
SLC1A1	RPL41	6.10194365050914e-33
MSRB2	GOLGA4	6.15639349683031e-33
PLCG1	PABPC4	6.46239774523447e-33
PLCG1	ANKRD13B	6.52571273269549e-33
PDE4B	SLC12A9	6.5283103711682e-33
ABAT	GTPBP1	6.82998042646527e-33
DGCR8	PUF60	7.07677496825484e-33
CLDN11	TCAP	7.20295066512432e-33
OLIG2	VPS9D1	7.26779049030939e-33
PIP5K1A	MOSPD3	7.93941315771719e-33
HRH2	AGBL5	8.02159716893702e-33
CPLX2	ZC3HC1	8.09705765704501e-33
APC	FAM171A2	8.70030262372257e-33
GRM2	CDK10	9.0148011201192e-33
PNPO	CELSR3	9.05349389307066e-33
GAD1	SPATS2	9.32196435753237e-33
ALDH5A1	IMPDH2	9.33252831564269e-33
DGCR8	AARS2	9.99915969484051e-33
NALCN	EIF3L	1.03167278417307e-32
CPLX2	FDFT1	1.0320410593319e-32
GRM2	CYHR1	1.04131696829181e-32
APC	EIF5	1.09598651018559e-32
DLG1	H1F0	1.09687485406237e-32
CPLX2	MTMR3	1.12821754475307e-32
GRM2	IMPDH2	1.17958344021253e-32
PIP5K1A	GNAI2	1.18358400276881e-32
PNPO	CCDC130	1.19063316521936e-32
PDE4B	USP19	1.24894650209296e-32
GRM2	TRIM46	1.26277740164574e-32
PNPO	CPD	1.27406151821421e-32
PIP5K1A	CELSR3	1.29855069764826e-32
PTGDS	SPATA5L1	1.30193887243651e-32
NALCN	FDFT1	1.33358079966439e-32
TBP	DENND4B	1.3396124526107e-32
GRM2	NME3	1.41901896154173e-32
HSPA12A	PCMT1	1.42276502304584e-32
PDE4B	MOSPD3	1.5501524850025e-32
GRM2	USP19	1.56977421255419e-32
MED12	PIKFYVE	1.61346057557643e-32
YWHAB	KIAA0907	1.61984595569859e-32
PNPO	SLC12A9	1.67647556917403e-32
GRM2	VPS28	1.73183711668044e-32
TTC13	PSIP1	1.76616565609205e-32
GAD1	PA2G4	1.83839100041147e-32
TTC13	NISCH	1.87482683706658e-32
DLG1	RALGPS1	2.02053163872889e-32
ABAT	OCIAD2	2.08649703629892e-32
CPLX2	ZNF3	2.20301111198374e-32
HRH2	OCIAD2	2.24132168967096e-32
MED12	SCYL1	2.29216935324809e-32
GRM2	NOL12	2.30952539549054e-32
CLDN11	SNX32	2.36976937645557e-32
MED12	LDB1	2.38744414984601e-32
GAD1	NIPSNAP1	2.40533516641525e-32
ALDH5A1	ASCC2	2.43724479061038e-32
DGCR8	SURF1	2.44963106733451e-32
PTGDS	QARS	2.55395217890183e-32
GRM2	VPS51	2.63601538161712e-32
SULT4A1	ZFP36L2	2.79463737976794e-32
OLIG2	WDR6	2.90994108471515e-32
CPLX2	VCAN	2.9116544291148e-32
MED12	FBXL6	2.98000728369398e-32
GRM2	TMEM115	3.13754629145169e-32
MED12	FLAD1	3.204705513168e-32
PTGDS	KATNA1	3.35320692558975e-32
PTGDS	TTC28	3.47175279457818e-32
CLDN11	RPS6KL1	3.53445397483347e-32
GAD1	AGBL5	3.668934427323e-32
CPLX2	HMGN4	3.81530082089721e-32
PNPO	CD63	4.09646684237053e-32
PIP5K1A	NICN1	4.22056127978822e-32
RTN4	FAM117B	4.28447753519044e-32
PNPO	IPO11	4.29488405980923e-32
PNPO	SYVN1	4.30834137447898e-32
GRIK1	WDR6	4.45586301503847e-32
CLDN11	CDK10	4.5301114447687e-32
SULT4A1	LRIG1	4.59418400528804e-32
CPLX2	FAM89B	4.63125914717876e-32
MED12	PTCD1	4.65001536820423e-32
YWHAB	COMMD3	4.75590450029851e-32
PNPO	EFTUD2	4.84809899739744e-32
PDE4B	ZNF408	5.02973549181137e-32
GRM2	WDR6	5.13876774598447e-32
SLC25A12	SEZ6	5.24652477861754e-32
DLG1	EPB41L2	5.26555495829323e-32
CLINT1	SLC12A9	5.53328934265138e-32
PTGDS	HNRNPA1	5.75826969730206e-32
DLG1	HMGN4	5.79533553495631e-32
PNPO	CDK10	5.89323584387296e-32
DGCR8	PKD1	5.95564673144391e-32
GRM2	TRIOBP	5.95777872026027e-32
PIP5K1A	RUSC1	6.08368987080089e-32
DLX1	TELO2	6.61490489117149e-32
OLIG2	ARF5	6.73204419352727e-32
GRIK1	LRP11	7.06751278850481e-32
GRIK1	ANKRD13B	7.23370638754402e-32
GRIK1	TCAP	7.29320936588528e-32
SULT4A1	PBXIP1	7.3264988460933e-32
PTGDS	LRP11	7.52748288820687e-32
GRIK1	CDK10	7.62308837366487e-32
SLC1A1	VPS13D	7.65401891324262e-32
ABAT	EIF3L	7.76254164314882e-32
HRH2	DTX4	8.06825301822191e-32
TBP	PSIP1	8.07824574717928e-32
CPLX2	IMPDH2	8.20171070691923e-32
SULT4A1	ZFP36L1	8.30681668395919e-32
PDE4B	ABCG2	8.52260557234516e-32
PNPO	ACAP3	8.62919498604341e-32
NRN1	EPDR1	8.64575764881655e-32
DLG1	VCAN	8.86737788029994e-32
ALDH5A1	ZC3HC1	8.93967458988737e-32
DLX1	PUF60	9.12943160846033e-32
SLC25A12	FAM171B	9.15362966325048e-32
SLC1A1	KDM1A	9.5802586837043e-32
ALDH5A1	SLC25A20	9.77853294936047e-32
PIP5K1A	FAM89B	9.79926954162615e-32
PNPO	LUZP1	1.05811499232308e-31
DLG1	PAQR8	1.22689120320333e-31
CPLX2	IL6ST	1.22935512609081e-31
SLC1A1	IMPDH2	1.32464205437009e-31
SLC25A12	PAQR8	1.37021903954986e-31
PIP5K1A	MBNL2	1.38110426977441e-31
OLIG2	AP2S1	1.43356878762076e-31
MED12	TMEM129	1.44226398002417e-31
HRH2	LRP11	1.51999548127134e-31
PTGDS	PI4KA	1.52173952829186e-31
GRM2	ALG12	1.52484262822348e-31
SLC1A1	FLAD1	1.53678510962342e-31
GAD1	EPB41L2	1.60278407533087e-31
PLCG1	FDFT1	1.70051134728644e-31
CLINT1	WDR6	1.71133425838217e-31
HRH2	QARS	1.71611415180847e-31
GRM5	LATS1	1.77510993539887e-31
ABAT	SLMAP	1.79212353306686e-31
GRM2	FAM89B	1.82600163461216e-31
DGCR8	DEF8	1.90875881428641e-31
GRM2	CGREF1	2.00150342257014e-31
SLC1A1	ERGIC3	2.10084416356899e-31
PDE4B	VPS9D1	2.23732074676983e-31
PNPO	LRP11	2.28052954038377e-31
DLX1	PLOD3	2.30132442710021e-31
DLG1	PI4KA	2.36983446127653e-31
CLINT1	LRP11	2.3796424404674e-31
MSRB2	TAB1	2.4021490779802e-31
PTGDS	NASP	2.44046979061363e-31
OLIG2	MAST1	2.46380617692689e-31
GAD1	IL6ST	2.52164317195719e-31
ALDH5A1	ATP5G2	2.58286164463771e-31
PLCG1	RALGPS1	2.68844322760718e-31
NRN1	IP6K2	2.78593591830409e-31
PDE4B	RBM4B	2.85321357012283e-31
GRIK1	PPRC1	2.98995524612677e-31
CLINT1	RBM15B	3.01770763402084e-31
TTC13	EIF2S1	3.09505324326513e-31
CPLX2	LRP11	3.2393633823401e-31
GRM2	ANKRD54	3.31832703679175e-31
PDE4B	DPH1	3.32038063762843e-31
ALDH5A1	FDFT1	3.4802465829178e-31
NALCN	RFTN2	3.52023198619287e-31
ALDH5A1	VPS28	3.52609781748196e-31
PNPO	STMN4	3.65182594742095e-31
APC	FAM89B	3.77936048159299e-31
ALDH5A1	SEMA3F	3.92758740253235e-31
PIP5K1A	DAZAP2	3.959905599233e-31
SLC25A12	QARS	4.04540145570356e-31
FGFR2	ZFP36L1	4.25430321507102e-31
PNPO	NME3	4.7012914900718e-31
ALDH5A1	CD63	4.7029638391132e-31
OLIG2	PURA	4.72917876673805e-31
ALDH5A1	FAM89B	4.90833691352409e-31
SLC1A1	AGBL5	5.00077222108599e-31
CLINT1	IMPDH2	5.14043502466117e-31
PNPO	MON1A	5.14250633418976e-31
DLX1	PPP6R2	5.18543386140269e-31
GRM2	STARD3	5.43443911596161e-31
SLC25A12	LDB1	5.50976341859711e-31
GRM2	LDB1	5.77776776470917e-31
PNPO	QARS	5.88164572995684e-31
ALDH5A1	SNRPC	6.03754409441703e-31
GRIK1	SLC12A9	6.06058251231592e-31
GRM2	ISYNA1	6.09751457281277e-31
APC	CNIH2	6.15335196307086e-31
GAD1	KATNA1	6.40684057719076e-31
HRH2	MAL2	6.52317719735477e-31
PIP5K1A	SLC12A9	6.57709484136952e-31
DGCR8	SCAND1	6.63667106242197e-31
GRIK1	ZBTB17	6.65503139046675e-31
ABAT	FAM212A	6.73267472615799e-31
MED12	ULK3	6.77719800213216e-31
DLG1	LUZP1	6.78516275295454e-31
CLINT1	CCDC71	6.79382912860556e-31
PTGDS	FAM117B	6.99129793056084e-31
SLC25A12	STMN4	6.99745382976992e-31
MED12	STX10	7.00202023764186e-31
DLG1	VPS13D	7.22637294000932e-31
PIP5K1A	RBM15B	7.38984807917743e-31
PTGDS	VPS13D	7.39196411041998e-31
VGF	ISYNA1	7.52074795442303e-31
ABAT	MICALL1	7.52887131283504e-31
PDE4B	GTPBP1	7.57745483700741e-31
OLIG2	NANOS3	7.95911349946611e-31
DLG1	DPYSL5	8.0461971067011e-31
NRN1	DDX39A	8.263300446331e-31
SLC1A1	RBM15B	8.28101380618389e-31
SLC1A1	THOC5	8.33418076286097e-31
PIP5K1A	LRP11	8.33545872675807e-31
ABAT	FAM89B	8.35107625093393e-31
SLC25A12	NASP	8.69826455006314e-31
GRIK1	IMPDH2	8.71917126041259e-31
PLCG1	TMX2	8.800502632056e-31
NALCN	CPD	8.83002471078359e-31
PLCG1	NICN1	9.01845860381377e-31
PLCG1	PURA	9.23200135445117e-31
CLINT1	CAD	9.47441855417635e-31
OLIG2	ZNHIT1	9.52340178232319e-31
SLC25A12	DCAF15	9.87776760602869e-31
OLIG2	CPD	9.92669032457316e-31
OLIG2	ALG12	9.99456738422666e-31
PTGDS	OCIAD2	1.00338656151657e-30
PNPO	EIF5	1.00736155002782e-30
SLC25A12	VCAN	1.01332095062509e-30
MSRB2	GNAI2	1.01506056993735e-30
DGCR8	ZNHIT2	1.02054439142295e-30
SLC1A1	SNRPC	1.03806503160839e-30
SLC1A1	QARS	1.04293108135531e-30
EIF2B2	SLC2A1	1.04938881420283e-30
CLINT1	MOSPD3	1.05512689213199e-30
SLC25A12	SPATA5L1	1.07255514836015e-30
APC	XPNPEP1	1.08149932112717e-30
ABAT	SEZ6	1.08769781525246e-30
PNPO	MBNL2	1.09163153630449e-30
DLX1	ACP2	1.09549796056968e-30
YWHAB	SPRYD3	1.09627963761236e-30
MED12	ANKRD54	1.12531628079716e-30
PIP5K1A	STRN4	1.14839390949384e-30
NALCN	ADD3	1.1541325504132e-30
PTGDS	CHPT1	1.18034403432149e-30
OLIG2	SYVN1	1.24550404875472e-30
MED12	LRP11	1.26146016539604e-30
CLINT1	QARS	1.32710828355221e-30
PDE4B	UBQLN4	1.33988818538796e-30
DLG1	THOC5	1.35696456111553e-30
DGCR8	NDUFAF3	1.3785355002988e-30
SLC25A12	PI4KA	1.38227821010648e-30
CPLX2	ACTL6B	1.42250246447674e-30
SLC1A2	ZFP36L2	1.43076156584372e-30
CPLX2	SEMA3F	1.4403543172363e-30
ABAT	VCAN	1.50212899094222e-30
PDE4B	IPO11	1.55624577009553e-30
OLIG2	PIAS1	1.57341843391389e-30
PTGDS	DACT1	1.57508204725898e-30
PDE4B	STARD3	1.58602897181237e-30
MSRB2	ANKRD54	1.66802378300228e-30
ABAT	FAM219B	1.70664760682593e-30
ALDH5A1	IL6ST	1.73252857611519e-30
NALCN	PBXIP1	1.76881103872284e-30
GRIK1	VPS9D1	1.7849872059536e-30
APC	CELSR3	1.82557235156612e-30
GRM2	SLC12A9	1.85756118181492e-30
PLCG1	C6orf106	1.96300117626912e-30
ALDH5A1	GABRD	2.03945270576543e-30
PNPO	RBBP5	2.04399511591482e-30
PDE4B	IMPDH2	2.06401955208187e-30
DLX1	FURIN	2.10195045500655e-30
APC	MAST1	2.18831406613529e-30
PDE4B	TRABD	2.25340387201273e-30
HRH2	LUZP1	2.27141930710127e-30
ABAT	RUSC1	2.31437148179238e-30
GRIK1	CCDC130	2.31760479048899e-30
GRM2	TRABD	2.32590918958577e-30
HRH2	STMN4	2.41405349347635e-30
PNPO	PABPC4	2.45314251450309e-30
HRH2	FAM117B	2.54451772744023e-30
GAD1	ZNF3	2.56470836988613e-30
PNPO	AGBL5	2.58474487521613e-30
PLCG1	CNTNAP1	2.61983385720776e-30
VGF	TUBB3	2.73923568608422e-30
APC	PABPC4	2.78865444238125e-30
HRH2	PABPC4	2.81452038105827e-30
CLINT1	ANKRD13B	2.85789284141484e-30
SLC1A1	HEMK1	2.87479056103335e-30
SLC25A12	NANOS3	2.89671408311798e-30
ALDH5A1	ARL3	2.9296968076458e-30
NOS1AP	LAMB2	2.94446882364775e-30
GAD1	PABPC4	2.94506350813865e-30
APC	LMBR1L	3.03220578347381e-30
OLIG2	TAB2	3.20031572674053e-30
SLC1A1	VPS28	3.29831002809573e-30
CLINT1	PPM1A	3.3028086149532e-30
ALDH5A1	ACTL6B	3.41603099745008e-30
APC	MICAL3	3.42126297642881e-30
TTC13	FMNL1	3.43642061607422e-30
MSRB2	GNB2	3.52207849753597e-30
PDE4B	MICAL3	3.63169031249591e-30
OLIG2	ERCC6L2	3.64472417614221e-30
MLC1	CAD	3.67011411197246e-30
ALDH5A1	RIT1	3.78361957012282e-30
ALDH5A1	QARS	3.80063366036466e-30
OLIG2	SCAND1	4.04047876413688e-30
GRIK1	FBXL6	4.33088875553955e-30
SLC1A2	DDAH1	4.361523180036e-30
YWHAB	GNL3	4.37506613013912e-30
GAD1	DACT1	4.4609109073857e-30
ALDH5A1	BUD31	4.89730735613353e-30
OLIG2	DPH1	4.95004704856125e-30
PLCG1	IL6ST	5.13016790849333e-30
SLC1A1	ZC3HC1	5.1559905280038e-30
HRH2	EPB41L2	5.24083149004062e-30
TTC13	METAP2	5.36056051964407e-30
PTGDS	CPD	5.3799531711776e-30
OLIG2	MRPL49	5.42096396160337e-30
ALDH5A1	ISYNA1	5.43523035084904e-30
CPLX2	PFDN5	5.44419563605485e-30
MED12	ARF5	5.48174387547399e-30
ABAT	DAZAP2	5.56003582382471e-30
SLC1A1	PFDN5	5.56725790597601e-30
CLDN11	TRABD	5.64790675649886e-30
PNPO	STARD3	5.76408950069698e-30
MED12	RBM15B	5.77528465147045e-30
GRM2	ACP2	5.90608409591238e-30
CPLX2	VPS28	6.04269276093036e-30
PTGDS	FDFT1	6.10581186195272e-30
GRM2	STX10	6.22842275978335e-30
NRN1	SEPT8	6.34618402882923e-30
GAD1	HSF2	6.48533541389517e-30
VGF	WDR6	6.53742869043175e-30
CLINT1	NXN	6.54245453285733e-30
GRM2	RNF141	6.58589296532781e-30
SLC1A1	ASCC2	6.73123886177016e-30
DLG1	DACT1	6.86258304961125e-30
GRM2	FNIP1	6.86964073860481e-30
PTGDS	ZC3HC1	7.04316074672748e-30
PDE4B	TRIM46	7.16531880334285e-30
PLCG1	SEZ6	7.16691916605028e-30
CLINT1	ASCC2	7.24618582969896e-30
PDE4B	ADCK5	7.25998462875025e-30
APC	CSRNP2	7.29640254412546e-30
MED12	WDR6	7.34681855175031e-30
GRIK1	TRIM46	7.40381771843197e-30
GRM2	PTCD1	7.55586025984225e-30
RTN4	HIF1AN	7.72208793117584e-30
GRM2	ACTL6B	7.88388434444903e-30
PNPO	SUFU	8.16061047805722e-30
ALDH5A1	EPDR1	8.36649278445964e-30
CPLX2	DACT1	8.55115982535675e-30
PDE4B	AP4M1	8.63289998734969e-30
MED12	CTNS	8.67082643430121e-30
ABAT	CHMP7	8.75209593164227e-30
GAD1	ADD3	8.82986140968412e-30
RTN4	FBXO42	8.88779000985356e-30
PIP5K1A	PPRC1	8.95552004855554e-30
ABAT	SIK3	9.16118941912023e-30
DLX1	SLC45A1	9.18033035612803e-30
VGF	DCAF15	9.86821731763336e-30
NRN1	MTMR3	1.00224169771373e-29
GRIK1	TRIOBP	1.00626931733272e-29
ALDH5A1	CCDC71	1.01097801260444e-29
SLC25A12	HMGN4	1.05925864740791e-29
APC	CHMP7	1.073341865756e-29
GRM2	SSBP4	1.07430088838784e-29
PDE4B	ALG12	1.09760350125443e-29
GRIK1	CCDC71	1.10372560732129e-29
GRIK1	KDM1A	1.10683259548395e-29
PTGDS	VCAN	1.13064701686391e-29
PNPO	RPS26	1.13264639496172e-29
HRH2	ISYNA1	1.1363629244332e-29
APC	ASIC1	1.16024902826585e-29
OLIG2	MICALL1	1.16802105731354e-29
MED12	MICALL1	1.17168904048747e-29
GAD1	SIK3	1.21719221975918e-29
PIP5K1A	TTC28	1.24787794526024e-29
APC	CAD	1.25071077804676e-29
CLINT1	PURA	1.27483520128249e-29
TBP	PLEC	1.30498906684029e-29
GRM2	ZBTB17	1.31247450181829e-29
CPLX2	DENND5B	1.35146429856654e-29
PIP5K1A	ASCC2	1.37452784311603e-29
PIP5K1A	VPS9D1	1.38510706357558e-29
PIP5K1A	UBTF	1.39772950165786e-29
TTC13	CSNK1G3	1.41447068996086e-29
APC	IPO11	1.43197451294144e-29
PIP5K1A	GNB2	1.4449742081702e-29
GRM5	PSIP1	1.45908972342648e-29
GRM5	SLC2A1	1.46800596900942e-29
VGF	PURA	1.47672491870169e-29
PNPO	ST3GAL6	1.58399494272864e-29
OLIG2	TRIM46	1.58535773230635e-29
CPLX2	QARS	1.64121504528358e-29
OLIG2	IFT140	1.6635580469173e-29
SLC1A1	SLC25A20	1.68993762111006e-29
DLG1	OCIAD2	1.74875873878698e-29
PTGDS	HMGN4	1.78102116439958e-29
APC	TAB1	1.78462565026937e-29
RTN4	SMURF2	1.82824719464001e-29
GRIK1	PURA	1.88663849212952e-29
GRIK1	IPO11	1.94508567559519e-29
DLX1	KIFC2	1.98256273005182e-29
HRH2	GTPBP1	1.98972137502442e-29
ALDH5A1	CPD	1.9909334180675e-29
PDE4B	TAB1	1.99749451872033e-29
GAD1	ITGB5	2.01001421476249e-29
MED12	KIFC2	2.06526521300339e-29
DLG1	RBM6	2.07521010248389e-29
DLG1	LRP4	2.08617654607506e-29
SLC25A12	LRP11	2.11177912641293e-29
PNPO	DCAKD	2.11974630597691e-29
CPLX2	SEZ6	2.16563085481094e-29
GRIK1	PTPN23	2.19279549740168e-29
GRIK1	ZNF276	2.22691486031682e-29
DLG1	FBXO42	2.30573460885987e-29
GAD1	RALGPS1	2.31446570129579e-29
GRM2	CNIH2	2.47231709556429e-29
SLC1A1	OCIAD2	2.49025225954484e-29
GRM2	ROMO1	2.56765989213777e-29
PDE4B	CAD	2.57609062976303e-29
PNPO	SCAND1	2.59241868503136e-29
DLG1	ABCG2	2.60233805384939e-29
CLDN11	RASSF1	2.67091001843859e-29
CPLX2	ABCG2	2.68665791860687e-29
MED12	TAB2	2.71818680602772e-29
PNPO	CYHR1	2.74756468220291e-29
HRH2	TRIOBP	2.77691163888491e-29
PNPO	CUEDC2	2.85895912306112e-29
PIP5K1A	MAST1	2.8621247251436e-29
OLIG2	ANKRD13B	2.87388422651407e-29
PIP5K1A	SEPT8	2.8955294616498e-29
GRM2	SCAND1	2.90618497167211e-29
GRM2	TBKBP1	2.92766482192326e-29
GRM2	FAM212A	2.94268022496189e-29
PNPO	SEZ6	2.95699997124508e-29
NALCN	PA2G4	2.97981909579131e-29
DLX1	FKBP8	2.98086915787959e-29
CPLX2	SLC25A20	2.98546742737984e-29
DLX1	SCYL1	2.99027023458142e-29
NRN1	EIF3L	3.00107720511156e-29
TBP	RNF123	3.05768656548777e-29
ALDH5A1	GNB2	3.07477735762135e-29
MSRB2	DCAF15	3.10086605291145e-29
HRH2	MICALL1	3.11466597922141e-29
OLIG2	HEMK1	3.13540313540202e-29
GRM2	CCDC130	3.1703683997385e-29
MSRB2	PPM1A	3.32266528822566e-29
MSRB2	GTPBP1	3.44367151071145e-29
PDE4B	RPL13	3.45311741468237e-29
MED12	LETM1	3.51951343912956e-29
PNPO	NXN	3.54116156175699e-29
APC	SLC12A9	3.62916537888609e-29
ABAT	ACTL6B	3.66200383867201e-29
DLG1	SPATA5L1	3.76404877856584e-29
ABAT	ADD3	3.78089102532979e-29
DGCR8	MAPK8IP3	3.80038434096589e-29
PDE4B	ZBTB17	3.81864243836655e-29
ABAT	ERC1	3.82358577092369e-29
GRIK1	ZC3HC1	3.90357096287718e-29
ALDH5A1	FAM219B	3.98077244914985e-29
YWHAB	WDR75	3.98341911676298e-29
CLINT1	IFT140	4.04897150412329e-29
CPLX2	ANKRD13B	4.13889492409465e-29
SLC25A12	GTPBP1	4.51553077422892e-29
OLIG2	IMPDH2	4.64850138503983e-29
SLC1A1	BUD31	4.67298020608266e-29
ALDH5A1	NXN	4.7503424535076e-29
GRIK1	VPS28	5.08249873797027e-29
SLC25A12	TRIOBP	5.195028093502e-29
OLIG2	CHMP7	5.20769591532974e-29
PIP5K1A	THOC5	5.36952007648564e-29
SLC1A1	CCDC71	5.66177723936061e-29
PDE4B	WDR6	5.67899826167466e-29
PTGDS	GATM	5.73541711235165e-29
PDE4B	SPSB3	5.87255666709241e-29
PTGDS	FAM89B	6.03431697391503e-29
ABAT	LRP11	6.28312597515041e-29
OLIG2	ACTR1A	6.41752303883162e-29
NRN1	PURA	6.452734498352e-29
SLC25A12	SLMAP	6.50019298338935e-29
NRN1	MBNL2	6.61239342461214e-29
MSRB2	FAM171A2	6.69106042750886e-29
CLINT1	DPYSL5	6.82928975686972e-29
CLINT1	PFKFB4	6.838805258158e-29
PNPO	TMUB2	7.09231551227784e-29
PIP5K1A	NANOS3	7.16393610817062e-29
PIP5K1A	CLDND1	7.21552179615441e-29
ABAT	PPM1A	7.27121606106964e-29
EIF2B2	CTTNBP2NL	7.35900300922869e-29
MED12	ACTL6B	7.59814695994106e-29
ALDH5A1	ERGIC3	7.61510517988151e-29
PDE4B	EFTUD2	7.66783720748703e-29
GRIK1	ADCK5	7.8512269853611e-29
PLCG1	EPDR1	8.16677761052646e-29
TTC13	RRAGC	8.28806548030046e-29
NALCN	OCIAD2	8.30931667908139e-29
CPLX2	ARL3	8.36136298552396e-29
YWHAB	RBM39	8.44800556873022e-29
SLC1A1	FAM171B	8.51555241143812e-29
PIP5K1A	PLXNB2	8.71737266855714e-29
MED12	HEMK1	8.77821807702378e-29
DGCR8	CCDC9	9.48970453541067e-29
ALDH5A1	MOSPD3	9.52597545084536e-29
ALDH5A1	ANKRD13B	9.54730146862397e-29
GRM2	E4F1	9.61580981303867e-29
NRN1	EPB41L2	9.74411111439136e-29
GRIK1	NXN	9.83854418377765e-29
GRM2	NUFIP2	9.90772891502651e-29
SLC25A12	DENND5B	9.91346607124816e-29
PTGDS	MARK3	1.01565788018968e-28
NRN1	ANKFY1	1.0194849377207e-28
GRM5	HSF2	1.06006094812383e-28
CPLX2	ISYNA1	1.07713920210128e-28
MED12	RNF141	1.08955293060479e-28
PNPO	PIAS1	1.17932892355921e-28
ALDH5A1	FLAD1	1.22726046156406e-28
CLINT1	TUBB3	1.23511725796612e-28
PNPO	NIPSNAP1	1.27260413164397e-28
SLC25A12	ST3GAL6	1.27625343756872e-28
HRH2	CELSR3	1.2778463395923e-28
SLC25A12	UBTF	1.28020318574423e-28
APC	PTPN23	1.29990543980715e-28
PDE4B	CCDC130	1.31607767489812e-28
SLC1A1	SEMA3F	1.36061542868561e-28
GRM5	NFE2L1	1.36692599789945e-28
DLG1	RBM15B	1.37606207087027e-28
GRM2	C11orf31	1.42688332846518e-28
MED12	PPP1R12A	1.43598245737214e-28
SLC25A12	CPD	1.44556625012271e-28
GRM5	DIMT1	1.49555715511259e-28
GRIK1	STRN4	1.54071434009896e-28
GRM2	SUFU	1.62598894016687e-28
NALCN	IP6K2	1.63282018191518e-28
DGCR8	GMPPB	1.6699619616758e-28
PNPO	RBM4B	1.67264091186876e-28
CLDN11	CPSF1	1.67743699821098e-28
OLIG2	NME3	1.6850318595617e-28
SLC25A12	IMPDH2	1.77526789164117e-28
ALDH5A1	BSN	1.78098703712259e-28
SLC1A1	DCAF15	1.80718160887305e-28
PNPO	ZC3HC1	1.81888064795819e-28
NRN1	EXT2	1.84266207608431e-28
OLIG2	TRIOBP	1.87044879462363e-28
NOS1AP	LRIG1	1.96314548445743e-28
ABAT	MTMR3	2.01041350472346e-28
DGCR8	MON1A	2.15118947748546e-28
SLC25A12	FAM120A	2.19302569130375e-28
VGF	SEPT8	2.31279001344843e-28
SLC25A12	MAL2	2.4091503646832e-28
CPLX2	FAU	2.41339373101532e-28
SLC1A1	DENND5B	2.46726933080324e-28
CPLX2	KRTCAP2	2.48046459396304e-28
GRIK1	RBM4B	2.55374093305541e-28
PNPO	THOC5	2.55404955058896e-28
APC	ACTL6B	2.57103514856547e-28
PENK	BMI1	2.58008159918261e-28
NALCN	ZFP36L2	2.60383920414797e-28
DLX1	FNIP1	2.69954475068778e-28
ALDH5A1	ZNF3	2.70176108776662e-28
GRM2	ASCC2	2.706734971623e-28
PLCG1	CELSR3	2.71587185745929e-28
MED12	PDAP1	2.75918448616802e-28
MED12	COQ10B	2.78296045366841e-28
CLDN11	KIFC2	2.83173281454887e-28
NALCN	DACT1	2.83951632230471e-28
GAD1	PFDN5	2.85751594990657e-28
APC	PPRC1	2.86534694113029e-28
PLCG1	TUBB3	2.90532888909139e-28
VGF	ABCG2	2.94033038852488e-28
PDE4B	FAM89B	2.96781456050204e-28
APC	IL6ST	2.98223925951746e-28
NRN1	DCAF15	3.00272876261424e-28
PDE4B	GINM1	3.03546589882804e-28
CLINT1	PTPN23	3.0757356141064e-28
PIP5K1A	CSRNP2	3.07703954685988e-28
GRM2	IPO11	3.15706855563495e-28
DLG1	PRDM10	3.17415873712382e-28
VGF	GTPBP1	3.17584089080137e-28
HRH2	NIPSNAP1	3.22110690200187e-28
OLIG2	CCDC51	3.22754690252043e-28
CPLX2	FAM171B	3.23471086273695e-28
HRH2	WDR6	3.29906331455722e-28
HRH2	ADD3	3.36441238749936e-28
PLCG1	STMN4	3.48423844641794e-28
OLIG2	NDUFAF3	3.54075148427477e-28
PLCG1	IDH1	3.65708878337302e-28
NRN1	VCAN	3.6811763371112e-28
PDE4B	MAL2	3.75461074924367e-28
VGF	THOC5	3.86307323537807e-28
OLIG2	ATOX1	3.91175238115056e-28
GRM2	PUF60	3.95740318016854e-28
PIP5K1A	IPO11	4.095759890838e-28
SLC25A12	ITGB5	4.11367252896164e-28
SLC1A1	CD63	4.11843465412764e-28
DLG1	NICN1	4.312999767571e-28
ALDH5A1	SEZ6	4.45294274168975e-28
HRH2	ANKRD13B	4.57917284903069e-28
APC	NANOS3	4.61435521861665e-28
ALDH5A1	MLX	4.6328838402871e-28
CLINT1	GNB2	4.64723168663111e-28
CPLX2	ADD3	4.81191409395484e-28
CLINT1	SUFU	4.8978909459829e-28
PNPO	USP19	4.97559774236355e-28
PTGDS	MAL2	5.01806454456184e-28
PTGDS	ABCG2	5.18370385844707e-28
CPLX2	RPL41	5.35992094725122e-28
CPLX2	FLAD1	5.37037549961287e-28
OLIG2	EIF5	5.51063481540135e-28
VGF	IFT140	5.73195208770879e-28
OLIG2	STMN4	5.94535792632566e-28
EIF2B2	C1QC	6.32557950513634e-28
NALCN	FAM117B	6.37315719869644e-28
DLX1	CYHR1	6.47216018947113e-28
NRN1	LMBR1L	6.53707223826885e-28
APC	RBM15B	6.55655346359312e-28
PTGDS	FAM171B	6.67743791452443e-28
SLC25A12	IPO11	6.71612688930493e-28
SLC1A1	PI4KA	6.83811128923605e-28
SLC1A1	MANF	6.91193057889069e-28
CLDN11	STARD3	6.9449075514138e-28
DLX1	SSBP4	7.07673191453336e-28
OLIG2	DPYSL5	7.27085474087152e-28
ALDH5A1	PTCD1	7.45067626423908e-28
DLG1	IL6ST	7.51379865567384e-28
SLC1A1	ZNF3	7.51946969528995e-28
OLIG2	CD63	7.86966737570987e-28
DLX1	TRMT61A	7.90078723855593e-28
SLC25A12	FBXO42	7.9494370444271e-28
GRM5	PAQR8	8.00466813630354e-28
GRM5	METTL10	8.00652527744258e-28
GRIK1	STARD3	8.38462802532851e-28
PTGDS	RBM4B	8.5824494519204e-28
GRM2	ZNHIT2	8.68116952991934e-28
NALCN	THOC5	8.71926861218232e-28
YWHAB	SCAMP5	8.81062009408964e-28
ABAT	NIPSNAP1	9.3036903418753e-28
DGCR8	TCF25	9.35345423771311e-28
ALDH5A1	IPO11	9.43568089577361e-28
MED12	PLOD3	1.00914383070273e-27
OLIG2	ABCG2	1.01553697429668e-27
APC	LDB1	1.02392786194051e-27
ABAT	NANOS3	1.03395524882998e-27
SLC1A1	FAM89B	1.07046952459913e-27
GAD1	MSANTD3	1.07597302469613e-27
MSRB2	ZNF408	1.08992391728897e-27
CPLX2	NXN	1.09566557684898e-27
CPLX2	CCDC71	1.10069477627957e-27
MED12	ARPC1A	1.11753969872015e-27
GAD1	RPL41	1.12677841810999e-27
HRH2	CHPT1	1.12845560974248e-27
PLP1	CPSF4	1.12990756412616e-27
TTC13	WDR75	1.13083669602865e-27
ABAT	IP6K2	1.13180228927213e-27
DLG1	KATNA1	1.18079211541262e-27
HRH2	SLMAP	1.19060019380843e-27
GAD1	SPATA5L1	1.25080210677413e-27
VGF	ERC1	1.28070081315797e-27
DLG1	EIF3L	1.28170644272804e-27
GRM2	INPP5K	1.28262354607746e-27
PNPO	PPRC1	1.2869222903196e-27
ABAT	GNAI2	1.29294002556197e-27
ALDH5A1	MICALL1	1.29642921559124e-27
DLG1	CELSR3	1.30502952420431e-27
PLCG1	IPO11	1.31183490289815e-27
PENK	PLEC	1.31726092856839e-27
GRIK1	FAM89B	1.32767844293481e-27
OLIG2	FAR1	1.3478029887848e-27
PIP5K1A	PTPN23	1.3807979636315e-27
PIP5K1A	TBKBP1	1.39746069553745e-27
GAD1	TUBB3	1.39848998011288e-27
GRIK1	STX10	1.41286672776593e-27
DLG1	HSF2	1.4223508182478e-27
MED12	NANOS3	1.43861769286038e-27
GRM2	ARF5	1.4517760749254e-27
CLDN11	CYHR1	1.48375421858118e-27
DLX1	ZFP91	1.52671014363177e-27
CPLX2	RIT1	1.57663642244261e-27
CPLX2	PLXNB2	1.60512721782953e-27
GRM2	UNC45A	1.61160341306005e-27
HRH2	FNBP1L	1.62569613091473e-27
VGF	AGBL5	1.66779934608695e-27
PLCG1	TRIOBP	1.74622356271941e-27
PNPO	ZNHIT1	1.77450935219736e-27
NALCN	FAM120A	1.78519237217717e-27
SLC1A1	SPTBN1	1.80949447997501e-27
CLINT1	TAB1	1.87195253882281e-27
CPLX2	ASCC2	1.90872512842634e-27
SLC25A12	FOXN2	1.91141436692796e-27
ALDH5A1	CHMP7	1.93627743405841e-27
SLC25A12	EFTUD2	1.97995436951274e-27
PNPO	MICAL3	1.99315391173258e-27
PDE4B	GNB2	2.06097406962353e-27
SLC1A1	PTCD1	2.07251656604911e-27
NALCN	LRIG1	2.0813640826084e-27
DGCR8	NME3	2.08683406171378e-27
RTN4	GABRD	2.09676972869131e-27
ABAT	QARS	2.11390925542964e-27
PLCG1	TTC28	2.18848008102516e-27
APC	GOLGA4	2.19437061785916e-27
GRIK1	FLAD1	2.21672287842283e-27
CPLX2	FNBP1L	2.25398418766904e-27
SLC25A12	GNB1	2.26070961669036e-27
PIP5K1A	TAB1	2.26202582496269e-27
YWHAB	MARK3	2.31390973722985e-27
MSRB2	ISYNA1	2.42459987122319e-27
OLIG2	NICN1	2.48792640609259e-27
MED12	ABCG2	2.49826664390147e-27
OLIG2	RBM15B	2.53999351849936e-27
PNPO	RNPS1	2.5565525115727e-27
ABAT	GNB1	2.56008311560902e-27
ABAT	EPB41L2	2.636465025302e-27
SLC25A12	STRN	2.64023389202568e-27
PTGDS	DPYSL5	2.68527293114351e-27
MED12	C12orf10	2.69831190630283e-27
CLDN11	EIF5	2.70334834332883e-27
CLDN11	PTPN23	2.71548890532174e-27
VGF	DTX4	2.75679949671605e-27
PLCG1	DAZAP2	2.96592415607394e-27
SLC1A1	IDH1	2.97729399049129e-27
CPLX2	SNRPC	3.08227486618031e-27
SLC25A12	FAM219B	3.09626052469116e-27
APC	TBKBP1	3.29988004550011e-27
SLC1A1	TUBB3	3.30057999153982e-27
DLG1	RIT1	3.31687694266059e-27
GRM2	RBM15B	3.40036181148203e-27
ALDH5A1	HEMK1	3.43769711275128e-27
DLX1	NADK	3.43933628630457e-27
NALCN	EXT2	3.63970979621786e-27
PNPO	NADK	3.68073620920936e-27
YWHAB	PRDM10	3.71663381854839e-27
GRM2	UBTF	3.73500289987108e-27
OLIG2	ZBTB17	3.75095217476333e-27
PDE4B	VPS51	3.7773126390831e-27
ALDH5A1	TAB1	3.82151143923888e-27
PTGDS	SLC25A20	3.84569434758136e-27
PIP5K1A	IMPDH2	3.87829911196182e-27
PDE4B	MICALL1	3.94874750886598e-27
YWHAB	HSF2	3.97005452569265e-27
APC	VPS28	4.05211750762403e-27
CLDN11	STX10	4.09250209255155e-27
SLC25A12	WDR6	4.19427017937122e-27
ALDH5A1	VCAN	4.2376016622993e-27
MED12	TUBB3	4.2412861696692e-27
SLC25A12	SLC25A44	4.31684881960749e-27
DGCR8	KIFC2	4.35945975992716e-27
PTGDS	FAM120A	4.45544772336235e-27
VGF	MICALL1	4.54136527702522e-27
GAD1	CHMP7	4.61870278584877e-27
RTN4	SEPT8	4.63243910802176e-27
ABAT	SPATS2	4.72913877563794e-27
ALDH5A1	FNBP1L	4.83185022746553e-27
VGF	MBNL2	4.84809674098758e-27
NRN1	SUFU	4.91457146220431e-27
PTGDS	TUBB3	5.00234704978256e-27
CLINT1	MTMR3	5.48758741595143e-27
ALDH5A1	DACT1	5.50529400579444e-27
SLC1A1	PABPC4	5.61635386512425e-27
OLIG2	SLMAP	5.63560455548743e-27
HRH2	FAM89B	5.67531035858555e-27
GRIK1	ABCG2	5.83199563935491e-27
PDE4B	TELO2	5.9036524813667e-27
GRM5	HABP4	5.93833843349238e-27
ALDH5A1	WDR6	6.06110718925348e-27
ALDH5A1	PLXNB2	6.0970406547866e-27
NALCN	SHF	6.24153792331084e-27
PNPO	APEH	6.26032772702708e-27
MED12	C11orf49	6.42971985913402e-27
ABAT	CLDND1	6.47115152800918e-27
GRM5	HEXIM1	6.56329841694061e-27
ABAT	MOSPD3	6.79774593441856e-27
GRM5	C1QC	6.84477289329833e-27
CLINT1	VPS28	6.85470603463099e-27
PLP1	CAD	6.87074433865254e-27
MED12	IPO11	6.92744601969992e-27
SLC25A12	MOSPD3	6.93677224587604e-27
OLIG2	MRPS34	7.02100963513694e-27
CLINT1	GNAI2	7.17192211580255e-27
GAD1	RBM12	7.30025221991111e-27
GRIK1	ANKFY1	7.38722439522071e-27
NALCN	ACTL6B	7.39790123621397e-27
MED12	ASCC2	7.43167801550335e-27
GRM2	ARFGAP2	7.48863472431309e-27
PTGDS	RBM12	7.74260708016178e-27
PLCG1	DTX4	7.77410137703935e-27
SLC25A12	VPS28	7.8353853831213e-27
PDE4B	ACTL6B	7.9627977302874e-27
MSRB2	FAM212A	8.02883797823217e-27
MED12	CELSR3	8.05246631342872e-27
PDE4B	FBXL6	8.16500614676925e-27
PNPO	TRABD	8.31536947695457e-27
GRM5	EIF2S1	8.51283034312155e-27
ALDH5A1	MTMR3	8.51376241883797e-27
GRM2	GOLGA4	8.54438264627152e-27
ALDH5A1	UBTF	8.6653472013369e-27
OLIG2	PTPN23	8.71985216289894e-27
SLC25A12	MARK3	8.76967317176064e-27
GAD1	ZNF174	8.77424076605244e-27
HRH2	EPDR1	8.85443909761064e-27
HRH2	VCAN	9.15902455684201e-27
DGCR8	SLC45A1	9.16678892708193e-27
CPLX2	MICALL1	9.26375902712459e-27
PLCG1	AGBL5	9.38830118796539e-27
ALDH5A1	PHF5A	9.40755733313438e-27
PTGDS	ITGB5	9.68605107616337e-27
RTN4	ANKFY1	9.69921102973944e-27
DLX1	NME3	9.77655399405557e-27
CPLX2	ATP5G2	9.84318265177905e-27
GAD1	SNRPC	9.87623501760522e-27
VGF	DACT1	1.00179541694265e-26
YWHAB	LRCH1	1.01796030074877e-26
PNPO	CHPT1	1.0603185060592e-26
PLCG1	IFT140	1.06564922502743e-26
OLIG2	ADCK5	1.06776795626374e-26
SLC1A1	EPB41L2	1.08150159807818e-26
NRN1	H1F0	1.12562664144038e-26
ABAT	GNB2	1.15274588962776e-26
PNPO	UBE4A	1.16090248511752e-26
SLC1A2	GATM	1.1759078576054e-26
GRM2	ERGIC3	1.18909506301516e-26
PDE4B	NADK	1.21089122869319e-26
GRM2	EIF5	1.21725637559968e-26
DLG1	TRIM46	1.22326279566506e-26
GRM5	SMARCAD1	1.25960960395256e-26
CPLX2	ERGIC3	1.26683062397321e-26
NALCN	PTPRJ	1.27498718664178e-26
SLC25A12	CCDC71	1.2915203171683e-26
PDE4B	NUFIP2	1.30203253211651e-26
GRIK1	NPRL2	1.36234562946667e-26
CLINT1	ERC1	1.37333105476611e-26
PTGDS	CELSR3	1.39368256866922e-26
GAD1	RFTN2	1.467072233092e-26
MED12	IMPDH2	1.47527395563088e-26
CLINT1	VPS9D1	1.50693838435254e-26
RTN4	TUBG2	1.51513894608912e-26
NALCN	IL6ST	1.51746588828578e-26
OLIG2	DDX39A	1.53619269909067e-26
GRM2	FAU	1.55065428050465e-26
CPLX2	HEMK1	1.56278384897419e-26
OLIG2	NIPSNAP1	1.56284261734974e-26
TBP	CSNK1G3	1.57478883963586e-26
ABAT	CORO1C	1.6159891253694e-26
SLC25A12	STRN4	1.67002429083264e-26
PLCG1	DCAF15	1.70563356665172e-26
GRM2	CAD	1.75184936454454e-26
SLC1A1	EPDR1	1.76166179969549e-26
CLINT1	IPO11	1.76880754055327e-26
MED12	MRPS34	1.7888109046577e-26
DLX1	CKB	1.80607931725998e-26
DGCR8	PPP6R2	1.84649599127715e-26
GRM2	DAG1	1.86665825649983e-26
SLC1A1	ARL3	1.88362380986617e-26
DLG1	HABP4	1.88814197050171e-26
CLINT1	SEMA3F	1.9251501248783e-26
GRM2	MAST1	1.96624586040322e-26
GAD1	COMMD3	1.98165463422061e-26
MED12	NOB1	1.99443958836199e-26
HRH2	IFT140	2.0276724097487e-26
PLCG1	FBXO42	2.07685770314866e-26
MSRB2	STRN4	2.10193647626633e-26
APC	PLXNB2	2.13376770132726e-26
DLG1	ANKRD13B	2.14201958276346e-26
IPO5	IDH1	2.14786320182048e-26
SLC25A12	IFT140	2.1626173769975e-26
CPLX2	IPO11	2.16610536347902e-26
PDE4B	INPP5K	2.16875536332112e-26
GRIK1	AP4M1	2.18033471121441e-26
CLINT1	PABPC4	2.18120431438399e-26
APC	THOC5	2.18674988368262e-26
CPLX2	ERC1	2.19806434639611e-26
CPLX2	MOSPD3	2.2502179708292e-26
MSRB2	CCDC71	2.25720271218247e-26
YWHAB	NASP	2.27881744916641e-26
GRIK1	TAB1	2.31304671017533e-26
MED12	ERGIC3	2.34524065306337e-26
CPLX2	RBM4B	2.34737128127179e-26
PIP5K1A	DPH1	2.4411515901209e-26
ALDH5A1	FAM171B	2.44355720215306e-26
DLX1	CCDC9	2.46868849270934e-26
EIF2B2	LATS1	2.53477577632427e-26
DGCR8	ZFP91	2.54355662170707e-26
NRN1	ZC3HC1	2.56905693307965e-26
TTC13	STRN3	2.59588489696213e-26
MED12	FAU	2.61324872351935e-26
CPLX2	CELSR3	2.63226327758808e-26
NRN1	PFKFB4	2.65734275460208e-26
PLCG1	SIK3	2.73032810747545e-26
PLCG1	FAM117B	2.73375885043707e-26
SLC1A1	PIAS1	2.74584709408672e-26
HRH2	SIK3	2.80388726716843e-26
GRM5	KIAA0100	2.8399559417647e-26
PIP5K1A	DDX39A	2.8593476165939e-26
DLX1	TMEM115	2.87515933514646e-26
DLG1	SPATS2	2.90115652011286e-26
GAD1	VPS13D	2.90483953775992e-26
MLC1	AGBL5	3.01437992112561e-26
MSRB2	PIKFYVE	3.02924300616431e-26
PNPO	SHF	3.10212644818872e-26
ABAT	ST3GAL6	3.19062246053111e-26
HRH2	RUSC1	3.21051391189567e-26
GAD1	DDX39A	3.22029926242746e-26
OLIG2	TMUB2	3.24326225785598e-26
YWHAB	HNRNPA1	3.31515853466809e-26
GRM2	FLAD1	3.31878321221557e-26
DLX1	TMEM129	3.33229585302031e-26
PIP5K1A	ISLR2	3.36669633904372e-26
PLP1	HEMK1	3.38911192539648e-26
GAD1	RBM15B	3.40549742807687e-26
MLC1	CTNS	3.43472819359016e-26
GRM2	CTNS	3.44703333722872e-26
GAD1	CHPT1	3.47336452754892e-26
PIP5K1A	CHMP7	3.53349574535669e-26
CPLX2	ST3GAL6	3.58473294867026e-26
GRIK1	ARFGAP2	3.62794648908534e-26
DLG1	ADD3	3.65320233284197e-26
GAD1	DPYSL5	3.78980796837078e-26
ALDH5A1	ABCG2	3.79110768658355e-26
NRN1	SEZ6	3.82884874917162e-26
HSPA12A	COQ10B	3.86895230762614e-26
SLC25A12	ISLR2	3.87024343551783e-26
NALCN	VPS13D	3.97109475096455e-26
DLX1	USP19	4.07430357816956e-26
DLG1	NIPSNAP1	4.09007798224927e-26
APC	ZNF408	4.09165917846712e-26
VGF	LRP11	4.19363302000777e-26
PDE4B	CYHR1	4.19505332055047e-26
NALCN	HMGN4	4.2493115820864e-26
OLIG2	TBKBP1	4.51579285856842e-26
ALDH5A1	NICN1	4.62307306928103e-26
MED12	SUFU	4.63384015581057e-26
PIP5K1A	ACTL6B	4.78420036252268e-26
SLC1A2	LRIG1	4.88845869185307e-26
PLP1	DDX39A	4.92441284127287e-26
GRIK1	H1F0	5.1721387011079e-26
GRIK1	SART3	5.23245644748284e-26
PDE4B	PURA	5.23842326394687e-26
PDE4B	CDK10	5.34058435997271e-26
VGF	LUZP1	5.44068634057307e-26
DGCR8	UQCRQ	5.4567131414202e-26
SLC25A12	HNRNPA1	5.61234258268772e-26
NRN1	LRP11	5.62070216838459e-26
PNPO	MED19	5.64205519798616e-26
CLINT1	DDX39A	5.66349572008563e-26
PTGDS	RBM6	5.6768677693348e-26
PDE4B	NAT6	5.83509362488029e-26
GRM2	RASSF1	5.84518545795481e-26
DLG1	SLC25A44	5.88938427204025e-26
SLC1A1	ATOX1	6.2026259623974e-26
HRH2	GINM1	6.3474296388933e-26
IPO5	GABRD	6.35286035969241e-26
PTGDS	AGBL5	6.387696709966e-26
CPLX2	LRP4	6.50592094488148e-26
SLC1A2	H1F0	6.85771623154093e-26
PTGDS	NFE2L1	6.87253697991496e-26
MED12	RUSC1	6.92358091979482e-26
ALDH5A1	GTPBP1	7.04647857483996e-26
HRH2	ERC1	7.13305405052772e-26
HRH2	IP6K2	7.32328036069403e-26
GAD1	ZC3HC1	7.51283908661611e-26
DLG1	CHMP7	7.52155388823035e-26
SLC25A12	RPL41	7.56178160181482e-26
VGF	RBM15B	7.65709230433556e-26
SLC1A1	ATP5G2	7.7442149486232e-26
HRH2	H1F0	8.04962013584435e-26
GRM5	PYGO1	8.06349893152612e-26
APC	DPH1	8.08089661304968e-26
GRM2	HEMK1	8.09719319286249e-26
DLG1	COMMD3	8.17775909589484e-26
NALCN	PAQR8	8.32851748310979e-26
GRIK1	HEMK1	8.42614680596315e-26
GAD1	CORO1C	8.44267914657474e-26
GRM2	CELSR3	8.66669223685936e-26
PNPO	CTNS	9.30546971346744e-26
PTGDS	LUZP1	9.36928023299827e-26
MED12	NXN	9.40658845395572e-26
SLC1A1	PFKFB4	9.41540386721761e-26
PDE4B	PFKFB4	9.67611442482728e-26
CPLX2	GTPBP1	9.80680422961154e-26
MSRB2	CNIH2	9.86176286795765e-26
ABAT	CHPT1	9.90973650229631e-26
NRN1	IDH1	1.00392233500624e-25
ALDH5A1	TRIM46	1.0059743941383e-25
SLC1A2	EPB41L2	1.01207590498279e-25
VGF	XPNPEP1	1.02846536278487e-25
DLX1	NUBP2	1.02863644930165e-25
CPLX2	MLX	1.04884469080571e-25
HRH2	SEZ6	1.05327060889892e-25
IPO5	MBNL2	1.08115894308656e-25
PTGDS	RPL41	1.0958741244849e-25
SLC1A1	RIT1	1.13870573415167e-25
HRH2	DCAF15	1.14661564007955e-25
GRIK1	SPSB3	1.19277600072058e-25
SLC1A1	CHMP7	1.19356803269461e-25
VGF	TRIOBP	1.24015756376325e-25
PIP5K1A	SEZ6	1.24624766091066e-25
CPLX2	FAM219B	1.27671987441783e-25
PTGDS	ACTL6B	1.28791945791528e-25
SLC1A1	SEPT8	1.29592205362068e-25
PNPO	MAL2	1.2961146524552e-25
PDE4B	CLDND1	1.29743384185954e-25
PNPO	ERCC6L2	1.30805400724977e-25
PLP1	ASCC2	1.31890467106155e-25
DLX1	CGREF1	1.36219411417048e-25
SLC1A1	PHF5A	1.37140196004674e-25
SLC25A12	RUSC1	1.41915811082762e-25
PLCG1	FAM219B	1.44569739074955e-25
DLX1	RNF111	1.45586170920277e-25
GRIK1	ANKS1A	1.47674295048363e-25
ALDH5A1	GNAI2	1.51175984454625e-25
TBP	STRN3	1.53522181629983e-25
DLG1	DDX39A	1.54354281310168e-25
PTGDS	APLP2	1.54729350042766e-25
OLIG2	CUEDC2	1.57617132360106e-25
GRM2	FBXL6	1.61770720734437e-25
GRM2	ABCG2	1.62753498709889e-25
PNPO	GOLGA7B	1.63618974372167e-25
CPLX2	CTTNBP2NL	1.63691380399456e-25
GRM2	GOLGA7B	1.64454302973531e-25
TTC13	TAF5	1.65319067691759e-25
ABAT	MAL2	1.66076493512172e-25
NRN1	AGBL5	1.66681647087136e-25
MED12	FEM1B	1.66912338632444e-25
APC	SEZ6	1.69622047533707e-25
DLX1	E4F1	1.69762445669395e-25
PIP5K1A	VPS28	1.80926201032544e-25
ABAT	SFXN3	1.83311876328238e-25
PDE4B	SEMA3F	1.85893643265667e-25
SLC1A1	GABRD	1.89324896813192e-25
IPO5	SLC25A20	1.95633280520978e-25
GRM2	PDAP1	1.9662242097181e-25
SLC25A12	RBM4B	1.96902473912296e-25
PTGDS	PFDN5	1.97710818070919e-25
MED12	PURA	1.99714309968421e-25
PDE4B	VPS28	2.03228178089532e-25
DLX1	SLC9A3R2	2.11754327226782e-25
MED12	MICAL3	2.13245483658033e-25
CPLX2	WDR6	2.13309691369682e-25
PDE4B	CHPT1	2.15612618975596e-25
APC	IMPDH2	2.17284703916945e-25
DLG1	ACTL6B	2.22874487367912e-25
TTC13	NPEPPS	2.252141901252e-25
ABAT	MARK3	2.26573471372075e-25
NALCN	H1F0	2.35438981495703e-25
CPLX2	TRIM46	2.3781219445857e-25
HRH2	NICN1	2.41293494348113e-25
RTN4	EIF3L	2.51168302951473e-25
APC	SUFU	2.56556414233965e-25
GRIK1	IP6K2	2.57247818736751e-25
NRN1	ZNF3	2.61302366203695e-25
ALDH5A1	MED30	2.62051374675542e-25
GRM2	ZNHIT1	2.66817724504574e-25
ABAT	H1F0	2.67332748425297e-25
MSRB2	LUZP1	2.70391240789666e-25
PLP1	IMPDH2	2.73921118520188e-25
NALCN	KDM1A	2.74036564198759e-25
PIP5K1A	MICAL3	2.79784505497633e-25
GAD1	HEXIM1	2.95495809699351e-25
SLC1A1	MLX	2.96296457696336e-25
MSRB2	NAT6	2.96661083552968e-25
ABAT	DDX39A	2.97808043696888e-25
GAD1	FBXO42	2.99380893866415e-25
ALDH5A1	NOL12	3.04834343564746e-25
IPO5	RIT1	3.04944965418587e-25
SLC1A2	SNX24	3.17044457641912e-25
ALDH5A1	STAC2	3.19701444595138e-25
ABAT	LDB1	3.20148787219963e-25
HRH2	IMPDH2	3.33157314217311e-25
SLC25A12	ATP5G2	3.34293453676563e-25
HSPA12A	DAG1	3.35334793818692e-25
RTN4	CNTNAP1	3.40150323416952e-25
CLINT1	HEMK1	3.43107735288492e-25
PIP5K1A	FAM171A2	3.46897051658432e-25
HRH2	ACTL6B	3.53575298585213e-25
DLX1	DENND6B	3.58398298755095e-25
DLG1	TUBB3	3.65785512731715e-25
CLINT1	FLAD1	3.68668973481422e-25
VGF	PFKFB4	3.72167682991716e-25
PNPO	VPS13D	3.74080047716625e-25
SLC25A12	MTMR3	3.78012466977138e-25
PDE4B	IL6ST	3.81459340853132e-25
ABAT	NASP	3.84366953192674e-25
TBP	SMARCAD1	3.86487725733804e-25
ABAT	IMPDH2	3.88479463991366e-25
NALCN	ARL3	3.8862403674899e-25
PDE4B	PCMT1	3.89440065178486e-25
GRM5	MCL1	3.93511127773466e-25
DLG1	MSANTD3	3.95142373091235e-25
ALDH5A1	ST3GAL6	3.97267276239089e-25
PTGDS	SLC25A44	4.00460643659993e-25
CLDN11	IDUA	4.02498015863042e-25
ENO2	CTNS	4.03245951478114e-25
SLC1A1	LMBR1L	4.05320105516091e-25
NRN1	NIPSNAP1	4.09141333635869e-25
PDE4B	CTNS	4.10616046790724e-25
NOS1AP	PBXIP1	4.22311878896834e-25
VGF	PPM1A	4.28884215497477e-25
HRH2	TRIM46	4.38351022373727e-25
GRIK1	EPDR1	4.39472780359198e-25
APC	CDK10	4.45201710686648e-25
DGCR8	STRN3	4.48830717937368e-25
APC	SEPT8	4.54388841792069e-25
MED12	RASSF1	4.6914305376769e-25
MSRB2	DALRD3	4.79307261845404e-25
MSRB2	ANKRD13B	4.85216204508089e-25
MED12	PKD1	4.92787831098247e-25
DLG1	SHF	5.03812116498777e-25
APC	CRELD2	5.03944103005728e-25
PNPO	STX10	5.13981541055628e-25
CLINT1	GTPBP1	5.1630947210071e-25
DGCR8	TMEM115	5.17095139621469e-25
APC	ASCC2	5.19655175677204e-25
MED12	SLC45A1	5.27070852218936e-25
OLIG2	JTB	5.34838360098363e-25
OLIG2	IL6ST	5.47465793524429e-25
VGF	CSRNP2	5.54248829672119e-25
CLINT1	FAM89B	5.55182657576878e-25
ABAT	STRN4	5.59353939933332e-25
PTGDS	LDB1	5.73965125016948e-25
VGF	GNB2	5.74643334562532e-25
PDE4B	FLAD1	5.91030321789483e-25
EIF2B2	DIMT1	5.97547294614041e-25
ALDH5A1	MANF	6.05764659112778e-25
PIP5K1A	EFTUD2	6.0920762924249e-25
SLC1A1	ACTL6B	6.09292819758609e-25
PNPO	CAD	6.15939119291583e-25
CLDN11	NADK	6.29049450218421e-25
PTGDS	ANKRD13B	6.38193527429325e-25
VGF	ANKRD13B	6.4061613124029e-25
SLC25A12	ZNF3	6.50236068223158e-25
APC	UBQLN4	6.52987605178863e-25
MED12	DDX39A	6.71284031051533e-25
RTN4	MED1	6.75117390693477e-25
ABAT	SEMA3F	7.18501934000016e-25
GRIK1	ST3GAL6	7.29023128546839e-25
ALDH5A1	TRIOBP	7.31290926658105e-25
PLCG1	GTPBP1	7.35832990081714e-25
APC	DACT1	7.50201193792457e-25
SLC1A2	IL6ST	7.55223076497599e-25
PLP1	FLAD1	7.58329982148639e-25
ALDH5A1	ANKRD54	7.59028835770853e-25
ALDH5A1	PA2G4	7.85449720175227e-25
GRIK1	CHPT1	8.0392640552503e-25
GRM2	MFSD5	8.07309177224664e-25
SLC25A12	GINM1	8.15429343413378e-25
SLC1A1	LUZP1	8.15437180700115e-25
CLINT1	TRIM46	8.22121087872928e-25
CPLX2	GNB2	8.46771505475002e-25
GRIK1	GTPBP1	8.61647414845138e-25
TBP	FMNL1	8.65928593137878e-25
GRIK1	MOSPD3	8.71942104684232e-25
CPLX2	TRIOBP	8.82751769141837e-25
PDE4B	ASCC2	8.82788632116644e-25
ABAT	IPO11	8.89153774957997e-25
MSRB2	ACTL6B	9.12476173450501e-25
GRM5	VEZT	9.23052857854428e-25
PLP1	IP6K2	9.24683149429936e-25
PNPO	H1F0	9.25459239004758e-25
ABAT	ARL3	9.64731910348663e-25
CLINT1	STARD3	9.7488862373108e-25
CLDN11	CAD	9.87521137061616e-25
GAD1	SART3	1.01178095601118e-24
PIP5K1A	RALGPS1	1.01838303069872e-24
RTN4	VCAN	1.03379512973326e-24
PDE4B	ISYNA1	1.03857183988637e-24
SLC1A1	CPD	1.03951286682235e-24
PTGDS	HSF2	1.05435663136683e-24
OLIG2	PLXNB2	1.09489097312368e-24
CLINT1	LMBR1L	1.1091058405143e-24
GAD1	QARS	1.13328037953972e-24
DLX1	MON1A	1.15489908450854e-24
PTGDS	FBXO42	1.15519570133516e-24
APC	UBTF	1.16653815755496e-24
ABAT	GINM1	1.17708154023587e-24
EIF2B2	FAM117B	1.19715631106222e-24
SLC1A1	C6orf106	1.22257928999551e-24
GRM2	ULK3	1.22402328476732e-24
DLX1	FEM1B	1.2271139258486e-24
ALDH5A1	SLC25A44	1.24286528096127e-24
APC	LRP11	1.24801203109647e-24
SLC1A1	HMGN4	1.26157579525375e-24
GRM2	MICALL1	1.26297207673962e-24
PDE4B	FNIP1	1.27536995413072e-24
NALCN	C6orf106	1.28073278023811e-24
PDE4B	EIF5	1.30508869486772e-24
GAD1	TTC28	1.30774725389219e-24
SLC25A12	ASCC2	1.31060291557285e-24
GRM2	CLDND1	1.3155577781951e-24
GRIK1	CEP250	1.33175881473908e-24
GAD1	PBXIP1	1.3395926126718e-24
CPLX2	NME6	1.3431454246267e-24
TBP	MTF2	1.36540390218499e-24
DGCR8	NEURL1	1.37112700836022e-24
SLC1A1	GNB2	1.37894348380193e-24
ABAT	EFTUD2	1.38998116947319e-24
ABAT	STRN	1.39086213621145e-24
PTGDS	COMMD3	1.41959028180697e-24
PNPO	SEMA3F	1.4598483083382e-24
GRM2	MON1A	1.46198651152067e-24
SLC1A1	BSN	1.46640630802544e-24
CLINT1	ANKRD54	1.47059694896977e-24
PTGDS	SPTBN1	1.48197653257821e-24
HRH2	FAM212A	1.48807612177731e-24
MSRB2	TRIM46	1.4929571415278e-24
NRN1	ABCG2	1.5126702729944e-24
PIP5K1A	SLMAP	1.55251957907765e-24
PDE4B	ZNHIT2	1.55448208511579e-24
PLP1	RBM15B	1.57424443326454e-24
PLCG1	RBM15B	1.58313750171518e-24
DLG1	IPO11	1.58566657835384e-24
PIP5K1A	SEMA3F	1.59111962726664e-24
MLC1	ANKS1A	1.61220143128364e-24
CPLX2	BUD31	1.63482134716811e-24
DLG1	GNB1	1.63577742027131e-24
PTGDS	SNRPC	1.68227067052482e-24
GRM2	PURA	1.69204260675446e-24
PLP1	H1F0	1.71000467674195e-24
PNPO	CLDND1	1.73996764625284e-24
MSRB2	WDR6	1.75815668556872e-24
YWHAB	TAF2	1.78427501875262e-24
PENK	METAP2	1.78738736089964e-24
PNPO	UNC45A	1.79052967222738e-24
VGF	FAM171A2	1.80599412593601e-24
DGCR8	WNK2	1.80617360953672e-24
PIP5K1A	CCDC71	1.8305514346162e-24
VGF	GNAI2	1.86882176620853e-24
GRIK1	CHMP7	1.87916766820775e-24
CLINT1	ZNF408	1.91785445249075e-24
HRH2	DDX39A	1.92868255428097e-24
PTGDS	MTMR3	1.93164522918683e-24
MSRB2	DPH1	1.96613491507324e-24
ENO2	MCTP1	2.01087798290583e-24
DLG1	FAM89B	2.02923278092127e-24
GAD1	PHF5A	2.03499867734798e-24
CLINT1	DPH1	2.03874554623366e-24
TBP	LATS1	2.04932971382767e-24
GAD1	GNB1	2.07005306295254e-24
PLCG1	KDM1A	2.08235953401404e-24
DLG1	SFXN3	2.13639182376081e-24
PLCG1	GNB1	2.14556244677672e-24
CPLX2	SUFU	2.17056640983516e-24
CPLX2	PHF5A	2.17835502187889e-24
MSRB2	FAM89B	2.18524038494469e-24
PDE4B	ST3GAL6	2.1856601540735e-24
ABAT	XPNPEP1	2.34501539565544e-24
SLC25A12	ERGIC3	2.35314206183195e-24
NRN1	IMPDH2	2.38388206784664e-24
CLINT1	STRN4	2.39050863286155e-24
PNPO	LMBR1L	2.41170236521489e-24
CPLX2	SLMAP	2.48468994816906e-24
GRM2	AGBL5	2.4936606606299e-24
CPLX2	CSRNP2	2.5247223556894e-24
CPLX2	CORO1C	2.5418007219241e-24
GAD1	BSN	2.57455101124011e-24
OLIG2	MPI	2.63065768235687e-24
SLC1A1	DPYSL5	2.63806994728955e-24
DLG1	ZNF3	2.64895963618514e-24
GRM5	NCKIPSD	2.69670814010066e-24
CPLX2	NICN1	2.70554079611714e-24
DLX1	ZNHIT2	2.70569311943997e-24
DLX1	TMUB2	2.7156637438415e-24
SLC25A12	RALGPS1	2.74094456629403e-24
YWHAB	SF3B1	2.74513182632439e-24
DLG1	RBM12	2.80506225365657e-24
APC	CD63	2.84643665861742e-24
PDE4B	LETM1	2.87290938063664e-24
GRIK1	ZNF408	2.87955836148911e-24
SLC25A12	FAU	2.91231465900901e-24
CPLX2	CHPT1	2.95701567474396e-24
APC	RNF141	2.98274108047805e-24
SLC25A12	MED30	3.02798934107385e-24
GRIK1	SLMAP	3.09377111289849e-24
PNPO	NDUFAF3	3.12600361776419e-24
GRM5	WDR75	3.13693288225808e-24
SLC25A12	APLP2	3.14061928212982e-24
OLIG2	STRN	3.15648188337779e-24
PDE4B	MAST1	3.16959074741577e-24
DLG1	ZC3HC1	3.20940917145017e-24
SLC1A1	ISYNA1	3.32065735289571e-24
PLP1	ZBTB17	3.34147713838785e-24
NALCN	PURA	3.37445310132796e-24
PDE4B	UBTF	3.37453122511757e-24
GAD1	BUD31	3.41153866408697e-24
PTGDS	IMPDH2	3.4200564638003e-24
GRIK1	TRABD	3.42661023309086e-24
PIP5K1A	MTMR3	3.43621733193977e-24
TBP	MSH6	3.45513339328441e-24
PDE4B	ARFGAP2	3.49016531853995e-24
OLIG2	OTUD4	3.52009312441621e-24
GRM2	MRPL49	3.56578963535804e-24
CPLX2	SPATA5L1	3.61761550466954e-24
PNPO	E4F1	3.66216458918599e-24
SULT4A1	CDC42EP1	3.69621300415164e-24
PIP5K1A	GINM1	3.71628064060947e-24
GAD1	ABCG2	3.72395748554191e-24
PDE4B	GNAI2	3.74259971277362e-24
PNPO	RNF141	3.78991482989143e-24
NALCN	RBM12	3.79711325292926e-24
SLC25A12	SHF	3.82097287089284e-24
PTGDS	CHMP7	4.02675244541925e-24
ABAT	VPS13D	4.09076483132619e-24
GRIK1	SFXN3	4.13684136416887e-24
CLINT1	RBM4B	4.2225661252584e-24
[truncated: 986 more rows]
