# Supplementary material for: Genetic architecture of white matter microstructure captured by unsupervised deep representation learning of fractional anisotropy maps
Source: Nat Commun. 2026 Jun 3;17:7150. doi: 10.1038/s41467-026-73996-z (PMC13396798; doi:10.1038/s41467-026-73996-z)
Supplement: Supplementary file 6 — Source Data [file 41467_2026_73996_MOESM6_ESM.zip › Source Data/Source Data Figure 5/Fig.5c&5d&5e/Co-exp/ASDnode.txt]

gene	ASD_anno
PURA	1
FAM89B	1
TUBB3	1
PFKFB4	1
RPL13	1
RFTN2	1
ANKRD13B	1
RBM15B	1
WDR6	1
CNIH2	1
FAM171A2	1
DALRD3	1
ZNF408	1
GNB2	1
MBNL2	1
ACTL6B	1
TELO2	1
IFT140	1
FBXL6	1
TRIM46	1
TCAP	1
PABPC4	1
ABCG2	1
CNTNAP1	1
EIF3L	1
CSRNP2	1
DPYSL5	1
ACAP3	1
EPDR1	1
ZNF276	1
SEPT8	1
GNAI2	1
NICN1	1
VPS13D	1
ADD3	1
GTPBP1	1
LMBR1L	1
NUBP2	1
STRN4	1
DDX39A	1
NME3	1
PPM1A	1
CPD	1
TRIOBP	1
NIPSNAP1	1
DCAF15	1
KDM1A	1
AP4M1	1
MOSPD3	1
FAU	1
IP6K2	1
VPS28	1
SCAND1	1
IL6ST	1
EXT2	1
IMPDH2	1
MON1A	1
PTPN23	1
SLC12A9	1
C6orf106	1
LRIG1	1
ISYNA1	1
AGBL5	1
THOC5	1
SPSB3	1
IPO11	1
FDFT1	1
ERGIC3	1
PTCD1	1
LUZP1	1
ALG12	1
FAM212A	1
LDB1	1
FAM117B	1
SHF	1
CYHR1	1
TCF25	1
FNBP1L	1
BUD31	1
EPB41L2	1
LRP4	1
MSH6	1
VPS9D1	1
ADCK5	1
CELSR3	1
NANOS3	1
CDK10	1
ZFP36L2	1
ZNHIT2	1
ITGB5	1
RPS26	1
NAT6	1
H1F0	1
GABRD	1
TAB1	1
ZC3HC1	1
PAQR8	1
IDH1	1
TRABD	1
LRP11	1
CCDC71	1
HMGN4	1
C11orf49	1
PBXIP1	1
HSF2	1
FLAD1	1
OCIAD2	1
TMEM115	1
SEMA3F	1
RPL41	1
KATNA1	1
CD63	1
INPP5K	1
CTTNBP2NL	1
ANKFY1	1
RUSC1	1
FEM1B	1
FAM171B	1
ANKRD54	1
ASCC2	1
MARK3	1
STMN4	1
GOLGA4	1
DENND5B	1
PLXNB2	1
STARD3	1
WNK2	1
ZNF3	1
RALGPS1	1
NUFIP2	1
DACT1	1
MAST1	1
TRMT61A	1
SSBP4	1
C12orf10	1
CHMP7	1
NXN	1
DPH1	1
UBTF	1
CRELD2	1
KRTCAP2	1
HEMK1	1
QARS	1
MAL2	1
VPS51	1
FAM219B	1
DEF8	1
FNIP1	1
ZNHIT1	1
CGREF1	1
SYVN1	1
SEZ6	1
SPTBN1	1
C1QTNF4	1
ATP5G2	1
SNX32	1
USP19	1
MICALL1	1
NASP	1
STX10	1
FKBP8	1
FAM120A	1
PI4KA	1
NOL12	1
SLMAP	1
STRN	1
GATM	1
ROMO1	1
TMEM129	1
PDAP1	1
CCDC130	1
PFDN5	1
DAZAP2	1
UBAC2	1
PUF60	1
ARF5	1
ARPC1A	1
RBM12	1
EFNA3	1
UQCRQ	1
C11orf31	1
SLC25A44	1
VCAN	1
HABP4	1
MTMR9	1
SUFU	1
HEXIM1	1
ENY2	1
E4F1	1
PHF5A	1
CHPT1	1
SIK3	1
TTC28	1
COQ10B	1
RNF141	1
RBM4B	1
NADK	1
GMPPB	1
CAD	1
LATS1	1
ZFP36L1	1
SELM	1
SMARCAD1	1
EFTUD2	1
ACP2	1
NDUFAF3	1
PIKFYVE	1
MTMR3	1
NCKIPSD	1
COMMD3	1
HNRNPA1	1
FOXN2	1
PREB	1
ZBTB17	1
LAMB2	1
PLOD3	1
PTPRJ	1
DTX4	1
LAMTOR4	1
SCYL1	1
CCDC51	1
CLDND1	1
RASSF1	1
NFE2L1	1
KHK	1
CUEDC2	1
RNPS1	1
FBXO42	1
SLC9A3R2	1
EIF5	1
TAF2	1
CPSF4	1
RPS6KL1	1
EIF3E	1
MLX	1
SPATA5L1	1
UBE4A	1
ST3GAL6	1
PIAS1	1
ISLR2	1
SPRYD3	1
SZT2	1
ZHX3	1
MFSD5	1
ARFGAP2	1
APLP2	1
RBBP5	1
TBKBP1	1
SLC45A1	1
MED19	1
SV2A	1
PA2G4	1
DDAH1	1
EFHD2	1
SMURF2	1
MRPL49	1
UBQLN4	1
MICAL3	1
FURIN	1
ARL3	1
ACTR10	1
RNF111	1
TMUB2	1
GINM1	1
MEPCE	1
ULK3	1
PPRC1	1
OTUD4	1
CPSF1	1
BSN	1
SHFM1	1
RBM6	1
DCAKD	1
STAC2	1
SLC2A1	1
SPATS2	1
MCL1	1
ATOX1	1
POLR2F	1
SFXN3	1
CTNS	1
DNAJC18	1
IDUA	1
SLC25A20	1
KIAA0100	1
HDDC3	1
PPP6R2	1
SNRPC	1
CDC42EP1	1
VPS45	1
XPNPEP1	1
PRDM10	1
MACF1	1
RIT1	1
MED30	1
NAA25	1
JTB	1
SCAMP5	1
NME6	1
SLBP	1
SCAMP2	1
ASIC1	1
PSIP1	1
KIFC2	1
MTF2	1
TAB2	1
HAGH	1
GNB1	1
LETM1	1
TRRAP	1
ERC1	1
C1QC	1
MRPS34	1
PPP1R12A	1
ERCC6L2	1
RNF123	1
DIMT1	1
SART3	1
ZNF174	1
PKD1	1
P4HTM	1
C1QL1	1
COASY	1
MANF	1
METTL10	1
MSANTD3	1
ZFP91	1
FMNL1	1
PSD	1
GOLGA7B	1
CKB	1
CALD1	1
AKAP7	1
EFEMP2	1
BAP1	1
NPRL2	1
METAP2	1
PNMA2	1
DENND6B	1
EIF2S1	1
AP2S1	1
VEZT	1
CORO1C	1
NOB1	1
CCDC9	1
RUNDC3A	1
APPL2	1
TRIM8	1
EMC2	1
INPP5B	1
CEP120	1
BMI1	1
MED1	1
PYGO1	1
TWF2	1
WDR75	1
ACTR1A	1
SDHB	1
ZNF655	1
CEP250	1
DENND1A	1
RBM39	1
PCMT1	1
UNC45A	1
TUBG2	1
SHMT2	1
STRN3	1
CDC42EP2	1
DPF2	1
RBM28	1
SVOP	1
SURF1	1
ANKS1A	1
FBXL20	1
BUD13	1
SNX2	1
ZKSCAN8	1
DENND4B	1
ZFPL1	1
EPHA3	1
CYB561	1
DIP2B	1
CPNE7	1
LHX2	1
RAD50	1
TMX2	1
C16orf91	1
APEH	1
GDF11	1
NEURL1	1
LARP7	1
KCNV1	1
SMIM4	1
KIF5B	1
LRCH1	1
ADAR	1
ATP5J2	1
TM9SF2	1
PRIM1	1
USP48	1
SYBU	1
NDUFB10	1
DAG1	1
MPI	1
PGM1	1
BPTF	1
PRKAG1	1
UQCRC1	1
SNX24	1
GRINA	1
TMED10	1
RBM5	1
C3orf62	1
SF3B1	1
SSH2	1
SH3RF3	1
PLEC	1
SLC4A8	1
WWP2	1
MAPK8IP3	1
FAM53B	1
TRAM1	1
CSNK1G3	1
INPP5J	1
AARS2	1
PRDX1	1
RASL11B	1
FAM200A	1
TAF5	1
KIAA0907	1
FBXO31	1
GPR37	2
NF1	2
ASAP2	2
DVL3	2
MED12	2
XPO1	2
PSMD10	2
CACNA2D1	2
PRKDC	2
ITPR1	2
NBEA	2
ABAT	2
RIMS1	2
SAMD11	2
SLC25A12	2
RB1CC1	2
SLC12A5	2
DYNC1H1	2
ADARB1	2
BIRC6	2
GAD1	2
DLX1	2
DLG1	2
TRAF7	2
ATRX	2
UBR5	2
RHEB	2
ZNF827	2
ALDH5A1	2
HCFC1	2
CUL7	2
FRMPD4	2
JAKMIP1	2
SRGAP3	2
PRICKLE1	2
REEP3	2
P2RX5	2
ETFB	2
SLC1A1	2
ARNT2	2
APBB1	2
DHCR7	2
DPP10	2
KCNMA1	2
MBD1	2
NCOR1	2
PDE4B	2
CTNND2	2
UBE2H	2
PCDHAC2	2
CUL3	2
CTNNB1	2
DDX3X	2
ANKRD11	2
POGZ	2
CNKSR2	2
GDA	2
GRM5	2
NOS1AP	2
KIT	2
KPTN	2
NLGN2	2
ARX	2
SRRM4	2
MTOR	2
CYFIP1	2
NIPA2	2
DCX	2
CDH22	2
TSPAN17	2
C12orf57	2
VASH1	2
MPP6	2
SYAP1	2
CADPS2	2
SLC6A1	2
LIN7B	2
NSD1	2
CELF4	2
RERE	3
POMGNT1	3
ASH1L	3
FBXO11	3
BCL11A	3
EXOC6B	3
TBR1	3
SLC4A10	3
DPP4	3
SATB2	3
MAP2	3
UNC80	3
PLXNB1	3
QRICH1	3
GPX1	3
AMT	3
FOXP1	3
ROBO2	3
ZBTB20	3
SCFD2	3
MEF2C	3
NR2F1	3
APC	3
P4HA2	3
AFF4	3
AHI1	3
PEX7	3
ARID1B	3
AGMO	3
AUTS2	3
DLX6	3
TAF6	3
GIGYF1	3
FOXP2	3
CTTNBP2	3
SND1	3
MCPH1	3
PINX1	3
DPYSL2	3
EXT1	3
ASTN2	3
LMX1B	3
WAC	3
ANK3	3
EXOC6	3
SMC3	3
TCF7L2	3
EBF3	3
NAV2	3
BDNF	3
POLA2	3
KCNK7	3
HTR3A	3
ZBTB16	3
SNX19	3
CCDC91	3
DNM1L	3
NCKAP5L	3
ITGB7	3
SYT1	3
NUAK1	3
CCDC88C	3
EML1	3
FBN1	3
RPP25	3
NTRK3	3
ZNF774	3
TSC2	3
CREBBP	3
CDH11	3
ADAMTS18	3
CHMP1A	3
SMG6	3
MNT	3
KDM6B	3
CHD3	3
SLC6A4	3
PPP1R1B	3
SLC25A39	3
ITGB3	3
HOXB1	3
TANC2	3
MIB1	3
RIT2	3
SETBP1	3
TCF4	3
CC2D1A	3
ACTN4	3
MACROD2	3
TOP1	3
TNRC6B	3
ADSL	3
SGSM3	3
