# Supplementary material for: Genetic architecture of white matter microstructure captured by unsupervised deep representation learning of fractional anisotropy maps
Source: Nat Commun. 2026 Jun 3;17:7150. doi: 10.1038/s41467-026-73996-z (PMC13396798; doi:10.1038/s41467-026-73996-z)
Supplement: Supplementary file 6 — Source Data [file 41467_2026_73996_MOESM6_ESM.zip › Source Data/Source Data Figure 5/Fig.5c&5d&5e/Co-exp/BIPnode.txt]

gene	BIP_anno
CSRNP2	1
SEPT8	1
MBNL2	1
PURA	1
CNTNAP1	1
FNBP1L	1
KDM1A	1
EPDR1	1
EXT2	1
CTTNBP2NL	1
IP6K2	1
LRIG1	1
C6orf106	1
RBM15B	1
PABPC4	1
EIF3L	1
TCF25	1
FAM117B	1
NIPSNAP1	1
EPB41L2	1
GABRD	1
IDH1	1
ZFP36L2	1
PFKFB4	1
RALGPS1	1
LMBR1L	1
THOC5	1
LRP4	1
ADD3	1
H1F0	1
TTC28	1
PBXIP1	1
OCIAD2	1
AGBL5	1
DDX39A	1
TUBB3	1
ANKFY1	1
IL6ST	1
DPYSL5	1
USP19	1
CAD	1
ULK3	1
RFTN2	1
CCDC130	1
FDFT1	1
FAM89B	1
FBXO42	1
VPS13D	1
DEF8	1
LUZP1	1
DCAF15	1
ITGB5	1
UBTF	1
ZC3HC1	1
LDB1	1
CPSF4	1
ACTL6B	1
ABCG2	1
VCAN	1
MRPS34	1
ZNF3	1
LRP11	1
ENY2	1
HABP4	1
DACT1	1
IMPDH2	1
VPS51	1
ROMO1	1
GINM1	1
QARS	1
COQ10B	1
PPM1A	1
RNF141	1
FAM219B	1
STRN4	1
PAQR8	1
LATS1	1
PTPN23	1
ZFP36L1	1
ANKRD13B	1
CYHR1	1
SART3	1
KRTCAP2	1
VPS28	1
NCKIPSD	1
TMUB2	1
GATM	1
SHF	1
FEM1B	1
SPSB3	1
PLXNB2	1
MARK3	1
LAMB2	1
PI4KA	1
FAM171B	1
ZBTB17	1
GMPPB	1
RPS26	1
DALRD3	1
NICN1	1
ASCC2	1
LARP7	1
HMGN4	1
CELSR3	1
PREB	1
AP4M1	1
FAM171A2	1
C11orf31	1
SUFU	1
ZNHIT1	1
MTMR3	1
SEMA3F	1
E4F1	1
TRIOBP	1
NUBP2	1
RBM12	1
TRIM46	1
CHPT1	1
RPL41	1
OCIAD1	1
HEXIM1	1
CPD	1
NASP	1
IFT140	1
WDR6	1
EFTUD2	1
SLMAP	1
CHMP7	1
HNRNPA1	1
NFE2L1	1
ISYNA1	1
DENND5B	1
FAM53B	1
DPH1	1
ACAP3	1
NDUFAF3	1
SZT2	1
SCYL1	1
SEZ6	1
KATNA1	1
ARF5	1
NXN	1
PPRC1	1
NUFIP2	1
MOSPD3	1
GTPBP1	1
CCDC71	1
WNK2	1
PA2G4	1
RBM6	1
FAU	1
CLDND1	1
SCAND1	1
SLC12A9	1
STX10	1
SIK3	1
TMEM115	1
SPATS2	1
ERGIC3	1
ALG12	1
SPATA5L1	1
HSF2	1
PDAP1	1
ZNF408	1
CUEDC2	1
TELO2	1
TCAP	1
CDK10	1
PUF60	1
EFHD2	1
FLAD1	1
MEPCE	1
ZNHIT2	1
VPS9D1	1
PLOD3	1
KIAA0907	1
RBM4B	1
ARL3	1
PPP6R2	1
SPRYD3	1
TMX2	1
SNRPC	1
ACP2	1
METAP2	1
UBQLN4	1
HEMK1	1
IPO11	1
STARD3	1
ADCK5	1
FURIN	1
NAT6	1
TRABD	1
C12orf10	1
PFDN5	1
NOL12	1
MICAL3	1
APEH	1
MTF2	1
FBXL6	1
DDAH1	1
GNB1	1
GNB2	1
PCMT1	1
HIF1AN	1
SLC45A1	1
ST3GAL6	1
MICALL1	1
PSIP1	1
SLC2A1	1
SLC25A20	1
SMURF2	1
FAM120A	1
STRN	1
KIFC2	1
TAB1	1
ARFGAP2	1
ZNF276	1
PRDM10	1
FKBP8	1
RPL13	1
STMN4	1
PTCD1	1
SYVN1	1
BUD31	1
PHF5A	1
SMIM4	1
NANOS3	1
MAL2	1
DIMT1	1
TWF2	1
KMT2D	1
INPP5K	1
ATP5G2	1
SMARCAD1	1
SHFM1	1
SHMT2	1
FNIP1	1
MTMR9	1
TRMT61A	1
CD63	1
MANF	1
SSBP4	1
MED30	1
FAM212A	1
METTL10	1
MSANTD3	1
ERC1	1
COMMD3	1
ZFP91	1
WDR75	1
SPTBN1	1
CDC42EP1	1
MSH6	1
DTX4	1
SLC25A44	1
DAZAP2	1
GNAI2	1
NADK	1
RIT1	1
APLP2	1
C1QC	1
NME3	1
ANKS1A	1
EIF2S1	1
ZNF174	1
NPRL2	1
RNPS1	1
TUBG2	1
MED1	1
CKB	1
KIAA0100	1
CCDC9	1
PIAS1	1
ACTR10	1
PTPRJ	1
TMEM129	1
CTNS	1
RUSC1	1
POLR2F	1
BSN	1
ATOX1	1
CRELD2	1
PYGO1	1
ISLR2	1
CORO1C	1
TAF2	1
XPNPEP1	1
CGREF1	1
RNF111	1
EIF3E	1
SLC9A3R2	1
MLX	1
C16orf91	1
SNX24	1
DENND6B	1
MCL1	1
CCDC51	1
FOXN2	1
SFXN3	1
VEZT	1
MON1A	1
EIF5	1
CEP250	1
VPS45	1
NME6	1
LAMTOR4	1
LETM1	1
UNC45A	1
MAST1	1
P4HTM	1
RUNDC3A	1
SNX2	1
CALD1	1
SLBP	1
EPHA3	1
DR1	1
C11orf49	1
PKD1	1
NEIL2	1
SF3B1	1
SCAMP5	1
MED19	1
GDF11	1
STAC2	1
LTBP3	1
RTN1	1
FMNL1	1
PRKAG1	1
EFNA3	1
TRRAP	1
SURF1	1
TRAM1	1
SSH2	1
NF2	1
EBNA1BP2	1
SPCS1	1
SLC30A4	1
NOB1	1
PRIM1	1
UQCRQ	1
DENND4B	1
SVOP	1
FAM200A	1
PLEC	1
GPBP1	1
ZKSCAN8	1
ZHX3	1
MAPK8IP3	1
BUD13	1
ZFPL1	1
TM9SF2	1
PSMD14	1
AKAP7	1
ARPC1A	1
INPP5J	1
MRPL49	1
AARS2	1
DAG1	1
KHK	1
LRCH1	1
ANKRD54	1
C1QTNF4	1
ISCU	1
ASIC1	1
UBE4A	1
MTCH2	1
GOLGA4	1
JTB	1
BAP1	1
RASSF1	1
PCLO	2
ITPR1	2
PPP2R2C	2
PTGDS	2
ADARB1	2
GAD1	2
DLX1	2
DGKB	2
GRIK1	2
SLC1A1	2
NCAN	2
PDE4B	2
DOK5	2
CTNND2	2
PREP	2
VGF	2
TOM1	2
SLC1A2	2
GRM5	2
FGFR2	2
GABRG1	2
MLC1	2
RNF41	2
CREB1	2
PRKCZ	3
ROR1	3
KCNN3	3
CALM2	3
RTN4	3
MAP2	3
IGFBP2	3
ITGA9	3
STAB1	3
PBRM1	3
NEK4	3
ITIH1	3
ITIH3	3
ITIH4	3
MAGI1	3
USP46	3
HPGDS	3
HINT1	3
HSPA4	3
AHI1	3
SRRT	3
FOXP2	3
DPYSL2	3
ADRA1A	3
SFRP1	3
ASTN2	3
ANK3	3
TCF7L2	3
BDNF	3
UCP2	3
HTR3A	3
PAWR	3
PMCH	3
IGF1	3
RFX4	3
DAO	3
FAM109A	3
ALDH2	3
DOCK9	3
NEDD4	3
PGP	3
CREBBP	3
AKAP10	3
SLC6A4	3
PPP1R1B	3
GRN	3
GFAP	3
CRHR1	3
MAPT	3
TCF4	3
NFIX	3
PLCG1	3
PLA2G6	3
MCHR1	3
