# Supplementary material for: Genetic architecture of white matter microstructure captured by unsupervised deep representation learning of fractional anisotropy maps
Source: Nat Commun. 2026 Jun 3;17:7150. doi: 10.1038/s41467-026-73996-z (PMC13396798; doi:10.1038/s41467-026-73996-z)
Supplement: Supplementary file 6 — Source Data [file 41467_2026_73996_MOESM6_ESM.zip › Source Data/Source Data Figure 5/Fig.5c&5d&5e/Co-exp/PDnet.txt]

start	end_node	value
HPCAL4	PURA	3.47436548403491e-75
GPR37	PURA	4.01581449418226e-74
CCDC149	SZT2	8.20257211934735e-72
GPR37	PFKFB4	4.87672232478088e-69
PSMC4	ERGIC3	1.7162596106202e-68
HPCAL4	FAM89B	4.75659665996021e-68
MKNK2	NME3	1.91726616010898e-67
GPR37	ANKRD13B	1.58498891677823e-65
GPR37	RBM15B	1.83650452070482e-65
LAMP1	MBNL2	5.04424111446464e-64
HPCAL4	ANKRD13B	1.65816202479605e-63
MKNK2	SCAND1	1.80969569012992e-63
GPR37	MBNL2	4.46337049225177e-63
MKNK2	RPL13	6.0643184221018e-63
HPCAL4	MOSPD3	8.22693167121159e-63
RNF11	SART3	9.26090127596797e-63
HPCAL4	RBM15B	1.5979740615612e-62
GPR37	FAM89B	3.63867918415249e-62
PSMC4	FAU	4.16567569950084e-62
PSMC4	IMPDH2	7.48455097449878e-62
HPCAL4	DCAF15	1.9664218334956e-61
GPR37	PABPC4	1.91921774071856e-60
GPR37	TRIM46	2.27238737212231e-60
RIMS1	CNTNAP1	2.83642403523656e-60
MKNK2	TELO2	4.86796109841111e-60
GPR37	DPYSL5	6.87212039544006e-60
GPR37	ABCG2	3.19283302305159e-59
GPR37	LMBR1L	4.40953424733771e-59
GPR37	TUBB3	4.64244143358904e-59
PSMC4	RPS26	8.14174959225321e-59
PSMC4	FLAD1	2.52830385083091e-58
HPCAL4	PFKFB4	3.34367139594395e-58
LAMP1	DPYSL5	1.50740107909307e-57
GPR37	DCAF15	1.87643470991189e-57
LAMP1	PURA	2.65490194350661e-57
RIMS1	EPDR1	3.07915157828329e-57
RIMS1	SEPT8	5.68700315532887e-57
HPCAL4	TUBB3	8.02236580260586e-57
PTN	SCAND1	3.08043172935471e-56
PSMC4	CCDC71	3.63896785594042e-56
GPR37	ACTL6B	6.8970813593707e-56
LAMP1	AGBL5	4.57312270646507e-55
HPCAL4	GTPBP1	4.81862975311981e-55
HPCAL4	ACTL6B	1.41603407353857e-54
HPCAL4	DPYSL5	1.57328747927666e-54
MKNK2	MON1A	2.24305819485753e-54
CCDC149	TCAP	2.9429307784763e-54
GPR37	AGBL5	2.94901068372604e-54
MKNK2	ZNHIT2	4.14094897944113e-54
LAMP1	PFKFB4	4.36026537049393e-54
LAMP1	ABCG2	7.10496295357826e-54
HPCAL4	DDX39A	7.54605935141487e-54
MKNK2	FAM171A2	8.13792819218292e-54
HPCAL4	ABCG2	1.13178952447774e-53
PSMC4	DDX39A	1.37170145004784e-53
HPCAL4	IMPDH2	1.59496669839546e-53
GPR37	IL6ST	2.41374079342024e-53
RNF11	KDM1A	2.66695373502285e-53
PTN	USP19	3.94536354882715e-53
MKNK2	SSBP4	4.78922663891259e-53
PTN	MON1A	4.87363794765533e-53
PSMC4	HEMK1	6.80404559283561e-53
HPCAL4	TRIM46	1.35667460118138e-52
GPR37	LUZP1	1.66702151012461e-52
RIMS1	FAM117B	1.83872220260777e-52
GPR37	SEPT8	3.69056288984447e-52
HPCAL4	VPS28	3.85279027628357e-52
ZFR2	ASCC2	5.44225324006911e-52
HPCAL4	TAB1	1.1352491456576e-51
HPCAL4	ISYNA1	1.56643112279661e-51
GPR37	GTPBP1	1.78276555450426e-51
LAMP1	SEPT8	1.92590685987068e-51
PSMC4	VPS28	1.94785608505984e-51
ZFR2	UBTF	2.41571643266688e-51
HRH2	SEPT8	3.02497824507131e-51
PTN	ALG12	3.2207738875754e-51
GPR37	TRIOBP	3.5956570234926e-51
PTN	AP4M1	4.74330379557495e-51
PTN	TELO2	8.20028888459217e-51
GPR37	MOSPD3	8.31736186347265e-51
PTN	DALRD3	1.81075214956109e-50
HPCAL4	LMBR1L	1.953018423788e-50
MKNK2	DALRD3	1.97989887570734e-50
PTN	TMEM115	2.40521855133466e-50
MKNK2	PUF60	2.81942561735417e-50
GPR37	CELSR3	3.02103833230352e-50
HPCAL4	TRIOBP	3.46975152481645e-50
ZFR2	IMPDH2	4.11011821577695e-50
HPCAL4	PLXNB2	4.12400057907615e-50
ZFR2	DDX39A	6.07895778729956e-50
PSMC4	ACTL6B	6.42433922542572e-50
PSMC4	NOL12	7.3973206929703e-50
HPCAL4	IL6ST	8.64117007858988e-50
HPCAL4	GNB2	9.85555892952371e-50
CCDC149	ZNF276	1.03415225135734e-49
CXXC1	CDK10	1.09558030338005e-49
LAMP1	CSRNP2	1.64351534310144e-49
HPCAL4	NICN1	1.71314985761843e-49
PSMC4	PTCD1	1.72648893192908e-49
PTN	RPL13	1.75286548262248e-49
PTN	NME3	1.91004179085853e-49
HPCAL4	MBNL2	1.99878975140466e-49
HPCAL4	LRP11	2.4762888672692e-49
PSMC4	FAM89B	2.83672992113004e-49
GPR37	DDX39A	2.89414356843266e-49
HPCAL4	PABPC4	3.74186650129378e-49
LAMP1	ANKRD13B	3.8862541343996e-49
LAMP1	RBM15B	4.59739394408375e-49
LAMP1	TUBB3	6.06595206325677e-49
HPCAL4	LUZP1	6.56021964991165e-49
HPCAL4	CCDC71	8.14220581911791e-49
LAMP1	PABPC4	1.27192395050963e-48
MKNK2	NUBP2	1.4076415668643e-48
LAMP1	LMBR1L	2.50601901749543e-48
HPCAL4	QARS	2.54113538198154e-48
GPR37	IFT140	4.86138028688394e-48
HPCAL4	GNAI2	5.58627902625966e-48
PTN	NUBP2	7.74467135326096e-48
HPCAL4	IFT140	8.74229573734689e-48
MKNK2	PREB	9.70773109906011e-48
LAMP1	DCAF15	1.05954007682181e-47
PSMC4	ZC3HC1	1.35061283642317e-47
LAMP1	WDR6	1.40343837413571e-47
ZFR2	LDB1	1.50860621939626e-47
ZFR2	CPSF4	2.08414115724197e-47
CXXC1	STX10	2.34964575013053e-47
SND1	HMGN4	2.37243148904843e-47
GPR37	ISYNA1	2.70952980321887e-47
PTN	ZNF408	2.99372426620139e-47
GPR37	WDR6	3.20358349363628e-47
HPCAL4	WDR6	4.14496501425743e-47
GPR37	IPO11	4.38812451043108e-47
GPR37	THOC5	5.32780960891877e-47
HPCAL4	THOC5	5.5716322495814e-47
PTN	ZNHIT2	5.64150320095021e-47
HPCAL4	EIF3L	6.62313154607217e-47
GPR37	NICN1	7.80006791480882e-47
PTN	VPS51	9.56337555596445e-47
GPR37	IP6K2	9.61651026407977e-47
RIMS1	PAQR8	1.09842656767388e-46
MKNK2	TMEM115	1.52616989111036e-46
PSMC4	RBM15B	2.60835074360557e-46
PTN	PUF60	2.67246552454922e-46
GPR37	SEMA3F	2.74767747436881e-46
HPCAL4	STRN4	2.7688868412353e-46
MAST2	MTMR9	4.58276665314381e-46
PSMC4	PURA	4.61107747739776e-46
PTN	GMPPB	4.65203168981319e-46
RIMS1	C6orf106	4.70586612833224e-46
LAMP1	TRIM46	7.30204522400459e-46
PTN	CYHR1	1.14107565005531e-45
ST3GAL3	SEPT8	1.20333057009504e-45
HPCAL4	MICALL1	1.53746218041552e-45
MKNK2	ZNF408	1.794007315212e-45
ZFR2	FLAD1	1.80634963298655e-45
LAMP1	IFT140	2.02351521876714e-45
LAMP1	GTPBP1	2.09371464408188e-45
HPCAL4	AGBL5	2.13967807666418e-45
RNF11	H1F0	2.1426597794327e-45
HPCAL4	FAM212A	2.17168557670275e-45
HPCAL4	PPM1A	2.19995286156317e-45
LAMP1	EXT2	2.28569797996724e-45
RIMS1	CTTNBP2NL	2.30004840558424e-45
CCDC149	CPSF4	2.38527206596896e-45
GPR37	STRN4	2.65043851421073e-45
ZFR2	VPS28	3.03122385977261e-45
RIMS1	CSRNP2	3.55542885135768e-45
LAMP1	LUZP1	3.99953349733375e-45
GPR37	H1F0	4.15363527043643e-45
HPCAL4	IP6K2	4.29693391346418e-45
RIMS1	ADD3	4.29718025470064e-45
PSMC4	MRPL49	5.23078111708874e-45
GPR37	IMPDH2	5.236085692653e-45
PTN	SSBP4	6.13361853035559e-45
PTN	ROMO1	6.95921084016864e-45
HPCAL4	ASCC2	7.17810849060448e-45
PTN	NDUFAF3	1.8229089490904e-44
HPCAL4	ERGIC3	2.09920470343391e-44
HPCAL4	FLAD1	2.42394152450366e-44
ST3GAL3	ABCG2	2.58736875237232e-44
PSMC4	H1F0	2.61928533211456e-44
ST3GAL3	CSRNP2	2.95158232866834e-44
LAMP1	KDM1A	2.95530717371397e-44
RNF11	EXT2	3.00781255281997e-44
ZFR2	CCDC71	3.01956223511971e-44
HPCAL4	SEPT8	3.86153010302401e-44
ZFR2	PLXNB2	4.37286934252368e-44
GPR37	DACT1	4.89307135661343e-44
PSMC4	TAB1	5.84880522368291e-44
HPCAL4	IPO11	6.06918867369957e-44
HPCAL4	NIPSNAP1	6.08684488180147e-44
RNF11	IP6K2	6.17719848766854e-44
PTN	PREB	6.4398467775834e-44
HPCAL4	FAU	6.72406210919895e-44
LAMP1	ACTL6B	7.10730724861072e-44
RIMS1	LRP4	7.22580616842218e-44
GPR37	VPS28	7.63325109747556e-44
ST3GAL3	PFKFB4	7.96930626349476e-44
MKNK2	ROMO1	8.1276886988806e-44
GPR37	EPDR1	8.61408877093884e-44
PTN	ACAP3	8.82461021118209e-44
PSMC4	GTPBP1	9.13835590719658e-44
RIMS1	KDM1A	9.66675702355139e-44
LAMP1	THOC5	9.95766075279544e-44
MKNK2	WNK2	1.07837708599768e-43
RIMS1	GABRD	1.22852428890993e-43
GPR37	CHMP7	1.28054625385098e-43
ST3GAL3	MBNL2	1.47473293123895e-43
GPR37	KDM1A	1.675215942495e-43
GPR37	LDB1	2.05691592027845e-43
HPCAL4	VPS13D	2.17067612520657e-43
MKNK2	NDUFAF3	2.27154988044817e-43
HPCAL4	CPD	2.33914176722512e-43
LAMP1	FAM89B	2.49681284990066e-43
ZFR2	DCAF15	2.59831239626763e-43
PSMC4	DCAF15	2.71394857951964e-43
HPCAL4	SHF	3.4690464103937e-43
GPR37	TAB1	3.70810968381887e-43
PTN	WNK2	4.09628129685094e-43
PSMC4	NIPSNAP1	4.74556799822761e-43
HSPA9	NAT6	4.92066260555813e-43
PTN	TMUB2	5.66620800310767e-43
ST3GAL3	DACT1	5.82456721791747e-43
ZFR2	ZBTB17	5.84255672902603e-43
PTN	SPSB3	6.24405125747711e-43
USP24	FEM1B	7.670878877264e-43
PSMC4	CPD	7.83803639293363e-43
PSMC4	CCDC51	8.31065791379369e-43
GPR37	CSRNP2	8.64789031171977e-43
GPR37	LRP11	8.93270524857159e-43
HSPA9	MFSD5	1.05439144177097e-42
ST3GAL3	PURA	1.14867099362775e-42
LAMP1	NICN1	1.21194471129981e-42
GPR37	RUSC1	1.2511027845842e-42
MKNK2	ZNHIT1	1.27171393522393e-42
RIMS1	IDH1	1.29649663508144e-42
RIMS1	EPB41L2	1.30736704138985e-42
ZFR2	FAU	1.32253204492045e-42
ZFR2	PABPC4	1.60526890417775e-42
GPR37	FAM212A	1.6069888419071e-42
PSMC4	C11orf31	1.79356265127197e-42
MAST2	FAM120A	2.12661426358787e-42
PSMC4	UBTF	2.33391187289518e-42
HRH2	DACT1	2.34272914879917e-42
GPR37	EIF3L	2.62173932010221e-42
HRH2	DPYSL5	2.75952585835011e-42
HPCAL4	ZC3HC1	3.12630693152953e-42
ST3GAL3	PABPC4	3.22087374197131e-42
LAMP1	IL6ST	3.30238484807276e-42
GPR37	GNB2	3.9906021013363e-42
LAMP1	TRIOBP	4.12512633881258e-42
PSMC4	PDAP1	4.30460205512305e-42
HPCAL4	LDB1	4.30569869472244e-42
ZFR2	RPS26	4.50217236070038e-42
RIMS1	RFTN2	5.47598037374837e-42
ST3GAL3	LMBR1L	5.66626775422956e-42
RNF11	ZC3HC1	6.0447462412726e-42
HPCAL4	CELSR3	7.22558598786184e-42
PTN	ZNHIT1	7.64021723762219e-42
PSMC4	MOSPD3	7.88748430620411e-42
RBFOX3	BMI1	8.07280846538121e-42
PSMC4	PLXNB2	8.57760120059222e-42
GPR37	NIPSNAP1	9.65563755517075e-42
MKNK2	ALG12	9.71266253317911e-42
ST3GAL3	IL6ST	9.9279365925493e-42
PSMC4	GNB2	1.13132619783023e-41
GPR37	VPS13D	1.16346993905343e-41
RIMS1	FNBP1L	1.27699633003861e-41
CXXC1	CYHR1	1.28446903095978e-41
CCDC149	CELSR3	1.32985618627006e-41
ZFR2	QARS	1.45388933540278e-41
HPCAL4	SEMA3F	1.75097090119239e-41
ZFR2	RBM15B	2.08938136343732e-41
SND1	IP6K2	2.1391233828028e-41
SEMA6D	ADD3	2.82348555513752e-41
MKNK2	FNIP1	2.9371663158965e-41
SND1	VPS13D	3.05598324770718e-41
PSMC4	VPS13D	3.23196798631391e-41
HPCAL4	PTCD1	3.25375451946061e-41
HPCAL4	SEZ6	3.29493056373782e-41
PTN	NAT6	3.68833274763031e-41
GPR37	CPD	4.08792087914568e-41
LAMP1	CELSR3	4.09893695271665e-41
PTN	SCYL1	4.38407545458122e-41
HPCAL4	DACT1	4.61040526516477e-41
PSMC4	ZBTB17	4.6272224383128e-41
PSMC4	EIF3L	4.6774888845888e-41
LAMP1	DACT1	6.2134419797715e-41
HPCAL4	HEMK1	6.73505020000121e-41
PTN	FAM171A2	7.46187542680185e-41
GPR37	CCDC71	9.59229805287749e-41
HPCAL4	RPS26	1.04196280200865e-40
HSPA9	NUBP2	1.07347080779807e-40
GPR37	QARS	1.08472371234291e-40
CXXC1	RASSF1	1.17022224796941e-40
HRH2	TTC28	1.20453427611104e-40
GPR37	PLXNB2	1.23625498014396e-40
ZFR2	IP6K2	1.58752332908722e-40
GPR37	EXT2	1.666902840063e-40
PSMC4	IP6K2	1.6976505471217e-40
HRH2	RALGPS1	1.93239711405293e-40
PTN	CCDC130	2.02520623976127e-40
MAST2	SLC25A44	2.49531145298408e-40
RIMS1	ITGB5	2.58648117069859e-40
MKNK2	ACAP3	2.64747208513936e-40
HRH2	PURA	2.77411948853722e-40
SND1	HSF2	2.8954590114116e-40
GPR37	MICALL1	3.40777012515489e-40
PTN	PTPN23	3.67606813007371e-40
ZFR2	PURA	3.89319218177073e-40
PTN	VPS9D1	4.40758236753039e-40
CXXC1	FBXL6	4.93579213304887e-40
CCDC149	FBXL6	5.66830653261469e-40
HRH2	TUBB3	5.73691554192616e-40
LAMP1	ISYNA1	5.80458258762625e-40
SND1	SLC25A44	6.72964941238728e-40
ST3GAL3	EPDR1	8.40982203265406e-40
MN1	PPRC1	8.51433065725625e-40
CCDC149	PABPC4	8.60427586681356e-40
ST3GAL3	ANKRD13B	1.0448086589545e-39
GPR37	CNTNAP1	1.08307338823389e-39
EMX1	OCIAD1	1.08946237848502e-39
PSMC4	PHF5A	1.09387869143406e-39
PSMC4	KRTCAP2	1.15147630232401e-39
ZFR2	AGBL5	1.16583142414719e-39
HRH2	THOC5	1.44672398039956e-39
SND1	DENND5B	1.48092049044258e-39
GPR37	PPM1A	1.69310305692494e-39
HPCAL4	H1F0	2.12844966662128e-39
LAMP1	ANKFY1	2.12863583755544e-39
PSMC4	THOC5	2.1647743115893e-39
HRH2	FDFT1	2.32459010157845e-39
LAMP1	MOSPD3	2.41367507293803e-39
CXXC1	E4F1	2.48685134035882e-39
RIMS1	PBXIP1	2.7299473627994e-39
HRH2	GABRD	2.74195954845409e-39
ZFR2	PTCD1	2.75526257170911e-39
HPCAL4	RBM4B	2.84723324544621e-39
ZFR2	DPH1	2.85366877110013e-39
ZFR2	ZC3HC1	2.86468035061264e-39
MKNK2	ACP2	3.18558025618464e-39
PSMC4	QARS	3.57686679415578e-39
GPR37	NANOS3	3.65399601443878e-39
RNF11	RPL41	3.69567045388484e-39
GPR37	GNAI2	3.70529077943686e-39
RIMS1	EIF3L	3.96206579359076e-39
GPR37	EPB41L2	4.16977363649077e-39
HSPA9	SPSB3	4.17838589756123e-39
SEMA6D	RFTN2	4.3077866545177e-39
SND1	SIK3	4.45470206453096e-39
PTN	TRMT61A	4.46205415532557e-39
GPR37	ADD3	4.51783281375047e-39
RIMS1	TTC28	4.62570269344214e-39
PTN	ADCK5	4.79070453680732e-39
RIC3	FKBP8	5.26042439763759e-39
HRH2	CNTNAP1	5.32901694315457e-39
RIMS1	ANKFY1	5.37550026125874e-39
PTN	E4F1	5.50379542332143e-39
GPR37	SEZ6	5.75819306060706e-39
MKNK2	CYHR1	8.28646666510224e-39
CCDC149	LDB1	9.13408544385671e-39
CXXC1	ADCK5	9.41942398990649e-39
GPR37	CHPT1	9.76484180634604e-39
GPR37	UBTF	9.90215487817515e-39
ST3GAL3	NICN1	9.94886675691734e-39
PTN	SYVN1	1.0523058106988e-38
ST3GAL3	ADD3	1.0708101974664e-38
HSPA9	C11orf49	1.10166722824865e-38
HPCAL4	UBTF	1.16301019012007e-38
GPR37	STMN4	1.21439021198104e-38
HPCAL4	NOL12	1.22066382001346e-38
GPR37	ASCC2	1.23369414805997e-38
HSPA9	TMEM115	1.34570752143964e-38
ZFR2	FAM89B	1.38849339269611e-38
PTN	CGREF1	1.46290325063373e-38
HRH2	EIF3L	1.52564857248383e-38
PSMC4	SHF	1.57143484217215e-38
HRH2	CSRNP2	1.5914773225649e-38
ELAVL4	ITGB5	1.66514683799424e-38
ZFR2	NOL12	1.68027499137518e-38
PTN	NUFIP2	1.72249216070929e-38
MKNK2	PTPN23	1.80376390585022e-38
HPCAL4	DPH1	1.84662649880405e-38
HPCAL4	KDM1A	2.41313739588203e-38
ST3GAL3	RBM15B	2.55236792364493e-38
MKNK2	NADK	2.89048935355869e-38
SND1	MTMR9	2.89716663785983e-38
MKNK2	TRMT61A	3.44791045007124e-38
CCDC149	LMBR1L	3.57207446400771e-38
HPCAL4	VPS9D1	3.73440538626454e-38
ZFR2	TAB1	4.40939371201551e-38
HSPA9	C12orf10	4.42051879894975e-38
CXXC1	NADK	4.65690949393146e-38
GPR37	ANKFY1	5.00605981580287e-38
HPCAL4	EXT2	5.46206873224891e-38
HRH2	ANKFY1	5.61246683237671e-38
PSMC4	ARPC1A	6.28358039908561e-38
ZFR2	HEMK1	6.4911728086335e-38
PSMC4	ARFGAP2	6.54373139178051e-38
LAMP1	IMPDH2	6.71191833248644e-38
GPR37	SHF	6.8138478864064e-38
PTN	STRN4	7.63326895778492e-38
PSMC4	NXN	7.8245400766935e-38
HPCAL4	ZNF408	8.4835172527607e-38
CXXC1	CRELD2	8.64229068927181e-38
MKNK2	C1QTNF4	9.00109597129422e-38
ST3GAL3	CELSR3	9.41413640176769e-38
LAMP1	EIF3L	9.7891560634399e-38
HPCAL4	MAL2	1.03240446187653e-37
PSMC4	RBM4B	1.03368685493886e-37
CXXC1	RBBP5	1.101755110655e-37
MN1	IFT140	1.14369349970413e-37
GPR37	ZC3HC1	1.21889437949775e-37
ST3GAL3	FDFT1	1.29230639647421e-37
MKNK2	CGREF1	1.31145059703954e-37
ZFR2	NXN	1.33651637308842e-37
HSPA9	AP4M1	1.35689129261844e-37
PSMC4	CD63	1.47291623359191e-37
HPCAL4	CHMP7	1.49232665664631e-37
HRH2	MBNL2	1.53830087724359e-37
ST3GAL3	DPYSL5	1.61216279208239e-37
LAMP1	IP6K2	1.73162189654595e-37
LAMP1	CNTNAP1	1.86411749702472e-37
CXXC1	CCDC130	1.92046108255435e-37
PSMC4	ASCC2	2.01118843236429e-37
HSPA9	NUFIP2	2.35905410597814e-37
CCDC149	IPO11	2.50382554222332e-37
MN1	VPS9D1	2.67262008483476e-37
HSPA9	TAB1	2.68776617782631e-37
PSMC4	GNAI2	2.76292824257477e-37
ZFR2	ERGIC3	2.95210187220808e-37
MKNK2	AP4M1	3.1373239678785e-37
ST3GAL3	TRIM46	3.90948122638094e-37
LAMP1	EPDR1	4.16989443094246e-37
TFB2M	CSRNP2	4.34942619307968e-37
CYP4X1	TCF25	4.47826089157548e-37
HPCAL4	ARFGAP2	4.54010323372485e-37
PTN	C11orf31	4.64032409119619e-37
MN1	DALRD3	4.78338279680116e-37
SND1	RPL41	4.82816342965676e-37
RIMS1	IL6ST	5.18278611020026e-37
APAF1	NEURL1	5.53643160987085e-37
HSPA9	FLAD1	5.92719340187815e-37
RIMS1	EXT2	6.11244849023699e-37
ELAVL4	PBXIP1	6.48885197595489e-37
HPCAL4	NANOS3	6.56428145488195e-37
PSMC4	DPH1	6.73549706383966e-37
PTN	INPP5K	6.81256661558154e-37
ZFR2	H1F0	7.3057514094931e-37
RIMS1	LMBR1L	8.26758496697963e-37
SEMA6D	IL6ST	8.58702766653725e-37
LAMP1	LRP11	9.96928201885222e-37
HRH2	ABCG2	1.1024704724475e-36
HRH2	C6orf106	1.16880061031874e-36
SND1	KDM1A	1.36310252631023e-36
HPCAL4	ANKRD54	1.4671520824577e-36
ST3GAL3	KDM1A	1.48859291112901e-36
HRH2	IL6ST	1.56866067867e-36
MAP2K5	STAC2	1.57516073416267e-36
ST3GAL3	TUBB3	1.58387811603742e-36
ZFR2	CCDC130	1.6833620286173e-36
PSMC4	CUEDC2	1.68736739449525e-36
MN1	ZBTB17	1.87940309948048e-36
PSMC4	RPL41	1.95066158316638e-36
HPCAL4	SLMAP	1.99870763332874e-36
ST3GAL3	ACTL6B	2.06382202389092e-36
CXXC1	NPRL2	2.07891220682617e-36
SND1	C6orf106	2.54308560161091e-36
HPCAL4	ZBTB17	2.62736417600271e-36
HPCAL4	DALRD3	2.69308823113376e-36
MAST2	DENND5B	2.74375103025642e-36
SEMA6D	GATM	2.85875686550702e-36
GPR37	RBM4B	2.95135138791307e-36
GPR37	SLMAP	2.99262554565121e-36
HSPA9	INPP5K	3.0917110708633e-36
USP24	CYHR1	3.52521918017898e-36
SND1	COMMD3	3.65958748217377e-36
PSMC4	MED19	3.73336431296784e-36
RNF11	EIF3L	3.76794887039851e-36
LAMP1	GNB2	3.92116992077888e-36
CCDC149	TRABD	4.33964124215964e-36
RIMS1	RBM12	4.4600078766035e-36
RIMS1	ZNF3	4.58138381304672e-36
HRH2	EXT2	4.63368501259962e-36
MN1	LDB1	4.88082462856763e-36
SND1	PI4KA	5.01454414083219e-36
GPR37	C6orf106	5.27088929298196e-36
MKNK2	CRELD2	5.50132087431468e-36
ZFR2	PFKFB4	6.08730774069658e-36
RNF11	THOC5	6.20740662949938e-36
ST3GAL3	LUZP1	6.3918745282595e-36
HPCAL4	SUFU	6.43408792820797e-36
ST3GAL3	CNTNAP1	6.43409475132335e-36
RIMS1	SPATA5L1	6.76061548882771e-36
HRH2	PFKFB4	8.84135379605142e-36
GPR37	VPS9D1	9.56519590806102e-36
CCDC149	SLC12A9	9.80831635332301e-36
LAMP1	FAM212A	9.94406552331517e-36
ZFR2	MOSPD3	1.01457456228481e-35
CCDC149	ANKRD13B	1.02760529177754e-35
GPR37	ST3GAL6	1.04566266537563e-35
RNF11	ZNF3	1.08038015814884e-35
PTN	FNIP1	1.13563314014404e-35
HPCAL4	CD63	1.16589770490599e-35
ZFR2	ATP5G2	1.17877448708729e-35
HSPA9	ACP2	1.19712513405931e-35
LAMP1	STRN4	1.19985190969336e-35
GPR37	FDFT1	1.24423991635288e-35
RIMS1	H1F0	1.26286508622218e-35
HPCAL4	AP4M1	1.43946504284585e-35
SND1	PFDN5	1.64837504268123e-35
HSPA9	PTCD1	1.65657286865815e-35
LAMP1	VPS28	1.71031755593246e-35
MKNK2	SPSB3	1.88619673826965e-35
ZFR2	C11orf31	1.97205333709937e-35
HPCAL4	NXN	2.05857777099184e-35
ZFR2	RBM4B	2.0722827929823e-35
PTPRF	SMARCAD1	2.1279555567553e-35
SEMA6D	ABCG2	2.14152983318725e-35
LAMP1	C6orf106	2.23419688436398e-35
HPCAL4	RUSC1	2.36589552144173e-35
SEMA6D	CELSR3	2.65593008153846e-35
PSMC4	STRN4	2.82107284741145e-35
LAMP1	FNBP1L	2.90797846874022e-35
HPCAL4	MTMR3	2.99470583331095e-35
HRH2	IDH1	3.03192962940294e-35
CCDC149	TRIM46	3.15390819035357e-35
PSMC4	ARF5	3.15900802952751e-35
ZFR2	VPS9D1	3.33985591786695e-35
PSMC4	INPP5K	3.38251406170056e-35
HPCAL4	EPDR1	3.97214540762742e-35
PTN	STARD3	3.9744801217929e-35
GPR37	FLAD1	3.99250688422189e-35
LAMP1	DDX39A	4.02776786306403e-35
MKNK2	SCYL1	4.17699949775352e-35
PSMC4	IL6ST	4.52271173031394e-35
RIMS1	FDFT1	4.53020011598375e-35
CYP4X1	FKBP8	4.55239538012523e-35
GPR37	DPH1	4.55951281549966e-35
LAMP1	CHMP7	4.7300776306458e-35
PTN	ULK3	4.89690752431346e-35
MKNK2	TMEM129	5.07902889630095e-35
RIMS1	APLP2	5.13532896660853e-35
RIMS1	GATM	5.39204626418427e-35
GPR37	FAU	5.60016925053371e-35
ZFR2	IFT140	6.05914297882063e-35
PSMC4	ZNF408	6.12015378799086e-35
LAMP1	SLMAP	6.18242161128771e-35
MKNK2	VPS9D1	6.37123210478619e-35
MAST2	HSF2	7.46912821586969e-35
CCDC149	PFKFB4	7.89685825431373e-35
HRH2	KDM1A	8.2010243274724e-35
ZFR2	SUFU	8.78241921535158e-35
LAMP1	IPO11	9.1317780895273e-35
HSPA9	ZNF408	9.30058556211931e-35
PSMC4	AP4M1	9.49722213270978e-35
HPCAL4	ADD3	9.81694979582648e-35
ZFR2	ANKRD13B	1.03304634293023e-34
SEMA6D	RBM15B	1.0336750719837e-34
CXXC1	ZNF408	1.03832899695752e-34
HPCAL4	EPB41L2	1.04633357014774e-34
PSMC4	C11orf49	1.07933678153394e-34
PSMC4	VPS51	1.28195408149704e-34
PSMC4	RNPS1	1.31582104029862e-34
MN1	EFTUD2	1.32609597496254e-34
MKNK2	NAT6	1.3487530979326e-34
PTN	ACP2	1.4928753135099e-34
RIMS1	IP6K2	1.49832488095038e-34
SND1	SV2A	1.5324963053731e-34
LAMP1	SEZ6	1.53409863760367e-34
HRH2	LMBR1L	1.53958931739849e-34
PTN	ZBTB17	1.59128712172892e-34
RNF11	PA2G4	1.60252105756357e-34
MKNK2	ADCK5	1.62626990892504e-34
ZFR2	STRN4	1.63840234465053e-34
HPCAL4	SLC12A9	1.70077989563003e-34
RNF11	DDX39A	1.73359488080799e-34
HRH2	FBXO42	1.75233699098152e-34
CYP4X1	FURIN	1.78320291694548e-34
HSPA9	ARF5	1.82106009834117e-34
ZFR2	ACTL6B	1.8230870505645e-34
ZFR2	KDM1A	1.93734456633782e-34
ST3GAL3	IFT140	1.95698134470698e-34
HRH2	CTTNBP2NL	1.99058446266698e-34
PSMC4	TUBB3	2.05080212708243e-34
HPCAL4	SPSB3	2.08204327776581e-34
EMX1	GPBP1	2.10286476005974e-34
MKNK2	DCAKD	2.10598914154786e-34
ZFR2	SPSB3	2.12760859092732e-34
HPCAL4	STMN4	2.12917617253713e-34
RIC3	C1QTNF4	2.1621591201372e-34
ZFR2	GNB2	2.16757066859189e-34
CYP4X1	P4HTM	2.16833368367527e-34
ZFR2	CDK10	2.2200192115621e-34
ST3GAL3	SEZ6	2.3846740428761e-34
HSPA9	ANKRD54	2.41559765657707e-34
LAMP1	RUSC1	2.43838578641505e-34
RIMS1	EFHD2	2.63884846276508e-34
LAMP1	FDFT1	2.66686791867471e-34
HPCAL4	FDFT1	2.70057545876357e-34
LAMP1	H1F0	2.73930448332458e-34
PSMC4	ATP5G2	2.79885791363929e-34
LAMP1	GNAI2	2.92642726314685e-34
CYP4X1	DEF8	3.11960218528314e-34
HSPA9	NOL12	3.46108441677045e-34
MKNK2	USP19	3.46550613561198e-34
GPR37	MAL2	3.54018068600367e-34
ST3GAL3	FAM89B	3.55692361997834e-34
HSPA9	DALRD3	4.17266425086462e-34
HPCAL4	C11orf31	4.39994851645364e-34
HSPA9	TELO2	4.51468171059046e-34
TFB2M	SEPT8	4.7748811094731e-34
GPR37	MICAL3	4.8769894385644e-34
HSPA9	ZNHIT1	4.92374935876332e-34
RIMS1	KATNA1	5.1183408293761e-34
RIMS1	DACT1	5.36041895528637e-34
MAST2	KIAA0100	5.76837937228673e-34
ST3GAL3	DCAF15	5.88022567291377e-34
RNF11	UBTF	6.08651602275809e-34
PSMC4	LDB1	6.09510112053847e-34
LAMP1	NIPSNAP1	6.67972580964526e-34
HPCAL4	DENND5B	6.78029687011262e-34
ST3GAL3	ANKFY1	6.87025240983165e-34
MN1	TRIOBP	6.89035911614703e-34
RNF11	SNRPC	7.16836958533857e-34
PSMC4	AGBL5	7.30177946114066e-34
PTPRF	GABRD	7.45582713665902e-34
RNF11	PFDN5	8.45822031873941e-34
ST3GAL3	WDR6	8.9312845629847e-34
ST3GAL3	THOC5	9.05845722606496e-34
EMX1	RRAGC	1.00092122107045e-33
CXXC1	TRABD	1.03961691793256e-33
PSMC4	NAT6	1.06861701812741e-33
CXXC1	NUBP2	1.06990189747336e-33
HSPA9	MOSPD3	1.07065094409817e-33
APAF1	FURIN	1.09617249013788e-33
GPR37	SUFU	1.16161797533604e-33
RIMS1	FBXO42	1.25097414164924e-33
HSPA9	PIKFYVE	1.26034995406267e-33
PSMC4	DALRD3	1.2984890486436e-33
GPR37	MTMR3	1.40953897447438e-33
CXXC1	STARD3	1.41901415850335e-33
PTN	TRABD	1.46493869339944e-33
SND1	EPB41L2	1.50142573869714e-33
RIMS1	VCAN	1.54771861883528e-33
HRH2	MTMR3	1.60813904170021e-33
LAMP1	PLXNB2	1.64801547466736e-33
PSMC4	ABCG2	1.66014430244885e-33
SEMA6D	EPDR1	1.74475062475514e-33
SND1	CNTNAP1	1.74571765750032e-33
PSMC4	SPSB3	1.74702785819839e-33
PSMC4	IFT140	1.77923002578414e-33
CCDC149	STX10	1.9300528328542e-33
PSMC4	ANKRD54	1.96989915778427e-33
TFB2M	FNBP1L	2.01703315205699e-33
ZFR2	IPO11	2.08911451387138e-33
PTN	TAB1	2.20327811360586e-33
CXXC1	NAT6	2.3622710461839e-33
ZFR2	ZNF408	2.38321376780261e-33
GPR37	ERGIC3	2.48112621594056e-33
GPR37	ZBTB17	2.50855048614526e-33
ELAVL4	C1QC	2.50901410110331e-33
SEMA6D	GINM1	2.6859000656327e-33
CCDC149	PLXNB2	2.72865680426451e-33
RIC3	CKB	2.79373454943914e-33
PTPRF	ITGB5	2.89400566475877e-33
GPR37	OCIAD2	3.08345453978132e-33
MAST2	PI4KA	3.12544078444554e-33
RIMS1	FAM120A	3.29240532719665e-33
ZFR2	CAD	3.42342708134661e-33
PSMC4	NICN1	3.45136327092125e-33
LAMP1	PPM1A	3.60400851392206e-33
HPCAL4	PTPN23	3.88147954203006e-33
PSMC4	EXT2	3.94423864674731e-33
MN1	UBTF	3.98597841479558e-33
HRH2	RBM15B	4.38251830959984e-33
PTN	MRPS34	4.60124686928951e-33
ST3GAL3	C6orf106	4.63243775049861e-33
SND1	EIF3E	4.68219618034037e-33
LAMP1	MTMR3	5.06864246851227e-33
LAMP1	LDB1	5.11375316621346e-33
ZFR2	PDAP1	5.14786745613789e-33
SND1	FAM120A	5.33030315958848e-33
PTN	DCAKD	5.39815776371524e-33
LAMP1	STMN4	5.49165099912602e-33
HPCAL4	ARPC1A	5.64893709747158e-33
RIMS1	NFE2L1	5.88063342364882e-33
HPCAL4	NAT6	6.18128892209157e-33
RIMS1	HNRNPA1	6.8995136579245e-33
LAMP1	MICALL1	7.06924375652731e-33
ST3GAL3	TTC28	7.297099189663e-33
PTN	DPH1	7.93160055665284e-33
HRH2	AGBL5	8.02159716893702e-33
SEMA6D	SEPT8	8.52319068493436e-33
SEMA6D	EPB41L2	8.77520327642834e-33
GPR37	NOL12	9.0010803602243e-33
ZFR2	PHF5A	9.02254047892438e-33
ZFR2	TRIOBP	9.54757288037946e-33
LAMP1	FBXO42	1.05181259261054e-32
HPCAL4	C11orf49	1.11350933434697e-32
ZFR2	STX10	1.12722875448285e-32
ZFR2	ARFGAP2	1.15858910009001e-32
RIMS1	MBNL2	1.24855845075038e-32
PTN	CRELD2	1.32265063954276e-32
TBP	DENND4B	1.3396124526107e-32
EMX1	CSNK1G3	1.36776343925302e-32
RIMS1	PABPC4	1.38675700041493e-32
HPCAL4	FAM171A2	1.48986436692953e-32
USP24	ZNHIT2	1.58993688621168e-32
ELAVL4	CDC42EP1	1.67031181558484e-32
PSMC4	ATOX1	1.70131237548489e-32
HPCAL4	CNIH2	1.71490991920915e-32
PTPRF	C1QC	1.82057569472174e-32
GPR37	PTPN23	1.91143511303198e-32
ST3GAL3	EXT2	1.92188210146166e-32
LAMP1	QARS	1.9254657611573e-32
ZFR2	GTPBP1	1.95966100835801e-32
CCDC149	RBM15B	1.95984298464677e-32
LAMP1	NANOS3	2.00299308565832e-32
RNF11	PHF5A	2.00366697889314e-32
MKNK2	GMPPB	2.08430523846498e-32
LAMP1	SEMA3F	2.09285841774667e-32
HRH2	OCIAD2	2.24132168967096e-32
CXXC1	ACAP3	2.399053965224e-32
PTPRF	HSF2	2.40903651471651e-32
LAMP1	TAB1	2.45366895745852e-32
GPR37	SLC12A9	2.47251771309817e-32
GPR37	IDH1	2.52974984839984e-32
ZFR2	RPL41	2.60691654809937e-32
MN1	USP19	2.63944888877231e-32
LAMP1	STRN	2.77190447768696e-32
SND1	FAM219B	2.85866723993799e-32
HSPA9	TMUB2	3.01129399689293e-32
RIMS1	RBM15B	3.01466749580301e-32
MN1	CCDC71	3.28299658824729e-32
GPR37	FNBP1L	3.41163712433832e-32
PSMC4	KDM1A	3.53205047172979e-32
MKNK2	STRN4	3.65310705997493e-32
MN1	VPS51	3.6682727297906e-32
ST3GAL3	TRIOBP	3.79150505797508e-32
CCDC149	DPH1	3.80666763821706e-32
CCDC149	CDK10	3.86876557168293e-32
CCDC149	SUFU	4.18190974586909e-32
PTN	ARF5	4.21539765350721e-32
LAMP1	CLDND1	4.32614900621113e-32
SND1	SPTBN1	4.69561182695024e-32
PTPRF	PAQR8	5.08471034924722e-32
ZFR2	THOC5	5.09561918192184e-32
MAP2K5	PI4KA	5.11743154967859e-32
HPCAL4	ANKFY1	5.22164114720652e-32
TFB2M	FBXO42	5.40441045185696e-32
HSPA9	ROMO1	5.5752570252188e-32
MKNK2	TRABD	5.60564681803295e-32
GPR37	STRN	5.87317617960177e-32
CYP4X1	SLC45A1	6.02964136666881e-32
MKNK2	GOLGA4	6.28695227768901e-32
CXXC1	VPS9D1	6.51240597553295e-32
MN1	CCDC130	6.52407524013964e-32
MN1	ASCC2	6.63945818551438e-32
ZFR2	DALRD3	6.72035868719185e-32
LAMP1	IDH1	6.76109446128181e-32
CCDC149	DDX39A	6.76474501595071e-32
RNF11	RPS26	6.79242903961224e-32
MN1	AP4M1	6.79559739093858e-32
HPCAL4	KRTCAP2	6.85694532790578e-32
ZFR2	ADCK5	6.85890578297078e-32
GPR37	FAM171B	7.10155114415541e-32
LAMP1	VPS13D	7.29030563173969e-32
MKNK2	E4F1	7.41941162360952e-32
HPCAL4	FAM171B	7.60710802756917e-32
PTPRF	RBM12	7.76947783503917e-32
CCDC149	ASCC2	7.94366286998529e-32
HRH2	DTX4	8.06825301822191e-32
TBP	PSIP1	8.07824574717928e-32
RNF11	MLX	8.15579038649881e-32
SND1	EIF3L	8.32239060881548e-32
SEMA6D	LRP11	8.34965265517885e-32
CCDC149	STRN4	8.57718844226445e-32
MKNK2	MFSD5	8.66222417335557e-32
HPCAL4	RNPS1	9.08433250902854e-32
HSPA9	C11orf31	9.09260666176189e-32
MKNK2	MAST1	9.12668534636333e-32
PTN	TMEM129	9.21981638125085e-32
ST3GAL3	LRP11	9.95244704568314e-32
HSPA9	PPP1R12A	1.01085940018785e-31
ZFR2	LMBR1L	1.04647687580413e-31
APAF1	P4HTM	1.04684777425502e-31
RIMS1	PURA	1.13334626656791e-31
ZFR2	CRELD2	1.14445543657931e-31
RIC3	PREB	1.20746810006974e-31
HPCAL4	PHF5A	1.2202975507461e-31
ST3GAL3	GTPBP1	1.34954213614028e-31
GPR37	AP4M1	1.35255103784848e-31
CXXC1	SPSB3	1.41540662780391e-31
PSMC4	ISYNA1	1.45357370901554e-31
HRH2	LRP11	1.51999548127134e-31
ZFR2	POLR2F	1.58224269506109e-31
CCDC149	STARD3	1.59784650205431e-31
CCDC149	CCDC130	1.60310251627221e-31
RIC3	TRMT61A	1.60743441077775e-31
GPR37	PTCD1	1.63583835800521e-31
HSPA9	CRELD2	1.64582374407801e-31
ST3GAL3	DDX39A	1.65714842079076e-31
ST3GAL3	AGBL5	1.68283862119855e-31
HRH2	QARS	1.71611415180847e-31
PSMC4	NUFIP2	1.73887200226547e-31
HPCAL4	CHPT1	1.74886323414074e-31
MAST2	VPS13D	1.82290386340565e-31
PSMC4	SLMAP	1.85301849665869e-31
MAST2	HMGN4	2.01679606004227e-31
MKNK2	CNIH2	2.02008945222042e-31
CCDC149	ZBTB17	2.04940566917928e-31
LAMP1	ADD3	2.06990976255244e-31
SND1	NIPSNAP1	2.21051275677105e-31
CCDC149	PTPN23	2.24477262985863e-31
HPCAL4	ATP5G2	2.26466157721762e-31
MKNK2	MOSPD3	2.36646959069103e-31
ZFR2	TRIM46	2.39125591119185e-31
ZFR2	VPS13D	2.50976123106489e-31
CCDC149	ACAP3	2.56470461964519e-31
PSMC4	FAM212A	2.6044460349951e-31
RIMS1	HMGN4	2.77595517197802e-31
HSPA9	ARFGAP2	2.81768920912643e-31
RIMS1	OCIAD2	2.82338862547893e-31
MN1	PLXNB2	2.89322888110993e-31
TFB2M	FAM117B	2.91603865077062e-31
MN1	PTPN23	2.93442748636808e-31
RIMS1	LRIG1	3.04378575634107e-31
LAMP1	SHF	3.10785093009058e-31
HPCAL4	INPP5K	3.12140731163138e-31
LAMP1	EPB41L2	3.14644169054276e-31
SND1	FDFT1	3.21203085569203e-31
LAMP1	CCDC71	3.22282769577603e-31
PTPRF	CTTNBP2NL	3.24147529247958e-31
HSPA9	FNIP1	3.31540919217586e-31
GPR37	HEMK1	3.48145472041477e-31
GPR37	RPS26	3.51101289735674e-31
RIMS1	HSF2	3.61391538613818e-31
HPCAL4	PDAP1	3.69616506861699e-31
PTN	ARFGAP2	3.89393396662877e-31
HPCAL4	EFTUD2	3.99806299924213e-31
PTN	CCDC71	4.32882809042836e-31
SEMA6D	PURA	4.36626613632907e-31
ZFR2	SART3	4.45762307119856e-31
LAMP1	ASCC2	4.63334362319391e-31
PSMC4	PABPC4	4.73782747515222e-31
PSMC4	MBNL2	4.85802510115416e-31
RNF11	IMPDH2	5.01522440078606e-31
RNF11	SPTBN1	5.16575375759078e-31
ZFR2	MTMR3	5.1899018932744e-31
PSMC4	ANKRD13B	5.23415802106498e-31
PSMC4	STRN	5.28877585770775e-31
ST3GAL3	FNBP1L	5.48947246148577e-31
ZFR2	GNAI2	5.55955062524965e-31
ST3GAL3	IPO11	5.81605621205335e-31
PTN	SLC45A1	6.04024045644807e-31
PTPRF	FAM117B	6.2841028738136e-31
HSPA9	SCAND1	6.32312024304129e-31
PTN	MAST1	6.35688483646209e-31
HRH2	MAL2	6.52317719735477e-31
ZFR2	AP4M1	6.6129206468485e-31
HPCAL4	CNTNAP1	6.79403112464558e-31
SEMA6D	LMBR1L	7.11024704136387e-31
MKNK2	C11orf31	7.21252960028692e-31
MKNK2	INPP5K	7.40054801155162e-31
TFB2M	C6orf106	7.54843972003854e-31
GPR37	TTC28	7.6015740276775e-31
HSPA9	RPL13	7.69391308985341e-31
ST3GAL3	EPB41L2	7.87754050959795e-31
MN1	VPS28	8.02003889390689e-31
PTN	MEPCE	8.28141446086656e-31
PSMC4	WDR6	8.74379554102522e-31
ST3GAL3	EIF3L	8.80340034987231e-31
ZFR2	SNRPC	9.15452888409503e-31
CXXC1	ASCC2	9.22012326478444e-31
SND1	EXT2	9.31621376082185e-31
MKNK2	NUFIP2	9.54385056058482e-31
ZFR2	WDR6	9.61031778375955e-31
CYP4X1	SLC9A3R2	9.96257519363272e-31
MKNK2	VPS51	9.98415283472678e-31
RIMS1	CHPT1	1.03640339375441e-30
LAMP1	DTX4	1.07178794567712e-30
APAF1	C1QTNF4	1.08582118350374e-30
MKNK2	GNB2	1.12131262854443e-30
PSMC4	CRELD2	1.14911033852603e-30
MKNK2	TAB1	1.19321255563681e-30
RIMS1	PRDM10	1.21019944785602e-30
HPCAL4	C6orf106	1.22449102979629e-30
LAMP1	CPD	1.23657674458156e-30
MAP2K5	C6orf106	1.29037513638577e-30
DECR1	PUF60	1.31049539438793e-30
ZFR2	MRPL49	1.41754736815154e-30
MN1	IMPDH2	1.4506906426885e-30
HPCAL4	STRN	1.4807540843834e-30
DECR1	FAM171A2	1.52252689171577e-30
RIC3	SSBP4	1.62267773564422e-30
PSMC4	C12orf10	1.62580880587274e-30
CYP4X1	PREB	1.65284514363424e-30
PSMC4	EFTUD2	1.66875424344412e-30
MKNK2	KIFC2	1.76421109208238e-30
HPCAL4	CCDC51	1.77098637730743e-30
ST3GAL3	LDB1	1.87992537593929e-30
RIMS1	NASP	1.89815154844343e-30
RBFOX3	MSH6	2.07898633122003e-30
RNF11	RBM6	2.14697721228583e-30
TFB2M	CNTNAP1	2.17946564377533e-30
CYP4X1	ZFP91	2.24811524809272e-30
HRH2	LUZP1	2.27141930710127e-30
MAST2	C6orf106	2.33067690006802e-30
LAMP1	MICAL3	2.39103224724766e-30
ERI3	SLC45A1	2.41284077629917e-30
HRH2	STMN4	2.41405349347635e-30
LAMP1	UBTF	2.44718677322353e-30
PTN	PKD1	2.45725089310092e-30
ZFR2	CELSR3	2.47433832054216e-30
HPCAL4	ADCK5	2.52292025372009e-30
ST3GAL3	FBXO42	2.54345814400366e-30
HRH2	FAM117B	2.54451772744023e-30
LAMP1	SUFU	2.69837998488622e-30
HRH2	PABPC4	2.81452038105827e-30
RIMS1	PFKFB4	2.90222702949322e-30
RIMS1	MARK3	2.99337441189583e-30
SEMA6D	FDFT1	3.03633825962259e-30
ZFR2	ST3GAL6	3.03746758683365e-30
CYP4X1	TRMT61A	3.06924879041047e-30
PSMC4	SUFU	3.33760599444433e-30
ZFR2	SEMA3F	3.34157339880058e-30
ST3GAL3	STRN	3.38054261187622e-30
ZFR2	LRP11	3.4121937345355e-30
PSMC4	PIKFYVE	3.69227540348163e-30
ZFR2	STARD3	3.83836482749347e-30
PSMC4	LRP11	3.8884202962104e-30
ZFR2	MLX	3.93615920890928e-30
LAMP1	OCIAD2	4.01011600255707e-30
ST3GAL3	IP6K2	4.05076731590847e-30
LAMP1	ST3GAL6	4.06551072178778e-30
SND1	FAM171B	4.07623564107533e-30
RIMS1	THOC5	4.10448401788752e-30
SEMA6D	FAM89B	4.16526336727851e-30
APAF1	BAP1	4.22398685232802e-30
TFB2M	DPYSL5	4.24622008387534e-30
HSPA9	MRPL49	4.27067060414493e-30
RNF11	BUD13	4.42939252252677e-30
MN1	NOL12	4.5904951457297e-30
MKNK2	PPM1A	4.67475228247426e-30
MKNK2	SYVN1	4.80454185119793e-30
CXXC1	ULK3	5.08286240816463e-30
PTN	NOL12	5.11627472529814e-30
MN1	GTPBP1	5.15046024911282e-30
CYP4X1	KIFC2	5.16216150214167e-30
DECR1	NADK	5.1727182519286e-30
HRH2	EPB41L2	5.24083149004062e-30
CCDC149	FAM89B	5.24316892790707e-30
LAMP1	ERC1	5.31873244710527e-30
LAMP1	RALGPS1	5.47009464786932e-30
ZFR2	KRTCAP2	5.51108872573244e-30
SND1	OCIAD2	5.57680747503329e-30
GPR37	KHK	5.76121683840306e-30
CCDC149	SPSB3	5.82840348438145e-30
SND1	SPATA5L1	5.94147588996932e-30
LAMP1	CHPT1	5.97518070567255e-30
SND1	MED30	6.10535564798988e-30
RIC3	NDUFAF3	6.22611993456771e-30
HSPA9	SCYL1	6.29414161892034e-30
MN1	CRELD2	6.34457685145151e-30
HPCAL4	CSRNP2	6.36014588883689e-30
MN1	NUFIP2	6.79507671010567e-30
DECR1	CGREF1	6.8670116002228e-30
GPR37	DALRD3	7.00469808249535e-30
PTN	NADK	7.11608055560057e-30
HSPA9	ALG12	7.41677981628621e-30
SEMA6D	CHPT1	7.67146551888038e-30
PTN	MOSPD3	7.88960979268288e-30
HPCAL4	RPL13	8.57384021389231e-30
USP24	ULK3	8.85204418932957e-30
HSPA9	MRPS34	8.95771061412891e-30
PSMC4	VPS9D1	9.46776179181509e-30
HSPA9	CGREF1	9.51204726464565e-30
HPCAL4	ST3GAL6	9.63553342807143e-30
CXXC1	AP4M1	9.97091016030677e-30
MKNK2	DPH1	1.00499965856065e-29
HRH2	ISYNA1	1.1363629244332e-29
SEMA6D	PABPC4	1.17826398749505e-29
GPR37	SPSB3	1.23262955222953e-29
HPCAL4	RPL41	1.24393901722567e-29
MN1	RBM4B	1.24494708726095e-29
SEMA6D	PFKFB4	1.30396153509529e-29
TBP	PLEC	1.30498906684029e-29
RNF11	ERGIC3	1.32729859980722e-29
CXXC1	EFEMP2	1.33361988264238e-29
CXXC1	RPS6KL1	1.38787263878688e-29
HSPA9	MON1A	1.39760817257102e-29
CYP4X1	GMPPB	1.51116584944783e-29
TFB2M	CTTNBP2NL	1.60876786288258e-29
CYP4X1	CKB	1.62070755430424e-29
SND1	KATNA1	1.67680550999608e-29
GPR37	ZNF408	1.72536324633605e-29
TFB2M	VCAN	1.79246386545249e-29
GPR37	DENND5B	1.87291837349546e-29
USP24	USP19	1.88358523758506e-29
HRH2	GTPBP1	1.98972137502442e-29
ZFR2	NAT6	2.08698010349678e-29
MN1	C11orf31	2.08892158307429e-29
SND1	ZNF3	2.10458041314387e-29
CCDC149	ADCK5	2.11452640138188e-29
LAMP1	FAM219B	2.12344418672239e-29
DECR1	FNIP1	2.16614867999728e-29
CCDC149	DCAF15	2.22352333930762e-29
HSPA9	CCDC71	2.3975887784873e-29
CXXC1	USP19	2.4554195770041e-29
HPCAL4	TTC28	2.47015241767788e-29
TFB2M	ANKFY1	2.60904178728496e-29
HSPA9	ADCK5	2.62089837538693e-29
MN1	CAD	2.62772005848613e-29
CYP4X1	SCYL1	2.65607463273388e-29
LAMP1	TTC28	2.6999795840164e-29
CXXC1	FEM1B	2.71198416649017e-29
HRH2	TRIOBP	2.77691163888491e-29
ZFR2	VPS51	2.81608652292254e-29
CXXC1	RNF111	2.89872017185218e-29
MN1	STRN4	2.936143561626e-29
CXXC1	KIFC2	2.94865157705327e-29
TBP	RNF123	3.05768656548777e-29
HRH2	MICALL1	3.11466597922141e-29
RNF11	MED19	3.19450651741869e-29
HPCAL4	CRELD2	3.23659913348715e-29
ZFR2	CHMP7	3.31434674723084e-29
RIC3	SCYL1	3.35146064242373e-29
ST3GAL3	IDH1	3.44840379348018e-29
CXXC1	IPO11	3.52135116814315e-29
CYP4X1	CYHR1	3.55615710320506e-29
MKNK2	PLOD3	3.60760003900676e-29
SEMA6D	SFXN3	3.67748234334346e-29
SEMA6D	CSRNP2	3.69600580307486e-29
HSPA9	VPS28	3.93022065872136e-29
ZFR2	MBNL2	3.9530560009113e-29
ZFR2	RNPS1	3.95559110504885e-29
ST3GAL3	CLDND1	4.11106831590966e-29
MN1	RPL13	4.11831620251451e-29
HSPA9	GTPBP1	4.24194876103818e-29
PSMC4	DENND5B	4.48256336310673e-29
HPCAL4	VPS51	4.6242979192989e-29
GPR37	ARFGAP2	4.65857636341313e-29
HPCAL4	OCIAD2	4.68032298019559e-29
PSMC4	SLC25A20	4.78391179611324e-29
EMX1	EIF2S1	4.93279056741859e-29
MN1	LRP11	5.26407943150467e-29
MN1	UNC45A	5.35387098556153e-29
LAMP1	ZC3HC1	5.50591703791984e-29
ELAVL4	ZFP36L2	5.57146710560595e-29
SND1	SEPT8	5.62762808641448e-29
MN1	ZNF408	5.6991251336909e-29
ZFR2	CD63	5.72766667394772e-29
HPCAL4	GOLGA4	5.72974153171632e-29
SND1	H1F0	5.73189713564903e-29
PSMC4	LUZP1	5.73233698012919e-29
SND1	PAQR8	5.78916668360807e-29
RNF11	RNPS1	5.84000618664118e-29
CCDC149	ZFPL1	5.85375218929632e-29
GPR37	FAM219B	5.86667447534766e-29
MAST2	PAQR8	5.99670815020552e-29
HSPA9	HEMK1	6.10476285119825e-29
ZFR2	SHF	6.11793015157909e-29
PSMC4	SEMA3F	6.31725980013697e-29
MAST2	SIK3	6.39086728074319e-29
ST3GAL3	GINM1	6.55483891650581e-29
CXXC1	SLC12A9	6.59287214748016e-29
CCDC149	VPS9D1	6.61582292548438e-29
DECR1	PREB	6.62337882256075e-29
MAP2K5	RIT1	6.76495501849477e-29
MAST2	COMMD3	6.79766110497458e-29
GPR37	PDAP1	7.00981288992809e-29
MAST2	SV2A	7.09813069924332e-29
SEMA6D	EFTUD2	7.12030766228993e-29
HSPA9	VPS51	7.53613279164111e-29
PTPRF	LATS1	7.9622071015423e-29
PSMC4	POLR2F	8.1121054076091e-29
RNF11	QARS	8.25748019508e-29
PSMC4	SNRPC	8.55249217327672e-29
PTPRF	FMNL1	8.58486066779327e-29
SND1	KIAA0100	8.61981639579827e-29
GPR37	ATP5G2	8.63487008366093e-29
PTN	TWF2	8.98965085041418e-29
GPR37	EFTUD2	9.03139890220799e-29
MKNK2	CCDC71	9.04904678067805e-29
HSPA9	NDUFAF3	9.2451282791386e-29
ST3GAL3	FAM219B	9.28866524986545e-29
ELAVL4	LRIG1	9.37047227185065e-29
GPR37	CAD	9.57244187583856e-29
CXXC1	UNC45A	9.85963190297682e-29
SND1	ZC3HC1	9.98803143550286e-29
ZFR2	IL6ST	1.02127442645977e-28
GPR37	DTX4	1.0508200485196e-28
PTPRF	IDH1	1.14460712907252e-28
GPR37	SFXN3	1.15386672687267e-28
CYP4X1	SSBP4	1.15854054228682e-28
ST3GAL3	MICAL3	1.15919997383538e-28
PSMC4	PFKFB4	1.19763767164758e-28
CCDC149	FLAD1	1.19896321924163e-28
ZFR2	MANF	1.20240088046896e-28
PSMC4	IPO11	1.24737616908348e-28
PTN	KIFC2	1.26495377214163e-28
HRH2	CELSR3	1.2778463395923e-28
RIMS1	ABCG2	1.2803510003582e-28
EMX1	NPEPPS	1.36437828326439e-28
RIMS1	HABP4	1.3759291427532e-28
GPR37	PI4KA	1.38081328617675e-28
PSMC4	CPSF4	1.41688062713367e-28
MKNK2	FKBP8	1.47627863263795e-28
ZFR2	CPD	1.48867513613035e-28
APAF1	FKBP8	1.5184772531441e-28
SEMA6D	DACT1	1.53755812260036e-28
RNF11	NASP	1.59210061165473e-28
TFB2M	MBNL2	1.59256467738686e-28
RIMS1	SEMA3F	1.62896603802463e-28
HPCAL4	ISLR2	1.65528819240111e-28
GPR37	GINM1	1.67100027363481e-28
RNF11	NIPSNAP1	1.70666995060119e-28
CXXC1	TAB1	1.76624596050871e-28
HPCAL4	SLC25A20	1.77752804906306e-28
CCDC149	ATP5G2	1.85015553064514e-28
RNF11	RBM4B	1.86138593363652e-28
RNF41	SHFM1	1.88269821887275e-28
CYP4X1	TMEM129	1.92451215389903e-28
SND1	NFE2L1	1.97526895401666e-28
LAMP1	RBM4B	1.97990556843083e-28
PTN	PDAP1	2.03301017284462e-28
PSMC4	TRIM46	2.04214018830817e-28
GPR37	NAT6	2.08270350586962e-28
ZFR2	CUEDC2	2.09057179363262e-28
RIC3	BAP1	2.11632344749607e-28
SND1	IDH1	2.16357487998612e-28
PSMC4	SEZ6	2.19444797116333e-28
ZFR2	ANKRD54	2.24527263976924e-28
SEMA6D	ANKFY1	2.27505162301795e-28
CXXC1	DPH1	2.2878777254271e-28
MN1	QARS	2.30309590433751e-28
CXXC1	POLR2F	2.30786625493219e-28
SND1	VPS45	2.35024574552884e-28
PTN	PLXNB2	2.38154842960183e-28
HSPA9	ISYNA1	2.41800873449156e-28
PTN	APEH	2.44661169432213e-28
CXXC1	EIF5	2.47233226537321e-28
GPR37	NXN	2.60595040235647e-28
CXXC1	PTCD1	2.67988585010752e-28
CYP4X1	NME3	2.70906931722374e-28
TFB2M	EPDR1	2.93350092824341e-28
MKNK2	GNAI2	2.98551529501754e-28
TFB2M	LMBR1L	2.986862612097e-28
PSMC4	PFDN5	3.00245066783089e-28
TFB2M	HABP4	3.00922038848702e-28
CCDC149	QARS	3.04714714653793e-28
ST3GAL3	VPS28	3.05924023369177e-28
ZFR2	PTPN23	3.07496196020023e-28
GPR37	RNPS1	3.13117028450364e-28
ZFR2	MED19	3.20589632373811e-28
HRH2	NIPSNAP1	3.22110690200187e-28
ST3GAL3	MOSPD3	3.24415602960447e-28
HRH2	WDR6	3.29906331455722e-28
HRH2	ADD3	3.36441238749936e-28
ST3GAL3	MAL2	3.40236444547648e-28
MKNK2	STARD3	3.47735713324184e-28
MN1	DCAF15	3.52202257527175e-28
PSMC4	FAM171B	3.64568720573357e-28
PTN	VPS28	3.66670422804121e-28
MN1	ADCK5	3.68065359276237e-28
RIC3	PUF60	3.91845694560222e-28
MN1	RBM15B	3.98917038991481e-28
LAMP1	ARL3	4.02686424487818e-28
LAMP1	GABRD	4.11090268888369e-28
LAMP1	VPS9D1	4.13206311416891e-28
ZFR2	TCAP	4.15592777981631e-28
CYP4X1	WNK2	4.31751812531863e-28
ZFR2	EXT2	4.31899345063734e-28
PTPRF	VEZT	4.33045203716005e-28
PSMC4	CHMP7	4.46683517707652e-28
RNF11	PABPC4	4.5110201913988e-28
HRH2	ANKRD13B	4.57917284903069e-28
CYP4X1	RNF111	4.74827135932639e-28
ZFR2	TRABD	4.79994207496171e-28
CCDC149	UBTF	4.8381303432574e-28
PTPRF	KATNA1	4.93401483437975e-28
ZFR2	ABCG2	4.93780249479344e-28
ST3GAL3	CHMP7	4.97337256164022e-28
ST3GAL3	FAM117B	5.08564964196344e-28
ZFR2	EIF3L	5.22381771555358e-28
PTN	PIKFYVE	5.33293314716882e-28
HSPA9	NME3	5.54309418243883e-28
CXXC1	SNX32	5.88729543414965e-28
HSPA9	ARPC1A	6.16109071779087e-28
SEMA6D	ANKRD13B	6.71681936594282e-28
ST3GAL3	NANOS3	6.81225150273027e-28
LAMP1	ERGIC3	6.85896754781431e-28
GPR37	PPRC1	7.57810790916947e-28
CCDC149	CAD	7.64249909068249e-28
USP24	STARD3	7.77717771542206e-28
PSMC4	TRIOBP	7.87592176558161e-28
APAF1	TRMT61A	7.93869560239313e-28
SND1	FNBP1L	7.96926672672837e-28
ZFR2	NPRL2	7.98491514908403e-28
RNF11	EFTUD2	8.02864553800502e-28
USP24	STX10	8.17062657739657e-28
MKNK2	CCDC130	8.22495323224577e-28
MN1	DPH1	8.25578493412232e-28
ZFR2	CCDC51	8.66515352080432e-28
HPCAL4	TRABD	8.67170020680292e-28
MN1	GNB2	8.79398960422206e-28
PTN	UBQLN4	9.07965551402468e-28
PTN	GNB2	9.16974904203735e-28
LAMP1	NME6	9.20304803627419e-28
ST3GAL3	ISLR2	9.62780898541595e-28
HPCAL4	KHK	1.0115134737833e-27
CCDC149	VPS28	1.0145413767247e-27
SEMA6D	DDAH1	1.0226169343175e-27
RBFOX3	EIF2S1	1.02737128845598e-27
SEMA6D	SLMAP	1.04191883246781e-27
MN1	FNIP1	1.0473102251638e-27
HSPA9	FAU	1.05032433062094e-27
GPR37	CD63	1.06974598048776e-27
USP24	CCDC130	1.09619491268084e-27
CCDC149	PURA	1.11671611720683e-27
HSPA9	ERGIC3	1.11750465839749e-27
ZFR2	TUBB3	1.12832279038913e-27
HRH2	CHPT1	1.12845560974248e-27
HPCAL4	CTNS	1.15147489761213e-27
MKNK2	LETM1	1.17038246696528e-27
PTN	CDK10	1.18247975982366e-27
HRH2	SLMAP	1.19060019380843e-27
ST3GAL3	RFTN2	1.22691272858606e-27
RIMS1	NIPSNAP1	1.25424740322568e-27
DECR1	DCAKD	1.28408080170622e-27
PSMC4	RPL13	1.28671311619302e-27
RIC3	ZFP91	1.28716576095117e-27
LAMP1	DPH1	1.35634255249997e-27
PTN	NOB1	1.39891747675202e-27
GPR37	ANKRD54	1.40487633641759e-27
PTN	FEM1B	1.42357938612274e-27
CYP4X1	MON1A	1.48996400672511e-27
PTN	LETM1	1.51045801490579e-27
ZFR2	NIPSNAP1	1.53178128648363e-27
CXXC1	TCAP	1.58411390312366e-27
HRH2	FNBP1L	1.62569613091473e-27
ELAVL4	SMARCAD1	1.67433180958443e-27
MKNK2	MRPS34	1.72656826690373e-27
GPR37	ARL3	1.72932813038718e-27
HPCAL4	ARL3	1.73027960586266e-27
PTN	IFT140	1.7886803421698e-27
SEMA6D	NANOS3	1.80125264191611e-27
HPCAL4	PI4KA	1.85409942847543e-27
MKNK2	UBQLN4	1.87145194227973e-27
ZFR2	LUZP1	1.88588309336191e-27
PSMC4	EPB41L2	1.8923911680375e-27
MAST2	OCIAD2	1.93582075556294e-27
PSMC4	PPM1A	1.93620806357797e-27
RNF11	VPS13D	2.00434410605821e-27
MAST2	FAM171B	2.04172929706745e-27
GPR37	FAM171A2	2.04268921706231e-27
EMX1	RNF123	2.04929253173804e-27
HSPA9	FAM89B	2.06055512017472e-27
PTN	PLOD3	2.06580154467518e-27
PTN	DENND6B	2.081099399546e-27
MKNK2	PIKFYVE	2.10410102061044e-27
SEMA6D	STRN	2.1136644633078e-27
SEMA6D	DDX39A	2.12797119853544e-27
ZFR2	FBXL6	2.16938469467598e-27
HPCAL4	MICAL3	2.22941102657635e-27
ST3GAL3	VPS13D	2.26345866984239e-27
EMX1	ZFP91	2.29056143884898e-27
ZFR2	NICN1	2.29409832293707e-27
CXXC1	ZNF276	2.50127038633213e-27
SEMA6D	MAL2	2.59623314903955e-27
PSMC4	ST3GAL6	2.69964418061662e-27
PTPRF	SPRYD3	2.75596163159304e-27
GPR37	VCAN	2.7750481562625e-27
SEMA6D	TTC28	2.80689288457601e-27
RNF11	AGBL5	2.84446957635468e-27
CXXC1	STRN4	2.848102635927e-27
GPR37	C11orf31	2.86081388843543e-27
PSMC4	JTB	2.89768588027348e-27
GPR37	GABRD	3.02890879616525e-27
CXXC1	TELO2	3.15144541224236e-27
RIC3	SCAND1	3.18094292689885e-27
RBFOX3	PLEC	3.20791720408468e-27
LAMP1	EFTUD2	3.31361604650382e-27
LAMP1	SFXN3	3.31777257912681e-27
SND1	BUD31	3.35524485060707e-27
PTN	CKB	3.42949353448524e-27
MN1	WDR6	3.45720364792838e-27
RIMS1	STAC2	3.54115305502434e-27
HSPA9	CPD	3.71957555873067e-27
ST3GAL3	IMPDH2	3.72917869577384e-27
CCDC149	EPDR1	4.01168352394186e-27
CYP4X1	TELO2	4.40392307101689e-27
GPR37	LRP4	4.60764722937538e-27
RIMS1	CELSR3	4.6946224024733e-27
HSPA9	GOLGA4	4.84010077987004e-27
EMX1	MAPK8IP3	4.88415570487889e-27
GPR37	TCAP	4.94546057331193e-27
GPR37	ERC1	4.96941025756717e-27
HPCAL4	ERC1	5.09231722525283e-27
SEMA6D	TRIM46	5.12010054139719e-27
MN1	PDAP1	5.26256160993761e-27
LAMP1	CAD	5.44516514088984e-27
MKNK2	TMUB2	5.46003498585749e-27
MN1	ERGIC3	5.48528183209317e-27
HPCAL4	NME6	5.57290285662983e-27
HRH2	FAM89B	5.67531035858555e-27
HPCAL4	CDK10	5.69712878219756e-27
MN1	SPSB3	5.6971876375888e-27
GPR37	ADCK5	5.89221375094335e-27
SND1	MBNL2	6.09252487640617e-27
PTN	PPM1A	6.24144397031954e-27
TFB2M	RALGPS1	6.32056791142015e-27
SND1	ATP5G2	6.56802243958439e-27
LAMP1	GINM1	6.66135108085928e-27
HSPA9	FAM212A	6.85209436120288e-27
ST3GAL3	RALGPS1	6.93257683390425e-27
LAMP1	RNPS1	6.95749299373661e-27
MN1	DDX39A	7.14243137254596e-27
LAMP1	EFNA3	7.22453862541041e-27
HPCAL4	IDH1	7.53519058293994e-27
ST3GAL3	ZC3HC1	7.56606585957821e-27
ST3GAL3	FAM212A	7.61186454042515e-27
RBFOX3	CSNK1G3	7.61721709632666e-27
PSMC4	ROMO1	7.68253664127182e-27
PSMC4	DPYSL5	7.73722553388209e-27
HSPA9	JTB	7.76036986661664e-27
SND1	MARK3	7.91828215383427e-27
PSMC4	UBE4A	7.99707029862118e-27
HSPA9	PDAP1	8.21980381429874e-27
HSPA9	GNAI2	8.36926197750826e-27
RIMS1	SIK3	8.44392140779791e-27
SND1	PABPC4	8.61606989147882e-27
CCDC149	TRIOBP	8.78495158844558e-27
HSPA9	VPS9D1	8.82216670939966e-27
HRH2	EPDR1	8.85443909761064e-27
GPR37	ISLR2	9.13033986312109e-27
HRH2	VCAN	9.15902455684201e-27
MN1	TAB1	9.22726099278981e-27
HPCAL4	PIAS1	9.36661084475854e-27
CCDC149	IP6K2	9.57824873200289e-27
RIMS1	RBM6	9.77704052083319e-27
ST3GAL3	SEMA3F	9.96290631574588e-27
ST3GAL3	H1F0	1.00711743001277e-26
MN1	CGREF1	1.01648634386182e-26
SEMA6D	NICN1	1.02820871493074e-26
LAMP1	VCAN	1.04605154557184e-26
ST3GAL3	STRN4	1.06157644620888e-26
PTN	C12orf10	1.10105943890901e-26
GPR37	CLDND1	1.11654477324087e-26
RNF11	PURA	1.13525574868719e-26
SEMA6D	TUBB3	1.16220147989172e-26
RNF11	STRN	1.20605589774006e-26
MN1	STARD3	1.21341234098179e-26
HPCAL4	CPSF4	1.21437675105142e-26
CCDC149	MOSPD3	1.24974195763837e-26
ST3GAL3	CHPT1	1.26747447143144e-26
LAMP1	DAZAP2	1.27888923486289e-26
HPCAL4	CAD	1.31454487690467e-26
PSMC4	MTMR3	1.3157190128053e-26
PSMC4	CCDC130	1.32673750496585e-26
PTN	FLAD1	1.3391944843564e-26
MN1	CDK10	1.35266552269574e-26
ZFR2	ZNF276	1.36024369903676e-26
CYP4X1	PLOD3	1.36157229701925e-26
HSPA9	UBAC2	1.37361064571798e-26
RIC3	SELM	1.38346513090016e-26
MKNK2	SURF1	1.38615516460343e-26
GPR37	MAST1	1.39217464213918e-26
HPCAL4	CCDC130	1.39907784411918e-26
LAMP1	SIK3	1.40948323333022e-26
TFB2M	PFKFB4	1.44696386272038e-26
MN1	E4F1	1.51323665768697e-26
USP24	TRABD	1.52136790947994e-26
RBFOX3	METAP2	1.53264731160527e-26
EMX1	MTCH2	1.5477458958622e-26
SEMA6D	LDB1	1.57278014153235e-26
TBP	CSNK1G3	1.57478883963586e-26
LAMP1	FAM117B	1.63775009528925e-26
RNF11	VPS28	1.79287448718625e-26
USP24	E4F1	1.79503611008748e-26
SEMA6D	MBNL2	1.80775089102208e-26
GPR37	EFNA3	1.82110753535867e-26
LAMP1	CD63	1.82587849333272e-26
HSPA9	CYHR1	1.82836508984551e-26
ZFR2	ISYNA1	1.83089844813068e-26
SND1	MLX	1.83615815335977e-26
GPR37	FBXO42	1.89994657989618e-26
CYP4X1	FEM1B	1.916779141156e-26
HPCAL4	TCAP	1.92597166468826e-26
CCDC149	NXN	1.92827574690279e-26
PTN	PTCD1	1.99882842957372e-26
PSMC4	MED30	2.02150962753204e-26
MAST2	EPB41L2	2.02246593729277e-26
HRH2	IFT140	2.0276724097487e-26
RIMS1	ZFP36L2	2.09355162916403e-26
HPCAL4	MAST1	2.10139427630882e-26
PTPRF	MSANTD3	2.10306897804698e-26
ST3GAL3	PPM1A	2.11052996424019e-26
HSPA9	GNB2	2.13836055512516e-26
RNF11	RBM15B	2.14362612495405e-26
MKNK2	EIF5	2.17117518029571e-26
MKNK2	FAM212A	2.20109138628856e-26
HPCAL4	UBE4A	2.21264110728205e-26
RIMS1	PI4KA	2.24058815669793e-26
CCDC149	AP4M1	2.24709157896877e-26
SEMA6D	ACTL6B	2.40421861935455e-26
HPCAL4	SFXN3	2.40666879929948e-26
TFB2M	ABCG2	2.43414593340178e-26
MKNK2	COQ10B	2.45700954841155e-26
RIC3	UQCRQ	2.46833452730988e-26
CXXC1	PTPN23	2.5007977376747e-26
ZFR2	EPDR1	2.53966910166185e-26
GPR37	PHF5A	2.54108917360012e-26
ST3GAL3	SPATA5L1	2.5620746074402e-26
LAMP1	FAM171B	2.60139357815604e-26
RNF11	HMGN4	2.60142674978933e-26
GPR37	RALGPS1	2.62373307640147e-26
RNF11	OCIAD2	2.63885848925632e-26
ST3GAL3	SFXN3	2.67622824993856e-26
ZFR2	EFTUD2	2.69476380179747e-26
CYP4X1	PKD1	2.73095733885261e-26
HRH2	SIK3	2.80388726716843e-26
CCDC149	ARFGAP2	2.86567850667609e-26
TFB2M	IDH1	2.95589436648402e-26
MKNK2	PLXNB2	2.97968301767957e-26
HSPA9	FAM171A2	3.02601963510188e-26
HSPA9	LAMTOR4	3.04082598171314e-26
MKNK2	TBKBP1	3.115763530816e-26
HRH2	RUSC1	3.21051391189567e-26
CXXC1	CPSF4	3.32221053646926e-26
LAMP1	CTTNBP2NL	3.57372119625438e-26
MKNK2	PPP1R12A	3.63159633125513e-26
CCDC149	TAB1	3.63319913786204e-26
PTN	P4HTM	3.66704990947045e-26
APAF1	SSBP4	3.74449640824578e-26
MAST2	EIF3E	3.75853169958918e-26
RIMS1	SMURF2	3.78242726398776e-26
RNF11	CNTNAP1	3.81858362028166e-26
MKNK2	SLC12A9	3.840963060102e-26
MAST2	NFE2L1	3.8601005388026e-26
SEMA6D	KDM1A	3.96356734988992e-26
MKNK2	ISYNA1	4.01281879824551e-26
RNF11	MARK3	4.14554035243572e-26
HSPA9	CCDC130	4.16823404632443e-26
ZFR2	SLC12A9	4.44623065761229e-26
USP24	MEPCE	4.4485636605916e-26
CXXC1	MOSPD3	4.612202596033e-26
HSPA9	DPH1	4.68222288061061e-26
ST3GAL3	EFTUD2	4.81695298937564e-26
RIMS1	ZC3HC1	4.81896286336006e-26
HPCAL4	MRPL49	5.01863519956516e-26
PTPRF	SLC2A1	5.07462270885998e-26
PTN	TAB2	5.11234557823006e-26
MKNK2	IFT140	5.37419679002684e-26
GPR37	RFTN2	5.42924415839097e-26
TFB2M	LUZP1	5.48346572420174e-26
PTN	DEF8	5.60589387733595e-26
GPR37	CNIH2	5.71019399298787e-26
MKNK2	UNC45A	5.73241747691783e-26
ST3GAL3	ST3GAL6	5.80524743476666e-26
CCDC149	MICAL3	5.84382331467377e-26
PTN	GTPBP1	5.9147781452071e-26
LAMP1	FOXN2	6.00141264261573e-26
LAMP1	GNB1	6.26630972351641e-26
MN1	FLAD1	6.29527914500824e-26
RIMS1	RALGPS1	6.33458828402393e-26
HRH2	GINM1	6.3474296388933e-26
SND1	UBE4A	6.36680774854181e-26
MN1	FAM89B	6.37831675426675e-26
TFB2M	PABPC4	6.40560228662049e-26
PSMC4	NANOS3	6.40755898601281e-26
LAMP1	PHF5A	6.6131774282991e-26
MN1	FAM212A	6.6991558150515e-26
ST3GAL3	NIPSNAP1	6.87291073625471e-26
MKNK2	SLC45A1	7.04256424625553e-26
CYP4X1	C1QTNF4	7.12668259732865e-26
HRH2	ERC1	7.13305405052772e-26
GPR37	CDK10	7.16643322570213e-26
CCDC149	SEMA3F	7.20417879787812e-26
PTN	FAM89B	7.26404972064379e-26
HRH2	IP6K2	7.32328036069403e-26
GPR37	CCDC51	7.32570635720085e-26
CCDC149	TRRAP	7.38078838139636e-26
GPR37	SIK3	7.49799070024765e-26
RNF11	FAM171B	7.60898295255863e-26
ST3GAL3	SIK3	8.00068874042905e-26
HRH2	H1F0	8.04962013584435e-26
ELAVL4	FAM117B	8.09652858885402e-26
PSMC4	MFSD5	8.12846203276592e-26
PTPRF	RAP1GAP	8.18169983010543e-26
ZFR2	PFDN5	8.34368481313677e-26
SND1	SHF	8.44640504842856e-26
GPR37	RPL41	8.81450934109214e-26
MKNK2	ARF5	8.89527827634708e-26
PTN	SURF1	9.22307764417045e-26
SETD1A	SYBU	9.26428749032593e-26
CCDC149	ZC3HC1	9.82693676823762e-26
SND1	NICN1	1.00825412299542e-25
TFB2M	RIT1	1.01570054187537e-25
RIC3	NME3	1.03411467990469e-25
DECR1	NME3	1.03465878056783e-25
HRH2	SEZ6	1.05327060889892e-25
MKNK2	TRIOBP	1.07697908162394e-25
MN1	TELO2	1.09199674195482e-25
ST3GAL3	SHF	1.12261747732098e-25
HRH2	DCAF15	1.14661564007955e-25
RIMS1	DDX39A	1.15074699735922e-25
PTN	MFSD5	1.20748665876687e-25
GPR37	SZT2	1.21385595939596e-25
GPR37	SPATA5L1	1.23280120871926e-25
SND1	HNRNPA1	1.23297189019599e-25
MAST2	ACTR10	1.23433072807107e-25
CCDC149	CCDC71	1.24549810112506e-25
TFB2M	TTC28	1.29396887998165e-25
CXXC1	TRIOBP	1.29661071179163e-25
PTN	FKBP8	1.33205199644804e-25
RNF41	BUD31	1.35712718475191e-25
ST3GAL3	GNB2	1.35894431420104e-25
LAMP1	FAU	1.40705145077834e-25
RNF11	EPDR1	1.40821700863151e-25
HSPA9	IMPDH2	1.4393063916116e-25
MN1	NAT6	1.44908107677942e-25
CXXC1	GNB2	1.52828872704957e-25
TBP	STRN3	1.53522181629983e-25
TFB2M	ISCU	1.53861884490835e-25
CXXC1	DALRD3	1.55469573798894e-25
PTN	GNAI2	1.5875864411852e-25
RIMS1	MAL2	1.62254950155324e-25
MN1	TUBB3	1.66266445783034e-25
ST3GAL3	STMN4	1.72201558190043e-25
MN1	CELSR3	1.72826618152536e-25
PSMC4	SEPT8	1.75566762022296e-25
PSMC4	ALG12	1.7853670596552e-25
RIC3	FURIN	1.79481687671997e-25
SND1	FAM117B	1.81428834789625e-25
MN1	ACTL6B	1.84296852525069e-25
SEMA6D	SEZ6	1.87963617792385e-25
SND1	RPS26	1.88040994286227e-25
RAP1A	C1QL1	1.88538890157897e-25
RNF11	ASCC2	1.8934542864857e-25
CXXC1	NUFIP2	1.92482142903575e-25
ZFR2	MICALL1	1.93587259383394e-25
CCDC149	LRP11	1.95113074659179e-25
HSPA9	ZBTB17	2.05056694515998e-25
CXXC1	GNAI2	2.0714474820995e-25
RIMS1	LRP11	2.09149389465072e-25
PDXK	PAIP2	2.10173548175437e-25
HPCAL4	PPRC1	2.11278083312172e-25
ST3GAL3	MTMR3	2.11958763944372e-25
RNF11	CPD	2.12417713762652e-25
ELAVL4	LAMB2	2.19419756960679e-25
HPCAL4	MED19	2.20952269830462e-25
ELAVL4	PAQR8	2.35990263901824e-25
PSMC4	MAL2	2.37199383429496e-25
ZFR2	SZT2	2.37557722371166e-25
MKNK2	DCAF15	2.40090081004586e-25
HRH2	NICN1	2.41293494348113e-25
ST3GAL3	RNPS1	2.41681830419894e-25
RIMS1	SEZ6	2.45794213747832e-25
RIC3	MON1A	2.47109675654465e-25
MN1	MICALL1	2.57459515241582e-25
RIMS1	SLC25A44	2.57639829421939e-25
MKNK2	NOL12	2.6092437837112e-25
ERI3	P4HTM	2.6267849220451e-25
PSMC4	LMBR1L	2.65737215405338e-25
RNF11	PTPRJ	2.71561482402941e-25
HSPA9	ACTL6B	2.75840984293598e-25
RIMS1	COMMD3	2.77526747452044e-25
PTPRF	CNTNAP1	2.81315315776549e-25
CREB1	PCMT1	2.89404009280008e-25
MN1	MOSPD3	2.99692542695665e-25
CYP4X1	ZNHIT2	2.99767142799419e-25
PSMC4	MLX	3.00816422419852e-25
RNF11	MTMR3	3.02950996023299e-25
GPR37	PIAS1	3.04016879751947e-25
CYP4X1	NADK	3.09678116017711e-25
HPCAL4	STX10	3.10820715331608e-25
CYP4X1	BAP1	3.20224447785072e-25
MN1	CHPT1	3.27547356394913e-25
TFB2M	DACT1	3.3159167104181e-25
HRH2	IMPDH2	3.33157314217311e-25
ST3GAL3	RUSC1	3.33789980810066e-25
PTN	FAM212A	3.41922199990508e-25
HRH2	ACTL6B	3.53575298585213e-25
ZFR2	SHMT2	3.55061976733997e-25
RIMS1	FAM219B	3.55782901337913e-25
MN1	ALG12	3.74733539792459e-25
CXXC1	CAD	3.79134153089253e-25
MN1	AGBL5	3.80303023032479e-25
TFB2M	EXT2	3.82394006083334e-25
TBP	SMARCAD1	3.86487725733804e-25
MN1	FAM171A2	3.91661467732847e-25
USP24	TMEM129	4.19585282153653e-25
ST3GAL3	ISYNA1	4.29720216227431e-25
LAMP1	HEMK1	4.32916704308601e-25
HRH2	TRIM46	4.38351022373727e-25
MAST2	IDH1	4.4785107178162e-25
RIC3	TMEM129	4.48106277262635e-25
GPR37	GATM	4.49268392278663e-25
SEMA6D	DCAF15	4.58815188721578e-25
MN1	HEMK1	4.59305744725889e-25
EMX1	TRAM1	4.59317650591455e-25
HSPA9	SYVN1	4.75197689181094e-25
MKNK2	GTPBP1	4.88956676679446e-25
MAP2K5	SLC25A44	4.9122681227597e-25
PSMC4	MANF	5.01435607799157e-25
DECR1	EIF5	5.05115065759627e-25
PTN	FURIN	5.15877552123376e-25
MKNK2	CKB	5.28884038071054e-25
ZFR2	DPYSL5	5.31158483341367e-25
RIMS1	C1QC	5.37867718054083e-25
CYP4X1	SELM	5.4684082370959e-25
HPCAL4	SZT2	5.55700529413881e-25
HSPA9	DCAF15	5.65716303681359e-25
PTPRF	HEXIM1	5.87484152225953e-25
LAMP1	MAL2	5.92090728660876e-25
ZFR2	PPM1A	5.97238654582804e-25
HSPA9	TAB2	6.05823592245776e-25
CCDC149	CPSF1	6.19881321029015e-25
CXXC1	FNIP1	6.53628915139178e-25
PTN	STX10	6.66716016418177e-25
LAMP1	SLC12A9	6.73799313307716e-25
PTN	TCF25	6.79835018827348e-25
LAMP1	ISLR2	6.97990329447747e-25
ELAVL4	PRDM10	7.0517108062126e-25
RNF11	FLAD1	7.08191775737967e-25
DECR1	WNK2	7.32973843367233e-25
PTPRF	PRDM10	7.35772049579354e-25
USP24	NUBP2	7.55662430415313e-25
PTN	DCAF15	7.58390022483634e-25
SEMA6D	THOC5	7.76476560072031e-25
CYP4X1	NUBP2	8.45040741498284e-25
HPCAL4	PFDN5	8.47018047610203e-25
TBP	FMNL1	8.65928593137878e-25
SEMA6D	CNTNAP1	8.67275782738839e-25
CXXC1	GMPPB	8.74368530676799e-25
MN1	RNPS1	9.0986998979914e-25
PTN	FAM53B	9.21912433855953e-25
CYP4X1	SCAND1	9.23989892462607e-25
MKNK2	CTNS	9.24367121131183e-25
ZFR2	MAL2	9.27436147363176e-25
ST3GAL3	SLMAP	9.35611817605315e-25
SND1	PURA	9.3604499335478e-25
GPR37	GNB1	9.59976931794102e-25
TFB2M	GABRD	9.75491419735482e-25
GPR37	ASIC1	9.89670914123169e-25
RNF11	HEMK1	1.00861629871509e-24
ST3GAL3	MICALL1	1.00970373693401e-24
ST3GAL3	CPD	1.01141078931525e-24
RIMS1	LUZP1	1.02543511461675e-24
PON2	MAPK8IP3	1.03814664288072e-24
PTN	HEMK1	1.03959022536601e-24
GPR37	UBE4A	1.06965964550901e-24
HPCAL4	MFSD5	1.07021596695721e-24
ZFR2	PPRC1	1.0864948205551e-24
ZFR2	ZFPL1	1.12288706664808e-24
SND1	LRP4	1.14377039369473e-24
RNF11	ZBTB17	1.1599236156535e-24
RIMS1	VPS13D	1.16344403753321e-24
TFB2M	NASP	1.16841556762365e-24
CCDC149	SNX32	1.19557646327278e-24
RNF11	SHF	1.21058913654306e-24
CYP4X1	PUF60	1.22008697892747e-24
GPR37	NME6	1.23115752588869e-24
RNF11	ACTL6B	1.23609122094606e-24
ST3GAL3	ASCC2	1.2616528534052e-24
ERI3	TAB2	1.2954575193392e-24
TBP	MTF2	1.36540390218499e-24
HPCAL4	PA2G4	1.37907439618537e-24
LAMP1	FAM171A2	1.38865998864405e-24
ZFR2	NUBP2	1.40324144528121e-24
PTN	LDB1	1.42843042630738e-24
CXXC1	UBTF	1.44867582275426e-24
HRH2	FAM212A	1.48807612177731e-24
ZFR2	SLMAP	1.5414008201615e-24
PSMC4	ADCK5	1.56261192569387e-24
ZFR2	E4F1	1.57233941656031e-24
HPCAL4	PIKFYVE	1.59291003862407e-24
CCDC149	SHMT2	1.59955807159105e-24
MAP2K5	NMT1	1.67150800901355e-24
ZFR2	NANOS3	1.68033381123997e-24
PSMC4	EPDR1	1.71438882179887e-24
RNF11	FDFT1	1.72876464681562e-24
MAST2	BUD31	1.7527815146024e-24
HPCAL4	ACAP3	1.75748773586061e-24
USP24	TRMT61A	1.81964508540772e-24
DECR1	MON1A	1.82603215661517e-24
ELAVL4	HSF2	1.85000679931431e-24
SND1	NASP	1.87556939103014e-24
MN1	PPM1A	1.87851321819949e-24
PSMC4	PA2G4	1.9179163617295e-24
HRH2	DDX39A	1.92868255428097e-24
PTN	SLC12A9	2.00960330927481e-24
LAMP1	PPRC1	2.01214403872566e-24
RIMS1	SMARCAD1	2.03847855508212e-24
MN1	ANKRD13B	2.04280592402111e-24
TBP	LATS1	2.04932971382767e-24
HSPA9	TRABD	2.0625191514749e-24
LAMP1	XPNPEP1	2.14188662098011e-24
RIMS1	MTMR3	2.17162497722314e-24
HSPA9	RUSC1	2.1948248321504e-24
GPR37	PA2G4	2.22646090653709e-24
SND1	EPDR1	2.23334957083037e-24
RIC3	SGSM2	2.29325961550663e-24
DECR1	TELO2	2.35195099530647e-24
MAST2	UBE4A	2.36443313964175e-24
ZFR2	FAM212A	2.36537386244896e-24
CXXC1	ANKRD13B	2.41292607874756e-24
EMX1	DENND4B	2.42568827706606e-24
GPR37	KRTCAP2	2.44088615228782e-24
MAST2	CNTNAP1	2.46646783810319e-24
CXXC1	ARFGAP2	2.46882232620288e-24
CCDC149	E4F1	2.52261972908491e-24
ST3GAL3	QARS	2.70715606840564e-24
RIMS1	DPYSL5	2.81147583213926e-24
CCDC149	ACTL6B	2.86036481702333e-24
RIMS1	EIF3E	2.864087041635e-24
ST3GAL3	LRP4	2.86757611246774e-24
CXXC1	TCF25	2.91626187874508e-24
PTN	TBKBP1	2.91940131404563e-24
GPR37	CTTNBP2NL	2.99579401156962e-24
RNF11	MBNL2	3.01054365161362e-24
PSMC4	NUBP2	3.04202347612643e-24
CDC42	TRIM8	3.08213092469615e-24
CXXC1	NOL12	3.08923870272814e-24
MKNK2	ULK3	3.10982241748899e-24
SND1	PTPRJ	3.11946728746458e-24
MKNK2	FEM1B	3.18087555915474e-24
LAMP1	ANKRD54	3.2305840483046e-24
MN1	GNAI2	3.23159207797277e-24
PSMC4	MICALL1	3.2394273441098e-24
CCDC149	ZNF408	3.26959154984332e-24
HPCAL4	DTX4	3.31188102498254e-24
LAMP1	CORO1C	3.35023906741174e-24
MKNK2	TAB2	3.42463649692246e-24
TBP	MSH6	3.45513339328441e-24
ST3GAL3	ERC1	3.53713089316722e-24
CCDC149	IL6ST	3.6736008344166e-24
ST3GAL3	UBTF	3.71348552843213e-24
MKNK2	DAG1	3.73046263302222e-24
ZFR2	CTNS	3.74007369215677e-24
RNF11	FAU	3.75746205382864e-24
ST3GAL3	DTX4	3.76787216948244e-24
PSMC4	CELSR3	3.83066854541233e-24
HPCAL4	TBKBP1	3.91319852543265e-24
ST3GAL3	GNB1	4.22343235626925e-24
RNF11	EIF3E	4.23344859532448e-24
HPCAL4	GINM1	4.31582950753947e-24
HSPA9	GMPPB	4.395980352064e-24
CXXC1	DCAF15	4.40440637821657e-24
GPR37	CPSF4	4.43905771567104e-24
APAF1	GPBP1	4.45949555268891e-24
HSPA9	CUEDC2	4.48018630959131e-24
CXXC1	ZBTB17	4.52789957144059e-24
MKNK2	PKD1	4.53007751242746e-24
PTN	ERGIC3	4.59493117291782e-24
PSMC4	SPTBN1	4.60617533825451e-24
MN1	ABCG2	4.66417376707553e-24
CCDC149	RASSF1	4.76544200644972e-24
SND1	DDX39A	4.79737015445159e-24
ST3GAL3	TAB1	4.89343977323878e-24
HRH2	RBM4B	4.94132614815224e-24
HPCAL4	MED30	5.05490943536633e-24
CCDC149	MTMR3	5.1969971968787e-24
MAST2	RPL41	5.50164061238369e-24
RIMS1	MED1	5.68248780740655e-24
MAST2	PFDN5	5.79410680414265e-24
HSPA9	CCDC51	5.81707741701799e-24
PSMC4	TMEM115	6.13527023951074e-24
RNF11	MED30	6.35656166974877e-24
MAP2K5	FNBP1L	6.43738822686805e-24
LAMP1	MARK3	6.49691816250817e-24
RNF11	LDB1	6.50625060036305e-24
ZFR2	RPL13	6.60556834940569e-24
CCDC149	HEMK1	6.63113938820823e-24
CXXC1	TRIM46	6.65212140060688e-24
CREB1	OCIAD1	6.69640976085673e-24
HSPA9	STX10	6.70209603434379e-24
TBP	SLC9A3R2	6.70871628870877e-24
TFB2M	KDM1A	6.72613285140449e-24
HRH2	EFTUD2	6.75855409989691e-24
RIMS1	LATS1	7.00576014668391e-24
LAMP1	PA2G4	7.13749720600658e-24
CCDC149	IMPDH2	7.19865896880536e-24
ST3GAL3	GABRD	7.27413882470582e-24
MN1	ST3GAL6	7.47548058793354e-24
RIMS1	DDAH1	7.55222683535095e-24
RIMS1	MCL1	7.5787663715219e-24
SEMA6D	ST3GAL6	7.67772034837879e-24
CXXC1	ANKRD54	7.71888367281599e-24
CXXC1	CGREF1	7.9547493508469e-24
HRH2	ZC3HC1	7.99989679587154e-24
GPR37	NASP	8.08727090942234e-24
MAST2	FAM219B	8.10209798007933e-24
PTN	C1QTNF4	8.19302966471807e-24
LAMP1	PI4KA	8.55348954970039e-24
TFB2M	AGBL5	8.67048056192368e-24
HPCAL4	UBQLN4	8.73698565806811e-24
RNF11	SEPT8	8.93801923835626e-24
SEMA6D	TRIOBP	9.06919661068683e-24
HPCAL4	FAM219B	9.14653764834484e-24
RNF11	IL6ST	9.28014424168272e-24
HPCAL4	SLBP	9.32129209606268e-24
CCDC149	IFT140	9.39045978055246e-24
EMX1	PCMT1	9.40669776342688e-24
HSPA9	PUF60	9.58732432144143e-24
CCDC149	NPRL2	9.76340198141819e-24
MN1	ISYNA1	1.00085048749168e-23
SND1	GABRD	1.04174685567387e-23
MN1	PURA	1.04898931857081e-23
DECR1	DEF8	1.05272961625523e-23
MKNK2	DEF8	1.05297755749478e-23
ST3GAL3	SUFU	1.07252658837114e-23
LAMP1	ZNF174	1.11946159055432e-23
LAMP1	FLAD1	1.1274211603611e-23
ST3GAL3	PA2G4	1.14221138631752e-23
GPR37	TBKBP1	1.14423979776561e-23
PSMC4	STX10	1.16189218295855e-23
PSMC4	CHPT1	1.16606450585727e-23
PTN	TRIOBP	1.18456421035878e-23
PSMC4	SART3	1.19746688475984e-23
LAMP1	NOL12	1.19897985871784e-23
RIC3	P4HTM	1.20006129377108e-23
MAST2	IP6K2	1.20394005353423e-23
ST3GAL3	OCIAD2	1.22565141188471e-23
MN1	TMUB2	1.23192064102266e-23
MAST2	FDFT1	1.28371320438582e-23
MKNK2	DENND6B	1.28950703901455e-23
MKNK2	FURIN	1.30919052688383e-23
LAMP1	DALRD3	1.36712478379682e-23
RNF11	EPB41L2	1.38890812311686e-23
USP24	P4HTM	1.39516482243883e-23
GPR37	ARPC1A	1.39670775769553e-23
SEMA6D	STRN4	1.45990916941009e-23
MAP2K5	IDH1	1.46392125053104e-23
HSPA9	E4F1	1.46708741556345e-23
LAMP1	PTPN23	1.47328879805104e-23
CYP4X1	NDUFAF3	1.47484352546318e-23
CCDC149	CYHR1	1.47835641175309e-23
PTPRF	HMGN4	1.4962892719971e-23
GPR37	MARK3	1.50419290187524e-23
CCDC149	KDM1A	1.5573196559394e-23
MKNK2	ANKRD54	1.56490743687293e-23
USP24	ZNHIT1	1.57104832425681e-23
HPCAL4	MANF	1.6008660118311e-23
CCDC149	RPS6KL1	1.63970735297404e-23
CXXC1	IFT140	1.69869543482084e-23
PON2	EIF2S1	1.73606229192273e-23
SND1	LMBR1L	1.76781371231529e-23
TBP	INPP5J	1.78428656193707e-23
HPCAL4	ASIC1	1.79492884505261e-23
LAMP1	KHK	1.82076565305258e-23
ST3GAL3	CCDC71	1.83863989846262e-23
CCDC149	H1F0	1.91533121594018e-23
RIMS1	TUBB3	1.94573933426583e-23
EMX1	EPM2AIP1	1.95269341748149e-23
CCDC149	AGBL5	2.00323366638158e-23
PSMC4	ADD3	2.0598785805792e-23
SEMA6D	CALD1	2.06052203556796e-23
CCDC149	NICN1	2.06327781686933e-23
CCDC149	ABCG2	2.16168443066632e-23
HSPA9	ATOX1	2.16675024667757e-23
MN1	PUF60	2.18773040678344e-23
GPR37	FOXN2	2.19435527916629e-23
MN1	MAST1	2.22486557847139e-23
EMX1	SIDT2	2.25469514617804e-23
RNF11	ANKFY1	2.34106849898714e-23
LAMP1	RPL41	2.35893630308903e-23
MKNK2	CDK10	2.39706289217455e-23
MKNK2	MICALL1	2.43244016142699e-23
TFB2M	ERC1	2.52471718963426e-23
GPR37	SLBP	2.57410892478022e-23
ZFR2	INPP5K	2.57622010793873e-23
CDC42	PLOD3	2.68964049985746e-23
RNF11	HNRNPA1	2.69729003243671e-23
MN1	PTCD1	2.70232020793094e-23
GPR37	C11orf49	2.80187107870564e-23
MN1	CTNS	2.82343289096545e-23
SEMA6D	GTPBP1	2.86363657142629e-23
RBFOX3	GPBP1	2.98675086311264e-23
PTPRF	WDR75	3.0087103200777e-23
MKNK2	TCF25	3.03077984857598e-23
LAMP1	AP4M1	3.13620567711157e-23
HPCAL4	ALG12	3.13873977004532e-23
HSPA9	GOLGA7B	3.14330365357063e-23
RNF11	CCDC51	3.17565918631632e-23
SEMA6D	ZC3HC1	3.21534098531675e-23
ERI3	ZFP91	3.21673909698789e-23
RIC3	SURF1	3.23620622522302e-23
TFB2M	NME6	3.28789946805196e-23
HPCAL4	NUBP2	3.29005208895911e-23
RIMS1	HEXIM1	3.29101105017642e-23
SND1	PA2G4	3.30845972187811e-23
PTPRF	C6orf106	3.34513221979279e-23
ZFR2	STRN	3.43841132508974e-23
ST3GAL3	RBM4B	3.6491141871496e-23
HSPA9	STRN4	3.6748588367795e-23
PTN	GOLGA4	3.67526924123332e-23
DECR1	SSBP4	3.69074916212158e-23
PSMC4	FAM171A2	3.70186305098392e-23
CXXC1	PPM1A	3.7843485726091e-23
PTN	CNIH2	3.8078789331912e-23
HPCAL4	RASSF1	3.842772071805e-23
MKNK2	NOB1	3.89181004849764e-23
GPR37	SART3	3.90516096239667e-23
ZFR2	C12orf10	3.9531195628605e-23
HPCAL4	SPATA5L1	3.96191790117345e-23
USP24	SSBP4	3.97012165027801e-23
ST3GAL3	MARK3	3.98807730683414e-23
ST3GAL3	FOXN2	4.15244793097973e-23
GPR37	CRELD2	4.16705480027538e-23
ZFR2	SEZ6	4.22224834804574e-23
ST3GAL3	PLXNB2	4.22511232451692e-23
MN1	NUBP2	4.25076470404891e-23
PTPRF	FNBP1L	4.25563966665512e-23
LAMP1	MAST1	4.46325916467766e-23
USP24	GMPPB	4.59322727547957e-23
APAF1	ZFP91	4.67785725631785e-23
CXXC1	VPS51	4.76509171802395e-23
EMX1	DIMT1	4.83869239283558e-23
APAF1	SGSM2	4.84558292665813e-23
HRH2	SLC25A20	4.87496705323655e-23
LAMP1	PTCD1	4.88993381967504e-23
ST3GAL3	DAZAP2	4.90658031893832e-23
RIMS1	QARS	4.94210223800551e-23
CCDC149	RBM4B	4.97354757267938e-23
GPR37	RPL13	4.98714839879158e-23
GPR37	VPS51	5.01427087976875e-23
RBFOX3	FMNL1	5.02216007615947e-23
PTN	FBXL6	5.04543215311692e-23
MKNK2	PTCD1	5.05086010386674e-23
MAP2K5	GABRD	5.48758929972299e-23
RBFOX3	EPM2AIP1	5.51847611821037e-23
PTN	ANKRD13B	5.61251157916637e-23
TFB2M	RBM15B	5.96510454074405e-23
HPCAL4	FNBP1L	6.05284583727995e-23
DECR1	KIF5B	6.19359133859559e-23
SEMA6D	IDH1	6.28455025991797e-23
LAMP1	SLBP	6.31372630117949e-23
PSMC4	APEH	6.35101511820395e-23
GPR37	FAM117B	6.47462388856272e-23
PSMC4	ARL3	6.55677021046704e-23
HRH2	SHF	6.55895002286544e-23
RNF11	FOXN2	6.6335593486704e-23
MN1	APEH	6.63439790308705e-23
ST3GAL3	ZNF174	6.64381555344141e-23
LAMP1	CNIH2	6.6516695853094e-23
RNF11	C6orf106	6.68706682713269e-23
MN1	ROMO1	6.83374997626567e-23
RNF11	CUEDC2	6.94594860013547e-23
USP24	NADK	7.36027420983113e-23
EMX1	DR1	7.43637150398544e-23
ELAVL4	EFHD2	7.46998015213854e-23
PTN	ARPC1A	7.5647414417676e-23
CREB1	LTBP3	8.08139846626105e-23
HRH2	PPM1A	8.13058519759254e-23
HRH2	PA2G4	8.32762225903792e-23
SEMA6D	MTMR3	8.79608750858539e-23
GPR37	ZNF174	8.80413011128308e-23
GPR37	TRABD	8.88210696034139e-23
PTN	EIF5	8.92038163786927e-23
RIC3	ZNHIT2	9.02050146517528e-23
SEMA6D	LRP4	9.09425497536007e-23
USP24	SCAMP2	9.15023722932154e-23
HSPA9	ZNHIT2	9.24369203128172e-23
GPR37	MRPL49	9.31417655404292e-23
USP24	ALG12	9.32701490236628e-23
HPCAL4	SNRPC	9.35469220358314e-23
HPCAL4	C12orf10	9.47430003453822e-23
HPCAL4	NUFIP2	9.49912345093007e-23
SEMA6D	FBXO42	9.61486582184897e-23
HRH2	PPRC1	9.66908664644322e-23
RBFOX3	SIDT2	9.98200616502599e-23
PSMC4	GOLGA4	1.00681431715636e-22
RIMS1	GINM1	1.01666139570114e-22
HSPA9	MPI	1.02070525798364e-22
ELAVL4	APLP2	1.03490239085799e-22
RIMS1	FAM89B	1.03954289968435e-22
USP24	STAU2	1.04923377210041e-22
LAMP1	GOLGA4	1.05535465164159e-22
CXXC1	C11orf31	1.05851569797485e-22
APAF1	SLC45A1	1.07899372841535e-22
RNF11	KATNA1	1.09963664931857e-22
MAP2K5	HMGN4	1.10746061836098e-22
RNF41	PRKAG1	1.13681446719761e-22
RNF11	BUD31	1.15236806404305e-22
RNF11	ZNF174	1.15974213753904e-22
GPR37	DAZAP2	1.17942079625189e-22
ELAVL4	LATS1	1.1847504373497e-22
PSMC4	PIAS1	1.19406631703878e-22
PSMC4	PTPN23	1.21307595401428e-22
RBFOX3	ZFP91	1.2341886654294e-22
CXXC1	CCDC71	1.2401862648692e-22
HRH2	PLXNB2	1.24470308372728e-22
RBFOX3	TAF5	1.25661338652762e-22
RIMS1	AGBL5	1.28459151400376e-22
LAMP1	HMGN4	1.33506680329819e-22
DECR1	ACP2	1.34515978994797e-22
[truncated: 490 more rows]
