# Supplementary material for: Genetic architecture of white matter microstructure captured by unsupervised deep representation learning of fractional anisotropy maps
Source: Nat Commun. 2026 Jun 3;17:7150. doi: 10.1038/s41467-026-73996-z (PMC13396798; doi:10.1038/s41467-026-73996-z)
Supplement: Supplementary file 6 — Source Data [file 41467_2026_73996_MOESM6_ESM.zip › Source Data/Source Data Figure 5/Fig.5c&5d&5e/PPI/gene_node_shared.txt]

gene	AD	PD	ASD	BIP	SCZ	DEP	ADHD	MS
GRN	0	0	0	0	0	0	0	0
CTTNBP2	0	0	0	0	0	0	0	0
ACTL6B	0	0	0	0	0	0	0	0
TNFRSF1A	1	1	0	0	0	0	0	1
TNS1	0	0	0	0	0	0	0	0
NGFR	1	0	0	0	1	0	0	0
UQCRC1	0	0	0	0	0	0	0	0
DLD	1	1	0	0	0	0	0	0
APOH	0	0	0	0	0	0	0	0
AAAS	0	0	0	0	0	0	0	0
SIRT1	1	0	0	1	1	0	0	0
NDUFB7	1	1	0	0	0	0	0	0
SNAP29	0	0	0	0	0	0	0	0
GTPBP1	0	0	0	0	0	0	0	0
TAB1	0	0	0	0	0	0	0	0
RIN3	0	0	0	0	0	0	0	0
GSS	0	0	0	0	0	0	0	0
PROCR	0	0	0	0	0	0	0	0
TSC2	0	0	0	0	0	0	0	0
CSK	0	0	0	0	0	0	0	0
TGFB1	1	1	0	1	0	0	0	0
PON1	1	1	1	1	1	0	1	0
LAMB1	1	0	1	0	0	0	0	0
PCOLCE	0	0	0	0	0	0	0	0
SERPINE1	1	0	1	0	0	1	0	0
GOSR2	0	0	0	0	0	0	0	0
HDAC5	0	0	0	0	0	0	0	0
IFNG	1	1	1	1	1	1	0	0
GNB3	1	0	0	1	1	1	0	0
IL4	1	1	0	0	1	0	0	0
NR3C1	1	0	0	1	1	1	1	0
MLH1	0	0	0	0	0	0	0	0
PFKFB4	0	0	0	0	0	0	0	0
GNAT1	0	0	0	0	0	0	0	0
MAPRE3	0	0	0	0	0	0	0	0
MSH2	0	0	0	0	0	0	0	0
APOB	1	1	0	0	0	0	0	0
SNX17	0	0	0	0	0	0	0	0
NDUFS7	1	1	0	0	0	0	0	0
IGFBP2	0	0	0	0	0	0	0	0
HSPE1	0	0	0	0	0	0	0	0
MSH6	0	0	0	0	0	0	0	0
APOA1	0	0	0	0	0	0	0	0
TTR	1	0	0	0	1	0	0	0
TWIST1	0	0	0	0	0	0	0	0
EGR2	1	0	1	1	1	0	0	0
LRP1	0	0	0	0	0	0	0	0
PLCG1	0	0	0	0	0	0	0	0
ATXN1	1	1	0	0	1	0	1	0
IRF1	0	0	0	0	0	0	0	0
BMP4	0	0	0	0	0	0	0	0
GALR3	0	0	0	0	0	0	0	0
PIAS1	0	0	0	0	0	0	0	0
MAPK8IP3	0	0	0	0	0	0	0	0
TRPC4AP	0	0	0	0	0	0	0	0
APOE	1	1	0	1	1	0	0	0
ACTN4	0	0	0	0	0	0	0	0
NR1H2	1	1	0	0	0	0	0	0
PDLIM4	0	0	0	0	0	0	0	0
DCAF15	0	0	0	0	0	0	0	0
RPA1	0	0	0	0	0	0	0	0
KDM6B	0	0	0	0	0	0	0	0
PI4KA	0	0	0	0	0	0	0	0
APC	0	0	0	0	0	0	0	0
PSMB7	0	0	0	0	0	0	0	0
PGBD1	0	0	0	0	0	0	0	0
ADAM10	1	0	0	0	0	0	1	0
KIF11	0	0	0	0	0	0	0	0
EXOC6	0	0	0	0	0	0	0	0
SYT1	0	0	0	0	0	0	0	0
SNCAIP	0	0	0	0	0	0	0	0
SLC6A4	0	0	0	0	0	0	0	0
ALDH2	0	0	0	0	0	0	0	0
PKD1	0	0	0	0	0	0	0	0
CREBBP	0	0	0	0	0	0	0	0
SMURF2	0	0	0	0	0	0	0	0
PIK3R3	0	0	0	0	0	0	0	0
PRDX1	0	0	0	0	0	0	0	0
XRCC1	1	0	0	0	1	0	0	0
ABCA7	1	0	1	0	0	0	0	0
APLP2	0	0	0	0	0	0	0	0
LRP2	1	0	1	0	0	0	0	0
STRN	0	0	0	0	0	0	0	0
THRA	1	0	1	0	0	0	0	0
MECOM	0	0	0	0	0	0	0	0
ITGA9	0	0	0	0	0	0	0	0
ICAM1	1	1	0	0	1	0	0	0
PPARGC1A	1	1	0	0	0	0	0	0
F13A1	1	0	1	0	0	0	0	0
ERCC8	0	0	0	0	0	0	0	0
AFF4	0	0	0	0	0	0	0	0
NRP1	0	0	0	0	0	0	0	0
POLA2	0	0	0	0	0	0	0	0
PTPN23	0	0	0	0	0	0	0	0
PRKAR2A	0	0	0	0	0	0	0	0
GAL	1	0	0	1	0	0	0	0
ITIH4	0	0	0	0	0	0	0	0
IGF1R	1	0	0	0	1	0	0	0
NDUFB10	0	0	0	0	0	0	0	0
TP53	1	0	0	0	1	0	0	0
AKAP8	1	0	0	0	0	1	0	0
CTTNBP2NL	0	0	0	0	0	0	0	0
CALM2	0	0	0	0	0	0	0	0
EXOC6B	0	0	0	0	0	0	0	0
CRHBP	1	1	0	1	0	1	0	0
GNA12	0	0	0	0	0	0	0	0
EGFR	0	0	0	0	0	0	0	0
HTR2C	1	0	0	1	1	1	0	0
CRH	1	0	0	1	0	1	0	0
NTRK2	1	0	0	1	1	1	1	0
LIN7C	0	0	0	0	0	0	0	0
MRPL49	0	0	0	0	0	0	0	0
ANK3	0	0	0	0	0	0	0	0
EPHA4	1	1	0	0	0	0	0	0
BMP6	0	0	0	0	0	0	0	0
WNT3A	0	0	0	0	0	0	0	0
APP	1	0	0	1	1	0	0	0
PPARG	1	0	0	0	1	0	0	0
DPYSL5	0	0	0	0	0	0	0	0
FANCC	0	0	0	0	0	0	0	0
S100B	1	0	0	1	1	1	0	0
CCR5	1	1	0	0	1	0	0	0
STAT5B	0	0	0	0	0	0	0	0
SLX4	0	0	0	0	0	0	0	0
NCKIPSD	0	0	0	0	0	0	0	0
TAL1	0	0	0	0	0	0	0	0
NCSTN	1	0	0	0	1	0	0	0
HPGDS	0	0	0	0	0	0	0	0
SLMAP	0	0	0	0	0	0	0	0
UCN	0	0	0	0	0	0	0	0
ITGB5	0	0	0	0	0	0	0	0
MST1R	0	0	0	0	0	0	0	0
WDR82	0	0	0	0	0	0	0	0
NDUFAF2	0	0	0	0	0	0	0	0
NDUFS4	1	1	0	0	0	0	0	0
IL3	0	0	0	0	0	0	0	0
CSF2	0	0	0	0	0	0	0	0
NOS3	1	1	0	1	1	0	0	0
LRRK2	1	1	0	0	0	0	0	0
HIF1AN	0	0	0	0	0	0	0	0
STAT6	0	0	0	0	0	0	0	0
RUNX1	1	1	0	0	1	0	0	0
MED1	0	0	0	0	0	0	0	0
KMT2D	0	0	0	0	0	0	0	0
IGFBP6	0	0	0	0	0	0	0	0
E4F1	0	0	0	0	0	0	0	0
LTBP3	0	0	0	0	0	0	0	0
UBTF	0	0	0	0	0	0	0	0
IGF1	0	0	0	0	0	0	0	0
PA2G4	0	0	0	0	0	0	0	0
HSPA4	0	0	0	0	0	0	0	0
TMED10	0	0	0	0	0	0	0	0
MTCH2	0	0	0	0	0	0	0	0
LRP8	1	1	0	0	0	1	0	0
IRS1	0	0	0	0	0	0	0	0
GNB2	0	0	0	0	0	0	0	0
ADRB2	1	0	1	1	0	0	0	0
CXCL10	1	0	0	0	0	1	0	0
FOS	0	0	0	0	0	0	0	0
CHRM1	1	0	0	0	1	0	0	0
KIF5B	0	0	0	0	0	0	0	0
BPTF	0	0	0	0	0	0	0	0
F2	0	0	0	0	0	0	0	0
PLG	1	0	0	0	0	1	0	0
DPYSL2	0	0	0	0	0	0	0	0
LPL	1	0	1	0	0	0	0	0
CNIH2	0	0	0	0	0	0	0	0
CD34	0	0	0	0	0	0	0	0
FOSL1	0	0	0	0	0	0	0	0
CASP3	1	1	0	0	0	0	0	0
GNAI2	0	0	0	0	0	0	0	0
HIC1	0	0	0	0	0	0	0	0
WDR75	0	0	0	0	0	0	0	0
ANGPT2	0	0	0	0	0	0	0	0
CLU	1	1	0	0	1	0	0	0
CHRNA3	1	1	0	0	1	0	0	0
MOB4	0	0	0	0	0	0	0	0
SSH1	0	0	0	0	0	0	0	0
COG4	0	0	0	0	0	0	0	0
BIN1	1	0	1	0	0	0	0	0
NEUROG2	0	0	0	0	0	0	0	0
COX5A	0	0	0	0	0	0	0	0
BACE1	0	0	0	0	0	0	0	0
NQO1	0	0	0	0	0	0	0	0
CACNB2	1	0	1	1	0	0	0	0
SH3GL3	0	0	0	0	0	0	0	0
ING3	0	0	0	0	0	0	0	0
NDUFAF3	0	0	0	0	0	0	0	0
ATRIP	0	0	0	0	0	0	0	0
PRKAG1	0	0	0	0	0	0	0	0
FZD2	0	0	0	0	0	0	0	0
A2M	1	1	0	0	0	0	0	0
HSPA5	1	1	0	1	1	0	0	0
GSK3B	1	1	1	1	1	1	1	0
PPP2R2A	0	0	0	0	0	0	0	0
PGR	0	0	0	0	0	0	0	0
NR2F1	0	0	0	0	0	0	0	0
PSEN1	0	0	0	0	0	0	0	0
PAWR	0	0	0	0	0	0	0	0
CDCA2	0	0	0	0	0	0	0	0
HEXIM1	0	0	0	0	0	0	0	0
EFNA5	1	1	0	0	0	0	0	0
SP1	0	0	0	0	0	0	0	0
CNTN2	0	0	0	0	0	0	0	0
NDUFA12	0	0	0	0	0	0	0	0
OLIG2	1	0	0	0	1	0	0	0
FES	0	0	0	0	0	0	0	0
LRRC16A	0	0	0	0	0	0	0	0
PURA	0	0	0	0	0	0	0	0
DLST	0	0	0	0	0	0	0	0
TUBA1B	0	0	0	0	0	0	0	0
EPHA3	0	0	0	0	0	0	0	0
RTN4	0	0	0	0	0	0	0	0
SKAP1	0	0	0	0	0	0	0	0
SNCA	1	1	0	0	0	0	0	0
GNL3L	0	0	0	0	0	0	0	0
CAV1	1	1	0	0	0	0	0	0
WNT8B	0	0	0	0	0	0	0	0
MAOA	1	1	1	1	1	1	1	0
MEF2C	0	0	0	0	0	0	0	0
CECR2	1	1	1	0	1	0	0	0
DCAF5	0	0	0	0	0	0	0	0
HNRNPA1	0	0	0	0	0	0	0	0
SEC24C	1	0	0	1	0	1	0	0
ESR2	1	1	1	0	1	1	0	0
AUTS2	0	0	0	0	0	0	0	0
H1F0	0	0	0	0	0	0	0	0
NF2	0	0	0	0	0	0	0	0
GSTO2	0	0	0	0	0	0	0	0
CRKL	0	0	0	0	0	0	0	0
FYN	1	1	0	1	1	0	0	0
NEIL1	0	0	0	0	0	0	0	0
BLM	0	0	0	0	0	0	0	0
HTR3A	0	0	0	0	0	0	0	0
FAS	1	0	0	0	0	0	1	0
SREBF1	1	0	0	0	1	0	0	0
SH3PXD2A	0	0	0	0	0	0	0	0
SPTBN1	0	0	0	0	0	0	0	0
ABCD4	0	0	0	0	0	0	0	0
ADAM15	0	0	0	0	0	0	0	0
BCL11B	0	0	0	0	0	0	0	0
SMARCAL1	0	0	0	0	0	0	0	0
STRN3	0	0	0	0	0	0	0	0
PRIM1	0	0	0	0	0	0	0	0
TLL2	1	0	0	1	0	0	0	0
EPHB4	0	0	0	0	0	0	0	0
TPM1	0	0	0	0	0	0	0	0
CASP8	1	1	0	1	0	0	0	0
PLXNB1	0	0	0	0	0	0	0	0
VCP	1	1	0	0	0	0	0	0
WWP2	0	0	0	0	0	0	0	0
HIST1H3J	0	0	0	0	0	0	0	0
AP4M1	0	0	0	0	0	0	0	0
MYO1C	0	0	0	0	0	0	0	0
TRRAP	0	0	0	0	0	0	0	0
RAB5B	0	0	0	0	0	0	0	0
MAP2	0	0	0	0	0	0	0	0
DPP4	0	0	0	0	0	0	0	0
TOMM20L	0	0	0	0	0	0	0	0
NTRK3	0	0	0	0	0	0	0	0
TOP1	0	0	0	0	0	0	0	0
MAST2	0	0	0	0	0	0	0	0
CALD1	0	0	0	0	0	0	0	0
GRIN3A	1	0	0	1	1	0	0	0
CNTF	0	0	0	0	0	0	0	0
AGT	1	0	0	1	1	0	0	0
COG2	1	0	0	0	1	0	0	0
PSEN2	1	0	0	1	1	0	0	0
PARP1	1	1	0	0	0	0	0	0
PLXNA2	0	0	0	0	0	0	0	0
TAB2	0	0	0	0	0	0	0	0
UBQLN4	0	0	0	0	0	0	0	0
DAP3	0	0	0	0	0	0	0	0
MTX1	0	0	0	0	0	0	0	0
EFNA1	0	0	0	0	0	0	0	0
EFNA3	0	0	0	0	0	0	0	0
HSF2	0	0	0	0	0	0	0	0
PYGO2	0	0	0	0	0	0	0	0
CHRNB2	0	0	0	0	0	0	0	0
TPM3	0	0	0	0	0	0	0	0
GATAD2B	0	0	0	0	0	0	0	0
ADAM12	1	0	0	0	1	0	0	0
PI4KB	0	0	0	0	0	0	0	0
MCL1	0	0	0	0	0	0	0	0
BAG3	1	0	0	0	1	0	0	0
APH1A	1	0	1	0	0	0	0	0
TCF7L2	0	0	0	0	0	0	0	0
NGF	1	0	0	0	0	0	1	0
PDCD11	0	0	0	0	0	0	0	0
TAF5	0	0	0	0	0	0	0	0
PCGF6	0	0	0	0	0	0	0	0
CUEDC2	0	0	0	0	0	0	0	0
COL11A1	0	0	0	0	0	0	0	0
BCAR3	0	0	0	0	0	0	0	0
CHRNA4	1	1	0	0	1	0	1	0
DR1	0	0	0	0	0	0	0	0
SEC31B	0	0	0	0	0	0	0	0
RUNX2	0	0	0	0	0	0	0	0
SUPT3H	0	0	0	0	0	0	0	0
PTEN	1	0	1	0	1	0	0	0
MMP9	1	0	0	1	1	0	0	0
NDUFS5	0	0	0	0	0	0	0	0
GLO1	1	1	1	1	0	0	0	0
NDUFA8	1	1	0	0	0	0	0	0
DKK1	0	0	0	0	0	0	0	0
TLR4	1	0	0	1	0	0	0	0
SCAND1	0	0	0	0	0	0	0	0
PHF20	0	0	0	0	0	0	0	0
AR	1	0	1	0	1	0	1	0
HSPG2	0	0	0	0	0	0	0	0
COL5A2	0	0	0	0	0	0	0	0
TGFBR1	0	0	0	0	0	0	0	0
SIK3	0	0	0	0	0	0	0	0
SDHB	0	0	0	0	0	0	0	0
BAMBI	0	0	0	0	0	0	0	0
ZBTB17	0	0	0	0	0	0	0	0
EFHD2	0	0	0	0	0	0	0	0
TNFRSF1B	1	0	0	0	1	0	0	0
UBQLN1	1	1	0	0	0	0	0	0
STK24	0	0	0	0	0	0	0	0
BMI1	0	0	0	0	0	0	0	0
DNAJC1	0	0	0	0	0	0	0	0
SYVN1	0	0	0	0	0	0	0	0
ATXN2	0	0	0	0	0	0	0	0
KLF5	1	0	0	0	1	0	0	0
HIST1H4H	0	0	0	0	0	0	0	0
HIST1H4B	0	0	0	0	0	0	0	0
TAF2	0	0	0	0	0	0	0	0
PRKCZ	0	0	0	0	0	0	0	0
UQCRQ	0	0	0	0	0	0	0	0
PRNP	1	1	0	0	1	0	0	0
NEDD9	1	1	0	0	0	0	0	0
SNX2	0	0	0	0	0	0	0	0
CHD3	0	0	0	0	0	0	0	0
SHBG	0	0	0	0	0	0	0	0
IL6ST	0	0	0	0	0	0	0	0
VLDLR	1	0	1	0	1	0	0	0
TMEM129	0	0	0	0	0	0	0	0
FANCA	0	0	0	0	0	0	0	0
UVSSA	0	0	0	0	0	0	0	0
STRN4	0	0	0	0	0	0	0	0
TBP	1	1	0	0	1	0	0	0
NCOA7	0	0	0	0	0	0	0	0
GRB2	1	0	0	0	1	0	0	0
PPP3CB	1	0	0	0	1	0	0	0
GIT1	0	0	0	0	0	0	0	0
PSAP	1	0	0	0	1	0	0	0
DAAM1	0	0	0	0	0	0	0	0
YWHAZ	1	0	0	1	1	0	0	0
FAF1	0	0	0	0	0	0	0	0
DDX17	0	0	0	0	0	0	0	0
SOX10	0	0	0	0	0	0	0	0
PAFAH1B1	0	0	0	0	0	0	0	0
HAGH	0	0	0	0	0	0	0	0
BCL2	1	1	1	1	0	0	0	0
TCF4	0	0	0	0	0	0	0	0
TNFSF11	0	0	0	0	0	0	0	0
CTNND1	0	0	0	0	0	0	0	0
MAP3K1	0	0	0	0	0	0	0	0
KDM1A	0	0	0	0	0	0	0	0
CDC42	0	0	0	0	0	0	0	0
GTF2A1L	0	0	0	0	0	0	0	0
NRG1	1	0	0	1	1	0	0	0
CHRNA2	1	0	0	1	1	0	0	0
PICK1	0	0	0	0	0	0	0	0
NOLC1	0	0	0	0	0	0	0	0
PPARA	1	0	0	0	1	0	0	0
IL6	1	1	1	1	1	1	0	0
FOXO3	1	0	0	1	0	0	0	0
TF	1	1	0	0	1	0	0	0
BUD31	0	0	0	0	0	0	0	0
DAPK1	1	1	1	0	0	0	0	0
PSMD14	0	0	0	0	0	0	0	0
UBE4A	0	0	0	0	0	0	0	0
LAMB2	0	0	0	0	0	0	0	0
RARG	0	0	0	0	0	0	0	0
PPP1R12A	0	0	0	0	0	0	0	0
TMBIM6	0	0	0	0	0	0	0	0
RELN	1	0	1	1	1	1	0	0
LDB1	0	0	0	0	0	0	0	0
NDUFS1	1	1	0	0	0	0	0	0
GNL3	0	0	0	0	0	0	0	0
RGS4	1	0	0	1	1	0	0	0
CDK12	0	0	0	0	0	0	0	0
ATF7	0	0	0	0	0	0	0	0
TNIK	0	0	0	0	0	0	0	0
TAF6	0	0	0	0	0	0	0	0
RHOA	0	0	0	0	0	0	0	0
USP19	0	0	0	0	0	0	0	0
POLR2F	0	0	0	0	0	0	0	0
ESR1	1	1	1	1	1	0	0	0
IFT140	0	0	0	0	0	0	0	0
SLC9A3R2	0	0	0	0	0	0	0	0
HDAC9	0	0	0	0	0	0	0	0
TOMM40	1	0	0	0	0	1	0	0
BDNF	0	0	0	0	0	0	0	0
EFNA4	0	0	0	0	0	0	0	0
BAP1	0	0	0	0	0	0	0	0
ROBO2	0	0	0	0	0	0	0	0
HFE	1	1	0	0	0	0	0	0
CACNA2D2	0	0	0	0	0	0	0	0
RPL37A	0	0	0	0	0	0	0	0
CDKN2A	1	0	0	0	0	1	0	0
AGTR1	0	0	0	0	0	0	0	0
RAD51B	0	0	0	0	0	0	0	0
TFR2	0	0	0	0	0	0	0	0
NEDD4	0	0	0	0	0	0	0	0
SRP19	0	0	0	0	0	0	0	0
WWC1	1	0	0	0	1	0	0	0
PIK3R1	1	0	0	0	1	0	0	0
CETN3	0	0	0	0	0	0	0	0
ANGPT1	0	0	0	0	0	0	0	0
ENY2	0	0	0	0	0	0	0	0
NTRK1	1	0	1	0	0	0	0	0
MANF	0	0	0	0	0	0	0	0
CDC27	0	0	0	0	0	0	0	0
PAFAH1B2	0	0	0	0	0	0	0	0
LATS1	0	0	0	0	0	0	0	0
HMGA2	0	0	0	0	0	0	0	0
HIF1A	1	0	0	1	0	1	0	0
CRADD	0	0	0	0	0	0	0	0
DAG1	0	0	0	0	0	0	0	0
CUL2	0	0	0	0	0	0	0	0
APOA5	0	0	0	0	0	0	0	0
SOD2	1	1	0	1	1	0	0	0
VDR	1	1	1	1	1	0	0	0
PFDN5	0	0	0	0	0	0	0	0
DNM1L	0	0	0	0	0	0	0	0
CALCOCO1	0	0	0	0	0	0	0	0
MC1R	0	0	0	0	0	0	0	0
XRCC3	0	0	0	0	0	0	0	0
ITGB3	0	0	0	0	0	0	0	0
RNF111	0	0	0	0	0	0	0	0
NFAT5	0	0	0	0	0	0	0	0
CLUAP1	0	0	0	0	0	0	0	0
FKBP8	0	0	0	0	0	0	0	0
APBB1	1	0	1	0	0	0	0	0
KCNJ6	1	1	0	0	0	0	0	0
GRIN2B	1	1	1	1	1	0	0	0
NR1H3	0	0	0	0	0	0	0	0
NOS1	1	1	1	0	1	0	1	0
ATXN3	0	0	0	0	0	0	0	0
ANAPC10	0	0	0	0	0	0	0	0
GPIHBP1	0	0	0	0	0	0	0	0
FGF1	1	0	0	0	1	0	0	0
HIST1H3A	0	0	0	0	0	0	0	0
HIST1H4L	0	0	0	0	0	0	0	0
SHFM1	0	0	0	0	0	0	0	0
PSMC3	0	0	0	0	0	0	0	0
SOCS2	0	0	0	0	0	0	0	0
SPRY1	0	0	0	0	0	0	0	0
GNB1	0	0	0	0	0	0	0	0
HIST1H3E	0	0	0	0	0	0	0	0
HIST1H3C	0	0	0	0	0	0	0	0
SEMA3F	0	0	0	0	0	0	0	0
PHF5A	0	0	0	0	0	0	0	0
CSNK2A1	0	1	0	0	1	0	0	0
NUFIP2	0	0	0	0	0	0	0	0
GOSR1	0	0	0	0	0	0	0	0
IL2	0	1	0	0	1	0	0	0
SOX9	0	0	0	0	0	0	0	0
CANX	0	1	0	0	1	0	0	0
YWHAH	0	1	0	1	1	0	0	0
COPB1	0	0	0	0	0	0	0	0
FXR2	0	0	0	0	0	0	0	0
ACTR10	0	0	0	0	0	0	0	0
EIF2S1	0	0	0	0	0	0	0	0
SEMA6A	0	0	0	0	0	0	0	0
ATF1	0	0	0	0	0	0	0	0
TELO2	0	0	0	0	0	0	0	0
ARPC1A	0	0	0	0	0	0	0	0
AP2S1	0	0	0	0	0	0	0	0
POLD3	0	0	0	0	0	0	0	0
FGF2	0	1	0	0	1	0	0	0
RBBP5	0	0	0	0	0	0	0	0
SEMA3A	0	0	0	0	0	0	0	0
CREM	0	1	0	1	0	1	0	0
EIF2B2	0	0	0	0	0	0	0	0
ASCL1	0	1	0	0	1	0	0	0
ITGB7	0	0	0	0	0	0	0	0
TRIP11	0	0	0	0	0	0	0	0
POLG	0	1	0	1	0	0	0	0
CDH11	0	0	0	0	0	0	0	0
RPL3L	0	0	0	0	0	0	0	0
SSBP4	0	0	0	0	0	0	0	0
SF3B4	0	0	0	0	0	0	0	0
PLA2G7	0	1	0	0	1	0	0	0
CEP164	0	0	0	0	0	0	0	0
FER	0	1	1	0	0	0	0	0
BICD1	0	0	0	0	0	0	0	0
FLT1	0	1	1	0	0	0	0	0
MED8	0	0	0	0	0	0	0	0
ADCY9	0	0	0	0	0	0	0	0
ABI2	0	0	0	0	0	0	0	0
BSN	0	0	0	0	0	0	0	0
MED30	0	0	0	0	0	0	0	0
SLC18A2	0	1	0	1	1	0	0	0
CHRNA5	0	1	0	0	1	0	0	0
TUBA1A	0	0	0	0	0	0	0	0
TSR1	0	0	0	0	0	0	0	0
ZNHIT1	0	0	0	0	0	0	0	0
CPLX1	0	1	0	0	1	0	0	0
RPL13	0	0	0	0	0	0	0	0
RBFOX1	0	1	1	0	0	0	0	0
ISCU	0	0	0	0	0	0	0	0
DYNC1I1	0	0	0	0	0	0	0	0
CALR	0	1	0	1	0	0	0	0
PLEC	0	0	0	0	0	0	0	0
FBN1	0	0	0	0	0	0	0	0
TACC3	0	0	0	0	0	0	0	0
NOS2	0	1	1	0	0	0	0	0
ITGA11	0	0	0	0	0	0	0	0
FMNL1	0	0	0	0	0	0	0	0
CALCA	0	1	0	1	1	0	0	0
SLIT3	0	1	1	0	1	1	0	0
HDAC6	0	1	1	0	0	0	0	0
SF3B1	0	0	0	0	0	0	0	0
MED19	0	0	0	0	0	0	0	0
TRIO	0	1	1	0	0	0	0	0
PTN	0	0	0	0	0	0	0	0
MCPH1	0	0	0	0	0	0	0	0
SND1	0	0	0	0	0	0	0	0
LMX1B	0	0	0	0	0	0	0	0
RET	0	1	0	0	1	0	0	0
ARIH2	0	0	0	0	0	0	0	0
RPS26	0	0	0	0	0	0	0	0
RASSF1	0	0	0	0	0	0	0	0
ANK2	0	1	1	0	0	0	0	0
TFRC	0	1	0	0	1	0	0	0
CACNA1A	0	1	1	1	1	0	0	0
EIF2B3	0	1	0	0	1	0	0	0
DRD2	0	1	1	1	1	1	1	0
RGS7	0	1	1	0	0	0	0	0
PARK2	0	1	0	0	0	0	1	0
STX7	0	0	0	0	0	0	0	0
MED23	0	0	0	0	0	0	0	0
SYT11	0	0	0	0	0	0	0	0
ADAR	0	0	0	0	0	0	0	0
TACC2	0	1	0	0	1	0	0	0
CNR1	0	1	1	1	1	1	1	0
ACTR1A	0	0	0	0	0	0	0	0
FMR1	0	1	1	1	0	1	1	0
DAB1	0	1	1	0	0	0	0	0
GRIN1	0	1	0	1	1	0	0	0
MPL	0	0	0	0	0	0	0	0
HIVEP3	0	1	1	0	0	0	0	0
PABPC4	0	0	0	0	0	0	0	0
EPHB2	0	1	1	0	0	0	0	0
SCN2A	0	1	1	0	0	0	0	0
MFAP2	0	0	0	0	0	0	0	0
PCCA	0	0	0	0	0	0	0	0
DOCK9	0	0	0	0	0	0	0	0
RAD50	0	0	0	0	0	0	0	0
IL2RA	0	1	0	0	0	1	0	1
BNIP3L	0	0	0	0	0	0	0	0
CEP152	0	0	0	0	0	0	0	0
PTPRZ1	0	0	0	0	0	0	0	0
DRD1	0	1	1	1	1	0	1	0
G3BP1	0	0	0	0	0	0	0	0
PPP3CA	0	1	0	0	1	0	0	0
LIMA1	0	0	0	0	0	0	0	0
TNRC6A	0	0	0	0	0	0	0	0
GRIN2A	0	1	1	1	1	0	0	0
MED13	0	1	1	0	0	0	0	0
GRIP1	0	1	1	0	1	0	0	0
FGFRL1	0	0	0	0	0	0	0	0
POMC	0	1	0	1	0	0	0	0
CALCRL	0	0	0	0	0	0	0	0
CREB1	0	1	0	1	0	1	0	0
ARPC1B	0	0	0	0	0	0	0	0
IGF2	0	1	0	0	1	0	0	0
EFTUD2	0	0	0	0	0	0	0	0
EIF2B4	0	0	0	0	0	0	0	0
UBE2L3	0	1	0	0	1	0	0	0
DNAH1	0	0	0	0	0	0	0	0
RIMS1	0	1	1	0	0	0	0	0
CKAP5	0	0	0	0	0	0	0	0
RAP1GAP	0	0	0	0	0	0	0	0
FAU	0	0	0	0	0	0	0	0
DPF2	0	0	0	0	0	0	0	0
APAF1	0	1	0	0	0	1	0	0
PGF	0	0	0	0	0	0	0	0
AKT1	0	1	0	1	1	0	0	0
ADCYAP1	0	1	0	1	1	0	0	0
ERC1	0	0	0	0	0	0	0	0
VEGFA	0	1	0	1	0	1	0	0
NCAM1	0	1	0	1	1	1	1	0
SRRT	0	0	0	0	0	0	0	0
CBX5	0	0	0	0	0	0	0	0
AP4S1	0	0	0	0	0	0	0	0
SFRP1	0	0	0	0	0	0	0	0
PIK3R2	0	0	1	0	1	0	0	0
STX1A	0	0	1	0	1	0	1	0
FIS1	0	0	0	0	0	0	0	0
P2RX1	0	0	0	0	0	0	0	0
MKKS	0	0	0	0	0	0	0	0
JAG1	0	0	0	0	0	0	0	0
SNAP25	0	0	1	1	1	0	1	0
GABBR2	0	0	1	0	0	1	0	0
MIB1	0	0	0	0	0	0	0	0
SMG6	0	0	0	0	0	0	0	0
ASF1B	0	0	0	0	0	0	0	0
HDAC4	0	0	1	0	1	0	0	0
VCAN	0	0	0	0	0	0	0	0
WNT2	0	0	1	0	1	0	0	0
SMARCA2	0	0	1	0	1	0	0	0
CACNA1C	0	0	1	1	1	1	0	0
TARBP2	0	0	0	0	0	0	0	0
NOB1	0	0	0	0	0	0	0	0
LRIG1	0	0	0	0	0	0	0	0
LRRTM2	0	0	0	0	0	0	0	0
UPF3B	0	0	1	0	0	0	1	0
KPNB1	0	0	0	0	0	0	0	0
IL17RD	0	0	0	0	0	0	0	0
DCTN5	0	0	1	1	0	0	0	0
PYGO1	0	0	0	0	0	0	0	0
HDAC3	0	0	1	0	1	0	0	0
HINT1	0	0	0	0	0	0	0	0
ITPR1	0	0	1	1	0	0	0	0
FGA	0	0	1	0	1	0	0	0
CTNND2	0	0	1	1	0	1	1	0
MCM7	0	0	0	0	0	0	0	0
TERT	0	0	1	0	0	1	0	0
TCAP	0	0	0	0	0	0	0	0
BAIAP2	0	0	1	0	0	0	1	0
MET	0	0	1	0	1	0	0	0
RPP25	0	0	0	0	0	0	0	0
PINX1	0	0	0	0	0	0	0	0
TUBB3	0	0	0	0	0	0	0	0
STX19	0	0	0	0	0	0	0	0
IL17RA	0	0	1	0	1	0	0	0
HTR3C	0	0	1	0	1	0	0	0
CSNK1D	0	0	1	1	1	1	0	0
POU3F2	0	0	1	1	0	0	0	0
NR2C1	0	0	0	0	0	0	0	0
GATA4	0	0	0	0	0	0	0	0
ZBTB16	0	0	0	0	0	0	0	0
SRR	0	0	0	0	0	0	0	0
JARID2	0	0	1	0	1	0	0	0
ERBB4	0	0	1	1	1	0	0	0
NUP43	0	0	0	0	0	0	0	0
LAMTOR4	0	0	0	0	0	0	0	0
ARID1B	0	0	0	0	0	0	0	0
DLG1	0	0	1	0	1	0	0	0
SCN8A	0	0	1	1	0	0	0	0
GRM7	0	0	1	1	1	1	1	0
GAD1	0	0	1	1	1	1	0	0
KCNQ2	0	0	1	1	0	0	0	0
PIK3CG	0	0	1	0	1	0	0	0
MYOZ1	0	0	1	0	1	0	0	0
FAM109A	0	0	0	0	0	0	0	0
MTOR	0	0	1	0	0	1	0	0
SMC3	0	0	0	0	0	0	0	0
CNTNAP2	0	0	1	1	0	1	1	0
GRM1	0	0	1	0	0	0	1	0
DISC1	0	0	1	1	1	1	0	0
KATNA1	0	0	0	0	0	0	0	0
KCNJ10	0	0	1	0	1	0	0	0
SV2A	0	0	0	0	0	0	0	0
HTR1B	0	0	1	1	1	1	1	0
MTF2	0	0	0	0	0	0	0	0
GNAS	0	0	1	0	1	0	0	0
CACNA1B	0	0	1	1	0	0	0	0
LGI1	0	0	0	0	0	0	0	0
ADA	0	0	1	0	1	0	0	0
RRAGC	0	0	0	0	0	0	0	0
GSN	0	0	1	0	1	0	0	0
MED12	0	0	1	0	1	1	0	0
CNR2	0	0	1	1	0	0	0	0
HIST1H2AC	0	0	0	0	0	0	0	0
FLRT3	0	0	0	0	0	0	0	0
NUP160	0	0	0	0	0	0	0	0
BRCA2	0	0	1	1	1	0	0	0
KCNQ3	0	0	1	1	0	0	0	0
EPHA6	0	0	1	0	1	0	0	0
RIC8B	0	0	0	0	0	0	0	0
PBRM1	0	0	0	0	0	0	0	0
ADM2	0	0	0	0	0	0	0	0
CSNK1E	0	0	1	1	1	0	0	0
CAMK2A	0	0	1	1	0	1	1	0
DLG4	0	0	1	1	1	1	0	0
NRXN1	0	0	1	1	1	0	0	0
FOXP2	0	0	0	0	0	0	0	0
RAD21L1	0	0	1	0	0	0	0	1
OPRM1	0	0	1	0	1	0	1	0
GRIK2	0	0	1	1	1	0	0	0
PAX6	0	0	1	0	1	0	0	0
MRVI1	0	0	0	0	0	0	0	0
MPP2	0	0	0	0	0	0	0	0
GRIA1	0	0	1	1	1	0	0	0
CLTCL1	0	0	1	0	1	0	0	0
ATP1A3	0	0	1	1	0	0	0	0
ATP1A1	0	0	1	1	0	0	0	0
NUP37	0	0	0	0	0	0	0	0
NRXN3	0	0	1	0	1	0	0	0
RNPS1	0	0	0	0	0	0	0	0
KCNJ16	0	0	0	0	0	0	0	0
MYO9B	0	0	1	0	1	0	0	0
FOXP1	0	0	0	0	0	0	0	0
MAPK1	0	0	0	1	0	0	0	1
XBP1	0	0	0	1	1	0	0	0
IL2RB	0	0	0	1	1	0	0	0
SLC17A7	0	0	0	1	1	0	0	0
WNT16	0	0	0	0	0	0	0	0
DTX4	0	0	0	0	0	0	0	0
DAO	0	0	0	0	0	0	0	0
BCL9	0	0	0	1	0	1	0	0
AMHR2	0	0	0	0	0	0	0	0
HTR3B	0	0	0	1	1	1	0	0
PALB2	0	0	0	1	1	0	0	0
ERBB3	0	0	0	1	1	1	0	0
RTN1	0	0	0	0	0	0	0	0
FEZ1	0	0	0	1	1	0	0	0
GRIA4	0	0	0	1	1	1	0	0
WNT4	0	0	0	0	0	0	0	0
GRIA2	0	0	0	1	1	1	0	0
TUBA1C	0	0	0	0	0	0	0	0
CTLA4	0	0	0	1	1	1	0	0
CLOCK	0	0	0	1	1	1	1	0
VAMP2	0	0	0	1	1	1	0	0
HTR1A	0	0	0	1	1	1	1	0
NDUFV1	0	0	0	1	0	1	0	0
P2RX7	0	0	0	1	1	0	0	0
TUBA8	0	0	0	1	1	0	0	0
ATF4	0	0	0	1	1	0	0	0
DTNBP1	0	0	0	1	1	1	0	0
PCNT	0	0	0	1	1	1	0	0
TGM2	0	0	0	1	1	0	0	0
NR2E1	0	0	0	1	1	0	0	0
WNT2B	0	0	0	0	0	0	0	0
NRG3	0	0	0	1	1	0	0	0
SAT1	0	0	0	1	1	1	0	0
TXNDC5	0	0	0	0	0	0	0	0
CEP250	0	0	0	0	0	0	0	0
GRIK1	0	0	0	1	1	0	0	0
FKBP1A	0	0	0	1	1	0	0	0
ARNTL	0	0	0	1	1	0	0	0
FANCL	0	0	0	0	0	0	0	0
FGFR1	0	0	0	1	1	1	0	0
NTF3	0	0	0	1	1	1	1	0
ARRB2	0	0	0	1	1	0	1	0
GDNF	0	0	0	1	1	1	1	0
FGFR2	0	0	0	1	1	0	0	0
DUSP7	0	0	0	0	0	0	0	0
FZD4	0	0	0	1	1	0	0	0
PFKFB3	0	0	0	1	0	1	0	0
FKBP5	0	0	0	1	1	1	0	0
MAPKAPK5	0	0	0	0	0	0	0	0
BDKRB2	0	0	0	1	0	1	0	0
TIMELESS	0	0	0	1	1	0	0	0
STX10	0	0	0	0	0	0	0	0
GRIA3	0	0	0	1	1	0	0	0
DAOA	0	0	0	1	1	1	0	0
CHL1	0	0	0	0	1	0	1	0
KPNA3	0	0	0	0	1	1	0	0
SYP	0	0	0	0	1	0	1	0
EGF	0	0	0	0	1	1	0	0
ACP1	0	0	0	0	1	1	0	0
ATM	0	0	0	0	1	0	1	0
YWHAG	0	0	0	0	1	0	0	1
CPLX2	0	0	0	0	1	0	1	0
VPS45	0	0	0	0	0	0	0	0
PRKG1	0	0	0	0	0	0	0	0
NPSR1	0	0	0	0	1	0	1	0
ALK	0	0	0	0	1	0	1	0
CSF2RB	0	0	0	0	1	1	0	0
UNC80	0	0	0	0	0	0	0	0
