# Supplementary material for: Genetic architecture of white matter microstructure captured by unsupervised deep representation learning of fractional anisotropy maps
Source: Nat Commun. 2026 Jun 3;17:7150. doi: 10.1038/s41467-026-73996-z (PMC13396798; doi:10.1038/s41467-026-73996-z)
Supplement: Supplementary file 6 — Source Data [file 41467_2026_73996_MOESM6_ESM.zip › Source Data/Source Data Figure 5/Fig.5c&5d&5e/PPI/SCZnode.txt]

gene	SCZ_anno
GRN	1
CTTNBP2	1
ACTL6B	1
NME8	1
APOH	1
AAAS	1
CBX5	1
GTPBP1	1
TAB1	1
AP4S1	1
PROCR	1
CSK	1
WNT16	1
P2RX1	1
GOSR2	1
GOSR1	1
HDAC5	1
DTX4	1
ASIC1	1
MLH1	1
GNAT1	1
NEK4	1
MAPRE3	1
MSH2	1
IGFBP2	1
MSH6	1
APOA1	1
NEK9	1
TWIST1	1
LRP1	1
IRF1	1
SOX9	1
MKKS	1
MAPK8IP3	1
ACTN4	1
ACTR10	1
RPA1	1
KDM6B	1
NASP	1
PI4KA	1
RRAS2	1
EIF2S1	1
SEMA6A	1
AMHR2	1
NOV	1
SYT1	1
MIB1	1
ALDH2	1
ATF1	1
PKD1	1
TELO2	1
CREBBP	1
SMURF2	1
PRDX1	1
AP2S1	1
ASF1B	1
APLP2	1
STRN	1
CNTNAP1	1
ITGA9	1
ERCC8	1
VCAN	1
NRP1	1
PTPN23	1
PRKAR2A	1
ITIH4	1
TARBP2	1
ITGB7	1
RTN1	1
NOB1	1
SSBP4	1
ARHGEF19	1
CTTNBP2NL	1
CALM2	1
LRIG1	1
SPATA5	1
LRRTM2	1
GNA12	1
LIN7C	1
CEP164	1
MRPL49	1
BICD1	1
WNT3A	1
RHOC	1
DPYSL5	1
KPNB1	1
WNT4	1
MED8	1
SHF	1
STAT5B	1
ADCY9	1
NCKIPSD	1
TAL1	1
HPGDS	1
SLMAP	1
ITGB5	1
IL17RD	1
MST1R	1
WDR82	1
CSF2	1
MED30	1
HIF1AN	1
STAT6	1
MED1	1
KMT2D	1
TUBA1C	1
TSR1	1
IGFBP6	1
E4F1	1
UBTF	1
PA2G4	1
HSPA4	1
TMED10	1
TWF2	1
HINT1	1
IL13	1
GNB2	1
SPATA5L1	1
FOS	1
KIF5B	1
BPTF	1
MCM7	1
QARS	1
RPL13	1
F2	1
CNIH2	1
CD34	1
TCAP	1
GNAI2	1
HIC1	1
MOB4	1
SSH1	1
COG4	1
NEUROG2	1
RPP25	1
BACE1	1
SH3GL3	1
DYNC1I1	1
TUBB3	1
STX19	1
ATRIP	1
FZD2	1
PPP2R2A	1
PGR	1
FBN1	1
NR2F1	1
TACC3	1
ITGA11	1
CDCA2	1
SP1	1
FES	1
LRRC16A	1
NR2C1	1
TUBA1B	1
MED19	1
EPHA3	1
ZBTB16	1
SKAP1	1
EPB41L2	1
WNT8B	1
MEF2C	1
PTN	1
NUP43	1
STMN4	1
AUTS2	1
H1F0	1
ARID1B	1
NF2	1
GSTO2	1
CRKL	1
SND1	1
NEIL1	1
BLM	1
SH3PXD2A	1
ARIH2	1
RPS26	1
SPTBN1	1
ABCD4	1
ADAM15	1
RASSF1	1
BCL11B	1
STRN3	1
EPHB4	1
TPM1	1
PLXNB1	1
WWP2	1
HIST1H3J	1
AP4M1	1
MYO1C	1
TRRAP	1
MAP2	1
DPP4	1
TOP1	1
MAST2	1
CALD1	1
KATNA1	1
TAB2	1
MED23	1
UBQLN4	1
DAP3	1
EFNA1	1
HSF2	1
PYGO2	1
TPM3	1
MCL1	1
VPS45	1
TCF7L2	1
TAF5	1
ACTR1A	1
CUEDC2	1
DR1	1
MTF2	1
ROR1	1
RUNX2	1
SUPT3H	1
PRKG1	1
SCAND1	1
PHF20	1
HSPG2	1
TGFBR1	1
SIK3	1
BAMBI	1
MFAP2	1
DNAJC1	1
SYVN1	1
FLRT3	1
TAF2	1
NUP160	1
PRKCZ	1
RAD50	1
CHD3	1
SHBG	1
CEP152	1
IL6ST	1
STRN4	1
RIC8B	1
EFEMP1	1
PBRM1	1
GIT1	1
LIMA1	1
ADM2	1
FAF1	1
DDX17	1
CEP250	1
FGFRL1	1
CTNND1	1
KDM1A	1
CDC42	1
GTF2A1L	1
BUD31	1
CALCRL	1
LAMB2	1
ZFP36L1	1
RARG	1
PPP1R12A	1
TMBIM6	1
UNC80	1
LDB1	1
GNL3	1
TNIK	1
TAF6	1
RHOA	1
DNAH1	1
POLR2F	1
IFT140	1
SLC9A3R2	1
HDAC9	1
MARK3	1
GJC1	1
DUSP7	1
ROBO2	1
CACNA2D2	1
RPL37A	1
AGTR1	1
RAD51B	1
TFR2	1
NEDD4	1
SRP19	1
CETN3	1
ANGPT1	1
ENY2	1
CKAP5	1
MANF	1
RAP1GAP	1
PAFAH1B2	1
FAU	1
DPF2	1
LATS1	1
DAG1	1
CUL2	1
APOA5	1
PFDN5	1
NUP37	1
MAPKAPK5	1
CALCOCO1	1
MC1R	1
XRCC3	1
ITGB3	1
CLUAP1	1
KCNJ16	1
STX10	1
ERC1	1
FKBP8	1
NR1H3	1
SRRT	1
HIST1H3A	1
SHFM1	1
SOCS2	1
SPRY1	1
GNB1	1
HIST1H3E	1
HIST1H3C	1
FOXP1	1
ITGA3	2
CD4	2
RTN4R	2
NGFR	2
SIRT1	2
XBP1	2
BIK	2
ST13	2
IL2RB	2
CSNK2A1	2
SLC17A7	2
PIK3R2	2
PON1	2
STX1A	2
IL2	2
IFNG	2
GNB3	2
MAPK14	2
CAP2	2
IL4	2
NR3C1	2
PPP3R1	2
TTR	2
EGR1	2
SORBS3	2
EGR2	2
ATXN1	2
EFNB2	2
CANX	2
YWHAH	2
LIF	2
NALCN	2
APOE	2
NUMBL	2
SMARCC1	2
SNAP25	2
CHL1	2
NOTCH2	2
PDGFRA	2
FAM8A1	2
HTR3B	2
IPO5	2
PALB2	2
KPNA3	2
PDGFRB	2
KCNH2	2
RGS9	2
GNAO1	2
XRCC1	2
UFD1L	2
HIRA	2
DGCR8	2
SYP	2
GRIN2D	2
NOTCH3	2
C6	2
HAT1	2
FGF2	2
HDAC4	2
WNT5A	2
ICAM1	2
EGF	2
WNT2	2
SMARCA2	2
TIMP3	2
CACNA1C	2
ASCL1	2
ERBB3	2
IGF1R	2
TP53	2
ERBB2	2
ACP1	2
EIF2B5	2
PLA2G7	2
HTR2C	2
NTRK2	2
NOTCH1	2
ATM	2
FEZ1	2
GRIA4	2
APP	2
CASP10	2
PPARG	2
PIK3CB	2
S100B	2
FXYD2	2
CCR5	2
GRIN2C	2
NCSTN	2
RHO	2
GRIA2	2
NOS3	2
SLC18A2	2
CHRNA5	2
RUNX1	2
HDAC3	2
CTLA4	2
CTNNA1	2
CPLX1	2
HOMER2	2
YWHAG	2
FGA	2
CHRM1	2
CLOCK	2
CFLAR	2
VAMP2	2
CLU	2
CHRNA3	2
HTR1A	2
MET	2
TCP1	2
APOL1	2
IL17RA	2
HTR3C	2
HSPA5	2
CSNK1D	2
GSK3B	2
PRX	2
JAG2	2
DNMT3B	2
PDGFB	2
MAPK8IP2	2
P2RX7	2
OLIG2	2
KREMEN1	2
CALCA	2
SLIT3	2
TUBA8	2
NDEL1	2
MYO18B	2
ATF4	2
MYB	2
MAOA	2
CECR2	2
JARID2	2
DTNBP1	2
ERBB4	2
ESR2	2
DLG1	2
FYN	2
FN1	2
GFRA1	2
RET	2
SREBF1	2
CALM1	2
GRM7	2
GAD1	2
TGFBR2	2
PIK3CG	2
MYOZ1	2
CPLX2	2
PCNT	2
TFRC	2
CACNA1A	2
EIF2B3	2
SREBF2	2
DRD2	2
NRG2	2
CAPZA2	2
GRIN3A	2
TGM2	2
DISC1	2
EGLN1	2
AGT	2
COG2	2
PSEN2	2
PIK3C2B	2
LMOD1	2
SH2D1B	2
KCNJ10	2
IL6R	2
ADAM12	2
NR2E1	2
TACC2	2
BAG3	2
RGS10	2
CNR1	2
HTR1B	2
L1CAM	2
CHRNA4	2
NTSR1	2
GNAS	2
GRIN1	2
PTEN	2
NRG3	2
MMP9	2
SPTAN1	2
STK4	2
YWHAB	2
ADA	2
TRAF3IP1	2
GSN	2
MED12	2
AR	2
TNFRSF1B	2
CACNA1F	2
PIK3CD	2
KLF5	2
SAT1	2
PRNP	2
TFAP2A	2
EEF1E1	2
RPGRIP1L	2
BRCA2	2
IGFBP3	2
NPSR1	2
VLDLR	2
HTR3D	2
ALK	2
RYR3	2
EPHA6	2
TBP	2
DYNLL1	2
CIT	2
GRB2	2
BCL2L11	2
TFAP2B	2
DRD1	2
SIL1	2
PPP3CB	2
PPP3CA	2
NRG4	2
PSAP	2
SPP1	2
IL4R	2
YWHAZ	2
GRIN2A	2
CSNK1E	2
DYNC1I2	2
MBP	2
GRIP1	2
CABIN1	2
DLG4	2
GRIK1	2
FKBP1A	2
CSF2RB	2
RELA	2
ARNTL	2
NRG1	2
KIF2A	2
CHRNA2	2
NRXN1	2
PPARA	2
IL6	2
TF	2
IGF2	2
RELN	2
FGFR1	2
BLOC1S3	2
OPRM1	2
GRIK2	2
RGS4	2
SELENBP1	2
NTF3	2
UBE2L3	2
RANBP1	2
ARRB2	2
PAX6	2
ESR1	2
INPP5D	2
HTR3E	2
PRKCA	2
KIF5A	2
GDNF	2
FGFR2	2
EIF2B1	2
KLF6	2
WNT8A	2
WWC1	2
PIK3R1	2
AP3M2	2
GRIA1	2
FZD4	2
FZD3	2
DBI	2
CLTCL1	2
CCR3	2
NUP153	2
FKBP5	2
SOD2	2
CNTN1	2
VDR	2
TIMELESS	2
NRXN3	2
AKT1	2
ADCYAP1	2
MYO9B	2
SIRT5	2
GRIN2B	2
NOS1	2
GNAZ	2
UHRF1	2
NCAM1	2
FGF1	2
FXYD1	2
GRIA3	2
RSRC1	2
DAOA	2
GJA5	2
PADI2	3
HTR1D	3
PIK3R3	3
FAAH	3
GCLM	3
WNT2B	3
PI4KB	3
CHRNB2	3
KCNN3	3
SYT11	3
CNTN2	3
PLXNA2	3
EIF2B4	3
RTN4	3
CYP26B1	3
PAX3	3
IRS1	3
GPX1	3
FLNB	3
MAGI1	3
ZBTB20	3
TMEM108	3
USP46	3
APC	3
CDC42SE2	3
RAPGEF6	3
ACSL6	3
IL3	3
SLC22A4	3
BMP6	3
TXNDC5	3
HIST1H2BJ	3
HIST1H2AH	3
PRSS16	3
POM121L2	3
PGBD1	3
GABBR1	3
NCOA7	3
STX7	3
AHI1	3
PDE7B	3
CHN2	3
EGFR	3
SEMA3A	3
SEMA3D	3
FOXP2	3
PTPRZ1	3
MSRA	3
DPYSL2	3
ADRA1A	3
SFRP1	3
LMX1B	3
DKK1	3
ANK3	3
CYP26C1	3
LGI1	3
PLCE1	3
PITX3	3
INA	3
LHPP	3
EBF3	3
BDNF	3
CNTF	3
UCP2	3
HTR3A	3
TUBA1A	3
PAWR	3
PMCH	3
IGF1	3
DAO	3
STK24	3
ZIC2	3
DAAM1	3
PSEN1	3
EIF2B2	3
ATXN3	3
ALDH1A2	3
NTRK3	3
TSC2	3
NQO1	3
SRR	3
PAFAH1B1	3
SLC6A4	3
PPP1R1B	3
GFAP	3
MAPT	3
PNPO	3
TCF4	3
JAG1	3
AHCY	3
GSS	3
PLCG1	3
SNAP29	3
GAS2L1	3
HORMAD2	3
GAL3ST1	3
SOX10	3
PICK1	3
PLA2G6	3
ADSL	3
MCHR1	3
ZBED4	3
