# Supplementary material for: Genetic architecture of white matter microstructure captured by unsupervised deep representation learning of fractional anisotropy maps
Source: Nat Commun. 2026 Jun 3;17:7150. doi: 10.1038/s41467-026-73996-z (PMC13396798; doi:10.1038/s41467-026-73996-z)
Supplement: Supplementary file 6 — Source Data [file 41467_2026_73996_MOESM6_ESM.zip › Source Data/Source Data Figure 5/Fig.5c&5d&5e/PPI/ASDnet.txt]

protein1	protein2	combined_score
SEMA3F	PLXNA3	799
SEMA3F	NRP2	955
SEMA3F	PLXNA4	724
KDM4B	KMT2D	874
CTTNBP2	PPP2R1B	798
CTTNBP2	STRN3	862
CTTNBP2	STRN4	818
CTTNBP2	STRN	832
CTTNBP2	CTTNBP2NL	790
CTTNBP2	STK24	801
CTTNBP2	MOB4	810
ACTL6B	SMARCA2	951
ACTL6B	YEATS2	727
ACTL6B	SMARCC2	928
ACTL6B	SMARCA4	933
ACTL6B	ARID1B	770
ACTL6B	EP400	882
VASH1	TUBA1A	807
VASH1	TUBB3	803
TNS1	ACTN4	910
CDK13	CDK12	885
UQCRC1	NDUFA5	871
APOH	PON1	720
CBX5	SETDB1	755
CBX5	ATRX	918
CBX5	SMARCA4	819
CBX5	ADNP	714
CBX5	POGZ	704
MAPK12	CDC42	714
MAPK12	MEF2C	734
SNAP29	STXBP5	871
SNAP29	SNAP25	917
SNAP29	STX1A	973
PHF5A	SNRPN	804
AP4S1	AP1S2	720
RIN3	BIN1	852
EIF5	EIF3G	952
PSMD10	PSMB7	818
PSMD10	PSMC3	967
PSMD10	PSMD14	952
PSMD10	SHFM1	892
TBL1X	TCF7L2	930
TBL1X	HDAC5	821
TBL1X	TCF4	900
TSC2	PKD1	887
TSC2	MED1	900
TSC2	DAPK1	702
TSC2	RHEB	980
TSC2	TSC1	998
TSC2	ESR1	790
TSC2	MTOR	907
CSK	ACTN4	904
SFRP1	WNT1	744
SFRP1	WNT2	741
EIF3E	EIF3G	999
KCTD9	CUL3	775
LIN7B	MPP2	860
LIN7B	LIN7C	860
PIK3R2	PI4KA	727
PIK3R2	PI4KB	736
PIK3R2	PIK3R3	974
PIK3R2	IRS1	975
PIK3R2	EGFR	737
PON1	APOA1	968
PON1	APOH	720
PON1	APOA5	720
LAMB1	LAMB2	900
LAMB1	ITGB3	909
LAMB1	DAG1	937
MPP6	LIN7C	831
STX1A	SYT1	996
STX1A	SNAP29	973
STX1A	SLC6A4	872
STX1A	GOSR2	766
RBM28	TOP1	794
SERPINE1	ITGB3	921
SERPINE1	LRP1	923
SERPINE1	ITGB5	900
FIS1	DNM1L	974
OBFC1	TERF2	755
OBFC1	POT1	849
P2RX5	P2RX1	810
NUFIP2	FMR1	872
P2RX1	P2RX5	810
GOSR2	STX1A	766
GOSR2	SNAP25	754
HDAC5	TBL1XR1	817
HDAC5	SIN3A	953
HDAC5	NCOR1	976
HDAC5	TBL1X	821
HDAC5	MEF2C	981
SART3	USP15	988
CDKN1B	DCAF5	900
CDKN1B	DCAF15	900
CDKN1B	TRPC4AP	900
CDKN1B	RNF123	735
CDKN1B	RHOA	911
CDKN1B	ERCC8	900
IFNG	IRF1	922
KRR1	WDR75	971
KRR1	PDCD11	982
KRR1	ABT1	700
MLH1	MBD4	927
UBE3A	HSPA4	792
NPRL2	DEPDC5	999
TNNC1	TTN	734
MAPRE3	ANK3	714
MAPRE3	DLG4	709
MSH2	PRKDC	911
MSH6	PRKDC	961
APOA1	PON1	968
APOA1	ABCA7	906
BBS9	BBS4	994
EGR2	SOX10	942
RNF11	SMAD4	706
DDX39A	RBM8A	705
LRP1	DLG4	897
LRP1	APBB1	853
LRP1	THBS1	874
LRP1	LPL	838
LRP1	SERPINE1	923
LRP1	PLAUR	897
PLCG1	GAD1	900
PLCG1	FLT1	765
PLCG1	NTRK3	784
PLCG1	DGKZ	733
PLCG1	DAPP1	762
PLCG1	NTRK1	982
SNRPC	SNRPN	938
SNRPC	PRPF39	944
IRF1	SMARCC2	900
IRF1	CREBBP	923
IRF1	STAT1	944
IRF1	SMARCA4	946
IRF1	IFNG	922
IRF1	KAT2B	946
IRF1	EP300	930
SOX9	EP300	915
SOX9	CTNNB1	971
SOX9	MED12	722
SOX9	SOX5	896
MKKS	CCT4	952
MKKS	CEP290	732
SIX1	SMARCA4	739
MTX2	MTX1	991
PIAS1	STAT1	996
MBD4	MLH1	927
COPB1	C3orf58	720
FXR2	FMR1	856
TRPC4AP	RFWD2	900
TRPC4AP	CDKN1B	900
ACTN4	CSK	904
ACTN4	SLC9A3R2	739
ACTN4	MYH7B	734
ACTN4	CTNNB1	799
ACTN4	TPM1	772
ACTN4	NOLC1	900
ACTN4	TPM3	760
ACTN4	TNS1	910
ZC3H4	CPSF1	734
EIF3G	FAU	966
EIF3G	EIF5	952
EIF3G	RPS26	946
EIF3G	EIF2S1	960
EIF3G	EIF3E	999
EIF3G	EIF3L	997
RBM39	SRSF11	743
ARHGEF9	CDC42	836
PDLIM4	DUSP22	720
PDLIM4	MYO1A	909
PDLIM4	DPYSL3	720
PPFIA1	GIT1	844
PPFIA1	ERC1	852
PPFIA1	ERC2	703
PPFIA1	PTPRF	933
ACTR10	DCTN5	985
ACTR10	DYNC1H1	925
DCAF15	RFWD2	900
DCAF15	CDKN1B	900
EFR3A	PI4KA	803
RPA1	MCM6	907
RPA1	EP300	909
RPA1	BRCA2	776
RPA1	MCM4	884
RPA1	POLA2	900
KDM6B	RBBP5	902
KDM6B	SMARCA4	742
KDM6B	KMT2D	801
TERF2	RAD50	975
TERF2	SLX4	952
TERF2	OBFC1	755
TERF2	MCPH1	852
TERF2	BLM	946
JAG1	MIB1	911
SNAP25	GOSR2	754
SNAP25	SNAP29	917
SNAP25	SYT1	997
SNAP25	STX19	776
MYH4	TPM1	741
PI4KA	PIK3R2	727
PI4KA	EFR3A	803
EIF2S1	EIF3G	960
EIF2S1	EIF4E	902
CEP135	CEP152	717
SEMA6A	PLXNA4	978
APC	WNT3A	900
APC	DLG1	975
APC	CTNND1	746
APC	CTNNB1	999
APC	DVL3	906
APC	GSK3B	995
DOCK10	CDC42	938
GABBR2	CALCRL	720
PSMB7	PSMD10	818
THBS1	VCAN	718
THBS1	LRP1	874
THBS1	ITGB3	947
EXOC6	EXOC5	999
EXOC6	EXOC3	997
EXOC6	MYO5A	701
SYT1	NRXN2	735
SYT1	STXBP1	730
SYT1	SNAP25	997
SYT1	NRXN1	800
SYT1	SV2A	882
SYT1	STX1A	996
SYT1	RIMS1	741
SYT1	SYN1	745
SYT1	SYT11	804
SYT1	PSEN1	722
MOCOS	ISCU	814
DNAH3	PAFAH1B1	936
DNAH3	DNAH1	900
NUP133	NUP37	992
NUP133	NUP43	995
NUP133	KPNB1	706
NUP133	NUP160	999
MIB1	JAG1	911
SLC6A4	STX1A	872
ALDH2	MAOA	742
MCM4	MCM7	999
MCM4	ASF1B	728
MCM4	RPA1	884
RHEB	TSC2	980
RHEB	BNIP3L	896
RHEB	RRAGC	735
RHEB	FKBP8	918
KMT2C	HIST1H4B	839
KMT2C	HIST1H4H	839
KMT2C	CREBBP	704
KMT2C	RBBP5	998
KMT2C	HIST1H4L	839
KMT2C	KMT2D	992
PKD1	TSC2	887
TELO2	MTOR	983
TELO2	PRKDC	700
CREBBP	HIST1H3J	829
CREBBP	HIST1H3E	829
CREBBP	MED1	928
CREBBP	SMARCA4	963
CREBBP	STAT1	998
CREBBP	TCF7L2	839
CREBBP	HIST1H4B	829
CREBBP	HIST1H3A	907
CREBBP	SMARCC2	921
CREBBP	KMT2C	704
CREBBP	HIST1H4H	829
CREBBP	EP300	994
CREBBP	IRF1	923
CREBBP	RARG	906
CREBBP	RUNX2	812
CREBBP	POLR2F	714
CREBBP	STAT6	896
CREBBP	HIST1H4L	829
CREBBP	STAT5B	926
CREBBP	TCF4	809
CREBBP	KMT2D	704
CREBBP	CTNNB1	997
CREBBP	GRIP1	923
CREBBP	KMT2A	951
CREBBP	SRCAP	847
CREBBP	PAX6	811
CREBBP	KAT2B	989
CREBBP	ESR1	981
CREBBP	SMAD4	987
CREBBP	HIST1H3C	829
CREBBP	KDM6A	704
DHX8	RBM8A	800
SMURF2	SMAD4	865
SMURF2	USP15	784
CHD5	CHD3	786
CHD5	GATAD2B	882
SRCAP	CREBBP	847
SRCAP	TRRAP	796
SRCAP	ZNHIT1	968
RAB2A	TRIP11	869
PIK3R3	PIK3R2	974
PIK3R3	PIK3CG	741
PRDX1	PTEN	890
PRDX1	AR	954
MYH7B	ACTN4	734
MAPK3	ITGB3	732
MAPK3	F2	901
MAPK3	MAP3K1	737
SMG6	TERT	982
ABCA7	APOA1	906
EP300	PGR	713
EP300	TCF7L2	980
EP300	FOSL1	957
EP300	FOS	983
EP300	MED1	918
EP300	NR1H3	803
EP300	GATA4	951
EP300	CREBBP	994
EP300	SP1	992
EP300	ZBTB17	972
EP300	RUNX2	923
EP300	RARG	915
EP300	IRF1	930
EP300	DDX17	796
EP300	RPA1	909
EP300	KMT2D	704
EP300	STAT6	895
EP300	POLR2F	735
EP300	STAT5B	950
EP300	TGFBR1	808
EP300	SOX9	915
AP2S1	AP1S2	750
AP2S1	CLTCL1	753
BRD4	HEXIM1	714
ASF1B	MCM6	719
ASF1B	TLK2	780
ASF1B	MCM4	728
APLP2	APBB1	875
POLD3	POLA2	900
POLD3	TERT	720
KAT2B	TAF6	968
KAT2B	DDX17	752
KAT2B	ATXN7L3	977
KAT2B	HIST1H3C	865
KAT2B	HIST1H3J	865
KAT2B	ENY2	931
KAT2B	TAF5	968
KAT2B	HIST1H3E	865
KAT2B	MECOM	739
KAT2B	DR1	841
KAT2B	SUPT3H	993
KAT2B	HIST1H3A	927
KAT2B	ING3	754
KAT2B	IRF1	946
KAT2B	RARG	906
KAT2B	TRRAP	997
KAT2B	TAF2	909
KAT2B	CREBBP	989
KAT2B	MYO1C	701
LRP2	SHBG	842
STRN	CCT4	800
STRN	CTTNBP2	832
STRN	ESR1	985
STRN	PPP2R1B	858
CTCF	POLR2F	792
CTCF	SMC3	752
MCM6	RPA1	907
MCM6	ASF1B	719
MCM6	MCM7	999
PCDH10	ABI2	745
CUL3	KCTD9	775
CUL3	ZBTB16	930
RBBP5	SETD1B	996
RBBP5	CTNNB1	892
RBBP5	TAF6	900
RBBP5	KMT2C	998
RBBP5	KMT2A	997
RBBP5	HCFC1	977
RBBP5	KDM6B	902
RBBP5	KDM6A	996
RBBP5	CHD8	953
HDAC4	RUNX2	972
HDAC4	ZBTB16	770
HDAC4	MEF2C	983
THRA	RARG	900
MECOM	KAT2B	739
DNMT3A	ZBTB17	968
DNMT3A	HIST1H3C	825
DNMT3A	HIST1H3J	871
DNMT3A	HIST1H3A	905
DNMT3A	HIST1H3E	825
ITGA9	F13A1	900
ITGA9	ITGA4	720
ITGA9	ITGB3	828
ITGA9	ITGB7	811
F13A1	ITGA9	900
ERCC8	PRKDC	900
ERCC8	CDKN1B	900
ERCC8	RFWD2	923
VCAN	FBN1	827
VCAN	THBS1	718
VCAN	CD44	937
SEMA3A	PLXNA3	869
SEMA3A	PLXNA4	970
SEMA3A	NRP2	710
SEMA3A	DPYSL2	739
NRP1	ROBO1	800
NRP1	FLT1	994
NRP1	PLXNA4	942
NRP1	NTRK1	746
NRP1	NRP2	931
NRP1	PLXNB1	836
WNT2	SFRP1	741
WNT2	FZD2	866
NRXN2	SYT1	735
NRXN2	LRRTM2	923
POLA2	POLD3	900
POLA2	TERT	720
POLA2	RPA1	900
POLA2	PRIM1	998
POLA2	PURA	720
PRKAR2A	PPP2R5D	900
PRKAR2A	AKAP9	948
PRKAR2A	ADRB2	914
PRKAR2A	NBEA	863
SMARCA2	PBRM1	951
SMARCA2	DPF2	869
SMARCA2	ACTL6B	951
SMARCA2	ARID1B	977
ITIH4	DPP4	839
CACNA1C	CACNA2D2	883
CACNA1C	CALM2	982
TARBP2	AGO1	986
TARBP2	RPP25	900
TARBP2	EIF4E	903
SMARCC2	PBRM1	984
SMARCC2	CREBBP	921
SMARCC2	BPTF	781
SMARCC2	ARID1B	980
SMARCC2	HIST1H4H	818
SMARCC2	IRF1	900
SMARCC2	DPF2	971
SMARCC2	ACTL6B	928
SMARCC2	HIST1H4B	818
SMARCC2	YLPM1	713
SMARCC2	HIST1H4L	818
ITGB7	CTNNB1	911
ITGB7	ITGA9	811
ITGB7	ITGA11	918
ITGB7	ITGB5	900
ITGB7	ITGA4	998
ITGB7	ITGB3	900
TRIP11	RAB2A	869
BBS4	BBS9	994
CDH11	CTNND1	726
CDH11	CTNNB1	977
RPL3L	RPL10	730
NDUFB10	NDUFA5	999
NCOR1	NR1H3	938
NCOR1	TAB2	994
NCOR1	ZBTB16	900
NCOR1	PGR	893
NCOR1	HDAC5	976
NCOR1	HDAC9	953
NCOR1	RARG	771
NCOR1	BPTF	781
NOB1	CSNK1D	872
NOB1	RPP25	800
NOB1	CSNK1E	931
ASXL3	BAP1	953
SSBP4	LMX1B	701
SCYL1	C3orf58	900
CTTNBP2NL	CTTNBP2	790
CTTNBP2NL	PPP2R1B	790
SF3B4	SNRPN	929
SETDB1	HIST1H3C	840
SETDB1	HIST1H3E	840
SETDB1	HIST1H3J	840
SETDB1	CBX5	755
SETDB1	CHD3	866
SETDB1	HIST1H3A	913
POGZ	PSIP1	886
POGZ	CBX5	704
CALM2	UNC13A	862
CALM2	CAMK2B	912
CALM2	KCNQ2	883
CALM2	DLG4	857
CALM2	CACNA1A	891
CALM2	CACNA1C	982
CALM2	NOS2	861
CALM2	ITPR1	726
CALM2	SCN2A	900
CALM2	NOS1	913
CALM2	DAPK1	881
CALM2	CAMK2A	913
CALM2	CACNA1B	900
CALM2	SCN4A	878
CALM2	ESR1	816
CALM2	CACNA1D	769
CALM2	SCN5A	926
CALM2	MYO5A	777
CALM2	CACNA1E	884
EXOC6B	EXOC5	991
EXOC6B	EXOC3	973
LRIG1	MET	901
LRRTM2	DLG4	714
LRRTM2	NRXN1	948
LRRTM2	NRXN3	855
LRRTM2	NRXN2	923
ABT1	KRR1	700
PHIP	IRS1	714
GNA12	GNAS	788
EGFR	CTNNB1	965
EGFR	SH3KBP1	905
EGFR	CD44	945
EGFR	EPS8	755
EGFR	PTPN11	981
EGFR	FRK	724
EGFR	PTPRB	714
EGFR	PRKDC	917
EGFR	ESR1	946
EGFR	MET	947
EGFR	PIK3R2	737
EGFR	AR	903
EGFR	ERBB4	995
EGFR	STAT1	711
EGFR	PLAUR	892
CDCA5	SMC3	958
CDCA5	STAG1	777
UPF3B	RNPS1	935
PPRC1	HCFC1	810
LIN7C	DLG4	806
LIN7C	CASK	962
LIN7C	DLG1	958
LIN7C	MPP6	831
LIN7C	LIN7B	860
SSRP1	TONSL	705
SSRP1	HIST1H3E	842
SSRP1	HIST1H4L	845
SSRP1	HIST1H2AC	859
SSRP1	HIST1H3J	936
SSRP1	HIST1H4B	845
SSRP1	HIST1H4H	845
SSRP1	HIST1H3A	936
SSRP1	HIST1H3C	842
DOCK1	CRKL	850
DOCK1	CDC42	708
USP15	TGFBR1	805
USP15	SMURF2	784
USP15	SART3	988
ANK3	DMD	730
ANK3	SPTBN1	934
ANK3	NRCAM	962
ANK3	KCNQ2	956
ANK3	SCN1A	728
ANK3	SCN5A	969
ANK3	KCNQ3	956
ANK3	SCN8A	922
ANK3	SCN2A	925
ANK3	MAPRE3	714
FER	CTNND1	925
EPS8	EGFR	755
EPS8	CDC42	951
BICD1	DCTN5	704
MED13L	MED1	951
MED13L	MED19	939
MED13L	MED30	882
MED13L	MED23	857
MED13L	MED8	807
FLT1	PGF	999
FLT1	HSPG2	701
FLT1	NRP1	994
FLT1	PLCG1	765
NIPBL	SMC3	991
HNRNPU	POLR2F	841
HNRNPU	HNRNPA1	922
HNRNPU	GNL3L	746
WNT3A	DVL3	917
WNT3A	APC	900
WNT3A	GSK3B	929
WNT3A	PTK7	789
WNT3A	CTNNB1	927
KIT	SH2B3	951
KIT	FES	727
KIT	CRKL	741
KIT	STAT5B	776
CACNA1D	CALM2	769
CACNA1D	CACNA2D2	883
ERC2	PPFIA1	703
DPYSL5	DPYSL2	817
DPYSL5	DPYSL3	802
KPNB1	NUP133	706
MED8	MED13L	807
MED8	MED13	971
MED8	MED12	976
DCUN1D1	CUL2	871
STAT5B	EP300	950
STAT5B	CREBBP	926
STAT5B	ERBB4	873
STAT5B	STAT1	976
STAT5B	KIT	776
STAT5B	PTPN11	858
WNT1	SFRP1	744
WNT1	FZD2	771
WNT1	DKK1	901
SLX4	TERF2	952
ADCY9	GNAS	983
NCKIPSD	BAIAP2	813
TAL1	SIN3A	816
TAL1	TCF4	842
ABI2	PCDH10	745
ABI2	CYFIP1	997
ABI2	NCKAP1	999
SYN1	SYT1	745
ITGB5	ITGB3	904
ITGB5	ITGA4	921
ITGB5	PLAUR	902
ITGB5	SERPINE1	900
ITGB5	ITGB7	900
IL17RD	IL17RA	857
BSN	RIMS1	792
BSN	UNC13A	831
WDR82	HCFC1	975
WDR82	SETD1B	996
NAA15	NAA38	900
IL3	IL6	841
IL3	PTPN11	900
CSF2	PTPN11	900
CSF2	SDC2	943
MED30	MED12	965
MED30	MED13L	882
MED30	MED13	956
LRFN5	PTPRF	791
TSC1	TSC2	998
RNF169	USP7	955
LEO1	POLR2F	916
DCTN5	ACTR10	985
DCTN5	ACTR1A	985
DCTN5	BICD1	704
STAT6	EP300	895
STAT6	CREBBP	896
STAT6	SND1	758
MED1	TSC2	900
MED1	EP300	918
MED1	ESR2	751
MED1	MED13	978
MED1	MED12	975
MED1	MED13L	951
MED1	VDR	857
MED1	ESR1	990
MED1	CREBBP	928
KMT2D	KMT2A	763
KMT2D	CTNNB1	892
KMT2D	KDM6A	998
KMT2D	ESR1	907
KMT2D	EP300	704
KMT2D	KMT2C	992
KMT2D	CREBBP	704
KMT2D	KDM4B	874
KMT2D	KDM6B	801
TUBA1A	DYNC1H1	852
TUBA1A	KIF5C	853
TUBA1A	VASH1	807
TSR1	CSNK1D	884
TSR1	RPP25	800
TSR1	CSNK1E	884
LTBP3	FBN1	863
PYGO1	CTNNB1	813
UBTF	TAF1C	864
IGF1	ITGB3	943
IGF1	PTPN11	900
IGF1	ESR1	903
IGF1	NTRK1	886
HSPA4	UBE3A	792
HSPA4	AR	858
HSPA4	DNAJC19	740
HDAC3	ATXN3	846
HDAC3	NR2C1	962
HDAC3	RARG	903
HDAC3	RUNX2	793
HDAC3	KDM1A	700
TMED10	APH1A	942
SCN1A	ANK3	728
HINT1	OPRM1	767
ZNHIT1	EP400	909
ZNHIT1	SRCAP	968
IRS1	ESR1	854
IRS1	PHIP	714
IRS1	PTPN11	999
IRS1	NTRK3	843
IRS1	CUL7	803
IRS1	CTNNB1	848
IRS1	NTRK1	881
IRS1	PIK3R2	975
GNB2	GNA14	760
GNB2	ESR1	704
GNB2	GNAS	827
ADRB2	GNB1	940
ADRB2	F2	903
ADRB2	AGTR1	718
ADRB2	TPM3	711
ADRB2	NEDD4	828
ADRB2	PRKAR2A	914
USH2A	VEZT	889
USH2A	PDZD7	828
FOS	TCF7L2	928
FOS	STAT1	756
FOS	SMAD4	924
FOS	ESR1	991
FOS	CTNNB1	973
FOS	EP300	983
ITPR1	CALM2	726
ITPR1	ATXN2	879
ITPR1	MRVI1	960
ITPR1	MCL1	859
ITPR1	PSEN1	800
ITPR1	ATXN3	840
FGA	F2	994
FGA	ITGB3	904
YEATS2	ACTL6B	727
YEATS2	ING3	738
YEATS2	DR1	922
YEATS2	TRRAP	810
SDC2	PTPRJ	775
SDC2	CSF2	943
KIF5B	KLC2	897
CTNND2	PSEN1	943
BPTF	NCOR1	781
BPTF	SMARCC2	781
BPTF	CECR2	916
MCM7	MCM4	999
MCM7	MCM6	999
RPL13	RPL10	986
RPL13	DOCK4	749
DST	PLEC	937
F2	FGA	994
F2	ADRB2	903
F2	MAPK3	901
F2	GNAS	900
RBFOX1	ATXN2	947
DPYSL2	GRIN2B	839
DPYSL2	PLXNA2	819
DPYSL2	DPYSL5	817
DPYSL2	PLXNA4	710
DPYSL2	DPYSL3	917
DPYSL2	CACNA1B	887
DPYSL2	SEMA3A	739
HCFC1	RBBP5	977
HCFC1	PHF20	937
HCFC1	PPRC1	810
HCFC1	WDR82	975
HCFC1	BAP1	986
HCFC1	TAF6	900
TERT	PINX1	995
TERT	POLA2	720
TERT	GNL3L	831
TERT	POLD3	720
TERT	SMG6	982
LPL	GPIHBP1	997
LPL	LRP1	838
LPL	APOA5	883
EFEMP2	FBN1	859
CNIH2	HTR3A	720
CNIH2	GRIN2A	738
CNIH2	GRIN2B	738
CNIH2	GRIA1	868
CD34	BCL2	720
FOSL1	EP300	957
ISCU	MOCOS	814
PPP2R1B	STK24	813
PPP2R1B	STRN3	870
PPP2R1B	STRN4	828
PPP2R1B	MOB4	815
PPP2R1B	CTTNBP2	798
PPP2R1B	PPP2R2A	972
PPP2R1B	STRN	858
PPP2R1B	CTTNBP2NL	790
SNTG2	DAG1	720
KMT2E	HIST1H3E	818
KMT2E	HIST1H3J	818
KMT2E	HIST1H3C	818
KMT2E	HIST1H3A	818
TCAP	MYOZ1	709
TCAP	TTN	998
GNAI2	GNA14	909
GNAI2	OPRM1	711
GNAI2	CNR1	842
GNAI2	ESR1	933
GNAI2	CXCR3	907
GNAI2	RGS7	729
PRKDC	MSH2	911
PRKDC	KDM1A	900
PRKDC	MSH6	961
PRKDC	ERCC8	900
PRKDC	TELO2	700
PRKDC	EGFR	917
PRKDC	ATRIP	757
PAK2	GIT1	855
PAK2	DAG1	900
PAK2	LAMB2	900
PAK2	CDC42	989
WDR75	KRR1	971
ANGPT2	NTRK1	884
MOB4	CTTNBP2	810
MOB4	PPP2R1B	815
SSH1	GSN	723
DVL3	APC	906
DVL3	WNT3A	917
DVL3	DAAM1	962
DVL3	TCF7L2	942
DVL3	RHOA	715
DVL3	FZD2	719
BAIAP2	NCKIPSD	813
BAIAP2	CDC42	999
PACS1	FURIN	903
TLK2	ASF1B	780
BIN1	RIN3	852
MET	LRIG1	901
MET	CRKL	902
MET	EGFR	947
MET	PLXNB1	950
RPP25	RPS26	800
RPP25	AGO1	720
RPP25	CSNK1E	800
RPP25	FAU	812
RPP25	NOB1	800
RPP25	CSNK1D	800
RPP25	TSR1	800
RPP25	TARBP2	900
COX5A	NDUFA5	822
PINX1	TERT	995
CACNB2	CACNA2D2	914
C3orf58	SCYL1	900
C3orf58	COPB1	720
SH3GL3	SH3KBP1	722
DYNC1I1	DYNC1H1	956
TUBB3	VASH1	803
ING3	EP400	966
ING3	KAT2B	754
ING3	YEATS2	738
ING3	SIN3A	798
STX19	SNAP25	776
IL17RA	IL17RD	857
TNIP2	ANGPT1	923
STXBP5	STX7	817
STXBP5	SNAP29	871
HTR3C	HTR3A	847
ATRIP	PRKDC	757
PLEC	DMD	774
PLEC	DOCK4	788
PLEC	DST	937
PRKAG1	PPP2R5D	900
PRKAG1	AKAP9	900
FZD2	WNT2	866
FZD2	WNT1	771
FZD2	DVL3	719
YLPM1	SMARCC2	713
CSNK1D	FAU	800
CSNK1D	NOB1	872
CSNK1D	RPS26	800
CSNK1D	RPP25	800
CSNK1D	TSR1	884
GSK3B	WNT3A	929
GSK3B	PSEN1	828
GSK3B	APC	995
PPP2R2A	PPP2R5D	896
PPP2R2A	PPP2R1B	972
PGR	AR	777
PGR	ESR1	872
PGR	NCOR1	893
PGR	EP300	713
FBN1	ITGB3	903
FBN1	MFAP2	904
FBN1	VCAN	827
FBN1	FBLN5	902
FBN1	FBN2	748
FBN1	LTBP3	863
FBN1	EFEMP2	859
NR2F1	BCL11B	758
PSEN1	CTNNB1	956
PSEN1	ITPR1	800
PSEN1	GSK3B	828
PSEN1	APH1A	999
PSEN1	CTNND2	943
PSEN1	SYT1	722
TACC3	CLTCL1	733
MIEF1	DNM1L	948
NOS2	CALM2	861
ITGA11	ITGA4	920
ITGA11	ITGB3	918
ITGA11	ITGB7	918
PAWR	DRD2	741
RNF123	CDKN1B	735
HEXIM1	BRD4	714
POU3F2	SOX10	866
SP1	ESR1	978
SP1	SMAD4	947
SP1	AR	780
SP1	EP300	992
SP1	ESR2	899
SP1	DDX3X	703
CNTN2	CNTNAP2	938
CNTN2	NRCAM	981
NDUFA12	NDUFA5	998
FES	KIT	727
KCNJ15	KCNJ16	930
LRRC16A	DUSP22	720
LRRC16A	DPYSL3	720
LRRC16A	MYO1A	720
NAA38	NAA15	900
SLIT3	ROBO2	985
ATP6V0A2	ATP5G2	713
PURA	POLA2	720
PHF7	USP7	703
NR2C1	HDAC3	962
HDAC6	G3BP1	874
HDAC6	TUBA1B	955
HDAC6	ATXN3	825
HDAC6	RUNX2	976
GATA4	EP300	951
GATA4	SMAD4	875
GATA4	MEF2C	976
PTPRB	PTN	893
PTPRB	EGFR	714
SF3B1	SNRPN	915
SF3B1	PRPF39	788
TUBA1B	DCX	834
TUBA1B	HDAC6	955
MED19	MED13	962
MED19	MED13L	939
MED19	MED12	944
EPHA3	EPHA6	900
DCX	TUBA1B	834
KPTN	SZT2	976
ZBTB16	CUL3	930
ZBTB16	HDAC4	770
ZBTB16	NCOR1	900
SKAP1	RASSF5	814
GNL3L	TERT	831
GNL3L	HNRNPU	746
TRIO	RHOA	792
TRIO	CDC42	742
PLAUR	ITGB5	902
PLAUR	ITGB3	940
PLAUR	LRP1	897
PLAUR	EGFR	892
SRR	DISC1	802
CAPRIN1	G3BP1	956
HUWE1	MCL1	972
MAOA	ALDH2	742
MEF2C	HDAC9	975
MEF2C	MAPK12	734
MEF2C	HDAC4	983
MEF2C	SMAD4	927
MEF2C	GATA4	976
MEF2C	HDAC5	981
TRPC6	ORAI2	744
PTPN11	IL6ST	910
PTPN11	CSF2	900
PTPN11	STAT5B	858
PTPN11	IRS1	999
PTPN11	CRKL	980
PTPN11	ANGPT1	902
PTPN11	IGF1	900
PTPN11	EGFR	981
PTPN11	IL3	900
PTN	PTPRB	893
CECR2	TRRAP	701
CECR2	SUPT3H	792
CECR2	BPTF	916
JARID2	MTF2	955
DCAF5	RFWD2	900
DCAF5	CDKN1B	900
SMAD4	MEF2C	927
SMAD4	RNF11	706
SMAD4	GATA4	875
SMAD4	HMGA2	924
SMAD4	FOS	924
SMAD4	SMURF2	865
SMAD4	TGFBR1	995
SMAD4	RUNX2	968
SMAD4	ZBTB17	902
SMAD4	CREBBP	987
SMAD4	SP1	947
HNRNPA1	HNRNPU	922
ERBB4	TAB2	982
ERBB4	STAT5B	873
ERBB4	EGFR	995
ERBB4	NEDD4	821
ERBB4	PTPRZ1	804
NUP43	NUP133	995
MCPH1	CDC27	872
MCPH1	TERF2	852
LAMTOR4	MTOR	912
USP7	RNF169	955
USP7	PHF7	703
USP7	BMI1	705
USP7	UVSSA	988
DPYSL3	DPYSL5	802
DPYSL3	PDLIM4	720
DPYSL3	LRRC16A	720
DPYSL3	DPYSL2	917
DPYSL3	RHOA	878
DPYSL3	MYO1C	724
ESR2	MED1	751
ESR2	SP1	899
ZMAT5	PRPF39	753
CTNNB1	IRS1	848
CTNNB1	KMT2D	892
CTNNB1	CTNND1	997
CTNNB1	EGFR	965
CTNNB1	TCF4	996
CTNNB1	SOX9	971
CTNNB1	LIMA1	953
CTNNB1	TNIK	981
CTNNB1	CDC42	929
CTNNB1	CDH11	977
CTNNB1	FOS	973
CTNNB1	MDFIC	900
CTNNB1	PRKCZ	931
CTNNB1	ITGB7	911
CTNNB1	WNT3A	927
CTNNB1	TCF7L2	999
CTNNB1	PYGO2	940
CTNNB1	APC	999
CTNNB1	ACTN4	799
CTNNB1	PSEN1	956
CTNNB1	PTPRF	724
CTNNB1	LDB1	900
CTNNB1	RBBP5	892
CTNNB1	TRRAP	953
CTNNB1	CREBBP	997
CTNNB1	RUNX2	772
CTNNB1	PYGO1	813
H1F0	PTEN	848
ARID1B	SMARCA2	977
ARID1B	SMARCA4	996
ARID1B	ACTL6B	770
ARID1B	DPF2	929
ARID1B	SMARCC2	980
NF2	CD44	948
FBLN5	FBN1	902
SH2B3	KIT	951
DLG1	LIN7C	958
DLG1	APC	975
CRKL	DAB1	970
CRKL	KIT	741
CRKL	PTPN11	980
CRKL	MET	902
CRKL	DOCK1	850
SCN8A	ANK3	922
SND1	STAT6	758
SND1	G3BP1	842
BLM	TOP3B	715
BLM	TERF2	946
BLM	BRCA2	800
LMX1B	LDB1	831
LMX1B	MEIS2	732
LMX1B	SSBP4	701
HTR3A	CNIH2	720
HTR3A	GRIN2A	724
HTR3A	GRIA1	724
HTR3A	HTR3C	847
HTR3A	GRIN2B	724
PRPF39	ZMAT5	753
PRPF39	SF3B1	788
PRPF39	SNRPC	944
AKAP9	PRKAR2A	948
AKAP9	PRKAG1	900
UPF2	RNPS1	893
ORAI2	TRPC6	744
RPS26	RPL10	987
RPS26	DOCK4	768
RPS26	RPP25	800
RPS26	CSNK1D	800
RPS26	CSNK1E	800
RPS26	EIF3G	946
DYNC1H1	ACTR10	925
DYNC1H1	PAFAH1B1	995
DYNC1H1	DYNC1I1	956
DYNC1H1	TUBA1A	852
DYNC1H1	ACTR1A	977
DYNC1H1	KATNA1	923
SPTBN1	ANK3	934
SPTBN1	ANK2	977
ABCD4	ATP1A3	720
ABCD4	ATP1A1	720
ABCD4	PLN	720
RASSF1	RASSF5	892
ANK2	SPTBN1	977
BCL11B	NR2F1	758
STRN3	CCT4	804
STRN3	PPP2R1B	870
STRN3	CTTNBP2	862
PLN	ABCD4	720
POT1	OBFC1	849
GRM7	PICK1	930
PRIM1	POLA2	998
PHF8	HIST1H3C	835
PHF8	HIST1H3J	850
PHF8	HIST1H3A	911
PHF8	HIST1H3E	835
GAD1	PLCG1	900
TPM1	ACTN4	772
TPM1	MYH4	741
TRIM33	HIST1H3A	817
TRIM33	HIST1H3C	817
TRIM33	HIST1H3E	817
TRIM33	HIST1H3J	817
PLXNB1	NRP2	791
PLXNB1	MET	950
PLXNB1	NRP1	836
KCNQ2	ANK3	956
KCNQ2	CALM2	883
WWP2	PTEN	825
PIK3CG	GNB1	900
PIK3CG	PIK3R3	741
PHF2	HIST1H3A	835
PHF2	HIST1H3J	835
PHF2	HIST1H3E	835
PHF2	HIST1H3C	835
HIST1H3J	KMT2A	721
HIST1H3J	SETDB1	840
HIST1H3J	KAT6A	829
HIST1H3J	KAT2B	865
HIST1H3J	TRIM33	817
HIST1H3J	DNMT3A	871
HIST1H3J	PHF2	835
HIST1H3J	PHF8	850
HIST1H3J	ATRX	866
HIST1H3J	CHD1	847
HIST1H3J	CREBBP	829
HIST1H3J	KMT2E	818
HIST1H3J	SSRP1	936
MYOZ1	TCAP	709
AP4M1	AP1S2	779
MYO1C	DUSP22	730
MYO1C	KAT2B	701
MYO1C	MYO1A	900
MYO1C	DPYSL3	724
PLXNA4	SEMA3A	970
PLXNA4	SEMA6A	978
PLXNA4	NRP1	942
PLXNA4	DPYSL2	710
PLXNA4	SEMA3F	724
TRRAP	EP400	997
TRRAP	TAF6	994
TRRAP	KAT2B	997
TRRAP	ATXN7	982
TRRAP	SRCAP	796
TRRAP	CTNNB1	953
TRRAP	TCF7L2	937
TRRAP	CECR2	701
TRRAP	YEATS2	810
PTPRF	CTNNB1	724
PTPRF	PPFIA1	933
PTPRF	LRFN5	791
LHFPL5	PCDH15	988
CACNA1A	CACNA2D2	863
CACNA1A	CALM2	891
NRP2	PLXNA2	821
NRP2	SEMA3A	710
NRP2	NRP1	931
NRP2	PLXNB1	791
NRP2	SEMA3F	955
MYH10	UNC45A	856
DPP4	ADA	973
DPP4	PTPRC	922
DPP4	CARD11	703
DPP4	ITIH4	839
NTRK3	BDNF	885
NTRK3	IRS1	843
NTRK3	PLCG1	784
NCKAP1	ABI2	999
LAMC3	DAG1	915
LAMC3	LAMB2	964
STAT1	PIAS1	996
STAT1	EGFR	711
STAT1	IL6ST	880
STAT1	STAT5B	976
STAT1	FOS	756
STAT1	RUNX2	886
STAT1	CREBBP	998
STAT1	IRF1	944
IQGAP3	CDC42	844
FAM109A	OCRL	976
TOP1	RBM28	794
MTOR	TSC2	907
MTOR	FKBP8	945
MTOR	RRAGC	979
MTOR	LAMTOR4	912
MTOR	TELO2	983
MAST2	PTEN	980
SMC3	RAD21L1	989
SMC3	STAG1	999
SMC3	NIPBL	991
SMC3	CDCA5	958
SMC3	CTCF	752
CNTNAP2	CNTN2	938
DRD2	PAWR	741
GRM1	CALCRL	900
DMD	PLEC	774
DMD	LAMB2	907
DMD	DAG1	997
DMD	ANK3	730
RGS7	GNAI2	729
DISC1	TNIK	924
DISC1	PAFAH1B1	941
DISC1	SRR	802
PLXNA2	NRP2	821
PLXNA2	DPYSL2	819
KDM5B	KDM1A	909
KIF14	RHOA	709
KATNA1	DYNC1H1	923
TAB2	NCOR1	994
TAB2	ESR1	766
TAB2	ERBB4	982
UTRN	LAMB2	903
UTRN	DAG1	995
CACNA1E	CALM2	884
CACNA1E	CACNA2D2	863
RFWD2	DCAF15	900
RFWD2	ERCC8	923
RFWD2	TRPC4AP	900
RFWD2	DCAF5	900
AHI1	CEP290	857
STX7	STXBP5	817
MED23	MED13L	857
MED23	MED12	933
MED23	MED13	929
KCNJ10	KCNJ16	990
SYT11	SYT1	804
MTX1	MTX2	991
HSF2	ESR1	901
PYGO2	TCF7L2	779
PYGO2	TCF4	900
PYGO2	CTNNB1	940
ADAR	HDLBP	753
TPM3	ACTN4	760
TPM3	ADRB2	711
GATAD2B	CHD3	980
GATAD2B	MBD3	980
GATAD2B	CHD5	882
PI4KB	PIK3R2	736
MCL1	BCL2	952
MCL1	HUWE1	972
MCL1	ITPR1	859
APH1A	PSEN1	999
APH1A	TMED10	942
SV2A	SYT1	882
TCF7L2	TBL1XR1	925
TCF7L2	TCF4	780
TCF7L2	LDB1	781
TCF7L2	TRRAP	937
TCF7L2	TBL1X	930
TCF7L2	CREBBP	839
TCF7L2	TNIK	947
TCF7L2	AR	929
TCF7L2	CTNNB1	999
TCF7L2	PYGO2	779
TCF7L2	FOS	928
TCF7L2	EP300	980
TCF7L2	DVL3	942
CNR1	GNB1	924
CNR1	GNAI2	842
PLXNA3	SEMA3F	799
PLXNA3	SEMA3A	869
PDCD11	KRR1	982
TAF5	TAF6	999
TAF5	ATXN7	725
TAF5	KAT2B	968
PCGF6	CUL7	900
SUFU	SIN3A	914
ACTR1A	DCTN5	985
ACTR1A	DYNC1H1	977
HTR1B	GNB1	952
DR1	EP400	720
DR1	KAT2B	841
DR1	YEATS2	922
MTF2	JARID2	955
FMR1	NUFIP2	872
FMR1	FXR2	856
SRSF11	PUF60	801
SRSF11	RNPS1	860
SRSF11	RBM39	743
GNAS	CALCRL	873
GNAS	ADCY9	983
GNAS	F2	900
GNAS	ADM2	800
GNAS	RIC8B	880
GNAS	GNB2	827
GNAS	GNB1	997
GNAS	GNA12	788
OCRL	FAM109A	976
OCRL	CDC42	774
DAB1	PAFAH1B2	900
DAB1	CRKL	970
DAB1	PAFAH1B1	970
CACNA1B	CACNA2D2	726
CACNA1B	DPYSL2	887
CACNA1B	CALM2	900
LGI1	DLG4	922
RUNX2	HIVEP3	742
RUNX2	HDAC6	976
RUNX2	ERG	830
RUNX2	EP300	923
RUNX2	CTNNB1	772
RUNX2	SATB2	917
RUNX2	AR	793
RUNX2	VDR	703
RUNX2	ESR1	828
RUNX2	CREBBP	812
RUNX2	HDAC3	793
RUNX2	SMAD4	968
RUNX2	HDAC4	972
RUNX2	STAT1	886
SUPT3H	ATXN7	983
SUPT3H	CECR2	792
SUPT3H	TAF6	993
SUPT3H	KAT2B	993
PREX1	GNB1	850
PREX1	CDC42	953
PTEN	H1F0	848
PTEN	MC1R	756
PTEN	PRDX1	890
PTEN	WWP2	825
PTEN	NEDD4	896
PTEN	SLC9A3R2	962
PTEN	MAST2	980
HIVEP3	RUNX2	742
PABPC4	EIF4E	707
ADA	DPP4	973
NDUFS5	NDUFA5	998
RRAGC	DEPDC5	892
RRAGC	RHEB	735
RRAGC	MTOR	979
AGO1	RPP25	720
AGO1	TARBP2	986
AGO1	TRIM32	829
AGO1	ATXN2	721
AGO1	TNRC6A	993
AGO1	MOV10	828
AGO1	TNRC6B	739
STXBP1	SYT1	730
ATRX	HIST1H3C	853
ATRX	HIST1H3J	866
ATRX	HIST1H3E	853
ATRX	HIST1H3A	893
ATRX	CBX5	918
GLO1	HAGH	869
CXCR3	GNB1	909
CXCR3	GNAI2	907
GSN	SSH1	723
PCDH15	LHFPL5	988
DKK1	WNT1	901
PHF20	KMT2A	929
PHF20	CHD8	925
PHF20	HCFC1	937
PHF20	TAF6	903
MED12	MED23	933
MED12	MED8	976
MED12	SOX9	722
MED12	MED1	975
MED12	MED19	944
MED12	MED30	965
CNR2	GNB1	819
EPHB2	EFNA4	710
AR	EGFR	903
AR	PRDX1	954
AR	SHBG	727
AR	BUD31	852
AR	PGR	777
AR	TCF7L2	929
AR	KDM1A	978
AR	SP1	780
AR	RUNX2	793
AR	HSPA4	858
HSPG2	LAMA1	768
HSPG2	FLT1	701
TGFBR1	SMAD4	995
TGFBR1	USP15	805
TGFBR1	CD44	754
TGFBR1	EP300	808
SCN2A	ANK3	925
SCN2A	CALM2	900
MFAP2	FBN1	904
ZBTB17	SMAD4	902
ZBTB17	EP300	972
ZBTB17	DNMT3A	968
PCCA	PCCB	988
STK24	CCT4	793
STK24	PPP2R1B	813
STK24	CTTNBP2	801
GNA14	GNAI2	909
GNA14	GNB2	760
GNA14	GNB1	932
BMI1	USP7	705
BMI1	CUL7	900
ATXN2	RBFOX1	947
ATXN2	ITPR1	879
ATXN2	AGO1	721
HIST1H4H	KMT2A	830
HIST1H4H	KMT2C	839
HIST1H4H	SMARCC2	818
HIST1H4H	CREBBP	829
HIST1H4H	SMARCA4	845
HIST1H4H	SSRP1	845
HIST1H4B	KMT2A	830
HIST1H4B	SSRP1	845
HIST1H4B	SMARCA4	845
HIST1H4B	CREBBP	829
HIST1H4B	SMARCC2	818
HIST1H4B	KMT2C	839
HIST1H2AC	SSRP1	859
KDM6A	CREBBP	704
KDM6A	RBBP5	996
KDM6A	KMT2D	998
FLRT3	ROBO1	797
TAF2	KAT2B	909
TAF2	TAF6	999
CASK	TBR1	874
CASK	LIN7C	962
EXT1	EXT2	991
SPIRE2	MYO5A	865
NUP160	NUP133	999
TSPAN7	PICK1	888
PRKCZ	CTNNB1	931
PRKCZ	NTRK1	900
UQCRQ	NDUFA5	941
RAD50	TERF2	975
NRCAM	ANK3	962
NRCAM	CNTN2	981
SNX2	TBC1D5	928
SNX2	TSN	704
BRCA2	XRCC3	989
BRCA2	RAD51B	881
BRCA2	SHFM1	965
BRCA2	RPA1	776
BRCA2	BLM	800
CHD3	SETDB1	866
CHD3	MBD3	980
CHD3	CHD5	786
CHD3	KDM1A	812
CHD3	GATAD2B	980
SHBG	AR	727
SHBG	LRP2	842
BNIP3L	RHEB	896
PSIP1	KMT2A	945
PSIP1	POGZ	886
HMGN1	UVSSA	778
CEP152	CEP135	717
IL6ST	STAT1	880
IL6ST	IL6	999
IL6ST	PTPN11	910
VLDLR	PAFAH1B1	945
VLDLR	PAFAH1B2	917
ARHGAP5	RHOA	737
DNAJC19	HSPA4	740
STAG1	SMC3	999
STAG1	CDCA5	777
KCNQ3	ANK3	956
FANCA	SMARCA4	775
TBR1	CASK	874
EP400	ACTL6B	882
EP400	ZNHIT1	909
EP400	DR1	720
EP400	ING3	966
EP400	TRRAP	997
LAMA1	HSPG2	768
LAMA1	DAG1	930
LAMA1	LAMB2	930
EPHA6	EPHA3	900
TSN	SNX2	704
LRCH1	DOCK8	746
DNAH17	DNAH1	720
UVSSA	HMGN1	778
UVSSA	USP7	988
STRN4	CTTNBP2	818
STRN4	PPP2R1B	828
STRN4	CCT4	798
HDLBP	ADAR	753
NCOA7	ESR1	989
RIC8B	GNAS	880
PTPRZ1	ERBB4	804
DRD1	GNB1	909
G3BP1	SND1	842
G3BP1	CAPRIN1	956
G3BP1	HDAC6	874
ATP5G2	ATP6V0A2	713
CCT4	STRN	800
CCT4	STK24	793
CCT4	PFDN5	845
CCT4	MKKS	952
CCT4	STRN4	798
CCT4	STRN3	804
PBRM1	SMARCC2	984
PBRM1	SMARCA2	951
PBRM1	SMARCA4	996
GIT1	ITGB3	900
GIT1	PPFIA1	844
GIT1	PAK2	855
LIMA1	CTNNB1	953
SIN3A	HDAC5	953
SIN3A	TAL1	816
SIN3A	ING3	798
SIN3A	SUFU	914
DAAM1	DVL3	962
EXT2	EXT1	991
ADM2	GNAS	800
CAMK2B	CALM2	912
TNRC6A	AGO1	993
TNRC6A	EIF4E	900
ADNP	CBX5	714
GRIN2A	HTR3A	724
GRIN2A	CNIH2	738
DDX17	EP300	796
DDX17	ESR1	990
DDX17	KAT2B	752
CSNK1E	NOB1	931
CSNK1E	FAU	800
CSNK1E	TSR1	884
CSNK1E	RPP25	800
CSNK1E	RPS26	800
SOX10	SMARCA4	953
SOX10	CHD7	749
SOX10	POU3F2	866
SOX10	EGR2	942
KAT6A	HIST1H3A	943
KAT6A	HIST1H3C	829
KAT6A	HIST1H3E	829
KAT6A	HIST1H3J	829
CARD11	DPP4	703
ITGA4	ITGB7	998
ITGA4	ITGB3	953
ITGA4	ITGB5	921
ITGA4	ITGA9	720
ITGA4	ITGA11	920
PAFAH1B1	RELN	946
PAFAH1B1	DYNC1H1	995
PAFAH1B1	DISC1	941
PAFAH1B1	DNAH3	936
PAFAH1B1	VLDLR	945
PAFAH1B1	DAB1	970
HAGH	GLO1	869
MED13	MED30	956
MED13	MED19	962
MED13	MED1	978
MED13	MED8	971
MED13	MED23	929
SH3KBP1	SPRY1	700
SH3KBP1	SH3GL3	722
SH3KBP1	EGFR	905
SH3KBP1	CDC42	717
GRIP1	CREBBP	923
GRIP1	PICK1	872
BCL2	MCL1	952
BCL2	CD34	720
BCL2	FKBP8	946
TCF4	TBL1X	900
TCF4	TAL1	842
TCF4	TCF7L2	780
TCF4	LDB1	916
TCF4	CREBBP	809
TCF4	TBL1XR1	900
TCF4	PYGO2	900
TCF4	CTNNB1	996
CAMK2A	CALM2	913
TOP3B	BLM	715
CTNND1	CDH11	726
CTNND1	CTNNB1	997
CTNND1	APC	746
CTNND1	FER	925
CTNND1	CDH8	704
MYO5A	EXOC6	701
MYO5A	CALM2	777
MYO5A	SPIRE2	865
MAP3K1	MAPK3	737
DLG4	LIN7C	806
DLG4	LRRTM2	714
DLG4	CALM2	857
DLG4	MAPRE3	709
DLG4	LRP1	897
DLG4	LGI1	922
DLG4	RHOA	710
DDX3X	SP1	703
DDX3X	EFTUD2	828
CHD8	PHF20	925
CHD8	RBBP5	953
CHD8	TAF6	908
SNRPN	BUD31	818
SNRPN	SNRPC	938
SNRPN	SF3B4	929
SNRPN	PHF5A	804
SNRPN	SF3B1	915
SNRPN	EFTUD2	942
SNRPN	RNPC3	754
KDM1A	CHD1	779
KDM1A	CHD3	812
KDM1A	PRKDC	900
KDM1A	ESR1	886
KDM1A	AR	978
KDM1A	KDM5B	909
KDM1A	MBD3	839
KDM1A	HDAC3	700
DEPDC5	SZT2	900
DEPDC5	RRAGC	892
DEPDC5	NPRL2	999
CDC42	IQGAP3	844
CDC42	SH3KBP1	717
CDC42	CTNNB1	929
CDC42	OCRL	774
CDC42	PAK2	989
CDC42	PREX1	953
CDC42	MAPK12	714
CDC42	TRIO	742
CDC42	BAIAP2	999
CDC42	DIAPH3	850
CDC42	EPS8	951
CDC42	CD44	941
CDC42	DOCK4	714
CDC42	CYFIP1	730
CDC42	ARHGEF9	836
CDC42	DOCK1	708
CDC42	DOCK10	938
CDC42	DOCK8	976
DIAPH3	RHOA	786
DIAPH3	CDC42	850
NBEA	PRKAR2A	863
NRXN1	DAG1	827
NRXN1	LRRTM2	948
NRXN1	SYT1	800
PICK1	GRIK2	815
PICK1	TSPAN7	888
PICK1	GRIP1	872
PICK1	GRM7	930
PICK1	ICA1	875
NOLC1	ACTN4	900
ICA1	PICK1	875
IL6	IL3	841
IL6	IL6ST	999
BUD31	RBM8A	800
BUD31	SNRPN	818
BUD31	AR	852
DAPK1	TSC2	702
DAPK1	CALM2	881
FOXP2	FOXP1	962
TONSL	SSRP1	705
RAD21L1	SMC3	989
PSMD14	PSMD10	952
CALCRL	GNAS	873
CALCRL	GABBR2	720
CALCRL	GRM1	900
LAMB2	LAMA1	930
LAMB2	PAK2	900
LAMB2	LAMB1	900
LAMB2	DMD	907
LAMB2	LAMC3	964
LAMB2	UTRN	903
RARG	KAT2B	906
RARG	VDR	924
RARG	HDAC3	903
RARG	THRA	900
RARG	CREBBP	906
RARG	EP300	915
RARG	NCOR1	771
CHD7	SOX10	749
EFTUD2	SNRPN	942
EFTUD2	RBM8A	849
EFTUD2	DDX3X	828
RELN	PAFAH1B1	946
RELN	PAFAH1B2	900
LDB1	TCF7L2	781
LDB1	TCF4	916
LDB1	LMX1B	831
LDB1	CTNNB1	900
KIF5C	TUBA1A	853
MYO1A	PDLIM4	909
MYO1A	MYO1C	900
MYO1A	LRRC16A	720
OPRM1	GNAI2	711
OPRM1	HINT1	767
DOCK8	CDC42	976
DOCK8	LRCH1	746
SMARCA4	HIST1H4L	845
SMARCA4	DPF2	982
SMARCA4	ACTL6B	933
SMARCA4	SIX1	739
SMARCA4	ARID1B	996
SMARCA4	FANCA	775
SMARCA4	KDM6B	742
SMARCA4	HIST1H4B	845
SMARCA4	HIST1H4H	845
SMARCA4	IRF1	946
SMARCA4	HDAC9	738
SMARCA4	SOX10	953
SMARCA4	PBRM1	996
SMARCA4	CREBBP	963
SMARCA4	CBX5	819
SCN4A	CALM2	878
GRIK2	PICK1	815
ATXN7L3	KAT2B	977
ATXN7L3	ATXN7	996
ATXN7L3	TAF6	924
DUSP22	MYO1C	730
DUSP22	PDLIM4	720
DUSP22	LRRC16A	720
SOX5	SOX9	896
CD44	TGFBR1	754
CD44	VCAN	937
CD44	EGFR	945
CD44	CDC42	941
CD44	HYAL2	949
CD44	RHOA	973
CD44	NF2	948
CDK12	CDK13	885
KLC2	KIF5B	897
TNIK	TCF7L2	947
TNIK	CTNNB1	981
TNIK	DISC1	924
MOV10	AGO1	828
TAF6	SUPT3H	993
TAF6	ATXN7L3	924
TAF6	RBBP5	900
TAF6	TRRAP	994
TAF6	TAF2	999
TAF6	KAT2B	968
TAF6	CHD8	908
TAF6	HCFC1	900
TAF6	PHF20	903
TAF6	KMT2A	946
TAF6	TAF5	999
TAF6	ENY2	900
PTPRJ	SDC2	775
RHOA	DLG4	710
RHOA	CD44	973
RHOA	DPYSL3	878
RHOA	KIF14	709
RHOA	CDKN1B	911
RHOA	ITGB3	922
RHOA	DIAPH3	786
RHOA	TRIO	792
RHOA	MYO9B	893
RHOA	DVL3	715
RHOA	ARHGAP5	737
SATB2	RUNX2	917
DNAH1	DNAH3	900
DNAH1	DNAH17	720
HYAL2	CD44	949
HYAL2	WWOX	910
TNRC6B	AGO1	739
TBC1D5	SNX2	928
POLR2F	LEO1	916
POLR2F	HNRNPU	841
POLR2F	CREBBP	714
POLR2F	CTCF	792
POLR2F	EP300	735
PAX6	CREBBP	811
DOCK4	PLEC	788
DOCK4	RPL13	749
DOCK4	CDC42	714
DOCK4	RPS26	768
DOCK4	FAU	941
DOCK4	RPL37A	751
ESR1	KMT2D	907
ESR1	DDX17	990
ESR1	CALCOCO1	900
ESR1	EGFR	946
ESR1	HSF2	901
ESR1	IGF1	903
ESR1	CALM2	816
ESR1	IRS1	854
ESR1	TSC2	790
ESR1	GNAI2	933
ESR1	PGR	872
ESR1	GNB1	926
ESR1	FOS	991
ESR1	TAB2	766
ESR1	MED1	990
ESR1	KDM1A	886
ESR1	STRN	985
ESR1	SP1	978
ESR1	GNB2	704
ESR1	CREBBP	981
ESR1	RUNX2	828
ESR1	NCOA7	989
TBL1XR1	TCF4	900
TBL1XR1	TCF7L2	925
TBL1XR1	HDAC5	817
UNC45A	MYH10	856
SLC9A3R2	PTEN	962
SLC9A3R2	ACTN4	739
TRIM32	AGO1	829
HDAC9	MEF2C	975
HDAC9	SMARCA4	738
HDAC9	NCOR1	953
VEZT	USH2A	889
SCN5A	ANK3	969
SCN5A	CALM2	926
PTPRC	DPP4	922
GLRA1	GPHN	764
MRVI1	ITPR1	960
DGKZ	PLCG1	733
MBD3	KDM1A	839
MBD3	GATAD2B	980
MBD3	CHD3	980
RPL10	RPL3L	730
RPL10	RPS26	987
RPL10	RPL37A	983
RPL10	FAU	987
RPL10	SRP19	830
RPL10	RPL13	986
ERG	RUNX2	830
BDNF	NTRK3	885
BDNF	NTRK1	991
EFNA4	EPHB2	710
BAP1	ASXL3	953
BAP1	HCFC1	986
NDUFA5	COX5A	822
NDUFA5	NDUFB10	999
NDUFA5	UQCRC1	871
NDUFA5	NDUFS5	998
NDUFA5	UQCRQ	941
NDUFA5	NDUFA12	998
ROBO2	ROBO1	775
ROBO2	SLIT3	985
ROBO2	SLIT2	984
SLBP	EIF4E	861
GPHN	GLRA1	764
PPP2R5D	PRKAG1	900
PPP2R5D	PRKAR2A	900
PPP2R5D	PPP2R2A	896
EHMT1	HIST1H3A	772
CACNA2D2	CACNB2	914
CACNA2D2	CACNA1D	883
CACNA2D2	CACNA1E	863
CACNA2D2	CACNA1C	883
CACNA2D2	CACNA1A	863
CACNA2D2	CACNA1B	726
RPL37A	DOCK4	751
RPL37A	RPL10	983
PTK7	WNT3A	789
PCCB	PCCA	988
AGTR1	ADRB2	718
RAD51B	BRCA2	881
ROBO1	ROBO2	775
ROBO1	SLIT2	999
ROBO1	FLRT3	797
ROBO1	NRP1	800
SLIT2	ROBO2	984
SLIT2	ROBO1	999
DAPP1	PLCG1	762
FBN2	FBN1	748
NEDD4	PTEN	896
NEDD4	ERBB4	821
NEDD4	ADRB2	828
SRP19	RPL10	830
EIF4E	PABPC4	707
EIF4E	SLBP	861
EIF4E	EIF2S1	902
EIF4E	TNRC6A	900
EIF4E	TARBP2	903
EXOC3	EXOC6	997
EXOC3	EXOC6B	973
MPP2	LIN7B	860
ANGPT1	TNIP2	923
ANGPT1	NTRK1	897
ANGPT1	PTPN11	902
RIMS1	SYT1	741
RIMS1	ERC1	876
RIMS1	BSN	792
GRIA1	HTR3A	724
GRIA1	CNIH2	868
UNC13A	BSN	831
UNC13A	CALM2	862
ENY2	KAT2B	931
ENY2	TAF6	900
ENY2	ATXN7	943
NTRK1	BDNF	991
NTRK1	PRKCZ	900
NTRK1	ANGPT2	884
NTRK1	IRS1	881
NTRK1	IGF1	886
NTRK1	ANGPT1	897
NTRK1	NRP1	746
NTRK1	PLCG1	982
RNPC3	SNRPN	754
PUF60	SRSF11	801
CDC27	CUL7	900
CDC27	MCPH1	872
PAFAH1B2	VLDLR	917
PAFAH1B2	RELN	900
PAFAH1B2	DAB1	900
FAU	RPP25	812
FAU	EIF3G	966
FAU	CSNK1D	800
FAU	DOCK4	941
FAU	CSNK1E	800
FAU	RPL10	987
KMT2A	HIST1H3J	721
KMT2A	HIST1H4B	830
KMT2A	HIST1H3A	745
KMT2A	HIST1H4H	830
KMT2A	PHF20	929
KMT2A	RBBP5	997
KMT2A	CREBBP	951
KMT2A	PSIP1	945
KMT2A	HIST1H4L	830
KMT2A	TAF6	946
KMT2A	KMT2D	763
DPF2	SMARCC2	971
DPF2	SMARCA4	982
DPF2	ARID1B	929
DPF2	SMARCA2	869
HMGA2	SMAD4	924
CUL7	PCGF6	900
CUL7	IRS1	803
CUL7	BMI1	900
CUL7	CDC27	900
CUL7	ANAPC10	900
ATXN7	ATXN7L3	996
ATXN7	TRRAP	982
ATXN7	SUPT3H	983
ATXN7	ENY2	943
ATXN7	TAF5	725
CLTCL1	TACC3	733
CLTCL1	AP2S1	753
DAG1	PAK2	900
DAG1	UTRN	995
DAG1	LAMC3	915
DAG1	SNTG2	720
DAG1	DMD	997
DAG1	NRXN1	827
DAG1	LAMB1	937
DAG1	LAMA1	930
SETD1B	RBBP5	996
SETD1B	WDR82	996
ATP1A3	ABCD4	720
CUL2	DCUN1D1	871
AP1S2	AP2S1	750
AP1S2	AP4S1	720
AP1S2	AP4M1	779
APOA5	PON1	720
APOA5	LPL	883
ATP1A1	ABCD4	720
VDR	MED1	857
VDR	RARG	924
VDR	RUNX2	703
PFDN5	CCT4	845
CEP290	MKKS	732
CEP290	AHI1	857
NUP37	NUP133	992
DNM1L	MIEF1	948
DNM1L	FIS1	974
CALCOCO1	ESR1	900
PGF	FLT1	999
MC1R	PTEN	756
NRXN3	LRRTM2	855
XRCC3	BRCA2	989
ITGB3	ITGA9	828
ITGB3	GIT1	900
ITGB3	ITGA11	918
ITGB3	FGA	904
ITGB3	ITGB5	904
ITGB3	LAMB1	909
ITGB3	PLAUR	940
ITGB3	ITGA4	953
ITGB3	SERPINE1	921
ITGB3	RHOA	922
ITGB3	FBN1	903
ITGB3	IGF1	943
ITGB3	THBS1	947
ITGB3	ITGB7	900
ITGB3	MAPK3	732
MEIS2	LMX1B	732
TAF1C	UBTF	864
SZT2	KPTN	976
SZT2	DEPDC5	900
WWOX	HYAL2	910
RNPS1	SRSF11	860
RNPS1	UPF3B	935
RNPS1	RBM8A	784
RNPS1	UPF2	893
RASSF5	RASSF1	892
RASSF5	SKAP1	814
CDH8	CTNND1	704
RBM8A	DDX39A	705
RBM8A	DHX8	800
RBM8A	RNPS1	784
RBM8A	BUD31	800
RBM8A	EFTUD2	849
KCNJ16	KCNJ10	990
KCNJ16	KCNJ15	930
TTN	TNNC1	734
TTN	TCAP	998
ERC1	RIMS1	876
ERC1	PPFIA1	852
MYO9B	RHOA	893
FRK	EGFR	724
FKBP8	MTOR	945
FKBP8	RHEB	918
FKBP8	BCL2	946
APBB1	APLP2	875
APBB1	LRP1	853
[truncated: 85 more rows]
