# Supplementary material for: Genetic architecture of white matter microstructure captured by unsupervised deep representation learning of fractional anisotropy maps
Source: Nat Commun. 2026 Jun 3;17:7150. doi: 10.1038/s41467-026-73996-z (PMC13396798; doi:10.1038/s41467-026-73996-z)
Supplement: Supplementary file 6 — Source Data [file 41467_2026_73996_MOESM6_ESM.zip › Source Data/Source Data Figure 5/Fig.5c&5d&5e/PPI/BIPnet.txt]

protein1	protein2	combined_score
CDH17	CTNND1	960
CDH17	EGFR	701
CDH17	PSEN1	853
GRN	HSPA4	762
GRN	HSPG2	938
VAMP3	STX10	889
VAMP3	SNAP29	942
VAMP3	STX7	875
VAMP3	GOSR2	787
VAMP3	STX19	772
VAMP3	SYT1	825
ACTL6B	ACTB	743
UQCRC1	NDUFV3	805
UQCRC1	NDUFV1	874
APOH	APP	724
APOH	APOE	785
APOH	PON1	720
SIRT1	IRS1	735
SIRT1	TSC2	740
SIRT1	KDM1A	836
SIRT1	BCL11B	794
SIRT1	HIC1	900
SNAP29	SNAP25	917
SNAP29	VAMP2	960
SNAP29	VAMP3	942
MAPK1	F2	901
MAPK1	DUSP7	775
MAPK1	FOS	823
XBP1	RPS26	800
XBP1	RPL13	800
XBP1	SRP19	800
XBP1	RPL37A	800
HMGXB4	BPTF	972
TAB1	ARRB2	934
IL2RB	SOCS2	900
IL2RB	STAT5B	778
IL2RB	IRS1	900
TSC2	YWHAH	952
TSC2	YWHAZ	986
TSC2	ESR1	790
TSC2	SIRT1	740
TSC2	AKT1	760
CSK	FYN	820
SFRP1	FZD2	726
SFRP1	WNT3A	840
SLC17A7	SYT1	800
TGFB1	SMURF2	906
TGFB1	PPP2R2A	900
TGFB1	TGFBR1	998
TGFB1	LTBP3	800
PON1	APOA1	968
PON1	APOH	720
PON1	APOA5	720
WNT16	FZD4	710
PCOLCE	TLL2	800
NUFIP2	FMR1	872
P2RX1	P2RX7	914
GOSR2	VAMP2	787
GOSR2	SEC24C	755
GOSR2	VAMP3	787
GOSR2	SNAP25	754
AKAP10	PRKAR2A	932
HDAC5	NR2E1	909
HDAC5	NCOR2	984
HDAC5	YWHAH	951
DTX4	ARRB2	706
DAO	DAOA	796
IFNG	IRF1	922
GNB3	GNAI2	854
GNB3	CDC42	713
GNB3	GNA12	802
GNB3	GNAT1	776
ISL1	LDB1	970
ISL1	SSBP4	746
NR3C1	CREBBP	960
NR3C1	IRF1	900
NR3C1	HSPA4	941
NR3C1	PGR	803
NR3C1	FOS	934
NR3C1	STAT5B	893
PFKFB4	PFKFB3	891
PFKFB4	PFKL	721
GNAT1	GNB3	776
MAPRE3	ANK3	714
MAPRE3	DBN1	924
MAPRE3	DLG4	709
IGFBP2	IGF1	971
BCL9	HIST1H3E	800
BCL9	HIST1H3C	800
BCL9	LDB1	900
BCL9	TCF4	923
BCL9	HIST1H3A	800
BCL9	PYGO1	991
BCL9	TCF7L2	983
BCL9	PYGO2	957
BCL9	HIST1H3J	800
APOA1	PON1	968
APOA1	APOE	968
APOA1	APP	852
EGR2	SOX10	942
LRP1	DLG4	897
LRP1	APOE	954
LRP1	HSPA4	889
LRP1	APP	920
LRP1	ITGAM	909
LRP1	HSP90B1	914
LRP1	MMP9	776
LRP1	CALR	946
PLCG1	EGFR	960
PLCG1	GAD1	900
PLCG1	NTRK3	784
PLCG1	FGFR1	994
PLCG1	NTRK2	935
PLCG1	FGFR2	979
PLCG1	GIT1	929
PLCG1	FYN	965
IRF1	CREBBP	923
IRF1	IFNG	922
IRF1	NR3C1	900
IRF1	ACTB	900
BMP4	VEGFA	779
YWHAH	MST1R	952
YWHAH	TSC2	952
YWHAH	IGF1	900
YWHAH	HDAC9	909
YWHAH	SIK3	940
YWHAH	HDAC5	951
GALR3	GAL	927
FXR2	FMR1	856
MAPK8IP3	FYN	901
APOE	APOA1	968
APOE	LRP1	954
APOE	APOH	785
APOE	APOA5	940
RARA	MED1	770
RARA	CREBBP	961
RARA	RARG	966
RARA	HIST1H2AC	700
ACTR10	DCTN5	985
ACTR10	ACTB	863
DNAJB1	MAPKAPK5	800
DNAJB1	HSPA4	979
RPA1	TIMELESS	931
RPA1	BRCA2	776
SNAP25	GOSR2	754
SNAP25	SNAP29	917
SNAP25	SYT1	997
SNAP25	STX19	776
BHLHE40	BLM	900
BHLHE40	FANCL	900
BHLHE40	FANCA	900
BHLHE40	FANCC	900
APC	GSK3B	995
AMHR2	FKBP1A	900
TLR2	HSPA4	899
TLR2	VCAN	988
HTR3B	HTR3A	988
SYT1	SNAP25	997
SYT1	NRXN1	800
SYT1	FEZ1	831
SYT1	VAMP2	991
SYT1	SLC17A7	800
SYT1	VAMP3	825
SYT1	SLC18A2	800
PALB2	XRCC3	857
SLC6A4	HTR1A	727
SLC6A4	SEC24C	747
ALDH2	MAOA	742
ATF1	CREB1	890
ATF1	ATF4	761
CREBBP	HIST1H3J	829
CREBBP	HIST1H3E	829
CREBBP	MED1	928
CREBBP	TCF7L2	839
CREBBP	ARNTL	787
CREBBP	CREB1	999
CREBBP	HIST1H4B	829
CREBBP	HIF1A	999
CREBBP	HIST1H3A	907
CREBBP	FOXO3	959
CREBBP	HIST1H4H	829
CREBBP	IRF1	923
CREBBP	RARG	906
CREBBP	RUNX2	812
CREBBP	RARA	961
CREBBP	POLR2F	714
CREBBP	STAT6	896
CREBBP	HIST1H4L	829
CREBBP	STAT5B	926
CREBBP	TCF4	809
CREBBP	KMT2D	704
CREBBP	ACTB	912
CREBBP	ESR1	981
CREBBP	HIST1H3C	829
CREBBP	NR3C1	960
SMURF2	TGFB1	906
PRDX1	TLR4	850
ARPC1A	ACTB	739
APLP2	APP	808
POLD3	POLG	900
STRN	ESR1	985
ITGA9	ITGA11	763
ITGA9	TGM2	900
ITGA9	ITGB3	828
ITGA9	SAT1	975
ITGA9	ITGB5	772
ITGA9	ITGAM	720
ITGA9	CTLA4	720
ITGA9	ITGB7	811
ITGA9	CSF2	900
ITGA9	VEGFA	900
ITGA9	ADAM15	900
VCAN	TLR2	988
AFF4	MLLT3	993
SEMA3A	DPYSL2	739
NRP1	FYN	849
NRP1	VEGFA	997
CREM	FOS	955
POLA2	POLG	900
PRKAR2A	AGT	900
PRKAR2A	ADRB2	914
PRKAR2A	AKAP10	932
GAL	GALR3	927
ITIH4	DPP4	839
ITIH4	DUSP5	779
CACNA1C	CACNA2D2	883
CACNA1C	CALM2	982
ITGB7	ITGA9	811
ITGB7	CTLA4	900
ITGB7	ITGAM	772
ERBB3	PA2G4	927
ERBB3	EGFR	999
RTN1	RTN4	746
POLG	POLA2	900
POLG	POLD3	900
MFGE8	ITGB3	940
NDUFB10	NDUFV1	999
NDUFB10	NDUFV3	980
NOB1	CSNK1D	872
NOB1	CSNK1E	931
PFKL	PFKFB4	721
SSBP4	ISL1	746
CALM2	KCNQ2	883
CALM2	DLG4	857
CALM2	CACNA1A	891
CALM2	MYO1C	870
CALM2	CACNA1C	982
CALM2	ITPR1	726
CALM2	NOS3	913
CALM2	CAMK2A	913
CALM2	GRIN1	919
CALM2	CACNA1B	900
CALM2	ESR1	816
CRHBP	UCN	795
LRRTM2	DLG4	714
LRRTM2	NRXN1	948
GNA12	GNB3	802
EGFR	NRG3	925
EGFR	HSPA5	887
EGFR	NTRK2	917
EGFR	CDH17	701
EGFR	YWHAZ	711
EGFR	ESR1	946
EGFR	PLCG1	960
EGFR	ERBB3	999
EGFR	NRG1	995
EGFR	ERBB4	995
HTR2C	F2	903
HTR2C	GNB1	909
CRH	GNB1	709
CRH	UCN	820
NTRK2	PLCG1	935
NTRK2	EGFR	917
NTRK2	BDNF	997
LIN7C	DLG4	806
FEZ1	SYT1	831
CEP164	TIMELESS	900
MRPL49	SOD2	788
ANK3	SPTBN1	934
ANK3	KCNQ2	956
ANK3	KCNQ3	956
ANK3	SCN8A	922
ANK3	MAPRE3	714
BICD1	DCTN5	704
GRIA4	HTR3A	724
GRIA4	CNIH2	755
WNT3A	FZD4	840
WNT3A	GSK3B	929
WNT3A	SFRP1	840
APP	APOA1	852
APP	APLP2	808
APP	LRP1	920
APP	PSEN1	964
APP	BACE1	954
APP	APOH	724
APP	AP4M1	896
APP	CNTN2	864
APP	APOA5	720
DPYSL5	DPYSL2	817
FANCC	HSPA4	934
FANCC	BHLHE40	900
WNT4	FZD4	705
S100B	HSPA4	850
DBN1	SPTBN1	713
DBN1	MAPRE3	924
STAT5B	CREBBP	926
STAT5B	NR3C1	893
STAT5B	ERBB4	873
STAT5B	IL2RB	778
TAL1	TCF4	842
HPGDS	CDC42	748
HPGDS	RHOA	846
PRKCI	PRKCZ	966
PRKCI	CDC42	845
UCN	CRH	820
UCN	CRHR2	986
UCN	CRHBP	795
ITGB5	ITGA9	772
ITGB5	FYN	903
ITGB5	CTLA4	900
ITGB5	ITGAM	772
MST1R	YWHAH	952
MST1R	YWHAZ	952
GRIA2	PICK1	955
GRIA2	HTR3A	724
GRIA2	CNIH2	810
NDUFAF2	NDUFV3	800
IL3	IL6	841
IL3	YWHAZ	900
CSF2	ITGA9	900
CSF2	YWHAZ	900
NOS3	CALM2	913
SLC18A2	SYT1	800
HIF1AN	HIF1A	990
HSP90B1	LRP1	914
HSP90B1	HSPA4	717
DCTN5	ACTR10	985
DCTN5	ACTR1A	985
DCTN5	BICD1	704
STAT6	CREBBP	896
MED1	VDR	857
MED1	RARA	770
MED1	ESR1	990
MED1	CREBBP	928
KMT2D	ESR1	907
KMT2D	CREBBP	704
TUBA1A	TUBA8	900
TUBA1C	TUBA8	900
TSR1	CSNK1D	884
TSR1	CSNK1E	884
IGFBP6	IGF1	809
LTBP3	TGFB1	800
PYGO1	BCL9	991
IGF1	ITGB3	943
IGF1	ESR1	903
IGF1	IRS1	985
IGF1	IGFBP2	971
IGF1	YWHAH	900
IGF1	IGFBP6	809
PA2G4	AKT1	770
PA2G4	ERBB3	927
HSPA4	HSPA5	852
HSPA4	HIF1A	926
HSPA4	PGR	812
HSPA4	ISCU	879
HSPA4	S100B	850
HSPA4	NR3C1	941
HSPA4	HSP90B1	717
HSPA4	LRP1	889
HSPA4	TLR4	926
HSPA4	DNAJB1	979
HSPA4	BAG1	951
HSPA4	FANCC	934
HSPA4	TLR2	899
HSPA4	FOXP3	756
HSPA4	GRN	762
CTLA4	ITGA9	720
CTLA4	ITGB5	900
CTLA4	ITGA11	900
CTLA4	ITGB7	900
CTLA4	ITGB3	900
IRS1	ESR1	854
IRS1	IL2RB	900
IRS1	SIRT1	735
IRS1	IGF1	985
IRS1	GDNF	900
IRS1	YWHAZ	754
IRS1	FYN	792
GNB2	ESR1	704
ADRB2	GNB1	940
ADRB2	F2	903
ADRB2	AGTR1	718
ADRB2	TPM3	711
ADRB2	NEDD4	828
ADRB2	PRKAR2A	914
S1PR1	GNAI2	910
S1PR1	GNB1	900
FOS	TCF7L2	928
FOS	MAPK1	823
FOS	CREM	955
FOS	CREB1	939
FOS	FOXP3	901
FOS	ESR1	991
FOS	NR3C1	934
FOS	BAG1	900
ITPR1	CALM2	726
ITPR1	ATXN2	879
ITPR1	MRVI1	960
ITPR1	MCL1	859
ITPR1	PSEN1	800
ITPR1	ATXN3	840
CXCL8	GNB1	979
CXCL8	GNAI2	900
CTNND2	PSEN1	943
BPTF	HMGXB4	972
MCM7	TIMELESS	903
RPL13	XBP1	800
F2	ADRB2	903
F2	HTR2C	903
F2	MAPK1	901
F2	AGT	919
CLOCK	KDM1A	719
DPYSL2	GRIN2B	839
DPYSL2	PLXNA2	819
DPYSL2	DPYSL5	817
DPYSL2	CACNA1B	887
DPYSL2	SEMA3A	739
CNIH2	HTR3A	720
CNIH2	GRIN2A	738
CNIH2	GRIA3	755
CNIH2	GRIN1	720
CNIH2	GRIN3A	738
CNIH2	GRIN2B	738
CNIH2	GRIA4	755
CNIH2	GRIA1	868
CNIH2	CACNG5	759
CNIH2	GRIA2	810
CD34	BCL2	720
RASGRP1	SKAP1	756
ISCU	HSPA4	879
GNAI2	GNB3	854
GNAI2	S1PR1	910
GNAI2	CXCL8	900
GNAI2	ADCY2	717
GNAI2	RGS4	797
GNAI2	CNR1	842
GNAI2	ESR1	933
HIC1	SIRT1	900
VAMP2	SYT1	991
VAMP2	STX19	772
VAMP2	GOSR2	787
VAMP2	STX7	839
VAMP2	STX10	707
VAMP2	SNAP29	960
ANGPT2	VEGFA	921
SSH1	FGFR2	902
SSH1	YWHAZ	811
HTR1A	SLC6A4	727
RPP25	CSNK1E	800
RPP25	CSNK1D	800
COX5A	NDUFV3	800
COX5A	NDUFV1	940
BACE1	APP	954
BACE1	RTN4	864
BID	MCL1	946
CACNB2	CACNA2D2	914
ING3	ACTB	909
STX19	VAMP3	772
STX19	SNAP25	776
STX19	VAMP2	772
CALR	LRP1	946
CALR	MPL	881
NDUFV1	UQCRC1	874
NDUFV1	NDUFS5	996
NDUFV1	NDUFA12	998
NDUFV1	UQCRQ	952
NDUFV1	COX5A	940
NDUFV1	NDUFB10	999
ATRIP	TIMELESS	935
FZD2	SFRP1	726
HSPA5	MANF	954
HSPA5	DNAJC1	963
HSPA5	PAWR	910
HSPA5	HSPA4	852
HSPA5	EGFR	887
CSNK1D	FAU	800
CSNK1D	NOB1	872
CSNK1D	RPS26	800
CSNK1D	RPP25	800
CSNK1D	TSR1	884
GSK3B	WNT3A	929
GSK3B	PSEN1	828
GSK3B	APC	995
PPP2R2A	TGFB1	900
PGR	NCOR2	942
PGR	FKBP5	841
PGR	ESR1	872
PGR	NR3C1	803
PGR	HSPA4	812
PSEN1	APP	964
PSEN1	ITPR1	800
PSEN1	CDH17	853
PSEN1	GSK3B	828
PSEN1	CTNND2	943
PSEN1	PSEN2	981
ITGA11	ITGA9	763
ITGA11	CTLA4	900
ITGA11	ITGAM	720
PAWR	DRD2	741
PAWR	PRKCZ	984
PAWR	HSPA5	910
POU3F2	SOX10	866
FMNL1	ACTB	725
SP1	ESR1	978
SP1	HIF1A	976
CNTN2	CNTNAP2	938
CNTN2	NCAM1	904
CNTN2	APP	864
P2RX7	P2RX1	914
NDUFA12	NDUFV1	998
NDUFA12	NDUFV3	996
CALCA	GNB1	747
CALCA	CALCRL	961
TUBA8	TUBA1C	900
TUBA8	TUBA1A	900
DNAH8	PAFAH1B1	936
DNAH8	DNAH1	900
ATF4	ATF1	761
EPHA3	FYN	926
RTN4	RTN1	746
RTN4	BACE1	864
ZBTB16	NCOR2	859
SKAP1	RASGRP1	756
SKAP1	FYN	850
SRR	DISC1	802
MAOA	ALDH2	742
CRHR2	GNB1	791
CRHR2	UCN	986
DTNBP1	TXNDC5	807
ERBB4	TAB2	982
ERBB4	STAT5B	873
ERBB4	EGFR	995
ERBB4	NEDD4	821
ERBB4	PTPRZ1	804
ADCY2	GNAI2	717
SEC24C	GOSR2	755
SEC24C	SLC6A4	747
SEC24C	SEC31B	772
NDUFV3	NDUFAF2	800
NDUFV3	UQCRC1	805
NDUFV3	NDUFS5	995
NDUFV3	COX5A	800
NDUFV3	NDUFB10	980
NDUFV3	UQCRQ	800
NDUFV3	NDUFA12	996
CRKL	DBNL	900
CRKL	FGFR1	718
SCN8A	ANK3	922
FYN	SKAP1	850
FYN	CSK	820
FYN	ITGB5	903
FYN	MAPK8IP3	901
FYN	IRS1	792
FYN	CTNND1	857
FYN	PLXNA2	717
FYN	EPHA3	926
FYN	NRP1	849
FYN	PLCG1	965
FYN	CDC42	712
NAT6	ACTB	800
BLM	BHLHE40	900
BLM	BRCA2	800
HTR3A	CNIH2	720
HTR3A	HTR3B	988
HTR3A	GRIA3	724
HTR3A	GRIN2A	724
HTR3A	GRIA1	724
HTR3A	GRIN1	727
HTR3A	CACNG5	720
HTR3A	GRIN3A	724
HTR3A	GRIA4	724
HTR3A	GRIN2B	724
HTR3A	GRIA2	724
RPS26	XBP1	800
RPS26	CSNK1D	800
RPS26	CSNK1E	800
SPTBN1	ANK3	934
SPTBN1	DBN1	713
SPTBN1	NCAM1	818
ABCD4	ATP1A2	720
ABCD4	ATP2A2	720
ABCD4	ATP1A3	720
ABCD4	ATP1A1	720
ADAM15	ITGA9	900
BCL11B	SIRT1	794
ACTB	NAT6	800
ACTB	ACTL6B	743
ACTB	ACTR10	863
ACTB	HIST1H4L	813
ACTB	ARPC1B	739
ACTB	TRRAP	946
ACTB	CREBBP	912
ACTB	MYO1C	840
ACTB	HIST1H4H	813
ACTB	FMNL1	725
ACTB	IRF1	900
ACTB	ARPC1A	739
ACTB	ING3	909
ACTB	ACTR1A	862
ACTB	HIST1H4B	813
ACTB	DR1	720
GRM7	PICK1	930
TLL2	PCOLCE	800
GAD1	PLCG1	900
CASP8	FAF1	977
CASP8	ITGB3	968
KCNQ2	ANK3	956
KCNQ2	CALM2	883
HIST1H3J	BCL9	800
HIST1H3J	MLLT3	813
HIST1H3J	YWHAZ	712
HIST1H3J	CREBBP	829
HIST1H3J	PBRM1	906
DNMT1	KDM1A	844
PCNT	CEP152	735
AP4M1	APP	896
MYO1C	CALM2	870
MYO1C	ACTB	840
TRRAP	ACTB	946
TRRAP	TCF7L2	937
CACNA1A	CACNA2D2	863
CACNA1A	CALM2	891
DPP4	ITIH4	839
NTRK3	BDNF	885
NTRK3	NTF3	996
NTRK3	PLCG1	784
FAM109A	INPP5B	874
ATP1A2	ABCD4	720
TOP1	TIMELESS	745
CNTNAP2	CNTN2	938
DRD2	PAWR	741
GRIN3A	CNIH2	738
GRIN3A	HTR3A	724
TGM2	ITGB3	776
TGM2	GNB1	900
TGM2	ITGA9	900
DISC1	TNIK	924
DISC1	PAFAH1B1	941
DISC1	SRR	802
AGT	GNB1	900
AGT	F2	919
AGT	PRKAR2A	900
AGT	AGTR1	948
PSEN2	PSEN1	981
PLXNA2	DPYSL2	819
PLXNA2	FYN	717
TAB2	ESR1	766
TAB2	ERBB4	982
STX7	VAMP3	875
STX7	VAMP2	839
DAP3	SOD2	931
HSF2	ESR1	901
PYGO2	TCF7L2	779
PYGO2	BCL9	957
PYGO2	TCF4	900
CHRNB2	CHRNA2	913
TPM3	ADRB2	711
PI4KB	NCS1	976
NR2E1	HDAC5	909
NR2E1	KDM1A	950
MCL1	BCL2	952
MCL1	ITPR1	859
MCL1	BID	946
TCF7L2	TCF4	780
TCF7L2	LDB1	781
TCF7L2	TRRAP	937
TCF7L2	CREBBP	839
TCF7L2	TNIK	947
TCF7L2	BCL9	983
TCF7L2	PYGO2	779
TCF7L2	FOS	928
CNR1	GNB1	924
CNR1	GNAI2	842
DUSP5	ITIH4	779
WNT2B	FZD4	818
ACTR1A	DCTN5	985
ACTR1A	ACTB	862
HTR1B	GNB1	952
DR1	ACTB	720
SEC31B	SEC24C	772
FMR1	NUFIP2	872
FMR1	FXR2	856
CACNA1B	CACNA2D2	726
CACNA1B	DPYSL2	887
CACNA1B	CALM2	900
LGI1	DLG4	922
RUNX2	VDR	703
RUNX2	ESR1	828
RUNX2	CREBBP	812
RUNX2	HIF1A	703
GRIN1	HTR3A	727
GRIN1	CNIH2	720
GRIN1	CALM2	919
NRG3	EGFR	925
MMP9	LRP1	776
NCS1	PI4KB	976
MPL	CALR	881
NDUFS5	NDUFV1	996
NDUFS5	NDUFV3	995
INPP5B	FAM109A	874
GLO1	HAGH	869
SRSF3	RNPS1	875
TLR4	HSPA4	926
TLR4	PRDX1	850
CNR2	GNB1	819
HSPG2	GRN	938
TGFBR1	TGFB1	998
TGFBR1	FKBP1A	999
SIK3	YWHAZ	948
SIK3	YWHAH	940
FOXP3	FOXP1	971
FOXP3	HDAC9	866
FOXP3	HSPA4	756
FOXP3	FOS	901
DOCK9	CDC42	980
PIP4K2A	PLCD3	749
DNAJC1	HSPA5	963
KCTD12	GNB1	804
ATXN2	ITPR1	879
HIST1H4H	ACTB	813
HIST1H4H	CREBBP	829
HIST1H4B	ACTB	813
HIST1H4B	CREBBP	829
HIST1H2AC	RARA	700
FLRT3	FGFR1	813
PRKCZ	PRKCI	966
PRKCZ	CDC42	988
PRKCZ	PAWR	984
UQCRQ	NDUFV1	952
UQCRQ	NDUFV3	800
SAT1	ITGA9	975
TXNDC5	DTNBP1	807
BRCA2	XRCC3	989
BRCA2	RAD51B	881
BRCA2	SHFM1	965
BRCA2	RPA1	776
BRCA2	BLM	800
MLLT3	AFF4	993
MLLT3	HIST1H3C	813
MLLT3	HIST1H3E	813
MLLT3	HIST1H3J	813
MLLT3	HIST1H3A	932
MLLT3	POLR2F	736
CEP152	PCNT	735
IL6ST	IL6	999
KCNQ3	ANK3	956
FANCA	BHLHE40	900
NCOA7	ESR1	989
PTPRZ1	ERBB4	804
PTPRZ1	NCAM1	711
DRD1	GNB1	909
PBRM1	HIST1H3A	941
PBRM1	HIST1H3E	851
PBRM1	HIST1H3J	906
PBRM1	HIST1H3C	851
GIT1	PLCG1	929
YWHAZ	MST1R	952
YWHAZ	IL3	900
YWHAZ	SSH1	811
YWHAZ	TSC2	986
YWHAZ	IRS1	754
YWHAZ	EGFR	711
YWHAZ	HIST1H3A	712
YWHAZ	HIST1H3J	712
YWHAZ	CSF2	900
YWHAZ	SIK3	948
FAF1	CASP8	977
GRIN2A	HTR3A	724
GRIN2A	CNIH2	738
DDX17	ESR1	990
CSNK1E	NOB1	931
CSNK1E	FAU	800
CSNK1E	TSR1	884
CSNK1E	RPP25	800
CSNK1E	RPS26	800
SOX10	POU3F2	866
SOX10	EGR2	942
PAFAH1B1	RELN	946
PAFAH1B1	DISC1	941
PAFAH1B1	DNAH8	936
HAGH	GLO1	869
CEP250	FKBP1A	847
BCL2	MCL1	952
BCL2	CD34	720
BCL2	FKBP8	946
TCF4	TAL1	842
TCF4	TCF7L2	780
TCF4	LDB1	916
TCF4	CREBBP	809
TCF4	PYGO2	900
TCF4	BCL9	923
CAMK2A	CALM2	913
CTNND1	CDH17	960
CTNND1	FYN	857
DLG4	LIN7C	806
DLG4	LRRTM2	714
DLG4	CALM2	857
DLG4	MAPRE3	709
DLG4	LRP1	897
DLG4	LGI1	922
DLG4	RHOA	710
GRIK1	PICK1	725
FKBP1A	AMHR2	900
FKBP1A	CEP250	847
FKBP1A	TGFBR1	999
KDM1A	CLOCK	719
KDM1A	DNMT1	844
KDM1A	NR2E1	950
KDM1A	ESR1	886
KDM1A	SIRT1	836
CDC42	AKT1	928
CDC42	PRKCI	845
CDC42	PRKCZ	988
CDC42	FYN	712
CDC42	GNB3	713
CDC42	HPGDS	748
CDC42	DOCK9	980
NCOR2	HDAC9	769
NCOR2	NR1H3	911
NCOR2	ZBTB16	859
NCOR2	RARG	939
NCOR2	PGR	942
NCOR2	HDAC5	984
POMC	MC1R	970
ARNTL	CREBBP	787
NRG1	EGFR	995
FANCL	BHLHE40	900
CHRNA2	CHRNB2	913
NRXN1	DAG1	827
NRXN1	LRRTM2	948
NRXN1	SYT1	800
PICK1	GRIK2	815
PICK1	GRIA3	850
PICK1	GRIK1	725
PICK1	GRIA2	955
PICK1	GRM7	930
IL6	IL3	841
IL6	IL6ST	999
FOXO3	CREBBP	959
FOXP2	FOXP1	962
CALCRL	CALCA	961
CALCRL	ADM	992
CREB1	ATF1	890
CREB1	FOS	939
CREB1	CREBBP	999
RARG	NCOR2	939
RARG	VDR	924
RARG	RARA	966
RARG	CREBBP	906
ARPC1B	ACTB	739
RELN	PAFAH1B1	946
RELN	PAFAH1B2	900
LDB1	TCF7L2	781
LDB1	TCF4	916
LDB1	BCL9	900
LDB1	ISL1	970
FGFR1	CRKL	718
FGFR1	PLCG1	994
FGFR1	FLRT3	813
IFT27	IFT140	944
IFT27	CLUAP1	874
GRIK2	PICK1	815
RGS4	GNAI2	797
NTF3	BDNF	994
NTF3	NTRK3	996
TNIK	TCF7L2	947
TNIK	NEDD4	725
TNIK	DISC1	924
RHOA	HPGDS	846
RHOA	DLG4	710
RHOA	VEGFA	900
USP19	HIF1A	797
DNAH1	DNAH8	900
ARRB2	DTX4	706
ARRB2	NEDD4	878
ARRB2	AGTR1	954
ARRB2	TAB1	934
POLR2F	CREBBP	714
POLR2F	MLLT3	736
ESR1	KMT2D	907
ESR1	DDX17	990
ESR1	CALCOCO1	900
ESR1	EGFR	946
ESR1	HSF2	901
ESR1	IGF1	903
ESR1	CALM2	816
ESR1	IRS1	854
ESR1	TSC2	790
ESR1	GNAI2	933
ESR1	PGR	872
ESR1	GNB1	926
ESR1	FOS	991
ESR1	TAB2	766
ESR1	MED1	990
ESR1	KDM1A	886
ESR1	STRN	985
ESR1	SP1	978
ESR1	GNB2	704
ESR1	CREBBP	981
ESR1	RUNX2	828
ESR1	NCOA7	989
IFT140	IFT27	944
HDAC9	FOXP3	866
HDAC9	NCOR2	769
HDAC9	YWHAH	909
GDNF	IRS1	900
FGFR2	PLCG1	979
FGFR2	SSH1	902
MRVI1	ITPR1	960
BDNF	NTRK2	997
BDNF	NTF3	994
BDNF	NTRK3	885
DUSP7	MAPK1	775
DBNL	CRKL	900
CACNA2D2	CACNB2	914
CACNA2D2	CACNA1C	883
CACNA2D2	CACNA1A	863
CACNA2D2	CACNA1B	726
RPL37A	XBP1	800
AGTR1	AGT	948
AGTR1	BDKRB2	904
AGTR1	ADRB2	718
AGTR1	ARRB2	954
RAD51B	BRCA2	881
BAG1	FOS	900
BAG1	HSPA4	951
NEDD4	TNIK	725
NEDD4	ERBB4	821
NEDD4	ADRB2	828
NEDD4	ARRB2	878
SRP19	XBP1	800
GRIA1	HTR3A	724
GRIA1	CNIH2	868
MANF	HSPA5	954
FZD4	WNT4	705
FZD4	WNT16	710
FZD4	WNT2B	818
FZD4	WNT3A	840
PAFAH1B2	RELN	900
FAU	CSNK1D	800
FAU	CSNK1E	800
ADM	CALCRL	992
ADM	GNB1	800
CACNG5	CNIH2	759
CACNG5	HTR3A	720
HIF1A	USP19	797
HIF1A	HSPA4	926
HIF1A	RUNX2	703
HIF1A	SP1	976
HIF1A	CREBBP	999
HIF1A	HIF1AN	990
HIF1A	CUL2	988
ATP2A2	ABCD4	720
ITGAM	ITGB5	772
ITGAM	ITGB7	772
ITGAM	ITGA11	720
ITGAM	LRP1	909
ITGAM	ITGB3	772
ITGAM	ITGA9	720
DAG1	NRXN1	827
PFKFB3	PFKFB4	891
ATP1A3	ABCD4	720
FKBP5	PGR	841
CUL2	HIF1A	988
APOA5	APOE	940
APOA5	PON1	720
APOA5	APP	720
ATP1A1	ABCD4	720
SOD2	DAP3	931
SOD2	MRPL49	788
VDR	MED1	857
VDR	RARG	924
VDR	RUNX2	703
MAPKAPK5	DNAJB1	800
CALCOCO1	ESR1	900
BDKRB2	AGTR1	904
TIMELESS	RPA1	931
TIMELESS	ATRIP	935
TIMELESS	TOP1	745
TIMELESS	CEP164	900
TIMELESS	MCM7	903
PGF	VEGFA	994
MC1R	POMC	970
AKT1	PA2G4	770
AKT1	CDC42	928
AKT1	TSC2	760
XRCC3	BRCA2	989
XRCC3	PALB2	857
ITGB3	MFGE8	940
ITGB3	TGM2	776
ITGB3	ITGA9	828
ITGB3	CTLA4	900
ITGB3	CASP8	968
ITGB3	VEGFA	905
ITGB3	IGF1	943
ITGB3	ITGAM	772
RNPS1	SRSF3	875
CLUAP1	IFT27	874
ADCYAP1	GNB1	702
STX10	VAMP3	889
STX10	VAMP2	707
FKBP8	BCL2	946
GRIN2B	DPYSL2	839
GRIN2B	HTR3A	724
GRIN2B	CNIH2	738
NR1H3	NCOR2	911
ATXN3	ITPR1	840
VEGFA	ANGPT2	921
VEGFA	RHOA	900
VEGFA	PGF	994
VEGFA	BMP4	779
VEGFA	NRP1	997
VEGFA	ITGA9	900
VEGFA	ITGB3	905
PLCD3	PIP4K2A	749
NCAM1	CNTN2	904
NCAM1	PTPRZ1	711
NCAM1	SPTBN1	818
HIST1H3A	CREBBP	907
HIST1H3A	PBRM1	941
HIST1H3A	YWHAZ	712
HIST1H3A	MLLT3	932
HIST1H3A	BCL9	800
HIST1H4L	ACTB	813
HIST1H4L	CREBBP	829
SHFM1	BRCA2	965
SOCS2	IL2RB	900
GRIA3	CNIH2	755
GRIA3	HTR3A	724
GRIA3	PICK1	850
GNB1	TGM2	900
GNB1	CALCA	747
GNB1	ADM	800
GNB1	CRH	709
GNB1	CNR2	819
GNB1	CRHR2	791
GNB1	DRD1	909
GNB1	ESR1	926
GNB1	CNR1	924
GNB1	AGT	900
GNB1	KCTD12	804
GNB1	HTR1B	952
GNB1	ADCYAP1	702
GNB1	HTR2C	909
GNB1	S1PR1	900
GNB1	ADRB2	940
GNB1	CXCL8	979
HIST1H3E	MLLT3	813
HIST1H3E	CREBBP	829
HIST1H3E	PBRM1	851
HIST1H3E	BCL9	800
DAOA	DAO	796
HIST1H3C	BCL9	800
HIST1H3C	PBRM1	851
HIST1H3C	CREBBP	829
HIST1H3C	MLLT3	813
FOXP1	FOXP2	962
FOXP1	FOXP3	971
