# Supplementary material for: Genetic architecture of white matter microstructure captured by unsupervised deep representation learning of fractional anisotropy maps
Source: Nat Commun. 2026 Jun 3;17:7150. doi: 10.1038/s41467-026-73996-z (PMC13396798; doi:10.1038/s41467-026-73996-z)
Supplement: Supplementary file 6 — Source Data [file 41467_2026_73996_MOESM6_ESM.zip › Source Data/Source Data Figure 5/Fig.5c&5d&5e/PPI/share_net.txt]

node1	node2	weight
GRN	HSPA4	762
GRN	HSPG2	938
GRN	TNFRSF1B	757
GRN	TNFRSF1A	934
GRN	PSAP	804
TNFRSF1A	CRADD	939
TNFRSF1A	TAB2	972
TNFRSF1A	TAB1	900
TNFRSF1A	GRN	934
TNFRSF1A	PRKCZ	901
TNFRSF1A	HSPA4	713
TNS1	CSK	919
NGFR	PRKCZ	901
NGFR	BDNF	991
NGFR	RHOA	868
NGFR	RTN4	980
NGFR	NTRK3	775
NGFR	CALM2	816
UQCRC1	NDUFS4	849
UQCRC1	NDUFS7	880
UQCRC1	NDUFB7	870
UQCRC1	NDUFS1	903
UQCRC1	NDUFA8	880
DLD	DLST	990
APOH	APP	724
APOH	APOE	785
APOH	APOA5	720
APOH	APOA1	808
APOH	CLU	720
APOH	PON1	720
APOH	APOB	748
APOH	LRP8	897
SIRT1	IRS1	735
SIRT1	TSC2	740
SIRT1	KDM1A	836
SIRT1	BCL11B	794
SIRT1	HIC1	900
NDUFB7	COX5A	822
NDUFB7	NDUFS5	999
NDUFB7	UQCRQ	974
NDUFB7	NDUFB10	999
NDUFB7	UQCRC1	870
NDUFB7	NDUFA12	998
TAB1	KCNJ6	836
TAB1	TNFRSF1A	900
RIN3	BIN1	852
GSS	GSTO2	731
PROCR	ICAM1	759
PROCR	CAV1	913
TSC2	DAPK1	702
TSC2	YWHAZ	986
TSC2	ESR1	790
TSC2	SIRT1	740
CSK	NOLC1	900
CSK	TNS1	919
CSK	EGFR	785
CSK	ACTN4	904
CSK	CAV1	929
CSK	FYN	820
TGFB1	SMURF2	906
TGFB1	PPP2R2A	900
TGFB1	TGFBR1	998
TGFB1	LTBP3	800
PON1	APOA1	968
PON1	APOH	720
PON1	APOA5	720
LAMB1	LAMB2	900
LAMB1	ITGB3	909
LAMB1	DAG1	937
PCOLCE	TLL2	800
SERPINE1	ITGB3	921
SERPINE1	LRP1	923
SERPINE1	ITGB5	900
GOSR2	SEC24C	755
IFNG	IRF1	922
GNB3	GNAI2	854
GNB3	CDC42	713
GNB3	GNA12	802
GNB3	GNAT1	776
IL4	FES	900
IL4	IRS1	900
IL4	STAT6	746
NR3C1	CREBBP	960
NR3C1	IRF1	900
NR3C1	HSPA4	941
NR3C1	PGR	803
NR3C1	FOS	934
NR3C1	STAT5B	893
GNAT1	GNB3	776
MAPRE3	ANK3	714
APOB	APOA5	830
APOB	HSPG2	753
APOB	APOH	748
APOB	APOA1	868
SNX17	LRP8	708
SNX17	LRP1	724
NDUFS7	UQCRC1	880
NDUFS7	NQO1	710
NDUFS7	NDUFS5	996
NDUFS7	NDUFA12	996
NDUFS7	UQCRQ	951
NDUFS7	NDUFAF3	912
NDUFS7	COX5A	917
NDUFS7	NDUFB10	999
NDUFS7	SDHB	788
IGFBP2	IGF1	971
HSPE1	CASP3	762
APOA1	PON1	968
APOA1	APOE	968
APOA1	APP	852
APOA1	APOB	868
APOA1	APOH	808
APOA1	CLU	967
APOA1	ABCA7	906
APOA1	TTR	745
APOA1	APOA5	720
TTR	APOA1	745
TTR	HSPG2	766
TWIST1	TP53	850
EGR2	SOX10	942
LRP1	A2M	969
LRP1	APBB1	853
LRP1	APOE	954
LRP1	HSPA4	889
LRP1	SNX17	724
LRP1	APP	920
LRP1	PRNP	827
LRP1	LPL	838
LRP1	SERPINE1	923
LRP1	MMP9	776
PLCG1	EGFR	960
PLCG1	FAS	704
PLCG1	NTRK3	784
PLCG1	GRB2	997
PLCG1	NTRK2	935
PLCG1	NGF	937
PLCG1	GIT1	929
PLCG1	FYN	965
PLCG1	PIK3R1	825
PLCG1	NTRK1	982
ATXN1	UBQLN4	824
IRF1	IFNG	922
IRF1	NR3C1	900
GALR3	GAL	927
MAPK8IP3	FYN	901
TRPC4AP	ERCC8	900
TRPC4AP	DCAF5	900
TRPC4AP	DCAF15	900
APOE	APOA1	968
APOE	LRP1	954
APOE	APOH	785
APOE	APOA5	940
ACTN4	CSK	904
ACTN4	ICAM1	707
NR1H2	NR1H3	900
DCAF15	TRPC4AP	900
RPA1	TP53	998
KDM6B	TP53	804
PI4KA	PIK3R1	734
APC	LRRK2	730
APC	GSK3B	995
PSMB7	SHFM1	800
PSMB7	PSMC3	996
PSMB7	PSMD14	998
PGBD1	SCAND1	702
ADAM10	CD34	720
ADAM10	EPHA3	958
KIF11	TUBA1B	873
SYT1	FGF1	939
SYT1	PSEN1	722
SNCAIP	SNCA	995
SLC6A4	SEC24C	747
ALDH2	MAOA	742
CREBBP	KLF5	754
CREBBP	TP53	999
CREBBP	PPARG	998
CREBBP	TCF7L2	839
CREBBP	PPARGC1A	975
CREBBP	HIF1A	999
CREBBP	FOXO3	959
CREBBP	PPARA	959
CREBBP	RUNX1	788
CREBBP	ESR1	981
CREBBP	PARP1	957
CREBBP	NR3C1	960
SMURF2	TGFB1	906
SMURF2	CAV1	900
PIK3R3	PIK3R1	838
PIK3R3	IRS1	969
PIK3R3	IGF1R	864
PRDX1	PTEN	890
PRDX1	TLR4	850
PRDX1	AR	954
XRCC1	NEIL1	944
ABCA7	APOA1	906
APLP2	APBB1	875
APLP2	APP	808
LRP2	SHBG	842
STRN	CAV1	789
STRN	ESR1	985
THRA	RARG	900
ITGA9	F13A1	900
ITGA9	ADAM12	900
ICAM1	ACTN4	707
ICAM1	PROCR	759
PPARGC1A	CREBBP	975
PPARGC1A	MED1	952
PPARGC1A	MEF2C	968
F13A1	ITGA9	900
ERCC8	TRPC4AP	900
NRP1	FYN	849
NRP1	NTRK1	746
PTPN23	GRB2	776
PRKAR2A	AGT	900
PRKAR2A	ADRB2	914
PRKAR2A	AKAP8	946
GAL	GALR3	927
ITIH4	CCR5	898
IGF1R	SOCS2	831
IGF1R	PIK3R3	864
IGF1R	CRKL	745
IGF1R	IRS1	999
IGF1R	ITGB3	920
IGF1R	IGF1	999
IGF1R	EGFR	946
IGF1R	CTNND1	900
NDUFB10	NDUFB7	999
NDUFB10	NDUFA8	999
NDUFB10	NDUFS4	996
NDUFB10	NDUFS1	999
NDUFB10	NDUFS7	999
TP53	TWIST1	850
TP53	E4F1	836
TP53	RPA1	998
TP53	KDM6B	804
TP53	DPP4	739
TP53	TOP1	908
TP53	KDM1A	847
TP53	NQO1	922
TP53	RUNX2	703
TP53	CREBBP	999
TP53	TRRAP	799
TP53	SP1	994
TP53	MCL1	982
TP53	HSPA4	967
TP53	GNL3	912
TP53	HIC1	943
TP53	PHF20	844
AKAP8	PRKAG1	900
AKAP8	PRKAR2A	946
CALM2	NGFR	816
CALM2	FAS	800
CALM2	NOS3	913
CALM2	NOS1	913
CALM2	DAPK1	881
CALM2	SNCA	803
CALM2	ESR1	816
CRHBP	UCN	795
GNA12	GNB3	802
EGFR	HSPA5	887
EGFR	CSK	785
EGFR	IGF1R	946
EGFR	NTRK2	917
EGFR	YWHAZ	711
EGFR	FAS	751
EGFR	CAV1	945
EGFR	ESR1	946
EGFR	PLCG1	960
EGFR	PIK3R1	981
EGFR	NRG1	995
EGFR	AR	903
EGFR	IRS1	719
EGFR	GRB2	998
EGFR	LRRK2	719
HTR2C	F2	903
HTR2C	GNB1	909
CRH	GNB1	709
CRH	UCN	820
NTRK2	PLCG1	935
NTRK2	EGFR	917
NTRK2	BDNF	997
MRPL49	SOD2	788
ANK3	SPTBN1	934
ANK3	MAPRE3	714
EPHA4	EPHB4	724
EPHA4	EFNA3	996
EPHA4	EFNA1	995
EPHA4	EFNA4	950
EPHA4	EPHA3	917
WNT3A	CAV1	800
WNT3A	GSK3B	929
WNT3A	DKK1	934
APP	APOA1	852
APP	APLP2	808
APP	LRP1	920
APP	PSEN1	964
APP	BACE1	954
APP	APOH	724
APP	AP4M1	896
APP	CNTN2	864
APP	APOA5	720
PPARG	SP1	864
PPARG	CREBBP	998
PPARG	MED1	998
PPARG	FOS	914
PPARG	STAT6	857
S100B	HSPA4	850
CCR5	ITIH4	898
CCR5	F2	903
CCR5	GNB1	909
STAT5B	NR3C1	893
NCKIPSD	GRB2	730
TAL1	RUNX1	932
NCSTN	PSEN1	999
NCSTN	BACE1	883
NCSTN	TMED10	953
HPGDS	GRB2	760
UCN	CRH	820
UCN	CRHBP	795
ITGB5	FYN	903
ITGB5	SERPINE1	900
MST1R	GRB2	828
MST1R	YWHAZ	952
WDR82	PPP3CB	929
NDUFAF2	NDUFS4	800
NDUFS4	NDUFAF2	800
NDUFS4	COX5A	868
NDUFS4	NDUFB10	996
NDUFS4	NDUFA12	996
NDUFS4	NDUFS5	998
NDUFS4	UQCRQ	905
NDUFS4	UQCRC1	849
IL3	IL6	841
IL3	PIK3R1	900
IL3	YWHAZ	900
IL3	GRB2	920
CSF2	PIK3R1	900
CSF2	YWHAZ	900
CSF2	GRB2	900
NOS3	CALM2	913
LRRK2	APC	730
LRRK2	EFHD2	728
LRRK2	CDC42	910
LRRK2	EGFR	719
LRRK2	DNM1L	939
LRRK2	GNAI2	721
LRRK2	RHOA	702
LRRK2	RAB5B	944
HIF1AN	HIF1A	990
STAT6	IL4	746
STAT6	PPARG	857
RUNX1	CREBBP	788
RUNX1	TAL1	932
MED1	PPARGC1A	952
MED1	ESR2	751
MED1	PPARA	949
MED1	VDR	857
MED1	PPARG	998
MED1	ESR1	990
KMT2D	ESR1	907
IGFBP6	IGF1	809
E4F1	TP53	836
LTBP3	TGFB1	800
UBTF	IRS1	788
UBTF	TBP	795
IGF1	ITGB3	943
IGF1	GRB2	973
IGF1	ESR1	903
IGF1	NTRK1	886
IGF1	IRS1	985
IGF1	IGFBP2	971
IGF1	IGF1R	999
IGF1	IGFBP6	809
HSPA4	TNFRSF1A	713
HSPA4	HSPA5	852
HSPA4	HIF1A	926
HSPA4	TP53	967
HSPA4	S100B	850
HSPA4	NR3C1	941
HSPA4	LRP1	889
HSPA4	TLR4	926
HSPA4	BAG3	962
HSPA4	SNCA	988
HSPA4	AR	858
HSPA4	GRN	762
TMED10	PSEN1	958
TMED10	NCSTN	953
TMED10	APH1A	942
MTCH2	NDUFS1	790
LRP8	APOH	897
LRP8	SNX17	708
IRS1	EGFR	719
IRS1	ESR1	854
IRS1	SIRT1	735
IRS1	IGF1	985
IRS1	NTRK3	843
IRS1	GRB2	995
IRS1	YWHAZ	754
IRS1	IGF1R	999
IRS1	IL4	900
IRS1	FYN	792
IRS1	PIK3R3	969
IRS1	UBTF	788
IRS1	PIK3R1	997
IRS1	NTRK1	881
GNB2	ESR1	704
ADRB2	GNB1	940
ADRB2	F2	903
ADRB2	AGTR1	718
ADRB2	TPM3	711
ADRB2	NEDD4	828
ADRB2	PRKAR2A	914
CXCL10	GNAI2	900
CXCL10	GNB1	900
FOS	TCF7L2	928
FOS	ATF7	780
FOS	FOSL1	873
FOS	PPARG	914
FOS	NFAT5	725
FOS	RUNX2	831
FOS	ESR1	991
FOS	NR3C1	934
FOS	SP1	902
CHRM1	LAMB2	900
CHRM1	DAG1	900
CHRM1	F2	900
CHRM1	GNB1	903
BPTF	CECR2	916
F2	CHRM1	900
F2	ADRB2	903
F2	HTR2C	903
F2	CCR5	903
F2	AGT	919
PLG	DPP4	799
DPYSL2	GRIN2B	839
LPL	GPIHBP1	997
LPL	LRP1	838
LPL	APOA5	883
CNIH2	GRIN3A	738
CNIH2	GRIN2B	738
CD34	BCL2	720
CD34	ADAM10	720
FOSL1	FOS	873
CASP3	HSPE1	762
GNAI2	GNB3	854
GNAI2	CXCL10	900
GNAI2	LRRK2	721
GNAI2	RGS4	797
GNAI2	ESR1	933
HIC1	TP53	943
HIC1	SIRT1	900
WDR75	PDCD11	971
ANGPT2	NTRK1	884
CLU	APOA5	720
CLU	APOH	720
CLU	APOA1	967
CHRNA3	CHRNB2	942
SSH1	FGF1	900
SSH1	GRB2	900
SSH1	YWHAZ	811
COG4	COG2	992
BIN1	RIN3	852
NEUROG2	OLIG2	873
COX5A	NDUFS7	917
COX5A	NDUFA8	822
COX5A	NDUFB7	822
COX5A	NDUFS4	868
COX5A	NDUFS1	835
BACE1	APP	954
BACE1	NCSTN	883
BACE1	PSEN1	887
BACE1	RTN4	864
NQO1	NDUFS7	710
NQO1	TP53	922
CACNB2	CACNA2D2	914
NDUFAF3	NDUFA8	912
NDUFAF3	NDUFS7	912
PRKAG1	AKAP8	900
A2M	LRP1	969
HSPA5	MANF	954
HSPA5	DNAJC1	963
HSPA5	PAWR	910
HSPA5	HSPA4	852
HSPA5	EGFR	887
GSK3B	WNT3A	929
GSK3B	PSEN1	828
GSK3B	APC	995
PPP2R2A	TGFB1	900
PPP2R2A	PPP3CB	926
PGR	AR	777
PGR	ESR1	872
PGR	NR3C1	803
NR2F1	PPARA	900
PSEN1	APP	964
PSEN1	TMBIM6	833
PSEN1	BACE1	887
PSEN1	GSK3B	828
PSEN1	APH1A	999
PSEN1	NCSTN	999
PSEN1	TMED10	958
PSEN1	CTNND1	873
PSEN1	UBQLN1	821
PSEN1	SYT1	722
PSEN1	PSEN2	981
PAWR	HSPA5	910
EFNA5	EPHA3	999
EFNA5	EPHB4	871
EFNA5	EFNA1	745
SP1	ESR1	978
SP1	PPARA	954
SP1	AR	780
SP1	ESR2	899
SP1	HIF1A	976
SP1	PPARG	864
SP1	FOS	902
SP1	TP53	994
SP1	SREBF1	853
SP1	TBP	965
CNTN2	APP	864
NDUFA12	NDUFS1	996
NDUFA12	NDUFS4	996
NDUFA12	NDUFB7	998
NDUFA12	NDUFS7	996
NDUFA12	NDUFA8	999
OLIG2	NEUROG2	873
FES	IL4	900
DLST	DLD	990
TUBA1B	KIF11	873
EPHA3	EFNA5	999
EPHA3	EPHA4	917
EPHA3	ADAM10	958
EPHA3	FYN	926
RTN4	NGFR	980
RTN4	BACE1	864
SKAP1	GRB2	866
SKAP1	FYN	850
SNCA	PSMC3	812
SNCA	HSPA4	988
SNCA	CALM2	803
SNCA	SNCAIP	995
CAV1	CDC42	838
CAV1	RHOA	915
CAV1	TGFBR1	993
CAV1	PROCR	913
CAV1	CSK	929
CAV1	SMURF2	900
CAV1	DPP4	897
CAV1	EGFR	945
CAV1	WNT3A	800
CAV1	AGTR1	859
CAV1	STRN	789
MAOA	ALDH2	742
MEF2C	PPARGC1A	968
CECR2	TRRAP	701
CECR2	SUPT3H	792
CECR2	BPTF	916
DCAF5	TRPC4AP	900
SEC24C	GOSR2	755
SEC24C	SLC6A4	747
SEC24C	SEC31B	772
ESR2	MED1	751
ESR2	SP1	899
H1F0	PTEN	848
NF2	WWC1	911
GSTO2	GSS	731
CRKL	NEDD9	960
CRKL	GRB2	963
CRKL	IGF1R	745
FYN	SKAP1	850
FYN	CSK	820
FYN	ITGB5	903
FYN	MAPK8IP3	901
FYN	IRS1	792
FYN	CTNND1	857
FYN	PLXNA2	717
FYN	EPHA3	926
FYN	NRP1	849
FYN	PLCG1	965
FYN	CDC42	712
NEIL1	XRCC1	944
HTR3A	GRIN3A	724
HTR3A	GRIN2B	724
FAS	FAF1	969
FAS	EGFR	751
FAS	PLCG1	704
FAS	CALM2	800
SREBF1	SP1	853
SH3PXD2A	GRB2	869
SH3PXD2A	ADAM15	837
SH3PXD2A	ADAM12	871
SPTBN1	ANK3	934
ADAM15	GRB2	758
ADAM15	SH3PXD2A	837
BCL11B	SIRT1	794
TLL2	PCOLCE	800
EPHB4	EFNA5	871
EPHB4	EPHA4	724
CASP8	FAF1	977
CASP8	ITGB3	968
VCP	FAF1	997
VCP	TMEM129	847
VCP	UBE4A	980
VCP	PSMD14	810
VCP	PSMC3	793
VCP	ATXN3	990
VCP	SYVN1	994
WWP2	PTEN	825
HIST1H3J	YWHAZ	712
AP4M1	APP	896
TRRAP	TCF7L2	937
TRRAP	TP53	799
TRRAP	CECR2	701
RAB5B	LRRK2	944
MAP2	GRB2	710
DPP4	CAV1	897
DPP4	TP53	739
DPP4	PLG	799
TOMM20L	TOMM40	802
NTRK3	BDNF	885
NTRK3	NGFR	775
NTRK3	IRS1	843
NTRK3	NGF	808
NTRK3	PLCG1	784
TOP1	CDKN2A	796
TOP1	PARP1	899
TOP1	TP53	908
MAST2	PTEN	980
GRIN3A	CNIH2	738
GRIN3A	HTR3A	724
CNTF	IL6ST	942
AGT	GNB1	900
AGT	F2	919
AGT	PRKAR2A	900
AGT	AGTR1	948
COG2	COG4	992
PSEN2	PSEN1	981
PARP1	TOP1	899
PARP1	CREBBP	957
PLXNA2	FYN	717
TAB2	ESR1	766
TAB2	TNFRSF1A	972
UBQLN4	ATXN1	824
UBQLN4	UBQLN1	865
DAP3	SOD2	931
MTX1	TOMM40	841
EFNA1	PIK3R1	900
EFNA1	EPHA4	995
EFNA1	EFNA5	745
EFNA1	GRB2	900
EFNA3	EPHA4	996
HSF2	ESR1	901
PYGO2	TCF7L2	779
CHRNB2	CHRNA3	942
CHRNB2	CHRNA2	913
CHRNB2	CHRNA4	993
TPM3	ADRB2	711
ADAM12	SH3PXD2A	871
ADAM12	ITGA9	900
PI4KB	PIK3R1	748
MCL1	BCL2	952
MCL1	TP53	982
BAG3	HSPA4	962
APH1A	PSEN1	999
APH1A	TMED10	942
TCF7L2	TCF4	780
TCF7L2	LDB1	781
TCF7L2	TRRAP	937
TCF7L2	CREBBP	839
TCF7L2	TNIK	947
TCF7L2	AR	929
TCF7L2	PYGO2	779
TCF7L2	FOS	928
NGF	BDNF	900
NGF	NTRK3	808
NGF	PLCG1	937
NGF	PRKCZ	901
PDCD11	WDR75	971
TAF5	TBP	989
CUEDC2	TBP	730
COL11A1	COL5A2	776
BCAR3	NEDD9	918
CHRNA4	CHRNB2	993
DR1	TBP	948
SEC31B	SEC24C	772
RUNX2	TP53	703
RUNX2	FOS	831
RUNX2	AR	793
RUNX2	VDR	703
RUNX2	ESR1	828
RUNX2	HIF1A	703
SUPT3H	CECR2	792
SUPT3H	TBP	947
PTEN	H1F0	848
PTEN	MC1R	756
PTEN	PRDX1	890
PTEN	WWP2	825
PTEN	NEDD4	896
PTEN	SLC9A3R2	962
PTEN	MAST2	980
MMP9	LRP1	776
NDUFS5	NDUFA8	998
NDUFS5	NDUFS1	996
NDUFS5	NDUFB7	999
NDUFS5	NDUFS7	996
NDUFS5	NDUFS4	998
GLO1	HAGH	869
NDUFA8	NDUFB10	999
NDUFA8	SDHB	788
NDUFA8	COX5A	822
NDUFA8	UQCRQ	944
NDUFA8	NDUFAF3	912
NDUFA8	NDUFA12	999
NDUFA8	UQCRC1	880
NDUFA8	NDUFS5	998
DKK1	WNT3A	934
TLR4	HSPA4	926
TLR4	PRDX1	850
SCAND1	PGBD1	702
PHF20	TP53	844
AR	EGFR	903
AR	PRDX1	954
AR	SHBG	727
AR	BUD31	852
AR	PGR	777
AR	TCF7L2	929
AR	KDM1A	978
AR	SP1	780
AR	RUNX2	793
AR	HSPA4	858
HSPG2	TTR	766
HSPG2	GRN	938
HSPG2	APOB	753
HSPG2	DAG1	976
COL5A2	COL11A1	776
TGFBR1	TGFB1	998
TGFBR1	GRB2	800
TGFBR1	PIK3R1	798
TGFBR1	CAV1	993
SIK3	YWHAZ	948
SDHB	NDUFA8	788
SDHB	NDUFS7	788
EFHD2	LRRK2	728
TNFRSF1B	GRN	757
UBQLN1	GNB1	932
UBQLN1	PSEN1	821
UBQLN1	UBQLN4	865
DNAJC1	HSPA5	963
SYVN1	VCP	994
KLF5	CREBBP	754
TAF2	TBP	999
PRKCZ	NGF	901
PRKCZ	WWC1	806
PRKCZ	NGFR	901
PRKCZ	NTRK1	900
PRKCZ	TNFRSF1A	901
UQCRQ	NDUFS4	905
UQCRQ	NDUFS1	860
UQCRQ	NDUFB7	974
UQCRQ	NDUFS7	951
UQCRQ	NDUFA8	944
PRNP	LRP1	827
NEDD9	CRKL	960
NEDD9	BCAR3	918
SHBG	AR	727
SHBG	LRP2	842
IL6ST	CNTF	942
IL6ST	IL6	999
VLDLR	PAFAH1B1	945
VLDLR	PAFAH1B2	917
TMEM129	VCP	847
TBP	UBTF	795
TBP	TAF6	999
TBP	TAF5	989
TBP	POLR2F	960
TBP	CUEDC2	730
TBP	GTF2A1L	930
TBP	DR1	948
TBP	SUPT3H	947
TBP	SP1	965
TBP	TAF2	999
NCOA7	ESR1	989
GRB2	EGFR	998
GRB2	ANGPT1	900
GRB2	IGF1	973
GRB2	DAG1	934
GRB2	MAP2	710
GRB2	ITGB3	703
GRB2	IRS1	995
GRB2	SKAP1	866
GRB2	CSF2	900
GRB2	CRKL	963
GRB2	ADAM15	758
GRB2	SPRY1	917
GRB2	HPGDS	760
GRB2	NCKIPSD	730
GRB2	CDC42	861
GRB2	SSH1	900
GRB2	SH3PXD2A	869
GRB2	PLCG1	997
GRB2	IL3	920
GRB2	TGFBR1	800
GRB2	MST1R	828
GRB2	PTPN23	776
GRB2	EFNA1	900
PPP3CB	WDR82	929
PPP3CB	PPP2R2A	926
PPP3CB	PPP1R12A	906
GIT1	PLCG1	929
PSAP	GRN	804
YWHAZ	MST1R	952
YWHAZ	IL3	900
YWHAZ	SSH1	811
YWHAZ	TSC2	986
YWHAZ	IRS1	754
YWHAZ	EGFR	711
YWHAZ	HIST1H3A	712
YWHAZ	HIST1H3J	712
YWHAZ	CSF2	900
YWHAZ	SIK3	948
FAF1	FAS	969
FAF1	VCP	997
FAF1	CASP8	977
DDX17	ESR1	990
SOX10	EGR2	942
PAFAH1B1	RELN	946
PAFAH1B1	VLDLR	945
HAGH	GLO1	869
BCL2	MCL1	952
BCL2	CD34	720
BCL2	FKBP8	946
TCF4	TCF7L2	780
CTNND1	PSEN1	873
CTNND1	IGF1R	900
CTNND1	FYN	857
KDM1A	ESR1	886
KDM1A	AR	978
KDM1A	TP53	847
KDM1A	SIRT1	836
CDC42	CAV1	838
CDC42	GRB2	861
CDC42	FYN	712
CDC42	GNB3	713
CDC42	PIK3R1	750
CDC42	LRRK2	910
GTF2A1L	TBP	930
NRG1	EGFR	995
CHRNA2	CHRNB2	913
PICK1	WWC1	793
NOLC1	CSK	900
PPARA	CREBBP	959
PPARA	SP1	954
PPARA	NR2F1	900
PPARA	MED1	949
PPARA	NR1H3	837
IL6	IL3	841
IL6	IL6ST	999
FOXO3	CREBBP	959
TF	TFR2	786
BUD31	AR	852
DAPK1	TSC2	702
DAPK1	CALM2	881
PSMD14	PSMB7	998
PSMD14	VCP	810
UBE4A	VCP	980
LAMB2	CHRM1	900
LAMB2	LAMB1	900
RARG	VDR	924
RARG	THRA	900
PPP1R12A	PPP3CB	906
TMBIM6	PSEN1	833
RELN	PAFAH1B1	946
RELN	PAFAH1B2	900
LDB1	TCF7L2	781
NDUFS1	NDUFS5	996
NDUFS1	UQCRQ	860
NDUFS1	COX5A	835
NDUFS1	UQCRC1	903
NDUFS1	MTCH2	790
NDUFS1	NDUFA12	996
NDUFS1	NDUFB10	999
GNL3	TP53	912
RGS4	GNAI2	797
ATF7	FOS	780
TNIK	TCF7L2	947
TAF6	TBP	999
RHOA	NGFR	868
RHOA	LRRK2	702
RHOA	CAV1	915
USP19	HIF1A	797
POLR2F	TBP	960
ESR1	KMT2D	907
ESR1	DDX17	990
ESR1	CALCOCO1	900
ESR1	EGFR	946
ESR1	HSF2	901
ESR1	IGF1	903
ESR1	CALM2	816
ESR1	IRS1	854
ESR1	TSC2	790
ESR1	GNAI2	933
ESR1	PGR	872
ESR1	GNB1	926
ESR1	FOS	991
ESR1	TAB2	766
ESR1	MED1	990
ESR1	KDM1A	886
ESR1	STRN	985
ESR1	SP1	978
ESR1	GNB2	704
ESR1	CREBBP	981
ESR1	RUNX2	828
ESR1	NCOA7	989
SLC9A3R2	PTEN	962
TOMM40	MTX1	841
TOMM40	TOMM20L	802
BDNF	NGF	900
BDNF	NTRK2	997
BDNF	NTRK3	885
BDNF	NTRK1	991
BDNF	NGFR	991
EFNA4	EPHA4	950
HFE	TFR2	970
CACNA2D2	CACNB2	914
CDKN2A	TOP1	796
AGTR1	AGT	948
AGTR1	ADRB2	718
AGTR1	CAV1	859
TFR2	HFE	970
TFR2	TF	786
NEDD4	PTEN	896
NEDD4	ADRB2	828
WWC1	DAG1	714
WWC1	PRKCZ	806
WWC1	LATS1	929
WWC1	PICK1	793
WWC1	NF2	911
PIK3R1	GNB1	923
PIK3R1	IL3	900
PIK3R1	CDC42	750
PIK3R1	EGFR	981
PIK3R1	PLCG1	825
PIK3R1	PIK3R3	838
PIK3R1	PI4KB	748
PIK3R1	PI4KA	734
PIK3R1	EFNA1	900
PIK3R1	TGFBR1	798
PIK3R1	IRS1	997
PIK3R1	CSF2	900
ANGPT1	GRB2	900
ANGPT1	NTRK1	897
NTRK1	BDNF	991
NTRK1	PRKCZ	900
NTRK1	ANGPT2	884
NTRK1	IRS1	881
NTRK1	IGF1	886
NTRK1	ANGPT1	897
NTRK1	NRP1	746
NTRK1	PLCG1	982
MANF	HSPA5	954
PAFAH1B2	VLDLR	917
PAFAH1B2	RELN	900
LATS1	WWC1	929
HIF1A	USP19	797
HIF1A	HSPA4	926
HIF1A	RUNX2	703
HIF1A	SP1	976
HIF1A	CREBBP	999
HIF1A	HIF1AN	990
HIF1A	CUL2	988
CRADD	TNFRSF1A	939
DAG1	HSPG2	976
DAG1	WWC1	714
DAG1	LAMB1	937
DAG1	CHRM1	900
DAG1	GRB2	934
CUL2	HIF1A	988
APOA5	APOE	940
APOA5	APOB	830
APOA5	PON1	720
APOA5	LPL	883
APOA5	CLU	720
APOA5	APOH	720
APOA5	APP	720
APOA5	APOA1	720
APOA5	GPIHBP1	880
SOD2	DAP3	931
SOD2	MRPL49	788
VDR	MED1	857
VDR	RARG	924
VDR	RUNX2	703
DNM1L	LRRK2	939
CALCOCO1	ESR1	900
MC1R	PTEN	756
ITGB3	GRB2	703
ITGB3	CASP8	968
ITGB3	IGF1R	920
ITGB3	LAMB1	909
ITGB3	SERPINE1	921
ITGB3	IGF1	943
NFAT5	FOS	725
FKBP8	BCL2	946
APBB1	APLP2	875
APBB1	LRP1	853
KCNJ6	TAB1	836
KCNJ6	GNB1	876
GRIN2B	DPYSL2	839
GRIN2B	HTR3A	724
GRIN2B	CNIH2	738
NR1H3	PPARA	837
NR1H3	NR1H2	900
NOS1	CALM2	913
ATXN3	VCP	990
GPIHBP1	APOA5	880
GPIHBP1	LPL	997
FGF1	SYT1	939
FGF1	SSH1	900
HIST1H3A	YWHAZ	712
SHFM1	PSMB7	800
PSMC3	VCP	793
PSMC3	PSMB7	996
PSMC3	SNCA	812
SOCS2	IGF1R	831
SPRY1	GRB2	917
GNB1	CRH	709
GNB1	UBQLN1	932
GNB1	ESR1	926
GNB1	PIK3R1	923
GNB1	AGT	900
GNB1	CXCL10	900
GNB1	CCR5	909
GNB1	HTR2C	909
GNB1	KCNJ6	876
GNB1	ADRB2	940
GNB1	CHRM1	903
APOH	PLA2G7	720
SNAP29	CPLX1	777
GTPBP1	TFRC	896
CSNK2A1	AUTS2	739
CSNK2A1	CHD3	818
TSC2	YWHAH	952
TSC2	AKT1	760
NUFIP2	FMR1	872
GOSR2	CPLX1	720
HDAC5	YWHAH	951
IL2	IRS1	900
IL2	STAT5B	888
IGFBP2	IGF2	961
APOA1	PLA2G7	781
LRP1	CALR	946
PLCG1	FLT1	765
PLCG1	RET	836
BMP4	VEGFA	779
CANX	SLC6A4	779
YWHAH	MST1R	952
YWHAH	TSC2	952
YWHAH	IGF1	900
YWHAH	HDAC9	909
YWHAH	SIK3	940
YWHAH	HDAC5	951
FXR2	FMR1	856
PDLIM4	LRRC16A	720
PI4KA	PIK3R3	727
EIF2S1	EIF2B3	996
SEMA6A	PLXNA2	997
SYT1	CPLX1	982
SYT1	RIMS1	741
SYT1	SLC18A2	800
SNCAIP	PARK2	953
SLC6A4	CANX	779
ATF1	CREB1	890
CREBBP	CREB1	999
CREBBP	GRIP1	923
PIK3R3	PI4KB	736
PIK3R3	PI4KA	727
POLD3	POLG	900
FGF2	IGF1	840
FGF2	HSPG2	975
FGF2	NRP1	769
FGF2	FGFRL1	880
ITGA9	ITGB3	828
ITGA9	VEGFA	900
SEMA3A	PLXNA2	971
NRP1	FLT1	994
NRP1	PLXNA2	994
NRP1	FGF2	769
NRP1	VEGFA	997
CREM	FOS	955
POLA2	POLG	900
EIF2B2	EIF2B3	999
ASCL1	TCF4	762
ITGB7	ITGB3	900
POLG	POLA2	900
POLG	POLD3	900
SSBP4	LMX1B	701
CALM2	CACNA1A	891
CALM2	NOS2	861
CALM2	SCN2A	900
CALM2	GRIN1	919
CALM2	PPP3CA	912
PLA2G7	APOH	720
PLA2G7	APOA5	900
PLA2G7	APOA1	781
PLA2G7	PAFAH1B1	900
EGFR	CDC42	899
ANK3	SCN2A	925
FER	CTNND1	925
FLT1	PGF	999
FLT1	HSPG2	701
FLT1	NRP1	994
FLT1	PLCG1	765
MED8	MED13	971
STAT5B	IL2RA	868
STAT5B	IL2	888
HPGDS	CDC42	748
ABI2	CDC42	709
ITGB5	ITGB3	904
BSN	RIMS1	792
MST1R	YWHAH	952
WDR82	PPP3CA	927
MED30	MED13	956
SLC18A2	SYT1	800
CHRNA5	CHRNB2	899
STAT6	SND1	758
MED1	MED13	978
IGFBP6	IGF2	968
IGF1	IGF2	914
IGF1	FGF2	840
IGF1	YWHAH	900
PA2G4	AKT1	770
HSPA4	APAF1	946
HSPA4	PARK2	813
IRS1	IL2	900
IRS1	RET	900
IRS1	IL2RA	900
GNB2	CDC42	713
CPLX1	GOSR2	720
CPLX1	SNAP29	777
CPLX1	SYT1	982
FOS	CREM	955
FOS	CREB1	939
RBFOX1	ATXN2	947
DPYSL2	PLXNA2	819
CNIH2	GRIN2A	738
CNIH2	GRIN1	720
GNAI2	CNR1	842
GNAI2	RGS7	729
ANGPT2	VEGFA	921
CALR	LRP1	946
CALR	MPL	881
PPP2R2A	PPP3CA	933
FBN1	ITGB3	903
FBN1	MFAP2	904
NOS2	CALM2	861
ITGA11	ITGB3	918
PAWR	DRD2	741
PAWR	PRKCZ	984
FMNL1	CDC42	875
CNTN2	NCAM1	904
CALCA	GNB1	747
CALCA	CALCRL	961
LRRC16A	PDLIM4	720
LRRC16A	MYO1C	720
SLIT3	ROBO2	985
HDAC6	G3BP1	874
HDAC6	TUBA1B	955
HDAC6	ATXN3	825
HDAC6	RUNX2	976
TUBA1B	HDAC6	955
MED19	MED13	962
TRIO	RHOA	792
TRIO	CDC42	742
PTN	PTPRZ1	948
MCPH1	CDC27	872
AUTS2	CSNK2A1	739
CRKL	DAB1	970
SND1	STAT6	758
SND1	G3BP1	842
LMX1B	LDB1	831
LMX1B	SSBP4	701
HTR3A	GRIN2A	724
HTR3A	GRIN1	727
RET	IRS1	900
RET	PLCG1	836
RET	RAP1GAP	765
ARIH2	UBE2L3	818
SPTBN1	ANK2	977
SPTBN1	NCAM1	818
ANK2	SPTBN1	977
WWP2	UBE2L3	708
MYO1C	LRRC16A	720
TFRC	GTPBP1	896
TFRC	TFR2	954
CACNA1A	CACNA2D2	863
CACNA1A	CALM2	891
EIF2B3	EIF2B4	999
EIF2B3	EIF2B2	999
EIF2B3	EIF2S1	996
DRD2	PAWR	741
RGS7	GNAI2	729
PARK2	SYT11	765
PARK2	HSPA4	813
PARK2	ATXN3	971
PARK2	SNCAIP	953
PLXNA2	SEMA3A	971
PLXNA2	NRP1	994
PLXNA2	SEMA6A	997
PLXNA2	DPYSL2	819
MED23	MED13	929
SYT11	PARK2	765
CHRNB2	CHRNA5	899
PI4KB	PIK3R3	736
TACC2	CKAP5	877
CNR1	GNB1	924
CNR1	GNAI2	842
TAF5	CDC27	733
PCGF6	CDC27	900
FMR1	NUFIP2	872
FMR1	FXR2	856
DAB1	PAFAH1B2	900
DAB1	CRKL	970
DAB1	PAFAH1B1	970
RUNX2	HIVEP3	742
RUNX2	HDAC6	976
GRIN1	HTR3A	727
GRIN1	CNIH2	720
GRIN1	CALM2	919
MPL	CALR	881
HIVEP3	RUNX2	742
PABPC4	ATXN2	859
EPHB2	EFNA4	710
HSPG2	FGF2	975
HSPG2	FLT1	701
SIK3	YWHAH	940
SCN2A	ANK3	925
SCN2A	CALM2	900
MFAP2	FBN1	904
DOCK9	CDC42	980
STK24	CDC42	846
BMI1	CDC27	900
ATXN2	RBFOX1	947
ATXN2	PABPC4	859
PRKCZ	CDC42	988
PRKCZ	PAWR	984
IL2RA	STAT5B	868
IL2RA	IRS1	900
CHD3	CSNK2A1	818
PTPRZ1	PTN	948
PTPRZ1	NCAM1	711
DRD1	GNB1	909
G3BP1	SND1	842
G3BP1	HDAC6	874
PPP3CA	CALM2	912
PPP3CA	PPP2R2A	933
PPP3CA	WDR82	927
PPP3CA	PPP1R12A	906
GIT1	ITGB3	900
LIMA1	CTNND1	902
GRIN2A	HTR3A	724
GRIN2A	CNIH2	738
PAFAH1B1	PLA2G7	900
PAFAH1B1	DAB1	970
MED13	MED30	956
MED13	MED19	962
MED13	MED1	978
MED13	MED8	971
MED13	MED23	929
GRIP1	CREBBP	923
GRIP1	PICK1	872
TCF4	ASCL1	762
FGFRL1	FGF2	880
CTNND1	LIMA1	902
CTNND1	FER	925
CTNND1	IGF2	900
CDC42	ABI2	709
CDC42	AKT1	928
CDC42	TRIO	742
CDC42	EGFR	899
CDC42	STK24	846
CDC42	FMNL1	875
CDC42	GNB2	713
CDC42	PRKCZ	988
CDC42	HPGDS	748
CDC42	DOCK9	980
CDC42	GNB1	713
POMC	MC1R	970
PICK1	GRIP1	872
CALCRL	CALCA	961
CREB1	ATF1	890
CREB1	FOS	939
CREB1	CREBBP	999
PPP1R12A	PPP3CA	906
IGF2	IGF1	914
IGF2	IGFBP2	961
IGF2	IGFBP6	968
IGF2	CTNND1	900
LDB1	LMX1B	831
EIF2B4	EIF2B3	999
RHOA	ITGB3	922
RHOA	TRIO	792
RHOA	VEGFA	900
UBE2L3	WWP2	708
UBE2L3	ARIH2	818
HDAC9	YWHAH	909
EFNA4	EPHB2	710
ROBO2	SLIT3	985
CACNA2D2	CACNA1A	863
TFR2	TFRC	954
RIMS1	SYT1	741
RIMS1	ERC1	876
RIMS1	BSN	792
CKAP5	TACC2	877
RAP1GAP	RET	765
CDC27	ANAPC10	999
CDC27	BMI1	900
CDC27	PCGF6	900
CDC27	MCPH1	872
CDC27	TAF5	733
PAFAH1B2	DAB1	900
APOA5	PLA2G7	900
APAF1	HSPA4	946
PGF	VEGFA	994
PGF	FLT1	999
MC1R	POMC	970
AKT1	PA2G4	770
AKT1	CDC42	928
AKT1	TSC2	760
ITGB3	ITGA9	828
ITGB3	GIT1	900
ITGB3	ITGA11	918
ITGB3	VEGFA	905
ITGB3	ITGB5	904
ITGB3	RHOA	922
ITGB3	FBN1	903
ITGB3	ITGB7	900
ADCYAP1	GNB1	702
ERC1	RIMS1	876
ATXN3	HDAC6	825
ATXN3	PARK2	971
ANAPC10	CDC27	999
VEGFA	ANGPT2	921
VEGFA	RHOA	900
VEGFA	PGF	994
VEGFA	BMP4	779
VEGFA	NRP1	997
VEGFA	ITGA9	900
VEGFA	ITGB3	905
NCAM1	CNTN2	904
NCAM1	PTPRZ1	711
NCAM1	SPTBN1	818
GNB1	CALCA	747
GNB1	CDC42	713
GNB1	DRD1	909
GNB1	CNR1	924
GNB1	ADCYAP1	702
CTTNBP2	STRN3	862
CTTNBP2	STRN4	818
CTTNBP2	STRN	832
CTTNBP2	CTTNBP2NL	790
CTTNBP2	STK24	801
CTTNBP2	MOB4	810
ACTL6B	SMARCA2	951
ACTL6B	ARID1B	770
TNS1	ACTN4	910
SNAP29	SNAP25	917
SNAP29	STX1A	973
TSC2	PKD1	887
TSC2	MED1	900
TSC2	MTOR	907
SFRP1	WNT2	741
PIK3R2	PI4KA	727
PIK3R2	PI4KB	736
PIK3R2	PIK3R3	974
PIK3R2	IRS1	975
PIK3R2	EGFR	737
STX1A	SYT1	996
STX1A	SNAP29	973
STX1A	SLC6A4	872
STX1A	GOSR2	766
FIS1	DNM1L	974
GOSR2	STX1A	766
GOSR2	SNAP25	754
HDAC5	MEF2C	981
MAPRE3	DLG4	709
LRP1	DLG4	897
PLCG1	GAD1	900
IRF1	CREBBP	923
SOX9	MED12	722
ACTN4	SLC9A3R2	739
ACTN4	TPM1	772
ACTN4	NOLC1	900
ACTN4	TPM3	760
ACTN4	TNS1	910
ACTR10	DCTN5	985
RPA1	BRCA2	776
RPA1	POLA2	900
KDM6B	RBBP5	902
KDM6B	KMT2D	801
JAG1	MIB1	911
SNAP25	GOSR2	754
SNAP25	SNAP29	917
SNAP25	SYT1	997
SNAP25	STX19	776
PI4KA	PIK3R2	727
APC	WNT3A	900
APC	DLG1	975
APC	CTNND1	746
GABBR2	CALCRL	720
SYT1	SNAP25	997
SYT1	NRXN1	800
SYT1	SV2A	882
SYT1	STX1A	996
SYT1	SYT11	804
MIB1	JAG1	911
SLC6A4	STX1A	872
PKD1	TSC2	887
TELO2	MTOR	983
CREBBP	HIST1H3J	829
CREBBP	HIST1H3E	829
CREBBP	MED1	928
CREBBP	HIST1H4B	829
CREBBP	HIST1H3A	907
CREBBP	HIST1H4H	829
CREBBP	IRF1	923
CREBBP	RARG	906
CREBBP	RUNX2	812
CREBBP	POLR2F	714
CREBBP	STAT6	896
CREBBP	HIST1H4L	829
CREBBP	STAT5B	926
CREBBP	TCF4	809
CREBBP	KMT2D	704
CREBBP	PAX6	811
CREBBP	HIST1H3C	829
PIK3R3	PIK3R2	974
PIK3R3	PIK3CG	741
SMG6	TERT	982
AP2S1	CLTCL1	753
POLD3	POLA2	900
POLD3	TERT	720
STRN	CTTNBP2	832
RBBP5	TAF6	900
RBBP5	KDM6B	902
HDAC4	RUNX2	972
HDAC4	ZBTB16	770
HDAC4	MEF2C	983
ITGA9	ITGB7	811
VCAN	FBN1	827
SEMA3A	DPYSL2	739
NRP1	PLXNB1	836
WNT2	SFRP1	741
WNT2	FZD2	866
POLA2	POLD3	900
POLA2	TERT	720
POLA2	RPA1	900
POLA2	PRIM1	998
POLA2	PURA	720
SMARCA2	PBRM1	951
SMARCA2	DPF2	869
SMARCA2	ACTL6B	951
SMARCA2	ARID1B	977
ITIH4	DPP4	839
CACNA1C	CACNA2D2	883
CACNA1C	CALM2	982
TARBP2	RPP25	900
ITGB7	ITGA9	811
ITGB7	ITGA11	918
ITGB7	ITGB5	900
CDH11	CTNND1	726
NOB1	CSNK1D	872
NOB1	RPP25	800
NOB1	CSNK1E	931
CTTNBP2NL	CTTNBP2	790
CALM2	KCNQ2	883
CALM2	DLG4	857
CALM2	CACNA1C	982
CALM2	ITPR1	726
CALM2	CAMK2A	913
CALM2	CACNA1B	900
LRIG1	MET	901
LRRTM2	DLG4	714
LRRTM2	NRXN1	948
LRRTM2	NRXN3	855
GNA12	GNAS	788
EGFR	MET	947
EGFR	PIK3R2	737
EGFR	ERBB4	995
UPF3B	RNPS1	935
LIN7C	DLG4	806
LIN7C	DLG1	958
ANK3	KCNQ2	956
ANK3	KCNQ3	956
ANK3	SCN8A	922
BICD1	DCTN5	704
WNT3A	APC	900
DPYSL5	DPYSL2	817
MED8	MED12	976
STAT5B	CREBBP	926
STAT5B	ERBB4	873
ADCY9	GNAS	983
NCKIPSD	BAIAP2	813
TAL1	TCF4	842
ITGB5	ITGB7	900
IL17RD	IL17RA	857
MED30	MED12	965
DCTN5	ACTR10	985
DCTN5	ACTR1A	985
DCTN5	BICD1	704
STAT6	CREBBP	896
MED1	TSC2	900
MED1	MED12	975
MED1	CREBBP	928
KMT2D	CREBBP	704
KMT2D	KDM6B	801
TSR1	CSNK1D	884
TSR1	RPP25	800
TSR1	CSNK1E	884
LTBP3	FBN1	863
HDAC3	ATXN3	846
HDAC3	NR2C1	962
HDAC3	RARG	903
HDAC3	RUNX2	793
HDAC3	KDM1A	700
HINT1	OPRM1	767
IRS1	PIK3R2	975
GNB2	GNAS	827
ITPR1	CALM2	726
ITPR1	ATXN2	879
ITPR1	MRVI1	960
ITPR1	MCL1	859
ITPR1	PSEN1	800
ITPR1	ATXN3	840
FGA	F2	994
FGA	ITGB3	904
CTNND2	PSEN1	943
F2	FGA	994
F2	GNAS	900
DPYSL2	DPYSL5	817
DPYSL2	CACNA1B	887
DPYSL2	SEMA3A	739
TERT	PINX1	995
TERT	POLA2	720
TERT	GNL3L	831
TERT	POLD3	720
TERT	SMG6	982
CNIH2	HTR3A	720
CNIH2	GRIA1	868
TCAP	MYOZ1	709
GNAI2	OPRM1	711
MOB4	CTTNBP2	810
SSH1	GSN	723
BAIAP2	NCKIPSD	813
BAIAP2	CDC42	999
MET	LRIG1	901
MET	CRKL	902
MET	EGFR	947
MET	PLXNB1	950
RPP25	RPS26	800
RPP25	CSNK1E	800
RPP25	FAU	812
RPP25	NOB1	800
RPP25	CSNK1D	800
RPP25	TSR1	800
RPP25	TARBP2	900
PINX1	TERT	995
STX19	SNAP25	776
IL17RA	IL17RD	857
HTR3C	HTR3A	847
FZD2	WNT2	866
CSNK1D	FAU	800
CSNK1D	NOB1	872
CSNK1D	RPS26	800
CSNK1D	RPP25	800
CSNK1D	TSR1	884
FBN1	VCAN	827
FBN1	LTBP3	863
NR2F1	BCL11B	758
PSEN1	ITPR1	800
PSEN1	CTNND2	943
TACC3	CLTCL1	733
ITGA11	ITGB7	918
POU3F2	SOX10	866
CNTN2	CNTNAP2	938
PURA	POLA2	720
NR2C1	HDAC3	962
GATA4	MEF2C	976
MED19	MED12	944
EPHA3	EPHA6	900
ZBTB16	HDAC4	770
GNL3L	TERT	831
SRR	DISC1	802
MEF2C	HDAC9	975
MEF2C	HDAC4	983
MEF2C	GATA4	976
MEF2C	HDAC5	981
JARID2	MTF2	955
ERBB4	TAB2	982
ERBB4	STAT5B	873
ERBB4	EGFR	995
ERBB4	NEDD4	821
ERBB4	PTPRZ1	804
LAMTOR4	MTOR	912
ARID1B	SMARCA2	977
ARID1B	ACTL6B	770
ARID1B	DPF2	929
DLG1	LIN7C	958
DLG1	APC	975
CRKL	MET	902
SCN8A	ANK3	922
BLM	BRCA2	800
HTR3A	CNIH2	720
HTR3A	GRIA1	724
HTR3A	HTR3C	847
RPS26	RPP25	800
RPS26	CSNK1D	800
RPS26	CSNK1E	800
ABCD4	ATP1A3	720
ABCD4	ATP1A1	720
BCL11B	NR2F1	758
STRN3	CTTNBP2	862
GRM7	PICK1	930
PRIM1	POLA2	998
GAD1	PLCG1	900
TPM1	ACTN4	772
PLXNB1	MET	950
PLXNB1	NRP1	836
KCNQ2	ANK3	956
KCNQ2	CALM2	883
PIK3CG	GNB1	900
PIK3CG	PIK3R3	741
HIST1H3J	CREBBP	829
MYOZ1	TCAP	709
TRRAP	TAF6	994
DPP4	ADA	973
DPP4	ITIH4	839
MTOR	TSC2	907
MTOR	FKBP8	945
MTOR	RRAGC	979
MTOR	LAMTOR4	912
MTOR	TELO2	983
SMC3	RAD21L1	989
CNTNAP2	CNTN2	938
GRM1	CALCRL	900
DISC1	TNIK	924
DISC1	PAFAH1B1	941
DISC1	SRR	802
TAB2	ERBB4	982
MED23	MED12	933
KCNJ10	KCNJ16	990
SYT11	SYT1	804
PYGO2	TCF4	900
TPM3	ACTN4	760
GATAD2B	CHD3	980
PI4KB	PIK3R2	736
MCL1	ITPR1	859
SV2A	SYT1	882
TAF5	TAF6	999
ACTR1A	DCTN5	985
HTR1B	GNB1	952
MTF2	JARID2	955
GNAS	CALCRL	873
GNAS	ADCY9	983
GNAS	F2	900
GNAS	ADM2	800
GNAS	RIC8B	880
GNAS	GNB2	827
GNAS	GNB1	997
GNAS	GNA12	788
CACNA1B	CACNA2D2	726
CACNA1B	DPYSL2	887
CACNA1B	CALM2	900
LGI1	DLG4	922
RUNX2	CREBBP	812
RUNX2	HDAC3	793
RUNX2	HDAC4	972
SUPT3H	TAF6	993
ADA	DPP4	973
RRAGC	MTOR	979
GSN	SSH1	723
PHF20	TAF6	903
MED12	MED23	933
MED12	MED8	976
MED12	SOX9	722
MED12	MED1	975
MED12	MED19	944
MED12	MED30	965
CNR2	GNB1	819
STK24	CTTNBP2	801
ATXN2	ITPR1	879
HIST1H4H	CREBBP	829
HIST1H4B	CREBBP	829
TAF2	TAF6	999
BRCA2	XRCC3	989
BRCA2	RAD51B	881
BRCA2	SHFM1	965
BRCA2	RPA1	776
BRCA2	BLM	800
CHD3	KDM1A	812
CHD3	GATAD2B	980
KCNQ3	ANK3	956
EPHA6	EPHA3	900
STRN4	CTTNBP2	818
RIC8B	GNAS	880
PTPRZ1	ERBB4	804
PBRM1	SMARCA2	951
ADM2	GNAS	800
CSNK1E	NOB1	931
CSNK1E	FAU	800
CSNK1E	TSR1	884
CSNK1E	RPP25	800
CSNK1E	RPS26	800
SOX10	POU3F2	866
PAFAH1B1	DISC1	941
TCF4	TAL1	842
TCF4	LDB1	916
TCF4	CREBBP	809
TCF4	PYGO2	900
CAMK2A	CALM2	913
CTNND1	CDH11	726
CTNND1	APC	746
DLG4	LIN7C	806
DLG4	LRRTM2	714
DLG4	CALM2	857
DLG4	MAPRE3	709
DLG4	LRP1	897
DLG4	LGI1	922
DLG4	RHOA	710
KDM1A	CHD3	812
KDM1A	HDAC3	700
CDC42	BAIAP2	999
NRXN1	DAG1	827
NRXN1	LRRTM2	948
NRXN1	SYT1	800
PICK1	GRIK2	815
PICK1	GRM7	930
NOLC1	ACTN4	900
FOXP2	FOXP1	962
RAD21L1	SMC3	989
CALCRL	GNAS	873
CALCRL	GABBR2	720
CALCRL	GRM1	900
RARG	HDAC3	903
RARG	CREBBP	906
LDB1	TCF4	916
OPRM1	GNAI2	711
OPRM1	HINT1	767
GRIK2	PICK1	815
TNIK	DISC1	924
TAF6	SUPT3H	993
TAF6	RBBP5	900
TAF6	TRRAP	994
TAF6	TAF2	999
TAF6	PHF20	903
TAF6	TAF5	999
TAF6	ENY2	900
RHOA	DLG4	710
RHOA	MYO9B	893
POLR2F	CREBBP	714
PAX6	CREBBP	811
SLC9A3R2	ACTN4	739
HDAC9	MEF2C	975
MRVI1	ITPR1	960
CACNA2D2	CACNA1C	883
CACNA2D2	CACNA1B	726
RAD51B	BRCA2	881
NEDD4	ERBB4	821
GRIA1	HTR3A	724
GRIA1	CNIH2	868
ENY2	TAF6	900
FAU	RPP25	812
FAU	CSNK1D	800
FAU	CSNK1E	800
DPF2	ARID1B	929
DPF2	SMARCA2	869
CLTCL1	TACC3	733
CLTCL1	AP2S1	753
DAG1	NRXN1	827
ATP1A3	ABCD4	720
ATP1A1	ABCD4	720
DNM1L	FIS1	974
NRXN3	LRRTM2	855
XRCC3	BRCA2	989
ITGB3	FGA	904
RNPS1	UPF3B	935
KCNJ16	KCNJ10	990
MYO9B	RHOA	893
FKBP8	MTOR	945
ATXN3	HDAC3	846
ATXN3	ITPR1	840
HIST1H3A	CREBBP	907
HIST1H4L	CREBBP	829
SHFM1	BRCA2	965
GNB1	PIK3CG	900
GNB1	CNR2	819
GNB1	GNAS	997
GNB1	HTR1B	952
HIST1H3E	CREBBP	829
HIST1H3C	CREBBP	829
FOXP1	FOXP2	962
UQCRC1	NDUFV1	874
SNAP29	VAMP2	960
MAPK1	F2	901
MAPK1	DUSP7	775
MAPK1	FOS	823
XBP1	RPS26	800
XBP1	RPL13	800
XBP1	SRP19	800
XBP1	RPL37A	800
TAB1	ARRB2	934
IL2RB	SOCS2	900
IL2RB	STAT5B	778
IL2RB	IRS1	900
SFRP1	FZD2	726
SFRP1	WNT3A	840
SLC17A7	SYT1	800
WNT16	FZD4	710
P2RX1	P2RX7	914
GOSR2	VAMP2	787
HDAC5	NR2E1	909
DTX4	ARRB2	706
DAO	DAOA	796
PFKFB4	PFKFB3	891
BCL9	HIST1H3E	800
BCL9	HIST1H3C	800
BCL9	LDB1	900
BCL9	TCF4	923
BCL9	HIST1H3A	800
BCL9	PYGO1	991
BCL9	TCF7L2	983
BCL9	PYGO2	957
BCL9	HIST1H3J	800
PLCG1	FGFR1	994
PLCG1	FGFR2	979
RPA1	TIMELESS	931
AMHR2	FKBP1A	900
HTR3B	HTR3A	988
SYT1	FEZ1	831
SYT1	VAMP2	991
SYT1	SLC17A7	800
PALB2	XRCC3	857
SLC6A4	HTR1A	727
ATF1	ATF4	761
CREBBP	ARNTL	787
ITGA9	ITGA11	763
ITGA9	TGM2	900
ITGA9	SAT1	975
ITGA9	ITGB5	772
ITGA9	CTLA4	720
ITGA9	CSF2	900
ITGA9	ADAM15	900
ITGB7	CTLA4	900
ERBB3	PA2G4	927
ERBB3	EGFR	999
RTN1	RTN4	746
NDUFB10	NDUFV1	999
CALM2	MYO1C	870
EGFR	NRG3	925
EGFR	ERBB3	999
FEZ1	SYT1	831
CEP164	TIMELESS	900
GRIA4	HTR3A	724
GRIA4	CNIH2	755
WNT3A	FZD4	840
WNT3A	SFRP1	840
FANCC	HSPA4	934
WNT4	FZD4	705
STAT5B	IL2RB	778
HPGDS	RHOA	846
ITGB5	ITGA9	772
ITGB5	CTLA4	900
GRIA2	PICK1	955
GRIA2	HTR3A	724
GRIA2	CNIH2	810
CSF2	ITGA9	900
TUBA1A	TUBA8	900
TUBA1C	TUBA8	900
PYGO1	BCL9	991
PA2G4	ERBB3	927
HSPA4	PGR	812
HSPA4	ISCU	879
HSPA4	FANCC	934
CTLA4	ITGA9	720
CTLA4	ITGB5	900
CTLA4	ITGA11	900
CTLA4	ITGB7	900
CTLA4	ITGB3	900
IRS1	IL2RB	900
IRS1	GDNF	900
FOS	MAPK1	823
MCM7	TIMELESS	903
RPL13	XBP1	800
F2	MAPK1	901
CLOCK	KDM1A	719
CNIH2	GRIA3	755
CNIH2	GRIA4	755
CNIH2	GRIA2	810
ISCU	HSPA4	879
VAMP2	SYT1	991
VAMP2	STX19	772
VAMP2	GOSR2	787
VAMP2	STX7	839
VAMP2	STX10	707
VAMP2	SNAP29	960
SSH1	FGFR2	902
HTR1A	SLC6A4	727
COX5A	NDUFV1	940
STX19	VAMP2	772
NDUFV1	UQCRC1	874
NDUFV1	NDUFS5	996
NDUFV1	NDUFA12	998
NDUFV1	UQCRQ	952
NDUFV1	COX5A	940
NDUFV1	NDUFB10	999
ATRIP	TIMELESS	935
FZD2	SFRP1	726
PGR	FKBP5	841
PGR	HSPA4	812
ITGA11	ITGA9	763
ITGA11	CTLA4	900
P2RX7	P2RX1	914
NDUFA12	NDUFV1	998
TUBA8	TUBA1C	900
TUBA8	TUBA1A	900
ATF4	ATF1	761
RTN4	RTN1	746
DTNBP1	TXNDC5	807
CRKL	FGFR1	718
HTR3A	HTR3B	988
HTR3A	GRIA3	724
HTR3A	GRIA4	724
HTR3A	GRIA2	724
RPS26	XBP1	800
ADAM15	ITGA9	900
HIST1H3J	BCL9	800
HIST1H3J	PBRM1	906
PCNT	CEP152	735
MYO1C	CALM2	870
NTRK3	NTF3	996
TOP1	TIMELESS	745
TGM2	ITGB3	776
TGM2	GNB1	900
TGM2	ITGA9	900
STX7	VAMP2	839
PYGO2	BCL9	957
NR2E1	HDAC5	909
NR2E1	KDM1A	950
TCF7L2	BCL9	983
WNT2B	FZD4	818
NRG3	EGFR	925
NDUFS5	NDUFV1	996
TGFBR1	FKBP1A	999
FLRT3	FGFR1	813
UQCRQ	NDUFV1	952
SAT1	ITGA9	975
TXNDC5	DTNBP1	807
CEP152	PCNT	735
PBRM1	HIST1H3A	941
PBRM1	HIST1H3E	851
PBRM1	HIST1H3J	906
PBRM1	HIST1H3C	851
CEP250	FKBP1A	847
TCF4	BCL9	923
GRIK1	PICK1	725
FKBP1A	AMHR2	900
FKBP1A	CEP250	847
FKBP1A	TGFBR1	999
KDM1A	CLOCK	719
KDM1A	NR2E1	950
ARNTL	CREBBP	787
PICK1	GRIA3	850
PICK1	GRIK1	725
PICK1	GRIA2	955
LDB1	BCL9	900
FGFR1	CRKL	718
FGFR1	PLCG1	994
FGFR1	FLRT3	813
NTF3	BDNF	994
NTF3	NTRK3	996
TNIK	NEDD4	725
RHOA	HPGDS	846
ARRB2	DTX4	706
ARRB2	NEDD4	878
ARRB2	AGTR1	954
ARRB2	TAB1	934
GDNF	IRS1	900
FGFR2	PLCG1	979
FGFR2	SSH1	902
BDNF	NTF3	994
DUSP7	MAPK1	775
RPL37A	XBP1	800
AGTR1	BDKRB2	904
AGTR1	ARRB2	954
NEDD4	TNIK	725
NEDD4	ARRB2	878
SRP19	XBP1	800
FZD4	WNT4	705
FZD4	WNT16	710
FZD4	WNT2B	818
FZD4	WNT3A	840
PFKFB3	PFKFB4	891
[truncated: 181 more rows]
