# Supplementary material for: Genetic architecture of white matter microstructure captured by unsupervised deep representation learning of fractional anisotropy maps
Source: Nat Commun. 2026 Jun 3;17:7150. doi: 10.1038/s41467-026-73996-z (PMC13396798; doi:10.1038/s41467-026-73996-z)
Supplement: Supplementary file 6 — Source Data [file 41467_2026_73996_MOESM6_ESM.zip › Source Data/Source Data Figure 5/Fig.5c&5d&5e/PPI/ADnet.txt]

protein1	protein2	combined_score
COX15	COX5A	738
COX15	SURF1	897
GRN	SORT1	944
GRN	HSPA4	762
GRN	HSPG2	938
GRN	TNFRSF1B	757
GRN	TNFRSF1A	934
GRN	CCNT1	724
GRN	PSAP	804
CTTNBP2	PPP2R1A	801
ACTL6B	ARID4A	771
ACTL6B	EPC2	770
TNFRSF1A	CRADD	939
TNFRSF1A	TAB2	972
TNFRSF1A	TAB1	900
TNFRSF1A	GRN	934
TNFRSF1A	PRKCZ	901
TNFRSF1A	HSPA4	713
TNS1	VCL	948
TNS1	CSK	919
NGFR	PRKCZ	901
NGFR	BDNF	991
NGFR	RHOA	868
NGFR	RTN4	980
NGFR	NTRK3	775
NGFR	CALM2	816
CETP	APOA5	720
CETP	APOA1	720
CETP	APOH	720
UQCRC1	NDUFS4	849
UQCRC1	NDUFS7	880
UQCRC1	NDUFB7	870
UQCRC1	NDUFS1	903
UQCRC1	NDUFA8	880
DLD	DLST	990
APOH	APOC2	720
APOH	APOA2	802
APOH	APP	724
APOH	APOE	785
APOH	LDLR	739
APOH	CETP	720
APOH	APOA5	720
APOH	APOA1	808
APOH	CLU	720
APOH	PON1	720
APOH	APOB	748
APOH	LRP8	897
AAAS	UBE2I	824
VCL	TNS1	948
VCL	PKD1	756
VCL	TPM3	711
VCL	ACTN4	990
VCL	CSK	909
VCL	NOLC1	900
VCL	ITGB5	831
VCL	TPM1	711
SIRT1	IRS1	735
SIRT1	TSC2	740
SIRT1	KDM1A	836
SIRT1	BCL11B	794
SIRT1	HIC1	900
NDUFB7	COX5A	822
NDUFB7	NDUFS5	999
NDUFB7	UQCRQ	974
NDUFB7	NDUFB10	999
NDUFB7	UQCRC1	870
NDUFB7	NDUFA12	998
SNAP29	ZWINT	769
GTPBP1	SUPV3L1	720
GTPBP1	NPC1	902
TAB1	KCNJ6	836
TAB1	BIRC3	728
TAB1	TRAF2	925
TAB1	TNFRSF1A	900
RIN3	BIN1	852
RIN3	CD2AP	843
APEX1	MUTYH	894
GSS	GSTO2	731
PROCR	ICAM1	759
PROCR	CAV1	913
TIMP1	CD63	945
TSC2	DAPK1	702
TSC2	YWHAZ	986
TSC2	ESR1	790
TSC2	SIRT1	740
CSK	LCK	860
CSK	VCL	909
CSK	NOLC1	900
CSK	TNS1	919
CSK	EGFR	785
CSK	ACTN4	904
CSK	CAV1	929
CSK	SGK223	829
CSK	FYN	820
PLAT	LRP1	993
TGFB1	SMURF2	906
TGFB1	PPP2R2A	900
TGFB1	TGFBR1	998
TGFB1	LTBP3	800
USF2	FOSL1	943
USF2	MED1	800
USF2	SP1	850
PON1	APOA1	968
PON1	APOH	720
PON1	APOA5	720
LAMB1	LAMB2	900
LAMB1	ITGB3	909
LAMB1	DAG1	937
PCOLCE	TLL2	800
SERPINE1	ITGB3	921
SERPINE1	LRP1	923
SERPINE1	ITGB5	900
MPO	APOA1	803
GOSR2	SEC24C	755
HDAC5	SMAD3	731
HDAC5	MEF2A	990
IFNG	IRF1	922
GNB3	GNAI2	854
GNB3	CDC42	713
GNB3	GNA12	802
GNB3	GNAT1	776
IL4	FES	900
IL4	IRS1	900
IL4	STAT6	746
NR3C1	CREBBP	960
NR3C1	IRF1	900
NR3C1	HSPA4	941
NR3C1	PGR	803
NR3C1	FOS	934
NR3C1	STAT5B	893
MLH1	WRN	708
PFKFB4	PFKM	721
GNAT1	GNB3	776
EIF2AK2	FANCC	819
MAPRE3	ANK3	714
MSH2	ERCC4	971
APOB	APOA5	830
APOB	HSPG2	753
APOB	APOH	748
APOB	APOA1	868
SNX17	LRP8	708
SNX17	LRP1	724
NDUFS7	UQCRC1	880
NDUFS7	NQO1	710
NDUFS7	NDUFS5	996
NDUFS7	NDUFA12	996
NDUFS7	UQCRQ	951
NDUFS7	NDUFAF3	912
NDUFS7	COX5A	917
NDUFS7	NDUFB10	999
NDUFS7	SDHB	788
IGFBP2	IGF1	971
HSPE1	CASP3	762
GRIN3B	CNIH2	738
GRIN3B	HTR3A	724
MSH6	ERCC4	950
APOA1	PON1	968
APOA1	MPO	803
APOA1	APOE	968
APOA1	ABCA1	982
APOA1	APP	852
APOA1	APOB	868
APOA1	APOC2	813
APOA1	APOH	808
APOA1	CLU	967
APOA1	ABCA7	906
APOA1	TTR	745
APOA1	APOA5	720
APOA1	SCARB1	977
APOA1	CETP	720
APOA1	APOA2	990
TTR	APOA1	745
TTR	HSPG2	766
TARDBP	ATXN2	834
TARDBP	HNRNPA1	854
MAPK8IP1	MAPK8IP3	872
MAPK8IP1	MAP3K12	811
MAPK8IP1	KIF5B	717
TWIST1	TP53	850
EGR2	SOX10	942
LRP1	LRPAP1	806
LRP1	A2M	969
LRP1	APBB1	853
LRP1	APOE	954
LRP1	HSPA4	889
LRP1	SNX17	724
LRP1	PLAT	993
LRP1	APP	920
LRP1	PRNP	827
LRP1	LPL	838
LRP1	SERPINE1	923
LRP1	MMP9	776
PLCG1	EGFR	960
PLCG1	SOS1	911
PLCG1	FAS	704
PLCG1	LCK	917
PLCG1	NTRK3	784
PLCG1	GRB2	997
PLCG1	NTRK2	935
PLCG1	NGF	937
PLCG1	GIT1	929
PLCG1	FYN	965
PLCG1	PIK3R1	825
PLCG1	NTRK1	982
ATXN1	UBQLN4	824
IRF1	IFNG	922
IRF1	NR3C1	900
IRF1	IRF6	900
BMP4	AHSG	900
TRAF2	USP48	848
TRAF2	PRKCZ	904
TRAF2	TAB1	925
TRAF2	TAB2	978
TRAF2	CRADD	900
TRAF2	TNFSF11	756
TRAF2	MAP3K1	972
GALR3	GAL	927
PIAS1	UBE2I	989
MAPK8IP3	FYN	901
MAPK8IP3	LCK	901
MAPK8IP3	MAPK8IP1	872
TRPC4AP	ERCC8	900
TRPC4AP	DCAF5	900
TRPC4AP	DCAF15	900
APOE	APOA1	968
APOE	LRP1	954
APOE	APOH	785
APOE	APOA5	940
ACTN4	CSK	904
ACTN4	ICAM1	707
ACTN4	VCL	990
NR1H2	NR1H3	900
PDLIM4	CD2AP	900
PRKAB2	PRKAR2A	720
PRKAB2	PRKAG1	998
DCAF15	TRPC4AP	900
RPA1	TP53	998
RPA1	WRN	956
RPA1	RFC1	760
RPA1	ERCC4	926
KDM6B	TP53	804
PI4KA	PIK3R1	734
SORT1	NTRK3	797
SORT1	GNPTAB	900
SORT1	BDNF	995
SORT1	GRN	944
APC	LRP6	900
APC	LRRK2	730
APC	DVL1	968
APC	GSK3B	995
EPC2	ACTL6B	770
EPC2	ING3	917
EPC2	TRRAP	965
PSMB7	SHFM1	800
PSMB7	PSMC3	996
PSMB7	PSMD14	998
PGBD1	SCAND1	702
SORL1	BACE1	732
ADAM10	CD34	720
ADAM10	EPHA3	958
ABCG5	ABCD4	900
KIF11	TUBA1B	873
EXOC6	EXOC3L2	778
WDR12	FTSJ3	839
SYT1	SLC18A3	800
SYT1	FGF1	939
SYT1	PSEN1	722
LRP6	APC	900
LRP6	FZD2	917
LRP6	DKK1	998
LRP6	WNT3A	995
LRP6	WNT8B	924
SNCAIP	SNCA	995
SCARB1	APOA1	977
SLC6A4	SEC24C	747
ALDH2	MAOA	742
CHRNB4	CHRNB2	914
APH1B	PSEN1	986
CCNT1	HEXIM2	748
CCNT1	PURA	718
CCNT1	AFF4	997
CCNT1	HEXIM1	984
CCNT1	MEPCE	736
CCNT1	GRN	724
CCNT1	CDK12	859
PKD1	VCL	756
CREBBP	KLF5	754
CREBBP	TP53	999
CREBBP	PPARG	998
CREBBP	TCF7L2	839
CREBBP	NCOA2	991
CREBBP	PPARGC1A	975
CREBBP	HIF1A	999
CREBBP	FOXO3	959
CREBBP	IRF6	900
CREBBP	RXRA	981
CREBBP	SMAD3	993
CREBBP	PPARA	959
CREBBP	UBE2D1	946
CREBBP	RUNX1	788
CREBBP	ESR1	981
CREBBP	PARP1	957
CREBBP	NR3C1	960
SMURF2	UBE2D1	892
SMURF2	TGFB1	906
SMURF2	CAV1	900
SMURF2	SMAD3	992
PIK3R3	PIK3R1	838
PIK3R3	IRS1	969
PIK3R3	IGF1R	864
PRDX1	PTEN	890
PRDX1	TLR4	850
PRDX1	AR	954
XRCC1	NEIL1	944
ABCA7	APOA1	906
BIRC3	CRADD	900
BIRC3	TAB1	728
BIRC3	USP19	831
APLP2	APBB1	875
APLP2	APBB2	737
APLP2	APP	808
LRP2	SHBG	842
GRB14	ANGPT1	901
STRN	PPP2R1A	937
STRN	CAV1	789
STRN	ESR1	985
THRA	RARG	900
MECOM	SMAD3	803
TP63	SP1	902
ITGA9	F13A1	900
ITGA9	ADAM12	900
ICAM1	ACTN4	707
ICAM1	PROCR	759
PPARGC1A	CREBBP	975
PPARGC1A	MED1	952
PPARGC1A	MEF2C	968
F13A1	ITGA9	900
ERCC8	ERCC4	900
ERCC8	TRPC4AP	900
AFF4	CCNT1	997
NRP1	FYN	849
NRP1	NTRK1	746
APBA1	LIN7C	921
POLA2	RFC1	747
PTPN23	GRB2	776
PRKAR2A	PRKAB2	720
PRKAR2A	AGT	900
PRKAR2A	PRKAA1	720
PRKAR2A	NCAPD2	900
PRKAR2A	CXCL12	900
PRKAR2A	ADRB2	914
PRKAR2A	AKAP8	946
GAL	GALR3	927
ITIH4	CCR5	898
SLIT1	ROBO2	979
IGF1R	SOCS2	831
IGF1R	PIK3R3	864
IGF1R	CRKL	745
IGF1R	IRS1	999
IGF1R	ITGB3	920
IGF1R	IGF1	999
IGF1R	EGFR	946
IGF1R	CTNND1	900
NDUFB10	NDUFB7	999
NDUFB10	NDUFA8	999
NDUFB10	NDUFS4	996
NDUFB10	NDUFS1	999
NDUFB10	NDUFS7	999
NPC1	NPC2	995
NPC1	GTPBP1	902
TP53	TWIST1	850
TP53	E4F1	836
TP53	RPA1	998
TP53	KDM6B	804
TP53	DPP4	739
TP53	TOP1	908
TP53	KDM1A	847
TP53	NQO1	922
TP53	RUNX2	703
TP53	CREBBP	999
TP53	TRRAP	799
TP53	SP1	994
TP53	MCL1	982
TP53	HSPA4	967
TP53	GNL3	912
TP53	HIC1	943
TP53	PHF20	844
AKAP8	PRKAG1	900
AKAP8	PRKAR2A	946
CBLC	EGFR	953
CTTNBP2NL	PPP2R1A	790
CALM2	NGFR	816
CALM2	FAS	800
CALM2	NOS3	913
CALM2	NOS1	913
CALM2	DAPK1	881
CALM2	SNCA	803
CALM2	ESR1	816
EXOC6B	EXOC3L2	778
CRHBP	UCN	795
GNA12	GNB3	802
EGFR	GRB7	879
EGFR	ADAM17	777
EGFR	HSPA5	887
EGFR	CSK	785
EGFR	IGF1R	946
EGFR	NTRK2	917
EGFR	YWHAZ	711
EGFR	CBLC	953
EGFR	FAS	751
EGFR	CAV1	945
EGFR	SOS1	993
EGFR	ESR1	946
EGFR	PLCG1	960
EGFR	PIK3R1	981
EGFR	NRG1	995
EGFR	AR	903
EGFR	IRS1	719
EGFR	GRB2	998
EGFR	LRRK2	719
GIGYF1	GRB10	767
EPHA1	EPHA3	908
EPHA1	EFNA4	713
EPHA1	EFNA3	735
EPHA1	EFNA1	990
EPHA1	EPHB4	748
HTR2C	F2	903
HTR2C	GNB1	909
CRH	GNB1	709
CRH	UCN	820
DPYS	DPYSL5	811
NTRK2	PLCG1	935
NTRK2	EGFR	917
NTRK2	BDNF	997
LIN7C	APBA1	921
SERPING1	C1R	967
MRPL49	SOD2	788
ANK3	SPTBN1	934
ANK3	MAPRE3	714
EPHA4	EPHB4	724
EPHA4	EFNA3	996
EPHA4	EFNA1	995
EPHA4	EFNA4	950
EPHA4	EPHA3	917
BMP6	AHSG	910
WNT3A	CAV1	800
WNT3A	GSK3B	929
WNT3A	DKK1	934
WNT3A	LRP6	995
WNT3A	DVL1	917
APP	APOA1	852
APP	APLP2	808
APP	LRP1	920
APP	PSEN1	964
APP	BACE1	954
APP	APOH	724
APP	AP4M1	896
APP	CNTN2	864
APP	APOA5	720
PPARG	SP1	864
PPARG	CREBBP	998
PPARG	MED1	998
PPARG	FOS	914
PPARG	STAT6	857
DPYSL5	DPYS	811
FANCC	EIF2AK2	819
S100B	HSPA4	850
CCR5	ITIH4	898
CCR5	F2	903
CCR5	GNB1	909
STAT5B	NR3C1	893
SLX4	ERCC4	816
NCKIPSD	GRB2	730
TAL1	RUNX1	932
NCSTN	PSEN1	999
NCSTN	BACE1	883
NCSTN	TMED10	953
NEUROD1	TCF4	735
HPGDS	GRB2	760
ALB	SHBG	898
ALB	DPP4	816
SLMAP	PPP2R1A	878
UCN	CRH	820
UCN	CRHBP	795
ITGB5	FYN	903
ITGB5	LCK	903
ITGB5	SERPINE1	900
ITGB5	VCL	831
ITGB5	PLAU	900
MST1R	GRB2	828
MST1R	YWHAZ	952
WDR82	PPP2R1A	900
WDR82	PPP3CB	929
WDR82	PPP1CC	987
WDR82	GOT1	772
NDUFAF2	NDUFS4	800
NDUFS4	NDUFAF2	800
NDUFS4	COX5A	868
NDUFS4	NDUFB10	996
NDUFS4	NDUFA12	996
NDUFS4	NDUFS5	998
NDUFS4	UQCRQ	905
NDUFS4	UQCRC1	849
IL3	IL6	841
IL3	PIK3R1	900
IL3	GAB2	900
IL3	YWHAZ	900
IL3	GRB2	920
CSF2	SOS1	900
CSF2	PIK3R1	900
CSF2	GAB2	900
CSF2	YWHAZ	900
CSF2	GRB2	900
NOS3	CALM2	913
WRN	RAD51B	730
WRN	BLM	776
WRN	ATRIP	706
WRN	RPA1	956
WRN	MLH1	708
WRN	TOP1	761
WRN	XRCC3	773
WRN	SMARCAL1	718
LRRK2	APC	730
LRRK2	EFHD2	728
LRRK2	CDC42	910
LRRK2	EGFR	719
LRRK2	DNM1L	939
LRRK2	GNAI2	721
LRRK2	RHOA	702
LRRK2	RAB5B	944
VPS35	SNX2	999
VPS35	DNM1L	839
HIF1AN	HIF1A	990
GNPTAB	SORT1	900
STAT6	IL4	746
STAT6	PPARG	857
RUNX1	CREBBP	788
RUNX1	TAL1	932
MED1	USF1	800
MED1	PPARGC1A	952
MED1	RXRA	981
MED1	ESR2	751
MED1	PPARA	949
MED1	USF2	800
MED1	VDR	857
MED1	RXRG	920
MED1	PPARG	998
MED1	ESR1	990
MED1	NCOA2	900
KMT2D	ESR1	907
IGFBP6	IGF1	809
E4F1	TP53	836
LTBP3	TGFB1	800
HEXIM2	CCNT1	748
CXXC5	DVL1	887
UBTF	IRS1	788
UBTF	TBP	795
IGF1	ITGB3	943
IGF1	GRB2	973
IGF1	GRB10	975
IGF1	ESR1	903
IGF1	NTRK1	886
IGF1	IRS1	985
IGF1	IGFBP2	971
IGF1	IGF1R	999
IGF1	SOS1	900
IGF1	INSR	990
IGF1	IGFBP6	809
PA2G4	HNF4A	805
HSPA4	SMAD3	814
HSPA4	TNFRSF1A	713
HSPA4	HSPA5	852
HSPA4	OLR1	873
HSPA4	HIF1A	926
HSPA4	TP53	967
HSPA4	S100B	850
HSPA4	CD40	897
HSPA4	NR3C1	941
HSPA4	LRP1	889
HSPA4	TLR4	926
HSPA4	BAG3	962
HSPA4	SNCA	988
HSPA4	AR	858
HSPA4	GRN	762
TMED10	PSEN1	958
TMED10	NCSTN	953
TMED10	PSENEN	964
TMED10	APH1A	942
MTCH2	NDUFS1	790
LRP8	APOH	897
LRP8	SNX17	708
INSR	IRS1	995
INSR	IGF1	990
IRS1	EGFR	719
IRS1	SOS1	915
IRS1	ESR1	854
IRS1	SIRT1	735
IRS1	LCK	926
IRS1	IGF1	985
IRS1	NTRK3	843
IRS1	GRB2	995
IRS1	YWHAZ	754
IRS1	IGF1R	999
IRS1	IL4	900
IRS1	INSR	995
IRS1	FYN	792
IRS1	PIK3R3	969
IRS1	UBTF	788
IRS1	PIK3R1	997
IRS1	NTRK1	881
GNB2	ESR1	704
ADRB2	GNB1	940
ADRB2	F2	903
ADRB2	AGTR1	718
ADRB2	TPM3	711
ADRB2	NEDD4	828
ADRB2	PRKAR2A	914
CXCL10	GNAI2	900
CXCL10	GNB1	900
FOS	TCF7L2	928
FOS	ATF7	780
FOS	LMNA	832
FOS	FOSL1	873
FOS	PPARG	914
FOS	NFAT5	725
FOS	RUNX2	831
FOS	SMAD3	977
FOS	ESR1	991
FOS	NR3C1	934
FOS	SP1	902
CHRM1	LAMB2	900
CHRM1	DAG1	900
CHRM1	F2	900
CHRM1	GNB1	903
KIF5B	TRAK2	833
KIF5B	MAPK8IP1	717
BPTF	CECR2	916
LEMD3	LMNA	860
F2	CHRM1	900
F2	ADRB2	903
F2	HTR2C	903
F2	CXCL12	900
F2	CCR5	903
F2	AGT	919
MEPCE	CCNT1	736
PLG	DPP4	799
OLR1	HSPA4	873
USP48	TRAF2	848
DPYSL2	GRIN2B	839
DPYSL2	NUMB	983
LPL	GPIHBP1	997
LPL	LRP1	838
LPL	APOA5	883
ADAM17	EGFR	777
CNIH2	GRIN3A	738
CNIH2	GRIN2B	738
CNIH2	GRIN3B	738
CD34	BCL2	720
CD34	ADAM10	720
FOSL1	USF1	774
FOSL1	USF2	943
FOSL1	FOS	873
ERCC4	ERCC8	900
ERCC4	KDM1A	900
ERCC4	MSH2	971
ERCC4	SLX4	816
ERCC4	RPA1	926
ERCC4	MSH6	950
ERCC4	FANCA	789
CASP3	HSPE1	762
HNF4A	PA2G4	805
GNAI2	GNB3	854
GNAI2	CXCL10	900
GNAI2	LRRK2	721
GNAI2	RGS4	797
GNAI2	RGS6	733
GNAI2	ESR1	933
C1QB	C1R	900
HIC1	TP53	943
HIC1	SIRT1	900
WDR75	PDCD11	971
ANGPT2	NTRK1	884
CLU	APOA5	720
CLU	APOH	720
CLU	APOA1	967
CHRNA3	CHRNB2	942
MOB4	PPP2R1A	842
SSH1	FGF1	900
SSH1	GRB2	900
SSH1	YWHAZ	811
COG4	COG2	992
BIN1	RIN3	852
NEUROG2	OLIG2	873
COX5A	COX15	738
COX5A	NDUFS7	917
COX5A	NDUFA8	822
COX5A	NDUFB7	822
COX5A	NDUFS4	868
COX5A	NDUFS1	835
BACE1	SORL1	732
BACE1	APP	954
BACE1	NCSTN	883
BACE1	RTN3	707
BACE1	PSEN1	887
BACE1	RTN4	864
NQO1	NDUFS7	710
NQO1	TP53	922
CACNB2	CACNA2D2	914
SH3GL3	DNM2	968
ING3	EPC2	917
NDUFAF3	NDUFA8	912
NDUFAF3	NDUFS7	912
ATRIP	WRN	706
PRKAG1	PRKAB2	998
PRKAG1	PRKAA1	994
PRKAG1	NCAPD2	900
PRKAG1	AKAP8	900
FZD2	LRP6	917
FZD2	DVL1	719
A2M	LRP1	969
HSPA5	MANF	954
HSPA5	DNAJC1	963
HSPA5	PAWR	910
HSPA5	HSPA4	852
HSPA5	EGFR	887
PPP2R1A	SLMAP	878
PPP2R1A	CTTNBP2	801
PPP2R1A	STRN4	870
PPP2R1A	MOB4	842
PPP2R1A	PPP1R12A	900
PPP2R1A	STK24	857
PPP2R1A	STRN3	915
PPP2R1A	WDR82	900
PPP2R1A	PPP2R2A	998
PPP2R1A	STRN	937
PPP2R1A	CTTNBP2NL	790
GSK3B	WNT3A	929
GSK3B	PSEN1	828
GSK3B	APC	995
NCAPD2	PRKAG1	900
NCAPD2	PRKAR2A	900
PPP2R2A	PPP1CC	934
PPP2R2A	TGFB1	900
PPP2R2A	PPP2R1A	998
PPP2R2A	PPP3CB	926
PGR	AR	777
PGR	ESR1	872
PGR	NR3C1	803
NR2F1	RXRA	915
NR2F1	PPARA	900
PSEN1	APP	964
PSEN1	TMBIM6	833
PSEN1	BACE1	887
PSEN1	GSK3B	828
PSEN1	APH1B	986
PSEN1	APH1A	999
PSEN1	NCSTN	999
PSEN1	TMED10	958
PSEN1	CTNND1	873
PSEN1	PSENEN	999
PSEN1	UBQLN1	821
PSEN1	SYT1	722
PSEN1	PSEN2	981
PPM1A	SMAD3	772
PAWR	HSPA5	910
CDCA2	PPP1CC	937
HEXIM1	CCNT1	984
EFNA5	EPHA3	999
EFNA5	EPHB4	871
EFNA5	EFNA1	745
TRAK2	KIF5B	833
SP1	ESR1	978
SP1	USF1	807
SP1	TP63	902
SP1	PPARA	954
SP1	AR	780
SP1	SMAD3	985
SP1	POU2F1	789
SP1	ESR2	899
SP1	HIF1A	976
SP1	PPARG	864
SP1	FOS	902
SP1	TP53	994
SP1	SREBF1	853
SP1	USF2	850
SP1	TBP	965
CNTN2	APP	864
NDUFA12	NDUFS1	996
NDUFA12	NDUFS4	996
NDUFA12	NDUFB7	998
NDUFA12	NDUFS7	996
NDUFA12	NDUFA8	999
OLIG2	NEUROG2	873
FES	IL4	900
LRRC16A	CD2AP	720
PURA	CCNT1	718
SMAD3	RNF111	789
SMAD3	HDAC5	731
SMAD3	MEF2C	918
SMAD3	HMGA2	954
SMAD3	PPM1A	772
SMAD3	MECOM	803
SMAD3	FOS	977
SMAD3	ZBTB17	902
SMAD3	RUNX2	993
SMAD3	CREBBP	993
SMAD3	SP1	985
SMAD3	SPTBN1	962
SMAD3	HSPA4	814
SMAD3	SMURF2	992
SMAD3	TGFBR1	994
DLST	DLD	990
TUBA1B	KIF11	873
SEL1L	SYVN1	998
DACT1	DVL1	859
NXN	DVL1	912
EPHA3	EFNA5	999
EPHA3	EPHA4	917
EPHA3	ADAM10	958
EPHA3	EPHA1	908
EPHA3	FYN	926
EPHA3	LCK	900
LCK	ITGB5	903
LCK	CSK	860
LCK	SOCS2	928
LCK	PLCG1	917
LCK	IRS1	926
LCK	ADAM15	774
LCK	MAPK8IP3	901
LCK	EPHA3	900
RTN4	NGFR	980
RTN4	BACE1	864
SKAP1	APBB1IP	915
SKAP1	GRB2	866
SKAP1	FYN	850
SNCA	PSMC3	812
SNCA	HSPA4	988
SNCA	CALM2	803
SNCA	SNCAIP	995
GNL3L	SRP72	711
GNL3L	FTSJ3	897
CAV1	CDC42	838
CAV1	RHOA	915
CAV1	TGFBR1	993
CAV1	PROCR	913
CAV1	CSK	929
CAV1	SMURF2	900
CAV1	DPP4	897
CAV1	EGFR	945
CAV1	WNT3A	800
CAV1	AGTR1	859
CAV1	STRN	789
WNT8B	LRP6	924
MAOA	ALDH2	742
MEF2C	SMAD3	918
MEF2C	MEF2A	924
MEF2C	PPARGC1A	968
MEF2C	NCOA2	925
CECR2	TRRAP	701
CECR2	SUPT3H	792
CECR2	BPTF	916
DCAF5	TRPC4AP	900
PPP1CC	PPP2R2A	934
PPP1CC	WDR82	987
PPP1CC	PPP1R12A	992
PPP1CC	CDCA2	937
PPP1CC	TGFBR1	721
HNRNPA1	TARDBP	854
CAV3	DAG1	978
SRP72	SRP19	979
SRP72	GNL3L	711
SRP72	RPL37A	702
SEC24C	GOSR2	755
SEC24C	SLC6A4	747
SEC24C	SEC31B	772
ESR2	MED1	751
ESR2	SP1	899
AUTS2	PCGF5	957
ABCA2	ABCD4	900
H1F0	PTEN	848
NF2	WWC1	911
GSTO2	GSS	731
CTSB	CST3	943
PFKM	PFKFB4	721
PRKAA1	PRKAR2A	720
PRKAA1	PRKAG1	994
CRKL	GAB2	946
CRKL	NEDD9	960
CRKL	GRB2	963
CRKL	IGF1R	745
CRKL	SOS1	895
MEF2A	HDAC9	980
MEF2A	MEF2C	924
MEF2A	HDAC5	990
FYN	SKAP1	850
FYN	CSK	820
FYN	ITGB5	903
FYN	MAPK8IP3	901
FYN	IRS1	792
FYN	CTNND1	857
FYN	PLXNA2	717
FYN	EPHA3	926
FYN	NRP1	849
FYN	PLCG1	965
FYN	CDC42	712
NEIL1	XRCC1	944
BLM	WRN	776
ARID4A	ACTL6B	771
HTR3A	GRIN3B	724
HTR3A	GRIN3A	724
HTR3A	GRIN2B	724
FAS	FAF1	969
FAS	EGFR	751
FAS	PLCG1	704
FAS	CALM2	800
UBE2I	AAAS	824
UBE2I	PIAS1	989
SREBF1	SP1	853
SH3PXD2A	GRB2	869
SH3PXD2A	ADAM15	837
SH3PXD2A	ADAM12	871
SPTBN1	ANK3	934
SPTBN1	SMAD3	962
ABCD4	ABCA2	900
ABCD4	ABCG5	900
ADAM15	GRB2	758
ADAM15	SH3PXD2A	837
ADAM15	LCK	774
CHD4	HIST1H4L	871
CHD4	HIST1H3C	829
CHD4	HIST1H3J	870
CHD4	KDM1A	870
CHD4	HIST1H3E	829
CHD4	GATAD2B	990
CHD4	HIST1H4B	871
CHD4	HIST1H3A	943
CHD4	CHD3	996
CHD4	HIST1H4H	871
BCL11B	SIRT1	794
SMARCAL1	WRN	718
STRN3	PPP2R1A	915
PRIM1	RFC1	700
TLL2	PCOLCE	800
EPHB4	EFNA5	871
EPHB4	EPHA4	724
EPHB4	EPHA1	748
TPM1	ACTA2	777
TPM1	VCL	711
TPM1	MYH8	892
CASP8	FAF1	977
CASP8	ITGB3	968
PLXNB1	SEMA4D	991
VCP	FAF1	997
VCP	TMEM129	847
VCP	UBE4A	980
VCP	PSMD14	810
VCP	PSMC3	793
VCP	ATXN3	990
VCP	SYVN1	994
WWP2	PTEN	825
HIST1H3J	CHD4	870
HIST1H3J	YWHAZ	712
CD2AP	MYO1C	901
CD2AP	PDLIM4	900
CD2AP	RIN3	843
CD2AP	LRRC16A	720
AP4M1	APP	896
SUPV3L1	GTPBP1	720
SUPV3L1	SHFM1	828
MYO1C	CD2AP	901
RXRG	MED1	920
RXRG	NR1H3	991
RXRG	RARG	957
TRRAP	EPC2	965
TRRAP	TCF7L2	937
TRRAP	TP53	799
TRRAP	CECR2	701
RAB5B	LRRK2	944
MAP2	GRB2	710
DPP4	CAV1	897
DPP4	TP53	739
DPP4	PLG	799
DPP4	ALB	816
TOMM20L	TOMM40	802
NTRK3	BDNF	885
NTRK3	NGFR	775
NTRK3	SORT1	797
NTRK3	IRS1	843
NTRK3	NGF	808
NTRK3	PLCG1	784
RAB25	OPTN	817
TOP1	WRN	761
TOP1	CDKN2A	796
TOP1	PARP1	899
TOP1	TP53	908
MAST2	PTEN	980
CALD1	ACTA2	716
GAB2	IL3	900
GAB2	CSF2	900
GAB2	CRKL	946
GRIN3A	CNIH2	738
GRIN3A	HTR3A	724
CNTF	IL6ST	942
AGT	GNB1	900
AGT	F2	919
AGT	PRKAR2A	900
AGT	AGTR1	948
COG2	COG4	992
PSEN2	PSEN1	981
PARP1	TOP1	899
PARP1	CREBBP	957
IRF6	CREBBP	900
IRF6	IRF1	900
PLXNA2	FYN	717
TAB2	TRAF2	978
TAB2	ESR1	766
TAB2	TNFRSF1A	972
POU2F1	SP1	789
APOA2	APOH	802
APOA2	APOA1	990
APOA2	APOA5	720
USF1	FOSL1	774
USF1	MED1	800
USF1	SP1	807
F11R	RHOA	833
F11R	PRKCZ	811
F11R	ITGB3	936
LMNA	LEMD3	860
LMNA	FOS	832
UBQLN4	ATXN1	824
UBQLN4	UBQLN1	865
DAP3	SOD2	931
MTX1	TOMM40	841
EFNA1	PIK3R1	900
EFNA1	EPHA4	995
EFNA1	EFNA5	745
EFNA1	GRB2	900
EFNA1	EPHA1	990
EFNA3	EPHA1	735
EFNA3	EPHA4	996
HSF2	ESR1	901
PYGO2	TCF7L2	779
CHRNB2	CHRNA3	942
CHRNB2	CHRNB4	914
CHRNB2	CHRNA2	913
CHRNB2	CHRNA4	993
TPM3	ACTA2	706
TPM3	VCL	711
TPM3	ADRB2	711
GATAD2B	CHD4	990
ADAM12	SH3PXD2A	871
ADAM12	ITGA9	900
PI4KB	HPCAL1	779
PI4KB	PIK3R1	748
MCL1	BCL2	952
MCL1	TP53	982
BAG3	HSPA4	962
APH1A	PSEN1	999
APH1A	TMED10	942
TCF7L2	NCOA2	906
TCF7L2	TCF4	780
TCF7L2	LDB1	781
TCF7L2	TRRAP	937
TCF7L2	CREBBP	839
TCF7L2	TNIK	947
TCF7L2	AR	929
TCF7L2	PYGO2	779
TCF7L2	FOS	928
NGF	BDNF	900
NGF	NTRK3	808
NGF	PLCG1	937
NGF	PRKCZ	901
PDCD11	WDR75	971
TAF5	TBP	989
TAF5	ERCC2	900
PCGF6	PCGF5	900
CUEDC2	TBP	730
COL11A1	COL5A2	776
BCAR3	NEDD9	918
CHRNA4	CHRNB2	993
DR1	TBP	948
SEC31B	SAR1A	913
SEC31B	SEC24C	772
GOT1	WDR82	772
NOC3L	FTSJ3	788
RUNX2	TP53	703
RUNX2	FOS	831
RUNX2	AR	793
RUNX2	VDR	703
RUNX2	ESR1	828
RUNX2	HIF1A	703
RUNX2	SMAD3	993
SUPT3H	CECR2	792
SUPT3H	TBP	947
PTEN	H1F0	848
PTEN	MC1R	756
PTEN	PRDX1	890
PTEN	WWP2	825
PTEN	NEDD4	896
PTEN	SLC9A3R2	962
PTEN	MAST2	980
SURF1	COX15	897
MUTYH	APEX1	894
CD40	MAP3K1	944
CD40	HSPA4	897
MMP9	LRP1	776
PLAU	ITGB3	900
PLAU	ITGB5	900
NDUFS5	NDUFA8	998
NDUFS5	NDUFS1	996
NDUFS5	NDUFB7	999
NDUFS5	NDUFS7	996
NDUFS5	NDUFS4	998
SAR1A	SEC31B	913
GLP1R	GNB1	929
GLO1	HAGH	869
VPS26A	SNX2	997
NDUFA8	NDUFB10	999
NDUFA8	SDHB	788
NDUFA8	COX5A	822
NDUFA8	UQCRQ	944
NDUFA8	NDUFAF3	912
NDUFA8	NDUFA12	999
NDUFA8	UQCRC1	880
NDUFA8	NDUFS5	998
UBE2D1	CDC27	813
UBE2D1	NEDD4	771
UBE2D1	CREBBP	946
UBE2D1	SMURF2	892
UBE2D1	ANAPC10	819
ZWINT	SNAP29	769
ZWINT	DDX17	766
DKK1	LRP6	998
DKK1	WNT3A	934
TLR4	HSPA4	926
TLR4	PRDX1	850
SCAND1	PGBD1	702
PHF20	TP53	844
SLC18A3	SYT1	800
C1QC	C1R	928
AR	EGFR	903
AR	PRDX1	954
AR	SHBG	727
AR	BUD31	852
AR	PGR	777
AR	TCF7L2	929
AR	KDM1A	978
AR	SP1	780
AR	RUNX2	793
AR	HSPA4	858
HSPG2	TTR	766
HSPG2	GRN	938
HSPG2	APOB	753
HSPG2	DAG1	976
ABCA1	CDC42	719
ABCA1	APOA1	982
COL5A2	COL11A1	776
TGFBR1	TGFB1	998
TGFBR1	PPP1CC	721
TGFBR1	GRB2	800
TGFBR1	PIK3R1	798
TGFBR1	CAV1	993
TGFBR1	SMAD3	994
SIK3	YWHAZ	948
SDHB	NDUFA8	788
SDHB	NDUFS7	788
BAMBI	AHSG	900
ZBTB17	SMAD3	902
EFHD2	LRRK2	728
APBB1IP	SKAP1	915
TNFRSF1B	GRN	757
UBQLN1	GNB1	932
UBQLN1	PSEN1	821
UBQLN1	UBQLN4	865
STK24	PPP2R1A	857
BMI1	PCGF5	900
DNAJC1	HSPA5	963
SYVN1	SEL1L	998
SYVN1	VCP	994
ATXN2	TARDBP	834
KLF5	CREBBP	754
HIST1H4H	CHD4	871
HIST1H4B	CHD4	871
RTN3	BACE1	707
TAF2	TBP	999
TAF2	ERCC2	900
TP73	PFDN5	923
PRKCZ	NGF	901
PRKCZ	F11R	811
PRKCZ	TRAF2	904
PRKCZ	WWC1	806
PRKCZ	NGFR	901
PRKCZ	NUMB	958
PRKCZ	NTRK1	900
PRKCZ	TNFRSF1A	901
UQCRQ	NDUFS4	905
UQCRQ	NDUFS1	860
UQCRQ	NDUFB7	974
UQCRQ	NDUFS7	951
UQCRQ	NDUFA8	944
OPTN	RAB25	817
DVL1	CCDC88C	960
DVL1	RHOA	838
DVL1	FZD2	719
DVL1	CXXC5	887
DVL1	APC	968
DVL1	DACT1	859
DVL1	NXN	912
DVL1	WNT3A	917
DVL1	DAAM1	994
PRNP	LRP1	827
NEDD9	CRKL	960
NEDD9	BCAR3	918
SNX2	VPS35	999
SNX2	VPS26A	997
CHD3	CHD4	996
SHBG	AR	727
SHBG	ALB	898
SHBG	LRP2	842
IL6ST	CNTF	942
IL6ST	IL6	999
RFC1	PRIM1	700
RFC1	POLA2	747
RFC1	RPA1	760
VLDLR	PAFAH1B1	945
VLDLR	PAFAH1B2	917
TMEM129	VCP	847
DNM2	SH3GL3	968
FANCA	ERCC4	789
UVSSA	ERCC2	770
CCDC88C	DVL1	960
STRN4	PPP2R1A	870
ERCC2	TAF2	900
ERCC2	UVSSA	770
ERCC2	TAF5	900
ERCC2	TAF6	900
ERCC2	POLR2F	968
TBP	UBTF	795
TBP	TAF6	999
TBP	TAF5	989
TBP	POLR2F	960
TBP	CUEDC2	730
TBP	GTF2A1L	930
TBP	DR1	948
TBP	SUPT3H	947
TBP	SP1	965
TBP	TAF2	999
NCOA7	ESR1	989
GRB2	EGFR	998
GRB2	ANGPT1	900
GRB2	IGF1	973
GRB2	DAG1	934
GRB2	MAP2	710
GRB2	ITGB3	703
GRB2	IRS1	995
GRB2	SKAP1	866
GRB2	CSF2	900
GRB2	CRKL	963
GRB2	ADAM15	758
GRB2	SPRY1	917
GRB2	HPGDS	760
GRB2	NCKIPSD	730
GRB2	CDC42	861
GRB2	SSH1	900
GRB2	SH3PXD2A	869
GRB2	PLCG1	997
GRB2	IL3	920
GRB2	TGFBR1	800
GRB2	MST1R	828
GRB2	PTPN23	776
GRB2	EFNA1	900
TANK	CRADD	900
PPP3CB	WDR82	929
PPP3CB	PPP2R2A	926
PPP3CB	PPP1R12A	906
GIT1	PLCG1	929
PSAP	GRN	804
DAAM1	DVL1	994
CXCL12	F2	900
CXCL12	GNB1	900
CXCL12	PRKAR2A	900
YWHAZ	MST1R	952
YWHAZ	IL3	900
YWHAZ	SSH1	811
YWHAZ	TSC2	986
YWHAZ	IRS1	754
YWHAZ	EGFR	711
YWHAZ	HIST1H3A	712
YWHAZ	HIST1H3J	712
YWHAZ	CSF2	900
YWHAZ	SIK3	948
FAF1	FAS	969
FAF1	VCP	997
FAF1	CASP8	977
DDX17	NCOA2	917
DDX17	ESR1	990
DDX17	ZWINT	766
SOX10	EGR2	942
PAFAH1B1	RELN	946
PAFAH1B1	VLDLR	945
HAGH	GLO1	869
MCM3AP	SHFM1	783
MCM3AP	ENY2	997
MCM3AP	CETN3	998
BCL2	MCL1	952
BCL2	CD34	720
BCL2	FKBP8	946
TCF4	TCF7L2	780
TCF4	NEUROD1	735
CST3	CTSB	943
TNFSF11	TRAF2	756
GRB10	GIGYF1	767
GRB10	NEDD4	998
GRB10	IGF1	975
CTNND1	PSEN1	873
CTNND1	NUMB	717
CTNND1	IGF1R	900
CTNND1	FYN	857
MAP3K1	TRAF2	972
MAP3K1	CD40	944
KDM1A	ERCC4	900
KDM1A	ESR1	886
KDM1A	AR	978
KDM1A	TP53	847
KDM1A	SIRT1	836
KDM1A	CHD4	870
CDC42	CAV1	838
CDC42	GRB2	861
CDC42	FYN	712
CDC42	GNB3	713
CDC42	PIK3R1	750
CDC42	ABCA1	719
CDC42	LRRK2	910
MYH8	TPM1	892
GTF2A1L	TBP	930
NRG1	EGFR	995
CHRNA2	CHRNB2	913
PICK1	WWC1	793
NOLC1	CSK	900
NOLC1	VCL	900
PPARA	CREBBP	959
PPARA	SP1	954
PPARA	NR2F1	900
PPARA	MED1	949
PPARA	NR1H3	837
IL6	IL3	841
IL6	IL6ST	999
FOXO3	CREBBP	959
TF	TFR2	786
BUD31	AR	852
CPE	BDNF	863
DAPK1	TSC2	702
DAPK1	CALM2	881
PSMD14	PSMB7	998
PSMD14	VCP	810
UBE4A	VCP	980
SOS1	EGFR	993
SOS1	IGF1	900
SOS1	IRS1	915
SOS1	CRKL	895
SOS1	CSF2	900
SOS1	PLCG1	911
LAMB2	CHRM1	900
LAMB2	LAMB1	900
RARG	RXRG	957
RARG	VDR	924
RARG	NCOA2	917
RARG	THRA	900
RARG	RXRA	979
PPP1R12A	PPP2R1A	900
PPP1R12A	PPP1CC	992
PPP1R12A	PPP3CB	906
TMBIM6	PSEN1	833
RELN	PAFAH1B1	946
RELN	PAFAH1B2	900
LDB1	TCF7L2	781
NDUFS1	NDUFS5	996
NDUFS1	UQCRQ	860
NDUFS1	COX5A	835
NDUFS1	UQCRC1	903
NDUFS1	MTCH2	790
NDUFS1	NDUFA12	996
NDUFS1	NDUFB10	999
AHSG	BMP4	900
AHSG	BAMBI	900
AHSG	BMP6	910
GNL3	TP53	912
GNL3	FTSJ3	900
FTSJ3	NOC3L	788
FTSJ3	GNL3	900
FTSJ3	GNL3L	897
FTSJ3	WDR12	839
FTSJ3	EBNA1BP2	968
RGS4	GNAI2	797
CDK12	CCNT1	859
ATF7	FOS	780
TNIK	TCF7L2	947
NCOA2	NR1H3	714
NCOA2	MEF2C	925
NCOA2	MED1	900
NCOA2	TCF7L2	906
NCOA2	CALCOCO1	902
NCOA2	DDX17	917
NCOA2	RARG	917
NCOA2	CREBBP	991
TAF6	ERCC2	900
TAF6	TBP	999
RHOA	NGFR	868
RHOA	LRRK2	702
RHOA	DVL1	838
RHOA	CAV1	915
RHOA	F11R	833
EXOC3L2	EXOC6B	778
EXOC3L2	EXOC6	778
USP19	BIRC3	831
USP19	HIF1A	797
ACTA2	CALD1	716
ACTA2	TPM3	706
ACTA2	TPM1	777
GRB7	EGFR	879
GRB7	ANGPT1	901
POLR2F	TBP	960
POLR2F	ERCC2	968
IFT74	IFT140	720
IFT74	CLUAP1	862
ESR1	KMT2D	907
ESR1	DDX17	990
ESR1	CALCOCO1	900
ESR1	EGFR	946
ESR1	HSF2	901
ESR1	IGF1	903
ESR1	CALM2	816
ESR1	IRS1	854
ESR1	TSC2	790
ESR1	GNAI2	933
ESR1	PGR	872
ESR1	GNB1	926
ESR1	FOS	991
ESR1	TAB2	766
ESR1	MED1	990
ESR1	KDM1A	886
ESR1	STRN	985
ESR1	SP1	978
ESR1	GNB2	704
ESR1	CREBBP	981
ESR1	RUNX2	828
ESR1	NCOA7	989
IFT140	IFT74	720
EBNA1BP2	FTSJ3	968
SLC9A3R2	PTEN	962
HDAC9	MEF2A	980
PLXNB2	SEMA4D	919
TOMM40	MTX1	841
TOMM40	TOMM20L	802
BDNF	CPE	863
BDNF	NGF	900
BDNF	NTRK2	997
BDNF	NTRK3	885
BDNF	NTRK1	991
BDNF	SORT1	995
BDNF	NGFR	991
EFNA4	EPHA1	713
EFNA4	EPHA4	950
SEMA4D	PLXNB2	919
SEMA4D	PLXNB1	991
BAP1	PCGF5	900
ROBO2	SLIT1	979
HFE	TFR2	970
CACNA2D2	CACNB2	914
RPL37A	SRP72	702
CDKN2A	TOP1	796
AGTR1	AGT	948
AGTR1	ADRB2	718
AGTR1	CAV1	859
RAD51B	WRN	730
RXRA	CREBBP	981
RXRA	RARG	979
RXRA	NR2F1	915
RXRA	MED1	981
RXRA	NR1H3	999
TFR2	HFE	970
TFR2	TF	786
LRPAP1	LRP1	806
NEDD4	UBE2D1	771
NEDD4	PTEN	896
NEDD4	ADRB2	828
NEDD4	GRB10	998
SRP19	SRP72	979
APBB2	APLP2	737
WWC1	DAG1	714
WWC1	PRKCZ	806
WWC1	LATS1	929
WWC1	PICK1	793
WWC1	NF2	911
PIK3R1	GNB1	923
PIK3R1	IL3	900
PIK3R1	CDC42	750
PIK3R1	EGFR	981
PIK3R1	PLCG1	825
PIK3R1	PIK3R3	838
PIK3R1	PI4KB	748
PIK3R1	PI4KA	734
PIK3R1	EFNA1	900
PIK3R1	TGFBR1	798
PIK3R1	IRS1	997
PIK3R1	CSF2	900
CETN3	MCM3AP	998
ANGPT1	GRB2	900
ANGPT1	GRB14	901
ANGPT1	NTRK1	897
ANGPT1	GRB7	901
ENY2	MCM3AP	997
NTRK1	BDNF	991
NTRK1	PRKCZ	900
NTRK1	ANGPT2	884
NTRK1	IRS1	881
NTRK1	IGF1	886
NTRK1	ANGPT1	897
NTRK1	NRP1	746
NTRK1	PLCG1	982
MANF	HSPA5	954
CDC27	UBE2D1	813
PAFAH1B2	VLDLR	917
PAFAH1B2	RELN	900
LATS1	WWC1	929
HMGA2	SMAD3	954
HIF1A	USP19	797
HIF1A	HSPA4	926
HIF1A	RUNX2	703
HIF1A	SP1	976
HIF1A	CREBBP	999
HIF1A	HIF1AN	990
HIF1A	CUL2	988
C1R	SERPING1	967
C1R	C1QB	900
C1R	C1QC	928
CRADD	TRAF2	900
CRADD	TNFRSF1A	939
CRADD	TANK	900
CRADD	BIRC3	900
CAND1	CUL2	807
DAG1	HSPG2	976
DAG1	WWC1	714
DAG1	CAV3	978
DAG1	LAMB1	937
DAG1	CHRM1	900
DAG1	GRB2	934
CUL2	CAND1	807
CUL2	HIF1A	988
APOA5	APOC2	720
APOA5	APOE	940
APOA5	APOB	830
APOA5	PON1	720
APOA5	LPL	883
APOA5	CLU	720
APOA5	APOH	720
APOA5	APP	720
APOA5	APOA1	720
APOA5	APOA2	720
APOA5	CETP	720
APOA5	LDLR	828
APOA5	GPIHBP1	880
PCGF5	BAP1	900
PCGF5	AUTS2	957
PCGF5	PCGF6	900
PCGF5	BMI1	900
SOD2	DAP3	931
SOD2	MRPL49	788
VDR	MED1	857
VDR	RARG	924
VDR	RUNX2	703
CD63	TIMP1	945
PFDN5	TP73	923
MAP3K12	MAPK8IP1	811
DNM1L	LRRK2	939
DNM1L	VPS35	839
CALCOCO1	NCOA2	902
CALCOCO1	ESR1	900
RGS6	GNAI2	733
NPC2	NPC1	995
NUMB	CTNND1	717
NUMB	DPYSL2	983
NUMB	PRKCZ	958
MC1R	PTEN	756
XRCC3	WRN	773
ITGB3	F11R	936
ITGB3	GRB2	703
ITGB3	CASP8	968
ITGB3	IGF1R	920
ITGB3	LAMB1	909
ITGB3	SERPINE1	921
ITGB3	IGF1	943
ITGB3	PLAU	900
RNF111	SMAD3	789
LDLR	APOH	739
LDLR	APOA5	828
NFAT5	FOS	725
CLUAP1	IFT74	862
APOC2	APOA5	720
APOC2	APOH	720
APOC2	APOA1	813
PSENEN	TMED10	964
PSENEN	PSEN1	999
FKBP8	BCL2	946
APBB1	APLP2	875
APBB1	LRP1	853
KCNJ6	TAB1	836
KCNJ6	GNB1	876
GRIN2B	DPYSL2	839
GRIN2B	HTR3A	724
GRIN2B	CNIH2	738
NR1H3	PPARA	837
NR1H3	RXRG	991
NR1H3	RXRA	999
NR1H3	NR1H2	900
NR1H3	NCOA2	714
NOS1	CALM2	913
ATXN3	VCP	990
ANAPC10	UBE2D1	819
GPIHBP1	APOA5	880
GPIHBP1	LPL	997
FGF1	SYT1	939
FGF1	SSH1	900
HIST1H3A	YWHAZ	712
HIST1H3A	CHD4	943
HIST1H4L	CHD4	871
SHFM1	MCM3AP	783
SHFM1	SUPV3L1	828
SHFM1	PSMB7	800
PSMC3	VCP	793
PSMC3	PSMB7	996
PSMC3	SNCA	812
SGK223	CSK	829
SOCS2	LCK	928
SOCS2	IGF1R	831
SPRY1	GRB2	917
GNB1	CRH	709
GNB1	UBQLN1	932
GNB1	ESR1	926
GNB1	GLP1R	929
GNB1	PIK3R1	923
GNB1	AGT	900
GNB1	CXCL10	900
GNB1	CCR5	909
GNB1	HTR2C	909
GNB1	CXCL12	900
GNB1	KCNJ6	876
GNB1	ADRB2	940
GNB1	CHRM1	903
HIST1H3E	CHD4	829
HPCAL1	PI4KB	779
HIST1H3C	CHD4	829
