# Supplementary material for: Genetic architecture of white matter microstructure captured by unsupervised deep representation learning of fractional anisotropy maps
Source: Nat Commun. 2026 Jun 3;17:7150. doi: 10.1038/s41467-026-73996-z (PMC13396798; doi:10.1038/s41467-026-73996-z)
Supplement: Supplementary file 6 — Source Data [file 41467_2026_73996_MOESM6_ESM.zip › Source Data/Source Data Figure 5/Fig.5c&5d&5e/PPI/node_all_data.txt]

gene	AD	PD	ASD	BIP	SCZ	DEP	ADHD	MS
PLCG1	1	1	1	1	1	1	1	1
IRF1	1	1	1	1	1	1	1	1
APC	1	1	1	1	1	1	1	1
CREBBP	1	1	1	1	1	1	1	1
EGFR	1	1	1	1	1	1	1	1
STAT5B	1	1	1	1	1	1	1	1
HSPA4	1	1	1	1	1	1	1	1
IRS1	1	1	1	1	1	1	1	1
FOS	1	1	1	1	1	1	1	1
F2	1	1	1	1	1	1	1	1
GNAI2	1	1	1	1	1	1	1	1
PGR	1	1	1	1	1	1	1	1
SP1	1	1	1	1	1	1	1	1
PRKCZ	1	1	1	1	1	1	1	1
IL6ST	1	1	1	1	1	1	1	1
RHOA	1	1	1	1	1	1	1	1
ITGB3	1	1	1	1	1	1	1	1
STX7	0	1	1	1	1	1	1	1
EFNA1	1	1	0	0	1	1	1	1
NDUFA12	1	1	1	1	0	1	1	1
NEDD4	1	1	1	1	1	0	1	1
TAB1	1	1	0	1	1	0	1	1
GOSR1	0	1	0	0	1	0	1	1
TSC2	1	1	1	1	1	1	0	1
CRKL	1	1	1	1	1	1	0	1
CSF2	1	0	1	1	1	1	0	1
GRN	1	1	0	1	1	1	0	1
STX10	0	0	0	1	1	1	0	1
AP2S1	0	1	1	0	1	1	0	1
NDUFB10	1	1	1	1	0	1	0	1
NDUFS5	1	1	1	1	0	1	0	1
IL2RA	0	1	0	0	0	1	0	1
STAT6	1	1	1	1	1	0	0	1
TAB2	1	1	1	1	1	0	0	1
PI4KB	1	1	1	1	1	0	0	1
CTNND1	1	1	1	1	1	0	0	1
MST1R	1	1	0	1	1	0	0	1
SIK3	1	1	0	1	1	0	0	1
HIC1	1	0	0	1	1	0	0	1
DUSP7	0	0	0	1	1	0	0	1
YWHAG	0	0	0	0	1	0	0	1
VPS45	0	0	0	0	1	0	0	1
UNC80	0	0	0	0	1	0	0	1
MAPK1	0	0	0	1	0	0	0	1
SMC3	0	0	1	0	0	0	0	1
RAD21L1	0	0	1	0	0	0	0	1
TNFRSF1A	1	1	0	0	0	0	0	1
NDUFAF3	1	1	0	0	0	0	0	1
CRADD	1	1	0	0	0	0	0	1
RPS6KB1	0	0	0	0	0	0	0	1
TULP1	0	0	0	0	0	0	0	1
NDFIP1	0	0	0	0	0	0	0	1
CBLB	0	0	0	0	0	0	0	1
STAT3	0	0	0	0	0	0	0	1
VPS51	0	0	0	0	0	0	0	1
MERTK	0	0	0	0	0	0	0	1
MALT1	0	0	0	0	0	0	0	1
VAV2	0	0	0	0	0	0	0	1
SYK	0	0	0	0	0	0	0	1
OCIAD1	0	0	0	0	0	0	0	1
VTI1A	0	0	0	0	0	0	0	1
RGS14	0	0	0	0	0	0	0	1
EPS15L1	0	0	0	0	0	0	0	1
TIMMDC1	0	0	0	0	0	0	0	1
ASAP1	0	0	0	0	0	0	0	1
COASY	0	0	0	0	0	0	0	1
APOH	1	1	1	1	1	1	1	0
SNAP29	1	1	1	1	1	1	1	0
GOSR2	1	1	1	1	1	1	1	0
SYT1	1	1	1	1	1	1	1	0
SLC6A4	1	1	1	1	1	1	1	0
ALDH2	1	1	1	1	1	1	1	0
ITGA9	1	1	1	1	1	1	1	0
NRP1	1	1	1	1	1	1	1	0
CALM2	1	1	1	1	1	1	1	0
WNT3A	1	1	1	1	1	1	1	0
ITGB5	1	1	1	1	1	1	1	0
CD34	1	1	1	1	1	1	1	0
GSK3B	1	1	1	1	1	1	1	0
PSEN1	1	1	1	1	1	1	1	0
PAWR	1	1	1	1	1	1	1	0
CNTN2	1	1	1	1	1	1	1	0
MAOA	1	1	1	1	1	1	1	0
SPTBN1	1	1	1	1	1	1	1	0
NTRK3	1	1	1	1	1	1	1	0
TCF7L2	1	1	1	1	1	1	1	0
RUNX2	1	1	1	1	1	1	1	0
GIT1	1	1	1	1	1	1	1	0
KDM1A	1	1	1	1	1	1	1	0
CDC42	1	1	1	1	1	1	1	0
PICK1	1	1	1	1	1	1	1	0
BDNF	1	1	1	1	1	1	1	0
AGTR1	1	1	1	1	1	1	1	0
GNB1	1	1	1	1	1	1	1	0
ITGB7	0	1	1	1	1	1	1	0
ITGA11	0	1	1	1	1	1	1	0
DRD2	0	1	1	1	1	1	1	0
CNR1	0	1	1	1	1	1	1	0
PTPRZ1	0	1	1	1	1	1	1	0
CALCRL	0	1	1	1	1	1	1	0
FAU	0	1	1	1	1	1	1	0
STX19	0	0	1	1	1	1	1	0
GRM7	0	0	1	1	1	1	1	0
HTR1B	0	0	1	1	1	1	1	0
FOXP2	0	0	1	1	1	1	1	0
FOXP1	0	0	1	1	1	1	1	0
NCAM1	0	1	0	1	1	1	1	0
NR3C1	1	0	0	1	1	1	1	0
NTRK2	1	0	0	1	1	1	1	0
DTX4	0	0	0	1	1	1	1	0
CLOCK	0	0	0	1	1	1	1	0
HTR1A	0	0	0	1	1	1	1	0
NTF3	0	0	0	1	1	1	1	0
GDNF	0	0	0	1	1	1	1	0
TELO2	0	1	1	0	1	1	1	0
NUFIP2	0	1	1	1	0	1	1	0
FXR2	0	1	1	1	0	1	1	0
FMR1	0	1	1	1	0	1	1	0
CTNND2	0	0	1	1	0	1	1	0
CNTNAP2	0	0	1	1	0	1	1	0
CAMK2A	0	0	1	1	0	1	1	0
FANCC	1	0	0	1	0	1	1	0
PON1	1	1	1	1	1	0	1	0
APOA1	1	1	1	1	1	0	1	0
RPA1	1	1	1	1	1	0	1	0
STRN	1	1	1	1	1	0	1	0
DPYSL2	1	1	1	1	1	0	1	0
ATRIP	1	1	1	1	1	0	1	0
EPHA3	1	1	1	1	1	0	1	0
BLM	1	1	1	1	1	0	1	0
TRRAP	1	1	1	1	1	0	1	0
PLXNA2	1	1	1	1	1	0	1	0
RARG	1	1	1	1	1	0	1	0
APOA5	1	1	1	1	1	0	1	0
ATXN3	1	1	1	1	1	0	1	0
SEMA3A	0	1	1	1	1	0	1	0
TUBA1A	0	1	1	1	1	0	1	0
DRD1	0	1	1	1	1	0	1	0
PRDX1	1	0	1	1	1	0	1	0
TPM3	1	0	1	1	1	0	1	0
SNAP25	0	0	1	1	1	0	1	0
RTN4	1	1	0	1	1	0	1	0
CHRNB2	1	1	0	1	1	0	1	0
FAF1	1	1	0	1	1	0	1	0
BACE1	1	0	0	1	1	0	1	0
SOCS2	1	0	0	1	1	0	1	0
RTN1	0	0	0	1	1	0	1	0
ARRB2	0	0	0	1	1	0	1	0
MSH2	1	1	1	0	1	0	1	0
MSH6	1	1	1	0	1	0	1	0
ACTN4	1	1	1	0	1	0	1	0
ERCC8	1	1	1	0	1	0	1	0
MOB4	1	1	1	0	1	0	1	0
STK24	1	1	1	0	1	0	1	0
NOS1	1	1	1	0	1	0	1	0
PTN	0	1	1	0	1	0	1	0
SYT11	0	1	1	0	1	0	1	0
RAD50	0	1	1	0	1	0	1	0
ERC1	0	1	1	0	1	0	1	0
CTTNBP2	1	0	1	0	1	0	1	0
MLH1	1	0	1	0	1	0	1	0
CTTNBP2NL	1	0	1	0	1	0	1	0
NCKIPSD	1	0	1	0	1	0	1	0
STRN3	1	0	1	0	1	0	1	0
AR	1	0	1	0	1	0	1	0
SHBG	1	0	1	0	1	0	1	0
STRN4	1	0	1	0	1	0	1	0
BUD31	1	0	1	0	1	0	1	0
STX1A	0	0	1	0	1	0	1	0
HINT1	0	0	1	0	1	0	1	0
OPRM1	0	0	1	0	1	0	1	0
ATXN1	1	1	0	0	1	0	1	0
CNTF	1	1	0	0	1	0	1	0
UBQLN4	1	1	0	0	1	0	1	0
CHRNA4	1	1	0	0	1	0	1	0
PPP1R12A	1	1	0	0	1	0	1	0
SLMAP	1	0	0	0	1	0	1	0
CHL1	0	0	0	0	1	0	1	0
SYP	0	0	0	0	1	0	1	0
ATM	0	0	0	0	1	0	1	0
CPLX2	0	0	0	0	1	0	1	0
PRKG1	0	0	0	0	1	0	1	0
NPSR1	0	0	0	0	1	0	1	0
ALK	0	0	0	0	1	0	1	0
FANCA	1	0	1	1	0	0	1	0
MRVI1	0	0	1	1	0	0	1	0
RNPS1	0	0	1	1	0	0	1	0
NDUFAF2	1	1	0	1	0	0	1	0
FANCL	0	0	0	1	0	0	1	0
UPF3B	0	0	1	0	0	0	1	0
BAIAP2	0	0	1	0	0	0	1	0
GRM1	0	0	1	0	0	0	1	0
SV2A	0	0	1	0	0	0	1	0
MPP2	0	0	1	0	0	0	1	0
SNCAIP	1	1	0	0	0	0	1	0
PARK2	0	1	0	0	0	0	1	0
ADAM10	1	0	0	0	0	0	1	0
FAS	1	0	0	0	0	0	1	0
NGF	1	0	0	0	0	0	1	0
TNFSF11	1	0	0	0	0	0	1	0
HES1	0	0	0	0	0	0	1	0
KIF18A	0	0	0	0	0	0	1	0
RSPO2	0	0	0	0	0	0	1	0
NPAT	0	0	0	0	0	0	1	0
ADRA1B	0	0	0	0	0	0	1	0
FLNC	0	0	0	0	0	0	1	0
NET1	0	0	0	0	0	0	1	0
RSPO3	0	0	0	0	0	0	1	0
STIP1	0	0	0	0	0	0	1	0
SYT2	0	0	0	0	0	0	1	0
PDLIM1	0	0	0	0	0	0	1	0
CNTFR	0	0	0	0	0	0	1	0
LGR4	0	0	0	0	0	0	1	0
PDCD10	0	0	0	0	0	0	1	0
THRB	0	0	0	0	0	0	1	0
FBLIM1	0	0	0	0	0	0	1	0
FSHB	0	0	0	0	0	0	1	0
LIN7A	0	0	0	0	0	0	1	0
GHR	0	0	0	0	0	0	1	0
CSK	1	1	1	1	1	1	0	0
HDAC5	1	1	1	1	1	1	0	0
IFNG	1	1	1	1	1	1	0	0
MAPRE3	1	1	1	1	1	1	0	0
LRP1	1	1	1	1	1	1	0	0
IL3	1	1	1	1	1	1	0	0
MED1	1	1	1	1	1	1	0	0
CNIH2	1	1	1	1	1	1	0	0
HTR3A	1	1	1	1	1	1	0	0
HIST1H3J	1	1	1	1	1	1	0	0
DPP4	1	1	1	1	1	1	0	0
TOP1	1	1	1	1	1	1	0	0
HSPG2	1	1	1	1	1	1	0	0
PAFAH1B1	1	1	1	1	1	1	0	0
TCF4	1	1	1	1	1	1	0	0
IL6	1	1	1	1	1	1	0	0
LDB1	1	1	1	1	1	1	0	0
CACNA2D2	1	1	1	1	1	1	0	0
PAFAH1B2	1	1	1	1	1	1	0	0
CUL2	1	1	1	1	1	1	0	0
FKBP8	1	1	1	1	1	1	0	0
HIST1H3A	1	1	1	1	1	1	0	0
SHFM1	1	1	1	1	1	1	0	0
HIST1H3E	1	1	1	1	1	1	0	0
HIST1H3C	1	1	1	1	1	1	0	0
TSR1	0	1	1	1	1	1	0	0
RPS26	0	1	1	1	1	1	0	0
CEP152	0	1	1	1	1	1	0	0
PRKAR2A	1	0	1	1	1	1	0	0
GNA12	1	0	1	1	1	1	0	0
LIN7C	1	0	1	1	1	1	0	0
PYGO2	1	0	1	1	1	1	0	0
RELN	1	0	1	1	1	1	0	0
TNIK	1	0	1	1	1	1	0	0
CACNA1C	0	0	1	1	1	1	0	0
NOB1	0	0	1	1	1	1	0	0
LRRTM2	0	0	1	1	1	1	0	0
RPP25	0	0	1	1	1	1	0	0
CSNK1D	0	0	1	1	1	1	0	0
SRR	0	0	1	1	1	1	0	0
GAD1	0	0	1	1	1	1	0	0
DISC1	0	0	1	1	1	1	0	0
LGI1	0	0	1	1	1	1	0	0
FLRT3	0	0	1	1	1	1	0	0
DLG4	0	0	1	1	1	1	0	0
PA2G4	1	1	0	1	1	1	0	0
ATF1	0	1	0	1	1	1	0	0
GNB3	1	0	0	1	1	1	0	0
GNAT1	1	0	0	1	1	1	0	0
HTR2C	1	0	0	1	1	1	0	0
S100B	1	0	0	1	1	1	0	0
HIF1AN	1	0	0	1	1	1	0	0
DAO	0	0	0	1	1	1	0	0
HTR3B	0	0	0	1	1	1	0	0
ERBB3	0	0	0	1	1	1	0	0
GRIA4	0	0	0	1	1	1	0	0
GRIA2	0	0	0	1	1	1	0	0
CTLA4	0	0	0	1	1	1	0	0
VAMP2	0	0	0	1	1	1	0	0
DTNBP1	0	0	0	1	1	1	0	0
PCNT	0	0	0	1	1	1	0	0
SAT1	0	0	0	1	1	1	0	0
TXNDC5	0	0	0	1	1	1	0	0
FGFR1	0	0	0	1	1	1	0	0
FKBP5	0	0	0	1	1	1	0	0
MAPKAPK5	0	0	0	1	1	1	0	0
DAOA	0	0	0	1	1	1	0	0
MEF2C	1	1	1	0	1	1	0	0
ESR2	1	1	1	0	1	1	0	0
ROBO2	1	1	1	0	1	1	0	0
SOX9	0	1	1	0	1	1	0	0
MED8	0	1	1	0	1	1	0	0
MED30	0	1	1	0	1	1	0	0
SLIT3	0	1	1	0	1	1	0	0
MED19	0	1	1	0	1	1	0	0
MED23	0	1	1	0	1	1	0	0
KDM6B	1	0	1	0	1	1	0	0
SH3GL3	1	0	1	0	1	1	0	0
SLC9A3R2	1	0	1	0	1	1	0	0
LRIG1	0	0	1	0	1	1	0	0
KPNB1	0	0	1	0	1	1	0	0
MED12	0	0	1	0	1	1	0	0
BAMBI	1	1	0	0	1	1	0	0
KPNA3	0	0	0	0	1	1	0	0
EGF	0	0	0	0	1	1	0	0
ACP1	0	0	0	0	1	1	0	0
CSF2RB	0	0	0	0	1	1	0	0
UQCRC1	1	1	1	1	0	1	0	0
POLA2	1	1	1	1	0	1	0	0
ANGPT2	1	1	1	1	0	1	0	0
COX5A	1	1	1	1	0	1	0	0
UQCRQ	1	1	1	1	0	1	0	0
POLD3	0	1	1	1	0	1	0	0
ISCU	0	1	1	1	0	1	0	0
PGF	0	1	1	1	0	1	0	0
PYGO1	0	0	1	1	0	1	0	0
BMP4	1	1	0	1	0	1	0	0
CRHBP	1	1	0	1	0	1	0	0
UCN	1	1	0	1	0	1	0	0
CREM	0	1	0	1	0	1	0	0
CREB1	0	1	0	1	0	1	0	0
VEGFA	0	1	0	1	0	1	0	0
PFKFB4	1	0	0	1	0	1	0	0
CRH	1	0	0	1	0	1	0	0
SEC24C	1	0	0	1	0	1	0	0
SEC31B	1	0	0	1	0	1	0	0
USP19	1	0	0	1	0	1	0	0
HIF1A	1	0	0	1	0	1	0	0
BCL9	0	0	0	1	0	1	0	0
NDUFV1	0	0	0	1	0	1	0	0
PFKFB3	0	0	0	1	0	1	0	0
BDKRB2	0	0	0	1	0	1	0	0
PSMB7	1	1	1	0	0	1	0	0
FOSL1	1	1	1	0	0	1	0	0
PRKAG1	1	1	1	0	0	1	0	0
MTX1	1	1	1	0	0	1	0	0
MAP3K1	1	1	1	0	0	1	0	0
PSMD14	1	1	1	0	0	1	0	0
CDK12	1	1	1	0	0	1	0	0
PSMC3	1	1	1	0	0	1	0	0
SERPINE1	1	0	1	0	0	1	0	0
GNL3L	1	0	1	0	0	1	0	0
FIS1	0	0	1	0	0	1	0	0
GABBR2	0	0	1	0	0	1	0	0
SMG6	0	0	1	0	0	1	0	0
TERT	0	0	1	0	0	1	0	0
PINX1	0	0	1	0	0	1	0	0
GATA4	0	0	1	0	0	1	0	0
LAMTOR4	0	0	1	0	0	1	0	0
MTOR	0	0	1	0	0	1	0	0
RRAGC	0	0	1	0	0	1	0	0
SNX17	1	1	0	0	0	1	0	0
LRP8	1	1	0	0	0	1	0	0
ATF7	1	1	0	0	0	1	0	0
NFAT5	1	1	0	0	0	1	0	0
APAF1	0	1	0	0	0	1	0	0
AKAP8	1	0	0	0	0	1	0	0
CXCL10	1	0	0	0	0	1	0	0
PLG	1	0	0	0	0	1	0	0
TOMM20L	1	0	0	0	0	1	0	0
TOMM40	1	0	0	0	0	1	0	0
CDKN2A	1	0	0	0	0	1	0	0
FKBP4	0	0	0	0	0	1	0	0
TBX21	0	0	0	0	0	1	0	0
MICALL1	0	0	0	0	0	1	0	0
CCND1	0	0	0	0	0	1	0	0
KALRN	0	0	0	0	0	1	0	0
ATP7B	0	0	0	0	0	1	0	0
KDR	0	0	0	0	0	1	0	0
IL11	0	0	0	0	0	1	0	0
PSMB4	0	0	0	0	0	1	0	0
MAP2K1	0	0	0	0	0	1	0	0
DDIT4	0	0	0	0	0	1	0	0
FBXO31	0	0	0	0	0	1	0	0
REST	0	0	0	0	0	1	0	0
EHD3	0	0	0	0	0	1	0	0
TBKBP1	0	0	0	0	0	1	0	0
SGK1	0	0	0	0	0	1	0	0
PEX19	0	0	0	0	0	1	0	0
EDN1	0	0	0	0	0	1	0	0
ADCY7	0	0	0	0	0	1	0	0
BMP7	0	0	0	0	0	1	0	0
ARRB1	0	0	0	0	0	1	0	0
ATOX1	0	0	0	0	0	1	0	0
TYK2	0	0	0	0	0	1	0	0
IKBKE	0	0	0	0	0	1	0	0
ACTL6B	1	1	1	1	1	0	0	0
SMURF2	1	1	1	1	1	0	0	0
ITIH4	1	1	1	1	1	0	0	0
ANK3	1	1	1	1	1	0	0	0
TAL1	1	1	1	1	1	0	0	0
KMT2D	1	1	1	1	1	0	0	0
IGF1	1	1	1	1	1	0	0	0
GNB2	1	1	1	1	1	0	0	0
BPTF	1	1	1	1	1	0	0	0
SSH1	1	1	1	1	1	0	0	0
PPP2R2A	1	1	1	1	1	0	0	0
SKAP1	1	1	1	1	1	0	0	0
MYO1C	1	1	1	1	1	0	0	0
HSF2	1	1	1	1	1	0	0	0
MCL1	1	1	1	1	1	0	0	0
DR1	1	1	1	1	1	0	0	0
TGFBR1	1	1	1	1	1	0	0	0
NCOA7	1	1	1	1	1	0	0	0
DDX17	1	1	1	1	1	0	0	0
POLR2F	1	1	1	1	1	0	0	0
ESR1	1	1	1	1	1	0	0	0
HDAC9	1	1	1	1	1	0	0	0
RPL37A	1	1	1	1	1	0	0	0
SRP19	1	1	1	1	1	0	0	0
DAG1	1	1	1	1	1	0	0	0
VDR	1	1	1	1	1	0	0	0
CALCOCO1	1	1	1	1	1	0	0	0
MC1R	1	1	1	1	1	0	0	0
GRIN2B	1	1	1	1	1	0	0	0
NR1H3	1	1	1	1	1	0	0	0
ACTR10	0	1	1	1	1	0	0	0
SSBP4	0	1	1	1	1	0	0	0
BICD1	0	1	1	1	1	0	0	0
RPL13	0	1	1	1	1	0	0	0
CACNA1A	0	1	1	1	1	0	0	0
ACTR1A	0	1	1	1	1	0	0	0
GRIN2A	0	1	1	1	1	0	0	0
DNAH1	0	1	1	1	1	0	0	0
EGR2	1	0	1	1	1	0	0	0
APLP2	1	0	1	1	1	0	0	0
DPYSL5	1	0	1	1	1	0	0	0
FZD2	1	0	1	1	1	0	0	0
ABCD4	1	0	1	1	1	0	0	0
BCL11B	1	0	1	1	1	0	0	0
AP4M1	1	0	1	1	1	0	0	0
SOX10	1	0	1	1	1	0	0	0
RAD51B	1	0	1	1	1	0	0	0
XRCC3	1	0	1	1	1	0	0	0
SFRP1	0	0	1	1	1	0	0	0
P2RX1	0	0	1	1	1	0	0	0
VCAN	0	0	1	1	1	0	0	0
MCM7	0	0	1	1	1	0	0	0
ZBTB16	0	0	1	1	1	0	0	0
ERBB4	0	0	1	1	1	0	0	0
BRCA2	0	0	1	1	1	0	0	0
PBRM1	0	0	1	1	1	0	0	0
CSNK1E	0	0	1	1	1	0	0	0
NRXN1	0	0	1	1	1	0	0	0
GRIK2	0	0	1	1	1	0	0	0
GRIA1	0	0	1	1	1	0	0	0
IGFBP2	1	1	0	1	1	0	0	0
MAPK8IP3	1	1	0	1	1	0	0	0
APOE	1	1	0	1	1	0	0	0
MRPL49	1	1	0	1	1	0	0	0
HPGDS	1	1	0	1	1	0	0	0
NOS3	1	1	0	1	1	0	0	0
IGFBP6	1	1	0	1	1	0	0	0
HSPA5	1	1	0	1	1	0	0	0
FYN	1	1	0	1	1	0	0	0
DAP3	1	1	0	1	1	0	0	0
DNAJC1	1	1	0	1	1	0	0	0
IFT140	1	1	0	1	1	0	0	0
MANF	1	1	0	1	1	0	0	0
SOD2	1	1	0	1	1	0	0	0
YWHAH	0	1	0	1	1	0	0	0
CEP164	0	1	0	1	1	0	0	0
SLC18A2	0	1	0	1	1	0	0	0
CALCA	0	1	0	1	1	0	0	0
GRIN1	0	1	0	1	1	0	0	0
AKT1	0	1	0	1	1	0	0	0
ADCYAP1	0	1	0	1	1	0	0	0
SIRT1	1	0	0	1	1	0	0	0
APP	1	0	0	1	1	0	0	0
ADAM15	1	0	0	1	1	0	0	0
GRIN3A	1	0	0	1	1	0	0	0
AGT	1	0	0	1	1	0	0	0
PSEN2	1	0	0	1	1	0	0	0
MMP9	1	0	0	1	1	0	0	0
YWHAZ	1	0	0	1	1	0	0	0
NRG1	1	0	0	1	1	0	0	0
CHRNA2	1	0	0	1	1	0	0	0
RGS4	1	0	0	1	1	0	0	0
CLUAP1	1	0	0	1	1	0	0	0
XBP1	0	0	0	1	1	0	0	0
IL2RB	0	0	0	1	1	0	0	0
SLC17A7	0	0	0	1	1	0	0	0
WNT16	0	0	0	1	1	0	0	0
AMHR2	0	0	0	1	1	0	0	0
PALB2	0	0	0	1	1	0	0	0
FEZ1	0	0	0	1	1	0	0	0
WNT4	0	0	0	1	1	0	0	0
TUBA1C	0	0	0	1	1	0	0	0
P2RX7	0	0	0	1	1	0	0	0
TUBA8	0	0	0	1	1	0	0	0
ATF4	0	0	0	1	1	0	0	0
TGM2	0	0	0	1	1	0	0	0
NR2E1	0	0	0	1	1	0	0	0
WNT2B	0	0	0	1	1	0	0	0
NRG3	0	0	0	1	1	0	0	0
CEP250	0	0	0	1	1	0	0	0
GRIK1	0	0	0	1	1	0	0	0
FKBP1A	0	0	0	1	1	0	0	0
ARNTL	0	0	0	1	1	0	0	0
FGFR2	0	0	0	1	1	0	0	0
FZD4	0	0	0	1	1	0	0	0
TIMELESS	0	0	0	1	1	0	0	0
GRIA3	0	0	0	1	1	0	0	0
PI4KA	1	1	1	0	1	0	0	0
PIK3R3	1	1	1	0	1	0	0	0
WDR82	1	1	1	0	1	0	0	0
UBTF	1	1	1	0	1	0	0	0
TMED10	1	1	1	0	1	0	0	0
KIF5B	1	1	1	0	1	0	0	0
FES	1	1	1	0	1	0	0	0
LRRC16A	1	1	1	0	1	0	0	0
TUBA1B	1	1	1	0	1	0	0	0
CECR2	1	1	1	0	1	0	0	0
WWP2	1	1	1	0	1	0	0	0
TAF5	1	1	1	0	1	0	0	0
SUPT3H	1	1	1	0	1	0	0	0
TAF2	1	1	1	0	1	0	0	0
CHD3	1	1	1	0	1	0	0	0
LAMB2	1	1	1	0	1	0	0	0
TAF6	1	1	1	0	1	0	0	0
EIF2S1	0	1	1	0	1	0	0	0
SEMA6A	0	1	1	0	1	0	0	0
ADCY9	0	1	1	0	1	0	0	0
DYNC1I1	0	1	1	0	1	0	0	0
FBN1	0	1	1	0	1	0	0	0
TACC3	0	1	1	0	1	0	0	0
SND1	0	1	1	0	1	0	0	0
LMX1B	0	1	1	0	1	0	0	0
RASSF1	0	1	1	0	1	0	0	0
MFAP2	0	1	1	0	1	0	0	0
LIMA1	0	1	1	0	1	0	0	0
GRIP1	0	1	1	0	1	0	0	0
DPF2	0	1	1	0	1	0	0	0
PKD1	1	0	1	0	1	0	0	0
NR2F1	1	0	1	0	1	0	0	0
H1F0	1	0	1	0	1	0	0	0
NF2	1	0	1	0	1	0	0	0
TPM1	1	0	1	0	1	0	0	0
PLXNB1	1	0	1	0	1	0	0	0
MAST2	1	0	1	0	1	0	0	0
PTEN	1	0	1	0	1	0	0	0
DKK1	1	0	1	0	1	0	0	0
PHF20	1	0	1	0	1	0	0	0
VLDLR	1	0	1	0	1	0	0	0
DAAM1	1	0	1	0	1	0	0	0
ANGPT1	1	0	1	0	1	0	0	0
ENY2	1	0	1	0	1	0	0	0
PFDN5	1	0	1	0	1	0	0	0
SPRY1	1	0	1	0	1	0	0	0
CBX5	0	0	1	0	1	0	0	0
AP4S1	0	0	1	0	1	0	0	0
PIK3R2	0	0	1	0	1	0	0	0
MKKS	0	0	1	0	1	0	0	0
JAG1	0	0	1	0	1	0	0	0
MIB1	0	0	1	0	1	0	0	0
ASF1B	0	0	1	0	1	0	0	0
HDAC4	0	0	1	0	1	0	0	0
WNT2	0	0	1	0	1	0	0	0
SMARCA2	0	0	1	0	1	0	0	0
TARBP2	0	0	1	0	1	0	0	0
IL17RD	0	0	1	0	1	0	0	0
HDAC3	0	0	1	0	1	0	0	0
FGA	0	0	1	0	1	0	0	0
TCAP	0	0	1	0	1	0	0	0
MET	0	0	1	0	1	0	0	0
TUBB3	0	0	1	0	1	0	0	0
IL17RA	0	0	1	0	1	0	0	0
HTR3C	0	0	1	0	1	0	0	0
NR2C1	0	0	1	0	1	0	0	0
JARID2	0	0	1	0	1	0	0	0
NUP43	0	0	1	0	1	0	0	0
ARID1B	0	0	1	0	1	0	0	0
DLG1	0	0	1	0	1	0	0	0
PIK3CG	0	0	1	0	1	0	0	0
MYOZ1	0	0	1	0	1	0	0	0
KATNA1	0	0	1	0	1	0	0	0
KCNJ10	0	0	1	0	1	0	0	0
MTF2	0	0	1	0	1	0	0	0
GNAS	0	0	1	0	1	0	0	0
ADA	0	0	1	0	1	0	0	0
GSN	0	0	1	0	1	0	0	0
NUP160	0	0	1	0	1	0	0	0
EPHA6	0	0	1	0	1	0	0	0
RIC8B	0	0	1	0	1	0	0	0
ADM2	0	0	1	0	1	0	0	0
PAX6	0	0	1	0	1	0	0	0
CLTCL1	0	0	1	0	1	0	0	0
NUP37	0	0	1	0	1	0	0	0
NRXN3	0	0	1	0	1	0	0	0
KCNJ16	0	0	1	0	1	0	0	0
MYO9B	0	0	1	0	1	0	0	0
GTPBP1	1	1	0	0	1	0	0	0
GSS	1	1	0	0	1	0	0	0
PROCR	1	1	0	0	1	0	0	0
IL4	1	1	0	0	1	0	0	0
TWIST1	1	1	0	0	1	0	0	0
ICAM1	1	1	0	0	1	0	0	0
PTPN23	1	1	0	0	1	0	0	0
BMP6	1	1	0	0	1	0	0	0
CCR5	1	1	0	0	1	0	0	0
RUNX1	1	1	0	0	1	0	0	0
CLU	1	1	0	0	1	0	0	0
CHRNA3	1	1	0	0	1	0	0	0
NQO1	1	1	0	0	1	0	0	0
AUTS2	1	1	0	0	1	0	0	0
GSTO2	1	1	0	0	1	0	0	0
EPHB4	1	1	0	0	1	0	0	0
CUEDC2	1	1	0	0	1	0	0	0
SYVN1	1	1	0	0	1	0	0	0
PRNP	1	1	0	0	1	0	0	0
TBP	1	1	0	0	1	0	0	0
GTF2A1L	1	1	0	0	1	0	0	0
TF	1	1	0	0	1	0	0	0
TFR2	1	1	0	0	1	0	0	0
LATS1	1	1	0	0	1	0	0	0
CSNK2A1	0	1	0	0	1	0	0	0
IL2	0	1	0	0	1	0	0	0
CANX	0	1	0	0	1	0	0	0
FGF2	0	1	0	0	1	0	0	0
EIF2B2	0	1	0	0	1	0	0	0
ASCL1	0	1	0	0	1	0	0	0
PLA2G7	0	1	0	0	1	0	0	0
CHRNA5	0	1	0	0	1	0	0	0
CPLX1	0	1	0	0	1	0	0	0
RET	0	1	0	0	1	0	0	0
ARIH2	0	1	0	0	1	0	0	0
TFRC	0	1	0	0	1	0	0	0
EIF2B3	0	1	0	0	1	0	0	0
TACC2	0	1	0	0	1	0	0	0
PPP3CA	0	1	0	0	1	0	0	0
FGFRL1	0	1	0	0	1	0	0	0
IGF2	0	1	0	0	1	0	0	0
EIF2B4	0	1	0	0	1	0	0	0
UBE2L3	0	1	0	0	1	0	0	0
CKAP5	0	1	0	0	1	0	0	0
RAP1GAP	0	1	0	0	1	0	0	0
SRRT	0	1	0	0	1	0	0	0
NGFR	1	0	0	0	1	0	0	0
AAAS	1	0	0	0	1	0	0	0
TTR	1	0	0	0	1	0	0	0
PGBD1	1	0	0	0	1	0	0	0
XRCC1	1	0	0	0	1	0	0	0
IGF1R	1	0	0	0	1	0	0	0
TP53	1	0	0	0	1	0	0	0
PPARG	1	0	0	0	1	0	0	0
NCSTN	1	0	0	0	1	0	0	0
E4F1	1	0	0	0	1	0	0	0
CHRM1	1	0	0	0	1	0	0	0
COG4	1	0	0	0	1	0	0	0
NEUROG2	1	0	0	0	1	0	0	0
CDCA2	1	0	0	0	1	0	0	0
OLIG2	1	0	0	0	1	0	0	0
WNT8B	1	0	0	0	1	0	0	0
NEIL1	1	0	0	0	1	0	0	0
SREBF1	1	0	0	0	1	0	0	0
SH3PXD2A	1	0	0	0	1	0	0	0
MAP2	1	0	0	0	1	0	0	0
CALD1	1	0	0	0	1	0	0	0
COG2	1	0	0	0	1	0	0	0
ADAM12	1	0	0	0	1	0	0	0
BAG3	1	0	0	0	1	0	0	0
SCAND1	1	0	0	0	1	0	0	0
TNFRSF1B	1	0	0	0	1	0	0	0
KLF5	1	0	0	0	1	0	0	0
GRB2	1	0	0	0	1	0	0	0
PPP3CB	1	0	0	0	1	0	0	0
PSAP	1	0	0	0	1	0	0	0
PPARA	1	0	0	0	1	0	0	0
TMBIM6	1	0	0	0	1	0	0	0
GNL3	1	0	0	0	1	0	0	0
WWC1	1	0	0	0	1	0	0	0
PIK3R1	1	0	0	0	1	0	0	0
CETN3	1	0	0	0	1	0	0	0
FGF1	1	0	0	0	1	0	0	0
ITGA3	0	0	0	0	1	0	0	0
CD4	0	0	0	0	1	0	0	0
RTN4R	0	0	0	0	1	0	0	0
NME8	0	0	0	0	1	0	0	0
BIK	0	0	0	0	1	0	0	0
ST13	0	0	0	0	1	0	0	0
ASIC1	0	0	0	0	1	0	0	0
MAPK14	0	0	0	0	1	0	0	0
CAP2	0	0	0	0	1	0	0	0
NEK4	0	0	0	0	1	0	0	0
PPP3R1	0	0	0	0	1	0	0	0
NEK9	0	0	0	0	1	0	0	0
EGR1	0	0	0	0	1	0	0	0
SORBS3	0	0	0	0	1	0	0	0
EFNB2	0	0	0	0	1	0	0	0
LIF	0	0	0	0	1	0	0	0
NALCN	0	0	0	0	1	0	0	0
NUMBL	0	0	0	0	1	0	0	0
SMARCC1	0	0	0	0	1	0	0	0
NASP	0	0	0	0	1	0	0	0
RRAS2	0	0	0	0	1	0	0	0
NOTCH2	0	0	0	0	1	0	0	0
PDGFRA	0	0	0	0	1	0	0	0
NOV	0	0	0	0	1	0	0	0
FAM8A1	0	0	0	0	1	0	0	0
IPO5	0	0	0	0	1	0	0	0
PDGFRB	0	0	0	0	1	0	0	0
KCNH2	0	0	0	0	1	0	0	0
RGS9	0	0	0	0	1	0	0	0
GNAO1	0	0	0	0	1	0	0	0
UFD1L	0	0	0	0	1	0	0	0
HIRA	0	0	0	0	1	0	0	0
DGCR8	0	0	0	0	1	0	0	0
GRIN2D	0	0	0	0	1	0	0	0
NOTCH3	0	0	0	0	1	0	0	0
C6	0	0	0	0	1	0	0	0
HAT1	0	0	0	0	1	0	0	0
WNT5A	0	0	0	0	1	0	0	0
CNTNAP1	0	0	0	0	1	0	0	0
TIMP3	0	0	0	0	1	0	0	0
ERBB2	0	0	0	0	1	0	0	0
ARHGEF19	0	0	0	0	1	0	0	0
EIF2B5	0	0	0	0	1	0	0	0
SPATA5	0	0	0	0	1	0	0	0
NOTCH1	0	0	0	0	1	0	0	0
SEMA3D	0	0	0	0	1	0	0	0
RHOC	0	0	0	0	1	0	0	0
CASP10	0	0	0	0	1	0	0	0
PIK3CB	0	0	0	0	1	0	0	0
SHF	0	0	0	0	1	0	0	0
FXYD2	0	0	0	0	1	0	0	0
GRIN2C	0	0	0	0	1	0	0	0
RHO	0	0	0	0	1	0	0	0
TWF2	0	0	0	0	1	0	0	0
CTNNA1	0	0	0	0	1	0	0	0
IL13	0	0	0	0	1	0	0	0
SPATA5L1	0	0	0	0	1	0	0	0
HOMER2	0	0	0	0	1	0	0	0
QARS	0	0	0	0	1	0	0	0
CFLAR	0	0	0	0	1	0	0	0
MSRA	0	0	0	0	1	0	0	0
TCP1	0	0	0	0	1	0	0	0
APOL1	0	0	0	0	1	0	0	0
PRX	0	0	0	0	1	0	0	0
JAG2	0	0	0	0	1	0	0	0
DNMT3B	0	0	0	0	1	0	0	0
PDGFB	0	0	0	0	1	0	0	0
MAPK8IP2	0	0	0	0	1	0	0	0
KREMEN1	0	0	0	0	1	0	0	0
NDEL1	0	0	0	0	1	0	0	0
MYO18B	0	0	0	0	1	0	0	0
EPB41L2	0	0	0	0	1	0	0	0
MYB	0	0	0	0	1	0	0	0
STMN4	0	0	0	0	1	0	0	0
FN1	0	0	0	0	1	0	0	0
GFRA1	0	0	0	0	1	0	0	0
CALM1	0	0	0	0	1	0	0	0
TGFBR2	0	0	0	0	1	0	0	0
SREBF2	0	0	0	0	1	0	0	0
NRG2	0	0	0	0	1	0	0	0
CAPZA2	0	0	0	0	1	0	0	0
EGLN1	0	0	0	0	1	0	0	0
PIK3C2B	0	0	0	0	1	0	0	0
LMOD1	0	0	0	0	1	0	0	0
SH2D1B	0	0	0	0	1	0	0	0
IL6R	0	0	0	0	1	0	0	0
RGS10	0	0	0	0	1	0	0	0
L1CAM	0	0	0	0	1	0	0	0
NTSR1	0	0	0	0	1	0	0	0
ROR1	0	0	0	0	1	0	0	0
SPTAN1	0	0	0	0	1	0	0	0
STK4	0	0	0	0	1	0	0	0
YWHAB	0	0	0	0	1	0	0	0
TRAF3IP1	0	0	0	0	1	0	0	0
CACNA1F	0	0	0	0	1	0	0	0
PIK3CD	0	0	0	0	1	0	0	0
TFAP2A	0	0	0	0	1	0	0	0
EEF1E1	0	0	0	0	1	0	0	0
RPGRIP1L	0	0	0	0	1	0	0	0
IGFBP3	0	0	0	0	1	0	0	0
HTR3D	0	0	0	0	1	0	0	0
RYR3	0	0	0	0	1	0	0	0
PAX3	0	0	0	0	1	0	0	0
DYNLL1	0	0	0	0	1	0	0	0
CIT	0	0	0	0	1	0	0	0
BCL2L11	0	0	0	0	1	0	0	0
TFAP2B	0	0	0	0	1	0	0	0
EFEMP1	0	0	0	0	1	0	0	0
SIL1	0	0	0	0	1	0	0	0
NRG4	0	0	0	0	1	0	0	0
SPP1	0	0	0	0	1	0	0	0
IL4R	0	0	0	0	1	0	0	0
DYNC1I2	0	0	0	0	1	0	0	0
MBP	0	0	0	0	1	0	0	0
CABIN1	0	0	0	0	1	0	0	0
RELA	0	0	0	0	1	0	0	0
KIF2A	0	0	0	0	1	0	0	0
GAL3ST1	0	0	0	0	1	0	0	0
ZFP36L1	0	0	0	0	1	0	0	0
BLOC1S3	0	0	0	0	1	0	0	0
SELENBP1	0	0	0	0	1	0	0	0
RANBP1	0	0	0	0	1	0	0	0
INPP5D	0	0	0	0	1	0	0	0
HTR3E	0	0	0	0	1	0	0	0
GPX1	0	0	0	0	1	0	0	0
PRKCA	0	0	0	0	1	0	0	0
KIF5A	0	0	0	0	1	0	0	0
MARK3	0	0	0	0	1	0	0	0
GJC1	0	0	0	0	1	0	0	0
EIF2B1	0	0	0	0	1	0	0	0
KLF6	0	0	0	0	1	0	0	0
WNT8A	0	0	0	0	1	0	0	0
AP3M2	0	0	0	0	1	0	0	0
FZD3	0	0	0	0	1	0	0	0
DBI	0	0	0	0	1	0	0	0
CCR3	0	0	0	0	1	0	0	0
NUP153	0	0	0	0	1	0	0	0
CNTN1	0	0	0	0	1	0	0	0
SIRT5	0	0	0	0	1	0	0	0
GNAZ	0	0	0	0	1	0	0	0
UHRF1	0	0	0	0	1	0	0	0
FXYD1	0	0	0	0	1	0	0	0
RSRC1	0	0	0	0	1	0	0	0
GJA5	0	0	0	0	1	0	0	0
LTBP3	1	1	1	1	0	0	0	0
ING3	1	1	1	1	0	0	0	0
GLO1	1	1	1	1	0	0	0	0
ATXN2	1	1	1	1	0	0	0	0
HIST1H4H	1	1	1	1	0	0	0	0
HIST1H4B	1	1	1	1	0	0	0	0
HAGH	1	1	1	1	0	0	0	0
BCL2	1	1	1	1	0	0	0	0
HIST1H4L	1	1	1	1	0	0	0	0
ADRB2	1	0	1	1	0	0	0	0
CACNB2	1	0	1	1	0	0	0	0
DCTN5	0	0	1	1	0	0	0	0
ITPR1	0	0	1	1	0	0	0	0
POU3F2	0	0	1	1	0	0	0	0
SCN8A	0	0	1	1	0	0	0	0
KCNQ2	0	0	1	1	0	0	0	0
FAM109A	0	0	1	1	0	0	0	0
CACNA1B	0	0	1	1	0	0	0	0
CNR2	0	0	1	1	0	0	0	0
HIST1H2AC	0	0	1	1	0	0	0	0
KCNQ3	0	0	1	1	0	0	0	0
ATP1A3	0	0	1	1	0	0	0	0
ATP1A1	0	0	1	1	0	0	0	0
TGFB1	1	1	0	1	0	0	0	0
CASP8	1	1	0	1	0	0	0	0
ARPC1A	0	1	0	1	0	0	0	0
POLG	0	1	0	1	0	0	0	0
CALR	0	1	0	1	0	0	0	0
FMNL1	0	1	0	1	0	0	0	0
MPL	0	1	0	1	0	0	0	0
DOCK9	0	1	0	1	0	0	0	0
POMC	0	1	0	1	0	0	0	0
ARPC1B	0	1	0	1	0	0	0	0
PCOLCE	1	0	0	1	0	0	0	0
GALR3	1	0	0	1	0	0	0	0
AFF4	1	0	0	1	0	0	0	0
GAL	1	0	0	1	0	0	0	0
TLL2	1	0	0	1	0	0	0	0
TLR4	1	0	0	1	0	0	0	0
FOXO3	1	0	0	1	0	0	0	0
CDH17	0	0	0	1	0	0	0	0
VAMP3	0	0	0	1	0	0	0	0
HMGXB4	0	0	0	1	0	0	0	0
AKAP10	0	0	0	1	0	0	0	0
ISL1	0	0	0	1	0	0	0	0
RARA	0	0	0	1	0	0	0	0
DNAJB1	0	0	0	1	0	0	0	0
BHLHE40	0	0	0	1	0	0	0	0
TLR2	0	0	0	1	0	0	0	0
MFGE8	0	0	0	1	0	0	0	0
PFKL	0	0	0	1	0	0	0	0
DBN1	0	0	0	1	0	0	0	0
PRKCI	0	0	0	1	0	0	0	0
HSP90B1	0	0	0	1	0	0	0	0
S1PR1	0	0	0	1	0	0	0	0
CXCL8	0	0	0	1	0	0	0	0
RASGRP1	0	0	0	1	0	0	0	0
BID	0	0	0	1	0	0	0	0
DNAH8	0	0	0	1	0	0	0	0
CRHR2	0	0	0	1	0	0	0	0
ADCY2	0	0	0	1	0	0	0	0
NDUFV3	0	0	0	1	0	0	0	0
NAT6	0	0	0	1	0	0	0	0
ACTB	0	0	0	1	0	0	0	0
DNMT1	0	0	0	1	0	0	0	0
ATP1A2	0	0	0	1	0	0	0	0
DUSP5	0	0	0	1	0	0	0	0
NCS1	0	0	0	1	0	0	0	0
INPP5B	0	0	0	1	0	0	0	0
SRSF3	0	0	0	1	0	0	0	0
FOXP3	0	0	0	1	0	0	0	0
PIP4K2A	0	0	0	1	0	0	0	0
KCTD12	0	0	0	1	0	0	0	0
MLLT3	0	0	0	1	0	0	0	0
NCOR2	0	0	0	1	0	0	0	0
IFT27	0	0	0	1	0	0	0	0
DBNL	0	0	0	1	0	0	0	0
BAG1	0	0	0	1	0	0	0	0
ADM	0	0	0	1	0	0	0	0
CACNG5	0	0	0	1	0	0	0	0
ATP2A2	0	0	0	1	0	0	0	0
ITGAM	0	0	0	1	0	0	0	0
PLCD3	0	0	0	1	0	0	0	0
PDLIM4	1	1	1	0	0	0	0	0
PCGF6	1	1	1	0	0	0	0	0
BMI1	1	1	1	0	0	0	0	0
NOLC1	1	1	1	0	0	0	0	0
DAPK1	1	1	1	0	0	0	0	0
EFNA4	1	1	1	0	0	0	0	0
BAP1	1	1	1	0	0	0	0	0
CDC27	1	1	1	0	0	0	0	0
HMGA2	1	1	1	0	0	0	0	0
DNM1L	1	1	1	0	0	0	0	0
ANAPC10	1	1	1	0	0	0	0	0
SEMA3F	0	1	1	0	0	0	0	0
PHF5A	0	1	1	0	0	0	0	0
COPB1	0	1	1	0	0	0	0	0
RBBP5	0	1	1	0	0	0	0	0
TRIP11	0	1	1	0	0	0	0	0
CDH11	0	1	1	0	0	0	0	0
RPL3L	0	1	1	0	0	0	0	0
SF3B4	0	1	1	0	0	0	0	0
FER	0	1	1	0	0	0	0	0
FLT1	0	1	1	0	0	0	0	0
ABI2	0	1	1	0	0	0	0	0
BSN	0	1	1	0	0	0	0	0
ZNHIT1	0	1	1	0	0	0	0	0
RBFOX1	0	1	1	0	0	0	0	0
PLEC	0	1	1	0	0	0	0	0
NOS2	0	1	1	0	0	0	0	0
HDAC6	0	1	1	0	0	0	0	0
SF3B1	0	1	1	0	0	0	0	0
TRIO	0	1	1	0	0	0	0	0
MCPH1	0	1	1	0	0	0	0	0
ANK2	0	1	1	0	0	0	0	0
RGS7	0	1	1	0	0	0	0	0
ADAR	0	1	1	0	0	0	0	0
DAB1	0	1	1	0	0	0	0	0
HIVEP3	0	1	1	0	0	0	0	0
PABPC4	0	1	1	0	0	0	0	0
EPHB2	0	1	1	0	0	0	0	0
SCN2A	0	1	1	0	0	0	0	0
PCCA	0	1	1	0	0	0	0	0
BNIP3L	0	1	1	0	0	0	0	0
G3BP1	0	1	1	0	0	0	0	0
TNRC6A	0	1	1	0	0	0	0	0
MED13	0	1	1	0	0	0	0	0
EFTUD2	0	1	1	0	0	0	0	0
RIMS1	0	1	1	0	0	0	0	0
TNS1	1	0	1	0	0	0	0	0
RIN3	1	0	1	0	0	0	0	0
LAMB1	1	0	1	0	0	0	0	0
PIAS1	1	0	1	0	0	0	0	0
TRPC4AP	1	0	1	0	0	0	0	0
DCAF15	1	0	1	0	0	0	0	0
EXOC6	1	0	1	0	0	0	0	0
ABCA7	1	0	1	0	0	0	0	0
LRP2	1	0	1	0	0	0	0	0
THRA	1	0	1	0	0	0	0	0
MECOM	1	0	1	0	0	0	0	0
F13A1	1	0	1	0	0	0	0	0
EXOC6B	1	0	1	0	0	0	0	0
SLX4	1	0	1	0	0	0	0	0
LPL	1	0	1	0	0	0	0	0
WDR75	1	0	1	0	0	0	0	0
BIN1	1	0	1	0	0	0	0	0
HEXIM1	1	0	1	0	0	0	0	0
PURA	1	0	1	0	0	0	0	0
DCAF5	1	0	1	0	0	0	0	0
HNRNPA1	1	0	1	0	0	0	0	0
PRIM1	1	0	1	0	0	0	0	0
GATAD2B	1	0	1	0	0	0	0	0
APH1A	1	0	1	0	0	0	0	0
PDCD11	1	0	1	0	0	0	0	0
ZBTB17	1	0	1	0	0	0	0	0
SNX2	1	0	1	0	0	0	0	0
UVSSA	1	0	1	0	0	0	0	0
NTRK1	1	0	1	0	0	0	0	0
APBB1	1	0	1	0	0	0	0	0
GPIHBP1	1	0	1	0	0	0	0	0
KDM4B	0	0	1	0	0	0	0	0
VASH1	0	0	1	0	0	0	0	0
CDK13	0	0	1	0	0	0	0	0
MAPK12	0	0	1	0	0	0	0	0
EIF5	0	0	1	0	0	0	0	0
PSMD10	0	0	1	0	0	0	0	0
TBL1X	0	0	1	0	0	0	0	0
EIF3E	0	0	1	0	0	0	0	0
KCTD9	0	0	1	0	0	0	0	0
LIN7B	0	0	1	0	0	0	0	0
MPP6	0	0	1	0	0	0	0	0
RBM28	0	0	1	0	0	0	0	0
OBFC1	0	0	1	0	0	0	0	0
P2RX5	0	0	1	0	0	0	0	0
SART3	0	0	1	0	0	0	0	0
CDKN1B	0	0	1	0	0	0	0	0
KRR1	0	0	1	0	0	0	0	0
UBE3A	0	0	1	0	0	0	0	0
NPRL2	0	0	1	0	0	0	0	0
TNNC1	0	0	1	0	0	0	0	0
BBS9	0	0	1	0	0	0	0	0
RNF11	0	0	1	0	0	0	0	0
DDX39A	0	0	1	0	0	0	0	0
SNRPC	0	0	1	0	0	0	0	0
SIX1	0	0	1	0	0	0	0	0
MTX2	0	0	1	0	0	0	0	0
MBD4	0	0	1	0	0	0	0	0
ZC3H4	0	0	1	0	0	0	0	0
EIF3G	0	0	1	0	0	0	0	0
RBM39	0	0	1	0	0	0	0	0
ARHGEF9	0	0	1	0	0	0	0	0
PPFIA1	0	0	1	0	0	0	0	0
EFR3A	0	0	1	0	0	0	0	0
TERF2	0	0	1	0	0	0	0	0
MYH4	0	0	1	0	0	0	0	0
CEP135	0	0	1	0	0	0	0	0
DOCK10	0	0	1	0	0	0	0	0
THBS1	0	0	1	0	0	0	0	0
MOCOS	0	0	1	0	0	0	0	0
DNAH3	0	0	1	0	0	0	0	0
NUP133	0	0	1	0	0	0	0	0
MCM4	0	0	1	0	0	0	0	0
RHEB	0	0	1	0	0	0	0	0
KMT2C	0	0	1	0	0	0	0	0
DHX8	0	0	1	0	0	0	0	0
CHD5	0	0	1	0	0	0	0	0
SRCAP	0	0	1	0	0	0	0	0
RAB2A	0	0	1	0	0	0	0	0
MYH7B	0	0	1	0	0	0	0	0
MAPK3	0	0	1	0	0	0	0	0
EP300	0	0	1	0	0	0	0	0
BRD4	0	0	1	0	0	0	0	0
KAT2B	0	0	1	0	0	0	0	0
CTCF	0	0	1	0	0	0	0	0
MCM6	0	0	1	0	0	0	0	0
PCDH10	0	0	1	0	0	0	0	0
CUL3	0	0	1	0	0	0	0	0
DNMT3A	0	0	1	0	0	0	0	0
NRXN2	0	0	1	0	0	0	0	0
SMARCC2	0	0	1	0	0	0	0	0
BBS4	0	0	1	0	0	0	0	0
NCOR1	0	0	1	0	0	0	0	0
ASXL3	0	0	1	0	0	0	0	0
SCYL1	0	0	1	0	0	0	0	0
SETDB1	0	0	1	0	0	0	0	0
POGZ	0	0	1	0	0	0	0	0
ABT1	0	0	1	0	0	0	0	0
PHIP	0	0	1	0	0	0	0	0
CDCA5	0	0	1	0	0	0	0	0
PPRC1	0	0	1	0	0	0	0	0
SSRP1	0	0	1	0	0	0	0	0
DOCK1	0	0	1	0	0	0	0	0
USP15	0	0	1	0	0	0	0	0
EPS8	0	0	1	0	0	0	0	0
MED13L	0	0	1	0	0	0	0	0
NIPBL	0	0	1	0	0	0	0	0
HNRNPU	0	0	1	0	0	0	0	0
KIT	0	0	1	0	0	0	0	0
CACNA1D	0	0	1	0	0	0	0	0
ERC2	0	0	1	0	0	0	0	0
DCUN1D1	0	0	1	0	0	0	0	0
WNT1	0	0	1	0	0	0	0	0
SYN1	0	0	1	0	0	0	0	0
NAA15	0	0	1	0	0	0	0	0
LRFN5	0	0	1	0	0	0	0	0
TSC1	0	0	1	0	0	0	0	0
RNF169	0	0	1	0	0	0	0	0
LEO1	0	0	1	0	0	0	0	0
SCN1A	0	0	1	0	0	0	0	0
USH2A	0	0	1	0	0	0	0	0
YEATS2	0	0	1	0	0	0	0	0
SDC2	0	0	1	0	0	0	0	0
DST	0	0	1	0	0	0	0	0
HCFC1	0	0	1	0	0	0	0	0
EFEMP2	0	0	1	0	0	0	0	0
PPP2R1B	0	0	1	0	0	0	0	0
SNTG2	0	0	1	0	0	0	0	0
KMT2E	0	0	1	0	0	0	0	0
PRKDC	0	0	1	0	0	0	0	0
PAK2	0	0	1	0	0	0	0	0
DVL3	0	0	1	0	0	0	0	0
PACS1	0	0	1	0	0	0	0	0
TLK2	0	0	1	0	0	0	0	0
C3orf58	0	0	1	0	0	0	0	0
TNIP2	0	0	1	0	0	0	0	0
STXBP5	0	0	1	0	0	0	0	0
YLPM1	0	0	1	0	0	0	0	0
MIEF1	0	0	1	0	0	0	0	0
RNF123	0	0	1	0	0	0	0	0
KCNJ15	0	0	1	0	0	0	0	0
NAA38	0	0	1	0	0	0	0	0
ATP6V0A2	0	0	1	0	0	0	0	0
PHF7	0	0	1	0	0	0	0	0
PTPRB	0	0	1	0	0	0	0	0
DCX	0	0	1	0	0	0	0	0
KPTN	0	0	1	0	0	0	0	0
PLAUR	0	0	1	0	0	0	0	0
CAPRIN1	0	0	1	0	0	0	0	0
HUWE1	0	0	1	0	0	0	0	0
TRPC6	0	0	1	0	0	0	0	0
PTPN11	0	0	1	0	0	0	0	0
SMAD4	0	0	1	0	0	0	0	0
USP7	0	0	1	0	0	0	0	0
DPYSL3	0	0	1	0	0	0	0	0
ZMAT5	0	0	1	0	0	0	0	0
CTNNB1	0	0	1	0	0	0	0	0
FBLN5	0	0	1	0	0	0	0	0
SH2B3	0	0	1	0	0	0	0	0
PRPF39	0	0	1	0	0	0	0	0
AKAP9	0	0	1	0	0	0	0	0
UPF2	0	0	1	0	0	0	0	0
ORAI2	0	0	1	0	0	0	0	0
DYNC1H1	0	0	1	0	0	0	0	0
PLN	0	0	1	0	0	0	0	0
POT1	0	0	1	0	0	0	0	0
PHF8	0	0	1	0	0	0	0	0
TRIM33	0	0	1	0	0	0	0	0
PHF2	0	0	1	0	0	0	0	0
PLXNA4	0	0	1	0	0	0	0	0
PTPRF	0	0	1	0	0	0	0	0
LHFPL5	0	0	1	0	0	0	0	0
NRP2	0	0	1	0	0	0	0	0
MYH10	0	0	1	0	0	0	0	0
NCKAP1	0	0	1	0	0	0	0	0
LAMC3	0	0	1	0	0	0	0	0
STAT1	0	0	1	0	0	0	0	0
IQGAP3	0	0	1	0	0	0	0	0
DMD	0	0	1	0	0	0	0	0
KDM5B	0	0	1	0	0	0	0	0
KIF14	0	0	1	0	0	0	0	0
UTRN	0	0	1	0	0	0	0	0
CACNA1E	0	0	1	0	0	0	0	0
RFWD2	0	0	1	0	0	0	0	0
AHI1	0	0	1	0	0	0	0	0
PLXNA3	0	0	1	0	0	0	0	0
SUFU	0	0	1	0	0	0	0	0
SRSF11	0	0	1	0	0	0	0	0
OCRL	0	0	1	0	0	0	0	0
PREX1	0	0	1	0	0	0	0	0
AGO1	0	0	1	0	0	0	0	0
STXBP1	0	0	1	0	0	0	0	0
ATRX	0	0	1	0	0	0	0	0
CXCR3	0	0	1	0	0	0	0	0
PCDH15	0	0	1	0	0	0	0	0
GNA14	0	0	1	0	0	0	0	0
KDM6A	0	0	1	0	0	0	0	0
CASK	0	0	1	0	0	0	0	0
EXT1	0	0	1	0	0	0	0	0
SPIRE2	0	0	1	0	0	0	0	0
TSPAN7	0	0	1	0	0	0	0	0
NRCAM	0	0	1	0	0	0	0	0
PSIP1	0	0	1	0	0	0	0	0
HMGN1	0	0	1	0	0	0	0	0
ARHGAP5	0	0	1	0	0	0	0	0
DNAJC19	0	0	1	0	0	0	0	0
STAG1	0	0	1	0	0	0	0	0
TBR1	0	0	1	0	0	0	0	0
EP400	0	0	1	0	0	0	0	0
LAMA1	0	0	1	0	0	0	0	0
TSN	0	0	1	0	0	0	0	0
LRCH1	0	0	1	0	0	0	0	0
DNAH17	0	0	1	0	0	0	0	0
HDLBP	0	0	1	0	0	0	0	0
ATP5G2	0	0	1	0	0	0	0	0
CCT4	0	0	1	0	0	0	0	0
SIN3A	0	0	1	0	0	0	0	0
EXT2	0	0	1	0	0	0	0	0
CAMK2B	0	0	1	0	0	0	0	0
ADNP	0	0	1	0	0	0	0	0
KAT6A	0	0	1	0	0	0	0	0
CARD11	0	0	1	0	0	0	0	0
ITGA4	0	0	1	0	0	0	0	0
SH3KBP1	0	0	1	0	0	0	0	0
TOP3B	0	0	1	0	0	0	0	0
MYO5A	0	0	1	0	0	0	0	0
DDX3X	0	0	1	0	0	0	0	0
CHD8	0	0	1	0	0	0	0	0
SNRPN	0	0	1	0	0	0	0	0
DEPDC5	0	0	1	0	0	0	0	0
DIAPH3	0	0	1	0	0	0	0	0
NBEA	0	0	1	0	0	0	0	0
ICA1	0	0	1	0	0	0	0	0
TONSL	0	0	1	0	0	0	0	0
CHD7	0	0	1	0	0	0	0	0
KIF5C	0	0	1	0	0	0	0	0
MYO1A	0	0	1	0	0	0	0	0
DOCK8	0	0	1	0	0	0	0	0
SMARCA4	0	0	1	0	0	0	0	0
SCN4A	0	0	1	0	0	0	0	0
ATXN7L3	0	0	1	0	0	0	0	0
DUSP22	0	0	1	0	0	0	0	0
SOX5	0	0	1	0	0	0	0	0
CD44	0	0	1	0	0	0	0	0
KLC2	0	0	1	0	0	0	0	0
MOV10	0	0	1	0	0	0	0	0
PTPRJ	0	0	1	0	0	0	0	0
SATB2	0	0	1	0	0	0	0	0
HYAL2	0	0	1	0	0	0	0	0
TNRC6B	0	0	1	0	0	0	0	0
TBC1D5	0	0	1	0	0	0	0	0
DOCK4	0	0	1	0	0	0	0	0
TBL1XR1	0	0	1	0	0	0	0	0
UNC45A	0	0	1	0	0	0	0	0
TRIM32	0	0	1	0	0	0	0	0
VEZT	0	0	1	0	0	0	0	0
SCN5A	0	0	1	0	0	0	0	0
PTPRC	0	0	1	0	0	0	0	0
GLRA1	0	0	1	0	0	0	0	0
DGKZ	0	0	1	0	0	0	0	0
MBD3	0	0	1	0	0	0	0	0
RPL10	0	0	1	0	0	0	0	0
ERG	0	0	1	0	0	0	0	0
NDUFA5	0	0	1	0	0	0	0	0
SLBP	0	0	1	0	0	0	0	0
GPHN	0	0	1	0	0	0	0	0
PPP2R5D	0	0	1	0	0	0	0	0
EHMT1	0	0	1	0	0	0	0	0
PTK7	0	0	1	0	0	0	0	0
PCCB	0	0	1	0	0	0	0	0
ROBO1	0	0	1	0	0	0	0	0
SLIT2	0	0	1	0	0	0	0	0
DAPP1	0	0	1	0	0	0	0	0
FBN2	0	0	1	0	0	0	0	0
EIF4E	0	0	1	0	0	0	0	0
EXOC3	0	0	1	0	0	0	0	0
UNC13A	0	0	1	0	0	0	0	0
RNPC3	0	0	1	0	0	0	0	0
PUF60	0	0	1	0	0	0	0	0
KMT2A	0	0	1	0	0	0	0	0
CUL7	0	0	1	0	0	0	0	0
ATXN7	0	0	1	0	0	0	0	0
SETD1B	0	0	1	0	0	0	0	0
AP1S2	0	0	1	0	0	0	0	0
CEP290	0	0	1	0	0	0	0	0
MEIS2	0	0	1	0	0	0	0	0
TAF1C	0	0	1	0	0	0	0	0
SZT2	0	0	1	0	0	0	0	0
WWOX	0	0	1	0	0	0	0	0
RASSF5	0	0	1	0	0	0	0	0
CDH8	0	0	1	0	0	0	0	0
RBM8A	0	0	1	0	0	0	0	0
TTN	0	0	1	0	0	0	0	0
FRK	0	0	1	0	0	0	0	0
PDZD7	0	0	1	0	0	0	0	0
CYFIP1	0	0	1	0	0	0	0	0
FURIN	0	0	1	0	0	0	0	0
CHD1	0	0	1	0	0	0	0	0
MDFIC	0	0	1	0	0	0	0	0
CPSF1	0	0	1	0	0	0	0	0
EXOC5	0	0	1	0	0	0	0	0
EIF3L	0	0	1	0	0	0	0	0
DLD	1	1	0	0	0	0	0	0
NDUFB7	1	1	0	0	0	0	0	0
APOB	1	1	0	0	0	0	0	0
NDUFS7	1	1	0	0	0	0	0	0
HSPE1	1	1	0	0	0	0	0	0
NR1H2	1	1	0	0	0	0	0	0
KIF11	1	1	0	0	0	0	0	0
PPARGC1A	1	1	0	0	0	0	0	0
EPHA4	1	1	0	0	0	0	0	0
NDUFS4	1	1	0	0	0	0	0	0
LRRK2	1	1	0	0	0	0	0	0
MTCH2	1	1	0	0	0	0	0	0
CASP3	1	1	0	0	0	0	0	0
A2M	1	1	0	0	0	0	0	0
EFNA5	1	1	0	0	0	0	0	0
DLST	1	1	0	0	0	0	0	0
SNCA	1	1	0	0	0	0	0	0
CAV1	1	1	0	0	0	0	0	0
SMARCAL1	1	1	0	0	0	0	0	0
VCP	1	1	0	0	0	0	0	0
RAB5B	1	1	0	0	0	0	0	0
PARP1	1	1	0	0	0	0	0	0
EFNA3	1	1	0	0	0	0	0	0
COL11A1	1	1	0	0	0	0	0	0
BCAR3	1	1	0	0	0	0	0	0
NDUFA8	1	1	0	0	0	0	0	0
COL5A2	1	1	0	0	0	0	0	0
SDHB	1	1	0	0	0	0	0	0
EFHD2	1	1	0	0	0	0	0	0
UBQLN1	1	1	0	0	0	0	0	0
NEDD9	1	1	0	0	0	0	0	0
TMEM129	1	1	0	0	0	0	0	0
UBE4A	1	1	0	0	0	0	0	0
NDUFS1	1	1	0	0	0	0	0	0
HFE	1	1	0	0	0	0	0	0
RNF111	1	1	0	0	0	0	0	0
KCNJ6	1	1	0	0	0	0	0	0
ARF5	0	1	0	0	0	0	0	0
HDAC7	0	1	0	0	0	0	0	0
PSMC4	0	1	0	0	0	0	0	0
KEAP1	0	1	0	0	0	0	0	0
MRPS34	0	1	0	0	0	0	0	0
NDUFB4	0	1	0	0	0	0	0	0
RAB26	0	1	0	0	0	0	0	0
OGDH	0	1	0	0	0	0	0	0
NAGLU	0	1	0	0	0	0	0	0
NFKB1	0	1	0	0	0	0	0	0
SEC61A1	0	1	0	0	0	0	0	0
CDC42EP1	0	1	0	0	0	0	0	0
RAC2	0	1	0	0	0	0	0	0
NDUFA10	0	1	0	0	0	0	0	0
PLXNC1	0	1	0	0	0	0	0	0
BUD13	0	1	0	0	0	0	0	0
NAA25	0	1	0	0	0	0	0	0
TRAM1	0	1	0	0	0	0	0	0
RCOR1	0	1	0	0	0	0	0	0
AXIN1	0	1	0	0	0	0	0	0
CSNK2A2	0	1	0	0	0	0	0	0
SETD1A	0	1	0	0	0	0	0	0
KCNQ4	0	1	0	0	0	0	0	0
C9	0	1	0	0	0	0	0	0
MTIF2	0	1	0	0	0	0	0	0
NBN	0	1	0	0	0	0	0	0
MCCC1	0	1	0	0	0	0	0	0
HPX	0	1	0	0	0	0	0	0
MFAP1	0	1	0	0	0	0	0	0
MAP1LC3B	0	1	0	0	0	0	0	0
CDH2	0	1	0	0	0	0	0	0
FNBP1L	0	1	0	0	0	0	0	0
MEIS1	0	1	0	0	0	0	0	0
DOCK5	0	1	0	0	0	0	0	0
NDUFB9	0	1	0	0	0	0	0	0
NEIL2	0	1	0	0	0	0	0	0
ZFYVE9	0	1	0	0	0	0	0	0
BAX	0	1	0	0	0	0	0	0
TGFA	0	1	0	0	0	0	0	0
KRTCAP2	0	1	0	0	0	0	0	0
HHIP	0	1	0	0	0	0	0	0
RAPGEF6	0	1	0	0	0	0	0	0
HSPA9	0	1	0	0	0	0	0	0
SHH	0	1	0	0	0	0	0	0
SUN3	0	1	0	0	0	0	0	0
WNK2	0	1	0	0	0	0	0	0
NDUFA7	0	1	0	0	0	0	0	0
SEMA3E	0	1	0	0	0	0	0	0
STX8	0	1	0	0	0	0	0	0
PPIH	0	1	0	0	0	0	0	0
FEM1B	0	1	0	0	0	0	0	0
PDE12	0	1	0	0	0	0	0	0
RPL38	0	1	0	0	0	0	0	0
ARHGAP1	0	1	0	0	0	0	0	0
RAB6A	0	1	0	0	0	0	0	0
TNKS	0	1	0	0	0	0	0	0
GAK	0	1	0	0	0	0	0	0
NDUFS8	0	1	0	0	0	0	0	0
SCMH1	0	1	0	0	0	0	0	0
GCC1	0	1	0	0	0	0	0	0
CNOT1	0	1	0	0	0	0	0	0
SIAH2	0	1	0	0	0	0	0	0
P4HB	0	1	0	0	0	0	0	0
PTCH1	0	1	0	0	0	0	0	0
SS18L1	0	1	0	0	0	0	0	0
LAMP1	0	1	0	0	0	0	0	0
WNK1	0	1	0	0	0	0	0	0
ATR	0	1	0	0	0	0	0	0
GATA2	0	1	0	0	0	0	0	0
LINGO1	0	1	0	0	0	0	0	0
ARNT	0	1	0	0	0	0	0	0
SCNN1A	0	1	0	0	0	0	0	0
MRPL37	0	1	0	0	0	0	0	0
C8A	0	1	0	0	0	0	0	0
PCGF3	0	1	0	0	0	0	0	0
DCTN1	0	1	0	0	0	0	0	0
NFE2L1	0	1	0	0	0	0	0	0
TFB2M	0	1	0	0	0	0	0	0
TGFB2	0	1	0	0	0	0	0	0
NDUFS2	0	1	0	0	0	0	0	0
HEY2	0	1	0	0	0	0	0	0
RAP1A	0	1	0	0	0	0	0	0
GNAI3	0	1	0	0	0	0	0	0
GBF1	0	1	0	0	0	0	0	0
PSMA7	0	1	0	0	0	0	0	0
JUN	0	1	0	0	0	0	0	0
PRKAA2	0	1	0	0	0	0	0	0
SSBP3	0	1	0	0	0	0	0	0
EPS15	0	1	0	0	0	0	0	0
STIL	0	1	0	0	0	0	0	0
KIF2C	0	1	0	0	0	0	0	0
DMAP1	0	1	0	0	0	0	0	0
KDM4A	0	1	0	0	0	0	0	0
TIE1	0	1	0	0	0	0	0	0
SPAG4	0	1	0	0	0	0	0	0
GDF5	0	1	0	0	0	0	0	0
CCNY	0	1	0	0	0	0	0	0
ITGA8	0	1	0	0	0	0	0	0
COL2A1	0	1	0	0	0	0	0	0
ADRA1A	0	1	0	0	0	0	0	0
MTIF3	0	1	0	0	0	0	0	0
CENPJ	0	1	0	0	0	0	0	0
GPNMB	0	1	0	0	0	0	0	0
ATG16L1	0	1	0	0	0	0	0	0
SIPA1	0	1	0	0	0	0	0	0
BAD	0	1	0	0	0	0	0	0
ETV6	0	1	0	0	0	0	0	0
NFE2L2	0	1	0	0	0	0	0	0
ITGB2	0	1	0	0	0	0	0	0
EPHB1	0	1	0	0	0	0	0	0
P4HA2	0	1	0	0	0	0	0	0
LTBP1	0	1	0	0	0	0	0	0
SAG	0	1	0	0	0	0	0	0
CXCR4	0	1	0	0	0	0	0	0
SEC61G	0	1	0	0	0	0	0	0
TCF12	0	1	0	0	0	0	0	0
DCC	0	1	0	0	0	0	0	0
CXXC1	0	1	0	0	0	0	0	0
NECAP2	0	1	0	0	0	0	0	0
NFYC	0	1	0	0	0	0	0	0
DDOST	0	1	0	0	0	0	0	0
BMPR1B	0	1	0	0	0	0	0	0
C11orf74	0	1	0	0	0	0	0	0
FGF12	0	1	0	0	0	0	0	0
KLC1	0	1	0	0	0	0	0	0
MRPS22	0	1	0	0	0	0	0	0
MYSM1	0	1	0	0	0	0	0	0
PARK7	0	1	0	0	0	0	0	0
XPNPEP1	0	1	0	0	0	0	0	0
CSNK1A1	0	1	0	0	0	0	0	0
STK3	0	1	0	0	0	0	0	0
SNTG1	0	1	0	0	0	0	0	0
HSPA8	0	1	0	0	0	0	0	0
TNKS1BP1	0	1	0	0	0	0	0	0
SMAD5	0	1	0	0	0	0	0	0
LSM12	0	1	0	0	0	0	0	0
PAK4	0	1	0	0	0	0	0	0
PRLR	0	1	0	0	0	0	0	0
COX15	1	0	0	0	0	0	0	0
CETP	1	0	0	0	0	0	0	0
VCL	1	0	0	0	0	0	0	0
APEX1	1	0	0	0	0	0	0	0
TIMP1	1	0	0	0	0	0	0	0
PLAT	1	0	0	0	0	0	0	0
USF2	1	0	0	0	0	0	0	0
MPO	1	0	0	0	0	0	0	0
EIF2AK2	1	0	0	0	0	0	0	0
GRIN3B	1	0	0	0	0	0	0	0
TARDBP	1	0	0	0	0	0	0	0
MAPK8IP1	1	0	0	0	0	0	0	0
TRAF2	1	0	0	0	0	0	0	0
PRKAB2	1	0	0	0	0	0	0	0
SORT1	1	0	0	0	0	0	0	0
EPC2	1	0	0	0	0	0	0	0
SORL1	1	0	0	0	0	0	0	0
ABCG5	1	0	0	0	0	0	0	0
WDR12	1	0	0	0	0	0	0	0
LRP6	1	0	0	0	0	0	0	0
SCARB1	1	0	0	0	0	0	0	0
CHRNB4	1	0	0	0	0	0	0	0
APH1B	1	0	0	0	0	0	0	0
CCNT1	1	0	0	0	0	0	0	0
BIRC3	1	0	0	0	0	0	0	0
GRB14	1	0	0	0	0	0	0	0
TP63	1	0	0	0	0	0	0	0
APBA1	1	0	0	0	0	0	0	0
SLIT1	1	0	0	0	0	0	0	0
NPC1	1	0	0	0	0	0	0	0
CBLC	1	0	0	0	0	0	0	0
GIGYF1	1	0	0	0	0	0	0	0
EPHA1	1	0	0	0	0	0	0	0
DPYS	1	0	0	0	0	0	0	0
SERPING1	1	0	0	0	0	0	0	0
NEUROD1	1	0	0	0	0	0	0	0
ALB	1	0	0	0	0	0	0	0
WRN	1	0	0	0	0	0	0	0
VPS35	1	0	0	0	0	0	0	0
GNPTAB	1	0	0	0	0	0	0	0
HEXIM2	1	0	0	0	0	0	0	0
CXXC5	1	0	0	0	0	0	0	0
INSR	1	0	0	0	0	0	0	0
LEMD3	1	0	0	0	0	0	0	0
MEPCE	1	0	0	0	0	0	0	0
OLR1	1	0	0	0	0	0	0	0
USP48	1	0	0	0	0	0	0	0
ADAM17	1	0	0	0	0	0	0	0
ERCC4	1	0	0	0	0	0	0	0
HNF4A	1	0	0	0	0	0	0	0
C1QB	1	0	0	0	0	0	0	0
PPP2R1A	1	0	0	0	0	0	0	0
NCAPD2	1	0	0	0	0	0	0	0
PPM1A	1	0	0	0	0	0	0	0
TRAK2	1	0	0	0	0	0	0	0
SMAD3	1	0	0	0	0	0	0	0
SEL1L	1	0	0	0	0	0	0	0
DACT1	1	0	0	0	0	0	0	0
NXN	1	0	0	0	0	0	0	0
LCK	1	0	0	0	0	0	0	0
PPP1CC	1	0	0	0	0	0	0	0
CAV3	1	0	0	0	0	0	0	0
SRP72	1	0	0	0	0	0	0	0
ABCA2	1	0	0	0	0	0	0	0
CTSB	1	0	0	0	0	0	0	0
PFKM	1	0	0	0	0	0	0	0
PRKAA1	1	0	0	0	0	0	0	0
MEF2A	1	0	0	0	0	0	0	0
ARID4A	1	0	0	0	0	0	0	0
UBE2I	1	0	0	0	0	0	0	0
CHD4	1	0	0	0	0	0	0	0
CD2AP	1	0	0	0	0	0	0	0
SUPV3L1	1	0	0	0	0	0	0	0
RXRG	1	0	0	0	0	0	0	0
RAB25	1	0	0	0	0	0	0	0
GAB2	1	0	0	0	0	0	0	0
IRF6	1	0	0	0	0	0	0	0
POU2F1	1	0	0	0	0	0	0	0
APOA2	1	0	0	0	0	0	0	0
USF1	1	0	0	0	0	0	0	0
F11R	1	0	0	0	0	0	0	0
LMNA	1	0	0	0	0	0	0	0
GOT1	1	0	0	0	0	0	0	0
NOC3L	1	0	0	0	0	0	0	0
SURF1	1	0	0	0	0	0	0	0
MUTYH	1	0	0	0	0	0	0	0
CD40	1	0	0	0	0	0	0	0
PLAU	1	0	0	0	0	0	0	0
SAR1A	1	0	0	0	0	0	0	0
GLP1R	1	0	0	0	0	0	0	0
VPS26A	1	0	0	0	0	0	0	0
UBE2D1	1	0	0	0	0	0	0	0
ZWINT	1	0	0	0	0	0	0	0
SLC18A3	1	0	0	0	0	0	0	0
C1QC	1	0	0	0	0	0	0	0
ABCA1	1	0	0	0	0	0	0	0
APBB1IP	1	0	0	0	0	0	0	0
RTN3	1	0	0	0	0	0	0	0
TP73	1	0	0	0	0	0	0	0
OPTN	1	0	0	0	0	0	0	0
DVL1	1	0	0	0	0	0	0	0
RFC1	1	0	0	0	0	0	0	0
DNM2	1	0	0	0	0	0	0	0
CCDC88C	1	0	0	0	0	0	0	0
ERCC2	1	0	0	0	0	0	0	0
TANK	1	0	0	0	0	0	0	0
CXCL12	1	0	0	0	0	0	0	0
MCM3AP	1	0	0	0	0	0	0	0
CST3	1	0	0	0	0	0	0	0
GRB10	1	0	0	0	0	0	0	0
MYH8	1	0	0	0	0	0	0	0
CPE	1	0	0	0	0	0	0	0
SOS1	1	0	0	0	0	0	0	0
AHSG	1	0	0	0	0	0	0	0
FTSJ3	1	0	0	0	0	0	0	0
NCOA2	1	0	0	0	0	0	0	0
EXOC3L2	1	0	0	0	0	0	0	0
ACTA2	1	0	0	0	0	0	0	0
GRB7	1	0	0	0	0	0	0	0
IFT74	1	0	0	0	0	0	0	0
EBNA1BP2	1	0	0	0	0	0	0	0
PLXNB2	1	0	0	0	0	0	0	0
SEMA4D	1	0	0	0	0	0	0	0
RXRA	1	0	0	0	0	0	0	0
LRPAP1	1	0	0	0	0	0	0	0
APBB2	1	0	0	0	0	0	0	0
C1R	1	0	0	0	0	0	0	0
CAND1	1	0	0	0	0	0	0	0
PCGF5	1	0	0	0	0	0	0	0
CD63	1	0	0	0	0	0	0	0
MAP3K12	1	0	0	0	0	0	0	0
RGS6	1	0	0	0	0	0	0	0
NPC2	1	0	0	0	0	0	0	0
NUMB	1	0	0	0	0	0	0	0
LDLR	1	0	0	0	0	0	0	0
APOC2	1	0	0	0	0	0	0	0
PSENEN	1	0	0	0	0	0	0	0
SGK223	1	0	0	0	0	0	0	0
HPCAL1	1	0	0	0	0	0	0	0
