# Supplementary material for: Genetic architecture of white matter microstructure captured by unsupervised deep representation learning of fractional anisotropy maps
Source: Nat Commun. 2026 Jun 3;17:7150. doi: 10.1038/s41467-026-73996-z (PMC13396798; doi:10.1038/s41467-026-73996-z)
Supplement: Supplementary file 6 — Source Data [file 41467_2026_73996_MOESM6_ESM.zip › Source Data/Source Data Figure 5/Fig.5c&5d&5e/PPI/MSnode.txt]

gene	MS_anno
GRN	1
TAB1	1
TSC2	1
GOSR1	1
TULP1	1
PLCG1	1
IRF1	1
APC	1
CREBBP	1
AP2S1	1
NDUFB10	1
EGFR	1
VPS51	1
STAT5B	1
MST1R	1
CSF2	1
STAT6	1
HSPA4	1
IRS1	1
FOS	1
F2	1
GNAI2	1
HIC1	1
NDUFAF3	1
PGR	1
SP1	1
NDUFA12	1
CRKL	1
SMC3	1
TAB2	1
STX7	1
EFNA1	1
PI4KB	1
VPS45	1
NDUFS5	1
SIK3	1
PRKCZ	1
IL6ST	1
OCIAD1	1
CTNND1	1
UNC80	1
RHOA	1
DUSP7	1
NEDD4	1
CRADD	1
ITGB3	1
COASY	1
STX10	1
TNFRSF1A	2
MAPK1	2
RPS6KB1	2
NDFIP1	2
CBLB	2
STAT3	2
MERTK	2
YWHAG	2
MALT1	2
VAV2	2
SYK	2
IL2RA	2
VTI1A	2
RGS14	2
RAD21L1	2
EPS15L1	2
TIMMDC1	2
ASAP1	2
RREB1	3
AHI1	3
SAMD12	3
DLEU1	3
ZFP36L1	3
