# Supplementary material for: Genetic architecture of white matter microstructure captured by unsupervised deep representation learning of fractional anisotropy maps
Source: Nat Commun. 2026 Jun 3;17:7150. doi: 10.1038/s41467-026-73996-z (PMC13396798; doi:10.1038/s41467-026-73996-z)
Supplement: Supplementary file 6 — Source Data [file 41467_2026_73996_MOESM6_ESM.zip › Source Data/Source Data Figure 5/Fig.5c&5d&5e/PPI/ADnode.txt]

gene	AD_anno
CTTNBP2	1
ACTL6B	1
TNS1	1
UQCRC1	1
APOH	1
AAAS	1
SNAP29	1
GTPBP1	1
TAB1	1
RIN3	1
GSS	1
PROCR	1
TSC2	1
PCOLCE	1
GOSR2	1
HDAC5	1
MLH1	1
PFKFB4	1
GNAT1	1
MAPRE3	1
MSH2	1
SNX17	1
IGFBP2	1
HSPE1	1
MSH6	1
TWIST1	1
IRF1	1
BMP4	1
GALR3	1
PIAS1	1
MAPK8IP3	1
ACTN4	1
PDLIM4	1
DCAF15	1
RPA1	1
KDM6B	1
PI4KA	1
APC	1
EXOC6	1
WDR12	1
SYT1	1
PKD1	1
CREBBP	1
SMURF2	1
PIK3R3	1
PRDX1	1
APLP2	1
STRN	1
MECOM	1
ITGA9	1
ERCC8	1
AFF4	1
NRP1	1
POLA2	1
PTPN23	1
PRKAR2A	1
ITIH4	1
NDUFB10	1
CTTNBP2NL	1
CALM2	1
EXOC6B	1
GNA12	1
EGFR	1
GIGYF1	1
LIN7C	1
SERPING1	1
MRPL49	1
BMP6	1
WNT3A	1
DPYSL5	1
FANCC	1
STAT5B	1
SLX4	1
NCKIPSD	1
TAL1	1
HPGDS	1
SLMAP	1
UCN	1
ITGB5	1
MST1R	1
WDR82	1
NDUFAF2	1
IL3	1
CSF2	1
HIF1AN	1
GNPTAB	1
STAT6	1
MED1	1
KMT2D	1
IGFBP6	1
E4F1	1
LTBP3	1
HEXIM2	1
CXXC5	1
UBTF	1
PA2G4	1
HSPA4	1
TMED10	1
MTCH2	1
GNB2	1
KIF5B	1
BPTF	1
LEMD3	1
F2	1
MEPCE	1
USP48	1
DPYSL2	1
CNIH2	1
CD34	1
FOSL1	1
GNAI2	1
C1QB	1
HIC1	1
WDR75	1
ANGPT2	1
MOB4	1
SSH1	1
COG4	1
NEUROG2	1
COX5A	1
SH3GL3	1
ING3	1
NDUFAF3	1
ATRIP	1
PRKAG1	1
FZD2	1
PPP2R2A	1
PGR	1
NR2F1	1
PPM1A	1
PAWR	1
CDCA2	1
HEXIM1	1
SP1	1
CNTN2	1
NDUFA12	1
FES	1
LRRC16A	1
PURA	1
TUBA1B	1
DACT1	1
NXN	1
EPHA3	1
RTN4	1
SKAP1	1
GNL3L	1
MEF2C	1
DCAF5	1
HNRNPA1	1
AUTS2	1
H1F0	1
NF2	1
CTSB	1
CRKL	1
NEIL1	1
BLM	1
HTR3A	1
SPTBN1	1
ABCD4	1
ADAM15	1
BCL11B	1
SMARCAL1	1
STRN3	1
PRIM1	1
EPHB4	1
TPM1	1
PLXNB1	1
WWP2	1
HIST1H3J	1
AP4M1	1
MYO1C	1
TRRAP	1
RAB5B	1
MAP2	1
DPP4	1
TOMM20L	1
NTRK3	1
RAB25	1
TOP1	1
MAST2	1
CALD1	1
PLXNA2	1
TAB2	1
UBQLN4	1
DAP3	1
MTX1	1
EFNA1	1
EFNA3	1
HSF2	1
PYGO2	1
TPM3	1
GATAD2B	1
PI4KB	1
MCL1	1
TAF5	1
PCGF6	1
CUEDC2	1
BCAR3	1
DR1	1
SEC31B	1
NOC3L	1
RUNX2	1
SUPT3H	1
SURF1	1
MUTYH	1
NDUFS5	1
SCAND1	1
PHF20	1
C1QC	1
COL5A2	1
TGFBR1	1
SIK3	1
SDHB	1
BAMBI	1
ZBTB17	1
EFHD2	1
STK24	1
BMI1	1
DNAJC1	1
SYVN1	1
ATXN2	1
HIST1H4H	1
HIST1H4B	1
TAF2	1
PRKCZ	1
UQCRQ	1
SNX2	1
CHD3	1
SHBG	1
IL6ST	1
TMEM129	1
FANCA	1
UVSSA	1
CCDC88C	1
STRN4	1
NCOA7	1
GIT1	1
DAAM1	1
FAF1	1
DDX17	1
SOX10	1
PAFAH1B1	1
HAGH	1
TCF4	1
TNFSF11	1
CTNND1	1
MAP3K1	1
KDM1A	1
CDC42	1
GTF2A1L	1
PICK1	1
NOLC1	1
BUD31	1
PSMD14	1
UBE4A	1
LAMB2	1
RARG	1
PPP1R12A	1
TMBIM6	1
LDB1	1
GNL3	1
CDK12	1
TNIK	1
TAF6	1
RHOA	1
USP19	1
POLR2F	1
IFT140	1
EBNA1BP2	1
SLC9A3R2	1
HDAC9	1
PLXNB2	1
EFNA4	1
BAP1	1
ROBO2	1
CACNA2D2	1
RPL37A	1
AGTR1	1
RAD51B	1
TFR2	1
NEDD4	1
SRP19	1
CETN3	1
ANGPT1	1
ENY2	1
MANF	1
CDC27	1
PAFAH1B2	1
LATS1	1
HMGA2	1
CRADD	1
DAG1	1
CUL2	1
CD63	1
PFDN5	1
MAP3K12	1
DNM1L	1
CALCOCO1	1
MC1R	1
XRCC3	1
ITGB3	1
RNF111	1
NFAT5	1
CLUAP1	1
FKBP8	1
NR1H3	1
ATXN3	1
ANAPC10	1
GPIHBP1	1
HIST1H3A	1
HIST1H4L	1
SHFM1	1
PSMC3	1
SGK223	1
SOCS2	1
SPRY1	1
GNB1	1
HIST1H3E	1
HIST1H3C	1
COX15	2
TNFRSF1A	2
NGFR	2
CETP	2
DLD	2
VCL	2
SIRT1	2
NDUFB7	2
APEX1	2
TIMP1	2
PLAT	2
TGFB1	2
USF2	2
PON1	2
LAMB1	2
SERPINE1	2
MPO	2
IFNG	2
GNB3	2
IL4	2
NR3C1	2
EIF2AK2	2
APOB	2
NDUFS7	2
GRIN3B	2
TTR	2
TARDBP	2
MAPK8IP1	2
EGR2	2
ATXN1	2
TRAF2	2
APOE	2
NR1H2	2
PRKAB2	2
SORT1	2
EPC2	2
SORL1	2
ADAM10	2
ABCG5	2
LRP6	2
SCARB1	2
CHRNB4	2
APH1B	2
CCNT1	2
XRCC1	2
ABCA7	2
BIRC3	2
LRP2	2
GRB14	2
THRA	2
TP63	2
ICAM1	2
PPARGC1A	2
F13A1	2
APBA1	2
GAL	2
SLIT1	2
IGF1R	2
NPC1	2
TP53	2
AKAP8	2
CBLC	2
CRHBP	2
EPHA1	2
HTR2C	2
CRH	2
DPYS	2
NTRK2	2
EPHA4	2
APP	2
PPARG	2
S100B	2
CCR5	2
NCSTN	2
NEUROD1	2
ALB	2
NDUFS4	2
NOS3	2
WRN	2
LRRK2	2
VPS35	2
RUNX1	2
LRP8	2
INSR	2
ADRB2	2
CXCL10	2
CHRM1	2
PLG	2
OLR1	2
LPL	2
ADAM17	2
ERCC4	2
CASP3	2
HNF4A	2
CLU	2
CHRNA3	2
BIN1	2
CACNB2	2
A2M	2
HSPA5	2
PPP2R1A	2
GSK3B	2
NCAPD2	2
EFNA5	2
TRAK2	2
OLIG2	2
SMAD3	2
SEL1L	2
LCK	2
SNCA	2
CAV1	2
MAOA	2
CECR2	2
PPP1CC	2
CAV3	2
SRP72	2
SEC24C	2
ESR2	2
ABCA2	2
PFKM	2
PRKAA1	2
MEF2A	2
FYN	2
ARID4A	2
FAS	2
UBE2I	2
SREBF1	2
CHD4	2
TLL2	2
CASP8	2
VCP	2
CD2AP	2
SUPV3L1	2
RXRG	2
GAB2	2
GRIN3A	2
AGT	2
COG2	2
PSEN2	2
PARP1	2
IRF6	2
POU2F1	2
APOA2	2
USF1	2
F11R	2
LMNA	2
ADAM12	2
BAG3	2
APH1A	2
NGF	2
CHRNA4	2
GOT1	2
PTEN	2
CD40	2
MMP9	2
PLAU	2
SAR1A	2
GLP1R	2
GLO1	2
VPS26A	2
NDUFA8	2
UBE2D1	2
ZWINT	2
TLR4	2
SLC18A3	2
AR	2
ABCA1	2
APBB1IP	2
TNFRSF1B	2
UBQLN1	2
KLF5	2
RTN3	2
TP73	2
OPTN	2
DVL1	2
PRNP	2
NEDD9	2
RFC1	2
VLDLR	2
DNM2	2
ERCC2	2
TBP	2
GRB2	2
TANK	2
PPP3CB	2
PSAP	2
CXCL12	2
YWHAZ	2
MCM3AP	2
BCL2	2
CST3	2
GRB10	2
MYH8	2
NRG1	2
CHRNA2	2
PPARA	2
IL6	2
FOXO3	2
TF	2
CPE	2
DAPK1	2
SOS1	2
RELN	2
NDUFS1	2
AHSG	2
FTSJ3	2
RGS4	2
NCOA2	2
EXOC3L2	2
ACTA2	2
GRB7	2
IFT74	2
ESR1	2
TOMM40	2
SEMA4D	2
HFE	2
CDKN2A	2
RXRA	2
LRPAP1	2
APBB2	2
WWC1	2
PIK3R1	2
NTRK1	2
HIF1A	2
C1R	2
CAND1	2
PCGF5	2
SOD2	2
VDR	2
RGS6	2
NUMB	2
LDLR	2
APOC2	2
PSENEN	2
APBB1	2
KCNJ6	2
GRIN2B	2
NOS1	2
FGF1	2
HPCAL1	2
ECE1	3
HSPG2	3
COL11A1	3
CHRNB2	3
PMVK	3
GBA	3
FDPS	3
EFEMP1	3
IRS1	3
SNCAIP	3
PGBD1	3
UBD	3
ADRA1A	3
ENPP2	3
PSMB7	3
DKK1	3
ANK3	3
KIF11	3
PLCE1	3
SCD	3
WNT8B	3
NDUFB8	3
CYP17A1	3
PDCD11	3
CALHM2	3
CALHM1	3
SH3PXD2A	3
GSTO2	3
TCF7L2	3
EBF3	3
BDNF	3
CNTF	3
UCP2	3
APOA5	3
APOA4	3
APOC3	3
APOA1	3
BACE1	3
GPD1	3
ATF7	3
LRP1	3
IGF1	3
ALDH2	3
PSEN1	3
NPC2	3
DLST	3
FOS	3
CSK	3
NQO1	3
SLC6A4	3
BLMH	3
PNMT	3
GRN	3
STH	3
TANC2	3
TRPC4AP	3
PLCG1	3
ACO2	3
