# Supplementary material for: Genetic architecture of white matter microstructure captured by unsupervised deep representation learning of fractional anisotropy maps
Source: Nat Commun. 2026 Jun 3;17:7150. doi: 10.1038/s41467-026-73996-z (PMC13396798; doi:10.1038/s41467-026-73996-z)
Supplement: Supplementary file 6 — Source Data [file 41467_2026_73996_MOESM6_ESM.zip › Source Data/Source Data Figure 5/Fig.5c&5d&5e/PPI/MSnet.txt]

protein1	protein2	combined_score
GRN	TNFRSF1A	934
TNFRSF1A	CRADD	939
TNFRSF1A	TAB2	972
TNFRSF1A	TAB1	900
TNFRSF1A	GRN	934
TNFRSF1A	PRKCZ	901
TNFRSF1A	HSPA4	713
MAPK1	F2	901
MAPK1	DUSP7	775
MAPK1	FOS	823
TAB1	TNFRSF1A	900
TSC2	YWHAG	974
RPS6KB1	COASY	801
GOSR1	VTI1A	702
TULP1	MERTK	812
PLCG1	SYK	998
IRF1	STAT3	741
NDFIP1	NEDD4	898
APC	ASAP1	933
CREBBP	STAT3	878
AP2S1	EPS15L1	828
CBLB	EGFR	875
CBLB	CRKL	737
STAT3	IRF1	741
STAT3	HIC1	700
STAT3	SP1	904
STAT3	CREBBP	878
STAT3	STAT5B	990
STAT3	IL6ST	867
STAT3	STAT6	704
STAT3	FOS	913
STAT3	PGR	834
STAT3	EGFR	954
NDUFB10	TIMMDC1	912
EGFR	CBLB	875
EGFR	STAT3	954
EGFR	EPS15L1	848
EGFR	VAV2	772
VPS51	VTI1A	818
STAT5B	IL2RA	868
STAT5B	STAT3	990
MERTK	TULP1	812
MST1R	YWHAG	935
CSF2	SYK	900
STAT6	STAT3	704
HSPA4	TNFRSF1A	713
IRS1	IL2RA	900
FOS	MAPK1	823
FOS	STAT3	913
YWHAG	PI4KB	775
YWHAG	TSC2	974
YWHAG	MST1R	935
YWHAG	SIK3	904
F2	MAPK1	901
GNAI2	RGS14	719
HIC1	STAT3	700
MALT1	TAB2	835
NDUFAF3	TIMMDC1	956
PGR	STAT3	834
SP1	STAT3	904
NDUFA12	TIMMDC1	790
CRKL	CBLB	737
SMC3	RAD21L1	989
TAB2	MALT1	835
TAB2	TNFRSF1A	972
STX7	VTI1A	913
EFNA1	VAV2	900
PI4KB	YWHAG	775
VPS45	VTI1A	823
VAV2	CTNND1	910
VAV2	EGFR	772
VAV2	RHOA	719
VAV2	EFNA1	900
NDUFS5	TIMMDC1	790
SIK3	YWHAG	904
SYK	ITGB3	911
SYK	PLCG1	998
SYK	CSF2	900
PRKCZ	TNFRSF1A	901
IL2RA	STAT5B	868
IL2RA	IRS1	900
IL6ST	STAT3	867
OCIAD1	TIMMDC1	810
VTI1A	VPS51	818
VTI1A	STX7	913
VTI1A	GOSR1	702
VTI1A	VPS45	823
VTI1A	STX10	966
CTNND1	VAV2	910
RGS14	GNAI2	719
RAD21L1	SMC3	989
UNC80	TIMMDC1	710
EPS15L1	EGFR	848
EPS15L1	AP2S1	828
RHOA	VAV2	719
DUSP7	MAPK1	775
TIMMDC1	NDUFB10	912
TIMMDC1	UNC80	710
TIMMDC1	NDUFA12	790
TIMMDC1	NDUFAF3	956
TIMMDC1	NDUFS5	790
TIMMDC1	OCIAD1	810
NEDD4	NDFIP1	898
ASAP1	APC	933
CRADD	TNFRSF1A	939
ITGB3	SYK	911
COASY	RPS6KB1	801
STX10	VTI1A	966
