# Supplementary material for: Genetic architecture of white matter microstructure captured by unsupervised deep representation learning of fractional anisotropy maps
Source: Nat Commun. 2026 Jun 3;17:7150. doi: 10.1038/s41467-026-73996-z (PMC13396798; doi:10.1038/s41467-026-73996-z)
Supplement: Supplementary file 6 — Source Data [file 41467_2026_73996_MOESM6_ESM.zip › Source Data/Source Data Figure 5/Fig.5c&5d&5e/PPI/ADHDnode.txt]

gene	ADHD_anno
CTTNBP2	1
APOH	1
SNAP29	1
TAB1	1
NUFIP2	1
GOSR2	1
DTX4	1
MLH1	1
MSH2	1
MSH6	1
APOA1	1
PLCG1	1
IRF1	1
FXR2	1
ACTN4	1
RPA1	1
APC	1
SNCAIP	1
ALDH2	1
TELO2	1
CREBBP	1
PRDX1	1
STRN	1
ITGA9	1
ERCC8	1
NRP1	1
ITGB7	1
RTN1	1
CTTNBP2NL	1
CALM2	1
EGFR	1
RSPO2	1
WNT3A	1
FANCC	1
STAT5B	1
NCKIPSD	1
SLMAP	1
ITGB5	1
TUBA1A	1
HSPA4	1
HINT1	1
IRS1	1
FOS	1
F2	1
DPYSL2	1
CD34	1
GNAI2	1
MOB4	1
BACE1	1
STX19	1
ATRIP	1
PGR	1
PSEN1	1
PAWR	1
SP1	1
CNTN2	1
NDUFA12	1
EPHA3	1
PTN	1
BLM	1
RSPO3	1
SPTBN1	1
STRN3	1
TRRAP	1
NTRK3	1
CNTF	1
PLXNA2	1
STX7	1
UBQLN4	1
SYT11	1
EFNA1	1
CHRNB2	1
TPM3	1
SV2A	1
TCF7L2	1
RUNX2	1
STK24	1
PRKCZ	1
RAD50	1
SHBG	1
IL6ST	1
FANCA	1
STRN4	1
PTPRZ1	1
FAF1	1
TNFSF11	1
KDM1A	1
CDC42	1
FANCL	1
PICK1	1
BUD31	1
CALCRL	1
RARG	1
PPP1R12A	1
RHOA	1
MRVI1	1
FBLIM1	1
AGTR1	1
NEDD4	1
MPP2	1
FAU	1
APOA5	1
ITGB3	1
RNPS1	1
ERC1	1
ATXN3	1
SOCS2	1
GNB1	1
FOXP1	1
PON1	2
STX1A	2
NR3C1	2
HES1	2
ATXN1	2
SNAP25	2
CHL1	2
ADAM10	2
KIF18A	2
SYP	2
UPF3B	2
NTRK2	2
NPAT	2
ATM	2
ADRA1B	2
CTNND2	2
CLOCK	2
HTR1A	2
BAIAP2	2
GSK3B	2
FLNC	2
MAOA	2
NET1	2
FAS	2
GRM7	2
STIP1	2
CPLX2	2
CNTNAP2	2
DRD2	2
GRM1	2
PARK2	2
SYT2	2
CNR1	2
NGF	2
HTR1B	2
CHRNA4	2
FMR1	2
PDLIM1	2
AR	2
CNTFR	2
NPSR1	2
ALK	2
PDCD10	2
DRD1	2
THRB	2
CAMK2A	2
OPRM1	2
NTF3	2
ARRB2	2
GDNF	2
FSHB	2
LIN7A	2
NOS1	2
NCAM1	2
GHR	2
HTR1D	3
RTN4	3
BCL11A	3
NDUFAF2	3
NUDT3	3
CHN2	3
SEMA3A	3
FOXP2	3
ADRA1A	3
PRKG1	3
AS3MT	3
CCDC34	3
LGR4	3
BDNF	3
SYT1	3
ITGA11	3
GIT1	3
SLC6A4	3
BLMH	3
GOSR1	3
PNMT	3
