# Supplementary material for: Genetic architecture of white matter microstructure captured by unsupervised deep representation learning of fractional anisotropy maps
Source: Nat Commun. 2026 Jun 3;17:7150. doi: 10.1038/s41467-026-73996-z (PMC13396798; doi:10.1038/s41467-026-73996-z)
Supplement: Supplementary file 6 — Source Data [file 41467_2026_73996_MOESM6_ESM.zip › Source Data/Source Data Figure 5/Fig.5c&5d&5e/PPI/ADHDnet.txt]

protein1	protein2	combined_score
CTTNBP2	PDCD10	794
APOH	PON1	720
SNAP29	SNAP25	917
SNAP29	STX1A	973
SNAP29	CPLX2	763
TAB1	PRKG1	901
TAB1	ARRB2	934
PON1	APOA1	968
PON1	APOH	720
PON1	APOA5	720
STX1A	SYT1	996
STX1A	SNAP29	973
STX1A	SLC6A4	872
STX1A	GOSR2	766
NUFIP2	FMR1	872
GOSR2	STX1A	766
GOSR2	GOSR1	890
GOSR2	CPLX2	720
GOSR2	SNAP25	754
GOSR1	STX7	877
GOSR1	GOSR2	890
DTX4	ARRB2	706
NR3C1	CREBBP	960
NR3C1	IRF1	900
NR3C1	HSPA4	941
NR3C1	PGR	803
NR3C1	FOS	934
NR3C1	STAT5B	893
MLH1	ATM	950
HES1	CREBBP	917
HES1	BLM	900
HES1	FANCL	923
HES1	RUNX2	945
HES1	FANCC	923
HES1	FANCA	946
MSH2	ATM	933
MSH6	ATM	940
APOA1	PON1	968
PLCG1	FAS	704
PLCG1	NTRK2	935
PLCG1	NGF	937
PLCG1	GIT1	929
ATXN1	UBQLN4	824
IRF1	NR3C1	900
FXR2	FMR1	856
ACTN4	PDLIM1	888
RPA1	ATM	738
SNAP25	GOSR2	754
SNAP25	SNAP29	917
SNAP25	SYT1	997
SNAP25	STX19	776
CHL1	NRP1	889
APC	GSK3B	995
ADAM10	CD34	720
ADAM10	EPHA3	958
SYT1	SNAP25	997
SYT1	SYT2	720
SYT1	SV2A	882
SYT1	STX1A	996
SYT1	SYT11	804
SYT1	PSEN1	722
SNCAIP	PARK2	953
SLC6A4	HTR1A	727
SLC6A4	STX1A	872
ALDH2	MAOA	742
TELO2	ATM	868
CREBBP	HES1	917
CREBBP	NR3C1	960
PRDX1	AR	954
KIF18A	TUBA1A	853
SYP	IRS1	739
STRN	PDCD10	920
ITGA9	ITGA11	763
ERCC8	ATM	900
SEMA3A	PLXNA2	971
SEMA3A	NRP1	998
SEMA3A	DPYSL2	739
NRP1	SEMA3A	998
NRP1	CHL1	889
ITGB7	ITGA11	918
RTN1	RTN4	746
CTTNBP2NL	PDCD10	790
CALM2	FAS	800
CALM2	NOS1	913
CALM2	CAMK2A	913
EGFR	NTRK2	917
EGFR	FAS	751
EGFR	AR	903
UPF3B	RNPS1	935
RSPO2	LGR4	941
NTRK2	PLCG1	935
NTRK2	EGFR	917
NTRK2	BDNF	997
NPAT	TRRAP	762
ATM	TELO2	868
ATM	MSH2	933
ATM	RAD50	961
ATM	MLH1	950
ATM	BLM	935
ATM	ERCC8	900
ATM	ERC1	731
ATM	KDM1A	900
ATM	ATRIP	967
ATM	RPA1	738
ATM	MSH6	940
WNT3A	GSK3B	929
FANCC	HES1	923
STAT5B	GHR	830
STAT5B	NR3C1	893
NCKIPSD	BAIAP2	813
SLMAP	PDCD10	790
ITGB5	ITGA11	918
NDUFAF2	NDUFA12	800
TUBA1A	KIF18A	853
HSPA4	NR3C1	941
HSPA4	STIP1	975
HSPA4	PARK2	813
HSPA4	AR	858
HINT1	OPRM1	767
IRS1	GDNF	900
IRS1	ALK	707
IRS1	SYP	739
FOS	NR3C1	934
ADRA1B	F2	903
ADRA1B	GNB1	909
CTNND2	PSEN1	943
F2	ADRA1B	903
CLOCK	KDM1A	719
DPYSL2	SEMA3A	739
CD34	ADAM10	720
GNAI2	OPRM1	711
GNAI2	CNR1	842
MOB4	PDCD10	898
HTR1A	SLC6A4	727
BAIAP2	NCKIPSD	813
BAIAP2	CDC42	999
BACE1	RTN4	864
STX19	SNAP25	776
ATRIP	ATM	967
GSK3B	WNT3A	929
GSK3B	PSEN1	828
GSK3B	APC	995
PGR	AR	777
PGR	NR3C1	803
PSEN1	GSK3B	828
PSEN1	CTNND2	943
PSEN1	SYT1	722
FLNC	FBLIM1	926
ITGA11	ITGB3	918
ITGA11	ITGA9	763
ITGA11	ITGB7	918
ITGA11	ITGB5	918
PAWR	DRD2	741
SP1	AR	780
CNTN2	LIN7A	900
CNTN2	CNTNAP2	938
CNTN2	NCAM1	904
NDUFA12	NDUFAF2	800
EPHA3	ADAM10	958
RTN4	RTN1	746
RTN4	BACE1	864
MAOA	ALDH2	742
PTN	ALK	941
NET1	RHOA	914
BLM	HES1	900
BLM	ATM	935
FAS	FAF1	969
FAS	EGFR	751
FAS	PLCG1	704
FAS	CALM2	800
RSPO3	LGR4	943
SPTBN1	NCAM1	818
STRN3	PDCD10	790
GRM7	PICK1	930
STIP1	HSPA4	975
CPLX2	SNAP29	763
CPLX2	GOSR2	720
TRRAP	NPAT	762
NTRK3	BDNF	885
NTRK3	NGF	808
NTRK3	NTF3	996
CNTNAP2	CNTN2	938
DRD2	PAWR	741
GRM1	CALCRL	900
CNTF	CNTFR	994
PARK2	SYT11	765
PARK2	HSPA4	813
PARK2	ATXN3	971
PARK2	SNCAIP	953
PLXNA2	SEMA3A	971
SYT2	SYT1	720
SYT2	SYT11	804
STX7	GOSR1	877
UBQLN4	ATXN1	824
SYT11	PARK2	765
SYT11	SYT2	804
SYT11	SYT1	804
EFNA1	GIT1	900
CHRNB2	CHRNA4	993
TPM3	ALK	747
SV2A	SYT1	882
TCF7L2	AR	929
CNR1	GNB1	924
CNR1	GNAI2	842
NGF	BDNF	900
NGF	NTRK3	808
NGF	PLCG1	937
NGF	PRKCZ	901
HTR1B	GNB1	952
CHRNA4	CHRNB2	993
FMR1	NUFIP2	872
FMR1	FXR2	856
PDLIM1	ACTN4	888
RUNX2	AR	793
RUNX2	HES1	945
PRKG1	TAB1	901
PRKG1	MRVI1	816
PRKG1	PPP1R12A	822
AR	EGFR	903
AR	PRDX1	954
AR	SHBG	727
AR	BUD31	852
AR	PGR	777
AR	TCF7L2	929
AR	KDM1A	978
AR	SP1	780
AR	RUNX2	793
AR	HSPA4	858
STK24	PDCD10	947
PRKCZ	NGF	901
RAD50	ATM	961
CNTFR	CNTF	994
CNTFR	IL6ST	888
LGR4	TNFSF11	883
LGR4	RSPO2	941
LGR4	RSPO3	943
SHBG	AR	727
IL6ST	CNTFR	888
NPSR1	FAU	899
ALK	PTN	941
ALK	IRS1	707
ALK	TPM3	747
FANCA	HES1	946
STRN4	PDCD10	790
PDCD10	STRN	920
PDCD10	STRN4	790
PDCD10	CTTNBP2	794
PDCD10	CTTNBP2NL	790
PDCD10	MOB4	898
PDCD10	SLMAP	790
PDCD10	STK24	947
PDCD10	STRN3	790
PTPRZ1	NCAM1	711
DRD1	GNB1	909
GIT1	ITGB3	900
GIT1	EFNA1	900
GIT1	PLCG1	929
FAF1	FAS	969
THRB	RARG	900
CAMK2A	CALM2	913
TNFSF11	LGR4	883
KDM1A	CLOCK	719
KDM1A	AR	978
KDM1A	ATM	900
CDC42	BAIAP2	999
FANCL	HES1	923
PICK1	GRM7	930
BUD31	AR	852
FOXP2	FOXP1	962
CALCRL	GRM1	900
RARG	THRB	900
PPP1R12A	PRKG1	822
OPRM1	GNAI2	711
OPRM1	HINT1	767
NTF3	BDNF	994
NTF3	NTRK3	996
RHOA	NET1	914
ARRB2	DTX4	706
ARRB2	NEDD4	878
ARRB2	AGTR1	954
ARRB2	TAB1	934
GDNF	IRS1	900
MRVI1	PRKG1	816
BDNF	NGF	900
BDNF	NTRK2	997
BDNF	NTF3	994
BDNF	NTRK3	885
FBLIM1	FLNC	926
FSHB	GNB1	900
AGTR1	ARRB2	954
NEDD4	ARRB2	878
MPP2	LIN7A	756
FAU	NPSR1	899
APOA5	PON1	720
LIN7A	MPP2	756
LIN7A	CNTN2	900
ITGB3	GIT1	900
ITGB3	ITGA11	918
RNPS1	UPF3B	935
ERC1	ATM	731
NOS1	CALM2	913
ATXN3	PARK2	971
NCAM1	CNTN2	904
NCAM1	PTPRZ1	711
NCAM1	SPTBN1	818
SOCS2	GHR	834
GNB1	ADRA1B	909
GNB1	FSHB	900
GNB1	DRD1	909
GNB1	CNR1	924
GNB1	HTR1B	952
GHR	SOCS2	834
GHR	STAT5B	830
FOXP1	FOXP2	962
