# Supplementary material for: Genetic architecture of white matter microstructure captured by unsupervised deep representation learning of fractional anisotropy maps
Source: Nat Commun. 2026 Jun 3;17:7150. doi: 10.1038/s41467-026-73996-z (PMC13396798; doi:10.1038/s41467-026-73996-z)
Supplement: Supplementary file 6 — Source Data [file 41467_2026_73996_MOESM6_ESM.zip › Source Data/Source Data Figure 5/Fig.5c&5d&5e/PPI/DEPnet.txt]

protein1	protein2	combined_score
FKBP4	HSPA4	903
FKBP4	ATOX1	782
FKBP4	PGR	796
GRN	HSPA4	762
TBX21	KDM6B	834
UQCRC1	NDUFV1	874
APOH	LRP8	897
SNAP29	VAMP2	960
MICALL1	EHD3	762
TSC2	DDIT4	954
TSC2	MTOR	907
CSK	EGFR	785
SERPINE1	ITGB3	921
SERPINE1	LRP1	923
SERPINE1	ITGB5	900
FIS1	PEX19	817
NUFIP2	FMR1	872
GOSR2	VAMP2	787
GOSR2	SEC24C	755
HDAC5	RUNX2	734
HDAC5	GNB1	926
HDAC5	MEF2C	981
DTX4	ARRB1	706
CCND1	CDK12	720
CCND1	CREBBP	881
CCND1	FBXO31	892
DAO	DAOA	796
IFNG	IRF1	922
GNB3	GNAI2	854
GNB3	CDC42	713
GNB3	GNA12	802
GNB3	GNAT1	776
NR3C1	CREBBP	960
NR3C1	IRF1	900
NR3C1	HSPA4	941
NR3C1	PGR	803
NR3C1	FOS	934
NR3C1	STAT5B	893
PFKFB4	PFKFB3	891
GNAT1	GNB3	776
MAPRE3	DLG4	709
SNX17	LRP8	708
SNX17	LRP1	724
BCL9	HIST1H3E	800
BCL9	HIST1H3C	800
BCL9	LDB1	900
BCL9	TCF4	923
BCL9	HIST1H3A	800
BCL9	PYGO1	991
BCL9	TCF7L2	983
BCL9	PYGO2	957
BCL9	HIST1H3J	800
KALRN	MAPKAPK5	800
ATP7B	ATOX1	987
LRP1	DLG4	897
LRP1	HSPA4	889
LRP1	SNX17	724
LRP1	SERPINE1	923
PLCG1	EGFR	960
PLCG1	EGF	832
PLCG1	GAD1	900
PLCG1	NTRK3	784
PLCG1	KDR	914
PLCG1	FGFR1	994
PLCG1	NTRK2	935
IRF1	IFNG	922
IRF1	NR3C1	900
BMP4	VEGFA	779
BMP4	BMP7	954
SOX9	RUNX2	801
SOX9	MED12	722
SOX9	GATA4	813
FXR2	FMR1	856
KDM6B	TBX21	834
APC	GSK3B	995
GABBR2	CALCRL	720
PSMB7	PSMB4	999
HTR3B	HTR3A	988
SYT1	VAMP2	991
KPNA3	KPNB1	935
SLC6A4	HTR1A	727
SLC6A4	SEC24C	747
ALDH2	MAOA	742
ATF1	CREB1	890
TELO2	MTOR	983
CREBBP	CCND1	881
CREBBP	CREB1	999
CREBBP	HIF1A	999
CREBBP	NR3C1	960
SMG6	TERT	982
AP2S1	EGFR	707
POLD3	TERT	720
KDR	PLCG1	914
KDR	RHOA	907
KDR	NRP1	995
KDR	HSPG2	975
KDR	ITGB3	990
KDR	PGF	989
IL11	IL3	807
IL11	IL6ST	724
ITGA9	SAT1	975
ITGA9	CTLA4	720
ITGA9	VEGFA	900
EGF	EGFR	999
EGF	CDC42	707
EGF	PLCG1	832
NRP1	KDR	995
NRP1	VEGFA	997
CREM	FOS	955
POLA2	TERT	720
PRKAR2A	EDN1	900
PRKAR2A	AKAP8	946
CACNA1C	CACNA2D2	883
CACNA1C	CALM2	982
ITGB7	CTLA4	900
ERBB3	PA2G4	927
ERBB3	EGFR	999
NDUFB10	NDUFV1	999
NOB1	CSNK1D	872
AKAP8	PRKAG1	900
AKAP8	PRKAR2A	946
ACP1	EFNA1	900
CALM2	DLG4	857
CALM2	CACNA1C	982
CALM2	CAMK2A	913
LRIG1	EGFR	824
CRHBP	UCN	795
LRRTM2	DLG4	714
GNA12	EDN1	900
GNA12	GNB3	802
EGFR	LRIG1	824
EGFR	CSK	785
EGFR	NTRK2	917
EGFR	AP2S1	707
EGFR	EGF	999
EGFR	PLCG1	960
EGFR	CDC42	899
EGFR	STAT5B	946
EGFR	ERBB3	999
EGFR	IRS1	719
EGFR	CRKL	740
EGFR	SH3GL3	786
EGFR	ARRB1	794
HTR2C	F2	903
HTR2C	GNB1	909
CRH	GNB1	709
CRH	UCN	820
NTRK2	PLCG1	935
NTRK2	EGFR	917
NTRK2	BDNF	997
LIN7C	DLG4	806
GRIA4	HTR3A	724
GRIA4	CNIH2	755
WNT3A	GSK3B	929
FANCC	HSPA4	934
KPNB1	KPNA3	935
PSMB4	PSMD14	999
PSMB4	PSMC3	997
PSMB4	SHFM1	847
PSMB4	PSMB7	999
MED8	MED12	976
S100B	HSPA4	850
STAT5B	IL2RA	868
STAT5B	EGFR	946
STAT5B	NR3C1	893
UCN	CRH	820
UCN	CRHBP	795
ITGB5	CTLA4	900
ITGB5	SERPINE1	900
GRIA2	PICK1	955
GRIA2	HTR3A	724
GRIA2	CNIH2	810
IL3	IL11	807
IL3	IL6	841
IL3	CSF2RB	993
CSF2	CSF2RB	995
MED30	MED12	965
HIF1AN	HIF1A	990
MED1	ESR2	751
MED1	MED12	975
TSR1	CSNK1D	884
PYGO1	BCL9	991
MAP2K1	F2	906
MAP2K1	MAP3K1	905
MAP2K1	GIT1	755
PA2G4	ERBB3	927
HSPA4	FKBP4	903
HSPA4	HIF1A	926
HSPA4	PGR	812
HSPA4	ISCU	879
HSPA4	S100B	850
HSPA4	NR3C1	941
HSPA4	LRP1	889
HSPA4	APAF1	946
HSPA4	FANCC	934
HSPA4	GRN	762
LRP8	APOH	897
LRP8	SNX17	708
CTLA4	ITGA9	720
CTLA4	ITGB5	900
CTLA4	ITGA11	900
CTLA4	ITGB7	900
CTLA4	ITGB3	900
IRS1	EGFR	719
IRS1	NTRK3	843
IRS1	GDNF	900
IRS1	IL2RA	900
CXCL10	GNAI2	900
CXCL10	GNB1	900
FOS	TCF7L2	928
FOS	ATF7	780
FOS	CREM	955
FOS	CREB1	939
FOS	FOSL1	873
FOS	NFAT5	725
FOS	RUNX2	831
FOS	NR3C1	934
FOS	SP1	902
CTNND2	PSEN1	943
DDIT4	TSC2	954
F2	EDN1	900
F2	ARRB1	900
F2	HTR2C	903
F2	MAP2K1	906
CLOCK	KDM1A	719
PLG	DPP4	799
TERT	PINX1	995
TERT	POLA2	720
TERT	GNL3L	831
TERT	POLD3	720
TERT	SMG6	982
CNIH2	HTR3A	720
CNIH2	GRIA4	755
CNIH2	GRIA2	810
CD34	CRKL	723
FOSL1	FOS	873
ISCU	HSPA4	879
FBXO31	CCND1	892
REST	KDM1A	866
GNAI2	GNB3	854
GNAI2	CXCL10	900
GNAI2	CNR1	842
GNAI2	EDN1	900
GNAI2	ADCY7	717
VAMP2	SYT1	991
VAMP2	STX19	772
VAMP2	GOSR2	787
VAMP2	STX7	839
VAMP2	STX10	707
VAMP2	SNAP29	960
ANGPT2	VEGFA	921
HTR1A	SLC6A4	727
RPP25	CSNK1D	800
COX5A	NDUFV1	940
PINX1	TERT	995
SH3GL3	EGFR	786
STX19	VAMP2	772
NDUFV1	UQCRC1	874
NDUFV1	NDUFS5	996
NDUFV1	NDUFA12	998
NDUFV1	UQCRQ	952
NDUFV1	COX5A	940
NDUFV1	NDUFB10	999
PRKAG1	AKAP8	900
CSNK1D	FAU	800
CSNK1D	NOB1	872
CSNK1D	RPS26	800
CSNK1D	RPP25	800
CSNK1D	TSR1	884
GSK3B	WNT3A	929
GSK3B	PSEN1	828
GSK3B	APC	995
PGR	FKBP5	841
PGR	NR3C1	803
PGR	HSPA4	812
PGR	FKBP4	796
PSEN1	GSK3B	828
PSEN1	CTNND2	943
EHD3	MICALL1	762
ITGA11	CTLA4	900
PAWR	DRD2	741
PAWR	PRKCZ	984
SP1	ESR2	899
SP1	HIF1A	976
SP1	FOS	902
CNTN2	CNTNAP2	938
CNTN2	NCAM1	904
NDUFA12	NDUFV1	998
SLIT3	ROBO2	985
GATA4	SOX9	813
MED19	MED12	944
GNL3L	TERT	831
SRR	DISC1	802
MAOA	ALDH2	742
MEF2C	HDAC5	981
DTNBP1	TXNDC5	807
LAMTOR4	MTOR	912
SEC24C	GOSR2	755
SEC24C	SLC6A4	747
SEC24C	SEC31B	772
ESR2	MED1	751
ESR2	SP1	899
CRKL	EGFR	740
CRKL	CD34	723
CRKL	FGFR1	718
HTR3A	CNIH2	720
HTR3A	HTR3B	988
HTR3A	GRIA4	724
HTR3A	GRIA2	724
RPS26	CSNK1D	800
SPTBN1	NCAM1	818
GRM7	PICK1	930
GAD1	PLCG1	900
HIST1H3J	BCL9	800
PCNT	CEP152	735
DPP4	PLG	799
TOMM20L	TOMM40	802
NTRK3	BDNF	885
NTRK3	IRS1	843
NTRK3	NTF3	996
NTRK3	PLCG1	784
TOP1	CDKN2A	796
MTOR	TSC2	907
MTOR	FKBP8	945
MTOR	RRAGC	979
MTOR	LAMTOR4	912
MTOR	TELO2	983
TBKBP1	IKBKE	742
CNTNAP2	CNTN2	938
DRD2	PAWR	741
DISC1	TNIK	924
DISC1	PAFAH1B1	941
DISC1	SRR	802
SGK1	SLC9A3R2	904
STX7	VAMP2	839
MED23	MED12	933
PEX19	FIS1	817
MTX1	TOMM40	841
EFNA1	ACP1	900
PYGO2	BCL9	957
TCF7L2	ADCY7	900
TCF7L2	BCL9	983
TCF7L2	FOS	928
CNR1	GNB1	924
CNR1	GNAI2	842
HTR1B	GNB1	952
SEC31B	SEC24C	772
FMR1	NUFIP2	872
FMR1	FXR2	856
LGI1	DLG4	922
RUNX2	SOX9	801
RUNX2	FOS	831
RUNX2	HIF1A	703
RUNX2	HDAC5	734
NDUFS5	NDUFV1	996
RRAGC	MTOR	979
MED12	MED23	933
MED12	MED8	976
MED12	SOX9	722
MED12	MED1	975
MED12	MED19	944
MED12	MED30	965
HSPG2	KDR	975
BAMBI	BMP7	900
FLRT3	FGFR1	813
PRKCZ	PAWR	984
UQCRQ	NDUFV1	952
SAT1	ITGA9	975
EDN1	F2	900
EDN1	GNA12	900
EDN1	PRKAR2A	900
EDN1	GNAI2	900
EDN1	GNB1	900
TXNDC5	DTNBP1	807
IL2RA	STAT5B	868
IL2RA	IRS1	900
CEP152	PCNT	735
IL6ST	IL11	724
IL6ST	IL6	999
IL6ST	TYK2	925
PTPRZ1	NCAM1	711
ADCY7	TCF7L2	900
ADCY7	GNAI2	717
GIT1	MAP2K1	755
BMP7	BAMBI	900
BMP7	BMP4	954
PAFAH1B1	RELN	946
PAFAH1B1	DISC1	941
TCF4	BCL9	923
CAMK2A	CALM2	913
MAP3K1	MAP2K1	905
DLG4	LIN7C	806
DLG4	LRRTM2	714
DLG4	CALM2	857
DLG4	MAPRE3	709
DLG4	LRP1	897
DLG4	LGI1	922
DLG4	RHOA	710
KDM1A	CLOCK	719
KDM1A	REST	866
CDC42	EGFR	899
CDC42	EGF	707
CDC42	GNB3	713
CSF2RB	IL3	993
CSF2RB	CSF2	995
PICK1	GRIA2	955
PICK1	GRM7	930
IL6	IL3	841
IL6	IL6ST	999
FOXP2	FOXP1	962
PSMD14	PSMB4	999
CALCRL	GABBR2	720
CREB1	ATF1	890
CREB1	FOS	939
CREB1	CREBBP	999
RELN	PAFAH1B1	946
RELN	PAFAH1B2	900
LDB1	BCL9	900
FGFR1	CRKL	718
FGFR1	PLCG1	994
FGFR1	FLRT3	813
NTF3	BDNF	994
NTF3	NTRK3	996
CDK12	CCND1	720
ATF7	FOS	780
TNIK	DISC1	924
RHOA	DLG4	710
RHOA	VEGFA	900
RHOA	KDR	907
USP19	HIF1A	797
SLC9A3R2	SGK1	904
GDNF	IRS1	900
ARRB1	AGTR1	916
ARRB1	EGFR	794
ARRB1	GNB1	923
ARRB1	F2	900
ARRB1	DTX4	706
TOMM40	MTX1	841
TOMM40	TOMM20L	802
BDNF	NTRK2	997
BDNF	NTF3	994
BDNF	NTRK3	885
ROBO2	SLIT3	985
CACNA2D2	CACNA1C	883
CDKN2A	TOP1	796
AGTR1	BDKRB2	904
AGTR1	ARRB1	916
ATOX1	ATP7B	987
ATOX1	FKBP4	782
TYK2	IL6ST	925
PAFAH1B2	RELN	900
FAU	CSNK1D	800
HIF1A	USP19	797
HIF1A	HSPA4	926
HIF1A	RUNX2	703
HIF1A	SP1	976
HIF1A	CREBBP	999
HIF1A	HIF1AN	990
HIF1A	CUL2	988
PFKFB3	PFKFB4	891
FKBP5	PGR	841
CUL2	HIF1A	988
APAF1	HSPA4	946
MAPKAPK5	KALRN	800
BDKRB2	AGTR1	904
PGF	VEGFA	994
PGF	KDR	989
ITGB3	KDR	990
ITGB3	CTLA4	900
ITGB3	VEGFA	905
ITGB3	SERPINE1	921
NFAT5	FOS	725
IKBKE	TBKBP1	742
STX10	VAMP2	707
FKBP8	MTOR	945
VEGFA	ANGPT2	921
VEGFA	RHOA	900
VEGFA	PGF	994
VEGFA	BMP4	779
VEGFA	NRP1	997
VEGFA	ITGA9	900
VEGFA	ITGB3	905
NCAM1	CNTN2	904
NCAM1	PTPRZ1	711
NCAM1	SPTBN1	818
HIST1H3A	BCL9	800
SHFM1	PSMB4	847
PSMC3	PSMB4	997
GNB1	EDN1	900
GNB1	CRH	709
GNB1	CNR1	924
GNB1	HTR1B	952
GNB1	CXCL10	900
GNB1	HTR2C	909
GNB1	ARRB1	923
GNB1	HDAC5	926
HIST1H3E	BCL9	800
DAOA	DAO	796
HIST1H3C	BCL9	800
FOXP1	FOXP2	962
