# Supplementary material for: Genetic architecture of white matter microstructure captured by unsupervised deep representation learning of fractional anisotropy maps
Source: Nat Commun. 2026 Jun 3;17:7150. doi: 10.1038/s41467-026-73996-z (PMC13396798; doi:10.1038/s41467-026-73996-z)
Supplement: Supplementary file 6 — Source Data [file 41467_2026_73996_MOESM6_ESM.zip › Source Data/Source Data Figure 5/Fig.5c&5d&5e/PPI/PDnode.txt]

gene	PD_anno
ARF5	1
SEMA3F	1
ACTL6B	1
MRPS34	1
UQCRC1	1
APOH	1
RAB26	1
SNAP29	1
GTPBP1	1
TAB1	1
PHF5A	1
GSS	1
PROCR	1
TSC2	1
CSK	1
NUFIP2	1
GOSR2	1
GOSR1	1
HDAC5	1
MAPRE3	1
MSH2	1
SNX17	1
IGFBP2	1
HSPE1	1
MSH6	1
APOA1	1
TWIST1	1
PLCG1	1
IRF1	1
BMP4	1
SOX9	1
CDC42EP1	1
COPB1	1
FXR2	1
MAPK8IP3	1
ACTN4	1
PDLIM4	1
ACTR10	1
RPA1	1
PI4KA	1
EIF2S1	1
SEMA6A	1
APC	1
PSMB7	1
BUD13	1
SYT1	1
ALDH2	1
NAA25	1
ATF1	1
TRAM1	1
TELO2	1
CREBBP	1
SMURF2	1
ARPC1A	1
AP2S1	1
MTIF2	1
POLD3	1
STRN	1
RBBP5	1
ITGA9	1
ERCC8	1
SEMA3A	1
NRP1	1
POLA2	1
PTPN23	1
ITIH4	1
EIF2B2	1
ITGB7	1
TRIP11	1
CDH11	1
RPL3L	1
NDUFB10	1
SSBP4	1
FNBP1L	1
SF3B4	1
CALM2	1
EGFR	1
CEP164	1
MRPL49	1
ANK3	1
BICD1	1
BMP6	1
NEIL2	1
WNT3A	1
MED8	1
STAT5B	1
ADCY9	1
TAL1	1
HPGDS	1
KRTCAP2	1
ABI2	1
UCN	1
ITGB5	1
BSN	1
MST1R	1
WDR82	1
HHIP	1
NDUFAF2	1
RAPGEF6	1
IL3	1
MED30	1
WNK2	1
STAT6	1
MED1	1
KMT2D	1
TUBA1A	1
TSR1	1
IGFBP6	1
LTBP3	1
UBTF	1
IGF1	1
PA2G4	1
HSPA4	1
TMED10	1
MTCH2	1
ZNHIT1	1
IRS1	1
GNB2	1
FOS	1
KIF5B	1
BPTF	1
FEM1B	1
RPL13	1
F2	1
PDE12	1
DPYSL2	1
CNIH2	1
CD34	1
FOSL1	1
ARHGAP1	1
ISCU	1
TNKS	1
GNAI2	1
MOB4	1
SSH1	1
COX5A	1
GCC1	1
DYNC1I1	1
ING3	1
NDUFAF3	1
ATRIP	1
PLEC	1
PRKAG1	1
PPP2R2A	1
PGR	1
FBN1	1
PSEN1	1
TACC3	1
ITGA11	1
PAWR	1
FMNL1	1
SP1	1
CNTN2	1
NDUFA12	1
FES	1
PTCH1	1
SF3B1	1
TUBA1B	1
MED19	1
EPHA3	1
RTN4	1
SKAP1	1
MEF2C	1
MCPH1	1
AUTS2	1
CRKL	1
BLM	1
HTR3A	1
ARIH2	1
RPS26	1
SPTBN1	1
RASSF1	1
SMARCAL1	1
EPHB4	1
WWP2	1
HIST1H3J	1
MYO1C	1
TRRAP	1
RAB5B	1
DPP4	1
NTRK3	1
TOP1	1
NFE2L1	1
TAB2	1
STX7	1
MED23	1
UBQLN4	1
SYT11	1
DAP3	1
HEY2	1
EFNA1	1
EFNA3	1
HSF2	1
ADAR	1
CHRNB2	1
PI4KB	1
MCL1	1
TCF7L2	1
TAF5	1
PCGF6	1
ACTR1A	1
CUEDC2	1
COL11A1	1
BCAR3	1
DR1	1
RUNX2	1
SUPT3H	1
MPL	1
TIE1	1
PABPC4	1
NDUFS5	1
SPAG4	1
GDF5	1
HSPG2	1
COL5A2	1
TGFBR1	1
SIK3	1
SDHB	1
BAMBI	1
EFHD2	1
PCCA	1
DOCK9	1
STK24	1
BMI1	1
DNAJC1	1
SYVN1	1
HIST1H4H	1
HIST1H4B	1
TAF2	1
UQCRQ	1
RAD50	1
CHD3	1
ADRA1A	1
BNIP3L	1
CEP152	1
IL6ST	1
TMEM129	1
NCOA7	1
PTPRZ1	1
G3BP1	1
SIPA1	1
GIT1	1
TNRC6A	1
DDX17	1
PAFAH1B1	1
HAGH	1
TCF4	1
FGFRL1	1
CTNND1	1
MAP3K1	1
KDM1A	1
GTF2A1L	1
P4HA2	1
PICK1	1
NOLC1	1
PSMD14	1
CALCRL	1
UBE4A	1
LAMB2	1
RARG	1
PPP1R12A	1
ARPC1B	1
NECAP2	1
EFTUD2	1
LDB1	1
EIF2B4	1
CDK12	1
ATF7	1
TAF6	1
RHOA	1
DNAH1	1
POLR2F	1
IFT140	1
HDAC9	1
EFNA4	1
BAP1	1
ROBO2	1
MRPS22	1
CACNA2D2	1
RPL37A	1
AGTR1	1
TFR2	1
XPNPEP1	1
NEDD4	1
SRP19	1
CKAP5	1
MANF	1
RAP1GAP	1
PAFAH1B2	1
FAU	1
DPF2	1
TNKS1BP1	1
LATS1	1
HMGA2	1
CRADD	1
DAG1	1
APOA5	1
DNM1L	1
CALCOCO1	1
PGF	1
RNF111	1
NFAT5	1
LSM12	1
ERC1	1
FKBP8	1
NR1H3	1
ANAPC10	1
SRRT	1
HIST1H3A	1
HIST1H4L	1
SHFM1	1
PSMC3	1
GNB1	1
HIST1H3E	1
HIST1H3C	1
HDAC7	2
PSMC4	2
TNFRSF1A	2
KEAP1	2
NDUFB4	2
DLD	2
NDUFB7	2
CSNK2A1	2
TGFB1	2
PON1	2
OGDH	2
NFKB1	2
IL2	2
IFNG	2
IL4	2
APOB	2
NDUFS7	2
SEC61A1	2
ATXN1	2
CANX	2
YWHAH	2
RAC2	2
APOE	2
NDUFA10	2
NR1H2	2
PLXNC1	2
RCOR1	2
AXIN1	2
CSNK2A2	2
SETD1A	2
KCNQ4	2
C9	2
FGF2	2
ICAM1	2
PPARGC1A	2
CREM	2
NBN	2
MCCC1	2
HPX	2
ASCL1	2
MFAP1	2
POLG	2
MAP1LC3B	2
CDH2	2
MEIS1	2
CRHBP	2
PLA2G7	2
DOCK5	2
NDUFB9	2
FER	2
EPHA4	2
FLT1	2
ZFYVE9	2
CCR5	2
BAX	2
TGFA	2
NDUFS4	2
HSPA9	2
SHH	2
SUN3	2
NOS3	2
SLC18A2	2
LRRK2	2
CHRNA5	2
RUNX1	2
NDUFA7	2
SEMA3E	2
LRP8	2
STX8	2
CPLX1	2
PPIH	2
RBFOX1	2
RPL38	2
CASP3	2
RAB6A	2
GAK	2
CLU	2
CHRNA3	2
NDUFS8	2
SCMH1	2
CALR	2
CNOT1	2
SIAH2	2
A2M	2
HSPA5	2
GSK3B	2
NOS2	2
P4HB	2
EFNA5	2
CALCA	2
SLIT3	2
SS18L1	2
LAMP1	2
HDAC6	2
SNCA	2
CAV1	2
TRIO	2
MAOA	2
CECR2	2
WNK1	2
ATR	2
ESR2	2
GATA2	2
FYN	2
LINGO1	2
RET	2
ANK2	2
CASP8	2
ARNT	2
VCP	2
TFRC	2
SCNN1A	2
CACNA1A	2
EIF2B3	2
MRPL37	2
C8A	2
PCGF3	2
DCTN1	2
DRD2	2
TFB2M	2
RGS7	2
PARP1	2
PARK2	2
TGFB2	2
NDUFS2	2
TACC2	2
CNR1	2
RAP1A	2
GNAI3	2
CHRNA4	2
FMR1	2
PSMA7	2
JUN	2
DAB1	2
PRKAA2	2
SSBP3	2
GRIN1	2
EPS15	2
KIF2C	2
DMAP1	2
KDM4A	2
HIVEP3	2
GLO1	2
NDUFA8	2
EPHB2	2
CCNY	2
SCN2A	2
UBQLN1	2
ITGA8	2
PRNP	2
NEDD9	2
IL2RA	2
COL2A1	2
MTIF3	2
CENPJ	2
GPNMB	2
ATG16L1	2
TBP	2
DRD1	2
BAD	2
PPP3CA	2
ETV6	2
GRIN2A	2
NFE2L2	2
MED13	2
ITGB2	2
EPHB1	2
GRIP1	2
BCL2	2
POMC	2
IL6	2
TF	2
LTBP1	2
DAPK1	2
SAG	2
CXCR4	2
CREB1	2
SEC61G	2
TCF12	2
DCC	2
CXXC1	2
IGF2	2
NDUFS1	2
NFYC	2
DDOST	2
UBE2L3	2
BMPR1B	2
C11orf74	2
ESR1	2
FGF12	2
KLC1	2
HFE	2
MYSM1	2
PARK7	2
CSNK1A1	2
RIMS1	2
STK3	2
SNTG1	2
HSPA8	2
SMAD5	2
SOD2	2
VDR	2
APAF1	2
AKT1	2
ADCYAP1	2
PAK4	2
KCNJ6	2
GRIN2B	2
NOS1	2
VEGFA	2
NCAM1	2
PRLR	2
PRKCZ	3
SPATA21	3
MFAP2	3
ATP13A2	3
CDC42	3
FOXJ3	3
ZNF691	3
CDC20	3
HYI	3
PTPRF	3
ST3GAL3	3
TMEM53	3
TESK2	3
AKR1A1	3
GPBP1L1	3
MAST2	3
PIK3R3	3
STIL	3
CMPK1	3
FAF1	3
CDKN2C	3
RNF11	3
SHE	3
TDRD10	3
KCNN3	3
MTX1	3
GBA	3
SLC45A3	3
NUCKS1	3
RAB7L1	3
SLC41A1	3
PM20D1	3
PLXNA2	3
DCLK3	3
TMEM108	3
ZSWIM6	3
SNCAIP	3
ACSL6	3
LRRC16A	3
HIST1H1C	3
SND1	3
PTN	3
ANGPT2	3
PPP1R3B	3
CTSB	3
PAPPA	3
LMX1B	3
CUL2	3
KIF11	3
SCD	3
NDUFB8	3
PITX3	3
GBF1	3
CYP17A1	3
C10orf32	3
CNNM2	3
GSTO2	3
MICAL2	3
RRAS2	3
NAV2	3
BDNF	3
SERPING1	3
CNTF	3
LIMA1	3
METTL7A	3
LRP1	3
RFX4	3
ATXN2	3
FARP1	3
DLST	3
ATXN3	3
NQO1	3
MC1R	3
SLC43A2	3
SLC6A4	3
NAGLU	3
GRN	3
DBF4B	3
ARHGAP27	3
PLEKHM1	3
CRHR1	3
NSF	3
WNT3	3
CDC27	3
ITGB3	3
RIT2	3
PLA2G6	3
