# Supplementary material for: Genetic architecture of white matter microstructure captured by unsupervised deep representation learning of fractional anisotropy maps
Source: Nat Commun. 2026 Jun 3;17:7150. doi: 10.1038/s41467-026-73996-z (PMC13396798; doi:10.1038/s41467-026-73996-z)
Supplement: Supplementary file 6 — Source Data [file 41467_2026_73996_MOESM6_ESM.zip › Source Data/Source Data Figure 5/Fig.5c&5d&5e/PPI/DEPnode.txt]

gene	DEP_anno
GRN	1
UQCRC1	1
APOH	1
SNAP29	1
MICALL1	1
TSC2	1
CSK	1
FIS1	1
NUFIP2	1
GOSR2	1
DTX4	1
DAO	1
PFKFB4	1
GNAT1	1
MAPRE3	1
SNX17	1
PLCG1	1
IRF1	1
BMP4	1
FXR2	1
KDM6B	1
APC	1
PSMB7	1
SYT1	1
ALDH2	1
ATF1	1
TELO2	1
CREBBP	1
SMG6	1
AP2S1	1
POLD3	1
ITGA9	1
NRP1	1
POLA2	1
PRKAR2A	1
ITGB7	1
NDUFB10	1
NOB1	1
CALM2	1
LRIG1	1
LRRTM2	1
GNA12	1
LIN7C	1
WNT3A	1
FANCC	1
KPNB1	1
MED8	1
STAT5B	1
UCN	1
ITGB5	1
IL3	1
CSF2	1
MED30	1
HIF1AN	1
MED1	1
TSR1	1
PYGO1	1
PA2G4	1
IRS1	1
F2	1
CNIH2	1
FOSL1	1
ISCU	1
FBXO31	1
GNAI2	1
ANGPT2	1
RPP25	1
COX5A	1
PINX1	1
SH3GL3	1
STX19	1
PRKAG1	1
PGR	1
PSEN1	1
ITGA11	1
SP1	1
CNTN2	1
NDUFA12	1
GATA4	1
MED19	1
GNL3L	1
SRR	1
MEF2C	1
LAMTOR4	1
CRKL	1
RPS26	1
SPTBN1	1
HIST1H3J	1
DPP4	1
TOMM20L	1
TOP1	1
TBKBP1	1
STX7	1
MED23	1
MTX1	1
EFNA1	1
PYGO2	1
TCF7L2	1
SEC31B	1
LGI1	1
RUNX2	1
NDUFS5	1
RRAGC	1
HSPG2	1
BAMBI	1
FLRT3	1
PRKCZ	1
UQCRQ	1
TXNDC5	1
CEP152	1
IL6ST	1
PTPRZ1	1
GIT1	1
PAFAH1B1	1
TCF4	1
MAP3K1	1
KDM1A	1
CDC42	1
PICK1	1
PSMD14	1
CALCRL	1
LDB1	1
CDK12	1
ATF7	1
TNIK	1
RHOA	1
USP19	1
SLC9A3R2	1
ROBO2	1
CACNA2D2	1
AGTR1	1
ATOX1	1
PAFAH1B2	1
FAU	1
CUL2	1
MAPKAPK5	1
PGF	1
ITGB3	1
NFAT5	1
STX10	1
FKBP8	1
HIST1H3A	1
SHFM1	1
PSMC3	1
GNB1	1
HIST1H3E	1
HIST1H3C	1
FOXP1	1
FKBP4	2
TBX21	2
SERPINE1	2
CCND1	2
IFNG	2
GNB3	2
NR3C1	2
BCL9	2
KALRN	2
ATP7B	2
GABBR2	2
HTR3B	2
KPNA3	2
KDR	2
IL11	2
EGF	2
CREM	2
CACNA1C	2
ERBB3	2
AKAP8	2
ACP1	2
CRHBP	2
HTR2C	2
CRH	2
NTRK2	2
GRIA4	2
PSMB4	2
S100B	2
GRIA2	2
MAP2K1	2
LRP8	2
CTLA4	2
CXCL10	2
CTNND2	2
DDIT4	2
CLOCK	2
PLG	2
TERT	2
REST	2
VAMP2	2
HTR1A	2
NDUFV1	2
CSNK1D	2
GSK3B	2
EHD3	2
SLIT3	2
MAOA	2
DTNBP1	2
SEC24C	2
ESR2	2
GRM7	2
GAD1	2
PCNT	2
MTOR	2
CNTNAP2	2
DRD2	2
DISC1	2
SGK1	2
PEX19	2
CNR1	2
HTR1B	2
FMR1	2
MED12	2
SAT1	2
EDN1	2
IL2RA	2
ADCY7	2
BMP7	2
CAMK2A	2
DLG4	2
CSF2RB	2
IL6	2
CREB1	2
RELN	2
FGFR1	2
NTF3	2
GDNF	2
ARRB1	2
TOMM40	2
CDKN2A	2
TYK2	2
HIF1A	2
PFKFB3	2
FKBP5	2
APAF1	2
BDKRB2	2
IKBKE	2
VEGFA	2
NCAM1	2
DAOA	2
FAAH	3
CD34	3
RAPH1	3
MAP2	3
GLT8D1	3
ITIH1	3
USP46	3
FREM3	3
REEP5	3
HSPA4	3
EGFR	3
SRRT	3
FOXP2	3
ADRA1A	3
LHPP	3
BDNF	3
HTR3A	3
ZBTB16	3
LRP1	3
PAWR	3
FOS	3
NTRK3	3
SLC6A4	3
HDAC5	3
GFAP	3
CRHR1	3
SOX9	3
CC2D1A	3
