# Supplementary material for: Genetic architecture of white matter microstructure captured by unsupervised deep representation learning of fractional anisotropy maps
Source: Nat Commun. 2026 Jun 3;17:7150. doi: 10.1038/s41467-026-73996-z (PMC13396798; doi:10.1038/s41467-026-73996-z)
Supplement: Supplementary file 6 — Source Data [file 41467_2026_73996_MOESM6_ESM.zip › Source Data/Source Data Figure 5/Fig.5c&5d&5e/PPI/gene_node_shared_anno.txt]

gene_sym	anno_t
GRN	1
CTTNBP2	1
ACTL6B	1
TNS1	1
UQCRC1	1
APOH	1
AAAS	1
SNAP29	1
GTPBP1	1
TAB1	1
RIN3	1
GSS	1
PROCR	1
TSC2	1
CSK	1
PCOLCE	1
GOSR2	1
HDAC5	1
MLH1	1
PFKFB4	1
GNAT1	1
MAPRE3	1
MSH2	1
SNX17	1
IGFBP2	1
HSPE1	1
MSH6	1
APOA1	1
TWIST1	1
LRP1	1
PLCG1	1
IRF1	1
BMP4	1
GALR3	1
PIAS1	1
MAPK8IP3	1
TRPC4AP	1
ACTN4	1
PDLIM4	1
DCAF15	1
RPA1	1
KDM6B	1
PI4KA	1
APC	1
PSMB7	1
PGBD1	1
KIF11	1
EXOC6	1
SYT1	1
SNCAIP	1
SLC6A4	1
ALDH2	1
PKD1	1
CREBBP	1
SMURF2	1
PIK3R3	1
PRDX1	1
APLP2	1
STRN	1
MECOM	1
ITGA9	1
ERCC8	1
AFF4	1
NRP1	1
POLA2	1
PTPN23	1
PRKAR2A	1
ITIH4	1
NDUFB10	1
CTTNBP2NL	1
CALM2	1
EXOC6B	1
GNA12	1
EGFR	1
LIN7C	1
MRPL49	1
ANK3	1
BMP6	1
WNT3A	1
DPYSL5	1
FANCC	1
STAT5B	1
SLX4	1
NCKIPSD	1
TAL1	1
HPGDS	1
SLMAP	1
UCN	1
ITGB5	1
MST1R	1
WDR82	1
NDUFAF2	1
IL3	1
CSF2	1
HIF1AN	1
STAT6	1
MED1	1
KMT2D	1
IGFBP6	1
E4F1	1
LTBP3	1
UBTF	1
IGF1	1
PA2G4	1
HSPA4	1
TMED10	1
MTCH2	1
IRS1	1
GNB2	1
FOS	1
KIF5B	1
BPTF	1
F2	1
DPYSL2	1
CNIH2	1
CD34	1
FOSL1	1
GNAI2	1
HIC1	1
WDR75	1
ANGPT2	1
MOB4	1
SSH1	1
COG4	1
NEUROG2	1
COX5A	1
BACE1	1
NQO1	1
SH3GL3	1
ING3	1
NDUFAF3	1
ATRIP	1
PRKAG1	1
FZD2	1
PPP2R2A	1
PGR	1
NR2F1	1
PSEN1	1
PAWR	1
CDCA2	1
HEXIM1	1
SP1	1
CNTN2	1
NDUFA12	1
FES	1
LRRC16A	1
PURA	1
DLST	1
TUBA1B	1
EPHA3	1
RTN4	1
SKAP1	1
GNL3L	1
WNT8B	1
MEF2C	1
DCAF5	1
HNRNPA1	1
AUTS2	1
H1F0	1
NF2	1
GSTO2	1
CRKL	1
NEIL1	1
BLM	1
HTR3A	1
SH3PXD2A	1
SPTBN1	1
ABCD4	1
ADAM15	1
BCL11B	1
SMARCAL1	1
STRN3	1
PRIM1	1
EPHB4	1
TPM1	1
PLXNB1	1
WWP2	1
HIST1H3J	1
AP4M1	1
MYO1C	1
TRRAP	1
RAB5B	1
MAP2	1
DPP4	1
TOMM20L	1
NTRK3	1
TOP1	1
MAST2	1
CALD1	1
CNTF	1
PLXNA2	1
TAB2	1
UBQLN4	1
DAP3	1
MTX1	1
EFNA1	1
EFNA3	1
HSF2	1
PYGO2	1
CHRNB2	1
TPM3	1
GATAD2B	1
PI4KB	1
MCL1	1
TCF7L2	1
PDCD11	1
TAF5	1
PCGF6	1
CUEDC2	1
COL11A1	1
BCAR3	1
DR1	1
SEC31B	1
RUNX2	1
SUPT3H	1
NDUFS5	1
DKK1	1
SCAND1	1
PHF20	1
HSPG2	1
COL5A2	1
TGFBR1	1
SIK3	1
SDHB	1
BAMBI	1
ZBTB17	1
EFHD2	1
STK24	1
BMI1	1
DNAJC1	1
SYVN1	1
ATXN2	1
HIST1H4H	1
HIST1H4B	1
TAF2	1
PRKCZ	1
UQCRQ	1
SNX2	1
CHD3	1
SHBG	1
IL6ST	1
TMEM129	1
FANCA	1
UVSSA	1
STRN4	1
NCOA7	1
GIT1	1
DAAM1	1
FAF1	1
DDX17	1
SOX10	1
PAFAH1B1	1
HAGH	1
TCF4	1
TNFSF11	1
CTNND1	1
MAP3K1	1
KDM1A	1
CDC42	1
GTF2A1L	1
PICK1	1
NOLC1	1
BUD31	1
PSMD14	1
UBE4A	1
LAMB2	1
RARG	1
PPP1R12A	1
TMBIM6	1
LDB1	1
GNL3	1
CDK12	1
ATF7	1
TNIK	1
TAF6	1
RHOA	1
USP19	1
POLR2F	1
IFT140	1
SLC9A3R2	1
HDAC9	1
BDNF	1
EFNA4	1
BAP1	1
ROBO2	1
CACNA2D2	1
RPL37A	1
AGTR1	1
RAD51B	1
TFR2	1
NEDD4	1
SRP19	1
CETN3	1
ANGPT1	1
ENY2	1
MANF	1
CDC27	1
PAFAH1B2	1
LATS1	1
HMGA2	1
CRADD	1
DAG1	1
CUL2	1
APOA5	1
PFDN5	1
DNM1L	1
CALCOCO1	1
MC1R	1
XRCC3	1
ITGB3	1
RNF111	1
NFAT5	1
CLUAP1	1
FKBP8	1
NR1H3	1
ATXN3	1
ANAPC10	1
GPIHBP1	1
HIST1H3A	1
HIST1H4L	1
SHFM1	1
PSMC3	1
SOCS2	1
SPRY1	1
GNB1	1
HIST1H3E	1
HIST1H3C	1
SEMA3F	1
PHF5A	1
NUFIP2	1
GOSR1	1
SOX9	1
COPB1	1
FXR2	1
ACTR10	1
EIF2S1	1
SEMA6A	1
ATF1	1
TELO2	1
ARPC1A	1
AP2S1	1
POLD3	1
RBBP5	1
SEMA3A	1
EIF2B2	1
ITGB7	1
TRIP11	1
CDH11	1
RPL3L	1
SSBP4	1
SF3B4	1
CEP164	1
BICD1	1
MED8	1
ADCY9	1
ABI2	1
BSN	1
MED30	1
TUBA1A	1
TSR1	1
ZNHIT1	1
RPL13	1
ISCU	1
DYNC1I1	1
PLEC	1
FBN1	1
TACC3	1
ITGA11	1
FMNL1	1
SF3B1	1
MED19	1
PTN	1
MCPH1	1
SND1	1
LMX1B	1
ARIH2	1
RPS26	1
RASSF1	1
STX7	1
MED23	1
SYT11	1
ADAR	1
ACTR1A	1
MPL	1
PABPC4	1
MFAP2	1
PCCA	1
DOCK9	1
RAD50	1
BNIP3L	1
CEP152	1
PTPRZ1	1
G3BP1	1
LIMA1	1
TNRC6A	1
FGFRL1	1
CALCRL	1
ARPC1B	1
EFTUD2	1
EIF2B4	1
DNAH1	1
CKAP5	1
RAP1GAP	1
FAU	1
DPF2	1
PGF	1
ERC1	1
SRRT	1
CBX5	1
AP4S1	1
SFRP1	1
FIS1	1
P2RX1	1
MKKS	1
JAG1	1
MIB1	1
SMG6	1
ASF1B	1
VCAN	1
TARBP2	1
NOB1	1
LRIG1	1
LRRTM2	1
KPNB1	1
IL17RD	1
PYGO1	1
HINT1	1
MCM7	1
TCAP	1
RPP25	1
PINX1	1
TUBB3	1
STX19	1
NR2C1	1
GATA4	1
ZBTB16	1
SRR	1
NUP43	1
LAMTOR4	1
ARID1B	1
FAM109A	1
SMC3	1
KATNA1	1
SV2A	1
MTF2	1
LGI1	1
RRAGC	1
HIST1H2AC	1
FLRT3	1
NUP160	1
RIC8B	1
PBRM1	1
ADM2	1
FOXP2	1
MRVI1	1
MPP2	1
NUP37	1
RNPS1	1
KCNJ16	1
FOXP1	1
WNT16	1
DTX4	1
DAO	1
AMHR2	1
RTN1	1
WNT4	1
TUBA1C	1
WNT2B	1
TXNDC5	1
CEP250	1
FANCL	1
DUSP7	1
MAPKAPK5	1
STX10	1
VPS45	1
PRKG1	1
UNC80	1
TNFRSF1A	2
NGFR	2
DLD	2
SIRT1	2
NDUFB7	2
TGFB1	2
PON1	2
LAMB1	2
SERPINE1	2
IFNG	2
GNB3	2
IL4	2
NR3C1	2
APOB	2
NDUFS7	2
TTR	2
EGR2	2
ATXN1	2
APOE	2
NR1H2	2
ADAM10	2
XRCC1	2
ABCA7	2
LRP2	2
THRA	2
ICAM1	2
PPARGC1A	2
F13A1	2
GAL	2
IGF1R	2
TP53	2
AKAP8	2
CRHBP	2
HTR2C	2
CRH	2
NTRK2	2
EPHA4	2
APP	2
PPARG	2
S100B	2
CCR5	2
NCSTN	2
NDUFS4	2
NOS3	2
LRRK2	2
RUNX1	2
LRP8	2
ADRB2	2
CXCL10	2
CHRM1	2
PLG	2
LPL	2
CASP3	2
CLU	2
CHRNA3	2
BIN1	2
CACNB2	2
A2M	2
HSPA5	2
GSK3B	2
EFNA5	2
OLIG2	2
SNCA	2
CAV1	2
MAOA	2
CECR2	2
SEC24C	2
ESR2	2
FYN	2
FAS	2
SREBF1	2
TLL2	2
CASP8	2
VCP	2
GRIN3A	2
AGT	2
COG2	2
PSEN2	2
PARP1	2
ADAM12	2
BAG3	2
APH1A	2
NGF	2
CHRNA4	2
PTEN	2
MMP9	2
GLO1	2
NDUFA8	2
TLR4	2
AR	2
TNFRSF1B	2
UBQLN1	2
KLF5	2
PRNP	2
NEDD9	2
VLDLR	2
TBP	2
GRB2	2
PPP3CB	2
PSAP	2
YWHAZ	2
BCL2	2
NRG1	2
CHRNA2	2
PPARA	2
IL6	2
FOXO3	2
TF	2
DAPK1	2
RELN	2
NDUFS1	2
RGS4	2
ESR1	2
TOMM40	2
HFE	2
CDKN2A	2
WWC1	2
PIK3R1	2
NTRK1	2
HIF1A	2
SOD2	2
VDR	2
APBB1	2
KCNJ6	2
GRIN2B	2
NOS1	2
FGF1	2
CSNK2A1	2
IL2	2
CANX	2
YWHAH	2
FGF2	2
CREM	2
ASCL1	2
POLG	2
PLA2G7	2
FER	2
FLT1	2
SLC18A2	2
CHRNA5	2
CPLX1	2
RBFOX1	2
CALR	2
NOS2	2
CALCA	2
SLIT3	2
HDAC6	2
TRIO	2
RET	2
ANK2	2
TFRC	2
CACNA1A	2
EIF2B3	2
DRD2	2
RGS7	2
PARK2	2
TACC2	2
CNR1	2
FMR1	2
DAB1	2
GRIN1	2
HIVEP3	2
EPHB2	2
SCN2A	2
IL2RA	2
DRD1	2
PPP3CA	2
GRIN2A	2
MED13	2
GRIP1	2
POMC	2
CREB1	2
IGF2	2
UBE2L3	2
RIMS1	2
APAF1	2
AKT1	2
ADCYAP1	2
VEGFA	2
NCAM1	2
PIK3R2	2
STX1A	2
SNAP25	2
GABBR2	2
HDAC4	2
WNT2	2
SMARCA2	2
CACNA1C	2
UPF3B	2
DCTN5	2
HDAC3	2
ITPR1	2
FGA	2
CTNND2	2
TERT	2
BAIAP2	2
MET	2
IL17RA	2
HTR3C	2
CSNK1D	2
POU3F2	2
JARID2	2
ERBB4	2
DLG1	2
SCN8A	2
GRM7	2
GAD1	2
KCNQ2	2
PIK3CG	2
MYOZ1	2
MTOR	2
CNTNAP2	2
GRM1	2
DISC1	2
KCNJ10	2
HTR1B	2
GNAS	2
CACNA1B	2
ADA	2
GSN	2
MED12	2
CNR2	2
BRCA2	2
KCNQ3	2
EPHA6	2
CSNK1E	2
CAMK2A	2
DLG4	2
NRXN1	2
RAD21L1	2
OPRM1	2
GRIK2	2
PAX6	2
GRIA1	2
CLTCL1	2
ATP1A3	2
ATP1A1	2
NRXN3	2
MYO9B	2
MAPK1	2
XBP1	2
IL2RB	2
SLC17A7	2
BCL9	2
HTR3B	2
PALB2	2
ERBB3	2
FEZ1	2
GRIA4	2
GRIA2	2
CTLA4	2
CLOCK	2
VAMP2	2
HTR1A	2
NDUFV1	2
P2RX7	2
TUBA8	2
ATF4	2
DTNBP1	2
PCNT	2
TGM2	2
NR2E1	2
NRG3	2
SAT1	2
GRIK1	2
FKBP1A	2
ARNTL	2
FGFR1	2
NTF3	2
ARRB2	2
GDNF	2
FGFR2	2
FZD4	2
PFKFB3	2
FKBP5	2
BDKRB2	2
TIMELESS	2
GRIA3	2
DAOA	2
CHL1	2
KPNA3	2
SYP	2
EGF	2
ACP1	2
ATM	2
YWHAG	2
CPLX2	2
NPSR1	2
ALK	2
CSF2RB	2
