# Supplementary material for: Genetic architecture of white matter microstructure captured by unsupervised deep representation learning of fractional anisotropy maps
Source: Nat Commun. 2026 Jun 3;17:7150. doi: 10.1038/s41467-026-73996-z (PMC13396798; doi:10.1038/s41467-026-73996-z)
Supplement: Supplementary file 6 — Source Data [file 41467_2026_73996_MOESM6_ESM.zip › Source Data/Source Data Figure 5/Fig.5c&5d&5e/PPI/SCZnet.txt]

protein1	protein2	combined_score
ITGA3	ITGB5	938
ITGA3	ITGB7	932
ITGA3	ITGA11	916
ITGA3	ITGB3	953
ITGA3	ITGA9	720
ITGA3	LAMB2	912
CD4	ITIH4	898
RTN4R	RTN4	992
GRN	TNFRSF1B	757
GRN	PSAP	804
CTTNBP2	TCP1	801
CTTNBP2	STK24	801
ACTL6B	SMARCA2	951
ACTL6B	SMARCC1	871
NGFR	PRKCZ	901
NGFR	BDNF	991
NGFR	RHOA	868
NGFR	RTN4	980
NGFR	NTRK3	775
NGFR	CALM2	816
NME8	MSRA	826
APOH	APP	724
APOH	APOE	785
APOH	CLU	720
APOH	APOL1	720
APOH	PON1	720
APOH	DBI	720
APOH	PLA2G7	720
AAAS	NUP153	894
CBX5	DNMT3B	794
SIRT1	IRS1	735
SIRT1	TSC2	740
SIRT1	KDM1A	836
SIRT1	BCL11B	794
SIRT1	HIC1	900
SNAP29	SNAP25	917
SNAP29	STX19	720
SNAP29	CPLX1	777
SNAP29	VAMP2	960
SNAP29	GOSR2	754
SNAP29	STX1A	973
SNAP29	STX7	942
SNAP29	STX10	721
SNAP29	CPLX2	763
XBP1	RPS26	800
XBP1	RPL13	800
XBP1	SRP19	800
XBP1	RPL37A	800
GTPBP1	TFRC	896
BIK	MCL1	809
TAB1	ARRB2	934
TAB1	MAPK14	999
ST13	HSPA4	909
IL2RB	SOCS2	900
IL2RB	STAT5B	778
IL2RB	IRS1	900
AP4S1	AP3M2	784
GSS	GSTO2	731
PROCR	ICAM1	759
CSNK2A1	AUTS2	739
CSNK2A1	CHD3	818
TSC2	PKD1	887
TSC2	MED1	900
TSC2	YWHAH	952
TSC2	YWHAG	974
TSC2	YWHAZ	986
TSC2	ESR1	790
TSC2	SIRT1	740
TSC2	YWHAB	980
TSC2	AKT1	760
CSK	EGFR	785
CSK	ERBB2	761
CSK	YWHAB	713
CSK	FYN	820
SFRP1	WNT2	741
SFRP1	FZD2	726
SFRP1	WNT3A	840
SLC17A7	SYT1	800
PIK3R2	PI4KA	727
PIK3R2	PI4KB	736
PIK3R2	PIK3R3	974
PIK3R2	IRS1	975
PIK3R2	EGFR	737
PON1	APOA1	968
PON1	APOH	720
PON1	APOA5	720
WNT16	FZD4	710
STX1A	SYT1	996
STX1A	SNAP29	973
STX1A	SLC6A4	872
STX1A	GOSR2	766
P2RX1	P2RX7	914
GOSR2	VAMP2	787
GOSR2	STX1A	766
GOSR2	STX7	862
GOSR2	CPLX2	720
GOSR2	CPLX1	720
GOSR2	SNAP29	754
GOSR2	SNAP25	754
GOSR1	STX7	877
HDAC5	NR2E1	909
HDAC5	YWHAH	951
HDAC5	YWHAB	951
IL2	IRS1	900
IL2	STAT5B	888
DTX4	ARRB2	706
DTX4	NOTCH1	797
ASIC1	PICK1	921
DAO	DAOA	796
IFNG	IRF1	922
GNB3	GNAI2	854
GNB3	CDC42	713
GNB3	GNA12	802
GNB3	GNAT1	776
MAPK14	TAB1	999
MAPK14	PRKG1	904
MAPK14	CDC42	717
MAPK14	DUSP7	709
MAPK14	MAPKAPK5	841
MAPK14	MEF2C	773
MAPK14	EGFR	750
CAP2	TWF2	841
IL4	FES	900
IL4	IRS1	900
IL4	STAT6	746
NR3C1	CREBBP	960
NR3C1	IRF1	900
NR3C1	HSPA4	941
NR3C1	PGR	803
NR3C1	FOS	934
NR3C1	STAT5B	893
MLH1	ATM	950
GNAT1	GNB3	776
GNAT1	RHO	961
NEK4	RPGRIP1L	745
MAPRE3	ANK3	714
MAPRE3	DLG4	709
MSH2	ATM	933
IGFBP2	IGF1	971
IGFBP2	IGF2	961
PPP3R1	WDR82	900
PPP3R1	PPP2R2A	900
PPP3R1	PPP1R12A	903
MSH6	ATM	940
APOA1	PON1	968
APOA1	APOL1	977
APOA1	APOE	968
APOA1	APP	852
APOA1	CLU	967
APOA1	TTR	745
APOA1	PLA2G7	781
APOA1	DBI	720
TTR	APOA1	745
TTR	HSPG2	766
NEK9	DYNLL1	810
EGR1	SP1	808
SORBS3	ITGB5	800
TWIST1	TP53	850
EGR2	SOX10	942
LRP1	PDGFRB	956
LRP1	DLG4	897
LRP1	APOE	954
LRP1	APP	920
LRP1	PRNP	827
LRP1	PDGFB	943
LRP1	MMP9	776
PLCG1	PDGFB	900
PLCG1	EGFR	960
PLCG1	SH2D1B	706
PLCG1	EGF	832
PLCG1	ERBB2	914
PLCG1	GAD1	900
PLCG1	NTRK3	784
PLCG1	GRB2	997
PLCG1	FGFR1	994
PLCG1	NTRK2	935
PLCG1	PDGFRB	997
PLCG1	RET	836
PLCG1	FGFR2	979
PLCG1	GIT1	929
PLCG1	FYN	965
PLCG1	PDGFRA	819
PLCG1	PIK3R1	825
ATXN1	UBQLN4	824
EFNB2	EPHB4	999
EFNB2	EPHA3	954
IRF1	RELA	940
IRF1	IFNG	922
IRF1	NR3C1	900
IRF1	SMARCC1	900
SOX9	MED12	722
MKKS	TCP1	894
CANX	SLC6A4	779
YWHAH	MST1R	952
YWHAH	TSC2	952
YWHAH	IGF1	900
YWHAH	HDAC9	909
YWHAH	SIK3	940
YWHAH	HDAC5	951
LIF	IL6ST	978
LIF	IGF1	900
MAPK8IP3	MAPK8IP2	789
MAPK8IP3	FYN	901
NALCN	UNC80	959
APOE	APOA1	968
APOE	LRP1	954
APOE	APOH	785
APOE	APOA5	940
ACTN4	SPTAN1	923
ACTN4	ICAM1	707
NUMBL	TAB2	732
ACTR10	DYNC1I2	924
ACTR10	CAPZA2	930
SMARCC1	CREBBP	921
SMARCC1	BPTF	781
SMARCC1	PBRM1	962
SMARCC1	ARID1B	979
SMARCC1	IRF1	900
SMARCC1	ACTL6B	871
SMARCC1	DPF2	931
RPA1	TP53	998
RPA1	ATM	738
RPA1	TIMELESS	931
RPA1	BRCA2	776
KDM6B	TP53	804
JAG1	NOTCH1	996
JAG1	MIB1	911
JAG1	NOTCH2	997
JAG1	NOTCH3	996
JAG1	JAG2	935
SNAP25	GOSR2	754
SNAP25	SNAP29	917
SNAP25	SYT1	997
SNAP25	STX19	776
NASP	HAT1	971
PI4KA	PIK3R2	727
PI4KA	PI4KB	924
PI4KA	PIK3R3	727
PI4KA	PIK3R1	734
RRAS2	PIK3CD	720
EIF2S1	EIF2B2	999
EIF2S1	EIF2B1	999
EIF2S1	EIF2B3	996
EIF2S1	EIF2B4	999
EIF2S1	EIF2B5	997
CHL1	NRP1	889
NOTCH2	JAG1	997
PDGFRA	CRKL	960
PDGFRA	PLCG1	819
PDGFRA	SHF	925
SEMA6A	PLXNA2	997
APC	WNT3A	900
APC	DLG1	975
APC	CTNNA1	894
APC	CTNND1	746
APC	GSK3B	995
AMHR2	FKBP1A	900
NOV	NOTCH1	914
PGBD1	SCAND1	702
FAM8A1	SYVN1	739
HTR3B	HTR3A	988
SYT1	SNAP25	997
SYT1	NRXN1	800
SYT1	FGF1	939
SYT1	FEZ1	831
SYT1	CPLX1	982
SYT1	VAMP2	991
SYT1	SLC17A7	800
SYT1	STX1A	996
SYT1	SLC18A2	800
SYT1	SYT11	804
SYT1	PSEN1	722
MIB1	JAG1	911
IPO5	KPNB1	861
PALB2	XRCC3	857
KPNA3	KPNB1	935
SLC6A4	HTR1A	727
SLC6A4	CANX	779
SLC6A4	STX1A	872
ALDH2	MAOA	742
PDGFRB	LRP1	956
PDGFRB	SLC9A3R2	934
PDGFRB	PLCG1	997
PDGFRB	CRKL	801
PDGFRB	ITGB3	926
PDGFRB	EGFR	786
ATF1	ATF4	761
KCNH2	HSPA4	745
PKD1	TSC2	887
TELO2	ATM	868
CREBBP	SMARCC1	921
CREBBP	KLF5	754
CREBBP	TP53	999
CREBBP	PPARG	998
CREBBP	ARNTL	787
CREBBP	MYB	999
CREBBP	RELA	994
CREBBP	PPARA	959
CREBBP	CABIN1	900
CREBBP	TCF4	809
CREBBP	TFAP2B	705
CREBBP	NOTCH1	712
CREBBP	GRIP1	923
CREBBP	RUNX1	788
CREBBP	PAX6	811
CREBBP	ESR1	981
CREBBP	NR3C1	960
RGS9	GNAI2	776
SMURF2	TGFBR2	951
SMURF2	TFAP2B	903
GNAO1	GNB2	846
GNAO1	GNB1	978
GNAO1	GNAI2	959
PIK3R3	PIK3R1	838
PIK3R3	PIK3R2	974
PIK3R3	PI4KB	736
PIK3R3	PI4KA	727
PIK3R3	IRS1	969
PIK3R3	IGF1R	864
PIK3R3	PIK3CG	741
PIK3R3	PIK3CB	974
PIK3R3	PIK3CD	915
PRDX1	PTEN	890
PRDX1	AR	954
XRCC1	NEIL1	944
UFD1L	SPATA5	789
UFD1L	SPATA5L1	789
UFD1L	FAF1	938
HIRA	ASF1B	961
DGCR8	TARBP2	720
DGCR8	DDX17	865
DGCR8	RPP25	720
SYP	IRS1	739
GRIN2D	CNIH2	738
GRIN2D	HTR3A	724
AP2S1	EGFR	707
AP2S1	AP3M2	805
AP2S1	CLTCL1	753
ASF1B	HIRA	961
ASF1B	HAT1	826
NOTCH3	JAG1	996
NOTCH3	EGFR	739
NOTCH3	WWP2	746
NOTCH3	TACC3	800
C6	CD34	720
APLP2	APP	808
STRN	TCP1	840
STRN	ESR1	985
STRN	STK24	871
HAT1	ASF1B	826
HAT1	NASP	971
HAT1	HIST1H3J	702
HAT1	HIST1H3A	702
FGF2	IGF1	840
FGF2	HSPG2	975
FGF2	NRP1	769
FGF2	FGFRL1	880
HDAC4	RUNX2	972
HDAC4	ZBTB16	770
HDAC4	MEF2C	983
WNT5A	ROR1	934
WNT5A	WNT3A	921
WNT5A	FZD2	993
CNTNAP1	CNTN1	978
ITGA9	SPP1	919
ITGA9	ADAM12	900
ITGA9	TGM2	900
ITGA9	SAT1	975
ITGA9	FN1	974
ITGA9	ITGA3	720
ITGA9	CTLA4	720
ICAM1	ACTN4	707
ICAM1	PROCR	759
ERCC8	ATM	900
VCAN	FN1	836
EGF	EGFR	999
EGF	CDC42	707
EGF	PLCG1	832
SEMA3A	PLXNA2	971
SEMA3A	NRP1	998
SEMA3A	DPYSL2	739
NRP1	FYN	849
NRP1	SEMA3A	998
NRP1	TGFBR2	706
NRP1	PLXNA2	994
NRP1	CHL1	889
NRP1	L1CAM	961
NRP1	SEMA3D	813
NRP1	FGF2	769
WNT2	SFRP1	741
WNT2	FZD2	866
PTPN23	GRB2	776
PRKAR2A	AGT	900
SMARCA2	PBRM1	951
SMARCA2	DPF2	869
SMARCA2	ACTL6B	951
SMARCA2	ARID1B	977
ITIH4	FN1	752
ITIH4	CCR5	898
ITIH4	CD4	898
TIMP3	EFEMP1	873
EIF2B2	EIF2B4	999
EIF2B2	EIF2B5	999
EIF2B2	EIF2B1	999
EIF2B2	EIF2S1	999
EIF2B2	EIF2B3	999
CACNA1C	CACNA2D2	883
CACNA1C	CALM2	982
ASCL1	TCF4	762
TARBP2	DGCR8	720
ITGB7	CTLA4	900
ITGB7	FN1	928
ITGB7	CTNNA1	900
ITGB7	ITGA3	932
ERBB3	PA2G4	927
ERBB3	EGFR	999
RTN1	RTN4	746
IGF1R	SOCS2	831
IGF1R	PIK3R3	864
IGF1R	CRKL	745
IGF1R	IRS1	999
IGF1R	ITGB3	920
IGF1R	IGF1	999
IGF1R	EGFR	946
IGF1R	CTNND1	900
NOB1	CSNK1D	872
NOB1	CSNK1E	931
TP53	TWIST1	850
TP53	E4F1	836
TP53	RPA1	998
TP53	KDM6B	804
TP53	DPP4	739
TP53	TOP1	908
TP53	KDM1A	847
TP53	NQO1	922
TP53	RUNX2	703
TP53	CREBBP	999
TP53	TRRAP	799
TP53	SP1	994
TP53	MCL1	982
TP53	HSPA4	967
TP53	GNL3	912
TP53	HIC1	943
TP53	PHF20	844
ERBB2	HSPA4	789
ERBB2	NF2	705
ERBB2	CSK	761
ERBB2	RHOA	756
ERBB2	PLCG1	914
ERBB2	KPNB1	773
ERBB2	PLXNB1	963
ERBB2	EGFR	999
SSBP4	LMX1B	701
ARHGEF19	DAAM1	744
CTTNBP2NL	STK24	790
ACP1	EFNA1	900
CALM2	NGFR	816
CALM2	CALM1	800
CALM2	DLG4	857
CALM2	CACNA1A	891
CALM2	SPTAN1	857
CALM2	CACNA1C	982
CALM2	NOS3	913
CALM2	MBP	712
CALM2	NOS1	913
CALM2	GRIN1	919
CALM2	RYR3	945
CALM2	ESR1	816
CALM2	PPP3CA	912
LRIG1	EGFR	824
LRIG1	GAL3ST1	704
LRIG1	MET	901
EIF2B5	EIF2S1	997
EIF2B5	EIF2B4	999
EIF2B5	EIF2B2	999
SPATA5	UFD1L	789
LRRTM2	DLG4	714
LRRTM2	NRXN1	948
LRRTM2	NRXN3	855
PLA2G7	APOH	720
PLA2G7	APOA5	900
PLA2G7	APOA1	781
PLA2G7	PAFAH1B1	900
GNA12	GNAS	788
GNA12	GNB3	802
EGFR	NRG3	925
EGFR	MAPK14	750
EGFR	NRG2	973
EGFR	NRG4	908
EGFR	HSPA5	887
EGFR	PDGFRB	786
EGFR	LRIG1	824
EGFR	CSK	785
EGFR	IGF1R	946
EGFR	NTRK2	917
EGFR	YWHAZ	711
EGFR	AP2S1	707
EGFR	PIK3CB	931
EGFR	ERBB2	999
EGFR	EGF	999
EGFR	ESR1	946
EGFR	PLCG1	960
EGFR	NOTCH3	739
EGFR	L1CAM	860
EGFR	CDC42	899
EGFR	PIK3C2B	773
EGFR	MET	947
EGFR	PIK3R1	981
EGFR	PIK3R2	737
EGFR	STAT5B	946
EGFR	ERBB3	999
EGFR	NRG1	995
EGFR	AR	903
EGFR	IRS1	719
EGFR	CRKL	740
EGFR	GRB2	998
EGFR	ERBB4	995
EGFR	SH3GL3	786
EGFR	IGFBP3	833
HTR2C	F2	903
HTR2C	GNB1	909
NTRK2	PLCG1	935
NTRK2	EGFR	917
NTRK2	BDNF	997
NOTCH1	CREBBP	712
NOTCH1	DTX4	797
NOTCH1	PSEN1	952
NOTCH1	MFAP2	963
NOTCH1	NOV	914
NOTCH1	JAG1	996
NOTCH1	SRRT	901
NOTCH1	HIF1AN	881
NOTCH1	KDM1A	906
LIN7C	DLG4	806
LIN7C	DLG1	958
ATM	TELO2	868
ATM	MSH2	933
ATM	RAD50	961
ATM	MLH1	950
ATM	BLM	935
ATM	ERCC8	900
ATM	ERC1	731
ATM	KDM1A	900
ATM	ATRIP	967
ATM	RPA1	738
ATM	MSH6	940
FEZ1	SYT1	831
CEP164	TIMELESS	900
MRPL49	SOD2	788
ANK3	SPTBN1	934
ANK3	SPTAN1	744
ANK3	L1CAM	755
ANK3	MAPRE3	714
BICD1	DYNC1I2	755
BICD1	DYNLL1	764
GRIA4	HTR3A	724
GRIA4	CNIH2	755
BMP6	BAMBI	900
SEMA3D	NRP1	813
WNT3A	APC	900
WNT3A	FZD4	840
WNT3A	GSK3B	929
WNT3A	SFRP1	840
WNT3A	WNT5A	921
WNT3A	FZD3	715
WNT3A	DKK1	934
APP	APOA1	852
APP	APLP2	808
APP	LRP1	920
APP	PSEN1	964
APP	BACE1	954
APP	APOH	724
APP	AP4M1	896
APP	CNTN2	864
APP	APOA5	720
RHOC	DAAM1	746
RHOC	CIT	853
CASP10	FAF1	900
PPARG	SP1	864
PPARG	CREBBP	998
PPARG	MED1	998
PPARG	FOS	914
PPARG	STAT6	857
DPYSL5	DPYSL2	817
PIK3CB	PIK3R3	974
PIK3CB	CDC42	854
PIK3CB	IRS1	894
PIK3CB	EGFR	931
KPNB1	KPNA3	935
KPNB1	RANBP1	708
KPNB1	SREBF2	858
KPNB1	ERBB2	773
KPNB1	NUP153	977
KPNB1	IPO5	861
WNT4	FZD3	796
WNT4	FZD4	705
MED8	MED12	976
SHF	PDGFRA	925
S100B	HSPA4	850
FXYD2	FOS	900
CCR5	ITIH4	898
CCR5	F2	903
CCR5	GNB1	909
GRIN2C	HTR3A	724
GRIN2C	CNIH2	738
STAT5B	EGFR	946
STAT5B	NR3C1	893
STAT5B	ERBB4	873
STAT5B	IL2RB	778
STAT5B	IL2	888
ADCY9	GNAZ	700
ADCY9	GNAS	983
NCKIPSD	GRB2	730
TAL1	MYB	885
TAL1	RUNX1	932
TAL1	TCF4	842
NCSTN	PSEN1	999
NCSTN	BACE1	883
NCSTN	TMED10	953
HPGDS	GRB2	760
SLMAP	STK24	809
ITGB5	FYN	903
ITGB5	SPP1	742
ITGB5	CTLA4	900
ITGB5	SORBS3	800
ITGB5	ITGA3	938
RHO	GNB1	987
RHO	GNAT1	961
RHO	SRP19	800
RHO	GNB2	879
IL17RD	IL17RA	857
MST1R	YWHAG	935
MST1R	GRB2	828
MST1R	YWHAB	952
MST1R	YWHAH	952
MST1R	YWHAZ	952
WDR82	PPP3R1	900
WDR82	PPP3CA	927
WDR82	PPP3CB	929
GRIA2	PICK1	955
GRIA2	HTR3A	724
GRIA2	CNIH2	810
IL3	IL6	841
IL3	PIK3R1	900
IL3	CSF2	935
IL3	INPP5D	900
IL3	YWHAZ	900
IL3	CSF2RB	993
IL3	GRB2	920
CSF2	IL3	935
CSF2	PIK3R1	900
CSF2	INPP5D	900
CSF2	YWHAZ	900
CSF2	CSF2RB	995
CSF2	GRB2	900
MED30	MED12	965
NOS3	CALM2	913
SLC18A2	SYT1	800
HIF1AN	NOTCH1	881
CHRNA5	CHRNB2	899
STAT6	IL4	746
STAT6	PPARG	857
STAT6	IL4R	905
RUNX1	CREBBP	788
RUNX1	TAL1	932
MED1	TSC2	900
MED1	ESR2	751
MED1	MED12	975
MED1	PPARA	949
MED1	VDR	857
MED1	PPARG	998
MED1	ESR1	990
KMT2D	ESR1	907
TUBA1A	KIF5B	881
TUBA1A	TUBA1C	909
TUBA1A	TUBA1B	941
TUBA1A	STMN4	844
TUBA1A	TUBA8	900
TUBA1A	KIF5A	853
TUBA1A	TUBB3	960
TUBA1C	TUBA1A	909
TUBA1C	TUBA8	900
TSR1	CSNK1D	884
TSR1	CSNK1E	884
IGFBP6	IGF2	968
IGFBP6	IGF1	809
E4F1	TP53	836
UBTF	IRS1	788
UBTF	TBP	795
IGF1	ITGB3	943
IGF1	GRB2	973
IGF1	IGF2	914
IGF1	LIF	900
IGF1	FGF2	840
IGF1	IGFBP3	987
IGF1	ESR1	903
IGF1	IRS1	985
IGF1	IGFBP2	971
IGF1	IGF1R	999
IGF1	YWHAH	900
IGF1	IGFBP6	809
PA2G4	AKT1	770
PA2G4	ERBB3	927
HSPA4	ERBB2	789
HSPA4	ST13	909
HSPA4	HSPA5	852
HSPA4	TP53	967
HSPA4	S100B	850
HSPA4	NR3C1	941
HSPA4	BAG3	962
HSPA4	MBP	721
HSPA4	KCNH2	745
HSPA4	AR	858
HDAC3	ATXN3	846
HDAC3	NR2C1	962
HDAC3	RARG	903
HDAC3	RUNX2	793
HDAC3	KDM1A	700
TMED10	PSEN1	958
TMED10	NCSTN	953
TWF2	CAP2	841
CTLA4	ITGA9	720
CTLA4	ITGB5	900
CTLA4	ITGA11	900
CTLA4	ITGB7	900
CTLA4	ITGB3	900
HINT1	OPRM1	767
CTNNA1	NF2	761
CTNNA1	PRKCZ	900
CTNNA1	APC	894
CTNNA1	LIMA1	951
CTNNA1	CTNND1	959
CTNNA1	ITGB7	900
IRS1	EGFR	719
IRS1	INPP5D	900
IRS1	ESR1	854
IRS1	IL2RB	900
IRS1	IL4R	939
IRS1	SIRT1	735
IRS1	GFRA1	900
IRS1	PIK3CB	894
IRS1	IGF1	985
IRS1	IL2	900
IRS1	NTRK3	843
IRS1	GRB2	995
IRS1	GDNF	900
IRS1	ALK	707
IRS1	YWHAZ	754
IRS1	IGF1R	999
IRS1	RET	900
IRS1	YWHAB	769
IRS1	IL4	900
IRS1	SYP	739
IRS1	FYN	792
IRS1	PIK3R3	969
IRS1	UBTF	788
IRS1	PIK3R1	997
IRS1	PIK3R2	975
IL13	IL4R	994
GNB2	GNAZ	735
GNB2	GNAO1	846
GNB2	ESR1	704
GNB2	GNAS	827
GNB2	RHO	879
SPATA5L1	UFD1L	789
CPLX1	GOSR2	720
CPLX1	SNAP29	777
CPLX1	SYT1	982
HOMER2	CDC42	847
FOS	PPARG	914
FOS	FXYD2	900
FOS	ESR1	991
FOS	NR3C1	934
YWHAG	PI4KB	775
YWHAG	TSC2	974
YWHAG	MST1R	935
YWHAG	SIK3	904
FGA	F2	994
FGA	ITGB3	904
CHRM1	LAMB2	900
CHRM1	DAG1	900
CHRM1	F2	900
CHRM1	GNB1	903
KIF5B	KIF5A	757
KIF5B	TUBA1A	881
BPTF	CECR2	916
BPTF	SMARCC1	781
MCM7	TIMELESS	903
QARS	EEF1E1	974
RPL13	RSRC1	779
RPL13	XBP1	800
F2	FGA	994
F2	CHRM1	900
F2	CCR3	903
F2	HTR2C	903
F2	CCR5	903
F2	AGT	919
F2	GNAS	900
CLOCK	KDM1A	719
DPYSL2	GRIN2B	839
DPYSL2	PLXNA2	819
DPYSL2	DPYSL5	817
DPYSL2	SEMA3A	739
CNIH2	HTR3A	720
CNIH2	GRIN2A	738
CNIH2	GRIA3	755
CNIH2	GRIN1	720
CNIH2	GRIN3A	738
CNIH2	GRIN2C	738
CNIH2	GRIN2B	738
CNIH2	GRIA4	755
CNIH2	GRIN2D	738
CNIH2	GRIA1	868
CNIH2	GRIA2	810
CD34	FN1	772
CD34	C6	720
CFLAR	FAF1	900
TCAP	MYOZ1	709
GNAI2	GNB3	854
GNAI2	RGS9	776
GNAI2	OPRM1	711
GNAI2	RGS4	797
GNAI2	CNR1	842
GNAI2	RGS10	747
GNAI2	GNAO1	959
GNAI2	GNAZ	900
GNAI2	ESR1	933
MSRA	NME8	826
HIC1	TP53	943
HIC1	SIRT1	900
VAMP2	SYT1	991
VAMP2	STX19	772
VAMP2	GOSR2	787
VAMP2	STX7	839
VAMP2	STX10	707
VAMP2	SNAP29	960
CLU	APOA5	720
CLU	APOH	720
CLU	APOA1	967
CHRNA3	CHRNB2	942
MOB4	DYNLL1	790
MOB4	TCP1	790
MOB4	STK24	842
SSH1	GSN	723
SSH1	FGF1	900
SSH1	GRB2	900
SSH1	FGFR2	902
SSH1	YWHAZ	811
COG4	COG2	992
HTR1A	SLC6A4	727
MET	LRIG1	901
MET	CRKL	902
MET	EGFR	947
MET	PLXNB1	950
NEUROG2	OLIG2	873
TCP1	MOB4	790
TCP1	TUBA1B	761
TCP1	STK24	793
TCP1	STRN	840
TCP1	MKKS	894
TCP1	CTTNBP2	801
TCP1	STRN4	797
TCP1	STRN3	801
TCP1	PFDN5	845
APOL1	APOH	720
APOL1	APOA5	720
APOL1	APOA1	977
RPP25	DGCR8	720
RPP25	CSNK1E	800
RPP25	CSNK1D	800
BACE1	APP	954
BACE1	NCSTN	883
BACE1	PSEN1	887
BACE1	RTN4	864
NQO1	TP53	922
SH3GL3	EGFR	786
DYNC1I1	PAFAH1B1	821
DYNC1I1	DYNLL1	971
DYNC1I1	DYNC1I2	845
TUBB3	TUBA1A	960
STX19	SNAP29	720
STX19	SNAP25	776
STX19	VAMP2	772
IL17RA	IL17RD	857
HTR3C	HTR3A	847
ATRIP	TIMELESS	935
ATRIP	ATM	967
FZD2	SFRP1	726
FZD2	WNT2	866
FZD2	WNT5A	993
HSPA5	MANF	954
HSPA5	DNAJC1	963
HSPA5	PAWR	910
HSPA5	HSPA4	852
HSPA5	EGFR	887
CSNK1D	FAU	800
CSNK1D	NOB1	872
CSNK1D	RPS26	800
CSNK1D	RPP25	800
CSNK1D	TSR1	884
GSK3B	WNT3A	929
GSK3B	PSEN1	828
GSK3B	APC	995
PPP2R2A	TGFBR2	903
PPP2R2A	PPP3R1	900
PPP2R2A	PPP3CB	926
PPP2R2A	PPP3CA	933
PGR	AR	777
PGR	FKBP5	841
PGR	ESR1	872
PGR	NR3C1	803
FBN1	FN1	803
NR2F1	PPARA	900
PRX	DAG1	809
PSEN1	APP	964
PSEN1	TMBIM6	833
PSEN1	BACE1	887
PSEN1	GSK3B	828
PSEN1	NCSTN	999
PSEN1	TMED10	958
PSEN1	CTNND1	873
PSEN1	NOTCH1	952
PSEN1	SYT1	722
PSEN1	PSEN2	981
TACC3	NOTCH3	800
TACC3	NDEL1	926
TACC3	CLTCL1	733
ITGA11	CTLA4	900
ITGA11	ITGA3	916
PAWR	DRD2	741
PAWR	PRKCZ	984
PAWR	HSPA5	910
JAG2	JAG1	935
CDCA2	NUP153	813
DNMT3B	HIST1H3C	829
DNMT3B	CBX5	794
DNMT3B	HIST1H3A	870
DNMT3B	HIST1H3J	829
DNMT3B	HIST1H3E	829
SP1	ESR1	978
SP1	SREBF2	795
SP1	KLF6	812
SP1	EGR1	808
SP1	PPARA	954
SP1	RELA	978
SP1	AR	780
SP1	TFAP2A	766
SP1	ESR2	899
SP1	PPARG	864
SP1	TP53	994
SP1	SREBF1	853
SP1	TBP	965
PDGFB	LRP1	943
PDGFB	HSPG2	765
PDGFB	ITGB3	900
PDGFB	SLC9A3R2	900
PDGFB	PLCG1	900
MAPK8IP2	MAPK8IP3	789
CNTN2	L1CAM	948
CNTN2	NCAM1	904
CNTN2	APP	864
P2RX7	P2RX1	914
OLIG2	NEUROG2	873
KREMEN1	DKK1	993
FES	IL4	900
FES	IL4R	900
CALCA	GNB1	747
CALCA	CALCRL	961
LRRC16A	CAPZA2	910
SLIT3	ROBO2	985
NR2C1	HDAC3	962
TUBA8	TUBA1C	900
TUBA8	TUBA1A	900
NDEL1	KATNA1	942
NDEL1	TACC3	926
NDEL1	PAFAH1B1	998
MYO18B	MYO1C	900
ATF4	ATF1	761
TUBA1B	TCP1	761
TUBA1B	KIF2A	845
TUBA1B	TUBA1A	941
MED19	MED12	944
EPHA3	FYN	926
EPHA3	EFNB2	954
EPHA3	EPHA6	900
RTN4	NGFR	980
RTN4	RTN1	746
RTN4	BACE1	864
RTN4	RTN4R	992
ZBTB16	HDAC4	770
SKAP1	GRB2	866
SKAP1	FYN	850
EPB41L2	SPTAN1	749
SRR	DISC1	802
MYB	SND1	963
MYB	TAL1	885
MYB	CREBBP	999
WNT8B	WNT8A	900
MAOA	ALDH2	742
MEF2C	MAPK14	773
MEF2C	HDAC4	983
PTN	ALK	941
PTN	PTPRZ1	948
CECR2	TRRAP	701
CECR2	SUPT3H	792
CECR2	BPTF	916
JARID2	MTF2	955
DTNBP1	TXNDC5	807
ERBB4	TAB2	982
ERBB4	STAT5B	873
ERBB4	EGFR	995
ERBB4	NEDD4	821
ERBB4	PTPRZ1	804
NUP43	NUP153	929
STMN4	TUBA1A	844
ESR2	MED1	751
ESR2	SP1	899
AUTS2	CSNK2A1	739
H1F0	PTEN	848
ARID1B	SMARCA2	977
ARID1B	SMARCC1	979
NF2	CTNNA1	761
NF2	WWC1	911
NF2	ERBB2	705
GSTO2	GSS	731
DLG1	LIN7C	958
DLG1	APC	975
CRKL	PDGFRA	960
CRKL	EGFR	740
CRKL	FGFR1	718
CRKL	MET	902
CRKL	GRB2	963
CRKL	IGF1R	745
CRKL	PDGFRB	801
FYN	SKAP1	850
FYN	CSK	820
FYN	ITGB5	903
FYN	MAPK8IP3	901
FYN	IRS1	792
FYN	CTNND1	857
FYN	PLXNA2	717
FYN	EPHA3	926
FYN	NRP1	849
FYN	PLCG1	965
FYN	CDC42	712
SND1	MYB	963
FN1	DPP4	912
FN1	CD34	772
FN1	ITGB7	928
FN1	FBN1	803
FN1	HSPG2	917
FN1	ITIH4	752
FN1	ITGB3	998
FN1	VCAN	836
FN1	GIT1	900
FN1	ITGA9	974
NEIL1	XRCC1	944
BLM	ATM	935
BLM	BRCA2	800
GFRA1	IRS1	900
LMX1B	LDB1	831
LMX1B	SSBP4	701
HTR3A	CNIH2	720
HTR3A	HTR3D	923
HTR3A	HTR3B	988
HTR3A	GRIA3	724
HTR3A	GRIN2A	724
HTR3A	HTR3E	922
HTR3A	GRIA1	724
HTR3A	GRIN2D	724
HTR3A	HTR3C	847
HTR3A	GRIN1	727
HTR3A	GRIN3A	724
HTR3A	GRIA4	724
HTR3A	GRIN2B	724
HTR3A	GRIA2	724
HTR3A	GRIN2C	724
RET	IRS1	900
RET	PLCG1	836
RET	RAP1GAP	765
SREBF1	SP1	853
SH3PXD2A	GRB2	869
SH3PXD2A	ADAM12	871
ARIH2	UBE2L3	818
RPS26	XBP1	800
RPS26	RSRC1	749
RPS26	CSNK1D	800
RPS26	CSNK1E	800
SPTBN1	ANK3	934
SPTBN1	SPTAN1	994
SPTBN1	NCAM1	818
ABCD4	FXYD1	720
ADAM15	GRB2	758
CALM1	CALM2	800
CALM1	FKBP8	730
CALM1	MYO1C	919
RASSF1	STK4	912
BCL11B	SIRT1	794
STRN3	TCP1	801
STRN3	STK24	863
GRM7	PICK1	930
EPHB4	EFNB2	999
GAD1	PLCG1	900
TPM1	LMOD1	714
PLXNB1	ERBB2	963
PLXNB1	MET	950
TGFBR2	ITGB3	955
TGFBR2	NRP1	706
TGFBR2	TGFBR1	999
TGFBR2	PPP2R2A	903
TGFBR2	SMURF2	951
WWP2	NOTCH3	746
WWP2	UBE2L3	708
WWP2	PTEN	825
PIK3CG	GNB1	900
PIK3CG	PIK3R3	741
HIST1H3J	UHRF1	815
HIST1H3J	DNMT3B	829
HIST1H3J	HAT1	702
HIST1H3J	YWHAZ	712
HIST1H3J	SIRT5	833
MYOZ1	TCAP	709
CPLX2	SNAP29	763
CPLX2	GOSR2	720
PCNT	CEP152	735
AP4M1	APP	896
AP4M1	SPP1	878
AP4M1	AP3M2	787
MYO1C	MYO18B	900
MYO1C	CALM1	919
TRRAP	TP53	799
TRRAP	CECR2	701
TFRC	GTPBP1	896
TFRC	TFR2	954
CACNA1A	CACNA2D2	863
CACNA1A	CALM2	891
MAP2	GRB2	710
EIF2B3	EIF2B4	999
EIF2B3	EIF2B2	999
EIF2B3	EIF2S1	996
DPP4	ADA	973
DPP4	TP53	739
DPP4	FN1	912
NTRK3	BDNF	885
NTRK3	NGFR	775
NTRK3	IRS1	843
NTRK3	NTF3	996
NTRK3	PLCG1	784
SREBF2	KPNB1	858
SREBF2	SP1	795
TOP1	TIMELESS	745
TOP1	TP53	908
MAST2	PTEN	980
CALD1	LMOD1	800
DRD2	PAWR	741
NRG2	EGFR	973
CAPZA2	ACTR10	930
CAPZA2	LRRC16A	910
CAPZA2	ACTR1A	884
GRIN3A	CNIH2	738
GRIN3A	HTR3A	724
TGM2	ITGB3	776
TGM2	GNB1	900
TGM2	ITGA9	900
CNTF	IL6ST	942
CNTF	IL6R	707
DISC1	TNIK	924
DISC1	PAFAH1B1	941
DISC1	SRR	802
EGLN1	FKBP8	795
AGT	GNB1	900
AGT	F2	919
AGT	PRKAR2A	900
AGT	AGTR1	948
COG2	COG4	992
PSEN2	PSEN1	981
PLXNA2	SEMA3A	971
PLXNA2	NRP1	994
PLXNA2	SEMA6A	997
PLXNA2	DPYSL2	819
PLXNA2	FYN	717
PIK3C2B	EGFR	773
LMOD1	TPM3	714
LMOD1	TPM1	714
LMOD1	CALD1	800
KATNA1	PAFAH1B1	923
KATNA1	NDEL1	942
TAB2	NUMBL	732
TAB2	ESR1	766
TAB2	ERBB4	982
SH2D1B	PLCG1	706
STX7	GOSR2	862
STX7	STX10	903
STX7	VPS45	789
STX7	SNAP29	942
STX7	GOSR1	877
STX7	VAMP2	839
MED23	MED12	933
KCNJ10	KCNJ16	990
UBQLN4	ATXN1	824
SYT11	SYT1	804
DAP3	SOD2	931
EFNA1	PIK3R1	900
EFNA1	ACP1	900
EFNA1	GRB2	900
HSF2	ESR1	901
PYGO2	TCF4	900
CHRNB2	CHRNA3	942
CHRNB2	CHRNA5	899
CHRNB2	CHRNA2	913
CHRNB2	CHRNA4	993
IL6R	CNTF	707
IL6R	IL6ST	998
TPM3	ALK	747
TPM3	LMOD1	714
ADAM12	SH3PXD2A	871
ADAM12	ITGA9	900
PI4KB	PIK3R1	748
PI4KB	YWHAG	775
PI4KB	PI4KA	924
PI4KB	PIK3R3	736
PI4KB	PIK3R2	736
NR2E1	HDAC5	909
NR2E1	KDM1A	950
TACC2	CKAP5	877
MCL1	BCL2L11	999
MCL1	BIK	809
MCL1	TP53	982
BAG3	HSPA4	962
RGS10	GNAI2	747
VPS45	STX7	789
TCF7L2	TCF4	780
TCF7L2	AR	929
CNR1	GNB1	924
CNR1	GNAI2	842
WNT2B	FZD4	818
TAF5	TBP	989
ACTR1A	DYNLL1	807
ACTR1A	DYNC1I2	962
ACTR1A	CAPZA2	884
ACTR1A	PAFAH1B1	822
CUEDC2	TBP	730
HTR1B	GNB1	952
L1CAM	NRP1	961
L1CAM	ANK3	755
L1CAM	CNTN2	948
L1CAM	ITGB3	903
L1CAM	EGFR	860
CHRNA4	CHRNB2	993
DR1	TBP	948
MTF2	JARID2	955
NTSR1	GNB1	819
ROR1	WNT5A	934
GNAS	CALCRL	873
GNAS	ADCY9	983
GNAS	F2	900
GNAS	ADM2	800
GNAS	RIC8B	880
GNAS	GNB2	827
GNAS	GNB1	997
GNAS	GNA12	788
LGI1	DLG4	922
RUNX2	TP53	703
RUNX2	AR	793
RUNX2	VDR	703
RUNX2	ESR1	828
RUNX2	HDAC3	793
RUNX2	HDAC4	972
SUPT3H	CECR2	792
SUPT3H	TBP	947
GRIN1	HTR3A	727
GRIN1	CNIH2	720
GRIN1	CALM2	919
PTEN	H1F0	848
PTEN	MC1R	756
PTEN	PRDX1	890
PTEN	WWP2	825
PTEN	NEDD4	896
PTEN	SLC9A3R2	962
PTEN	MAST2	980
NRG3	EGFR	925
MMP9	LRP1	776
SPTAN1	ACTN4	923
SPTAN1	SPTBN1	994
SPTAN1	EPB41L2	749
SPTAN1	ANK3	744
SPTAN1	CALM2	857
STK4	RASSF1	912
YWHAB	HDAC5	951
YWHAB	SIK3	926
YWHAB	ZFP36L1	700
YWHAB	CSK	713
YWHAB	TSC2	980
YWHAB	IRS1	769
YWHAB	MARK3	798
YWHAB	MST1R	952
ADA	DPP4	973
TRAF3IP1	CLUAP1	943
TRAF3IP1	IFT140	720
GSN	SSH1	723
DKK1	KREMEN1	993
DKK1	WNT3A	934
PRKG1	MAPK14	904
SCAND1	PGBD1	702
PHF20	TP53	844
MED12	MED23	933
MED12	MED8	976
MED12	SOX9	722
MED12	MED1	975
MED12	MED19	944
MED12	MED30	965
AR	EGFR	903
AR	PRDX1	954
AR	SHBG	727
AR	BUD31	852
AR	PGR	777
AR	TCF7L2	929
AR	KDM1A	978
AR	SP1	780
AR	RUNX2	793
AR	HSPA4	858
HSPG2	TTR	766
HSPG2	PDGFB	765
HSPG2	FGF2	975
HSPG2	FN1	917
TGFBR1	TFAP2B	900
TGFBR1	TGFBR2	999
TGFBR1	FKBP1A	999
TGFBR1	GRB2	800
TGFBR1	PIK3R1	798
SIK3	YWHAB	926
SIK3	YWHAZ	948
SIK3	YWHAH	940
SIK3	YWHAG	904
BAMBI	BMP6	900
MFAP2	NOTCH1	963
TNFRSF1B	GRN	757
CACNA1F	CACNA2D2	731
STK24	TCP1	793
STK24	CTTNBP2NL	790
STK24	STRN	871
STK24	MOB4	842
STK24	SLMAP	809
STK24	STRN3	863
STK24	STRN4	859
STK24	CTTNBP2	801
STK24	CDC42	846
DNAJC1	HSPA5	963
SYVN1	FAM8A1	739
PIK3CD	PIK3R3	915
PIK3CD	RRAS2	720
KLF5	CREBBP	754
FLRT3	FGFR1	813
TAF2	TBP	999
NUP160	NUP153	858
PRKCZ	CTNNA1	900
PRKCZ	WWC1	806
PRKCZ	NGFR	901
PRKCZ	PAWR	984
RAD50	ATM	961
SAT1	ITGA9	975
PRNP	LRP1	827
TFAP2A	SP1	766
EEF1E1	QARS	974
TXNDC5	BLOC1S3	800
TXNDC5	DTNBP1	807
RPGRIP1L	NEK4	745
BRCA2	XRCC3	989
BRCA2	RAD51B	881
BRCA2	SHFM1	965
BRCA2	RPA1	776
BRCA2	BLM	800
CHD3	CSNK2A1	818
SHBG	AR	727
CEP152	PCNT	735
IGFBP3	IGF1	987
IGFBP3	EGFR	833
IL6ST	LIF	978
IL6ST	CNTF	942
IL6ST	IL6	999
IL6ST	IL6R	998
NPSR1	FAU	899
VLDLR	PAFAH1B1	945
VLDLR	PAFAH1B2	917
HTR3D	HTR3A	923
ALK	PTN	941
ALK	IRS1	707
ALK	TPM3	747
RYR3	CALM2	945
EPHA6	EPHA3	900
STRN4	STK24	859
STRN4	DYNLL1	790
STRN4	TCP1	797
PAX3	SOX10	948
TBP	UBTF	795
TBP	TAF6	999
TBP	TAF5	989
TBP	POLR2F	960
TBP	CUEDC2	730
TBP	GTF2A1L	930
TBP	DR1	948
TBP	SUPT3H	947
TBP	SP1	965
TBP	TAF2	999
NCOA7	ESR1	989
DYNLL1	NEK9	810
DYNLL1	STRN4	790
DYNLL1	BICD1	764
DYNLL1	MOB4	790
DYNLL1	ACTR1A	807
DYNLL1	PAFAH1B1	969
DYNLL1	DYNC1I1	971
CIT	RHOA	906
CIT	RHOC	853
GRB2	EGFR	998
GRB2	ANGPT1	900
GRB2	IGF1	973
GRB2	DAG1	934
GRB2	MAP2	710
GRB2	ITGB3	703
GRB2	IRS1	995
GRB2	SKAP1	866
GRB2	CSF2	900
GRB2	CRKL	963
GRB2	ADAM15	758
GRB2	SPRY1	917
GRB2	HPGDS	760
GRB2	NCKIPSD	730
GRB2	CDC42	861
GRB2	SSH1	900
GRB2	SH3PXD2A	869
GRB2	PLCG1	997
GRB2	IL3	920
GRB2	TGFBR1	800
GRB2	MST1R	828
GRB2	PTPN23	776
GRB2	EFNA1	900
RIC8B	GNAS	880
BCL2L11	MCL1	999
BCL2L11	CUL2	702
PTPRZ1	CNTN1	993
PTPRZ1	PTN	948
PTPRZ1	ERBB4	804
PTPRZ1	NCAM1	711
TFAP2B	CREBBP	705
TFAP2B	TGFBR1	900
TFAP2B	SMURF2	903
DRD1	GNB1	909
EFEMP1	TIMP3	873
SIL1	FAU	780
PPP3CB	WDR82	929
PPP3CB	PPP2R2A	926
PPP3CB	PPP1R12A	906
PBRM1	SMARCA2	951
PBRM1	SMARCC1	962
PPP3CA	CALM2	912
PPP3CA	PPP2R2A	933
PPP3CA	WDR82	927
PPP3CA	PPP1R12A	906
GIT1	FN1	900
GIT1	PLCG1	929
NRG4	EGFR	908
PSAP	GRN	804
LIMA1	CTNNA1	951
SPP1	ITGB5	742
SPP1	ITGA9	919
SPP1	ITGB3	900
SPP1	AP4M1	878
DAAM1	RHOA	978
DAAM1	ARHGEF19	744
DAAM1	RHOC	746
ADM2	GNAS	800
IL4R	IL13	994
IL4R	IRS1	939
IL4R	FES	900
IL4R	STAT6	905
YWHAZ	MST1R	952
YWHAZ	IL3	900
YWHAZ	SSH1	811
YWHAZ	TSC2	986
YWHAZ	IRS1	754
YWHAZ	EGFR	711
YWHAZ	HIST1H3A	712
YWHAZ	HIST1H3J	712
YWHAZ	CSF2	900
YWHAZ	SIK3	948
FAF1	CFLAR	900
FAF1	UFD1L	938
FAF1	CASP10	900
GRIN2A	HTR3A	724
GRIN2A	CNIH2	738
DDX17	DGCR8	865
DDX17	ESR1	990
CSNK1E	NOB1	931
CSNK1E	FAU	800
CSNK1E	TSR1	884
CSNK1E	RPP25	800
CSNK1E	RPS26	800
SOX10	PAX3	948
SOX10	EGR2	942
DYNC1I2	BICD1	755
DYNC1I2	ACTR1A	962
DYNC1I2	ACTR10	924
DYNC1I2	PAFAH1B1	858
DYNC1I2	DYNC1I1	845
PAFAH1B1	ACTR1A	822
PAFAH1B1	KATNA1	923
PAFAH1B1	RELN	946
PAFAH1B1	DISC1	941
PAFAH1B1	DYNC1I2	858
PAFAH1B1	VLDLR	945
PAFAH1B1	PLA2G7	900
PAFAH1B1	DYNC1I1	821
PAFAH1B1	DNAH1	936
PAFAH1B1	NDEL1	998
PAFAH1B1	DYNLL1	969
PAFAH1B1	CKAP5	823
PAFAH1B1	PAFAH1B2	994
CEP250	FKBP1A	847
MBP	CALM2	712
MBP	HSPA4	721
GRIP1	CREBBP	923
GRIP1	PICK1	872
CABIN1	CREBBP	900
TCF4	TAL1	842
TCF4	TCF7L2	780
TCF4	ASCL1	762
TCF4	LDB1	916
TCF4	CREBBP	809
TCF4	PYGO2	900
FGFRL1	FGF2	880
CTNND1	PSEN1	873
CTNND1	APC	746
CTNND1	IGF1R	900
CTNND1	CTNNA1	959
CTNND1	FYN	857
CTNND1	IGF2	900
DLG4	LIN7C	806
DLG4	LRRTM2	714
DLG4	CALM2	857
DLG4	MAPRE3	709
DLG4	LRP1	897
DLG4	LGI1	922
DLG4	RHOA	710
GRIK1	PICK1	725
FKBP1A	AMHR2	900
FKBP1A	CEP250	847
FKBP1A	TGFBR1	999
KDM1A	CLOCK	719
KDM1A	NR2E1	950
KDM1A	ESR1	886
KDM1A	AR	978
KDM1A	TP53	847
KDM1A	SIRT1	836
KDM1A	NOTCH1	906
KDM1A	HDAC3	700
KDM1A	ATM	900
CDC42	AKT1	928
CDC42	EGFR	899
CDC42	STK24	846
CDC42	MAPK14	717
CDC42	HOMER2	847
CDC42	EGF	707
CDC42	PIK3CB	854
CDC42	GRB2	861
CDC42	FYN	712
CDC42	GNB3	713
CDC42	PIK3R1	750
CSF2RB	IL3	993
CSF2RB	CSF2	995
RELA	SP1	978
RELA	CREBBP	994
RELA	IRF1	940
ARNTL	CREBBP	787
GTF2A1L	TBP	930
NRG1	EGFR	995
KIF2A	TUBA1B	845
CHRNA2	CHRNB2	913
NRXN1	DAG1	827
NRXN1	LRRTM2	948
NRXN1	SYT1	800
PICK1	GRIK2	815
PICK1	GRIA3	850
PICK1	PRKCA	945
PICK1	WWC1	793
PICK1	GRIK1	725
PICK1	GRIA2	955
PICK1	ASIC1	921
PICK1	GRIP1	872
PICK1	GRM7	930
PPARA	CREBBP	959
PPARA	SP1	954
PPARA	NR2F1	900
PPARA	MED1	949
PPARA	NR1H3	837
IL6	IL3	841
IL6	IL6ST	999
GAL3ST1	LRIG1	704
TF	TFR2	786
BUD31	AR	852
FOXP2	FOXP1	962
CALCRL	GNAS	873
CALCRL	CALCA	961
LAMB2	CHRM1	900
LAMB2	ITGA3	912
ZFP36L1	YWHAB	700
RARG	VDR	924
RARG	HDAC3	903
PPP1R12A	PPP3R1	903
PPP1R12A	PPP3CA	906
PPP1R12A	PPP3CB	906
TMBIM6	PSEN1	833
UNC80	NALCN	959
IGF2	IGF1	914
IGF2	IGFBP2	961
IGF2	IGFBP6	968
IGF2	CTNND1	900
RELN	PAFAH1B1	946
RELN	PAFAH1B2	900
LDB1	TCF4	916
LDB1	LMX1B	831
FGFR1	CRKL	718
FGFR1	PLCG1	994
FGFR1	FLRT3	813
BLOC1S3	TXNDC5	800
OPRM1	GNAI2	711
OPRM1	HINT1	767
EIF2B4	EIF2B5	999
EIF2B4	EIF2B3	999
EIF2B4	EIF2S1	999
EIF2B4	EIF2B1	999
EIF2B4	EIF2B2	999
GNL3	TP53	912
GRIK2	PICK1	815
RGS4	GNAI2	797
SELENBP1	GPX1	786
NTF3	BDNF	994
NTF3	NTRK3	996
TNIK	DISC1	924
TAF6	TBP	999
RHOA	DLG4	710
RHOA	DAAM1	978
RHOA	NGFR	868
RHOA	ERBB2	756
RHOA	MYO9B	893
RHOA	CIT	906
UBE2L3	WWP2	708
UBE2L3	ARIH2	818
DNAH1	PAFAH1B1	936
RANBP1	KPNB1	708
ARRB2	DTX4	706
ARRB2	NEDD4	878
ARRB2	AGTR1	954
ARRB2	TAB1	934
POLR2F	TBP	960
PAX6	CREBBP	811
ESR1	KMT2D	907
ESR1	DDX17	990
ESR1	CALCOCO1	900
ESR1	EGFR	946
ESR1	HSF2	901
ESR1	IGF1	903
ESR1	CALM2	816
ESR1	IRS1	854
ESR1	TSC2	790
ESR1	GNAI2	933
ESR1	PGR	872
ESR1	GNB1	926
ESR1	FOS	991
ESR1	TAB2	766
ESR1	MED1	990
ESR1	KDM1A	886
ESR1	STRN	985
ESR1	SP1	978
ESR1	GNB2	704
ESR1	CREBBP	981
ESR1	RUNX2	828
ESR1	NCOA7	989
INPP5D	IRS1	900
INPP5D	CSF2	900
INPP5D	IL3	900
IFT140	TRAF3IP1	720
HTR3E	HTR3A	922
GPX1	SELENBP1	786
SLC9A3R2	PDGFB	900
SLC9A3R2	PTEN	962
SLC9A3R2	PDGFRB	934
SLC9A3R2	PRKCA	773
HDAC9	YWHAH	909
PRKCA	SLC9A3R2	773
PRKCA	PICK1	945
KIF5A	TUBA1A	853
KIF5A	KIF5B	757
GDNF	IRS1	900
FGFR2	PLCG1	979
FGFR2	SSH1	902
MARK3	YWHAB	798
GJC1	GJA5	794
BDNF	NTRK2	997
BDNF	NTF3	994
BDNF	NTRK3	885
BDNF	NGFR	991
EIF2B1	EIF2B4	999
EIF2B1	EIF2B2	999
EIF2B1	EIF2S1	999
DUSP7	MAPK14	709
ROBO2	SLIT3	985
CACNA2D2	CACNA1C	883
CACNA2D2	CACNA1A	863
CACNA2D2	CACNA1F	731
RPL37A	XBP1	800
RPL37A	RSRC1	770
AGTR1	AGT	948
AGTR1	ARRB2	954
RAD51B	BRCA2	881
KLF6	SP1	812
TFR2	TF	786
TFR2	TFRC	954
NEDD4	PTEN	896
NEDD4	ERBB4	821
NEDD4	ARRB2	878
SRP19	XBP1	800
SRP19	RHO	800
WNT8A	WNT8B	900
WWC1	DAG1	714
WWC1	PRKCZ	806
WWC1	LATS1	929
WWC1	PICK1	793
WWC1	NF2	911
PIK3R1	GNB1	923
PIK3R1	IL3	900
PIK3R1	CDC42	750
PIK3R1	EGFR	981
PIK3R1	PLCG1	825
PIK3R1	PIK3R3	838
PIK3R1	PI4KB	748
PIK3R1	PI4KA	734
PIK3R1	EFNA1	900
PIK3R1	TGFBR1	798
PIK3R1	IRS1	997
PIK3R1	CSF2	900
CETN3	NUP153	950
ANGPT1	GRB2	900
AP3M2	AP2S1	805
AP3M2	AP4S1	784
AP3M2	AP4M1	787
GRIA1	HTR3A	724
GRIA1	CNIH2	868
ENY2	NUP153	900
CKAP5	TACC2	877
CKAP5	PAFAH1B1	823
MANF	HSPA5	954
RAP1GAP	RET	765
FZD4	WNT4	705
FZD4	WNT16	710
FZD4	WNT2B	818
FZD4	WNT3A	840
PAFAH1B2	VLDLR	917
PAFAH1B2	RELN	900
PAFAH1B2	PAFAH1B1	994
FAU	CSNK1D	800
FAU	SIL1	780
FAU	NPSR1	899
FAU	CSNK1E	800
FAU	RSRC1	941
DPF2	SMARCC1	931
DPF2	SMARCA2	869
FZD3	WNT3A	715
FZD3	WNT4	796
LATS1	WWC1	929
DBI	APOA5	900
DBI	APOA1	720
DBI	APOH	720
CLTCL1	TACC3	733
CLTCL1	AP2S1	753
CCR3	GNB1	909
CCR3	F2	903
DAG1	WWC1	714
DAG1	PRX	809
DAG1	NRXN1	827
DAG1	CHRM1	900
DAG1	GRB2	934
NUP153	AAAS	894
NUP153	CDCA2	813
NUP153	KPNB1	977
NUP153	NUP37	787
NUP153	ENY2	900
NUP153	NUP160	858
NUP153	NUP43	929
NUP153	CETN3	950
FKBP5	PGR	841
CUL2	BCL2L11	702
APOA5	DBI	900
APOA5	APOE	940
APOA5	APOL1	720
APOA5	PON1	720
APOA5	PLA2G7	900
APOA5	CLU	720
APOA5	APP	720
SOD2	DAP3	931
SOD2	MRPL49	788
CNTN1	PTPRZ1	993
CNTN1	CNTNAP1	978
VDR	MED1	857
VDR	RARG	924
VDR	RUNX2	703
PFDN5	TCP1	845
NUP37	NUP153	787
MAPKAPK5	MAPK14	841
CALCOCO1	ESR1	900
TIMELESS	RPA1	931
TIMELESS	ATRIP	935
TIMELESS	TOP1	745
TIMELESS	CEP164	900
TIMELESS	MCM7	903
MC1R	PTEN	756
NRXN3	LRRTM2	855
AKT1	PA2G4	770
AKT1	CDC42	928
AKT1	TSC2	760
XRCC3	BRCA2	989
XRCC3	PALB2	857
ITGB3	TGM2	776
ITGB3	SPP1	900
ITGB3	FGA	904
ITGB3	GRB2	703
ITGB3	CTLA4	900
ITGB3	IGF1R	920
ITGB3	PDGFRB	926
ITGB3	FN1	998
ITGB3	IGF1	943
ITGB3	PDGFB	900
ITGB3	L1CAM	903
ITGB3	TGFBR2	955
ITGB3	ITGA3	953
CLUAP1	TRAF3IP1	943
ADCYAP1	GNB1	702
KCNJ16	KCNJ10	990
STX10	STX7	903
STX10	VAMP2	707
STX10	SNAP29	721
ERC1	ATM	731
MYO9B	RHOA	893
SIRT5	HIST1H3C	833
SIRT5	HIST1H3A	833
SIRT5	HIST1H3J	833
SIRT5	HIST1H3E	833
FKBP8	EGLN1	795
FKBP8	CALM1	730
GRIN2B	DPYSL2	839
GRIN2B	HTR3A	724
GRIN2B	CNIH2	738
NR1H3	PPARA	837
NOS1	CALM2	913
ATXN3	HDAC3	846
GNAZ	ADCY9	700
GNAZ	GNAI2	900
GNAZ	GNB1	933
GNAZ	GNB2	735
UHRF1	HIST1H3C	815
UHRF1	HIST1H3J	815
UHRF1	HIST1H3A	900
UHRF1	HIST1H3E	815
NCAM1	CNTN2	904
NCAM1	PTPRZ1	711
NCAM1	SPTBN1	818
SRRT	NOTCH1	901
FGF1	SYT1	939
FGF1	SSH1	900
HIST1H3A	YWHAZ	712
HIST1H3A	SIRT5	833
HIST1H3A	DNMT3B	870
HIST1H3A	UHRF1	900
HIST1H3A	HAT1	702
SHFM1	BRCA2	965
FXYD1	ABCD4	720
SOCS2	IL2RB	900
SOCS2	IGF1R	831
GRIA3	CNIH2	755
GRIA3	HTR3A	724
GRIA3	PICK1	850
SPRY1	GRB2	917
RSRC1	RPL13	779
RSRC1	RPS26	749
RSRC1	FAU	941
RSRC1	RPL37A	770
GNB1	GNAO1	978
GNB1	TGM2	900
GNB1	CALCA	747
GNB1	GNAZ	933
GNB1	PIK3CG	900
GNB1	DRD1	909
GNB1	ESR1	926
GNB1	CNR1	924
GNB1	PIK3R1	923
GNB1	AGT	900
GNB1	GNAS	997
GNB1	HTR1B	952
GNB1	ADCYAP1	702
GNB1	CCR5	909
GNB1	NTSR1	819
GNB1	HTR2C	909
GNB1	RHO	987
GNB1	CCR3	909
GNB1	CHRM1	903
HIST1H3E	SIRT5	833
HIST1H3E	UHRF1	815
HIST1H3E	DNMT3B	829
DAOA	DAO	796
GJA5	GJC1	794
HIST1H3C	UHRF1	815
HIST1H3C	DNMT3B	829
HIST1H3C	SIRT5	833
FOXP1	FOXP2	962
