# Supplementary material for: Genetic architecture of white matter microstructure captured by unsupervised deep representation learning of fractional anisotropy maps
Source: Nat Commun. 2026 Jun 3;17:7150. doi: 10.1038/s41467-026-73996-z (PMC13396798; doi:10.1038/s41467-026-73996-z)
Supplement: Supplementary file 6 — Source Data [file 41467_2026_73996_MOESM6_ESM.zip › Source Data/Source Data Figure 5/Fig.5c&5d&5e/PPI/ASDnode.txt]

gene	ASD_anno
SEMA3F	1
ACTL6B	1
TNS1	1
UQCRC1	1
APOH	1
CBX5	1
SNAP29	1
PHF5A	1
AP4S1	1
RIN3	1
EIF5	1
CSK	1
SFRP1	1
EIF3E	1
KCTD9	1
RBM28	1
FIS1	1
OBFC1	1
NUFIP2	1
P2RX1	1
GOSR2	1
HDAC5	1
SART3	1
MLH1	1
NPRL2	1
TNNC1	1
MAPRE3	1
MSH2	1
MSH6	1
APOA1	1
BBS9	1
RNF11	1
DDX39A	1
LRP1	1
PLCG1	1
SNRPC	1
IRF1	1
SOX9	1
MKKS	1
SIX1	1
PIAS1	1
COPB1	1
FXR2	1
TRPC4AP	1
RBM39	1
PDLIM4	1
ACTR10	1
DCAF15	1
RPA1	1
JAG1	1
PI4KA	1
EIF2S1	1
SEMA6A	1
PSMB7	1
ALDH2	1
PKD1	1
TELO2	1
DHX8	1
SMURF2	1
PIK3R3	1
PRDX1	1
MYH7B	1
AP2S1	1
ASF1B	1
APLP2	1
POLD3	1
STRN	1
RBBP5	1
MECOM	1
ITGA9	1
ERCC8	1
VCAN	1
SEMA3A	1
NRP1	1
PRKAR2A	1
ITIH4	1
TARBP2	1
TRIP11	1
RPL3L	1
NDUFB10	1
NOB1	1
SSBP4	1
SCYL1	1
CTTNBP2NL	1
SF3B4	1
CALM2	1
LRIG1	1
LRRTM2	1
ABT1	1
GNA12	1
EGFR	1
CDCA5	1
PPRC1	1
LIN7C	1
BICD1	1
WNT3A	1
ERC2	1
DPYSL5	1
KPNB1	1
MED8	1
STAT5B	1
SLX4	1
ADCY9	1
NCKIPSD	1
TAL1	1
ABI2	1
ITGB5	1
IL17RD	1
BSN	1
WDR82	1
IL3	1
CSF2	1
MED30	1
RNF169	1
STAT6	1
MED1	1
KMT2D	1
TUBA1A	1
TSR1	1
LTBP3	1
PYGO1	1
UBTF	1
IGF1	1
HSPA4	1
TMED10	1
HINT1	1
ZNHIT1	1
IRS1	1
GNB2	1
FOS	1
KIF5B	1
BPTF	1
MCM7	1
RPL13	1
F2	1
EFEMP2	1
CNIH2	1
CD34	1
FOSL1	1
ISCU	1
TCAP	1
GNAI2	1
WDR75	1
ANGPT2	1
MOB4	1
SSH1	1
COX5A	1
SH3GL3	1
DYNC1I1	1
TUBB3	1
ING3	1
STX19	1
ATRIP	1
PLEC	1
PRKAG1	1
FZD2	1
YLPM1	1
PPP2R2A	1
PGR	1
PSEN1	1
TACC3	1
MIEF1	1
ITGA11	1
PAWR	1
RNF123	1
HEXIM1	1
SP1	1
CNTN2	1
NDUFA12	1
FES	1
LRRC16A	1
NAA38	1
PURA	1
PHF7	1
NR2C1	1
GATA4	1
SF3B1	1
TUBA1B	1
MED19	1
EPHA3	1
SKAP1	1
GNL3L	1
SRR	1
PTN	1
DCAF5	1
HNRNPA1	1
NUP43	1
LAMTOR4	1
ZMAT5	1
H1F0	1
NF2	1
FBLN5	1
SH2B3	1
CRKL	1
BLM	1
ORAI2	1
RPS26	1
SPTBN1	1
ABCD4	1
RASSF1	1
BCL11B	1
STRN3	1
PRIM1	1
TPM1	1
WWP2	1
HIST1H3J	1
AP4M1	1
MYO1C	1
TRRAP	1
PTPRF	1
LHFPL5	1
FAM109A	1
MAST2	1
PLXNA2	1
KATNA1	1
TAB2	1
STX7	1
MED23	1
SYT11	1
MTX1	1
HSF2	1
PYGO2	1
ADAR	1
TPM3	1
GATAD2B	1
PI4KB	1
MCL1	1
SV2A	1
PDCD11	1
TAF5	1
PCGF6	1
SUFU	1
ACTR1A	1
DR1	1
MTF2	1
LGI1	1
RUNX2	1
SUPT3H	1
PABPC4	1
NDUFS5	1
RRAGC	1
DKK1	1
PHF20	1
HSPG2	1
TGFBR1	1
MFAP2	1
ZBTB17	1
PCCA	1
STK24	1
BMI1	1
ATXN2	1
HIST1H4H	1
HIST1H4B	1
HIST1H2AC	1
FLRT3	1
TAF2	1
SPIRE2	1
NUP160	1
PRKCZ	1
UQCRQ	1
RAD50	1
SNX2	1
SHBG	1
BNIP3L	1
PSIP1	1
CEP152	1
IL6ST	1
FANCA	1
LRCH1	1
UVSSA	1
STRN4	1
NCOA7	1
RIC8B	1
PTPRZ1	1
G3BP1	1
ATP5G2	1
PBRM1	1
GIT1	1
LIMA1	1
DAAM1	1
EXT2	1
ADM2	1
TNRC6A	1
DDX17	1
SOX10	1
PAFAH1B1	1
HAGH	1
CTNND1	1
MAP3K1	1
KDM1A	1
CDC42	1
PICK1	1
NOLC1	1
BUD31	1
TONSL	1
PSMD14	1
CALCRL	1
LAMB2	1
RARG	1
EFTUD2	1
LDB1	1
ATXN7L3	1
CDK12	1
TNIK	1
MOV10	1
PTPRJ	1
RHOA	1
DNAH1	1
HYAL2	1
POLR2F	1
UNC45A	1
SLC9A3R2	1
TRIM32	1
HDAC9	1
VEZT	1
GLRA1	1
MRVI1	1
EFNA4	1
BAP1	1
SLBP	1
CACNA2D2	1
RPL37A	1
AGTR1	1
RAD51B	1
SLIT2	1
FBN2	1
NEDD4	1
SRP19	1
MPP2	1
ANGPT1	1
ENY2	1
RNPC3	1
PUF60	1
CDC27	1
PAFAH1B2	1
FAU	1
DPF2	1
HMGA2	1
DAG1	1
CUL2	1
APOA5	1
PFDN5	1
NUP37	1
CALCOCO1	1
PGF	1
MC1R	1
XRCC3	1
SZT2	1
RNPS1	1
KCNJ16	1
ERC1	1
FKBP8	1
NR1H3	1
ATXN3	1
ANAPC10	1
GPIHBP1	1
PDZD7	1
HIST1H3A	1
HIST1H4L	1
SHFM1	1
PSMC3	1
SPRY1	1
GNB1	1
HIST1H3E	1
FURIN	1
MDFIC	1
HIST1H3C	1
CPSF1	1
EIF3L	1
KDM4B	2
VASH1	2
CDK13	2
MAPK12	2
PSMD10	2
TBL1X	2
LIN7B	2
PIK3R2	2
PON1	2
LAMB1	2
MPP6	2
STX1A	2
SERPINE1	2
P2RX5	2
CDKN1B	2
IFNG	2
KRR1	2
UBE3A	2
EGR2	2
MTX2	2
MBD4	2
ZC3H4	2
EIF3G	2
ARHGEF9	2
PPFIA1	2
EFR3A	2
TERF2	2
SNAP25	2
MYH4	2
CEP135	2
DOCK10	2
GABBR2	2
THBS1	2
MOCOS	2
DNAH3	2
NUP133	2
MCM4	2
RHEB	2
KMT2C	2
CHD5	2
SRCAP	2
RAB2A	2
MAPK3	2
ABCA7	2
EP300	2
BRD4	2
KAT2B	2
LRP2	2
CTCF	2
MCM6	2
PCDH10	2
CUL3	2
HDAC4	2
THRA	2
DNMT3A	2
F13A1	2
WNT2	2
NRXN2	2
SMARCA2	2
CACNA1C	2
SMARCC2	2
BBS4	2
NCOR1	2
ASXL3	2
SETDB1	2
POGZ	2
PHIP	2
UPF3B	2
SSRP1	2
DOCK1	2
USP15	2
FER	2
EPS8	2
MED13L	2
FLT1	2
NIPBL	2
HNRNPU	2
KIT	2
CACNA1D	2
DCUN1D1	2
WNT1	2
SYN1	2
NAA15	2
LRFN5	2
TSC1	2
LEO1	2
DCTN5	2
HDAC3	2
SCN1A	2
ADRB2	2
USH2A	2
ITPR1	2
FGA	2
YEATS2	2
SDC2	2
CTNND2	2
DST	2
RBFOX1	2
HCFC1	2
TERT	2
LPL	2
PPP2R1B	2
SNTG2	2
KMT2E	2
PRKDC	2
PAK2	2
DVL3	2
BAIAP2	2
PACS1	2
TLK2	2
BIN1	2
MET	2
CACNB2	2
C3orf58	2
IL17RA	2
TNIP2	2
STXBP5	2
HTR3C	2
CSNK1D	2
GSK3B	2
NOS2	2
POU3F2	2
KCNJ15	2
SLIT3	2
ATP6V0A2	2
HDAC6	2
PTPRB	2
DCX	2
KPTN	2
TRIO	2
PLAUR	2
CAPRIN1	2
HUWE1	2
MAOA	2
TRPC6	2
PTPN11	2
CECR2	2
JARID2	2
SMAD4	2
ERBB4	2
USP7	2
DPYSL3	2
ESR2	2
CTNNB1	2
DLG1	2
SCN8A	2
PRPF39	2
AKAP9	2
UPF2	2
DYNC1H1	2
ANK2	2
PLN	2
POT1	2
GRM7	2
PHF8	2
GAD1	2
TRIM33	2
KCNQ2	2
PIK3CG	2
PHF2	2
MYOZ1	2
PLXNA4	2
CACNA1A	2
NRP2	2
MYH10	2
NCKAP1	2
LAMC3	2
STAT1	2
IQGAP3	2
MTOR	2
CNTNAP2	2
DRD2	2
GRM1	2
DMD	2
RGS7	2
DISC1	2
KDM5B	2
KIF14	2
UTRN	2
CACNA1E	2
RFWD2	2
KCNJ10	2
APH1A	2
CNR1	2
PLXNA3	2
HTR1B	2
FMR1	2
SRSF11	2
GNAS	2
OCRL	2
DAB1	2
CACNA1B	2
PREX1	2
PTEN	2
HIVEP3	2
ADA	2
AGO1	2
STXBP1	2
ATRX	2
GLO1	2
CXCR3	2
GSN	2
PCDH15	2
MED12	2
CNR2	2
EPHB2	2
AR	2
SCN2A	2
GNA14	2
KDM6A	2
CASK	2
TSPAN7	2
NRCAM	2
BRCA2	2
HMGN1	2
VLDLR	2
ARHGAP5	2
DNAJC19	2
STAG1	2
KCNQ3	2
EP400	2
LAMA1	2
EPHA6	2
TSN	2
DNAH17	2
HDLBP	2
DRD1	2
CCT4	2
SIN3A	2
CAMK2B	2
ADNP	2
GRIN2A	2
CSNK1E	2
KAT6A	2
CARD11	2
ITGA4	2
MED13	2
SH3KBP1	2
GRIP1	2
BCL2	2
CAMK2A	2
TOP3B	2
MYO5A	2
DLG4	2
DDX3X	2
CHD8	2
SNRPN	2
DEPDC5	2
DIAPH3	2
NBEA	2
NRXN1	2
ICA1	2
IL6	2
DAPK1	2
RAD21L1	2
CHD7	2
RELN	2
KIF5C	2
MYO1A	2
OPRM1	2
DOCK8	2
SMARCA4	2
SCN4A	2
GRIK2	2
DUSP22	2
SOX5	2
CD44	2
KLC2	2
TBC1D5	2
PAX6	2
DOCK4	2
ESR1	2
TBL1XR1	2
SCN5A	2
PTPRC	2
DGKZ	2
MBD3	2
RPL10	2
ERG	2
NDUFA5	2
GPHN	2
PPP2R5D	2
EHMT1	2
PTK7	2
PCCB	2
ROBO1	2
DAPP1	2
EIF4E	2
EXOC3	2
RIMS1	2
GRIA1	2
UNC13A	2
NTRK1	2
KMT2A	2
CUL7	2
ATXN7	2
CLTCL1	2
SETD1B	2
ATP1A3	2
AP1S2	2
ATP1A1	2
VDR	2
CEP290	2
NRXN3	2
MEIS2	2
TAF1C	2
WWOX	2
RASSF5	2
CDH8	2
RBM8A	2
TTN	2
MYO9B	2
FRK	2
APBB1	2
GRIN2B	2
NOS1	2
CYFIP1	2
CHD1	2
EXOC5	2
RERE	3
POMGNT1	3
ASH1L	3
FBXO11	3
BCL11A	3
EXOC6B	3
TBR1	3
SLC4A10	3
DPP4	3
SATB2	3
MAP2	3
UNC80	3
PLXNB1	3
QRICH1	3
GPX1	3
AMT	3
FOXP1	3
ROBO2	3
ZBTB20	3
SCFD2	3
MEF2C	3
NR2F1	3
APC	3
P4HA2	3
AFF4	3
AHI1	3
PEX7	3
ARID1B	3
AGMO	3
AUTS2	3
DLX6	3
TAF6	3
GIGYF1	3
FOXP2	3
CTTNBP2	3
SND1	3
MCPH1	3
PINX1	3
DPYSL2	3
EXT1	3
ASTN2	3
LMX1B	3
WAC	3
ANK3	3
EXOC6	3
SMC3	3
TCF7L2	3
EBF3	3
NAV2	3
BDNF	3
POLA2	3
KCNK7	3
HTR3A	3
ZBTB16	3
SNX19	3
CCDC91	3
DNM1L	3
NCKAP5L	3
ITGB7	3
SYT1	3
NUAK1	3
CCDC88C	3
EML1	3
FBN1	3
RPP25	3
NTRK3	3
ZNF774	3
TSC2	3
CREBBP	3
CDH11	3
ADAMTS18	3
CHMP1A	3
SMG6	3
MNT	3
KDM6B	3
CHD3	3
SLC6A4	3
PPP1R1B	3
SLC25A39	3
ITGB3	3
HOXB1	3
TANC2	3
MIB1	3
RIT2	3
SETBP1	3
TCF4	3
CC2D1A	3
ACTN4	3
MACROD2	3
TOP1	3
TNRC6B	3
ADSL	3
SGSM3	3
