# Supplementary material for: Genetic architecture of white matter microstructure captured by unsupervised deep representation learning of fractional anisotropy maps
Source: Nat Commun. 2026 Jun 3;17:7150. doi: 10.1038/s41467-026-73996-z (PMC13396798; doi:10.1038/s41467-026-73996-z)
Supplement: Supplementary file 6 — Source Data [file 41467_2026_73996_MOESM6_ESM.zip › Source Data/Source Data Figure 5/Fig.5c&5d&5e/PPI/BIPnode.txt]

gene	BIP_anno
ACTL6B	1
UQCRC1	1
APOH	1
SNAP29	1
TAB1	1
TSC2	1
CSK	1
WNT16	1
PCOLCE	1
NUFIP2	1
P2RX1	1
GOSR2	1
HDAC5	1
DTX4	1
PFKFB4	1
GNAT1	1
MAPRE3	1
APOA1	1
LRP1	1
IRF1	1
BMP4	1
GALR3	1
FXR2	1
MAPK8IP3	1
ACTR10	1
RPA1	1
APC	1
AMHR2	1
SYT1	1
ATF1	1
SMURF2	1
PRDX1	1
ARPC1A	1
APLP2	1
POLD3	1
STRN	1
VCAN	1
AFF4	1
SEMA3A	1
NRP1	1
POLA2	1
PRKAR2A	1
ITGB7	1
RTN1	1
NDUFB10	1
NOB1	1
SSBP4	1
LRRTM2	1
GNA12	1
EGFR	1
LIN7C	1
CEP164	1
MRPL49	1
BICD1	1
WNT3A	1
DPYSL5	1
FANCC	1
WNT4	1
STAT5B	1
TAL1	1
UCN	1
ITGB5	1
MST1R	1
NDUFAF2	1
IL3	1
CSF2	1
HIF1AN	1
STAT6	1
MED1	1
KMT2D	1
TUBA1A	1
TUBA1C	1
TSR1	1
IGFBP6	1
LTBP3	1
PYGO1	1
PA2G4	1
IRS1	1
GNB2	1
FOS	1
BPTF	1
MCM7	1
RPL13	1
F2	1
CNIH2	1
CD34	1
ISCU	1
GNAI2	1
HIC1	1
ANGPT2	1
SSH1	1
RPP25	1
COX5A	1
BACE1	1
ING3	1
STX19	1
ATRIP	1
FZD2	1
PPP2R2A	1
PGR	1
PSEN1	1
ITGA11	1
FMNL1	1
SP1	1
CNTN2	1
NDUFA12	1
EPHA3	1
ZBTB16	1
SKAP1	1
SRR	1
CRKL	1
NAT6	1
BLM	1
RPS26	1
SPTBN1	1
ABCD4	1
ADAM15	1
BCL11B	1
HIST1H3J	1
AP4M1	1
MYO1C	1
TRRAP	1
DPP4	1
NTRK3	1
TOP1	1
PLXNA2	1
TAB2	1
STX7	1
DAP3	1
HSF2	1
PYGO2	1
CHRNB2	1
TPM3	1
PI4KB	1
MCL1	1
DUSP5	1
WNT2B	1
ACTR1A	1
DR1	1
SEC31B	1
LGI1	1
RUNX2	1
MPL	1
NDUFS5	1
INPP5B	1
HSPG2	1
TGFBR1	1
SIK3	1
DNAJC1	1
ATXN2	1
HIST1H4H	1
HIST1H4B	1
HIST1H2AC	1
FLRT3	1
UQCRQ	1
TXNDC5	1
CEP152	1
IL6ST	1
FANCA	1
NCOA7	1
PTPRZ1	1
GIT1	1
FAF1	1
DDX17	1
SOX10	1
PAFAH1B1	1
HAGH	1
CEP250	1
CTNND1	1
KDM1A	1
CDC42	1
FANCL	1
PICK1	1
CALCRL	1
RARG	1
ARPC1B	1
LDB1	1
TNIK	1
RHOA	1
USP19	1
DNAH1	1
POLR2F	1
IFT140	1
HDAC9	1
MRVI1	1
DUSP7	1
CACNA2D2	1
RPL37A	1
AGTR1	1
RAD51B	1
SRP19	1
MANF	1
PAFAH1B2	1
FAU	1
DAG1	1
CUL2	1
APOA5	1
MAPKAPK5	1
CALCOCO1	1
PGF	1
MC1R	1
XRCC3	1
ITGB3	1
RNPS1	1
CLUAP1	1
STX10	1
FKBP8	1
NR1H3	1
ATXN3	1
PLCD3	1
HIST1H3A	1
HIST1H4L	1
SHFM1	1
SOCS2	1
GNB1	1
HIST1H3E	1
HIST1H3C	1
FOXP1	1
CDH17	2
VAMP3	2
SIRT1	2
MAPK1	2
XBP1	2
HMGXB4	2
IL2RB	2
SLC17A7	2
TGFB1	2
PON1	2
IFNG	2
GNB3	2
ISL1	2
NR3C1	2
BCL9	2
EGR2	2
YWHAH	2
APOE	2
RARA	2
DNAJB1	2
SNAP25	2
BHLHE40	2
TLR2	2
HTR3B	2
PALB2	2
CREM	2
GAL	2
CACNA1C	2
ERBB3	2
POLG	2
MFGE8	2
PFKL	2
CRHBP	2
HTR2C	2
CRH	2
NTRK2	2
FEZ1	2
GRIA4	2
APP	2
S100B	2
DBN1	2
PRKCI	2
GRIA2	2
NOS3	2
SLC18A2	2
HSP90B1	2
DCTN5	2
CTLA4	2
ADRB2	2
S1PR1	2
ITPR1	2
CXCL8	2
CTNND2	2
CLOCK	2
RASGRP1	2
VAMP2	2
HTR1A	2
BID	2
CACNB2	2
CALR	2
NDUFV1	2
HSPA5	2
CSNK1D	2
GSK3B	2
POU3F2	2
P2RX7	2
CALCA	2
TUBA8	2
DNAH8	2
ATF4	2
MAOA	2
CRHR2	2
DTNBP1	2
ERBB4	2
ADCY2	2
SEC24C	2
NDUFV3	2
SCN8A	2
FYN	2
ACTB	2
GRM7	2
TLL2	2
GAD1	2
CASP8	2
KCNQ2	2
DNMT1	2
PCNT	2
CACNA1A	2
ATP1A2	2
CNTNAP2	2
DRD2	2
GRIN3A	2
TGM2	2
DISC1	2
AGT	2
PSEN2	2
NR2E1	2
CNR1	2
HTR1B	2
FMR1	2
CACNA1B	2
GRIN1	2
NRG3	2
MMP9	2
NCS1	2
GLO1	2
SRSF3	2
TLR4	2
CNR2	2
FOXP3	2
PIP4K2A	2
KCTD12	2
SAT1	2
BRCA2	2
MLLT3	2
KCNQ3	2
DRD1	2
YWHAZ	2
GRIN2A	2
CSNK1E	2
BCL2	2
CAMK2A	2
DLG4	2
GRIK1	2
FKBP1A	2
NCOR2	2
POMC	2
ARNTL	2
NRG1	2
CHRNA2	2
NRXN1	2
IL6	2
FOXO3	2
CREB1	2
RELN	2
FGFR1	2
IFT27	2
GRIK2	2
RGS4	2
NTF3	2
ARRB2	2
ESR1	2
GDNF	2
FGFR2	2
DBNL	2
BAG1	2
GRIA1	2
FZD4	2
ADM	2
CACNG5	2
HIF1A	2
ATP2A2	2
ITGAM	2
PFKFB3	2
ATP1A3	2
FKBP5	2
ATP1A1	2
SOD2	2
VDR	2
BDKRB2	2
TIMELESS	2
AKT1	2
ADCYAP1	2
GRIN2B	2
VEGFA	2
NCAM1	2
GRIA3	2
DAOA	2
PRKCZ	3
ROR1	3
KCNN3	3
CALM2	3
RTN4	3
MAP2	3
IGFBP2	3
ITGA9	3
STAB1	3
PBRM1	3
NEK4	3
ITIH1	3
ITIH3	3
ITIH4	3
MAGI1	3
USP46	3
HPGDS	3
HINT1	3
HSPA4	3
AHI1	3
SRRT	3
FOXP2	3
DPYSL2	3
ADRA1A	3
SFRP1	3
ASTN2	3
ANK3	3
TCF7L2	3
BDNF	3
UCP2	3
HTR3A	3
PAWR	3
PMCH	3
IGF1	3
RFX4	3
DAO	3
FAM109A	3
ALDH2	3
DOCK9	3
NEDD4	3
PGP	3
CREBBP	3
AKAP10	3
SLC6A4	3
PPP1R1B	3
GRN	3
GFAP	3
CRHR1	3
MAPT	3
TCF4	3
NFIX	3
PLCG1	3
PLA2G6	3
MCHR1	3
