# Supplementary material for: Genetic architecture of white matter microstructure captured by unsupervised deep representation learning of fractional anisotropy maps
Source: Nat Commun. 2026 Jun 3;17:7150. doi: 10.1038/s41467-026-73996-z (PMC13396798; doi:10.1038/s41467-026-73996-z)
Supplement: Supplementary file 6 — Source Data [file 41467_2026_73996_MOESM6_ESM.zip › Source Data/Source Data Figure 5/Fig.5c&5d&5e/PPI/PDnet.txt]

protein1	protein2	combined_score
ARF5	GBF1	830
SEMA3F	PLXNC1	821
GRN	HSPA4	762
GRN	HSPG2	938
GRN	TNFRSF1A	934
HDAC7	CREBBP	919
HDAC7	RUNX2	816
HDAC7	MEF2C	701
PSMC4	PSMB7	997
PSMC4	SHFM1	847
PSMC4	PSMD14	999
PSMC4	PSMC3	999
ACTL6B	DMAP1	908
TNFRSF1A	CRADD	939
TNFRSF1A	TAB2	972
TNFRSF1A	TAB1	900
TNFRSF1A	GRN	934
TNFRSF1A	PRKCZ	901
TNFRSF1A	HSPA4	713
KEAP1	NFE2L1	905
KEAP1	NEIL2	930
MRPS34	MRPL37	800
MRPS34	MTIF3	922
NDUFB4	COX5A	822
NDUFB4	NDUFS5	998
NDUFB4	UQCRC1	937
NDUFB4	NDUFA12	996
NDUFB4	UQCRQ	937
NDUFB4	NDUFB10	996
UQCRC1	NDUFS4	849
UQCRC1	NDUFS7	880
UQCRC1	NDUFA10	870
UQCRC1	NDUFB9	968
UQCRC1	NDUFB7	870
UQCRC1	NDUFB4	937
UQCRC1	NDUFS2	880
UQCRC1	NDUFA7	914
UQCRC1	NDUFS1	903
UQCRC1	NDUFS8	839
UQCRC1	NDUFA8	880
DLD	DLST	990
APOH	APOE	785
APOH	CLU	720
APOH	PON1	720
APOH	APOB	748
APOH	LRP8	897
APOH	PLA2G7	720
RAB26	ATG16L1	838
NDUFB7	COX5A	822
NDUFB7	NDUFS5	999
NDUFB7	UQCRQ	974
NDUFB7	NDUFB10	999
NDUFB7	UQCRC1	870
NDUFB7	NDUFA12	998
SNAP29	CPLX1	777
GTPBP1	LAMP1	817
GTPBP1	TFRC	896
TAB1	KCNJ6	836
TAB1	TNFRSF1A	900
PHF5A	PPIH	825
PHF5A	MFAP1	979
GSS	GSTO2	731
PROCR	ICAM1	759
PROCR	CAV1	913
CSNK2A1	AUTS2	739
CSNK2A1	CHD3	818
TSC2	DAPK1	702
TSC2	YWHAH	952
TSC2	ESR1	790
TSC2	AKT1	760
CSK	CAV1	929
CSK	FYN	820
TGFB1	SMURF2	906
TGFB1	PPP2R2A	900
TGFB1	TGFBR1	998
TGFB1	LTBP3	800
PON1	APOA1	968
PON1	APOH	720
PON1	APOA5	720
OGDH	DLST	998
NUFIP2	FMR1	872
NUFIP2	RPL38	720
GOSR2	GBF1	900
GOSR2	CPLX1	720
GOSR1	STX8	700
NAGLU	TMED10	769
HDAC5	YWHAH	951
HDAC5	GATA2	946
NFKB1	CREBBP	956
IL2	IRS1	900
IL2	STAT5B	888
IFNG	IRF1	922
IL4	FES	900
IL4	IRS1	900
IL4	STAT6	746
MAPRE3	DCTN1	913
MAPRE3	KIF2C	707
MSH2	RCOR1	900
APOB	APOA5	830
APOB	HSPG2	753
APOB	APOH	748
APOB	APOA1	868
SNX17	LRP8	708
SNX17	LRP1	724
NDUFS7	UQCRC1	880
NDUFS7	NQO1	710
NDUFS7	NDUFS5	996
NDUFS7	NDUFA12	996
NDUFS7	UQCRQ	951
NDUFS7	NDUFAF3	912
NDUFS7	COX5A	917
NDUFS7	NDUFB10	999
NDUFS7	SDHB	788
IGFBP2	IGF2	961
HSPE1	HSPA9	914
HSPE1	CASP3	762
MSH6	RCOR1	900
APOA1	PON1	968
APOA1	APOE	968
APOA1	APOB	868
APOA1	CLU	967
APOA1	PLA2G7	781
TWIST1	TCF12	837
LRP1	A2M	969
LRP1	ITGB2	914
LRP1	APOE	954
LRP1	HSPA4	889
LRP1	SNX17	724
LRP1	PRNP	827
LRP1	HPX	948
LRP1	CALR	946
SEC61A1	RPS26	800
SEC61A1	SYVN1	750
SEC61A1	EGFR	704
SEC61A1	RPL13	800
SEC61A1	RPL37A	828
PLCG1	FLT1	765
PLCG1	RET	836
PLCG1	FYN	965
ATXN1	UBQLN4	824
IRF1	JUN	968
IRF1	IFNG	922
BMP4	VEGFA	779
BMP4	BMPR1B	995
SOX9	JUN	780
CANX	SLC6A4	779
YWHAH	MST1R	952
YWHAH	TSC2	952
YWHAH	IGF1	900
YWHAH	HDAC9	909
YWHAH	SIK3	940
YWHAH	HDAC5	951
CDC42EP1	CDC42	737
RAC2	RHOA	788
COPB1	GBF1	700
FXR2	FMR1	856
MAPK8IP3	DCTN1	767
MAPK8IP3	KLC1	833
MAPK8IP3	FYN	901
APOE	APOA1	968
APOE	LRP1	954
APOE	APOH	785
APOE	APOA5	940
ACTN4	ICAM1	707
NDUFA10	UQCRC1	870
NDUFA10	NDUFS5	997
NDUFA10	NDUFA12	996
NDUFA10	UQCRQ	883
NDUFA10	COX5A	934
NDUFA10	NDUFB10	997
NR1H2	NR1H3	900
PDLIM4	LRRC16A	720
ACTR10	DCTN1	963
RPA1	ATR	982
PI4KA	PIK3R3	727
EIF2S1	EIF2B3	996
SEMA6A	PLXNA2	997
APC	LRRK2	730
APC	AXIN1	999
APC	CSNK1A1	960
APC	GSK3B	995
APC	CDH2	720
PLXNC1	SEMA3A	842
PLXNC1	NRP1	943
PLXNC1	SEMA3F	821
PSMB7	PSMA7	998
PSMB7	PSMC4	997
BUD13	MFAP1	958
KIF11	TUBA1B	873
KIF11	DCTN1	892
SYT1	HSPA8	800
SYT1	CPLX1	982
SYT1	RIMS1	741
SYT1	SLC18A2	800
SNCAIP	PARK2	953
SNCAIP	SNCA	995
SNCAIP	SIAH2	701
SLC6A4	CANX	779
ALDH2	MAOA	742
NAA25	PAK4	769
ATF1	CREB1	890
TRAM1	DDOST	800
RCOR1	MSH6	900
RCOR1	KDM1A	999
RCOR1	ERCC8	900
RCOR1	MSH2	900
TELO2	ATR	708
AXIN1	RNF111	938
AXIN1	WNT3A	923
AXIN1	CTNND1	902
AXIN1	TNKS	976
AXIN1	ADAR	767
AXIN1	MAP3K1	940
AXIN1	SMURF2	746
AXIN1	XPNPEP1	830
AXIN1	APC	999
CREBBP	CDH2	946
CREBBP	HDAC7	919
CREBBP	ARNT	953
CREBBP	PPARGC1A	975
CREBBP	NFE2L2	749
CREBBP	CREB1	999
CREBBP	NFKB1	956
CREBBP	JUN	986
CREBBP	TCF12	861
CREBBP	GRIP1	923
CREBBP	RUNX1	788
CREBBP	ESR1	981
CREBBP	PARP1	957
SMURF2	TGFB1	906
SMURF2	AXIN1	746
SMURF2	ZFYVE9	900
SMURF2	CAV1	900
CSNK2A2	AUTS2	844
CSNK2A2	NOLC1	814
SETD1A	KMT2D	731
SETD1A	RBBP5	999
SETD1A	WDR82	999
PIK3R3	PI4KB	736
PIK3R3	PI4KA	727
PIK3R3	IRS1	969
KCNQ4	CALM2	861
ARPC1A	PSMA7	900
AP2S1	EPS15	833
C9	CD34	720
MTIF2	MTIF3	967
POLD3	POLG	900
STRN	CAV1	789
STRN	ESR1	985
FGF2	IGF1	840
FGF2	HSPG2	975
FGF2	NRP1	769
FGF2	FGFRL1	880
RBBP5	CXXC1	996
RBBP5	SETD1A	999
ITGA9	ITGA8	764
ITGA9	ITGB3	828
ITGA9	ITGB2	828
ITGA9	VEGFA	900
ICAM1	ACTN4	707
ICAM1	PROCR	759
PPARGC1A	CREBBP	975
PPARGC1A	MED1	952
PPARGC1A	MEF2C	968
ERCC8	RCOR1	900
SEMA3A	PLXNA2	971
SEMA3A	PLXNC1	842
NRP1	FYN	849
NRP1	FLT1	994
NRP1	PLXNA2	994
NRP1	PLXNC1	943
NRP1	FGF2	769
NRP1	VEGFA	997
NRP1	SEMA3E	957
CREM	FOS	955
NBN	RAD50	997
NBN	BLM	853
POLA2	POLG	900
PTPN23	ZFYVE9	852
MCCC1	PCCA	705
HPX	LRP1	948
ITIH4	CXCR4	898
ITIH4	CCR5	898
EIF2B2	EIF2B3	999
ASCL1	TCF4	762
ITGB7	ITGB2	900
ITGB7	ITGB3	900
ITGB7	ITGA8	932
TRIP11	ARNT	846
MFAP1	SF3B4	991
MFAP1	EFTUD2	991
MFAP1	SF3B1	991
MFAP1	BUD13	958
MFAP1	PHF5A	979
POLG	POLA2	900
POLG	POLD3	900
CDH11	CDH2	882
MAP1LC3B	NEDD4	771
MAP1LC3B	BNIP3L	853
RPL3L	RPL38	788
NDUFB10	NDUFB7	999
NDUFB10	NDUFA8	999
NDUFB10	NDUFB4	996
NDUFB10	NDUFA10	997
NDUFB10	NDUFS8	994
NDUFB10	NDUFB9	998
NDUFB10	NDUFS4	996
NDUFB10	NDUFS1	999
NDUFB10	NDUFS7	999
NDUFB10	NDUFA7	996
NDUFB10	NDUFS2	998
CDH2	CDH11	882
CDH2	CREBBP	946
CDH2	PSEN1	907
CDH2	APC	720
CDH2	CTNND1	995
SSBP4	LMX1B	701
SSBP4	SSBP3	734
FNBP1L	CDC42	958
SF3B4	MFAP1	991
SF3B4	PPIH	825
CALM2	CACNA1A	891
CALM2	NOS2	861
CALM2	NOS3	913
CALM2	SCN2A	900
CALM2	NOS1	913
CALM2	DAPK1	881
CALM2	FGF12	803
CALM2	SNCA	803
CALM2	KCNQ4	861
CALM2	GRIN1	919
CALM2	ESR1	816
CALM2	PPP3CA	912
MEIS1	LMX1B	727
CRHBP	UCN	795
PLA2G7	APOH	720
PLA2G7	APOA5	900
PLA2G7	APOA1	781
PLA2G7	PAFAH1B1	900
EGFR	GPNMB	960
EGFR	HSPA5	887
EGFR	EPS15	952
EGFR	CAV1	945
EGFR	ESR1	946
EGFR	CDC42	899
EGFR	SEC61A1	704
EGFR	TGFA	999
EGFR	GNAI3	946
EGFR	LRRK2	719
EGFR	CXCR4	716
DOCK5	CDC42	708
NDUFB9	NDUFB10	998
NDUFB9	UQCRQ	966
NDUFB9	NDUFA12	996
NDUFB9	UQCRC1	968
NDUFB9	NDUFS5	996
NDUFB9	COX5A	923
CEP164	ATR	923
MRPL49	SOD2	788
MRPL49	MRPL37	987
ANK3	SCN2A	925
FER	CTNND1	925
BICD1	RAB6A	968
BICD1	DCTN1	749
EPHA4	EPHB4	724
EPHA4	EFNA3	996
EPHA4	EFNA1	995
EPHA4	EFNA4	950
EPHA4	EPHA3	917
FLT1	PGF	999
FLT1	HSPG2	701
FLT1	NRP1	994
FLT1	PLCG1	765
BMP6	BMPR1B	974
NEIL2	KEAP1	930
WNT3A	CAV1	800
WNT3A	GSK3B	929
WNT3A	AXIN1	923
ZFYVE9	SMURF2	900
ZFYVE9	PTPN23	852
ZFYVE9	TGFBR1	959
MED8	MED13	971
CCR5	ITIH4	898
CCR5	F2	903
CCR5	GNB1	909
BAX	CD34	720
BAX	MCL1	993
STAT5B	IL2RA	868
STAT5B	IL2	888
STAT5B	PRLR	850
ADCY9	GNAI3	740
TAL1	GATA2	980
TAL1	RUNX1	932
TAL1	TCF12	910
HPGDS	CDC42	748
TGFA	EGFR	999
KRTCAP2	DDOST	786
ABI2	CDC42	709
UCN	CRHBP	795
ITGB5	FYN	903
ITGB5	ITGB2	903
ITGB5	ITGB3	904
ITGB5	ITGA8	918
BSN	RIMS1	792
MST1R	YWHAH	952
WDR82	PPP3CA	927
WDR82	SETD1A	999
WDR82	CXXC1	992
HHIP	SHH	998
NDUFAF2	NDUFS4	800
NDUFS4	NDUFAF2	800
NDUFS4	COX5A	868
NDUFS4	NDUFB10	996
NDUFS4	NDUFA12	996
NDUFS4	NDUFS5	998
NDUFS4	UQCRQ	905
NDUFS4	UQCRC1	849
RAPGEF6	RAP1A	714
IL3	IL6	841
HSPA9	HSPE1	914
HSPA9	SDHB	704
HSPA9	MTX1	720
HSPA9	ISCU	966
HSPA9	HSPA4	766
HSPA9	DNAJC1	839
SHH	HHIP	998
SHH	PTCH1	999
SUN3	SPAG4	782
MED30	MED13	956
NOS3	CALM2	913
WNK2	WNK1	824
SLC18A2	SYT1	800
LRRK2	APC	730
LRRK2	EFHD2	728
LRRK2	CDC42	910
LRRK2	EGFR	719
LRRK2	DNM1L	939
LRRK2	GNAI2	721
LRRK2	RHOA	702
LRRK2	RAB5B	944
CHRNA5	CHRNB2	899
STAT6	IL4	746
STAT6	SND1	758
RUNX1	CREBBP	788
RUNX1	TAL1	932
MED1	PPARGC1A	952
MED1	ESR2	751
MED1	MED13	978
MED1	VDR	857
MED1	ESR1	990
KMT2D	SETD1A	731
KMT2D	ESR1	907
TUBA1A	KIF2C	847
TSR1	TFB2M	767
NDUFA7	UQCRC1	914
NDUFA7	NDUFA12	997
NDUFA7	NDUFB10	996
NDUFA7	NDUFS5	998
NDUFA7	UQCRQ	851
NDUFA7	COX5A	822
IGFBP6	IGF2	968
LTBP3	TGFB1	800
LTBP3	TGFB2	772
UBTF	TBP	795
IGF1	ITGB3	943
IGF1	IGF2	914
IGF1	FGF2	840
IGF1	ESR1	903
IGF1	YWHAH	900
PA2G4	RPL38	914
PA2G4	AKT1	770
HSPA4	HSPA8	992
HSPA4	TNFRSF1A	713
HSPA4	HSPA5	852
HSPA4	PARK7	902
HSPA4	HSPA9	766
HSPA4	LRP1	889
HSPA4	APAF1	946
HSPA4	SNCA	988
HSPA4	PARK2	813
HSPA4	GRN	762
TMED10	NAGLU	769
SEMA3E	NRP1	957
MTCH2	NDUFS1	790
LRP8	APOH	897
LRP8	SNX17	708
ZNHIT1	DMAP1	917
IRS1	ESR1	854
IRS1	IL2	900
IRS1	RET	900
IRS1	IL2RA	900
IRS1	IL4	900
IRS1	FYN	792
IRS1	PIK3R3	969
STX8	GOSR1	700
STX8	STX7	991
GNB2	CDC42	713
GNB2	ESR1	704
GNB2	GNAI3	887
CPLX1	GOSR2	720
CPLX1	SNAP29	777
CPLX1	SYT1	982
FOS	CREM	955
FOS	CREB1	939
FOS	NFE2L2	901
FOS	JUN	999
FOS	GATA2	902
FOS	ESR1	991
PPIH	SF3B1	828
PPIH	EFTUD2	955
PPIH	SF3B4	825
PPIH	PHF5A	825
KIF5B	KLC1	952
KIF5B	DCTN1	759
BPTF	MYSM1	781
BPTF	CECR2	916
FEM1B	CUL2	964
RPL13	SEC61G	823
RPL13	RPL38	995
RPL13	SEC61A1	800
F2	CXCR4	903
F2	CCR5	903
RBFOX1	ATXN2	947
PDE12	CNOT1	728
DPYSL2	GRIN2B	839
DPYSL2	PLXNA2	819
RPL38	RPL37A	995
RPL38	SRP19	823
RPL38	PA2G4	914
RPL38	FAU	987
RPL38	RPL13	995
RPL38	NUFIP2	720
RPL38	RPL3L	788
RPL38	PLEC	732
RPL38	RPS26	999
CNIH2	GRIN2A	738
CNIH2	GRIN1	720
CNIH2	GRIN2B	738
CD34	BCL2	720
CD34	BAX	720
CD34	C9	720
CD34	C8A	720
FOSL1	JUN	995
ARHGAP1	CDC42	994
ISCU	HSPA9	966
CASP3	HSPE1	762
RAB6A	ERC1	920
RAB6A	GCC1	737
RAB6A	BICD1	968
TNKS	AXIN1	976
GNAI2	GNAI3	969
GNAI2	LRRK2	721
GNAI2	CNR1	842
GNAI2	ESR1	933
GNAI2	RGS7	729
GAK	DNM1L	777
ANGPT2	TIE1	852
ANGPT2	VEGFA	921
CLU	APOA5	720
CLU	APOH	720
CLU	APOA1	967
CHRNA3	CHRNB2	942
MOB4	EPS15	783
SSH1	PAK4	919
NDUFS8	COX5A	842
NDUFS8	NDUFS5	997
NDUFS8	UQCRQ	946
NDUFS8	NDUFAF3	912
NDUFS8	NDUFB10	994
NDUFS8	UQCRC1	839
NDUFS8	NDUFA12	996
COX5A	NDUFB9	923
COX5A	NDUFS2	934
COX5A	NDUFA7	822
COX5A	NDUFS8	842
COX5A	NDUFA10	934
COX5A	NDUFS7	917
COX5A	NDUFB4	822
COX5A	NDUFA8	822
COX5A	NDUFB7	822
COX5A	NDUFS4	868
COX5A	NDUFS1	835
SCMH1	BMI1	737
GCC1	RAB6A	737
NQO1	NDUFS7	710
DYNC1I1	DCTN1	897
ING3	DMAP1	972
CALR	LRP1	946
CALR	MPL	881
CNOT1	PDE12	728
CNOT1	TNKS1BP1	945
CNOT1	TNRC6A	950
SIAH2	SNCAIP	701
NDUFAF3	NDUFA8	912
NDUFAF3	NDUFS7	912
NDUFAF3	NDUFS8	912
NDUFAF3	NDUFS2	912
ATRIP	ATR	998
PLEC	RPL38	732
PRKAG1	PRKAA2	998
A2M	LRP1	969
HSPA5	MANF	954
HSPA5	DNAJC1	963
HSPA5	PAWR	910
HSPA5	HSPA4	852
HSPA5	EGFR	887
GSK3B	WNT3A	929
GSK3B	PSEN1	828
GSK3B	APC	995
PPP2R2A	TGFB1	900
PPP2R2A	PPP3CA	933
PGR	ESR1	872
FBN1	ITGB3	903
FBN1	MFAP2	904
FBN1	LTBP1	942
PSEN1	CDH2	907
PSEN1	GSK3B	828
PSEN1	UBQLN1	821
TACC3	ARNT	746
NOS2	CALM2	861
ITGA11	ITGB3	918
ITGA11	ITGA8	906
ITGA11	ITGB2	918
P4HB	P4HA2	880
PAWR	DRD2	741
PAWR	PRKCZ	984
PAWR	HSPA5	910
EFNA5	EPHA3	999
EFNA5	EPHB4	871
EFNA5	EFNA1	745
FMNL1	CDC42	875
SP1	ESR1	978
SP1	NFYC	766
SP1	JUN	986
SP1	ESR2	899
SP1	ARNT	925
SP1	TBP	965
CNTN2	NCAM1	904
NDUFA12	NDUFS1	996
NDUFA12	NDUFS4	996
NDUFA12	BAD	710
NDUFA12	NDUFB7	998
NDUFA12	NDUFB4	996
NDUFA12	NDUFS7	996
NDUFA12	NDUFA8	999
NDUFA12	NDUFS8	996
NDUFA12	PARK7	795
NDUFA12	NDUFA7	997
NDUFA12	NDUFA10	996
NDUFA12	NDUFS2	998
NDUFA12	NDUFB9	996
FES	IL4	900
CALCA	GNB1	747
CALCA	CALCRL	961
LRRC16A	PDLIM4	720
LRRC16A	MYO1C	720
SLIT3	ROBO2	985
PTCH1	SHH	999
SS18L1	DPF2	807
LAMP1	GTPBP1	817
HDAC6	G3BP1	874
HDAC6	TUBA1B	955
HDAC6	ATXN3	825
HDAC6	RUNX2	976
DLST	DLD	990
DLST	OGDH	998
SF3B1	PPIH	828
SF3B1	MFAP1	991
TUBA1B	CENPJ	865
TUBA1B	KIF11	873
TUBA1B	HDAC6	955
MED19	MED13	962
EPHA3	EFNA5	999
EPHA3	EPHA4	917
EPHA3	FYN	926
RTN4	LINGO1	987
SKAP1	FYN	850
SNCA	PSMC3	812
SNCA	HSPA4	988
SNCA	CALM2	803
SNCA	SNCAIP	995
CAV1	CDC42	838
CAV1	RHOA	915
CAV1	TGFBR1	993
CAV1	PROCR	913
CAV1	CSK	929
CAV1	SMURF2	900
CAV1	DPP4	897
CAV1	EGFR	945
CAV1	WNT3A	800
CAV1	AGTR1	859
CAV1	STRN	789
TRIO	RHOA	792
TRIO	CDC42	742
MAOA	ALDH2	742
MEF2C	HDAC7	701
MEF2C	PPARGC1A	968
PTN	PTPRZ1	948
CECR2	TRRAP	701
CECR2	SUPT3H	792
CECR2	BPTF	916
WNK1	WNK2	824
MCPH1	CDC27	872
ATR	SMARCAL1	906
ATR	BLM	886
ATR	ATRIP	998
ATR	RPA1	982
ATR	TELO2	708
ATR	CEP164	923
ESR2	MED1	751
ESR2	SP1	899
AUTS2	CSNK2A2	844
AUTS2	CSNK2A1	739
GSTO2	GSS	731
GATA2	FOS	902
GATA2	TAL1	980
GATA2	HDAC5	946
GATA2	LDB1	905
CRKL	DAB1	970
CRKL	NEDD9	960
FYN	SKAP1	850
FYN	CSK	820
FYN	ITGB5	903
FYN	MAPK8IP3	901
FYN	IRS1	792
FYN	CTNND1	857
FYN	PLXNA2	717
FYN	EPHA3	926
FYN	NRP1	849
FYN	PLCG1	965
FYN	CDC42	712
SND1	STAT6	758
SND1	G3BP1	842
BLM	NBN	853
BLM	ATR	886
LINGO1	RTN4	987
LMX1B	LDB1	831
LMX1B	SSBP4	701
LMX1B	MEIS1	727
LMX1B	SSBP3	715
HTR3A	GRIN2A	724
HTR3A	GRIN1	727
HTR3A	GRIN2B	724
RET	IRS1	900
RET	PLCG1	836
RET	RAP1GAP	765
ARIH2	UBE2L3	818
RPS26	SEC61A1	800
RPS26	SEC61G	823
RPS26	RPL38	999
SPTBN1	ANK2	977
SPTBN1	NCAM1	818
RASSF1	STK3	855
ANK2	SPTBN1	977
SMARCAL1	ATR	906
EPHB4	EFNA5	871
EPHB4	EPHA4	724
EPHB4	EPHB1	768
CASP8	FAF1	977
CASP8	ITGB3	968
ARNT	HEY2	939
ARNT	TRIP11	846
ARNT	SP1	925
ARNT	CREBBP	953
ARNT	TACC3	746
VCP	FAF1	997
VCP	TMEM129	847
VCP	UBE4A	980
VCP	PSMD14	810
VCP	PSMC3	793
VCP	ATXN3	990
VCP	SYVN1	994
WWP2	UBE2L3	708
HIST1H3J	KDM4A	904
MYO1C	LRRC16A	720
TRRAP	CECR2	701
TRRAP	DMAP1	995
TFRC	GTPBP1	896
TFRC	TFR2	954
SCNN1A	NEDD4	908
CACNA1A	CACNA2D2	863
CACNA1A	CALM2	891
RAB5B	LRRK2	944
EIF2B3	EIF2B4	999
EIF2B3	EIF2B2	999
EIF2B3	EIF2S1	996
DPP4	CAV1	897
DPP4	CXCR4	767
MRPL37	DAP3	800
MRPL37	MRPS34	800
MRPL37	MRPL49	987
MRPL37	MRPS22	800
NTRK3	BDNF	885
NTRK3	ETV6	833
C8A	CD34	720
TOP1	PARP1	899
PCGF3	PCGF6	900
PCGF3	BMI1	919
PCGF3	BAP1	900
DCTN1	ACTR10	963
DCTN1	KIF11	892
DCTN1	MAPK8IP3	767
DCTN1	DYNC1I1	897
DCTN1	PAFAH1B1	981
DCTN1	DNAH1	926
DCTN1	BICD1	749
DCTN1	ACTR1A	993
DCTN1	KIF5B	759
DCTN1	MAPRE3	913
NFE2L1	KEAP1	905
DRD2	PAWR	741
CNTF	IL6ST	942
TFB2M	TSR1	767
RGS7	GNAI2	729
PARP1	TOP1	899
PARP1	CREBBP	957
PARK2	SYT11	765
PARK2	HSPA4	813
PARK2	ATXN3	971
PARK2	SNCAIP	953
TGFB2	TGFBR1	986
TGFB2	LTBP3	772
PLXNA2	SEMA3A	971
PLXNA2	NRP1	994
PLXNA2	SEMA6A	997
PLXNA2	DPYSL2	819
PLXNA2	FYN	717
TAB2	ESR1	766
TAB2	TNFRSF1A	972
STX7	STX8	991
NDUFS2	UQCRC1	880
NDUFS2	NDUFA12	998
NDUFS2	NDUFB10	998
NDUFS2	NDUFS5	996
NDUFS2	NDUFAF3	912
NDUFS2	UQCRQ	860
NDUFS2	COX5A	934
NDUFS2	SDHB	783
MED23	MED13	929
UBQLN4	ATXN1	824
UBQLN4	UBQLN1	865
SYT11	PARK2	765
DAP3	MRPL37	800
DAP3	SOD2	931
DAP3	MTIF3	932
HEY2	ARNT	939
MTX1	HSPA9	720
EFNA1	EPHA4	995
EFNA1	EFNA5	745
EFNA1	EPHB1	782
EFNA3	EPHB1	705
EFNA3	EPHA4	996
HSF2	JUN	900
HSF2	ESR1	901
ADAR	AXIN1	767
CHRNB2	CHRNA3	942
CHRNB2	CHRNA5	899
CHRNB2	CHRNA4	993
PI4KB	PIK3R3	736
TACC2	CKAP5	877
MCL1	BAD	731
MCL1	BCL2	952
MCL1	BAX	993
TCF7L2	JUN	937
CNR1	GNB1	924
CNR1	GNAI2	842
RAP1A	RAPGEF6	714
RAP1A	CDC42	865
RAP1A	SIPA1	909
TAF5	TBP	989
TAF5	CDC27	733
PCGF6	CDC27	900
PCGF6	PCGF3	900
GNAI3	GNAI2	969
GNAI3	ADCY9	740
GNAI3	EGFR	946
GNAI3	GNB2	887
GNAI3	GNB1	986
ACTR1A	DCTN1	993
CUEDC2	TBP	730
GBF1	ARF5	830
GBF1	GOSR2	900
GBF1	COPB1	700
COL11A1	COL2A1	929
BCAR3	NEDD9	918
CHRNA4	CHRNB2	993
DR1	DMAP1	720
DR1	TBP	948
FMR1	NUFIP2	872
FMR1	FXR2	856
PSMA7	ARPC1A	900
PSMA7	PSMB7	998
PSMA7	SHFM1	847
PSMA7	PSMC3	997
PSMA7	PSMD14	998
PSMA7	ARPC1B	900
JUN	NFAT5	741
JUN	SP1	986
JUN	CREBBP	986
JUN	SOX9	780
JUN	IRF1	968
JUN	HSF2	900
JUN	ATF7	882
JUN	TCF7L2	937
JUN	FOS	999
JUN	FOSL1	995
DAB1	PAFAH1B2	900
DAB1	CRKL	970
DAB1	PAFAH1B1	970
PRKAA2	PRKAG1	998
SSBP3	SSBP4	734
SSBP3	LDB1	929
SSBP3	LMX1B	715
RUNX2	HIVEP3	742
RUNX2	HDAC7	816
RUNX2	HDAC6	976
RUNX2	SMAD5	749
RUNX2	VDR	703
RUNX2	ESR1	828
SUPT3H	CECR2	792
SUPT3H	TBP	947
GRIN1	HTR3A	727
GRIN1	CNIH2	720
GRIN1	CALM2	919
EPS15	NECAP2	721
EPS15	AP2S1	833
EPS15	EGFR	952
EPS15	MOB4	783
STIL	CENPJ	960
KIF2C	TUBA1A	847
KIF2C	MAPRE3	707
DMAP1	DR1	720
DMAP1	TRRAP	995
DMAP1	ACTL6B	908
DMAP1	ING3	972
DMAP1	ZNHIT1	917
KDM4A	HIST1H4B	818
KDM4A	HIST1H3C	820
KDM4A	HIST1H4L	818
KDM4A	HIST1H3J	904
KDM4A	HIST1H3A	940
KDM4A	HIST1H3E	820
KDM4A	HIST1H4H	818
MPL	CALR	881
TIE1	ANGPT2	852
HIVEP3	RUNX2	742
PABPC4	ATXN2	859
NDUFS5	NDUFS8	997
NDUFS5	NDUFA8	998
NDUFS5	NDUFS2	996
NDUFS5	NDUFA7	998
NDUFS5	NDUFS1	996
NDUFS5	NDUFB9	996
NDUFS5	NDUFA10	997
NDUFS5	PARK7	792
NDUFS5	NDUFB4	998
NDUFS5	NDUFB7	999
NDUFS5	NDUFS7	996
NDUFS5	NDUFS4	998
GLO1	HAGH	869
NDUFA8	NDUFB10	999
NDUFA8	SDHB	788
NDUFA8	COX5A	822
NDUFA8	UQCRQ	944
NDUFA8	NDUFAF3	912
NDUFA8	NDUFA12	999
NDUFA8	UQCRC1	880
NDUFA8	NDUFS5	998
SPAG4	SUN3	782
GDF5	BMPR1B	968
EPHB2	EFNA4	710
HSPG2	GRN	938
HSPG2	FGF2	975
HSPG2	FLT1	701
HSPG2	APOB	753
CCNY	CDK12	720
COL5A2	COL2A1	720
TGFBR1	TGFB2	986
TGFBR1	TGFB1	998
TGFBR1	ZFYVE9	959
TGFBR1	CAV1	993
SIK3	YWHAH	940
SCN2A	ANK3	925
SCN2A	CALM2	900
SDHB	NDUFA8	788
SDHB	HSPA9	704
SDHB	NDUFS2	783
SDHB	NDUFS7	788
BAMBI	BMPR1B	923
MFAP2	FBN1	904
EFHD2	LRRK2	728
PCCA	MCCC1	705
UBQLN1	GNB1	932
UBQLN1	PSEN1	821
UBQLN1	UBQLN4	865
DOCK9	CDC42	980
STK24	CDC42	846
BMI1	PCGF3	919
BMI1	SCMH1	737
BMI1	CDC27	900
DNAJC1	HSPA8	800
DNAJC1	HSPA9	839
DNAJC1	HSPA5	963
SYVN1	VCP	994
SYVN1	SEC61A1	750
ATXN2	RBFOX1	947
ATXN2	PABPC4	859
ATXN2	LSM12	935
HIST1H4H	KDM4A	818
HIST1H4B	KDM4A	818
ITGA8	ITGB5	918
ITGA8	ITGB7	932
ITGA8	ITGA11	906
ITGA8	ITGA9	764
ITGA8	ITGB3	952
TAF2	TBP	999
PRKCZ	CDC42	988
PRKCZ	PAWR	984
PRKCZ	TNFRSF1A	901
UQCRQ	NDUFS4	905
UQCRQ	NDUFS1	860
UQCRQ	NDUFB7	974
UQCRQ	NDUFS7	951
UQCRQ	NDUFB4	937
UQCRQ	NDUFA8	944
UQCRQ	NDUFA7	851
UQCRQ	NDUFS8	946
UQCRQ	NDUFA10	883
UQCRQ	NDUFS2	860
UQCRQ	NDUFB9	966
RAD50	NBN	997
PRNP	LRP1	827
NEDD9	CRKL	960
NEDD9	BCAR3	918
IL2RA	STAT5B	868
IL2RA	IRS1	900
CHD3	CSNK2A1	818
COL2A1	COL5A2	720
COL2A1	COL11A1	929
ADRA1A	CXCR4	744
BNIP3L	MAP1LC3B	853
CEP152	CENPJ	956
MTIF3	MRPS22	919
MTIF3	DAP3	932
MTIF3	MTIF2	967
MTIF3	MRPS34	922
IL6ST	CNTF	942
IL6ST	IL6	999
CENPJ	TUBA1B	865
CENPJ	STIL	960
CENPJ	CEP152	956
GPNMB	EGFR	960
TMEM129	VCP	847
ATG16L1	RAB26	838
TBP	UBTF	795
TBP	TAF6	999
TBP	TAF5	989
TBP	POLR2F	960
TBP	CUEDC2	730
TBP	GTF2A1L	930
TBP	DR1	948
TBP	SUPT3H	947
TBP	SP1	965
TBP	TAF2	999
NCOA7	ESR1	989
PTPRZ1	PTN	948
PTPRZ1	NCAM1	711
DRD1	GNB1	909
G3BP1	SND1	842
G3BP1	HDAC6	874
SIPA1	RAP1A	909
BAD	MCL1	731
BAD	NDUFA12	710
PPP3CA	CALM2	912
PPP3CA	PPP2R2A	933
PPP3CA	WDR82	927
PPP3CA	PPP1R12A	906
GIT1	ITGB3	900
LIMA1	CTNND1	902
TNRC6A	CNOT1	950
FAF1	VCP	997
FAF1	CASP8	977
ETV6	NTRK3	833
GRIN2A	HTR3A	724
GRIN2A	CNIH2	738
DDX17	ESR1	990
NFE2L2	CREBBP	749
NFE2L2	FOS	901
PAFAH1B1	DCTN1	981
PAFAH1B1	PLA2G7	900
PAFAH1B1	DAB1	970
HAGH	GLO1	869
MED13	MED30	956
MED13	MED19	962
MED13	MED1	978
MED13	MED8	971
MED13	MED23	929
ITGB2	ITGB5	903
ITGB2	ITGA11	918
ITGB2	ITGA9	828
ITGB2	LRP1	914
ITGB2	ITGB7	900
ITGB2	ITGB3	900
EPHB1	EFNA1	782
EPHB1	EFNA3	705
EPHB1	EPHB4	768
GRIP1	CREBBP	923
GRIP1	PICK1	872
BCL2	MCL1	952
BCL2	CD34	720
BCL2	FKBP8	946
TCF4	TCF12	945
TCF4	ASCL1	762
FGFRL1	FGF2	880
CTNND1	LIMA1	902
CTNND1	FER	925
CTNND1	AXIN1	902
CTNND1	FYN	857
CTNND1	IGF2	900
CTNND1	CDH2	995
MAP3K1	AXIN1	940
KDM1A	RCOR1	999
KDM1A	ESR1	886
CDC42	PAK4	966
CDC42	ABI2	709
CDC42	AKT1	928
CDC42	CDC42EP1	737
CDC42	ARHGAP1	994
CDC42	TRIO	742
CDC42	EGFR	899
CDC42	RAP1A	865
CDC42	STK24	846
CDC42	DOCK5	708
CDC42	FNBP1L	958
CDC42	FMNL1	875
CDC42	DCC	706
CDC42	GNB2	713
CDC42	CAV1	838
CDC42	PRKCZ	988
CDC42	FYN	712
CDC42	HPGDS	748
CDC42	DOCK9	980
CDC42	GNB1	713
CDC42	LRRK2	910
POMC	MC1R	970
GTF2A1L	TBP	930
P4HA2	P4HB	880
PICK1	GRIP1	872
NOLC1	CSNK2A2	814
IL6	IL3	841
IL6	IL6ST	999
TF	TFR2	786
LTBP1	FBN1	942
DAPK1	TSC2	702
DAPK1	CALM2	881
SAG	AGTR1	860
PSMD14	PSMA7	998
PSMD14	PSMC4	999
PSMD14	VCP	810
CXCR4	ITIH4	898
CXCR4	F2	903
CXCR4	GNB1	909
CXCR4	EGFR	716
CXCR4	DPP4	767
CXCR4	ADRA1A	744
CALCRL	CALCA	961
UBE4A	VCP	980
CREB1	ATF1	890
CREB1	FOS	939
CREB1	CREBBP	999
LAMB2	PAK4	900
SEC61G	RPS26	823
SEC61G	RPL13	823
SEC61G	RPL37A	820
SEC61G	FAU	835
RARG	VDR	924
TCF12	TAL1	910
TCF12	TCF4	945
TCF12	TWIST1	837
TCF12	CREBBP	861
DCC	CDC42	706
PPP1R12A	PPP3CA	906
ARPC1B	PSMA7	900
CXXC1	WDR82	992
CXXC1	RBBP5	996
IGF2	IGF1	914
IGF2	IGFBP2	961
IGF2	IGFBP6	968
IGF2	CTNND1	900
NECAP2	EPS15	721
EFTUD2	MFAP1	991
EFTUD2	PPIH	955
LDB1	SSBP3	929
LDB1	LMX1B	831
LDB1	GATA2	905
NDUFS1	NDUFS5	996
NDUFS1	UQCRQ	860
NDUFS1	COX5A	835
NDUFS1	UQCRC1	903
NDUFS1	MTCH2	790
NDUFS1	NDUFA12	996
NDUFS1	NDUFB10	999
EIF2B4	EIF2B3	999
NFYC	SP1	766
CDK12	CCNY	720
DDOST	KRTCAP2	786
DDOST	TRAM1	800
ATF7	JUN	882
TAF6	TBP	999
RHOA	LRRK2	702
RHOA	CAV1	915
RHOA	ITGB3	922
RHOA	TRIO	792
RHOA	VEGFA	900
RHOA	RAC2	788
UBE2L3	WWP2	708
UBE2L3	ARIH2	818
DNAH1	DCTN1	926
BMPR1B	BAMBI	923
BMPR1B	BMP4	995
BMPR1B	BMP6	974
BMPR1B	GDF5	968
POLR2F	TBP	960
C11orf74	IFT140	730
ESR1	KMT2D	907
ESR1	DDX17	990
ESR1	CALCOCO1	900
ESR1	EGFR	946
ESR1	HSF2	901
ESR1	IGF1	903
ESR1	CALM2	816
ESR1	IRS1	854
ESR1	TSC2	790
ESR1	GNAI2	933
ESR1	PGR	872
ESR1	GNB1	926
ESR1	FOS	991
ESR1	TAB2	766
ESR1	MED1	990
ESR1	KDM1A	886
ESR1	STRN	985
ESR1	SP1	978
ESR1	GNB2	704
ESR1	CREBBP	981
ESR1	RUNX2	828
ESR1	NCOA7	989
IFT140	C11orf74	730
HDAC9	YWHAH	909
FGF12	CALM2	803
BDNF	NTRK3	885
EFNA4	EPHB2	710
EFNA4	EPHA4	950
KLC1	KIF5B	952
KLC1	MAPK8IP3	833
BAP1	PCGF3	900
ROBO2	SLIT3	985
HFE	TFR2	970
MRPS22	MTIF3	919
MRPS22	MRPL37	800
CACNA2D2	CACNA1A	863
RPL37A	RPL38	995
RPL37A	SEC61G	820
RPL37A	SEC61A1	828
MYSM1	PSMC3	717
MYSM1	BPTF	781
PARK7	NDUFA12	795
PARK7	NDUFS5	792
PARK7	HSPA4	902
AGTR1	SAG	860
AGTR1	CAV1	859
TFR2	HFE	970
TFR2	TF	786
TFR2	TFRC	954
XPNPEP1	AXIN1	830
CSNK1A1	APC	960
NEDD4	SCNN1A	908
NEDD4	MAP1LC3B	771
SRP19	RPL38	823
RIMS1	SYT1	741
RIMS1	ERC1	876
RIMS1	BSN	792
STK3	RASSF1	855
STK3	LATS1	744
SNTG1	DAG1	720
HSPA8	SYT1	800
HSPA8	HSPA4	992
HSPA8	DNAJC1	800
HSPA8	SRRT	785
CKAP5	TACC2	877
MANF	HSPA5	954
RAP1GAP	RET	765
CDC27	ANAPC10	999
CDC27	BMI1	900
CDC27	PCGF6	900
CDC27	MCPH1	872
CDC27	TAF5	733
PAFAH1B2	DAB1	900
FAU	SEC61G	835
FAU	RPL38	987
DPF2	SS18L1	807
TNKS1BP1	CNOT1	945
LATS1	STK3	744
HMGA2	SMAD5	795
CRADD	TNFRSF1A	939
SMAD5	HMGA2	795
SMAD5	RUNX2	749
DAG1	PAK4	900
DAG1	SNTG1	720
CUL2	FEM1B	964
APOA5	APOE	940
APOA5	APOB	830
APOA5	PON1	720
APOA5	PLA2G7	900
APOA5	CLU	720
SOD2	DAP3	931
SOD2	MRPL49	788
VDR	MED1	857
VDR	RARG	924
VDR	RUNX2	703
APAF1	HSPA4	946
DNM1L	GAK	777
DNM1L	LRRK2	939
CALCOCO1	ESR1	900
PGF	VEGFA	994
PGF	FLT1	999
MC1R	POMC	970
AKT1	PA2G4	770
AKT1	CDC42	928
AKT1	TSC2	760
ITGB3	ITGA9	828
ITGB3	GIT1	900
ITGB3	ITGA11	918
ITGB3	CASP8	968
ITGB3	VEGFA	905
ITGB3	ITGB5	904
ITGB3	ITGB2	900
ITGB3	RHOA	922
ITGB3	ITGA8	952
ITGB3	FBN1	903
ITGB3	IGF1	943
ITGB3	ITGB7	900
RNF111	AXIN1	938
NFAT5	JUN	741
ADCYAP1	GNB1	702
LSM12	ATXN2	935
ERC1	RIMS1	876
ERC1	RAB6A	920
PAK4	DAG1	900
PAK4	LAMB2	900
PAK4	NAA25	769
PAK4	CDC42	966
PAK4	SSH1	919
FKBP8	BCL2	946
KCNJ6	TAB1	836
KCNJ6	GNB1	876
GRIN2B	DPYSL2	839
GRIN2B	HTR3A	724
GRIN2B	CNIH2	738
NR1H3	NR1H2	900
NOS1	CALM2	913
ATXN3	HDAC6	825
ATXN3	VCP	990
ATXN3	PARK2	971
ANAPC10	CDC27	999
VEGFA	ANGPT2	921
VEGFA	RHOA	900
VEGFA	PGF	994
VEGFA	BMP4	779
VEGFA	NRP1	997
VEGFA	ITGA9	900
VEGFA	ITGB3	905
NCAM1	CNTN2	904
NCAM1	PTPRZ1	711
NCAM1	SPTBN1	818
SRRT	HSPA8	785
HIST1H3A	KDM4A	940
HIST1H4L	KDM4A	818
SHFM1	PSMA7	847
SHFM1	PSMC4	847
PSMC3	MYSM1	717
PSMC3	PSMC4	999
PSMC3	VCP	793
PSMC3	PSMA7	997
PSMC3	SNCA	812
GNB1	CALCA	747
GNB1	UBQLN1	932
GNB1	CDC42	713
GNB1	DRD1	909
GNB1	ESR1	926
GNB1	CNR1	924
GNB1	GNAI3	986
GNB1	ADCYAP1	702
GNB1	CCR5	909
GNB1	CXCR4	909
GNB1	KCNJ6	876
HIST1H3E	KDM4A	820
PRLR	STAT5B	850
HIST1H3C	KDM4A	820
